# Supplementary material for: SNP-PHAGE – High throughput SNP discovery pipeline
Source: BMC Bioinformatics. 2006 Oct 23;7:468. doi: 10.1186/1471-2105-7-468 (PMC1626092; doi:10.1186/1471-2105-7-468)
Supplement: Additional file 1 — SNP-PHAGE software package. This compressed file contains all scripts required to create a SNP processing pipeline and a web interface for data analysis and visualization that is powered by a backend relational database. [file 1471-2105-7-468-S1.gz]

Archive with 99 entries (91 files):
- Software
- Software/Config
- Software/Config/myDatabase.pm
- Software/Config/myDirectories.pm
- Software/Config/myExecutables.pm
- Software/Config/myProgramOptions.pm
- Software/CreateTables.sql
- Software/HTML
- Software/HTML/Applications.shtml
- Software/HTML/Arrow.jpg
- Software/HTML/CultivarFile.jpg
- Software/HTML/ML.shtml
- Software/HTML/FlowChart.jpg
- Software/HTML/FlowChart.shtml
- Software/HTML/footer.html
- Software/HTML/HaplotypeFile.jpg
- Software/HTML/Hetero.jpg
- Software/HTML/Homo1.jpg
- Software/HTML/Homo2.jpg
- Software/HTML/index.html
- Software/HTML/index.shtml
- Software/HTML/header.html
- Software/HTML/Introduction_clip_image002.jpg
- Software/HTML/Introduction.shtml
- Software/HTML/Links.shtml
- Software/HTML/ML_General.jpg
- Software/HTML/OutputFiles.shtml
- Software/HTML/SNP_Detection.shtml
- Software/HTML/SNP_FILE1.jpg
- Software/HTML/SNP_FILE2.jpg
- Software/HTML/SNP.jpg
- Software/HTML/snpphage.css
- Software/HTML/SNP_Visualize.htm
- Software/HTML/SNP_Visual.jpg
- Software/HTML/STS2.jpg
- Software/HTML/STS.jpg
- Software/HTML/topFrame.htm
- Software/HTML/Transition.jpg
- Software/HTML/Transversion.jpg
- Software/HTML/SNP_ML.shtml
- Software/HTML/ML_Optimization.shtml
- Software/HTML/FlowChart_SNP_Phage.jpg
- Software/HTML/UserManual.pdf
- Software/HTML/DatabaseTables.pdf
- Software/HTML/javascript
- Software/HTML/javascript/hover.js
- Software/HTML/javascript/overlib.js
- Software/HTML/javascript/overlib_anchor.js
- Software/HTML/javascript/overlib_centerpopup.js
- Software/HTML/javascript/overlib_crossframe.js
- Software/HTML/javascript/overlib_cssstyle.js
- Software/HTML/javascript/overlib_debug.js
- Software/HTML/javascript/overlib_exclusive.js
- Software/HTML/javascript/overlib_followscroll.js
- Software/HTML/javascript/overlib_hideform.js
- Software/HTML/javascript/overlib_setonoff.js
- Software/HTML/javascript/overlib_shadow.js
- Software/IDFILE.txt
- Software/TestConfig.pl
- Software/TestRename.txt
- Software/batch_process.pl
- Software/cgi-bin
- Software/cgi-bin/SelectID.pl
- Software/cgi-bin/myDatabase.pm
- Software/cgi-bin/SubRoutines.pm
- Software/cgi-bin/myDirectories.pm
- Software/cgi-bin/Show_PutativeSNPs.pl
- Software/cgi-bin/ShowAssembly.pl
- Software/cgi-bin/ShowFullAssembly.pl
- Software/cgi-bin/GetReport.pl
- Software/cgi-bin/EDIT_SNPs.pl
- Software/lib
- Software/lib/AlignmentQuality.pm
- Software/lib/ReadPolyBayesOutput.pm
- Software/lib/RepeatsInfo.pm
- Software/lib/SubRoutines.pm
- Software/lib/TestSNP.pm
- Software/lib/ReadPolyPhredOutput.pm
- Software/lib/myDatabase.pm
- Software/lib/myDirectories.pm
- Software/lib/myProgramOptions.pm
- Software/lib/myExecutables.pm
- Software/lib/ML
- Software/lib/ML/SNP_ML.data
- Software/lib/ML/SNP_ML.names
- Software/lib/ML/SNP_ML.rules
- Software/lib/ML/SNP_ML.tree
- Software/lib/ML/SNP_ML.unpruned
- Software/myDirectories.pm
- Software/renameFiles.pl
- Software/scripts
- Software/scripts/CreateDirectories.pl
- Software/scripts/CleanTempDirAndStoreFiles.pl
- Software/scripts/DB_Entry_ChromatsContigs.pl
- Software/scripts/DB_EntryPolyBayesSNPs.pl
- Software/scripts/DB_EntryPolyPhredSNPs.pl
- Software/scripts/run_phredPhrap.pl
- Software/scripts/Get_ML_Parameters.pl
- Software/InstallationGuide.pdf
