# Supplementary material for: SNP-PHAGE – High throughput SNP discovery pipeline
Source: BMC Bioinformatics. 2006 Oct 23;7:468. doi: 10.1186/1471-2105-7-468 (PMC1626092; doi:10.1186/1471-2105-7-468)
Supplement: Additional file 1 — SNP-PHAGE software package. This compressed file contains all scripts required to create a SNP processing pipeline and a web interface for data analysis and visualization that is powered by a backend relational database. [file 1471-2105-7-468-S1.gz › Software/Config/myDirectories.pm]

package myDirectories;

# SNP-PHAGE Software
#
# Cared for by Lakshmi K Matukumalli <lmatukum@gmu.edu> 
#
# This copyright software is created for US Dept of Agriculture 
#
# You may distribute this module under the same terms as perl itself
#

=head2 NAME

myDirectories.pm : This is part of SNP-PHAGE Software

=head2 SYNOPSIS

This package stores the values for directory locations

=head2 DESCRIPTION

The directory paths stored are

1. Directory to store the batchSeqID files.
2. Directory to store the value of location that contains the chromatograms
   to be processed.
3. Directory to store temporary files during analysis.
4. Directory to store analysis 

=head2 AUTHOR

Lakshmi K Matukumalli

=head2 COPYRIGHT

Copyright US Dept of Agriculture. All rights reserved.

=cut

# Let the code begin

use strict;
use Cwd;
use Class::MethodMaker
  new_with_init => 'new',
  new_hash_init => 'hash_init',
  get_set => [qw(scriptsDir
		 libDir
		 configDir
		 batchSeqIDsDir
		 temp_dir_path
		 store_dir_path
		 ChromatsDirBeforeRenaming
		 ChromatsDirAfterRenaming)],
  ;

sub init {
  my($self, %args) = @_;
  $self ->hash_init(%args);
  $self ->{batchSeqIDsDir} = ''; 
  ## These directories are used during processing only
  $self ->{temp_dir_path} = "test_data/TempDataStore"; 
  ## These directories are for long term storage after SNP processing
  $self ->{store_dir_path} = "test_data/AfterAnalysisStore"; 
  ### This directory specifies the path for the scripts directory
  $self ->{scriptsDir} = "scripts";
  ### This directory specifies the path for the library files for the perl modules
  $self ->{libDir} = "lib";
  ### This directory specifies the path for the Configuration files 
  $self ->{configDir} = "Config";
  ### This directory specifies the path for the Chromatograms before Renaming 
  $self ->{ChromatsDirBeforeRenaming} = "test_data/ChromatsDirBeforeRenaming";
  ### This directory specifies the path for the Chromatograms after Renaming 
  $self ->{ChromatsDirAfterRenaming} = "test_data/ChromatsDirAfterRenaming";
}

1
