# Supplementary material for: SNP-PHAGE – High throughput SNP discovery pipeline
Source: BMC Bioinformatics. 2006 Oct 23;7:468. doi: 10.1186/1471-2105-7-468 (PMC1626092; doi:10.1186/1471-2105-7-468)
Supplement: Additional file 1 — SNP-PHAGE software package. This compressed file contains all scripts required to create a SNP processing pipeline and a web interface for data analysis and visualization that is powered by a backend relational database. [file 1471-2105-7-468-S1.gz › Software/Config/myExecutables.pm]

package myExecutables;

use strict;
use Class::MethodMaker
  new_with_init => 'new',
  new_hash_init => 'hash_init',
  get_set => [qw(perl
		 phred
		 cross_match
		 phredPhrap
		 consed
		 polybayes.pl
		 phd2fasta
		 polyphred)],
  ;

sub init {
  my($self, %args) = @_;
  $self ->hash_init(%args);
  $self ->{perl} = './'; 
  ## These directories are used during processing only
  $self ->{temp_dir_path} = 'test_data/TempDataStore'; 
}

1
