# Supplementary material for: SNP-PHAGE – High throughput SNP discovery pipeline
Source: BMC Bioinformatics. 2006 Oct 23;7:468. doi: 10.1186/1471-2105-7-468 (PMC1626092; doi:10.1186/1471-2105-7-468)
Supplement: Additional file 1 — SNP-PHAGE software package. This compressed file contains all scripts required to create a SNP processing pipeline and a web interface for data analysis and visualization that is powered by a backend relational database. [file 1471-2105-7-468-S1.gz › Software/Config/myProgramOptions.pm]

package myProgramOptions;
  use strict;
  use Class::MethodMaker
  new_with_init => 'new',
  new_hash_init => 'hash_init',
  get_set => [qw(polyBayes phredPhrap polyphred)],
  ;

sub init {
  my($self, %args) = @_;
  $self ->hash_init(%args);

  # SET POLYBAYES PROGRAM OPTIONS
  #-----------------------------
  my $priorPoly    = 0.003;
  my $priorPoly2   = 0.99666;
  my $priorPoly3   = 0.00333;
  my $priorPoly4   = "1e-05";
  my $priorPolyAC  = 0.1666;
  my $priorPolyAG  = 0.1666;
  my $priorPolyAT  = 0.1666;
  my $priorPolyCG  = 0.1666;
  my $priorPolyACG = 0.25;
  my $priorPolyACT = 0.25;
  my $thresholdSnp = 0.5;
  my $memberBaseQualityDefault = 20;
  my $anchorBaseQualityDefault = 20;
  my $filterParalogs = '-filterParalogs'; ### Otherwise set this value to ''
  my $thresholdNative = '0.0';
  my $screenSnps = '-screenSnps';
  my $considerAnchor = 'no';
  my $prescreenSnps = 'no' ;### Otherwise yes
  my $presceenMinimumBaseQuality = 30; ## No effect if presceenSnps is set to no.

  $self->{polyBayes} = "  -project Project1 -analysis Analysis1 -cluster Cluster1 ".
       " -inputFormat ace -anchorBaseQualityDefault $anchorBaseQualityDefault ".
    " -memberBaseQualityDefault $memberBaseQualityDefault $filterParalogs ".
      " -thresholdNative $thresholdNative $screenSnps -considerAnchor $considerAnchor ".
	"-considerTemplateConsensus -prescreenSnps $prescreenSnps ".
	  " -preScreenSnpsMinimumBaseQuality $presceenMinimumBaseQuality  -priorPoly $priorPoly ".
	    " -priorPoly2 $priorPoly2  -priorPoly3 $priorPoly3  -priorPoly4 $priorPoly4  ".
	      " -priorPolyAC $priorPolyAC  -priorPolyAG $priorPolyAG  -priorPolyAT $priorPolyAT  ".
		" -priorPolyCG $priorPolyCG  -priorPolyACG $priorPolyACG  -priorPolyACT $priorPolyACT".
		  " -thresholdSnp $thresholdSnp -maxTerms 50 -nowriteAlignment  -lineLength 50 ".
                " -showUnAligned -displayQuality -writeAce -nowritePhdFiles -phdFilePathOut ../phd_dir".
		  " -writeReport -debug -monitor  -readPhdFiles -phdFilePathIn ../phd_dir " ;


  # SET phredPhrap PROGRAM OPTIONS
  #-------------------------------

  ## phredPhrap has several options you can read the perl script phredPhrap to figure out some
  ## how different options work.( force level 10 and repeat stringency 0.1 are set to align
  ## most sequences possible

  my $forcelevel = 10;
  my $repeat_stringency = 0.1;

  $self->{phredPhrap} = "-forcelevel $forcelevel -repeat_stringency $repeat_stringency ";

  # SET polyphred PROGRAM OPTIONS
  #-------------------------------

  $self->{polyphred} = ' -indel ';
}
1 
