# Supplementary material for: SNP-PHAGE – High throughput SNP discovery pipeline
Source: BMC Bioinformatics. 2006 Oct 23;7:468. doi: 10.1186/1471-2105-7-468 (PMC1626092; doi:10.1186/1471-2105-7-468)
Supplement: Additional file 1 — SNP-PHAGE software package. This compressed file contains all scripts required to create a SNP processing pipeline and a web interface for data analysis and visualization that is powered by a backend relational database. [file 1471-2105-7-468-S1.gz › Software/CreateTables.sql]

-- MySQL dump 10.9
--
-- Host: localhost    Database: snp_phage
-- ------------------------------------------------------

--
-- Table structure for table `USERS`
--

DROP TABLE IF EXISTS `USERS`;
CREATE TABLE `USERS` (
  `USER` varchar(30) default NULL,
  `PASSWORD` varchar(30) default NULL
) ENGINE=MyISAM DEFAULT CHARSET=latin1;

--
-- Table structure for table `PRIMERS`
--

DROP TABLE IF EXISTS `PRIMERS`;
 CREATE TABLE `PRIMERS` (
  `NAME` varchar(30) default NULL,
  `SEQID` varchar(30) default NULL,
  `SOURCE_DNA_SEQ` longtext,
  `SOURCE_PROTEIN_SEQ` longtext,
  `GB_ACC` varchar(30) default NULL,
  `FP` varchar(40) default NULL,
  `RP` varchar(40) default NULL,
  `Annotation` varchar(250) default NULL
) ENGINE=MyISAM DEFAULT CHARSET=latin1;

--
-- Table structure for table `CHROMATS`
--
DROP TABLE IF EXISTS `CHROMATS`;
 CREATE TABLE `CHROMATS` (
  `SAMPLE_CHROMAT` varchar(100) NOT NULL default '',
  `SEQID` varchar(30) default NULL,
  `SAMPLE_NAME` varchar(30) default NULL,
  `READ_DIRECTION` decimal(2,0) default NULL,
  `TRIM_START` decimal(2,0) default NULL,
  `TRIM_END` decimal(5,0) default NULL,
  `SEQUENCE` longtext,
  `QUALITY` longtext,
  `SEQ_LENGTH` decimal(5,0) default NULL,
  `CONTIG_No` decimal(3,0) default NULL,
  PRIMARY KEY  (`SAMPLE_CHROMAT`),
  KEY `chr_ind` (`SEQID`)
) ENGINE=MyISAM DEFAULT CHARSET=latin1;

--
-- Table structure for table `CONTIGS`
--

DROP TABLE IF EXISTS `CONTIGS`;
CREATE TABLE `CONTIGS` (
  `SEQID` varchar(30) default NULL,
  `CONTIG_No` decimal(3,0) default NULL,
  `CONTIG_LEN` decimal(5,0) default NULL,
  `TRIM_LEFT_POS` decimal(5,0) default NULL,
  `TRIM_RIGHT_POS` decimal(5,0) default NULL,
  `CONTIG_SEQ` longtext,
  `EDITED` varchar(30) default NULL,
  `QUALITY` longtext,
  `SEQUENCE` longtext,
  KEY `contig_ind` (`SEQID`)
) ENGINE=MyISAM DEFAULT CHARSET=latin1;


--
-- Table structure for table `PUTATIVE_SNPS`
--

DROP TABLE IF EXISTS `PUTATIVE_SNPS`;
CREATE TABLE `PUTATIVE_SNPS` (
  `SEQID` varchar(30) default NULL,
  `SNP_ID` varchar(50) default NULL,
  `CONTIG_NO` decimal(3,0) default NULL,
  `CONTIG_LENGTH` decimal(5,0) default NULL,
  `UNPAD_POSITION` decimal(5,0) default NULL,
  `PAD_POSITION` decimal(5,0) default NULL,
  `VARIATION_TYPE` varchar(10) default NULL,
  `TEMPLATE_DEPTH` decimal(5,0) default NULL,
  `SEQUENCE_DEPTH` decimal(5,0) default NULL,
  `PROBABILITY` decimal(3,2) default NULL,
  `ALGORITHM` varchar(30) default NULL,
  `DATE` date default NULL,
   KEY `putative_snps_ind` (`SEQID`)
) ENGINE=MyISAM DEFAULT CHARSET=latin1;

--
-- Table structure for table `SAMPLE_GENOTYPES`
--

DROP TABLE IF EXISTS `SAMPLE_GENOTYPES`;
CREATE TABLE `SAMPLE_GENOTYPES` (
  `SEQID` varchar(30) default NULL,
  `SNP_ID` varchar(50) default NULL,
  `SAMPLE_CHROMAT` varchar(50) default NULL,
  `SAMPLE_NAME` varchar(30) default NULL,
  `SNP_POSITION_CHROMAT` decimal(5,0) default NULL,
  `BASE` varchar(30) default NULL,
  `BASE_QUALITY` decimal(2,0) default NULL,
  `SNP_QUALITY` decimal(3,2) default NULL,
  `DIRECTION` decimal(1,0) default NULL,
  KEY `sample_genotypes_ind` (`SEQID`)
) ENGINE=MyISAM DEFAULT CHARSET=latin1;

--
-- Table structure for table `CONFIRMED_SNPS`
--

DROP TABLE IF EXISTS `CONFIRMED_SNPS`;
CREATE TABLE `CONFIRMED_SNPS` (
  `SEQID` varchar(30) default NULL,
  `SNP_ID` varchar(40) default NULL,
  `SNP_POS_BF_TRIM` decimal(5,0) default NULL,
  `SNP_POS_AF_TRIM` decimal(5,0) default NULL,
  `SNP_PROB` decimal(3,2) default NULL,
  `SNP_TYPE` varchar(20) default NULL,
  `SEQ_5_PRIME` longtext,
  `SEQ_3_PRIME` longtext,
  `CONSENSUS_SEQ` longtext,
  `MODIFICATION` varchar(100) default NULL,
  `CONSENSUS_LENGTH` decimal(5,0) default NULL,
  `USER` varchar(30) default NULL,
  `SNP_COMMENT` varchar(30) default NULL,
  KEY `confirmed_snp_ind` (`SEQID`)
) ENGINE=MyISAM DEFAULT CHARSET=latin1 ;

--
-- Table structure for table `SAMPLE_HIGH_CONFIDENCE_GENOTYPES`
--

DROP TABLE IF EXISTS `SAMPLE_HIGH_CONFIDENCE_GENOTYPES`;
CREATE TABLE `SAMPLE_HIGH_CONFIDENCE_GENOTYPES` (
  `SEQID` varchar(30) default NULL,
  `SNP_ID` varchar(50) default NULL,
  `SAMPLE_NAME` varchar(30) default NULL,
  `BASE` varchar(30) default NULL,
  `BASE_QUALITY` decimal(2,0) default NULL,
  KEY `sample_high_confidence_genotypes_ind` (`SEQID`)
) ENGINE=MyISAM DEFAULT CHARSET=latin1;


--
-- Table structure for table `ML_Features`
--

DROP TABLE IF EXISTS `ML_Features`;
CREATE TABLE `ML_Features` (
  `SNP_ID` varchar(40) default NULL,
  `Seq_Depth` decimal(3,0) default NULL,
  `Align_Quality` decimal(3,0) default NULL,
  `var_type` varchar(20) default NULL,
  `Probability` decimal(3,2) default NULL,
  `Freq_base_first` decimal(3,0) default NULL,
  `Freq_base_second` decimal(3,0) default NULL,
  `Local_Avg_Qual` decimal(2,0) default NULL,
  `Overall_Avg_Qual` decimal(2,0) default NULL,
  `Rel_distance` decimal(3,2) default NULL,
  `Dir_Agreement` decimal(3,0) default NULL,
  `Informative` decimal(3,0) default NULL,
  `First_max_qual` decimal(2,0) default NULL,
  `First_avg_qual` decimal(2,0) default NULL,
  `Second_max_qual` decimal(2,0) default NULL,
  `Second_avg_qual` decimal(2,0) default NULL,
  `Haplotype` decimal(3,2) default NULL,
  `ML_Decision` varchar(10) default NULL,
  `Expert_Decision` varchar(10) default NULL
) ENGINE=MyISAM DEFAULT CHARSET=latin1;

--
-- Table structure for table `Haplotypes`
--

DROP TABLE IF EXISTS `Haplotypes`;
CREATE TABLE `Haplotypes` (
  `SEQID` varchar(30) default NULL,
  `CONTIG_NO` decimal(2,0) default NULL,
  `SNPs` longtext,
  `Haplotype` longtext,
  `Samples` longtext,
  KEY `Haplotypes` (`SEQID`)
) ENGINE=MyISAM DEFAULT CHARSET=latin1;


--
-- Table structure for table `SNP_GENBANK_DETAILS`
--

DROP TABLE IF EXISTS `SNP_GENBANK_DETAILS`;
CREATE TABLE `SNP_GENBANK_DETAILS` (
  `SNP_NUMBER` int(11) NOT NULL auto_increment,
  `SEQID` varchar(30) default NULL,
  `SNP_ID` varchar(40) default NULL,
  `GB_SUBMISSION_DATE` date default NULL,
  `DB_ENTRY_DATE` date default NULL,
  `GB_SNP_ID` varchar(30) default NULL,
  `SUBMITTER` varchar(50) default NULL,
  `GB_ACC` varchar(50) default NULL,
  `PRODUCT_TYPE` varchar(50) default NULL,
  `SEQUENCE_SOURCE` varchar(50) default NULL,
  `PHENOTYPE_ASSOCIATION` varchar(50) default NULL,
  `COMMENT` varchar(200) default NULL,
  PRIMARY KEY  (`SNP_NUMBER`)
) ENGINE=MyISAM DEFAULT CHARSET=latin1;
