# Supplementary material for: SNP-PHAGE – High throughput SNP discovery pipeline
Source: BMC Bioinformatics. 2006 Oct 23;7:468. doi: 10.1186/1471-2105-7-468 (PMC1626092; doi:10.1186/1471-2105-7-468)
Supplement: Additional file 1 — SNP-PHAGE software package. This compressed file contains all scripts required to create a SNP processing pipeline and a web interface for data analysis and visualization that is powered by a backend relational database. [file 1471-2105-7-468-S1.gz › Software/HTML/ML.shtml]

<!--#include virtual="header.html"-->
<table>
        <tr> 
          <td>
<div align="center"> 
              <h2 align="left" class="style4">Machine Learning</h2>
              <p align="left">Machine learning (ML) is the study and computer 
                modeling of learning processes including the acquisition of new 
                declarative knowledge, organization of new knowledge into general, 
                effective representations, and the discovery of new facts through 
                observation and experimentation. Machine learning programs are 
                advantageous in many cases where the input/output pairs can be 
                specified, but the concise relationship between the input/output 
                pairs is not known. Machine learning programs can help in extracting 
                the complex relationships and correlations hidden in large data 
                sets (a process sometimes known as data mining).</p>
              <p align="left"><strong>Applications of ML in Bioinformatics</strong></p>
              <p align="left">The prediction accuracy of different machine learning 
                programs varies and depends on the type of problem, dataset and 
                the algorithm used. Examples of application domains include protein 
                classification, tissue classification for different types of cancer, 
                protein secondary structure prediction, text mining, protein-protein 
                interactions and RNA binding proteins. The most common ML algorithms 
                include decision trees, production rules, support vector machines, 
                na&iuml;ve Bayes, neural networks, and genetic algorithms. There 
                are several free software suites available, including Weka, C4.5, 
                and GIST. <br>
              </p>
              <p align="left"> <strong>ML Reading Material</strong></p>
            </div>
            <p align="left"><a href="http://robotics.stanford.edu/people/nilsson/mlbook.html" target="new">Introduction 
              to Machine Learning</a></p>
            <p align="left"><a href="http://www.aaai.org/AITopics/html/machine.html" target="new">ML 
              links</a></p>
              </td>
</tr>

</table>
<!--#include virtual="footer.html"-->
