# Supplementary material for: SNP-PHAGE – High throughput SNP discovery pipeline
Source: BMC Bioinformatics. 2006 Oct 23;7:468. doi: 10.1186/1471-2105-7-468 (PMC1626092; doi:10.1186/1471-2105-7-468)
Supplement: Additional file 1 — SNP-PHAGE software package. This compressed file contains all scripts required to create a SNP processing pipeline and a web interface for data analysis and visualization that is powered by a backend relational database. [file 1471-2105-7-468-S1.gz › Software/HTML/FlowChart.shtml]

<!--#include virtual="header.html"-->
<table>
<tr>
          <td> 
            <p align="left"><img src="FlowChart_SNP_Phage.jpg" width="542" height="599" align="middle"> 
            </p>
			<p>
			<pre>
<strong>Flow Chart of SNP-PHAGE </strong> 

Polymorphisms analysis of multiple sequence tag sites 
using SNP-PHAGE is effectively a three stage process where the first 
two stages have to be performed from a UNIX/Linux command line interface. 
The various tasks mentioned in the second stage are executed in 
sequence by running a single script. The subsequent analysis steps 
can be performed from a user friendly web interface.
			  </pre>
			  <p></p>
            </td>
</tr>

</table>
<!--#include virtual="footer.html"-->
