# Supplementary material for: SNP-PHAGE – High throughput SNP discovery pipeline
Source: BMC Bioinformatics. 2006 Oct 23;7:468. doi: 10.1186/1471-2105-7-468 (PMC1626092; doi:10.1186/1471-2105-7-468)
Supplement: Additional file 1 — SNP-PHAGE software package. This compressed file contains all scripts required to create a SNP processing pipeline and a web interface for data analysis and visualization that is powered by a backend relational database. [file 1471-2105-7-468-S1.gz › Software/HTML/index.shtml]

<!--#include virtual="header.html"-->
<table>
<tr>
        <td> <p><span class="style4">SNP-PHAGE</span> is acronym for <span class="style4">S</span>ingle 
            <span class="style4">N</span>ucleotide <span class="style4">P</span>olmorphism 
            discovery pipeline along with features for simple <span class="style4">H</span>aplotype 
            <span class="style4">A</span>nalysis <br>
            and faciliates <span class="style4">GE</span>nbank(dbSNP) submissions. 
          </p>
            
          <p><strong>SNP-PHAGE</strong> helps build a SNP discovery software pipeline 
            from amplified sequence tag sites (STS) (re-sequencing project)<br>
            and helps automate the following tasks.</p>
          <p>-- Analyzing chromatogram data using Phred and alignment using Phrap.</p>
            
          <p>-- SNP detection using programs PolyBayes and PolyPhred </p>
            <p>-- Interface for manual validation of polymorphisms</p>
            
          <p>-- Identification of common haplotypes within a sequence tag site 
            -- Haplotype analysis</p>
            
          <p>-- Facilitate dbSNP submission of SNP data.</p>
          <p>-- SNP data storage in a relational database </p>
          <p>-- Web interface for performing common queries.</p>
          <p>-- Implementation of the methods described in the article <br>
            <a href="http://www.biomedcentral.com/1471-2105/7/4">Application of 
            machine learning in SNP discovery</a><br>
            Lakshmi K Matukumalli, John J Grefenstette, David L Hyten, Ik-Young 
            Choi, Perry B Cregan and Curtis P Van Tassell<br>
            BMC Bioinformatics 2006, 7:4 (06 Jan 2006)<br>
          </p>
          <p>&nbsp;</p>
            </td>
</tr>

</table>
<!--#include virtual="footer.html"-->
