# Supplementary material for: SNP-PHAGE – High throughput SNP discovery pipeline
Source: BMC Bioinformatics. 2006 Oct 23;7:468. doi: 10.1186/1471-2105-7-468 (PMC1626092; doi:10.1186/1471-2105-7-468)
Supplement: Additional file 1 — SNP-PHAGE software package. This compressed file contains all scripts required to create a SNP processing pipeline and a web interface for data analysis and visualization that is powered by a backend relational database. [file 1471-2105-7-468-S1.gz › Software/HTML/Introduction.shtml]

<!--#include virtual="header.html"-->
<meta http-equiv="Content-Type" content="text/html; charset=iso-8859-1">
<table>
<tr>
          <td align="left"> 
            <h3 class="style3">Single Nucleotide Polymorphism (SNP)</h3>
            <h3 class="style3">---<a href="#Def">Definition</a></h3>
            <h3 class="style3">---<a href="#Uses">Uses</a></h3> 
            <h3 class="style3"> ---<a href="#Detection">Detection</a></h3>
            <h3 class="style3">---<a href="#Visual">Visualization </a></h3>
            <h3 class="style3">&nbsp;</h3>
            <h3 class="style3">SNP Definition <a name="Def"></a></h3>
            <p><em>Single nucleotide polymorphisms</em> (SNP) are single base 
              variations or short insertions/deletions in the nucleotide sequence 
              from different individuals or between homologous sequences within 
              an individual.</p>
            <p><img src="SNP.jpg" width="253" height="40"></p>
<p class="style1">Fig1: SNPs in a sequence alignment </br>

<p>Variations can be characterized as  transitions, transversions or insertion/deletions </p>
<p>The variation is a <strong>transistion</strong> if the change is <br>
  purine <img src="Arrow.jpg" width="14" height="11"> purine or  <br>
  pyramidine  <img src="Arrow.jpg" width="14" height="11"> pyramidine</p>
  <p>The variation is a <strong>transversion</strong> if the change is <br>
  purine <img src="Arrow.jpg" width="14" height="11"> pyramidine or <br>
  pyramidine <img src="Arrow.jpg" width="14" height="11"> purine </p>
            <table width="315" height="310" border="1" align="center">
              <tr>
    <td width="150" height="29"><div align="center"><strong>Transitions</strong></div></td>
    <td width="149"><div align="center"><strong>Transversions</strong></div></td>
  </tr>
  <tr>
    <td height="273"><div align="center"><img src="Transition.jpg" width="62" height="165"></div></td>
    <td><div align="center"><img src="Transversion.jpg" width="72" height="350"></div></td>
  </tr>
</table>
            <p>&nbsp;</p>
            <h3>SNP -Uses<a name="Uses"></a></h3>
            <p>SNP markers are relatively dense and abundant when compared to 
              other marker types. SNP can be used for distinguishing between individuals 
              and species, genetic analysis of disease and complex traits, as-sessment 
              of linkage disequilibrium (LD), haplotype map generation, pharmacogenomics, 
              etc.</p>
            <h3>SNP-Detection<a name="Detection"></a></h3>
            <p class="style3"> In a SNP discovery project after sequencing and 
              assembly of the sequences from different individuals/genotypes, 
              candidate SNP are usually identified by using programs like PolyBayes 
              (Marth et al 1999) or PolyPhred (Nickerson et al 1997). Each of 
              the candidate SNP is expertly verified by visual inspection. </p>
            <h3>SNP Visualization<a name="Visual"></a></h3>
            <p>&nbsp;</p>
            <p><img src="Introduction_clip_image002.jpg" width="749" height="500" align="middle"></p>
            <p class="style4"><strong>Fig2. Candidate SNP idenfied by PolyBayes 
              program</strong> </p>


</td>
</tr>

</table>
<!--#include virtual="footer.html"-->
