# Supplementary material for: SNP-PHAGE – High throughput SNP discovery pipeline
Source: BMC Bioinformatics. 2006 Oct 23;7:468. doi: 10.1186/1471-2105-7-468 (PMC1626092; doi:10.1186/1471-2105-7-468)
Supplement: Additional file 1 — SNP-PHAGE software package. This compressed file contains all scripts required to create a SNP processing pipeline and a web interface for data analysis and visualization that is powered by a backend relational database. [file 1471-2105-7-468-S1.gz › Software/HTML/Links.shtml]

<!--#include virtual="header.html"-->
<table>
<tr>
<td><h3 class="style4">Generic Software</h3>
          <p><a href="http://www.perl.org/">Perl</a></p>
          <p><a href="http://www.bioperl.org">Bioperl</a></p>
          <p><a href="http://www.cpan.org">CPAN for Perl modules</a></p>
 <h3 class="style4">Software for SNP Detection:</h3>
          <p><a href="http://www.phrap.org">Phred, Phrap and Consed</a> </p>
          <p><a href="http://genomeold.wustl.edu/groups/informatics/software/polybayes/">PolyBayes</a></p>
          <p><a href="http://droog.gs.washington.edu/PolyPhred.html">PolyPhred</a></p>
          <p><a href="http://www.molgen.ua.ac.be/bioinfo/novosnp/">novoSNP</a></p>
          <p><a href="http://www.mucosa.de/insnp/">InSNP</a></p>
          <p><a href="http://lpg.nci.nih.gov/">SNPDetector</a></p>
          <p><a href="http://bioinformatics.oxfordjournals.org/cgi/content/abstract/19/3/421">autoSNP</a></p>
          <h3 class="style4">Open-source databases</h3>
 <p><a href="http://www.mysql.com" target="_self">mySQL</a></p>
 <p><a href="http://www.postgresql.org/">postgreSQL</a></p>
 <h3 class="style4">Laboratories using SNP-PHAGE software </h3>
 <p><a href="http://www.anri.barc.usda.gov/bfgl/" target="_self">Bovine Functional Genomics Laboratory</a>, ARS-USDA </p>
 <p><a href="http://bldg6.arsusda.gov/%7Epooley/soy/default.html">Soybean Genomics and Improvement Laboratory</a>, ARS-USDA </p>
 <p><a href="http://binf.gmu.edu">Bioinformatics and Computational Biology</a> at George Mason University</p>
          <h3 class="style4">&nbsp;</h3>
 </td>
</tr>

</table>
<!--#include virtual="footer.html"-->
