# Supplementary material for: SNP-PHAGE – High throughput SNP discovery pipeline
Source: BMC Bioinformatics. 2006 Oct 23;7:468. doi: 10.1186/1471-2105-7-468 (PMC1626092; doi:10.1186/1471-2105-7-468)
Supplement: Additional file 1 — SNP-PHAGE software package. This compressed file contains all scripts required to create a SNP processing pipeline and a web interface for data analysis and visualization that is powered by a backend relational database. [file 1471-2105-7-468-S1.gz › Software/HTML/OutputFiles.shtml]

<!--#include virtual="header.html"-->
<table>
<tr>
<td>
<h3 class="style4">SNP-PHAGE Tables for dbSNP Submissions</h3>
          <p>SNP-PHAGE facilitates dbSNP submissions.</p>
          <p>After expert confirmation of polymorphisms new entries are made to 
            the database with <br>
            <br>
            a) Confirmed SNPs<br>
            b) Associate sample with the genotype from the read having highest 
            phred quality at the SNP position.<br>
            c) Create the 5', 3' and consensus sequences for each SNP. The SNP 
            positions are labeled with <br>
            IUPAC codes in these sequences as required for GenBank (dbSNP) submissions.</p>
          <p>(i) SNP Table</p>
            <p><img src="SNP_FILE2.jpg" width="816" height="203"></p>
            
          <p>(ii) Cultivar Table</p>
            <p><img src="CultivarFile.jpg" width="817" height="186"> </p>
            
          <p>&nbsp;</p>
            <p>&nbsp; </p>
            <p>&nbsp;</p> </td>
</tr>

</table>
<!--#include virtual="footer.html"--></body>
