# Supplementary material for: SNP-PHAGE – High throughput SNP discovery pipeline
Source: BMC Bioinformatics. 2006 Oct 23;7:468. doi: 10.1186/1471-2105-7-468 (PMC1626092; doi:10.1186/1471-2105-7-468)
Supplement: Additional file 1 — SNP-PHAGE software package. This compressed file contains all scripts required to create a SNP processing pipeline and a web interface for data analysis and visualization that is powered by a backend relational database. [file 1471-2105-7-468-S1.gz › Software/HTML/SNP_Detection.shtml]

<!--#include virtual="header.html"-->
<table>
<tr>
          <td> <h3 align="left" class="style1">Polymorphism Discovery from Amplified 
              Sequence Tag Sites (STS) </h3>
            <p>Sequence tag site (STS) is a short DNA segment that occurs only 
              once in the genome that can be amplified by a pair <br>
              of primers designed at the two flanking ends. </p>
            <p>These primers can be used to amplify STS from different genotypes/ 
              individuals to identify SNP as shown in figure 1. </p>
            <p align="left"><img src="STS.jpg" width="546" height="404" align="middle"></p>
            <p>Sequencing is usually performed from both ends. An overlap can 
              be observed in most cases.<br>
              Finding a sequence variation at the overlap site having the same 
              base call from ends further <br>
              confirms the presence of a SNP (Figure 2). </p>
            <p>Sometimes when the length of STS is large and due to the limitations 
              in the sequencing <br>
              there may be no overlap between the reads in both directions. </p>
            <p align="left"><img src="STS2.jpg" width="438" height="275" align="middle"></p>
            <h3 class="style1">Homogeneous Vs Heterogeneous SNP </h3>
            <p>When the variation is observed between two chromatogram reads from 
              <br>
              different individuals the SNP is a homogeneous SNP and there is 
              no difference <br>
              between the two homologous chromosomes. These variations can be 
              identified <br>
              using PolyBayes software. </p>
            <p>However there can be differences between the two homologous chromosomes<br>
              causing heterogeniety and poor quality sequence at the site of variation 
              as shown <br>
              in the figure below. These variations can be analyzed using PolyPhred 
              software.<br>
              PolyPhred was not been used in SNP-PHAGE pipeline. However it will 
              be added <br>
              at a later stage to improve the functionality of SNP-PHAGE. </p>
            <p align="left"><img src="Hetero.jpg" width="153" height="172" align="middle"></p>
            <p>&nbsp;</p>
            </td>
</tr>

</table>
<!--#include virtual="footer.html"--></table>
