# Supplementary material for: SNP-PHAGE – High throughput SNP discovery pipeline
Source: BMC Bioinformatics. 2006 Oct 23;7:468. doi: 10.1186/1471-2105-7-468 (PMC1626092; doi:10.1186/1471-2105-7-468)
Supplement: Additional file 1 — SNP-PHAGE software package. This compressed file contains all scripts required to create a SNP processing pipeline and a web interface for data analysis and visualization that is powered by a backend relational database. [file 1471-2105-7-468-S1.gz › Software/HTML/snpphage.css]

.miniheader {font-family:arial; color:#000000;font-weight:bold; text-align:center;background-color:#FFFFE0}

.lineheader{font-family:arial;font-size:15;font-weight:bold;color:#FFFFFF;background-color:#006400;
               text-align:right; margin-right:15px}

.rmargin{margin-right:1in}

.leftmargin{margin-left:1in; font-family:arial;color=#000000;background-color:#FFFFE0; font-weight:bold;text-align:left}

.lmargin{margin-left:10px;margin-right:15px}

h2{font-family:arial; Font-size:15 color:#000000; text-align:center; font-weight:bold}

h3{font-name:arial; Font-size:18; color:black; align:left}

h4{font-name:arial; Font-size:9; color:black; align:center}

a.menu{font:name:arial; color:#000000;text-decoration:none }

a.menu:visited{font-name:arial; color:#000000 text-decoration:none}

a.menu1{font:name:arial; color:#FFFFFF;text-decoration:none }

a.menu1:visited{font-name:arial; color:#FFFFFF text-decoration:none}
.style4 {color: #336600; font-weight: bold; font-size: 18px; }
body{margin:0}
