# Supplementary material for: SNP-PHAGE – High throughput SNP discovery pipeline
Source: BMC Bioinformatics. 2006 Oct 23;7:468. doi: 10.1186/1471-2105-7-468 (PMC1626092; doi:10.1186/1471-2105-7-468)
Supplement: Additional file 1 — SNP-PHAGE software package. This compressed file contains all scripts required to create a SNP processing pipeline and a web interface for data analysis and visualization that is powered by a backend relational database. [file 1471-2105-7-468-S1.gz › Software/HTML/SNP_ML.shtml]

<!--#include virtual="header.html"-->
<table>
<tr>
<td><h3 class="style4">Application of machine learning (ML) in polymorphism discovery.</h3>
  <p align="left">ML program C4.5 was applied to predict the &quot;true&quot; 
              polymorphisms from the candidate polymorphisms identified by the 
              PolyBayes program. The candidate polymorphism data was derived by 
              sequencing about 3332 STS in soybean comprising about 20Mb of sequence. 
            </p>
            <p align="left">Initially a small dataset of 2417 candidate polymorphisms 
              along with the expert decision (of being true or false) were used 
              to optimize the ML feature set. Subsequently a training dataset 
              of 27,275 candidate polymorphisms was constructed and used to to 
              create decision tree and production rules using C4.5. The classifier 
              thus built has an overall accuracy of about 97% confirmed in the 
              five fold cross validation and for a new test dataset of 18,390 
              candidate polymorphisms. The positive predictive value (i.e., fraction 
              of candidate polymorphisms being real) on the testdata was 85%.</p>
            <p align="left"> A <a href="#visual">graphical interfac</a>e that 
              shows the section of the alignment can also help expedite the polymorphism 
              discovery. <br>
            </p>
            <p align="left">The figure below depicts the ML schema.</p>
  <p align="left"><img src="ML_General.jpg" width="736" height="607">   </p>
</div>
            
			</td>
</tr>

</table>
<!--#include virtual="footer.html"-->
