# Supplementary material for: SNP-PHAGE – High throughput SNP discovery pipeline
Source: BMC Bioinformatics. 2006 Oct 23;7:468. doi: 10.1186/1471-2105-7-468 (PMC1626092; doi:10.1186/1471-2105-7-468)
Supplement: Additional file 1 — SNP-PHAGE software package. This compressed file contains all scripts required to create a SNP processing pipeline and a web interface for data analysis and visualization that is powered by a backend relational database. [file 1471-2105-7-468-S1.gz › Software/HTML/ML_Optimization.shtml]

<!--#include virtual="header.html"-->
<table>
<tr>
<td><h3 class="style4">ML Optimization</h3>
<p>Suggestions from subject matter experts were taken in identifying a set of 
  ML features that may be influential in the SNP decision making. Most of the 
  features were scaled as frequencies or ratios instead of actual values, so 
  that the examples are broadly applicable. This scaling helps in generalization 
  of the rules produced by the machine learning programs. The initial set of features 
  chosen is given in Table 1. </p>
<p>Table 1. Initial set of ML features selected</p>
<table border=1 cellspacing=0 cellpadding=0 width=595 style='width:6.2in;
 border-collapse:collapse;border:none;mso-border-alt:solid windowtext .5pt;
 mso-yfti-tbllook:480;mso-padding-alt:0in 5.4pt 0in 5.4pt;mso-border-insideh:
 .5pt solid windowtext;mso-border-insidev:.5pt solid windowtext'>
 <tr style='mso-yfti-irow:0;mso-yfti-firstrow:yes'>
  <td width=47 valign=top style='width:35.15pt;border:solid windowtext 1.0pt;
  mso-border-alt:solid windowtext .5pt;padding:0in 5.4pt 0in 5.4pt'>
  <p class=MsoNormal><b style='mso-bidi-font-weight:normal'>Feature#<o:p></o:p></b></p>
  </td>
  <td width=344 valign=top style='width:258.25pt;border:solid windowtext 1.0pt;
  border-left:none;mso-border-left-alt:solid windowtext .5pt;mso-border-alt:
  solid windowtext .5pt;padding:0in 5.4pt 0in 5.4pt'>
  <p class=MsoNormal><b style='mso-bidi-font-weight:normal'>Feature<o:p></o:p></b></p>
  </td>
  <td width=204 valign=top style='width:153.0pt;border:solid windowtext 1.0pt;
  border-left:none;mso-border-left-alt:solid windowtext .5pt;mso-border-alt:
  solid windowtext .5pt;padding:0in 5.4pt 0in 5.4pt'>
  <p class=MsoNormal><b style='mso-bidi-font-weight:normal'>Type<o:p></o:p></b></p>
  </td>
 </tr>
 <tr style='mso-yfti-irow:1'>
  <td width=47 valign=top style='width:35.15pt;border:solid windowtext 1.0pt;
  border-top:none;mso-border-top-alt:solid windowtext .5pt;mso-border-alt:solid windowtext .5pt;
  padding:0in 5.4pt 0in 5.4pt'>
  <p class=MsoNormal>1<o:p></o:p></p>
  </td>
  <td width=344 valign=top style='width:258.25pt;border-top:none;border-left:
  none;border-bottom:solid windowtext 1.0pt;border-right:solid windowtext 1.0pt;
  mso-border-top-alt:solid windowtext .5pt;mso-border-left-alt:solid windowtext .5pt;
  mso-border-alt:solid windowtext .5pt;padding:0in 5.4pt 0in 5.4pt'>
  <p class=MsoNormal>Number of sequences at the position of variation<o:p></o:p></p>
  </td>
  <td width=204 valign=top style='width:153.0pt;border-top:none;border-left:
  none;border-bottom:solid windowtext 1.0pt;border-right:solid windowtext 1.0pt;
  mso-border-top-alt:solid windowtext .5pt;mso-border-left-alt:solid windowtext .5pt;
  mso-border-alt:solid windowtext .5pt;padding:0in 5.4pt 0in 5.4pt'>
  <p class=MsoNormal>Continuous<o:p></o:p></p>
  </td>
 </tr>
 <tr style='mso-yfti-irow:2;height:16.15pt'>
  <td width=47 valign=top style='width:35.15pt;border:solid windowtext 1.0pt;
  border-top:none;mso-border-top-alt:solid windowtext .5pt;mso-border-alt:solid windowtext .5pt;
  padding:0in 5.4pt 0in 5.4pt;height:16.15pt'>
  <p class=MsoNormal>2<o:p></o:p></p>
  </td>
  <td width=344 valign=top style='width:258.25pt;border-top:none;border-left:
  none;border-bottom:solid windowtext 1.0pt;border-right:solid windowtext 1.0pt;
  mso-border-top-alt:solid windowtext .5pt;mso-border-left-alt:solid windowtext .5pt;
  mso-border-alt:solid windowtext .5pt;padding:0in 5.4pt 0in 5.4pt;height:16.15pt'>
  <p class=MsoNormal>Variation type<o:p></o:p></p>
  </td>
  <td width=204 valign=top style='width:153.0pt;border-top:none;border-left:
  none;border-bottom:solid windowtext 1.0pt;border-right:solid windowtext 1.0pt;
  mso-border-top-alt:solid windowtext .5pt;mso-border-left-alt:solid windowtext .5pt;
  mso-border-alt:solid windowtext .5pt;padding:0in 5.4pt 0in 5.4pt;height:16.15pt'>
  <p class=MsoNormal>transition transversion indel<o:p></o:p></p>
  </td>
 </tr>
 <tr style='mso-yfti-irow:3'>
  <td width=47 valign=top style='width:35.15pt;border:solid windowtext 1.0pt;
  border-top:none;mso-border-top-alt:solid windowtext .5pt;mso-border-alt:solid windowtext .5pt;
  padding:0in 5.4pt 0in 5.4pt'>
  <p class=MsoNormal>3<o:p></o:p></p>
  </td>
  <td width=344 valign=top style='width:258.25pt;border-top:none;border-left:
  none;border-bottom:solid windowtext 1.0pt;border-right:solid windowtext 1.0pt;
  mso-border-top-alt:solid windowtext .5pt;mso-border-left-alt:solid windowtext .5pt;
  mso-border-alt:solid windowtext .5pt;padding:0in 5.4pt 0in 5.4pt'>
  <p class=MsoNormal>PolyBayes probability<o:p></o:p></p>
  </td>
  <td width=204 valign=top style='width:153.0pt;border-top:none;border-left:
  none;border-bottom:solid windowtext 1.0pt;border-right:solid windowtext 1.0pt;
  mso-border-top-alt:solid windowtext .5pt;mso-border-left-alt:solid windowtext .5pt;
  mso-border-alt:solid windowtext .5pt;padding:0in 5.4pt 0in 5.4pt'>
  <p class=MsoNormal>Continuous<o:p></o:p></p>
  </td>
 </tr>
 <tr style='mso-yfti-irow:4'>
  <td width=47 valign=top style='width:35.15pt;border:solid windowtext 1.0pt;
  border-top:none;mso-border-top-alt:solid windowtext .5pt;mso-border-alt:solid windowtext .5pt;
  padding:0in 5.4pt 0in 5.4pt'>
  <p class=MsoNormal>4<o:p></o:p></p>
  </td>
  <td width=344 valign=top style='width:258.25pt;border-top:none;border-left:
  none;border-bottom:solid windowtext 1.0pt;border-right:solid windowtext 1.0pt;
  mso-border-top-alt:solid windowtext .5pt;mso-border-left-alt:solid windowtext .5pt;
  mso-border-alt:solid windowtext .5pt;padding:0in 5.4pt 0in 5.4pt'>
  <p class=MsoNormal>Freq of major allele <o:p></o:p></p>
  </td>
  <td width=204 valign=top style='width:153.0pt;border-top:none;border-left:
  none;border-bottom:solid windowtext 1.0pt;border-right:solid windowtext 1.0pt;
  mso-border-top-alt:solid windowtext .5pt;mso-border-left-alt:solid windowtext .5pt;
  mso-border-alt:solid windowtext .5pt;padding:0in 5.4pt 0in 5.4pt'>
  <p class=MsoNormal>Continuous<o:p></o:p></p>
  </td>
 </tr>
 <tr style='mso-yfti-irow:5'>
  <td width=47 valign=top style='width:35.15pt;border:solid windowtext 1.0pt;
  border-top:none;mso-border-top-alt:solid windowtext .5pt;mso-border-alt:solid windowtext .5pt;
  padding:0in 5.4pt 0in 5.4pt'>
  <p class=MsoNormal>5<o:p></o:p></p>
  </td>
  <td width=344 valign=top style='width:258.25pt;border-top:none;border-left:
  none;border-bottom:solid windowtext 1.0pt;border-right:solid windowtext 1.0pt;
  mso-border-top-alt:solid windowtext .5pt;mso-border-left-alt:solid windowtext .5pt;
  mso-border-alt:solid windowtext .5pt;padding:0in 5.4pt 0in 5.4pt'>
  <p class=MsoNormal>Freq of minor allele <o:p></o:p></p>
  </td>
  <td width=204 valign=top style='width:153.0pt;border-top:none;border-left:
  none;border-bottom:solid windowtext 1.0pt;border-right:solid windowtext 1.0pt;
  mso-border-top-alt:solid windowtext .5pt;mso-border-left-alt:solid windowtext .5pt;
  mso-border-alt:solid windowtext .5pt;padding:0in 5.4pt 0in 5.4pt'>
  <p class=MsoNormal>Continuous<o:p></o:p></p>
  </td>
 </tr>
 <tr style='mso-yfti-irow:6'>
  <td width=47 valign=top style='width:35.15pt;border:solid windowtext 1.0pt;
  border-top:none;mso-border-top-alt:solid windowtext .5pt;mso-border-alt:solid windowtext .5pt;
  padding:0in 5.4pt 0in 5.4pt'>
  <p class=MsoNormal>6<o:p></o:p></p>
  </td>
  <td width=344 valign=top style='width:258.25pt;border-top:none;border-left:
  none;border-bottom:solid windowtext 1.0pt;border-right:solid windowtext 1.0pt;
  mso-border-top-alt:solid windowtext .5pt;mso-border-left-alt:solid windowtext .5pt;
  mso-border-alt:solid windowtext .5pt;padding:0in 5.4pt 0in 5.4pt'>
  <p class=MsoNormal>Relative distance from one of the two ends<o:p></o:p></p>
  </td>
  <td width=204 valign=top style='width:153.0pt;border-top:none;border-left:
  none;border-bottom:solid windowtext 1.0pt;border-right:solid windowtext 1.0pt;
  mso-border-top-alt:solid windowtext .5pt;mso-border-left-alt:solid windowtext .5pt;
  mso-border-alt:solid windowtext .5pt;padding:0in 5.4pt 0in 5.4pt'>
  <p class=MsoNormal>Continuous<o:p></o:p></p>
  </td>
 </tr>
 <tr style='mso-yfti-irow:7'>
  <td width=47 valign=top style='width:35.15pt;border:solid windowtext 1.0pt;
  border-top:none;mso-border-top-alt:solid windowtext .5pt;mso-border-alt:solid windowtext .5pt;
  padding:0in 5.4pt 0in 5.4pt'>
  <p class=MsoNormal>7<o:p></o:p></p>
  </td>
  <td width=344 valign=top style='width:258.25pt;border-top:none;border-left:
  none;border-bottom:solid windowtext 1.0pt;border-right:solid windowtext 1.0pt;
  mso-border-top-alt:solid windowtext .5pt;mso-border-left-alt:solid windowtext .5pt;
  mso-border-alt:solid windowtext .5pt;padding:0in 5.4pt 0in 5.4pt'>
  <p class=MsoNormal>Agreement in the forward and reverse reads<o:p></o:p></p>
  </td>
  <td width=204 valign=top style='width:153.0pt;border-top:none;border-left:
  none;border-bottom:solid windowtext 1.0pt;border-right:solid windowtext 1.0pt;
  mso-border-top-alt:solid windowtext .5pt;mso-border-left-alt:solid windowtext .5pt;
  mso-border-alt:solid windowtext .5pt;padding:0in 5.4pt 0in 5.4pt'>
  <p class=MsoNormal>Continuous<o:p></o:p></p>
  </td>
 </tr>
 <tr style='mso-yfti-irow:8'>
  <td width=47 valign=top style='width:35.15pt;border:solid windowtext 1.0pt;
  border-top:none;mso-border-top-alt:solid windowtext .5pt;mso-border-alt:solid windowtext .5pt;
  padding:0in 5.4pt 0in 5.4pt'>
  <p class=MsoNormal>8<o:p></o:p></p>
  </td>
  <td width=344 valign=top style='width:258.25pt;border-top:none;border-left:
  none;border-bottom:solid windowtext 1.0pt;border-right:solid windowtext 1.0pt;
  mso-border-top-alt:solid windowtext .5pt;mso-border-left-alt:solid windowtext .5pt;
  mso-border-alt:solid windowtext .5pt;padding:0in 5.4pt 0in 5.4pt'>
  <p class=MsoNormal>Ratio of the max qualities of the two variations<o:p></o:p></p>
  </td>
  <td width=204 valign=top style='width:153.0pt;border-top:none;border-left:
  none;border-bottom:solid windowtext 1.0pt;border-right:solid windowtext 1.0pt;
  mso-border-top-alt:solid windowtext .5pt;mso-border-left-alt:solid windowtext .5pt;
  mso-border-alt:solid windowtext .5pt;padding:0in 5.4pt 0in 5.4pt'>
  <p class=MsoNormal>Continuous<o:p></o:p></p>
  </td>
 </tr>
 <tr style='mso-yfti-irow:9'>
  <td width=47 valign=top style='width:35.15pt;border:solid windowtext 1.0pt;
  border-top:none;mso-border-top-alt:solid windowtext .5pt;mso-border-alt:solid windowtext .5pt;
  padding:0in 5.4pt 0in 5.4pt'>
  <p class=MsoNormal>9<o:p></o:p></p>
  </td>
  <td width=344 valign=top style='width:258.25pt;border-top:none;border-left:
  none;border-bottom:solid windowtext 1.0pt;border-right:solid windowtext 1.0pt;
  mso-border-top-alt:solid windowtext .5pt;mso-border-left-alt:solid windowtext .5pt;
  mso-border-alt:solid windowtext .5pt;padding:0in 5.4pt 0in 5.4pt'>
  <p class=MsoNormal>Ratio of the avg qualities of the two variations<o:p></o:p></p>
  </td>
  <td width=204 valign=top style='width:153.0pt;border-top:none;border-left:
  none;border-bottom:solid windowtext 1.0pt;border-right:solid windowtext 1.0pt;
  mso-border-top-alt:solid windowtext .5pt;mso-border-left-alt:solid windowtext .5pt;
  mso-border-alt:solid windowtext .5pt;padding:0in 5.4pt 0in 5.4pt'>
  <p class=MsoNormal>Continuous<o:p></o:p></p>
  </td>
 </tr>
 <tr style='mso-yfti-irow:10;mso-yfti-lastrow:yes;height:19.75pt'>
  <td width=47 valign=top style='width:35.15pt;border:solid windowtext 1.0pt;
  border-top:none;mso-border-top-alt:solid windowtext .5pt;mso-border-alt:solid windowtext .5pt;
  padding:0in 5.4pt 0in 5.4pt;height:19.75pt'>
  <p class=MsoNormal>10<o:p></o:p></p>
  </td>
  <td width=344 valign=top style='width:258.25pt;border-top:none;border-left:
  none;border-bottom:solid windowtext 1.0pt;border-right:solid windowtext 1.0pt;
  mso-border-top-alt:solid windowtext .5pt;mso-border-left-alt:solid windowtext .5pt;
  mso-border-alt:solid windowtext .5pt;padding:0in 5.4pt 0in 5.4pt;height:19.75pt'>
  <p class=MsoNormal>Haplotype of second variation<o:p></o:p></p>
  </td>
  <td width=204 valign=top style='width:153.0pt;border-top:none;border-left:
  none;border-bottom:solid windowtext 1.0pt;border-right:solid windowtext 1.0pt;
  mso-border-top-alt:solid windowtext .5pt;mso-border-left-alt:solid windowtext .5pt;
  mso-border-alt:solid windowtext .5pt;padding:0in 5.4pt 0in 5.4pt;height:19.75pt'>
  <p class=MsoNormal>Continuous<o:p></o:p></p>
  </td>
 </tr>
</table>

<p>C4.5 program was executed on the training data of 2417 cases (1066 True and 
  1351 False) and the summary of the results obtained are shown in Table 2. The 
  overall estimated error rate was 9.4%. This is a large improvement with respect 
  to the training set that contained 56% errors. Attempts were made in the successive 
  experiments to reduce the error rate</p>
<p>Table 2. Evaluation on training data (2417 items):</p>
<table width="50%" border="1">
  <tr> 
    <td colspan="2"><div align="center">Before Pruning</div></td>
    <td colspan="3"><div align="center">After Pruning</div></td>
  </tr>
  <tr> 
    <td>Size</td>
    <td>Errors</td>
    <td>Size</td>
    <td>Errors</td>
    <td>Estimate</td>
  </tr>
  <tr> 
    <td>250</td>
    <td>79(3.3%)</td>
    <td>157</td>
    <td>106(4.4%)</td>
    <td>(9.4%)</td>
  </tr>
</table>
<p>The table above is the output of the C4.5 program. C4.5 generates a decision 
  tree based on the input data and the size indicates the number of nodes (decision 
  nodes + leaves) and errors indicate the number of misclassified cases. C4.5 
  program prunes the decision tree by discarding one or more sub-trees and replacing 
  them with leaves or replaces a sub-tree by one of its branches and recalculates 
  the errors. The program also gives projected prediction accuracy for unseen 
  cases. Thus the output can be explicitly stated as follows: <br>
  For a training dataset of 2417 cases, C4.5 generated a decision tree with 250 
  nodes. There were 79 misclassified cases in this decision tree or 3.3% errors. 
  After pruning the decision tree the size was reduced to 157 nodes. There were 
  106 misclassified cases in the pruned tree or 4.4% errors. The estimated errors 
  for unseen cases are 9.4% or prediction accuracy is 94.6%. 
<h3>Experiment Design for feature Optimization</h3>
<p>Experiments were designed to reduce the error rate by adding new features and 
  modifying existing features. All the modifications that resulted in improved 
  accuracy were retained. </p>
<h3 class="style4">Experiment # 1</h3>
<p>It was observed from the tree (not shown) that the ratios of the maximum and 
  average qualities (No&#8217;s 8 and 9 in Table 1) were generating conflicting 
  results and were not very useful. Hence the ratios were removed and instead 
  actual values for maximum qualities maxQ(b1), maxQ(b2) and average qualities 
  avgQ(b1), avgQ(b2) were used as the features. Two additional features local 
  average consensus sequence quality and overall average consensus sequence quality 
  were introduced. These features were calculated as shown below. The local 
  average consensus sequence quality is calculated for a window of 10 bases on 
  either sides of the polymorphic site (21 bases). The modified features are shown 
  in Table 4. The results obtained from this experiment are shown in Table 3. 
  These modifications have lead decrease in the error rate to 7.1%.<br>
</p>
<p>Table 3. Results of experiment # 1</p>
<table width="50%" border="1">
  <tr> 
    <td colspan="2"><div align="center">Before Pruning</div></td>
    <td colspan="3"><div align="center">After Pruning</div></td>
  </tr>
  <tr> 
    <td>Size</td>
    <td>Errors</td>
    <td>Size</td>
    <td>Errors</td>
    <td>Estimate</td>
  </tr>
  <tr> 
    <td>214</td>
    <td>48(2.0%)</td>
    <td>141</td>
    <td>69(2.9%)</td>
    <td>(7.1%)</td>
  </tr>
</table>
<p><br>
  Table 4. Features for Experiments #1 - 3</p>
<table border=1 cellspacing=0 cellpadding=0 width=595 style='width:6.2in;
 border-collapse:collapse;border:none;mso-border-alt:solid windowtext .5pt;
 mso-yfti-tbllook:480;mso-padding-alt:0in 5.4pt 0in 5.4pt;mso-border-insideh:
 .5pt solid windowtext;mso-border-insidev:.5pt solid windowtext'>
 <tr style='mso-yfti-irow:0;mso-yfti-firstrow:yes'>
  <td width=47 valign=top style='width:35.15pt;border:solid windowtext 1.0pt;
  mso-border-alt:solid windowtext .5pt;padding:0in 5.4pt 0in 5.4pt'>
  <p class=MsoNormal><b style='mso-bidi-font-weight:normal'>S.No<o:p></o:p></b></p>
  </td>
  <td width=344 valign=top style='width:258.25pt;border:solid windowtext 1.0pt;
  border-left:none;mso-border-left-alt:solid windowtext .5pt;mso-border-alt:
  solid windowtext .5pt;padding:0in 5.4pt 0in 5.4pt'>
  <p class=MsoNormal><b style='mso-bidi-font-weight:normal'>Feature<o:p></o:p></b></p>
  </td>
  <td width=204 valign=top style='width:153.0pt;border:solid windowtext 1.0pt;
  border-left:none;mso-border-left-alt:solid windowtext .5pt;mso-border-alt:
  solid windowtext .5pt;padding:0in 5.4pt 0in 5.4pt'>
  <p class=MsoNormal><b style='mso-bidi-font-weight:normal'>Variable Type<o:p></o:p></b></p>
  </td>
 </tr>
 <tr style='mso-yfti-irow:1'>
  <td width=47 valign=top style='width:35.15pt;border:solid windowtext 1.0pt;
  border-top:none;mso-border-top-alt:solid windowtext .5pt;mso-border-alt:solid windowtext .5pt;
  padding:0in 5.4pt 0in 5.4pt'>
  <p class=MsoNormal>1<o:p></o:p></p>
  </td>
  <td width=344 valign=top style='width:258.25pt;border-top:none;border-left:
  none;border-bottom:solid windowtext 1.0pt;border-right:solid windowtext 1.0pt;
  mso-border-top-alt:solid windowtext .5pt;mso-border-left-alt:solid windowtext .5pt;
  mso-border-alt:solid windowtext .5pt;padding:0in 5.4pt 0in 5.4pt'>
  <p class=MsoNormal>Number of sequences at the position of variation<o:p></o:p></p>
  </td>
  <td width=204 valign=top style='width:153.0pt;border-top:none;border-left:
  none;border-bottom:solid windowtext 1.0pt;border-right:solid windowtext 1.0pt;
  mso-border-top-alt:solid windowtext .5pt;mso-border-left-alt:solid windowtext .5pt;
  mso-border-alt:solid windowtext .5pt;padding:0in 5.4pt 0in 5.4pt'>
  <p class=MsoNormal>Continuous<o:p></o:p></p>
  </td>
 </tr>
 <tr style='mso-yfti-irow:2;height:16.15pt'>
  <td width=47 valign=top style='width:35.15pt;border:solid windowtext 1.0pt;
  border-top:none;mso-border-top-alt:solid windowtext .5pt;mso-border-alt:solid windowtext .5pt;
  padding:0in 5.4pt 0in 5.4pt;height:16.15pt'>
  <p class=MsoNormal>2<o:p></o:p></p>
  </td>
  <td width=344 valign=top style='width:258.25pt;border-top:none;border-left:
  none;border-bottom:solid windowtext 1.0pt;border-right:solid windowtext 1.0pt;
  mso-border-top-alt:solid windowtext .5pt;mso-border-left-alt:solid windowtext .5pt;
  mso-border-alt:solid windowtext .5pt;padding:0in 5.4pt 0in 5.4pt;height:16.15pt'>
  <p class=MsoNormal>Variation type<o:p></o:p></p>
  </td>
  <td width=204 valign=top style='width:153.0pt;border-top:none;border-left:
  none;border-bottom:solid windowtext 1.0pt;border-right:solid windowtext 1.0pt;
  mso-border-top-alt:solid windowtext .5pt;mso-border-left-alt:solid windowtext .5pt;
  mso-border-alt:solid windowtext .5pt;padding:0in 5.4pt 0in 5.4pt;height:16.15pt'>
  <p class=MsoNormal>transition transversion indel<o:p></o:p></p>
  </td>
 </tr>
 <tr style='mso-yfti-irow:3'>
  <td width=47 valign=top style='width:35.15pt;border:solid windowtext 1.0pt;
  border-top:none;mso-border-top-alt:solid windowtext .5pt;mso-border-alt:solid windowtext .5pt;
  padding:0in 5.4pt 0in 5.4pt'>
  <p class=MsoNormal>3<o:p></o:p></p>
  </td>
  <td width=344 valign=top style='width:258.25pt;border-top:none;border-left:
  none;border-bottom:solid windowtext 1.0pt;border-right:solid windowtext 1.0pt;
  mso-border-top-alt:solid windowtext .5pt;mso-border-left-alt:solid windowtext .5pt;
  mso-border-alt:solid windowtext .5pt;padding:0in 5.4pt 0in 5.4pt'>
  <p class=MsoNormal>PolyBayes probability<o:p></o:p></p>
  </td>
  <td width=204 valign=top style='width:153.0pt;border-top:none;border-left:
  none;border-bottom:solid windowtext 1.0pt;border-right:solid windowtext 1.0pt;
  mso-border-top-alt:solid windowtext .5pt;mso-border-left-alt:solid windowtext .5pt;
  mso-border-alt:solid windowtext .5pt;padding:0in 5.4pt 0in 5.4pt'>
  <p class=MsoNormal>Continuous<o:p></o:p></p>
  </td>
 </tr>
 <tr style='mso-yfti-irow:4'>
  <td width=47 valign=top style='width:35.15pt;border:solid windowtext 1.0pt;
  border-top:none;mso-border-top-alt:solid windowtext .5pt;mso-border-alt:solid windowtext .5pt;
  padding:0in 5.4pt 0in 5.4pt'>
  <p class=MsoNormal>4<o:p></o:p></p>
  </td>
  <td width=344 valign=top style='width:258.25pt;border-top:none;border-left:
  none;border-bottom:solid windowtext 1.0pt;border-right:solid windowtext 1.0pt;
  mso-border-top-alt:solid windowtext .5pt;mso-border-left-alt:solid windowtext .5pt;
  mso-border-alt:solid windowtext .5pt;padding:0in 5.4pt 0in 5.4pt'>
  <p class=MsoNormal>Frequency of major allele<o:p></o:p></p>
  </td>
  <td width=204 valign=top style='width:153.0pt;border-top:none;border-left:
  none;border-bottom:solid windowtext 1.0pt;border-right:solid windowtext 1.0pt;
  mso-border-top-alt:solid windowtext .5pt;mso-border-left-alt:solid windowtext .5pt;
  mso-border-alt:solid windowtext .5pt;padding:0in 5.4pt 0in 5.4pt'>
  <p class=MsoNormal>Continuous<o:p></o:p></p>
  </td>
 </tr>
 <tr style='mso-yfti-irow:5'>
  <td width=47 valign=top style='width:35.15pt;border:solid windowtext 1.0pt;
  border-top:none;mso-border-top-alt:solid windowtext .5pt;mso-border-alt:solid windowtext .5pt;
  padding:0in 5.4pt 0in 5.4pt'>
  <p class=MsoNormal>5<o:p></o:p></p>
  </td>
  <td width=344 valign=top style='width:258.25pt;border-top:none;border-left:
  none;border-bottom:solid windowtext 1.0pt;border-right:solid windowtext 1.0pt;
  mso-border-top-alt:solid windowtext .5pt;mso-border-left-alt:solid windowtext .5pt;
  mso-border-alt:solid windowtext .5pt;padding:0in 5.4pt 0in 5.4pt'>
  <p class=MsoNormal>Frequency of minor allele<o:p></o:p></p>
  </td>
  <td width=204 valign=top style='width:153.0pt;border-top:none;border-left:
  none;border-bottom:solid windowtext 1.0pt;border-right:solid windowtext 1.0pt;
  mso-border-top-alt:solid windowtext .5pt;mso-border-left-alt:solid windowtext .5pt;
  mso-border-alt:solid windowtext .5pt;padding:0in 5.4pt 0in 5.4pt'>
  <p class=MsoNormal>Continuous<o:p></o:p></p>
  </td>
 </tr>
 <tr style='mso-yfti-irow:6'>
  <td width=47 valign=top style='width:35.15pt;border:solid windowtext 1.0pt;
  border-top:none;mso-border-top-alt:solid windowtext .5pt;mso-border-alt:solid windowtext .5pt;
  padding:0in 5.4pt 0in 5.4pt'>
  <p class=MsoNormal>6<o:p></o:p></p>
  </td>
  <td width=344 valign=top style='width:258.25pt;border-top:none;border-left:
  none;border-bottom:solid windowtext 1.0pt;border-right:solid windowtext 1.0pt;
  mso-border-top-alt:solid windowtext .5pt;mso-border-left-alt:solid windowtext .5pt;
  mso-border-alt:solid windowtext .5pt;padding:0in 5.4pt 0in 5.4pt'>
  <p class=MsoNormal>Relative distance from one of the two ends<o:p></o:p></p>
  </td>
  <td width=204 valign=top style='width:153.0pt;border-top:none;border-left:
  none;border-bottom:solid windowtext 1.0pt;border-right:solid windowtext 1.0pt;
  mso-border-top-alt:solid windowtext .5pt;mso-border-left-alt:solid windowtext .5pt;
  mso-border-alt:solid windowtext .5pt;padding:0in 5.4pt 0in 5.4pt'>
  <p class=MsoNormal>Continuous<o:p></o:p></p>
  </td>
 </tr>
 <tr style='mso-yfti-irow:7'>
  <td width=47 valign=top style='width:35.15pt;border:solid windowtext 1.0pt;
  border-top:none;mso-border-top-alt:solid windowtext .5pt;mso-border-alt:solid windowtext .5pt;
  padding:0in 5.4pt 0in 5.4pt'>
  <p class=MsoNormal>7<o:p></o:p></p>
  </td>
  <td width=344 valign=top style='width:258.25pt;border-top:none;border-left:
  none;border-bottom:solid windowtext 1.0pt;border-right:solid windowtext 1.0pt;
  mso-border-top-alt:solid windowtext .5pt;mso-border-left-alt:solid windowtext .5pt;
  mso-border-alt:solid windowtext .5pt;padding:0in 5.4pt 0in 5.4pt'>
  <p class=MsoNormal>Agreement in the forward and reverse reads<o:p></o:p></p>
  </td>
  <td width=204 valign=top style='width:153.0pt;border-top:none;border-left:
  none;border-bottom:solid windowtext 1.0pt;border-right:solid windowtext 1.0pt;
  mso-border-top-alt:solid windowtext .5pt;mso-border-left-alt:solid windowtext .5pt;
  mso-border-alt:solid windowtext .5pt;padding:0in 5.4pt 0in 5.4pt'>
  <p class=MsoNormal>Continuous<o:p></o:p></p>
  </td>
 </tr>
 <tr style='mso-yfti-irow:8'>
  <td width=47 valign=top style='width:35.15pt;border:solid windowtext 1.0pt;
  border-top:none;mso-border-top-alt:solid windowtext .5pt;mso-border-alt:solid windowtext .5pt;
  padding:0in 5.4pt 0in 5.4pt'>
  <p class=MsoNormal>8<o:p></o:p></p>
  </td>
  <td width=344 valign=top style='width:258.25pt;border-top:none;border-left:
  none;border-bottom:solid windowtext 1.0pt;border-right:solid windowtext 1.0pt;
  mso-border-top-alt:solid windowtext .5pt;mso-border-left-alt:solid windowtext .5pt;
  mso-border-alt:solid windowtext .5pt;padding:0in 5.4pt 0in 5.4pt'>
  <p class=MsoNormal>Major allele maximum quality <o:p></o:p></p>
  </td>
  <td width=204 valign=top style='width:153.0pt;border-top:none;border-left:
  none;border-bottom:solid windowtext 1.0pt;border-right:solid windowtext 1.0pt;
  mso-border-top-alt:solid windowtext .5pt;mso-border-left-alt:solid windowtext .5pt;
  mso-border-alt:solid windowtext .5pt;padding:0in 5.4pt 0in 5.4pt'>
  <p class=MsoNormal>Continuous<o:p></o:p></p>
  </td>
 </tr>
 <tr style='mso-yfti-irow:9'>
  <td width=47 valign=top style='width:35.15pt;border:solid windowtext 1.0pt;
  border-top:none;mso-border-top-alt:solid windowtext .5pt;mso-border-alt:solid windowtext .5pt;
  padding:0in 5.4pt 0in 5.4pt'>
  <p class=MsoNormal>9<o:p></o:p></p>
  </td>
  <td width=344 valign=top style='width:258.25pt;border-top:none;border-left:
  none;border-bottom:solid windowtext 1.0pt;border-right:solid windowtext 1.0pt;
  mso-border-top-alt:solid windowtext .5pt;mso-border-left-alt:solid windowtext .5pt;
  mso-border-alt:solid windowtext .5pt;padding:0in 5.4pt 0in 5.4pt'>
  <p class=MsoNormal>Minor allele maximum quality <o:p></o:p></p>
  </td>
  <td width=204 valign=top style='width:153.0pt;border-top:none;border-left:
  none;border-bottom:solid windowtext 1.0pt;border-right:solid windowtext 1.0pt;
  mso-border-top-alt:solid windowtext .5pt;mso-border-left-alt:solid windowtext .5pt;
  mso-border-alt:solid windowtext .5pt;padding:0in 5.4pt 0in 5.4pt'>
  <p class=MsoNormal>Continuous<o:p></o:p></p>
  </td>
 </tr>
 <tr style='mso-yfti-irow:10;height:14.85pt'>
  <td width=47 valign=top style='width:35.15pt;border:solid windowtext 1.0pt;
  border-top:none;mso-border-top-alt:solid windowtext .5pt;mso-border-alt:solid windowtext .5pt;
  padding:0in 5.4pt 0in 5.4pt;height:14.85pt'>
  <p class=MsoNormal>10<o:p></o:p></p>
  </td>
  <td width=344 valign=top style='width:258.25pt;border-top:none;border-left:
  none;border-bottom:solid windowtext 1.0pt;border-right:solid windowtext 1.0pt;
  mso-border-top-alt:solid windowtext .5pt;mso-border-left-alt:solid windowtext .5pt;
  mso-border-alt:solid windowtext .5pt;padding:0in 5.4pt 0in 5.4pt;height:14.85pt'>
  <p class=MsoNormal>Major allele average quality<o:p></o:p></p>
  </td>
  <td width=204 valign=top style='width:153.0pt;border-top:none;border-left:
  none;border-bottom:solid windowtext 1.0pt;border-right:solid windowtext 1.0pt;
  mso-border-top-alt:solid windowtext .5pt;mso-border-left-alt:solid windowtext .5pt;
  mso-border-alt:solid windowtext .5pt;padding:0in 5.4pt 0in 5.4pt;height:14.85pt'>
  <p class=MsoNormal>Continuous<o:p></o:p></p>
  </td>
 </tr>
 <tr style='mso-yfti-irow:11;height:.25in'>
  <td width=47 valign=top style='width:35.15pt;border:solid windowtext 1.0pt;
  border-top:none;mso-border-top-alt:solid windowtext .5pt;mso-border-alt:solid windowtext .5pt;
  padding:0in 5.4pt 0in 5.4pt;height:.25in'>
  <p class=MsoNormal>11<o:p></o:p></p>
  </td>
  <td width=344 valign=top style='width:258.25pt;border-top:none;border-left:
  none;border-bottom:solid windowtext 1.0pt;border-right:solid windowtext 1.0pt;
  mso-border-top-alt:solid windowtext .5pt;mso-border-left-alt:solid windowtext .5pt;
  mso-border-alt:solid windowtext .5pt;padding:0in 5.4pt 0in 5.4pt;height:.25in'>
  <p class=MsoNormal>Minor allele average quality<o:p></o:p></p>
  </td>
  <td width=204 valign=top style='width:153.0pt;border-top:none;border-left:
  none;border-bottom:solid windowtext 1.0pt;border-right:solid windowtext 1.0pt;
  mso-border-top-alt:solid windowtext .5pt;mso-border-left-alt:solid windowtext .5pt;
  mso-border-alt:solid windowtext .5pt;padding:0in 5.4pt 0in 5.4pt;height:.25in'>
  <p class=MsoNormal>Continuous<o:p></o:p></p>
  </td>
 </tr>
 <tr style='mso-yfti-irow:12;height:19.75pt'>
  <td width=47 valign=top style='width:35.15pt;border:solid windowtext 1.0pt;
  border-top:none;mso-border-top-alt:solid windowtext .5pt;mso-border-alt:solid windowtext .5pt;
  padding:0in 5.4pt 0in 5.4pt;height:19.75pt'>
  <p class=MsoNormal>12<o:p></o:p></p>
  </td>
  <td width=344 valign=top style='width:258.25pt;border-top:none;border-left:
  none;border-bottom:solid windowtext 1.0pt;border-right:solid windowtext 1.0pt;
  mso-border-top-alt:solid windowtext .5pt;mso-border-left-alt:solid windowtext .5pt;
  mso-border-alt:solid windowtext .5pt;padding:0in 5.4pt 0in 5.4pt;height:19.75pt'>
  <p class=MsoNormal>Haplotype of Minor allele<o:p></o:p></p>
  </td>
  <td width=204 valign=top style='width:153.0pt;border-top:none;border-left:
  none;border-bottom:solid windowtext 1.0pt;border-right:solid windowtext 1.0pt;
  mso-border-top-alt:solid windowtext .5pt;mso-border-left-alt:solid windowtext .5pt;
  mso-border-alt:solid windowtext .5pt;padding:0in 5.4pt 0in 5.4pt;height:19.75pt'>
  <p class=MsoNormal>Continuous<o:p></o:p></p>
  </td>
 </tr>
 <tr style='mso-yfti-irow:13;height:19.75pt'>
  <td width=47 valign=top style='width:35.15pt;border:solid windowtext 1.0pt;
  border-top:none;mso-border-top-alt:solid windowtext .5pt;mso-border-alt:solid windowtext .5pt;
  padding:0in 5.4pt 0in 5.4pt;height:19.75pt'>
  <p class=MsoNormal>13<o:p></o:p></p>
  </td>
  <td width=344 valign=top style='width:258.25pt;border-top:none;border-left:
  none;border-bottom:solid windowtext 1.0pt;border-right:solid windowtext 1.0pt;
  mso-border-top-alt:solid windowtext .5pt;mso-border-left-alt:solid windowtext .5pt;
  mso-border-alt:solid windowtext .5pt;padding:0in 5.4pt 0in 5.4pt;height:19.75pt'>
  <p class=MsoNormal>Local Average Quality<o:p></o:p></p>
  </td>
  <td width=204 valign=top style='width:153.0pt;border-top:none;border-left:
  none;border-bottom:solid windowtext 1.0pt;border-right:solid windowtext 1.0pt;
  mso-border-top-alt:solid windowtext .5pt;mso-border-left-alt:solid windowtext .5pt;
  mso-border-alt:solid windowtext .5pt;padding:0in 5.4pt 0in 5.4pt;height:19.75pt'>
  <p class=MsoNormal>Continuous<o:p></o:p></p>
  </td>
 </tr>
 <tr style='mso-yfti-irow:14;mso-yfti-lastrow:yes;height:19.75pt'>
  <td width=47 valign=top style='width:35.15pt;border:solid windowtext 1.0pt;
  border-top:none;mso-border-top-alt:solid windowtext .5pt;mso-border-alt:solid windowtext .5pt;
  padding:0in 5.4pt 0in 5.4pt;height:19.75pt'>
  <p class=MsoNormal>14<o:p></o:p></p>
  </td>
  <td width=344 valign=top style='width:258.25pt;border-top:none;border-left:
  none;border-bottom:solid windowtext 1.0pt;border-right:solid windowtext 1.0pt;
  mso-border-top-alt:solid windowtext .5pt;mso-border-left-alt:solid windowtext .5pt;
  mso-border-alt:solid windowtext .5pt;padding:0in 5.4pt 0in 5.4pt;height:19.75pt'>
  <p class=MsoNormal>Overall Average Quality<o:p></o:p></p>
  </td>
  <td width=204 valign=top style='width:153.0pt;border-top:none;border-left:
  none;border-bottom:solid windowtext 1.0pt;border-right:solid windowtext 1.0pt;
  mso-border-top-alt:solid windowtext .5pt;mso-border-left-alt:solid windowtext .5pt;
  mso-border-alt:solid windowtext .5pt;padding:0in 5.4pt 0in 5.4pt;height:19.75pt'>
  <p class=MsoNormal>Continuous<o:p></o:p></p>
  </td>

 </tr>
</table>

<h3 class="style4"> Experiment #2</h3>
<p>In another experiment, the overall average sequence quality (feature 14 from 
  Table 4.5) was calculated after trimming the poor quality regions from both 
  ends of the sequence and also the local average quality (feature 13 from Table 
  4.5) was calculated after excluding the polymorphic position. The results from 
  these modifications are shown in Table 4.6.By implementing these changes the 
  size of the decision tree reduced, whereas the estimated errors remained the 
  same. Also there are more misclassifications from this experiment. </p>
<p>Table 5. Results of Experiment #2</p>
<table width="50%" border="1">
  <tr> 
    <td colspan="2"><div align="center">Before Pruning</div></td>
    <td colspan="3"><div align="center">After Pruning</div></td>
  </tr>
  <tr> 
    <td>Size</td>
    <td>Errors</td>
    <td>Size</td>
    <td>Errors</td>
    <td>Estimate</td>
  </tr>
  <tr> 
    <td>208</td>
    <td>52(2.2%)</td>
    <td>135</td>
    <td>74(3.1%)</td>
    <td>(7.1%)</td>
  </tr>
</table>


<h3 class="style4"> Experiment #3</h2>
<p>To study the influence of the two features modified above the calculation of 
  overall average quality (feature 14 from Table 4) was reverted back to include 
  the low quality regions and the C4.5 was executed on the modified training data. 
  The results of this experiment are shown in Table 6. It was concluded that modifications 
  to these features did not contribute to improved accuracy. However the modification 
  to the local average quality feature was retained as it was logical.</p>
<p><br>
  Table 6 Results of Experiment #3</p>
<table width="50%" border="1">
  <tr> 
    <td colspan="2"><div align="center">Before Pruning</div></td>
    <td colspan="3"><div align="center">After Pruning</div></td>
  </tr>
  <tr> 
    <td>Size</td>
    <td>Errors</td>
    <td>Size</td>
    <td>Errors</td>
    <td>Estimate</td>
  </tr>
  <tr> 
    <td>208</td>
    <td>61(2.5%)</td>
    <td>124</td>
    <td>86(3.6%)</td>
    <td>(7.2%)</td>
  </tr>
</table>
<h3 class="style4"> Experiment #4</h2>
<p>In this experiment only chromatograms having minor allele were used in the 
  calculation of local and overall average values. Also, the algorithmic implementation 
  errors in the calculation of the relative distance, minor allele maximum quality 
  and minor allele average quality were fixed. A new feature alignment quality 
  was introduced. The new feature set is given in Table 8 and the results of the 
  experiment are given in Table 7. Cross validation of the results was performed 
  by jackknife method. The jackknife method entails removing one observation from 
  the dataset and train the model on the rest of observations. Test the model 
  on the unseen case and the prediction accuracy is noted. This is repeated for 
  all the observations in the dataset. The results showed an error rate of approximately 
  6%. Also the results obtained by a decision tree vs production rules were compared 
  (Table 9) and found to be very similar. </p>
<p>Table 7 Results of Experiment #4</p>
<table width="50%" border="1">
  <tr> 
    <td colspan="2"><div align="center">Before Pruning</div></td>
    <td colspan="3"><div align="center">After Pruning</div></td>
  </tr>
  <tr> 
    <td>Size</td>
    <td>Errors</td>
    <td>Size</td>
    <td>Errors</td>
    <td>Estimate</td>
  </tr>
  <tr> 
    <td>151</td>
    <td>32(1.3%)</td>
    <td>77</td>
    <td>56(2.3%)</td>
    <td>(4.6%)</td>
  </tr>
</table>
<p></p>
<p> Table 8 features for Experiment #4</p>
<table border=1 cellspacing=0 cellpadding=0 width=595 style='width:6.2in;
 border-collapse:collapse;border:none;mso-border-alt:solid windowtext .5pt;
 mso-yfti-tbllook:480;mso-padding-alt:0in 5.4pt 0in 5.4pt;mso-border-insideh:
 .5pt solid windowtext;mso-border-insidev:.5pt solid windowtext'>
 <tr style='mso-yfti-irow:0;mso-yfti-firstrow:yes'>
  <td width=47 valign=top style='width:35.15pt;border:solid windowtext 1.0pt;
  mso-border-alt:solid windowtext .5pt;padding:0in 5.4pt 0in 5.4pt'>
  <p class=MsoNormal><b style='mso-bidi-font-weight:normal'>S.No<o:p></o:p></b></p>
  </td>
  <td width=344 valign=top style='width:258.25pt;border:solid windowtext 1.0pt;
  border-left:none;mso-border-left-alt:solid windowtext .5pt;mso-border-alt:
  solid windowtext .5pt;padding:0in 5.4pt 0in 5.4pt'>
  <p class=MsoNormal><b style='mso-bidi-font-weight:normal'>Feature<o:p></o:p></b></p>
  </td>
  <td width=204 valign=top style='width:153.0pt;border:solid windowtext 1.0pt;
  border-left:none;mso-border-left-alt:solid windowtext .5pt;mso-border-alt:
  solid windowtext .5pt;padding:0in 5.4pt 0in 5.4pt'>
  <p class=MsoNormal><b style='mso-bidi-font-weight:normal'>Variable Type<o:p></o:p></b></p>
  </td>
 </tr>
 <tr style='mso-yfti-irow:1'>
  <td width=47 valign=top style='width:35.15pt;border:solid windowtext 1.0pt;
  border-top:none;mso-border-top-alt:solid windowtext .5pt;mso-border-alt:solid windowtext .5pt;
  padding:0in 5.4pt 0in 5.4pt'>
  <p class=MsoNormal>1<o:p></o:p></p>
  </td>
  <td width=344 valign=top style='width:258.25pt;border-top:none;border-left:
  none;border-bottom:solid windowtext 1.0pt;border-right:solid windowtext 1.0pt;
  mso-border-top-alt:solid windowtext .5pt;mso-border-left-alt:solid windowtext .5pt;
  mso-border-alt:solid windowtext .5pt;padding:0in 5.4pt 0in 5.4pt'>
  <p class=MsoNormal>Number of sequences at the position of variation<o:p></o:p></p>
  </td>
  <td width=204 valign=top style='width:153.0pt;border-top:none;border-left:
  none;border-bottom:solid windowtext 1.0pt;border-right:solid windowtext 1.0pt;
  mso-border-top-alt:solid windowtext .5pt;mso-border-left-alt:solid windowtext .5pt;
  mso-border-alt:solid windowtext .5pt;padding:0in 5.4pt 0in 5.4pt'>
  <p class=MsoNormal>Continuous<o:p></o:p></p>
  </td>
 </tr>
 <tr style='mso-yfti-irow:2;height:16.15pt'>
  <td width=47 valign=top style='width:35.15pt;border:solid windowtext 1.0pt;
  border-top:none;mso-border-top-alt:solid windowtext .5pt;mso-border-alt:solid windowtext .5pt;
  padding:0in 5.4pt 0in 5.4pt;height:16.15pt'>
  <p class=MsoNormal>2<o:p></o:p></p>
  </td>
  <td width=344 valign=top style='width:258.25pt;border-top:none;border-left:
  none;border-bottom:solid windowtext 1.0pt;border-right:solid windowtext 1.0pt;
  mso-border-top-alt:solid windowtext .5pt;mso-border-left-alt:solid windowtext .5pt;
  mso-border-alt:solid windowtext .5pt;padding:0in 5.4pt 0in 5.4pt;height:16.15pt'>
  <p class=MsoNormal>Variation type<o:p></o:p></p>
  </td>
  <td width=204 valign=top style='width:153.0pt;border-top:none;border-left:
  none;border-bottom:solid windowtext 1.0pt;border-right:solid windowtext 1.0pt;
  mso-border-top-alt:solid windowtext .5pt;mso-border-left-alt:solid windowtext .5pt;
  mso-border-alt:solid windowtext .5pt;padding:0in 5.4pt 0in 5.4pt;height:16.15pt'>
  <p class=MsoNormal>transition transversion indel<o:p></o:p></p>
  </td>
 </tr>
 <tr style='mso-yfti-irow:3'>
  <td width=47 valign=top style='width:35.15pt;border:solid windowtext 1.0pt;
  border-top:none;mso-border-top-alt:solid windowtext .5pt;mso-border-alt:solid windowtext .5pt;
  padding:0in 5.4pt 0in 5.4pt'>
  <p class=MsoNormal>3<o:p></o:p></p>
  </td>
  <td width=344 valign=top style='width:258.25pt;border-top:none;border-left:
  none;border-bottom:solid windowtext 1.0pt;border-right:solid windowtext 1.0pt;
  mso-border-top-alt:solid windowtext .5pt;mso-border-left-alt:solid windowtext .5pt;
  mso-border-alt:solid windowtext .5pt;padding:0in 5.4pt 0in 5.4pt'>
  <p class=MsoNormal>PolyBayes probability<o:p></o:p></p>
  </td>
  <td width=204 valign=top style='width:153.0pt;border-top:none;border-left:
  none;border-bottom:solid windowtext 1.0pt;border-right:solid windowtext 1.0pt;
  mso-border-top-alt:solid windowtext .5pt;mso-border-left-alt:solid windowtext .5pt;
  mso-border-alt:solid windowtext .5pt;padding:0in 5.4pt 0in 5.4pt'>
  <p class=MsoNormal>Continuous<o:p></o:p></p>
  </td>
 </tr>
 <tr style='mso-yfti-irow:4'>
  <td width=47 valign=top style='width:35.15pt;border:solid windowtext 1.0pt;
  border-top:none;mso-border-top-alt:solid windowtext .5pt;mso-border-alt:solid windowtext .5pt;
  padding:0in 5.4pt 0in 5.4pt'>
  <p class=MsoNormal>4<o:p></o:p></p>
  </td>
  <td width=344 valign=top style='width:258.25pt;border-top:none;border-left:
  none;border-bottom:solid windowtext 1.0pt;border-right:solid windowtext 1.0pt;
  mso-border-top-alt:solid windowtext .5pt;mso-border-left-alt:solid windowtext .5pt;
  mso-border-alt:solid windowtext .5pt;padding:0in 5.4pt 0in 5.4pt'>
  <p class=MsoNormal>Frequency of major allele<o:p></o:p></p>
  </td>
  <td width=204 valign=top style='width:153.0pt;border-top:none;border-left:
  none;border-bottom:solid windowtext 1.0pt;border-right:solid windowtext 1.0pt;
  mso-border-top-alt:solid windowtext .5pt;mso-border-left-alt:solid windowtext .5pt;
  mso-border-alt:solid windowtext .5pt;padding:0in 5.4pt 0in 5.4pt'>
  <p class=MsoNormal>Continuous<o:p></o:p></p>
  </td>
 </tr>
 <tr style='mso-yfti-irow:5'>
  <td width=47 valign=top style='width:35.15pt;border:solid windowtext 1.0pt;
  border-top:none;mso-border-top-alt:solid windowtext .5pt;mso-border-alt:solid windowtext .5pt;
  padding:0in 5.4pt 0in 5.4pt'>
  <p class=MsoNormal>5<o:p></o:p></p>
  </td>
  <td width=344 valign=top style='width:258.25pt;border-top:none;border-left:
  none;border-bottom:solid windowtext 1.0pt;border-right:solid windowtext 1.0pt;
  mso-border-top-alt:solid windowtext .5pt;mso-border-left-alt:solid windowtext .5pt;
  mso-border-alt:solid windowtext .5pt;padding:0in 5.4pt 0in 5.4pt'>
  <p class=MsoNormal>Frequency of minor allele<o:p></o:p></p>
  </td>
  <td width=204 valign=top style='width:153.0pt;border-top:none;border-left:
  none;border-bottom:solid windowtext 1.0pt;border-right:solid windowtext 1.0pt;
  mso-border-top-alt:solid windowtext .5pt;mso-border-left-alt:solid windowtext .5pt;
  mso-border-alt:solid windowtext .5pt;padding:0in 5.4pt 0in 5.4pt'>
  <p class=MsoNormal>Continuous<o:p></o:p></p>
  </td>
 </tr>
 <tr style='mso-yfti-irow:6'>
  <td width=47 valign=top style='width:35.15pt;border:solid windowtext 1.0pt;
  border-top:none;mso-border-top-alt:solid windowtext .5pt;mso-border-alt:solid windowtext .5pt;
  padding:0in 5.4pt 0in 5.4pt'>
  <p class=MsoNormal>6<o:p></o:p></p>
  </td>
  <td width=344 valign=top style='width:258.25pt;border-top:none;border-left:
  none;border-bottom:solid windowtext 1.0pt;border-right:solid windowtext 1.0pt;
  mso-border-top-alt:solid windowtext .5pt;mso-border-left-alt:solid windowtext .5pt;
  mso-border-alt:solid windowtext .5pt;padding:0in 5.4pt 0in 5.4pt'>
  <p class=MsoNormal>Relative distance from one of the two ends<o:p></o:p></p>
  </td>
  <td width=204 valign=top style='width:153.0pt;border-top:none;border-left:
  none;border-bottom:solid windowtext 1.0pt;border-right:solid windowtext 1.0pt;
  mso-border-top-alt:solid windowtext .5pt;mso-border-left-alt:solid windowtext .5pt;
  mso-border-alt:solid windowtext .5pt;padding:0in 5.4pt 0in 5.4pt'>
  <p class=MsoNormal>Continuous<o:p></o:p></p>
  </td>
 </tr>
 <tr style='mso-yfti-irow:7'>
  <td width=47 valign=top style='width:35.15pt;border:solid windowtext 1.0pt;
  border-top:none;mso-border-top-alt:solid windowtext .5pt;mso-border-alt:solid windowtext .5pt;
  padding:0in 5.4pt 0in 5.4pt'>
  <p class=MsoNormal>7<o:p></o:p></p>
  </td>
  <td width=344 valign=top style='width:258.25pt;border-top:none;border-left:
  none;border-bottom:solid windowtext 1.0pt;border-right:solid windowtext 1.0pt;
  mso-border-top-alt:solid windowtext .5pt;mso-border-left-alt:solid windowtext .5pt;
  mso-border-alt:solid windowtext .5pt;padding:0in 5.4pt 0in 5.4pt'>
  <p class=MsoNormal>Agreement in the forward and reverse reads<o:p></o:p></p>
  </td>
  <td width=204 valign=top style='width:153.0pt;border-top:none;border-left:
  none;border-bottom:solid windowtext 1.0pt;border-right:solid windowtext 1.0pt;
  mso-border-top-alt:solid windowtext .5pt;mso-border-left-alt:solid windowtext .5pt;
  mso-border-alt:solid windowtext .5pt;padding:0in 5.4pt 0in 5.4pt'>
  <p class=MsoNormal>Continuous<o:p></o:p></p>
  </td>
 </tr>
 <tr style='mso-yfti-irow:8'>
  <td width=47 valign=top style='width:35.15pt;border:solid windowtext 1.0pt;
  border-top:none;mso-border-top-alt:solid windowtext .5pt;mso-border-alt:solid windowtext .5pt;
  padding:0in 5.4pt 0in 5.4pt'>
  <p class=MsoNormal>8<o:p></o:p></p>
  </td>
  <td width=344 valign=top style='width:258.25pt;border-top:none;border-left:
  none;border-bottom:solid windowtext 1.0pt;border-right:solid windowtext 1.0pt;
  mso-border-top-alt:solid windowtext .5pt;mso-border-left-alt:solid windowtext .5pt;
  mso-border-alt:solid windowtext .5pt;padding:0in 5.4pt 0in 5.4pt'>
  <p class=MsoNormal>Major allele maximum quality <o:p></o:p></p>
  </td>
  <td width=204 valign=top style='width:153.0pt;border-top:none;border-left:
  none;border-bottom:solid windowtext 1.0pt;border-right:solid windowtext 1.0pt;
  mso-border-top-alt:solid windowtext .5pt;mso-border-left-alt:solid windowtext .5pt;
  mso-border-alt:solid windowtext .5pt;padding:0in 5.4pt 0in 5.4pt'>
  <p class=MsoNormal>Continuous<o:p></o:p></p>
  </td>
 </tr>
 <tr style='mso-yfti-irow:9'>
  <td width=47 valign=top style='width:35.15pt;border:solid windowtext 1.0pt;
  border-top:none;mso-border-top-alt:solid windowtext .5pt;mso-border-alt:solid windowtext .5pt;
  padding:0in 5.4pt 0in 5.4pt'>
  <p class=MsoNormal>9<o:p></o:p></p>
  </td>
  <td width=344 valign=top style='width:258.25pt;border-top:none;border-left:
  none;border-bottom:solid windowtext 1.0pt;border-right:solid windowtext 1.0pt;
  mso-border-top-alt:solid windowtext .5pt;mso-border-left-alt:solid windowtext .5pt;
  mso-border-alt:solid windowtext .5pt;padding:0in 5.4pt 0in 5.4pt'>
  <p class=MsoNormal>Minor allele maximum quality <o:p></o:p></p>
  </td>
  <td width=204 valign=top style='width:153.0pt;border-top:none;border-left:
  none;border-bottom:solid windowtext 1.0pt;border-right:solid windowtext 1.0pt;
  mso-border-top-alt:solid windowtext .5pt;mso-border-left-alt:solid windowtext .5pt;
  mso-border-alt:solid windowtext .5pt;padding:0in 5.4pt 0in 5.4pt'>
  <p class=MsoNormal>Continuous<o:p></o:p></p>
  </td>
 </tr>
 <tr style='mso-yfti-irow:10;height:19.75pt'>
  <td width=47 valign=top style='width:35.15pt;border:solid windowtext 1.0pt;
  border-top:none;mso-border-top-alt:solid windowtext .5pt;mso-border-alt:solid windowtext .5pt;
  padding:0in 5.4pt 0in 5.4pt;height:19.75pt'>
  <p class=MsoNormal>10<o:p></o:p></p>
  </td>
  <td width=344 valign=top style='width:258.25pt;border-top:none;border-left:
  none;border-bottom:solid windowtext 1.0pt;border-right:solid windowtext 1.0pt;
  mso-border-top-alt:solid windowtext .5pt;mso-border-left-alt:solid windowtext .5pt;
  mso-border-alt:solid windowtext .5pt;padding:0in 5.4pt 0in 5.4pt;height:19.75pt'>
  <p class=MsoNormal>Major allele average quality<o:p></o:p></p>
  </td>
  <td width=204 valign=top style='width:153.0pt;border-top:none;border-left:
  none;border-bottom:solid windowtext 1.0pt;border-right:solid windowtext 1.0pt;
  mso-border-top-alt:solid windowtext .5pt;mso-border-left-alt:solid windowtext .5pt;
  mso-border-alt:solid windowtext .5pt;padding:0in 5.4pt 0in 5.4pt;height:19.75pt'>
  <p class=MsoNormal>Continuous<o:p></o:p></p>
  </td>
 </tr>
 <tr style='mso-yfti-irow:11;height:19.75pt'>
  <td width=47 valign=top style='width:35.15pt;border:solid windowtext 1.0pt;
  border-top:none;mso-border-top-alt:solid windowtext .5pt;mso-border-alt:solid windowtext .5pt;
  padding:0in 5.4pt 0in 5.4pt;height:19.75pt'>
  <p class=MsoNormal>11<o:p></o:p></p>
  </td>
  <td width=344 valign=top style='width:258.25pt;border-top:none;border-left:
  none;border-bottom:solid windowtext 1.0pt;border-right:solid windowtext 1.0pt;
  mso-border-top-alt:solid windowtext .5pt;mso-border-left-alt:solid windowtext .5pt;
  mso-border-alt:solid windowtext .5pt;padding:0in 5.4pt 0in 5.4pt;height:19.75pt'>
  <p class=MsoNormal>Minor allele average quality<o:p></o:p></p>
  </td>
  <td width=204 valign=top style='width:153.0pt;border-top:none;border-left:
  none;border-bottom:solid windowtext 1.0pt;border-right:solid windowtext 1.0pt;
  mso-border-top-alt:solid windowtext .5pt;mso-border-left-alt:solid windowtext .5pt;
  mso-border-alt:solid windowtext .5pt;padding:0in 5.4pt 0in 5.4pt;height:19.75pt'>
  <p class=MsoNormal>Continuous<o:p></o:p></p>
  </td>
 </tr>
 <tr style='mso-yfti-irow:12;height:19.75pt'>
  <td width=47 valign=top style='width:35.15pt;border:solid windowtext 1.0pt;
  border-top:none;mso-border-top-alt:solid windowtext .5pt;mso-border-alt:solid windowtext .5pt;
  padding:0in 5.4pt 0in 5.4pt;height:19.75pt'>
  <p class=MsoNormal>12<o:p></o:p></p>
  </td>
  <td width=344 valign=top style='width:258.25pt;border-top:none;border-left:
  none;border-bottom:solid windowtext 1.0pt;border-right:solid windowtext 1.0pt;
  mso-border-top-alt:solid windowtext .5pt;mso-border-left-alt:solid windowtext .5pt;
  mso-border-alt:solid windowtext .5pt;padding:0in 5.4pt 0in 5.4pt;height:19.75pt'>
  <p class=MsoNormal>Haplotype of minor allele<o:p></o:p></p>
  </td>
  <td width=204 valign=top style='width:153.0pt;border-top:none;border-left:
  none;border-bottom:solid windowtext 1.0pt;border-right:solid windowtext 1.0pt;
  mso-border-top-alt:solid windowtext .5pt;mso-border-left-alt:solid windowtext .5pt;
  mso-border-alt:solid windowtext .5pt;padding:0in 5.4pt 0in 5.4pt;height:19.75pt'>
  <p class=MsoNormal>Continuous<o:p></o:p></p>
  </td>
 </tr>
 <tr style='mso-yfti-irow:13;height:19.75pt'>
  <td width=47 valign=top style='width:35.15pt;border:solid windowtext 1.0pt;
  border-top:none;mso-border-top-alt:solid windowtext .5pt;mso-border-alt:solid windowtext .5pt;
  padding:0in 5.4pt 0in 5.4pt;height:19.75pt'>
  <p class=MsoNormal>13<o:p></o:p></p>
  </td>
  <td width=344 valign=top style='width:258.25pt;border-top:none;border-left:
  none;border-bottom:solid windowtext 1.0pt;border-right:solid windowtext 1.0pt;
  mso-border-top-alt:solid windowtext .5pt;mso-border-left-alt:solid windowtext .5pt;
  mso-border-alt:solid windowtext .5pt;padding:0in 5.4pt 0in 5.4pt;height:19.75pt'>
  <p class=MsoNormal>Local Average Quality<o:p></o:p></p>
  </td>
  <td width=204 valign=top style='width:153.0pt;border-top:none;border-left:
  none;border-bottom:solid windowtext 1.0pt;border-right:solid windowtext 1.0pt;
  mso-border-top-alt:solid windowtext .5pt;mso-border-left-alt:solid windowtext .5pt;
  mso-border-alt:solid windowtext .5pt;padding:0in 5.4pt 0in 5.4pt;height:19.75pt'>
  <p class=MsoNormal>Continuous<o:p></o:p></p>
  </td>
 </tr>
 <tr style='mso-yfti-irow:14;height:19.75pt'>
  <td width=47 valign=top style='width:35.15pt;border:solid windowtext 1.0pt;
  border-top:none;mso-border-top-alt:solid windowtext .5pt;mso-border-alt:solid windowtext .5pt;
  padding:0in 5.4pt 0in 5.4pt;height:19.75pt'>
  <p class=MsoNormal>14<o:p></o:p></p>
  </td>
  <td width=344 valign=top style='width:258.25pt;border-top:none;border-left:
  none;border-bottom:solid windowtext 1.0pt;border-right:solid windowtext 1.0pt;
  mso-border-top-alt:solid windowtext .5pt;mso-border-left-alt:solid windowtext .5pt;
  mso-border-alt:solid windowtext .5pt;padding:0in 5.4pt 0in 5.4pt;height:19.75pt'>
  <p class=MsoNormal>Overall Average Quality<o:p></o:p></p>
  </td>
  <td width=204 valign=top style='width:153.0pt;border-top:none;border-left:
  none;border-bottom:solid windowtext 1.0pt;border-right:solid windowtext 1.0pt;
  mso-border-top-alt:solid windowtext .5pt;mso-border-left-alt:solid windowtext .5pt;
  mso-border-alt:solid windowtext .5pt;padding:0in 5.4pt 0in 5.4pt;height:19.75pt'>
  <p class=MsoNormal>Continuous<o:p></o:p></p>
  </td>
 </tr>
 <tr style='mso-yfti-irow:15;mso-yfti-lastrow:yes;height:19.75pt'>
  <td width=47 valign=top style='width:35.15pt;border:solid windowtext 1.0pt;
  border-top:none;mso-border-top-alt:solid windowtext .5pt;mso-border-alt:solid windowtext .5pt;
  padding:0in 5.4pt 0in 5.4pt;height:19.75pt'>
  <p class=MsoNormal>15<o:p></o:p></p>
  </td>
  <td width=344 valign=top style='width:258.25pt;border-top:none;border-left:
  none;border-bottom:solid windowtext 1.0pt;border-right:solid windowtext 1.0pt;
  mso-border-top-alt:solid windowtext .5pt;mso-border-left-alt:solid windowtext .5pt;
  mso-border-alt:solid windowtext .5pt;padding:0in 5.4pt 0in 5.4pt;height:19.75pt'>
  <p class=MsoNormal>Alignment Quality<o:p></o:p></p>
  </td>
  <td width=204 valign=top style='width:153.0pt;border-top:none;border-left:
  none;border-bottom:solid windowtext 1.0pt;border-right:solid windowtext 1.0pt;
  mso-border-top-alt:solid windowtext .5pt;mso-border-left-alt:solid windowtext .5pt;
  mso-border-alt:solid windowtext .5pt;padding:0in 5.4pt 0in 5.4pt;height:19.75pt'>
  <p class=MsoNormal>Continuous<o:p></o:p></p>
  </td>
 </tr>
</table>
<p>&nbsp;
<p>Table 9. Cross Validation Results of Experiment # 5 from Jack-Knife Method
<table border=1 cellspacing=0 cellpadding=0 align=left style='border-collapse:
 collapse;border:none;mso-border-alt:solid windowtext .5pt;mso-yfti-tbllook:
 480;mso-table-lspace:9.0pt;margin-left:6.75pt;mso-table-rspace:9.0pt;
 margin-right:6.75pt;mso-table-anchor-vertical:page;mso-table-anchor-horizontal:
 page;mso-table-left:133.65pt;mso-table-top:126.25pt;mso-padding-alt:0in 5.4pt 0in 5.4pt;
 mso-border-insideh:.5pt solid windowtext;mso-border-insidev:.5pt solid windowtext'>
 <tr style='mso-yfti-irow:0;mso-yfti-firstrow:yes'>
  <td width=144 valign=top style='width:107.95pt;border:solid windowtext 1.0pt;
  mso-border-alt:solid windowtext .5pt;padding:0in 5.4pt 0in 5.4pt'>
  <p class=MsoNormal style='line-height:200%;mso-element:frame;mso-element-frame-hspace:
  9.0pt;mso-element-wrap:around;mso-element-anchor-vertical:page;mso-element-anchor-horizontal:
  page;mso-element-left:133.7pt;mso-element-top:126.25pt;mso-height-rule:exactly'><b
  style='mso-bidi-font-weight:normal'>ML method<o:p></o:p></b></p>
  </td>
  <td width=150 valign=top style='width:112.35pt;border:solid windowtext 1.0pt;
  border-left:none;mso-border-left-alt:solid windowtext .5pt;mso-border-alt:
  solid windowtext .5pt;padding:0in 5.4pt 0in 5.4pt'>
  <p class=MsoNormal style='line-height:200%;mso-element:frame;mso-element-frame-hspace:
  9.0pt;mso-element-wrap:around;mso-element-anchor-vertical:page;mso-element-anchor-horizontal:
  page;mso-element-left:133.7pt;mso-element-top:126.25pt;mso-height-rule:exactly'><b
  style='mso-bidi-font-weight:normal'>Correct Predictions<o:p></o:p></b></p>
  </td>
  <td width=150 valign=top style='width:112.35pt;border:solid windowtext 1.0pt;
  border-left:none;mso-border-left-alt:solid windowtext .5pt;mso-border-alt:
  solid windowtext .5pt;padding:0in 5.4pt 0in 5.4pt'>
  <p class=MsoNormal style='line-height:200%;mso-element:frame;mso-element-frame-hspace:
  9.0pt;mso-element-wrap:around;mso-element-anchor-vertical:page;mso-element-anchor-horizontal:
  page;mso-element-left:133.7pt;mso-element-top:126.25pt;mso-height-rule:exactly'><b
  style='mso-bidi-font-weight:normal'>Wrong Predictions<o:p></o:p></b></p>
  </td>
  <td width=123 valign=top style='width:92.15pt;border:solid windowtext 1.0pt;
  border-left:none;mso-border-left-alt:solid windowtext .5pt;mso-border-alt:
  solid windowtext .5pt;padding:0in 5.4pt 0in 5.4pt'>
  <p class=MsoNormal style='line-height:200%;mso-element:frame;mso-element-frame-hspace:
  9.0pt;mso-element-wrap:around;mso-element-anchor-vertical:page;mso-element-anchor-horizontal:
  page;mso-element-left:133.7pt;mso-element-top:126.25pt;mso-height-rule:exactly'><b
  style='mso-bidi-font-weight:normal'>Accuracy<o:p></o:p></b></p>
  </td>
 </tr>
 <tr style='mso-yfti-irow:1'>
  <td width=144 valign=top style='width:107.95pt;border:solid windowtext 1.0pt;
  border-top:none;mso-border-top-alt:solid windowtext .5pt;mso-border-alt:solid windowtext .5pt;
  padding:0in 5.4pt 0in 5.4pt'>
  <p class=MsoNormal style='line-height:200%;mso-element:frame;mso-element-frame-hspace:
  9.0pt;mso-element-wrap:around;mso-element-anchor-vertical:page;mso-element-anchor-horizontal:
  page;mso-element-left:133.7pt;mso-element-top:126.25pt;mso-height-rule:exactly'>Decision
  Tree<o:p></o:p></p>
  </td>
  <td width=150 valign=top style='width:112.35pt;border-top:none;border-left:
  none;border-bottom:solid windowtext 1.0pt;border-right:solid windowtext 1.0pt;
  mso-border-top-alt:solid windowtext .5pt;mso-border-left-alt:solid windowtext .5pt;
  mso-border-alt:solid windowtext .5pt;padding:0in 5.4pt 0in 5.4pt'>
  <p class=MsoNormal style='line-height:200%;mso-element:frame;mso-element-frame-hspace:
  9.0pt;mso-element-wrap:around;mso-element-anchor-vertical:page;mso-element-anchor-horizontal:
  page;mso-element-left:133.7pt;mso-element-top:126.25pt;mso-height-rule:exactly'>2295<o:p></o:p></p>
  </td>
  <td width=150 valign=top style='width:112.35pt;border-top:none;border-left:
  none;border-bottom:solid windowtext 1.0pt;border-right:solid windowtext 1.0pt;
  mso-border-top-alt:solid windowtext .5pt;mso-border-left-alt:solid windowtext .5pt;
  mso-border-alt:solid windowtext .5pt;padding:0in 5.4pt 0in 5.4pt'>
  <p class=MsoNormal style='line-height:200%;mso-element:frame;mso-element-frame-hspace:
  9.0pt;mso-element-wrap:around;mso-element-anchor-vertical:page;mso-element-anchor-horizontal:
  page;mso-element-left:133.7pt;mso-element-top:126.25pt;mso-height-rule:exactly'>122<o:p></o:p></p>
  </td>
  <td width=123 valign=top style='width:92.15pt;border-top:none;border-left:
  none;border-bottom:solid windowtext 1.0pt;border-right:solid windowtext 1.0pt;
  mso-border-top-alt:solid windowtext .5pt;mso-border-left-alt:solid windowtext .5pt;
  mso-border-alt:solid windowtext .5pt;padding:0in 5.4pt 0in 5.4pt'>
  <p class=MsoNormal style='line-height:200%;mso-element:frame;mso-element-frame-hspace:
  9.0pt;mso-element-wrap:around;mso-element-anchor-vertical:page;mso-element-anchor-horizontal:
  page;mso-element-left:133.7pt;mso-element-top:126.25pt;mso-height-rule:exactly'>94.95
  %<o:p></o:p></p>
  </td>
 </tr>
 <tr style='mso-yfti-irow:2;mso-yfti-lastrow:yes'>
  <td width=144 valign=top style='width:107.95pt;border:solid windowtext 1.0pt;
  border-top:none;mso-border-top-alt:solid windowtext .5pt;mso-border-alt:solid windowtext .5pt;
  padding:0in 5.4pt 0in 5.4pt'>
  <p class=MsoNormal style='line-height:200%;mso-element:frame;mso-element-frame-hspace:
  9.0pt;mso-element-wrap:around;mso-element-anchor-vertical:page;mso-element-anchor-horizontal:
  page;mso-element-left:133.7pt;mso-element-top:126.25pt;mso-height-rule:exactly'>Production
  Rules<o:p></o:p></p>
  </td>
  <td width=150 valign=top style='width:112.35pt;border-top:none;border-left:
  none;border-bottom:solid windowtext 1.0pt;border-right:solid windowtext 1.0pt;
  mso-border-top-alt:solid windowtext .5pt;mso-border-left-alt:solid windowtext .5pt;
  mso-border-alt:solid windowtext .5pt;padding:0in 5.4pt 0in 5.4pt'>
  <p class=MsoNormal style='line-height:200%;mso-element:frame;mso-element-frame-hspace:
  9.0pt;mso-element-wrap:around;mso-element-anchor-vertical:page;mso-element-anchor-horizontal:
  page;mso-element-left:133.7pt;mso-element-top:126.25pt;mso-height-rule:exactly'>2293<o:p></o:p></p>
  </td>
  <td width=150 valign=top style='width:112.35pt;border-top:none;border-left:
  none;border-bottom:solid windowtext 1.0pt;border-right:solid windowtext 1.0pt;
  mso-border-top-alt:solid windowtext .5pt;mso-border-left-alt:solid windowtext .5pt;
  mso-border-alt:solid windowtext .5pt;padding:0in 5.4pt 0in 5.4pt'>
  <p class=MsoNormal style='line-height:200%;mso-element:frame;mso-element-frame-hspace:
  9.0pt;mso-element-wrap:around;mso-element-anchor-vertical:page;mso-element-anchor-horizontal:
  page;mso-element-left:133.7pt;mso-element-top:126.25pt;mso-height-rule:exactly'>124<o:p></o:p></p>
  </td>
  <td width=123 valign=top style='width:92.15pt;border-top:none;border-left:
  none;border-bottom:solid windowtext 1.0pt;border-right:solid windowtext 1.0pt;
  mso-border-top-alt:solid windowtext .5pt;mso-border-left-alt:solid windowtext .5pt;
  mso-border-alt:solid windowtext .5pt;padding:0in 5.4pt 0in 5.4pt'>
  <p class=MsoNormal style='line-height:200%;mso-element:frame;mso-element-frame-hspace:
  9.0pt;mso-element-wrap:around;mso-element-anchor-vertical:page;mso-element-anchor-horizontal:
  page;mso-element-left:133.7pt;mso-element-top:126.25pt;mso-height-rule:exactly'>94.86%<o:p></o:p></p>
  </td>
 </tr>
</table>
 
<p>&nbsp;</p>
<p>&nbsp;</p>
<p>&nbsp;</p>
<p>&nbsp;</p>
<h3 class="style4">Experiment #5</h2>
<p>RepeatMasker program is used to identify low complexity sequences and common 
  repeats that are specific for a given species. In this experiment the role of 
  such repeats in scoring the polymorphisms was investigated. features used for 
  this experiment are shown in Table 11 and the results obtained are shown in 
  Table 10. The results were found to be better when the repeat information was 
  included in the analysis.<br>
  Common repeats observed were (A)n, A-rich, AT_rich, (CAG)n, (GAA)n, (GA)n, GC_rich, 
  (TA)n, (TATG)n and (TC)n., where AT_rich had the highest occurrence. Details 
  are shown in Table 12. Also presence of a repeat did not always give correct 
  predictions, since predictions are based on the combination of several factors. 
  <br>
</p>
<p>Table 10 Results of Experiment #5</p>
<table width="50%" border="1">
  <tr> 
    <td colspan="2"><div align="center">Before Pruning</div></td>
    <td colspan="3"><div align="center">After Pruning</div></td>
  </tr>
  <tr> 
    <td>Size</td>
    <td>Errors</td>
    <td>Size</td>
    <td>Errors</td>
    <td>Estimate</td>
  </tr>
  <tr> 
    <td>124</td>
    <td>35(1.4%)</td>
    <td>87</td>
    <td>45(1.9%)</td>
    <td>(4.4%)</td>
  </tr>
</table>
<p>&nbsp;</p>
<p>Table 11 features for Experiment #5</p>
<table border=1 cellspacing=0 cellpadding=0 width=595 style='width:6.2in;
 border-collapse:collapse;border:none;mso-border-alt:solid windowtext .5pt;
 mso-yfti-tbllook:480;mso-padding-alt:0in 5.4pt 0in 5.4pt;mso-border-insideh:
 .5pt solid windowtext;mso-border-insidev:.5pt solid windowtext'>
 <tr style='mso-yfti-irow:0;mso-yfti-firstrow:yes'>
  <td width=47 valign=top style='width:35.15pt;border:solid windowtext 1.0pt;
  mso-border-alt:solid windowtext .5pt;padding:0in 5.4pt 0in 5.4pt'>
  <p class=MsoNormal><b style='mso-bidi-font-weight:normal'>S.No<o:p></o:p></b></p>
  </td>
  <td width=344 valign=top style='width:258.25pt;border:solid windowtext 1.0pt;
  border-left:none;mso-border-left-alt:solid windowtext .5pt;mso-border-alt:
  solid windowtext .5pt;padding:0in 5.4pt 0in 5.4pt'>
  <p class=MsoNormal><b style='mso-bidi-font-weight:normal'>Feature<o:p></o:p></b></p>
  </td>
  <td width=204 valign=top style='width:153.0pt;border:solid windowtext 1.0pt;
  border-left:none;mso-border-left-alt:solid windowtext .5pt;mso-border-alt:
  solid windowtext .5pt;padding:0in 5.4pt 0in 5.4pt'>
  <p class=MsoNormal><b style='mso-bidi-font-weight:normal'>Variable Type<o:p></o:p></b></p>
  </td>
 </tr>
 <tr style='mso-yfti-irow:1'>
  <td width=47 valign=top style='width:35.15pt;border:solid windowtext 1.0pt;
  border-top:none;mso-border-top-alt:solid windowtext .5pt;mso-border-alt:solid windowtext .5pt;
  padding:0in 5.4pt 0in 5.4pt'>
  <p class=MsoNormal>1<o:p></o:p></p>
  </td>
  <td width=344 valign=top style='width:258.25pt;border-top:none;border-left:
  none;border-bottom:solid windowtext 1.0pt;border-right:solid windowtext 1.0pt;
  mso-border-top-alt:solid windowtext .5pt;mso-border-left-alt:solid windowtext .5pt;
  mso-border-alt:solid windowtext .5pt;padding:0in 5.4pt 0in 5.4pt'>
  <p class=MsoNormal>Number of sequences at the position of variation<o:p></o:p></p>
  </td>
  <td width=204 valign=top style='width:153.0pt;border-top:none;border-left:
  none;border-bottom:solid windowtext 1.0pt;border-right:solid windowtext 1.0pt;
  mso-border-top-alt:solid windowtext .5pt;mso-border-left-alt:solid windowtext .5pt;
  mso-border-alt:solid windowtext .5pt;padding:0in 5.4pt 0in 5.4pt'>
  <p class=MsoNormal>Continuous<o:p></o:p></p>
  </td>
 </tr>
 <tr style='mso-yfti-irow:2;height:16.15pt'>
  <td width=47 valign=top style='width:35.15pt;border:solid windowtext 1.0pt;
  border-top:none;mso-border-top-alt:solid windowtext .5pt;mso-border-alt:solid windowtext .5pt;
  padding:0in 5.4pt 0in 5.4pt;height:16.15pt'>
  <p class=MsoNormal>2<o:p></o:p></p>
  </td>
  <td width=344 valign=top style='width:258.25pt;border-top:none;border-left:
  none;border-bottom:solid windowtext 1.0pt;border-right:solid windowtext 1.0pt;
  mso-border-top-alt:solid windowtext .5pt;mso-border-left-alt:solid windowtext .5pt;
  mso-border-alt:solid windowtext .5pt;padding:0in 5.4pt 0in 5.4pt;height:16.15pt'>
  <p class=MsoNormal>Variation type<o:p></o:p></p>
  </td>
  <td width=204 valign=top style='width:153.0pt;border-top:none;border-left:
  none;border-bottom:solid windowtext 1.0pt;border-right:solid windowtext 1.0pt;
  mso-border-top-alt:solid windowtext .5pt;mso-border-left-alt:solid windowtext .5pt;
  mso-border-alt:solid windowtext .5pt;padding:0in 5.4pt 0in 5.4pt;height:16.15pt'>
  <p class=MsoNormal>transition transversion indel<o:p></o:p></p>
  </td>
 </tr>
 <tr style='mso-yfti-irow:3'>
  <td width=47 valign=top style='width:35.15pt;border:solid windowtext 1.0pt;
  border-top:none;mso-border-top-alt:solid windowtext .5pt;mso-border-alt:solid windowtext .5pt;
  padding:0in 5.4pt 0in 5.4pt'>
  <p class=MsoNormal>3<o:p></o:p></p>
  </td>
  <td width=344 valign=top style='width:258.25pt;border-top:none;border-left:
  none;border-bottom:solid windowtext 1.0pt;border-right:solid windowtext 1.0pt;
  mso-border-top-alt:solid windowtext .5pt;mso-border-left-alt:solid windowtext .5pt;
  mso-border-alt:solid windowtext .5pt;padding:0in 5.4pt 0in 5.4pt'>
  <p class=MsoNormal>PolyBayes probability<o:p></o:p></p>
  </td>
  <td width=204 valign=top style='width:153.0pt;border-top:none;border-left:
  none;border-bottom:solid windowtext 1.0pt;border-right:solid windowtext 1.0pt;
  mso-border-top-alt:solid windowtext .5pt;mso-border-left-alt:solid windowtext .5pt;
  mso-border-alt:solid windowtext .5pt;padding:0in 5.4pt 0in 5.4pt'>
  <p class=MsoNormal>Continuous<o:p></o:p></p>
  </td>
 </tr>
 <tr style='mso-yfti-irow:4'>
  <td width=47 valign=top style='width:35.15pt;border:solid windowtext 1.0pt;
  border-top:none;mso-border-top-alt:solid windowtext .5pt;mso-border-alt:solid windowtext .5pt;
  padding:0in 5.4pt 0in 5.4pt'>
  <p class=MsoNormal>4<o:p></o:p></p>
  </td>
  <td width=344 valign=top style='width:258.25pt;border-top:none;border-left:
  none;border-bottom:solid windowtext 1.0pt;border-right:solid windowtext 1.0pt;
  mso-border-top-alt:solid windowtext .5pt;mso-border-left-alt:solid windowtext .5pt;
  mso-border-alt:solid windowtext .5pt;padding:0in 5.4pt 0in 5.4pt'>
  <p class=MsoNormal>Freq of base with highest frequency at the position<o:p></o:p></p>
  </td>
  <td width=204 valign=top style='width:153.0pt;border-top:none;border-left:
  none;border-bottom:solid windowtext 1.0pt;border-right:solid windowtext 1.0pt;
  mso-border-top-alt:solid windowtext .5pt;mso-border-left-alt:solid windowtext .5pt;
  mso-border-alt:solid windowtext .5pt;padding:0in 5.4pt 0in 5.4pt'>
  <p class=MsoNormal>Continuous<o:p></o:p></p>
  </td>
 </tr>
 <tr style='mso-yfti-irow:5'>
  <td width=47 valign=top style='width:35.15pt;border:solid windowtext 1.0pt;
  border-top:none;mso-border-top-alt:solid windowtext .5pt;mso-border-alt:solid windowtext .5pt;
  padding:0in 5.4pt 0in 5.4pt'>
  <p class=MsoNormal>5<o:p></o:p></p>
  </td>
  <td width=344 valign=top style='width:258.25pt;border-top:none;border-left:
  none;border-bottom:solid windowtext 1.0pt;border-right:solid windowtext 1.0pt;
  mso-border-top-alt:solid windowtext .5pt;mso-border-left-alt:solid windowtext .5pt;
  mso-border-alt:solid windowtext .5pt;padding:0in 5.4pt 0in 5.4pt'>
  <p class=MsoNormal>Freq of base with second high freq at the position<o:p></o:p></p>
  </td>
  <td width=204 valign=top style='width:153.0pt;border-top:none;border-left:
  none;border-bottom:solid windowtext 1.0pt;border-right:solid windowtext 1.0pt;
  mso-border-top-alt:solid windowtext .5pt;mso-border-left-alt:solid windowtext .5pt;
  mso-border-alt:solid windowtext .5pt;padding:0in 5.4pt 0in 5.4pt'>
  <p class=MsoNormal>Continuous<o:p></o:p></p>
  </td>
 </tr>
 <tr style='mso-yfti-irow:6'>
  <td width=47 valign=top style='width:35.15pt;border:solid windowtext 1.0pt;
  border-top:none;mso-border-top-alt:solid windowtext .5pt;mso-border-alt:solid windowtext .5pt;
  padding:0in 5.4pt 0in 5.4pt'>
  <p class=MsoNormal>6<o:p></o:p></p>
  </td>
  <td width=344 valign=top style='width:258.25pt;border-top:none;border-left:
  none;border-bottom:solid windowtext 1.0pt;border-right:solid windowtext 1.0pt;
  mso-border-top-alt:solid windowtext .5pt;mso-border-left-alt:solid windowtext .5pt;
  mso-border-alt:solid windowtext .5pt;padding:0in 5.4pt 0in 5.4pt'>
  <p class=MsoNormal>Relative distance from one of the two ends<o:p></o:p></p>
  </td>
  <td width=204 valign=top style='width:153.0pt;border-top:none;border-left:
  none;border-bottom:solid windowtext 1.0pt;border-right:solid windowtext 1.0pt;
  mso-border-top-alt:solid windowtext .5pt;mso-border-left-alt:solid windowtext .5pt;
  mso-border-alt:solid windowtext .5pt;padding:0in 5.4pt 0in 5.4pt'>
  <p class=MsoNormal>Continuous<o:p></o:p></p>
  </td>
 </tr>
 <tr style='mso-yfti-irow:7'>
  <td width=47 valign=top style='width:35.15pt;border:solid windowtext 1.0pt;
  border-top:none;mso-border-top-alt:solid windowtext .5pt;mso-border-alt:solid windowtext .5pt;
  padding:0in 5.4pt 0in 5.4pt'>
  <p class=MsoNormal>7<o:p></o:p></p>
  </td>
  <td width=344 valign=top style='width:258.25pt;border-top:none;border-left:
  none;border-bottom:solid windowtext 1.0pt;border-right:solid windowtext 1.0pt;
  mso-border-top-alt:solid windowtext .5pt;mso-border-left-alt:solid windowtext .5pt;
  mso-border-alt:solid windowtext .5pt;padding:0in 5.4pt 0in 5.4pt'>
  <p class=MsoNormal>Agreement in the forward and reverse reads<o:p></o:p></p>
  </td>
  <td width=204 valign=top style='width:153.0pt;border-top:none;border-left:
  none;border-bottom:solid windowtext 1.0pt;border-right:solid windowtext 1.0pt;
  mso-border-top-alt:solid windowtext .5pt;mso-border-left-alt:solid windowtext .5pt;
  mso-border-alt:solid windowtext .5pt;padding:0in 5.4pt 0in 5.4pt'>
  <p class=MsoNormal>Continuous<o:p></o:p></p>
  </td>
 </tr>
 <tr style='mso-yfti-irow:8'>
  <td width=47 valign=top style='width:35.15pt;border:solid windowtext 1.0pt;
  border-top:none;mso-border-top-alt:solid windowtext .5pt;mso-border-alt:solid windowtext .5pt;
  padding:0in 5.4pt 0in 5.4pt'>
  <p class=MsoNormal>8<o:p></o:p></p>
  </td>
  <td width=344 valign=top style='width:258.25pt;border-top:none;border-left:
  none;border-bottom:solid windowtext 1.0pt;border-right:solid windowtext 1.0pt;
  mso-border-top-alt:solid windowtext .5pt;mso-border-left-alt:solid windowtext .5pt;
  mso-border-alt:solid windowtext .5pt;padding:0in 5.4pt 0in 5.4pt'>
  <p class=MsoNormal>First high frequency base max quality <o:p></o:p></p>
  </td>
  <td width=204 valign=top style='width:153.0pt;border-top:none;border-left:
  none;border-bottom:solid windowtext 1.0pt;border-right:solid windowtext 1.0pt;
  mso-border-top-alt:solid windowtext .5pt;mso-border-left-alt:solid windowtext .5pt;
  mso-border-alt:solid windowtext .5pt;padding:0in 5.4pt 0in 5.4pt'>
  <p class=MsoNormal>Continuous<o:p></o:p></p>
  </td>
 </tr>
 <tr style='mso-yfti-irow:9'>
  <td width=47 valign=top style='width:35.15pt;border:solid windowtext 1.0pt;
  border-top:none;mso-border-top-alt:solid windowtext .5pt;mso-border-alt:solid windowtext .5pt;
  padding:0in 5.4pt 0in 5.4pt'>
  <p class=MsoNormal>9<o:p></o:p></p>
  </td>
  <td width=344 valign=top style='width:258.25pt;border-top:none;border-left:
  none;border-bottom:solid windowtext 1.0pt;border-right:solid windowtext 1.0pt;
  mso-border-top-alt:solid windowtext .5pt;mso-border-left-alt:solid windowtext .5pt;
  mso-border-alt:solid windowtext .5pt;padding:0in 5.4pt 0in 5.4pt'>
  <p class=MsoNormal>Second high frequency base max quality <o:p></o:p></p>
  </td>
  <td width=204 valign=top style='width:153.0pt;border-top:none;border-left:
  none;border-bottom:solid windowtext 1.0pt;border-right:solid windowtext 1.0pt;
  mso-border-top-alt:solid windowtext .5pt;mso-border-left-alt:solid windowtext .5pt;
  mso-border-alt:solid windowtext .5pt;padding:0in 5.4pt 0in 5.4pt'>
  <p class=MsoNormal>Continuous<o:p></o:p></p>
  </td>
 </tr>
 <tr style='mso-yfti-irow:10;height:19.75pt'>
  <td width=47 valign=top style='width:35.15pt;border:solid windowtext 1.0pt;
  border-top:none;mso-border-top-alt:solid windowtext .5pt;mso-border-alt:solid windowtext .5pt;
  padding:0in 5.4pt 0in 5.4pt;height:19.75pt'>
  <p class=MsoNormal>10<o:p></o:p></p>
  </td>
  <td width=344 valign=top style='width:258.25pt;border-top:none;border-left:
  none;border-bottom:solid windowtext 1.0pt;border-right:solid windowtext 1.0pt;
  mso-border-top-alt:solid windowtext .5pt;mso-border-left-alt:solid windowtext .5pt;
  mso-border-alt:solid windowtext .5pt;padding:0in 5.4pt 0in 5.4pt;height:19.75pt'>
  <p class=MsoNormal>First high frequency base avg quality<o:p></o:p></p>
  </td>
  <td width=204 valign=top style='width:153.0pt;border-top:none;border-left:
  none;border-bottom:solid windowtext 1.0pt;border-right:solid windowtext 1.0pt;
  mso-border-top-alt:solid windowtext .5pt;mso-border-left-alt:solid windowtext .5pt;
  mso-border-alt:solid windowtext .5pt;padding:0in 5.4pt 0in 5.4pt;height:19.75pt'>
  <p class=MsoNormal>Continuous<o:p></o:p></p>
  </td>
 </tr>
 <tr style='mso-yfti-irow:11;height:19.75pt'>
  <td width=47 valign=top style='width:35.15pt;border:solid windowtext 1.0pt;
  border-top:none;mso-border-top-alt:solid windowtext .5pt;mso-border-alt:solid windowtext .5pt;
  padding:0in 5.4pt 0in 5.4pt;height:19.75pt'>
  <p class=MsoNormal>11<o:p></o:p></p>
  </td>
  <td width=344 valign=top style='width:258.25pt;border-top:none;border-left:
  none;border-bottom:solid windowtext 1.0pt;border-right:solid windowtext 1.0pt;
  mso-border-top-alt:solid windowtext .5pt;mso-border-left-alt:solid windowtext .5pt;
  mso-border-alt:solid windowtext .5pt;padding:0in 5.4pt 0in 5.4pt;height:19.75pt'>
  <p class=MsoNormal>Second high frequency base avg quality<o:p></o:p></p>
  </td>
  <td width=204 valign=top style='width:153.0pt;border-top:none;border-left:
  none;border-bottom:solid windowtext 1.0pt;border-right:solid windowtext 1.0pt;
  mso-border-top-alt:solid windowtext .5pt;mso-border-left-alt:solid windowtext .5pt;
  mso-border-alt:solid windowtext .5pt;padding:0in 5.4pt 0in 5.4pt;height:19.75pt'>
  <p class=MsoNormal>Continuous<o:p></o:p></p>
  </td>
 </tr>
 <tr style='mso-yfti-irow:12;height:19.75pt'>
  <td width=47 valign=top style='width:35.15pt;border:solid windowtext 1.0pt;
  border-top:none;mso-border-top-alt:solid windowtext .5pt;mso-border-alt:solid windowtext .5pt;
  padding:0in 5.4pt 0in 5.4pt;height:19.75pt'>
  <p class=MsoNormal>12<o:p></o:p></p>
  </td>
  <td width=344 valign=top style='width:258.25pt;border-top:none;border-left:
  none;border-bottom:solid windowtext 1.0pt;border-right:solid windowtext 1.0pt;
  mso-border-top-alt:solid windowtext .5pt;mso-border-left-alt:solid windowtext .5pt;
  mso-border-alt:solid windowtext .5pt;padding:0in 5.4pt 0in 5.4pt;height:19.75pt'>
  <p class=MsoNormal>Haplotype of second variation<o:p></o:p></p>
  </td>
  <td width=204 valign=top style='width:153.0pt;border-top:none;border-left:
  none;border-bottom:solid windowtext 1.0pt;border-right:solid windowtext 1.0pt;
  mso-border-top-alt:solid windowtext .5pt;mso-border-left-alt:solid windowtext .5pt;
  mso-border-alt:solid windowtext .5pt;padding:0in 5.4pt 0in 5.4pt;height:19.75pt'>
  <p class=MsoNormal>Continuous<o:p></o:p></p>
  </td>
 </tr>
 <tr style='mso-yfti-irow:13;height:19.75pt'>
  <td width=47 valign=top style='width:35.15pt;border:solid windowtext 1.0pt;
  border-top:none;mso-border-top-alt:solid windowtext .5pt;mso-border-alt:solid windowtext .5pt;
  padding:0in 5.4pt 0in 5.4pt;height:19.75pt'>
  <p class=MsoNormal>13<o:p></o:p></p>
  </td>
  <td width=344 valign=top style='width:258.25pt;border-top:none;border-left:
  none;border-bottom:solid windowtext 1.0pt;border-right:solid windowtext 1.0pt;
  mso-border-top-alt:solid windowtext .5pt;mso-border-left-alt:solid windowtext .5pt;
  mso-border-alt:solid windowtext .5pt;padding:0in 5.4pt 0in 5.4pt;height:19.75pt'>
  <p class=MsoNormal>Local Average Quality<o:p></o:p></p>
  </td>
  <td width=204 valign=top style='width:153.0pt;border-top:none;border-left:
  none;border-bottom:solid windowtext 1.0pt;border-right:solid windowtext 1.0pt;
  mso-border-top-alt:solid windowtext .5pt;mso-border-left-alt:solid windowtext .5pt;
  mso-border-alt:solid windowtext .5pt;padding:0in 5.4pt 0in 5.4pt;height:19.75pt'>
  <p class=MsoNormal>Continuous<o:p></o:p></p>
  </td>
 </tr>
 <tr style='mso-yfti-irow:14;height:19.75pt'>
  <td width=47 valign=top style='width:35.15pt;border:solid windowtext 1.0pt;
  border-top:none;mso-border-top-alt:solid windowtext .5pt;mso-border-alt:solid windowtext .5pt;
  padding:0in 5.4pt 0in 5.4pt;height:19.75pt'>
  <p class=MsoNormal>14<o:p></o:p></p>
  </td>
  <td width=344 valign=top style='width:258.25pt;border-top:none;border-left:
  none;border-bottom:solid windowtext 1.0pt;border-right:solid windowtext 1.0pt;
  mso-border-top-alt:solid windowtext .5pt;mso-border-left-alt:solid windowtext .5pt;
  mso-border-alt:solid windowtext .5pt;padding:0in 5.4pt 0in 5.4pt;height:19.75pt'>
  <p class=MsoNormal>Overall Average Quality<o:p></o:p></p>
  </td>
  <td width=204 valign=top style='width:153.0pt;border-top:none;border-left:
  none;border-bottom:solid windowtext 1.0pt;border-right:solid windowtext 1.0pt;
  mso-border-top-alt:solid windowtext .5pt;mso-border-left-alt:solid windowtext .5pt;
  mso-border-alt:solid windowtext .5pt;padding:0in 5.4pt 0in 5.4pt;height:19.75pt'>
  <p class=MsoNormal>Continuous<o:p></o:p></p>
  </td>
 </tr>
 <tr style='mso-yfti-irow:15;height:19.75pt'>
  <td width=47 valign=top style='width:35.15pt;border:solid windowtext 1.0pt;
  border-top:none;mso-border-top-alt:solid windowtext .5pt;mso-border-alt:solid windowtext .5pt;
  padding:0in 5.4pt 0in 5.4pt;height:19.75pt'>
  <p class=MsoNormal>15<o:p></o:p></p>
  </td>
  <td width=344 valign=top style='width:258.25pt;border-top:none;border-left:
  none;border-bottom:solid windowtext 1.0pt;border-right:solid windowtext 1.0pt;
  mso-border-top-alt:solid windowtext .5pt;mso-border-left-alt:solid windowtext .5pt;
  mso-border-alt:solid windowtext .5pt;padding:0in 5.4pt 0in 5.4pt;height:19.75pt'>
  <p class=MsoNormal>Alignment Quality<o:p></o:p></p>
  </td>
  <td width=204 valign=top style='width:153.0pt;border-top:none;border-left:
  none;border-bottom:solid windowtext 1.0pt;border-right:solid windowtext 1.0pt;
  mso-border-top-alt:solid windowtext .5pt;mso-border-left-alt:solid windowtext .5pt;
  mso-border-alt:solid windowtext .5pt;padding:0in 5.4pt 0in 5.4pt;height:19.75pt'>
  <p class=MsoNormal>Continuous<o:p></o:p></p>
  </td>
 </tr>
 <tr style='mso-yfti-irow:16;mso-yfti-lastrow:yes;height:34.15pt'>
  <td width=47 valign=top style='width:35.15pt;border:solid windowtext 1.0pt;
  border-top:none;mso-border-top-alt:solid windowtext .5pt;mso-border-alt:solid windowtext .5pt;
  padding:0in 5.4pt 0in 5.4pt;height:34.15pt'>
  <p class=MsoNormal>16<o:p></o:p></p>
  </td>
  <td width=344 valign=top style='width:258.25pt;border-top:none;border-left:
  none;border-bottom:solid windowtext 1.0pt;border-right:solid windowtext 1.0pt;
  mso-border-top-alt:solid windowtext .5pt;mso-border-left-alt:solid windowtext .5pt;
  mso-border-alt:solid windowtext .5pt;padding:0in 5.4pt 0in 5.4pt;height:34.15pt'>
  <p class=MsoNormal>Common Repeats<o:p></o:p></p>
  </td>
  <td width=204 valign=top style='width:153.0pt;border-top:none;border-left:
  none;border-bottom:solid windowtext 1.0pt;border-right:solid windowtext 1.0pt;
  mso-border-top-alt:solid windowtext .5pt;mso-border-left-alt:solid windowtext .5pt;
  mso-border-alt:solid windowtext .5pt;padding:0in 5.4pt 0in 5.4pt;height:34.15pt'>
  <p class=MsoNormal>(A)<sub>n</sub><span style='mso-spacerun:yes'>�
  </span>A-rich AT_rich (<st1:stockticker w:st="on">CAG</st1:stockticker>)<sub>n</sub>
  (GAA)<sub>n</sub> (GA)<sub>n</sub> GC_rich (TA)<sub>n</sub> (TATG)<sub>n</sub>
  (TC)<sub>n</sub><o:p></o:p></p>
  </td>
 </tr>
</table>

<p> </p>
<p>Table 12. Prediction of Polymorphisms based on Repeats Information<br>

<table border=1 cellspacing=0 cellpadding=0 align=left style='border-collapse:
 collapse;border:none;mso-border-alt:solid windowtext .5pt;mso-yfti-tbllook:
 480;mso-table-lspace:9.0pt;margin-left:6.75pt;mso-table-rspace:9.0pt;
 margin-right:6.75pt;mso-table-anchor-vertical:page;mso-table-anchor-horizontal:
 margin;mso-table-left:center;mso-table-top:162.25pt;mso-padding-alt:0in 5.4pt 0in 5.4pt;
 mso-border-insideh:.5pt solid windowtext;mso-border-insidev:.5pt solid windowtext'>
 <tr style='mso-yfti-irow:0;mso-yfti-firstrow:yes;height:15.85pt'>
  <td width=125 valign=top style='width:94.05pt;border:solid windowtext 1.0pt;
  mso-border-alt:solid windowtext .5pt;padding:0in 5.4pt 0in 5.4pt;height:15.85pt'>
  <p class=MsoNormal style='line-height:200%;mso-element:frame;mso-element-frame-hspace:
  9.0pt;mso-element-wrap:around;mso-element-anchor-vertical:page;mso-element-anchor-horizontal:
  margin;mso-element-left:center;mso-element-top:162.25pt;mso-height-rule:exactly'><b
  style='mso-bidi-font-weight:normal'>Repeat Type<o:p></o:p></b></p>
  </td>
  <td width=142 valign=top style='width:106.5pt;border:solid windowtext 1.0pt;
  border-left:none;mso-border-left-alt:solid windowtext .5pt;mso-border-alt:
  solid windowtext .5pt;padding:0in 5.4pt 0in 5.4pt;height:15.85pt'>
  <p class=MsoNormal style='line-height:200%;mso-element:frame;mso-element-frame-hspace:
  9.0pt;mso-element-wrap:around;mso-element-anchor-vertical:page;mso-element-anchor-horizontal:
  margin;mso-element-left:center;mso-element-top:162.25pt;mso-height-rule:exactly'><b
  style='mso-bidi-font-weight:normal'>Good Prediction<o:p></o:p></b></p>
  </td>
  <td width=130 valign=top style='width:97.6pt;border:solid windowtext 1.0pt;
  border-left:none;mso-border-left-alt:solid windowtext .5pt;mso-border-alt:
  solid windowtext .5pt;padding:0in 5.4pt 0in 5.4pt;height:15.85pt'>
  <p class=MsoNormal style='line-height:200%;mso-element:frame;mso-element-frame-hspace:
  9.0pt;mso-element-wrap:around;mso-element-anchor-vertical:page;mso-element-anchor-horizontal:
  margin;mso-element-left:center;mso-element-top:162.25pt;mso-height-rule:exactly'><b
  style='mso-bidi-font-weight:normal'>Poor Prediction<o:p></o:p></b></p>
  </td>
 </tr>
 <tr style='mso-yfti-irow:1;height:16.15pt'>
  <td width=125 valign=top style='width:94.05pt;border:solid windowtext 1.0pt;
  border-top:none;mso-border-top-alt:solid windowtext .5pt;mso-border-alt:solid windowtext .5pt;
  padding:0in 5.4pt 0in 5.4pt;height:16.15pt'>
  <p class=MsoNormal style='line-height:200%;mso-element:frame;mso-element-frame-hspace:
  9.0pt;mso-element-wrap:around;mso-element-anchor-vertical:page;mso-element-anchor-horizontal:
  margin;mso-element-left:center;mso-element-top:162.25pt;mso-height-rule:exactly'>(A)n<o:p></o:p></p>
  </td>
  <td width=142 valign=top style='width:106.5pt;border-top:none;border-left:
  none;border-bottom:solid windowtext 1.0pt;border-right:solid windowtext 1.0pt;
  mso-border-top-alt:solid windowtext .5pt;mso-border-left-alt:solid windowtext .5pt;
  mso-border-alt:solid windowtext .5pt;padding:0in 5.4pt 0in 5.4pt;height:16.15pt'>
  <p class=MsoNormal style='line-height:200%;mso-element:frame;mso-element-frame-hspace:
  9.0pt;mso-element-wrap:around;mso-element-anchor-vertical:page;mso-element-anchor-horizontal:
  margin;mso-element-left:center;mso-element-top:162.25pt;mso-height-rule:exactly'>1<o:p></o:p></p>
  </td>
  <td width=130 valign=top style='width:97.6pt;border-top:none;border-left:
  none;border-bottom:solid windowtext 1.0pt;border-right:solid windowtext 1.0pt;
  mso-border-top-alt:solid windowtext .5pt;mso-border-left-alt:solid windowtext .5pt;
  mso-border-alt:solid windowtext .5pt;padding:0in 5.4pt 0in 5.4pt;height:16.15pt'>
  <p class=MsoNormal style='line-height:200%;mso-element:frame;mso-element-frame-hspace:
  9.0pt;mso-element-wrap:around;mso-element-anchor-vertical:page;mso-element-anchor-horizontal:
  margin;mso-element-left:center;mso-element-top:162.25pt;mso-height-rule:exactly'>0<o:p></o:p></p>
  </td>
 </tr>
 <tr style='mso-yfti-irow:2;height:15.25pt'>
  <td width=125 valign=top style='width:94.05pt;border:solid windowtext 1.0pt;
  border-top:none;mso-border-top-alt:solid windowtext .5pt;mso-border-alt:solid windowtext .5pt;
  padding:0in 5.4pt 0in 5.4pt;height:15.25pt'>
  <p class=MsoNormal style='line-height:200%;mso-element:frame;mso-element-frame-hspace:
  9.0pt;mso-element-wrap:around;mso-element-anchor-vertical:page;mso-element-anchor-horizontal:
  margin;mso-element-left:center;mso-element-top:162.25pt;mso-height-rule:exactly'>A-rich<o:p></o:p></p>
  </td>
  <td width=142 valign=top style='width:106.5pt;border-top:none;border-left:
  none;border-bottom:solid windowtext 1.0pt;border-right:solid windowtext 1.0pt;
  mso-border-top-alt:solid windowtext .5pt;mso-border-left-alt:solid windowtext .5pt;
  mso-border-alt:solid windowtext .5pt;padding:0in 5.4pt 0in 5.4pt;height:15.25pt'>
  <p class=MsoNormal style='line-height:200%;mso-element:frame;mso-element-frame-hspace:
  9.0pt;mso-element-wrap:around;mso-element-anchor-vertical:page;mso-element-anchor-horizontal:
  margin;mso-element-left:center;mso-element-top:162.25pt;mso-height-rule:exactly'>1<o:p></o:p></p>
  </td>
  <td width=130 valign=top style='width:97.6pt;border-top:none;border-left:
  none;border-bottom:solid windowtext 1.0pt;border-right:solid windowtext 1.0pt;
  mso-border-top-alt:solid windowtext .5pt;mso-border-left-alt:solid windowtext .5pt;
  mso-border-alt:solid windowtext .5pt;padding:0in 5.4pt 0in 5.4pt;height:15.25pt'>
  <p class=MsoNormal style='line-height:200%;mso-element:frame;mso-element-frame-hspace:
  9.0pt;mso-element-wrap:around;mso-element-anchor-vertical:page;mso-element-anchor-horizontal:
  margin;mso-element-left:center;mso-element-top:162.25pt;mso-height-rule:exactly'>1<o:p></o:p></p>
  </td>
 </tr>
 <tr style='mso-yfti-irow:3;height:18.4pt'>
  <td width=125 valign=top style='width:94.05pt;border:solid windowtext 1.0pt;
  border-top:none;mso-border-top-alt:solid windowtext .5pt;mso-border-alt:solid windowtext .5pt;
  padding:0in 5.4pt 0in 5.4pt;height:18.4pt'>
  <p class=MsoNormal style='line-height:200%;mso-element:frame;mso-element-frame-hspace:
  9.0pt;mso-element-wrap:around;mso-element-anchor-vertical:page;mso-element-anchor-horizontal:
  margin;mso-element-left:center;mso-element-top:162.25pt;mso-height-rule:exactly'>AT_rich,<o:p></o:p></p>
  </td>
  <td width=142 valign=top style='width:106.5pt;border-top:none;border-left:
  none;border-bottom:solid windowtext 1.0pt;border-right:solid windowtext 1.0pt;
  mso-border-top-alt:solid windowtext .5pt;mso-border-left-alt:solid windowtext .5pt;
  mso-border-alt:solid windowtext .5pt;padding:0in 5.4pt 0in 5.4pt;height:18.4pt'>
  <p class=MsoNormal style='line-height:200%;mso-element:frame;mso-element-frame-hspace:
  9.0pt;mso-element-wrap:around;mso-element-anchor-vertical:page;mso-element-anchor-horizontal:
  margin;mso-element-left:center;mso-element-top:162.25pt;mso-height-rule:exactly'>49<o:p></o:p></p>
  </td>
  <td width=130 valign=top style='width:97.6pt;border-top:none;border-left:
  none;border-bottom:solid windowtext 1.0pt;border-right:solid windowtext 1.0pt;
  mso-border-top-alt:solid windowtext .5pt;mso-border-left-alt:solid windowtext .5pt;
  mso-border-alt:solid windowtext .5pt;padding:0in 5.4pt 0in 5.4pt;height:18.4pt'>
  <p class=MsoNormal style='line-height:200%;mso-element:frame;mso-element-frame-hspace:
  9.0pt;mso-element-wrap:around;mso-element-anchor-vertical:page;mso-element-anchor-horizontal:
  margin;mso-element-left:center;mso-element-top:162.25pt;mso-height-rule:exactly'>44<o:p></o:p></p>
  </td>
 </tr>
 <tr style='mso-yfti-irow:4;height:25.15pt'>
  <td width=125 valign=top style='width:94.05pt;border:solid windowtext 1.0pt;
  border-top:none;mso-border-top-alt:solid windowtext .5pt;mso-border-alt:solid windowtext .5pt;
  padding:0in 5.4pt 0in 5.4pt;height:25.15pt'>
  <p class=MsoNormal style='line-height:200%;mso-element:frame;mso-element-frame-hspace:
  9.0pt;mso-element-wrap:around;mso-element-anchor-vertical:page;mso-element-anchor-horizontal:
  margin;mso-element-left:center;mso-element-top:162.25pt;mso-height-rule:exactly'>(<st1:stockticker
  w:st="on">CAG</st1:stockticker>)<sub>n</sub><o:p></o:p></p>
  </td>
  <td width=142 valign=top style='width:106.5pt;border-top:none;border-left:
  none;border-bottom:solid windowtext 1.0pt;border-right:solid windowtext 1.0pt;
  mso-border-top-alt:solid windowtext .5pt;mso-border-left-alt:solid windowtext .5pt;
  mso-border-alt:solid windowtext .5pt;padding:0in 5.4pt 0in 5.4pt;height:25.15pt'>
  <p class=MsoNormal style='line-height:200%;mso-element:frame;mso-element-frame-hspace:
  9.0pt;mso-element-wrap:around;mso-element-anchor-vertical:page;mso-element-anchor-horizontal:
  margin;mso-element-left:center;mso-element-top:162.25pt;mso-height-rule:exactly'>1<o:p></o:p></p>
  </td>
  <td width=130 valign=top style='width:97.6pt;border-top:none;border-left:
  none;border-bottom:solid windowtext 1.0pt;border-right:solid windowtext 1.0pt;
  mso-border-top-alt:solid windowtext .5pt;mso-border-left-alt:solid windowtext .5pt;
  mso-border-alt:solid windowtext .5pt;padding:0in 5.4pt 0in 5.4pt;height:25.15pt'>
  <p class=MsoNormal style='line-height:200%;mso-element:frame;mso-element-frame-hspace:
  9.0pt;mso-element-wrap:around;mso-element-anchor-vertical:page;mso-element-anchor-horizontal:
  margin;mso-element-left:center;mso-element-top:162.25pt;mso-height-rule:exactly'>3<o:p></o:p></p>
  </td>
 </tr>
 <tr style='mso-yfti-irow:5;height:24.5pt'>
  <td width=125 valign=top style='width:94.05pt;border:solid windowtext 1.0pt;
  border-top:none;mso-border-top-alt:solid windowtext .5pt;mso-border-alt:solid windowtext .5pt;
  padding:0in 5.4pt 0in 5.4pt;height:24.5pt'>
  <p class=MsoNormal style='line-height:200%;mso-element:frame;mso-element-frame-hspace:
  9.0pt;mso-element-wrap:around;mso-element-anchor-vertical:page;mso-element-anchor-horizontal:
  margin;mso-element-left:center;mso-element-top:162.25pt;mso-height-rule:exactly'>(GAA)<sub>n</sub><o:p></o:p></p>
  </td>
  <td width=142 valign=top style='width:106.5pt;border-top:none;border-left:
  none;border-bottom:solid windowtext 1.0pt;border-right:solid windowtext 1.0pt;
  mso-border-top-alt:solid windowtext .5pt;mso-border-left-alt:solid windowtext .5pt;
  mso-border-alt:solid windowtext .5pt;padding:0in 5.4pt 0in 5.4pt;height:24.5pt'>
  <p class=MsoNormal style='line-height:200%;mso-element:frame;mso-element-frame-hspace:
  9.0pt;mso-element-wrap:around;mso-element-anchor-vertical:page;mso-element-anchor-horizontal:
  margin;mso-element-left:center;mso-element-top:162.25pt;mso-height-rule:exactly'>0<o:p></o:p></p>
  </td>
  <td width=130 valign=top style='width:97.6pt;border-top:none;border-left:
  none;border-bottom:solid windowtext 1.0pt;border-right:solid windowtext 1.0pt;
  mso-border-top-alt:solid windowtext .5pt;mso-border-left-alt:solid windowtext .5pt;
  mso-border-alt:solid windowtext .5pt;padding:0in 5.4pt 0in 5.4pt;height:24.5pt'>
  <p class=MsoNormal style='line-height:200%;mso-element:frame;mso-element-frame-hspace:
  9.0pt;mso-element-wrap:around;mso-element-anchor-vertical:page;mso-element-anchor-horizontal:
  margin;mso-element-left:center;mso-element-top:162.25pt;mso-height-rule:exactly'>6<o:p></o:p></p>
  </td>
 </tr>
 <tr style='mso-yfti-irow:6;height:15.25pt'>
  <td width=125 valign=top style='width:94.05pt;border:solid windowtext 1.0pt;
  border-top:none;mso-border-top-alt:solid windowtext .5pt;mso-border-alt:solid windowtext .5pt;
  padding:0in 5.4pt 0in 5.4pt;height:15.25pt'>
  <p class=MsoNormal style='line-height:200%;mso-element:frame;mso-element-frame-hspace:
  9.0pt;mso-element-wrap:around;mso-element-anchor-vertical:page;mso-element-anchor-horizontal:
  margin;mso-element-left:center;mso-element-top:162.25pt;mso-height-rule:exactly'>(GA)<sub>n</sub><o:p></o:p></p>
  </td>
  <td width=142 valign=top style='width:106.5pt;border-top:none;border-left:
  none;border-bottom:solid windowtext 1.0pt;border-right:solid windowtext 1.0pt;
  mso-border-top-alt:solid windowtext .5pt;mso-border-left-alt:solid windowtext .5pt;
  mso-border-alt:solid windowtext .5pt;padding:0in 5.4pt 0in 5.4pt;height:15.25pt'>
  <p class=MsoNormal style='line-height:200%;mso-element:frame;mso-element-frame-hspace:
  9.0pt;mso-element-wrap:around;mso-element-anchor-vertical:page;mso-element-anchor-horizontal:
  margin;mso-element-left:center;mso-element-top:162.25pt;mso-height-rule:exactly'>2<o:p></o:p></p>
  </td>
  <td width=130 valign=top style='width:97.6pt;border-top:none;border-left:
  none;border-bottom:solid windowtext 1.0pt;border-right:solid windowtext 1.0pt;
  mso-border-top-alt:solid windowtext .5pt;mso-border-left-alt:solid windowtext .5pt;
  mso-border-alt:solid windowtext .5pt;padding:0in 5.4pt 0in 5.4pt;height:15.25pt'>
  <p class=MsoNormal style='line-height:200%;mso-element:frame;mso-element-frame-hspace:
  9.0pt;mso-element-wrap:around;mso-element-anchor-vertical:page;mso-element-anchor-horizontal:
  margin;mso-element-left:center;mso-element-top:162.25pt;mso-height-rule:exactly'>4<o:p></o:p></p>
  </td>
 </tr>
 <tr style='mso-yfti-irow:7;height:13.9pt'>
  <td width=125 valign=top style='width:94.05pt;border:solid windowtext 1.0pt;
  border-top:none;mso-border-top-alt:solid windowtext .5pt;mso-border-alt:solid windowtext .5pt;
  padding:0in 5.4pt 0in 5.4pt;height:13.9pt'>
  <p class=MsoNormal style='line-height:200%;mso-element:frame;mso-element-frame-hspace:
  9.0pt;mso-element-wrap:around;mso-element-anchor-vertical:page;mso-element-anchor-horizontal:
  margin;mso-element-left:center;mso-element-top:162.25pt;mso-height-rule:exactly'>GC_rich<o:p></o:p></p>
  </td>
  <td width=142 valign=top style='width:106.5pt;border-top:none;border-left:
  none;border-bottom:solid windowtext 1.0pt;border-right:solid windowtext 1.0pt;
  mso-border-top-alt:solid windowtext .5pt;mso-border-left-alt:solid windowtext .5pt;
  mso-border-alt:solid windowtext .5pt;padding:0in 5.4pt 0in 5.4pt;height:13.9pt'>
  <p class=MsoNormal style='line-height:200%;mso-element:frame;mso-element-frame-hspace:
  9.0pt;mso-element-wrap:around;mso-element-anchor-vertical:page;mso-element-anchor-horizontal:
  margin;mso-element-left:center;mso-element-top:162.25pt;mso-height-rule:exactly'>1<o:p></o:p></p>
  </td>
  <td width=130 valign=top style='width:97.6pt;border-top:none;border-left:
  none;border-bottom:solid windowtext 1.0pt;border-right:solid windowtext 1.0pt;
  mso-border-top-alt:solid windowtext .5pt;mso-border-left-alt:solid windowtext .5pt;
  mso-border-alt:solid windowtext .5pt;padding:0in 5.4pt 0in 5.4pt;height:13.9pt'>
  <p class=MsoNormal style='line-height:200%;mso-element:frame;mso-element-frame-hspace:
  9.0pt;mso-element-wrap:around;mso-element-anchor-vertical:page;mso-element-anchor-horizontal:
  margin;mso-element-left:center;mso-element-top:162.25pt;mso-height-rule:exactly'>0<o:p></o:p></p>
  </td>
 </tr>
 <tr style='mso-yfti-irow:8;height:17.5pt'>
  <td width=125 valign=top style='width:94.05pt;border:solid windowtext 1.0pt;
  border-top:none;mso-border-top-alt:solid windowtext .5pt;mso-border-alt:solid windowtext .5pt;
  padding:0in 5.4pt 0in 5.4pt;height:17.5pt'>
  <p class=MsoNormal style='line-height:200%;mso-element:frame;mso-element-frame-hspace:
  9.0pt;mso-element-wrap:around;mso-element-anchor-vertical:page;mso-element-anchor-horizontal:
  margin;mso-element-left:center;mso-element-top:162.25pt;mso-height-rule:exactly'>(TA)<sub>n</sub><o:p></o:p></p>
  </td>
  <td width=142 valign=top style='width:106.5pt;border-top:none;border-left:
  none;border-bottom:solid windowtext 1.0pt;border-right:solid windowtext 1.0pt;
  mso-border-top-alt:solid windowtext .5pt;mso-border-left-alt:solid windowtext .5pt;
  mso-border-alt:solid windowtext .5pt;padding:0in 5.4pt 0in 5.4pt;height:17.5pt'>
  <p class=MsoNormal style='line-height:200%;mso-element:frame;mso-element-frame-hspace:
  9.0pt;mso-element-wrap:around;mso-element-anchor-vertical:page;mso-element-anchor-horizontal:
  margin;mso-element-left:center;mso-element-top:162.25pt;mso-height-rule:exactly'>9<o:p></o:p></p>
  </td>
  <td width=130 valign=top style='width:97.6pt;border-top:none;border-left:
  none;border-bottom:solid windowtext 1.0pt;border-right:solid windowtext 1.0pt;
  mso-border-top-alt:solid windowtext .5pt;mso-border-left-alt:solid windowtext .5pt;
  mso-border-alt:solid windowtext .5pt;padding:0in 5.4pt 0in 5.4pt;height:17.5pt'>
  <p class=MsoNormal style='line-height:200%;mso-element:frame;mso-element-frame-hspace:
  9.0pt;mso-element-wrap:around;mso-element-anchor-vertical:page;mso-element-anchor-horizontal:
  margin;mso-element-left:center;mso-element-top:162.25pt;mso-height-rule:exactly'>0<o:p></o:p></p>
  </td>
 </tr>
 <tr style='mso-yfti-irow:9;mso-yfti-lastrow:yes;height:3.5pt'>
  <td width=125 valign=top style='width:94.05pt;border:solid windowtext 1.0pt;
  border-top:none;mso-border-top-alt:solid windowtext .5pt;mso-border-alt:solid windowtext .5pt;
  padding:0in 5.4pt 0in 5.4pt;height:3.5pt'>
  <p class=MsoNormal style='line-height:200%;mso-element:frame;mso-element-frame-hspace:
  9.0pt;mso-element-wrap:around;mso-element-anchor-vertical:page;mso-element-anchor-horizontal:
  margin;mso-element-left:center;mso-element-top:162.25pt;mso-height-rule:exactly'>(TATG)<sub>n</sub><o:p></o:p></p>
  </td>
  <td width=142 valign=top style='width:106.5pt;border-top:none;border-left:
  none;border-bottom:solid windowtext 1.0pt;border-right:solid windowtext 1.0pt;
  mso-border-top-alt:solid windowtext .5pt;mso-border-left-alt:solid windowtext .5pt;
  mso-border-alt:solid windowtext .5pt;padding:0in 5.4pt 0in 5.4pt;height:3.5pt'>
  <p class=MsoNormal style='line-height:200%;mso-element:frame;mso-element-frame-hspace:
  9.0pt;mso-element-wrap:around;mso-element-anchor-vertical:page;mso-element-anchor-horizontal:
  margin;mso-element-left:center;mso-element-top:162.25pt;mso-height-rule:exactly'>0<o:p></o:p></p>
  </td>
  <td width=130 valign=top style='width:97.6pt;border-top:none;border-left:
  none;border-bottom:solid windowtext 1.0pt;border-right:solid windowtext 1.0pt;
  mso-border-top-alt:solid windowtext .5pt;mso-border-left-alt:solid windowtext .5pt;
  mso-border-alt:solid windowtext .5pt;padding:0in 5.4pt 0in 5.4pt;height:3.5pt'>
  <p class=MsoNormal style='line-height:200%;mso-element:frame;mso-element-frame-hspace:
  9.0pt;mso-element-wrap:around;mso-element-anchor-vertical:page;mso-element-anchor-horizontal:
  margin;mso-element-left:center;mso-element-top:162.25pt;mso-height-rule:exactly'>1<o:p></o:p></p>
  </td>
 </tr>
</table>
  <p></p>
<p></p>
<p><br>
</p>
<p>&nbsp;</p>
<p>&nbsp;</p>
<p>&nbsp;</p>
<p>&nbsp;</p>
<p>&nbsp;</p>
<p>&nbsp;</p>
<p>&nbsp;</p>
<p>&nbsp;</p>
<p>&nbsp;</p>
<p>&nbsp;</p>
<p>&nbsp;</p>
<p>&nbsp;</p>
<p></p>

			</td>
</tr>

</table>
<!--#include virtual="footer.html"-->
