# Supplementary material for: SNP-PHAGE – High throughput SNP discovery pipeline
Source: BMC Bioinformatics. 2006 Oct 23;7:468. doi: 10.1186/1471-2105-7-468 (PMC1626092; doi:10.1186/1471-2105-7-468)
Supplement: Additional file 1 — SNP-PHAGE software package. This compressed file contains all scripts required to create a SNP processing pipeline and a web interface for data analysis and visualization that is powered by a backend relational database. [file 1471-2105-7-468-S1.gz › Software/HTML/javascript/overlib_anchor.js]

//\/////
//\  overLIB Anchor Plugin
//\  This file requires overLIB 4.10 or later.
//\
//\  overLIB 4.10 - You may not remove or change this notice.
//\  Copyright Erik Bosrup 1998-2004. All rights reserved.
//\  Contributors are listed on the homepage.
//\  See http://www.bosrup.com/web/overlib/ for details.
//   $Revision: 1.6 $                      $Date: 2004/10/20 13:57:37 $
//\/////
//\mini


////////
// PRE-INIT
// Ignore these lines, configuration is below.
////////
if (typeof olInfo == 'undefined' || typeof olInfo.meets == 'undefined' || !olInfo.meets(4.10)) alert('overLIB 4.10 or later is required for the Anchor Plugin.');
else {
registerCommands('anchor,anchorx,anchory,noanchorwarn,anchoralign');


////////
// DEFAULT CONFIGURATION
// Settings you want everywhere are set here. All of this can also be
// changed on your html page or through an overLIB call.
////////
if (typeof ol_anchor ==  'undefined') var ol_anchor = '';
if (typeof ol_anchorx ==  'undefined') var ol_anchorx = 0;
if (typeof ol_anchory ==  'undefined') var ol_anchory = 0;
if (typeof ol_noanchorwarn ==  'undefined') var ol_noanchorwarn = 1;
if (typeof ol_anchoralign ==  'undefined') var ol_anchoralign = 'UL';

////////
// END OF CONFIGURATION
// Don't change anything below this line, all configuration is above.
////////


////////
// INIT
////////
// Runtime variables init. Don't change for config!
var o3_anchor = "";
var o3_anchorx = 0;
var o3_anchory = 0;
var o3_noanchorwarn = 1;
var o3_anchoralign = 'UL';
var mrkObj, rmrkPosition;  //reference mark object, reference mark position, an array;


////////
// PLUGIN FUNCTIONS
////////
function setAnchorVariables() {
	o3_anchor = ol_anchor;
	o3_anchorx = ol_anchorx;
	o3_anchory = ol_anchory;
	o3_noanchorwarn = ol_noanchorwarn;
	o3_anchoralign = ol_anchoralign;
	mrkObj = null;  // initialize this variable
}

// Parses Reference Mark commands
function parseAnchorExtras(pf,i,ar) {
	var v, k=i;

	if (k < ar.length) {
		if (ar[k] ==  ANCHOR) { eval(pf + "anchor = '" + escSglQuote(ar[++k]) + "'"); return k; }
		if (ar[k] ==  ANCHORX) { eval(pf + 'anchorx = ' + ar[++k]); return k; }
		if (ar[k] ==  ANCHORY) { eval(pf + 'anchory = ' + ar[++k]); return k; }
		if (ar[k] ==  NOANCHORWARN) { eval(pf + 'noanchorwarn = (' + pf + 'noanchorwarn==1) ? 0 : 1'); return k; }
		if (ar[k] ==  ANCHORALIGN) { k = opt_MULTIPLEARGS(++k, ar, (pf + 'anchoralign'));  return k; }
	}

	return -1;
}


///////
//  FUNCTION WHICH CHECKS FOR THE EXISTENCE OF A REFERENCE MARKER
///////
function checkAnchorObject() {
	var w = o3_anchor;

	if (w) {
		if (!(mrkObj = getAnchorObjectRef(w))) {
			if (o3_noanchorwarn) {
				alert('WARNING!  Reference mark "' + w + '" not found.');
				return false;
			} else w = '';
		}
	}

	return true;
}

///////
// EXTERNAL SUPPORT FUNCTIONS TO HANDLE ANCHOR PROPERTIES
///////

// Horizontal placement routine with anchors
function anchorHorizontal(browserWidth, horizontalScrollAmount, widthFix) {
	var hasAnchor = (typeof o3_anchor != 'undefined' && o3_anchor);
	if (!hasAnchor) return void(0);

	// set o3_relx for follow scroll if defined
	if (typeof o3_followscroll != 'undefined' && o3_followscroll && o3_sticky) o3_relx = rmrkPosition[0];

	return rmrkPosition[0];
}

// Vertical placement routine with anchors
function anchorVertical(browserHeight,verticalScrollAmount) {
	var hasAnchor = (typeof o3_anchor != 'undefined' && o3_anchor);	
	if (!hasAnchor) return void(0);

	// set o3_rely for follow scroll if defined
	if (typeof o3_followscroll != 'undefined' && o3_followscroll && o3_sticky) o3_rely = rmrkPosition[1];

	return rmrkPosition[1];
}

// Stub function for the runHook routine
function anchorPreface() {
	if (!mrkObj) return;
	rmrkPosition = getAnchorLocation(mrkObj);
}

// Get Reference Mark object 
function getAnchorObjectRef(aObj) {
	return getRefById(aObj, o3_frame.document) || getRefByName(aObj, o3_frame.document)
}

// Adapted to overlib from jwin by Jason Anderson -- http://www.jwinlib.com
function getAnchorLocation(objRef){
	var mkObj, of, offsets, mlyr
	
	mkObj = mlyr = objRef
	offsets = [o3_anchorx, o3_anchory]
	
	if (document.layers){
		if (typeof mlyr.length != 'undefined' &&  mlyr.length > 1) {
				mkObj = mlyr[0]
				offsets[0] += mlyr[0].x + mlyr[1].pageX
				offsets[1] += mlyr[0].y + mlyr[1].pageY
			} else {
				if(mlyr.toString().indexOf('Image') != -1 || mlyr.toString().indexOf('Anchor') != -1){
					offsets[0] += mlyr.x
					offsets[1] += mlyr.y
				} else {
					offsets[0] += mlyr.pageX
					offsets[1] += mlyr.pageY
				}
			}          
	} else {
		offsets[0] += pageLocation(mlyr, 'Left')
		offsets[1] += pageLocation(mlyr, 'Top')
	}
	
	of = getAnchorOffsets(mkObj)
	
	if (typeof o3_dragimg != 'undefined' &&  o3_dragimg) {
		olImgLeft = offsets[0];
		olImgTop = offsets[1];
	}
	
	offsets[0] += of[0]                    
	offsets[1] += of[1]
	
	if (typeof o3_dragimg != 'undefined' &&  o3_dragimg) {
		olImgRight = offsets[0]; 
		olImgBottom = offsets[1];
		return;
	}
	
	return offsets;
}

// Adapted to overlib from jwin by Jason Anderson -- http://www.jwinlib.com
function getAnchorOffsets(mkObj){
	var fx = fy = 0,  mp, puc, mkAry, sx = sy = 0, w = o3_anchoralign  
	var mW = mH = pW = pH = 0
	var off = [0, 0]

	mkAry = w.split(',');

	if (mkAry.length < 3) {
		mp = mkAry[0].toUpperCase();
		puc = (mkAry.length == 1) ? mp : mkAry[1].toUpperCase();
	} else if (mkAry.length == 3) {
		if (!isNaN(mkAry[0])) {
			mp = mkAry.slice(0, 2);
			puc = mkAry[2].toUpperCase();
		 } else {
			mp = mkAry[0].toUpperCase();
			puc = mkAry.slice(1);
		 }
	} else {
		mp = mkAry.slice(0, 2);
		puc = mkAry.slice(2);
	}

	var shdwPresent = typeof o3_shadow != 'undefined' &&  o3_shadow

	if (shdwPresent) {
		sx = Math.abs(o3_shadowx);
		sy = Math.abs(o3_shadowy);
	}

	pW = (shdwPresent ? parseInt(o3_width) : (olNs4 ? over.clip.width : over.offsetWidth))
	pH = (shdwPresent ? parseInt(o3_aboveheight) : (olNs4 ? over.clip.height : over.offsetHeight))

	if (olOp &&  o3_wrap) {
		pW = (shdwPresent ? parseInt(o3_width) : (olNs4 ? over.clip.width : over.offsetWidth))
		pH = (shdwPresent ? parseInt(o3_aboveheight) : (olNs4 ? over.clip.height : over.offsetHeight))
	}

	if (!olOp &&  mkObj.toString().indexOf('Image') != -1){
		mW = mkObj.width
		mH = mkObj.height
	} else if (!olOp &&  mkObj.toString().indexOf('Anchor') != -1) {  // enforced only for NS4
		mp = 'UL'
	} else {
		mW = (olNs4) ? mkObj.clip.width : mkObj.offsetWidth
		mH = (olNs4) ? mkObj.clip.height : mkObj.offsetHeight
	}

	if (!isNaN(mp) || typeof mp == 'object') {
		if (typeof mp == 'object') {
			fx = parseFloat(mp[0]);
			fy = parseFloat(mp[1]);
		} else
			fx = fy = parseFloat(mp);
		off = [Math.round(fx*mW), Math.round(fy*mH)];
	} else {
		 if (mp == 'UR') off = [mW, 0]
		 else if (mp == 'LL') off = [0, mH]
		 else if (mp == 'LR') off = [mW, mH]
	}

	if (typeof o3_dragimg != 'undefined' &&  o3_dragimg) return off;
	else {
		if (!isNaN(puc) || typeof puc == 'object' ) {
			if (typeof puc == 'object') {
				fx = parseFloat(puc[0]);
				fy = parseFloat(puc[1]);
			} else
				fx = fy = parseFloat(puc);
			off[0] -= Math.round(fx*(pW - sx));
			off[1] -= Math.round(fy*(pH - sy));
		} else {
			if (puc == 'UR') {
				off[0] -= (pW - sx); 
				off[1] -= sy
			} else if (puc == 'LL') {
				off[0] -= sx;
				off[1] -= (pH - sy)
			} else if (puc == 'LR') {
				off[0] -= (pW-sx);
				off[1] -= (pH - sy)
			}
		}
		return off
	}
}

// Adapted to overlib from jwin by Jason Anderson -- http://www.jwinlib.com
function pageLocation(o, t){
	var x = 0

	while(o.offsetParent){
		x += o['offset' + t]
		o = o.offsetParent
	}
	x += o['offset' + t]

	return x
} 

// Adapted to overlib from jwin by Jason Anderson -- http://www.jwinlib.com
function getRefById(l, d){
	var r = "", j

	d = (d || document)
	if (d.all) return d.all[l]    
	else if (d.getElementById) return d.getElementById(l)
	else if (d.layers &&  d.layers.length > 0) {
		if (d.layers[l]) return d.layers[l]
		
		for (j=0; j < d.layers.length; j++) {
			r = getRefById(l, d.layers[j].document)
			if(r) return r               
		}
	}

	return false
}

// Adapted to overlib from jwin by Jason Anderson -- http://www.jwinlib.com
function getRefByName(l, d) {
	var r = null, j

	d = (d || document)

	if (d.images[l]) return d.images[l]
	else if (d.anchors[l]) return d.anchors[l];
	else if (d.layers &&  d.layers.length > 0) {
		for (j=0; j < d.layers.length; j++) {
			r = getRefByName(l, d.layers[j].document)
			if (r &&  r.length > 0) return r
			else if (r) return [r, d.layers[j]]
		}
	}

	return null
}

////////
// PLUGIN REGISTRATIONS
////////
registerRunTimeFunction(setAnchorVariables);
registerCmdLineFunction(parseAnchorExtras);
registerPostParseFunction(checkAnchorObject);
registerHook("createPopup", anchorPreface, FAFTER);
registerHook("horizontalPlacement", anchorHorizontal, FCHAIN);
registerHook("verticalPlacement", anchorVertical, FCHAIN);
if(olInfo.meets(4.10)) registerNoParameterCommands('noanchorwarn');
}
