# Supplementary material for: SNP-PHAGE – High throughput SNP discovery pipeline
Source: BMC Bioinformatics. 2006 Oct 23;7:468. doi: 10.1186/1471-2105-7-468 (PMC1626092; doi:10.1186/1471-2105-7-468)
Supplement: Additional file 1 — SNP-PHAGE software package. This compressed file contains all scripts required to create a SNP processing pipeline and a web interface for data analysis and visualization that is powered by a backend relational database. [file 1471-2105-7-468-S1.gz › Software/HTML/javascript/overlib_shadow.js]

//\/////
//\  overLIB Shadow Plugin
//\  This file requires overLIB 4.10 or later.
//\
//\  overLIB 4.05 - You may not remove or change this notice.
//\  Copyright Erik Bosrup 1998-2003. All rights reserved.
//\  Contributors are listed on the homepage.
//\  See http://www.bosrup.com/web/overlib/ for details.
//   $Revision: 1.13 $                $Date: 2004/10/20 13:57:37 $
//\/////
//\mini

////////
// PRE-INIT
// Ignore these lines, configuration is below.
////////
if (typeof olInfo == 'undefined' || typeof olInfo.meets == 'undefined' || !olInfo.meets(4.10)) alert('overLIB 4.10 or later is required for the Shadow Plugin.');
else {
registerCommands('shadow,shadowcolor,shadowimage,shadowopacity,shadowx,shadowy');


////////
// DEFAULT CONFIGURATION
// You don't have to change anything here if you don't want to. All of this can be
// changed on your html page or through an overLIB call.
////////
if (typeof ol_shadowadjust=='undefined') var ol_shadowadjust=2;  // for Ns4.x only
if (typeof ol_shadow=='undefined') var ol_shadow=0;
if (typeof ol_shadowcolor=='undefined') var ol_shadowcolor='#CCCCCC';
if (typeof ol_shadowimage=='undefined') var  ol_shadowimage='';
if (typeof ol_shadowopacity=='undefined') var  ol_shadowopacity=0;
if (typeof ol_shadowx=='undefined') var ol_shadowx=5;
if (typeof ol_shadowy=='undefined') var ol_shadowy=5;

////////
// END OF CONFIGURATION
// Don't change anything below this line, all configuration is above.
////////


////////
// INIT
////////
// Runtime variables init. Don't change for config!
var o3_shadow=0;
var o3_shadowcolor="#cccccc";
var o3_shadowimage='';
var o3_shadowopacity=0;
var o3_shadowx=5;
var o3_shadowy=5;
var bkSet=0;  // Needed for this effect in NS4


// Function which sets runtime variables to their default values
function setShadowVariables() {
	o3_shadow=ol_shadow;
	o3_shadowcolor=ol_shadowcolor;
	o3_shadowimage=ol_shadowimage;
	o3_shadowopacity=ol_shadowopacity;
	o3_shadowx=ol_shadowx;
	o3_shadowy=ol_shadowy;
}


// Parses shadow commands
function parseShadowExtras(pf,i,ar) {
	var k = i, v;
	
	if (k < ar.length) {
		if (ar[k]==SHADOW) { eval(pf +'shadow=('+pf+'shadow==0) ? 1 : 0'); return k; }
		if (ar[k]==SHADOWCOLOR) { eval(pf+'shadowcolor="'+ar[++k]+'"'); return k; }
		if (ar[k]==SHADOWOPACITY) {v=ar[++k]; eval(pf+'shadowopacity='+(olOp ? 0 : v)); return k; }
		if (ar[k]==SHADOWIMAGE) { eval(pf+'shadowimage="'+ar[++k]+'"'); return k; }
		if (ar[k]==SHADOWX) { eval(pf+'shadowx='+ar[++k]); return k; }
		if (ar[k]==SHADOWY) { eval(pf+'shadowy='+ar[++k]); return k; }
	}
	
	return -1;
}


// Function for MOUSEOUT/MOUSEOFF feature with shadow
function shadow_cursorOff() {
	var left= parseInt(over.style.left);
	var top=parseInt(over.style.top);
	var right=left+(o3_shadow ? o3_width : over.offsetWidth);
	var bottom=top+(o3_shadow ? o3_aboveheight : over.offsetHeight);
	
	if (o3_x < left || o3_x > right || o3_y < top || o3_y > bottom) return true;
	return false;
}

// Pre-hide processing to clean-up.
function checkShadowPreHide() {
	if (o3_shadow && o3_shadowopacity) cleanUpShadowEffects();
	if (o3_shadow && (olIe4 && isMac) ) over.style.pixelWidth=over.style.pixelHeight = 0;
}


// Funciton that creates the actual shadow
function generateShadow(content) {
	var wd, ht, X = 0, Y = 0, zIdx = 0, txt, dpObj, puObj, bS= '', aPos, posStr=new Array();

	if (!o3_shadow || (o3_shadowx == 0 && o3_shadowy == 0)) return;

	X = Math.abs(o3_shadowx);
	Y = Math.abs(o3_shadowy);
	wd = parseInt(o3_width);
	if(olHideForm&&!olNs4) ht=over.offsetHeight;

	if (o3_shadowx == 0) {
		if (o3_shadowy < 0) {
		  posStr[0]=' left:0; top: 0';
		  posStr[1]=' left:0; top: '+Y+'px';
		} else if (o3_shadowy > 0) {
		  posStr[0]=' left:0; top: '+Y+'px';
		  posStr[1]=' left:0; top:0';
		}
	} else if (o3_shadowy == 0) {
		if (o3_shadowx < 0) {
		  posStr[0]=' left:0; top: 0';
		  posStr[1]=' left: '+X+'px';
		} else if (o3_shadowx > 0) {
		  posStr[0]=' left: '+ X+'px; top: 0';
		  posStr[1]=' left:0; top:0';
		}
	} else if (o3_shadowx > 0) {
		if (o3_shadowy > 0) {
		  posStr[0]=' left:'+ X+'px; top:'+Y+'px';
		  posStr[1]=' left:0; top:0';
		} else if (o3_shadowy < 0) {
		  posStr[0]=' left:'+X+'px; top:0';
		  posStr[1]=' left:0; top: '+Y+'px';
		}
	} else if (o3_shadowx < 0) {
		if (o3_shadowy > 0) {
		  posStr[0]=' left:0; top:'+Y+'px';
		  posStr[1]=' left:'+X+'px; top:0';
		} else if (o3_shadowy < 0) {
		  posStr[0]=' left:0; top:0';
		  posStr[1]=' left:'+X+'px; top:'+Y+'px';
		}
	}
	
	txt = (olNs4) ? '<div id="backdrop"></div>' : ((olIe55&&olHideForm) ? backDropSource(wd+X,ht+Y,zIdx++) : '') + '<div id="backdrop" style="position: absolute;'+posStr[0]+'; width: '+wd+'px; z-index: ' + (zIdx++) + '; ';

	if (o3_shadowimage) {
		bS='background-image: url('+o3_shadowimage+');';
		if (olNs4) bkSet=1;
	} else { 
		bS='background-color: '+o3_shadowcolor +';';
		if (olNs4) bkSet=2;
	}

	if (olNs4) {
		txt += '<div id="PUContent">'+content+'</div>';
	} else {
		txt += bS+'"></div><div id="PUContent" style="position: absolute;'+posStr[1]+'; width: '+ wd+'px; z-index: '+(zIdx++)+';">'+content+'</div>';
	}
	
	layerWrite(txt);

	if (olNs4 && bkSet) {
		dpObj = over.document.layers['backdrop'];
		if (typeof dpObj == 'undefined') return;  // if shadow layer not found, then content layer won't be either
		
		puObj = over.document.layers['PUContent'];
		wd = puObj.clip.width;
		ht = puObj.clip.height;
		aPos = posStr[0].split(';');
		
		dpObj.clip.width = wd;
		dpObj.clip.height = ht;
		dpObj.left = parseInt(aPos[0].split(':')[1]);
		dpObj.top = parseInt(aPos[1].split(':')[1]);
    
    dpObj.bgColor = (bkSet == 1) ? null : o3_shadowcolor;
		dpObj.background.src = (bkSet==2) ? null : o3_shadowimage;
		dpObj.zIndex = 0;

		aPos = posStr[1].split(';');
		puObj.left = parseInt(aPos[0].split(':')[1]);
		puObj.top = parseInt(aPos[1].split(':')[1]);
		puObj.zIndex = 1;
		
	} else {
		puObj = (olIe4 ? o3_frame.document.all['PUContent'] : o3_frame.document.getElementById('PUContent'));
		dpObj = (olIe4 ? o3_frame.document.all['backdrop'] : o3_frame.document.getElementById('backdrop'));
		ht = puObj.offsetHeight;
		dpObj.style.height = ht + 'px';
		
		if (o3_shadowopacity) {
			var op = o3_shadowopacity;
			op = (op <= 100 ? op : 100);
			
			setBrowserOpacity(op,dpObj);
		}
	} 

	// Set popup's new width and height values here so they are available in placeLayer()
	o3_width = wd+X;
	o3_aboveheight = ht+Y;
}


////////
// SUPPORT FUNCTIONS
////////

// Cleans up opacity settings if any.
function cleanUpShadowEffects() {
	if (olNs4 || olOp) return;
	var dpObj=(olIe4 ? o3_frame.document.all['backdrop'] : o3_frame.document.getElementById('backdrop'));
	cleanUpBrowserOpacity(dpObj);
}

// multi browser opacity support
function setBrowserOpacity(op,lyr){
	if (olNs4||!op) return;  // if Ns4.x or opacity not given return;
	lyr=(lyr) ? lyr : over;
	if (olIe4&&typeof lyr.filters != 'undefined') {
		lyr.style.filter='Alpha(Opacity='+op+')';
		lyr.filters.alpha.enabled=true;
	} else {
		var sOp=(typeof(lyr.style.MozOpacity)!='undefined') ? 'MozOpacity' : (typeof(lyr.style.KhtmlOpacity)!='undefined' ? 'KhtmlOpacity' : (typeof(lyr.style.opacity)!='undefined' ? 'opacity' : '')); 
		if (sOp) eval('lyr.style.'+sOp+'=op/100');
	}
}

// multi-browser Opacity cleanup
function cleanUpBrowserOpacity(lyr) {
	if (olNs4) return;
	lyr=(lyr) ? lyr : over;
	if (olIe4&&(typeof lyr.filters != 'undefined'&&lyr.filters.alpha.enabled)) {
		lyr.style.filter='Alpha(Opacity=100)';
		lyr.filters.alpha.enabled=false;
	} else {
		var sOp=(typeof(lyr.style.MozOpacity)!='undefined') ? 'MozOpacity' : (typeof(lyr.style.KhtmlOpacity)!='undefined' ? 'KhtmlOpacity' : (typeof(lyr.style.opacity)!='undefined' ? 'opacity' : '')); 
		if (sOp) eval('lyr.style.'+sOp+'=1.0');
	}
}

// This routine is needed only for Ns4.x to allow use of popups with dropshadows and CSSCLASS at the same time on a page
function shadowAdjust() {
	if (!olNs4) return;
	var fac = ol_shadowadjust;
	if (olNs4) {
		document.write('<style type="text/css">\n<!--\n');
		document.write('#backdrop, #PUContent {position: absolute; left: '+fac*o3_shadowx+'px; top: '+fac*o3_shadowy+'px; }\n');
		document.write('-->\n<' + '\/style>');
	}
}

////////
// PLUGIN REGISTRATIONS
////////
var before = (typeof rmrkPreface!='undefined' ? rmrkPreface : null);

registerRunTimeFunction(setShadowVariables);
registerCmdLineFunction(parseShadowExtras);
registerHook("cursorOff",shadow_cursorOff,FREPLACE);
registerHook("hideObject",checkShadowPreHide,FBEFORE);
registerHook("createPopup",generateShadow,FAFTER,before);
if (olInfo.meets(4.10)) registerNoParameterCommands('shadow');

if (olNs4) shadowAdjust();  // write style rules for proper support of Ns4.x
}
