# Supplementary material for: SNP-PHAGE – High throughput SNP discovery pipeline
Source: BMC Bioinformatics. 2006 Oct 23;7:468. doi: 10.1186/1471-2105-7-468 (PMC1626092; doi:10.1186/1471-2105-7-468)
Supplement: Additional file 1 — SNP-PHAGE software package. This compressed file contains all scripts required to create a SNP processing pipeline and a web interface for data analysis and visualization that is powered by a backend relational database. [file 1471-2105-7-468-S1.gz › Software/TestConfig.pl]

#!/usr/local/bin/perl -w

use strict;

use Class::MethodMaker;
use Bio::SeqIO;
use Bio::Assembly::IO;
use CGI;
use Statistics::Descriptive;
use Expect;

use lib "Config";

my $libpath = $ENV{SNP_PHAGE_LIB};

unless ($libpath =~ /\//) {
  print "Environmental variable SNP_PHAGE_LIB not set \n";
  exit;
}

use lib ('.', split (':', $ENV{SNP_PHAGE_LIB}) );

print "Checking for valid Directories ....";
use myDirectories;
my $dirObj = myDirectories->new();
my @Directories = qw(scriptsDir
		     libDir
		     batchSeqIDsDir
		     temp_dir_path
		     store_dir_path
		     ChromatsDirBeforeRenaming
		     ChromatsDirAfterRenaming
		    );

foreach my $dirName(@Directories) {
  unless (-d $dirObj->$dirName && -w $dirObj->$dirName) {
    print "\nPlease Check the Config/myDirectories.pm file to set a valid directory and write permissions for $dirName \n",
      $dirObj->$dirName." is not a valid directory / Does not have write permissions \n";
    exit;
  }
}
print "passed \n";

print "Checking for valid mySQL database Connections ....";
use myDatabase;
my $db = myDatabase->new();
my $dbh = $db->connectNoCommit();

my $get_snps = "select * from PUTATIVE_SNPS";
my $sth = $dbh->prepare($get_snps) or die "cannot prepare \n";
$sth->execute or die "cannot execute \n";
while(my @values = $sth->fetchrow_array) {
  print "..";
  last;
}
$sth->finish();
$dbh->disconnect();
print "passed \n";

print "Checking for phred ..";
my $phred = `which phred`;

if($phred =~ /no phred in/) {
  print "phred is not in the path \n";
}
else {
  print "OK \n";
}


print "Checking for  phredPhrap..";
my $phredPhrap = `which phredPhrap`;
if($phredPhrap =~ /no phredPhrap in/) {
  print "phredPhrap is not in the path \n";
}
else {
  print "OK \n";
}

print "Checking for PolyPhred ..";
my $polyphred = `which polyphred`;

if($polyphred =~ /no polyphred in/) {
  print "polyphred is not in the path \n";
}
else {
  print "OK \n";
}

print "Checking for polybayes.pl ..";
my $polybayes = `which polybayes.pl`;

if($polybayes =~ /no polybayes.pl in/) {
  print "polybayes.pl is not in the path \n";
}
else {
  print "OK \n";
}

print "Checking for C4.5 ..";
my $consult = `which consult`;

if($consult =~ /no consult in/) {
  print "consult is not in the path \n";
}
else {
  print "OK \n";
}
