# Supplementary material for: SNP-PHAGE – High throughput SNP discovery pipeline
Source: BMC Bioinformatics. 2006 Oct 23;7:468. doi: 10.1186/1471-2105-7-468 (PMC1626092; doi:10.1186/1471-2105-7-468)
Supplement: Additional file 1 — SNP-PHAGE software package. This compressed file contains all scripts required to create a SNP processing pipeline and a web interface for data analysis and visualization that is powered by a backend relational database. [file 1471-2105-7-468-S1.gz › Software/batch_process.pl]

#!/usr/bin/perl -w

# SNP-PHAGE Software
#
# Script for analyzing Several STS for batch SNP processing 
#
# Cared for by Lakshmi K Matukumalli <lmatukum@gmu.edu> 
#
# This copyright software is created for US Dept of Agriculture 
#
# You may distribute this module under the same terms as perl itself
#

=head2 NAME

batch_process.pl : This script is part of SNP-PHAGE Software

=head2 SYNOPSIS

 This script is for analyzing several Sequence tag sites(STS). Each
 STS is identified by a sequence identifier (SeqID). All the SeqIDs 
 to be analyzed are written into a text file. 

 The file name of the text file containing the SeqIDs is the input
 argument for this script.

 usage batch_process.pl <seqid file> 

=head2 DESCRIPTION

  This script reads the text file and stores the seqids in an array.
  Each of the seqid is then provided as input for the programs
  
   (i) run_phredPhrap.pl 

   This script runs the program phredPhrap provided in the consed
   package to create a sequence assembly. PolyPhred and PolyBayes
   programs are run on the assembly to analyze for the SNPs and
   create the output text files and to make database entries.

   (ii) Get_MC_Param.pl 

   This script is for evaluating the quality of SNP created above
   using machine learning programs. This script gathers all the 
   features required for running an optimized machine learning 
   program.

   (iii) ShowAssembly.pl 
   
   This script is to create a web page containing all the SNPs predicted
   from the PolyBayes software in an output similar to consed interface.
   This can assist the expert in evaluating the SNPs within an assembly.

=head2 AUTHOR

Lakshmi K Matukumalli

=head2 COPYRIGHT

Copyright US Dept of Agriculture. All rights reserved.

=cut

# Let the code begin

use strict;
use English;
use lib ('.', split (':', $ENV{SNP_PHAGE_LIB}) );
use myDirectories;
use Cwd;

my $mydir = cwd;

my $dirObj = myDirectories->new();
my $ID_Dir = $dirObj->batchSeqIDsDir();

$ID_Dir = "." unless ($ID_Dir =~ /\D/);

if ($#ARGV < 0) {
  print "usage batch_process.pl <seqid file> ... Missing seqid file";
}

my $seqidfile = $ARGV[0];

open SEQIDS, '<', "$ID_Dir/$seqidfile" or die "Cannot open $ID_Dir/$seqidfile \n";
my @seqids = <SEQIDS> ;

chdir("$mydir/scripts");

foreach my $seqid(@seqids) {
  next unless ($seqid =~ /\d/ || $seqid =~ /\D/);
  print "Now processing $seqid ... \n";
  system("run_phredPhrap.pl $seqid");
  print "Finished $seqid \n";
}
close SEQIDS;

chdir($mydir);
