# Supplementary material for: SNP-PHAGE – High throughput SNP discovery pipeline
Source: BMC Bioinformatics. 2006 Oct 23;7:468. doi: 10.1186/1471-2105-7-468 (PMC1626092; doi:10.1186/1471-2105-7-468)
Supplement: Additional file 1 — SNP-PHAGE software package. This compressed file contains all scripts required to create a SNP processing pipeline and a web interface for data analysis and visualization that is powered by a backend relational database. [file 1471-2105-7-468-S1.gz › Software/cgi-bin/SelectID.pl]

#!/usr/local/bin/perl -T

use CGI qw/:standard/;
#use CGI::Carp qw(fatalsToBrowser carpout);
use lib "./";
use Cwd 'chdir';
use myDatabase;
use myDirectories;
use English;
use strict;
use Class::Struct;

$| = 1;

my $dirObj = myDirectories->new();
my $htmlLocalDir = $dirObj->html_local();
my $htmlDir = $dirObj->html;
my $cgiDir = $dirObj->cgi_bin;

print header;
print start_html(-title => 'SNP-PHAGE: View All Sequence IDs',
		 -style => {-src => "$htmlDir/snpphage.css"});


open FILE, '<', "$htmlLocalDir/header.html" or print "cannot open file $htmlLocalDir/header.html \n";
my @lines = <FILE>;
close FILE;

foreach my $line(@lines[6..@lines]) {
  print $line;
}

### Connect to Database;
my $db = myDatabase->new;
my $dbh = $db->Connect;

if(param('action') eq 'Submit Query') {
  getResult();
}

print h3({-style =>'color:Green'},'Query STS database for SNPs');
print start_form();
print "Search STS Annotation (eg., Kinase) \n";
print textfield(-name=>'KeyWord',
                -override=>1,
                -size=>30,
                -maxlength=>30);
print p;
print "Search STS ID (eg., 015529) \n";
print textfield(-name=>'STS_ID',
                -override=>1,
                -size=>30,
                -maxlength=>30);
print p;
print submit(-name => 'action', -value => 'Submit Query');
print endform;

print h3({-style =>'color:Green'},'STS Entries with SNP Counts');

my $Start = param('START');
$Start = 0 unless $Start;

my %SNP_Count;
my %Algorithms;

### Count SeqIDs
my $get_SeqIDs = qq{select SEQID,ALGORITHM,COUNT(SNP_ID) from PUTATIVE_SNPS group by ALGORITHM,SEQID};
my $sth = $dbh->prepare($get_SeqIDs) or die 'could not prepare at ';
$sth ->execute or die 'could not execute at ';
while(my ($SeqID,$algorithm,$SNP_Count) = $sth->fetchrow_array) {
  $SNP_Count{$SeqID}{$algorithm} = $SNP_Count;
  $Algorithms{$algorithm} =1;
}
$sth ->finish;

### Count SeqIDs
my $get_SeqIDs = qq{select SEQID,COUNT(SNP_ID) from CONFIRMED_SNPS where SNP_COMMENT = 'Good Call' group by SEQID};
my $sth = $dbh->prepare($get_SeqIDs) or die 'could not prepare at ';
$sth ->execute or die 'could not execute at ';
while(my ($SeqID,$SNP_Count) = $sth->fetchrow_array) {
  $SNP_Count{$SeqID}{confirmed} = $SNP_Count;
}
$sth ->finish;

my %ContigsCount;
### Count Contigs
my $get_SeqIDs = qq{select SEQID,Contig_No from CONTIGS group by SEQID};
my $sth = $dbh->prepare($get_SeqIDs) or die 'could not prepare at ';
$sth ->execute or die 'could not execute at ';
while(my ($SeqID,$Contig_Count) = $sth->fetchrow_array) {
  $ContigsCount{$SeqID} .= "<a href=ShowFullAssembly.pl?SEQID=$SeqID&CONTIG=$Contig_Count>Contig$Contig_Count</a>";
}
$sth ->finish;

my @Algorithms = keys %Algorithms;
my @SeqIDs = keys %SNP_Count;

my @rows;
push(@rows,
     TR(th({-align=>'LEFT'},'SEQID'),
	th({-align=>'LEFT'}, \@Algorithms),
	th({-align=>'CENTER'},'Confirmed'),
	th({-align=>'CENTER'},'View Assembly'),
	th({-align=>'CENTER'},'View Putative SNPs'),
	th({-align=>'CENTER'},'Edit SNPs'),
	th({-align=>'CENTER'},'Generate Report')
       ));

my $End = @SeqIDs>$Start+19?$Start+19:@SeqIDs-1;

foreach my $SeqID(@SeqIDs[$Start..$End]) {
  my $row = "<tr>".td({-align => 'CENTER'},$SeqID);
  foreach my $algo(@Algorithms) {
    $row .= td({-align =>'CENTER'},$SNP_Count{$SeqID}{$algo});
  }
  $row .= td({-align =>'CENTER'},$SNP_Count{$SeqID}{confirmed}." " );
  $row .= td({-align =>'CENTER'},$ContigsCount{$SeqID});
  $row .= td("<a href=$cgiDir/Show_PutativeSNPs.pl?SEQID=$SeqID>VIEW</a>");
  $row .= td({-align =>'CENTER'},"<a href=$cgiDir/EDIT_SNPs.pl?SEQID=$SeqID>EDIT</a>");
  $row .= td({-align =>'CENTER'},"<a href=$cgiDir/GetReport.pl?SEQID=$SeqID>REPORT</a>")."</tr>";
  push(@rows,$row);
}

print table({-border => 1},@rows);

print "<p></p> <p></p> ";

print "Show 20 Entries per Page",br,b("Pages: ");
my $counter = 1+sprintf "%1.0f", scalar @SeqIDs/20;
for(my $i=0;$i<$counter;$i++) {
  my $start = $i*20;
  my $k = $i+1;
  print "<a href=SelectID.pl?START=$start>$k</a> ";
}

print end_html;

$dbh->disconnect;


sub getResult {
  my $SeqID = param('STS_ID');
  my $keyword = param('KeyWord');
  my $Start = param('START');
  $Start = 0 unless $Start;

  print h3({-style =>'color:Green'},'Query Result');

  my @seqids;
  my %SNP_Count;
  my %Algorithms;
  my %ContigsCount;

  if($SeqID =~ /\D/ || $SeqID =~ /\d/) {
    push(@seqids,$SeqID);
  }
  elsif($keyword =~ /\D/) {
    my $get_SeqIDs = qq{select SEQID from PRIMERS where Annotation like "%$keyword%"};
    my $sth = $dbh->prepare($get_SeqIDs) or die 'could not prepare at ';
    $sth ->execute or die 'could not execute at ';
    while(my ($SeqID) = $sth->fetchrow_array) {
      push(@seqids,$SeqID);
    }
    $sth ->finish;
  }

  foreach my $seqid(@seqids) {
    ### Count SeqIDs
    my $get_SeqIDs = qq{select SEQID,ALGORITHM,COUNT(SNP_ID) from PUTATIVE_SNPS where SEQID="$seqid" group by ALGORITHM, SEQID};
    my $sth = $dbh->prepare($get_SeqIDs) or die 'could not prepare at ';
    $sth ->execute or die 'could not execute at ';
    while(my ($seqid,$algorithm,$SNP_Count) = $sth->fetchrow_array) {
      $SNP_Count{$seqid}{$algorithm} = $SNP_Count;
      $Algorithms{$algorithm} =1;
    }
    $sth ->finish;

    ### Count SeqIDs
    my $get_SeqIDs = qq{select SEQID,COUNT(SNP_ID) from CONFIRMED_SNPS where SNP_COMMENT = 'Good Call' and SEQID="$seqid" group by SEQID};
    my $sth = $dbh->prepare($get_SeqIDs) or die 'could not prepare at ';
    $sth ->execute or die 'could not execute at ';
    while(my ($seqid,$SNP_Count) = $sth->fetchrow_array) {
      $SNP_Count{$seqid}{confirmed} = $SNP_Count;
    }
    $sth ->finish;

    ### Count Contigs
    my $get_SeqIDs = qq{select SEQID,Contig_No from CONTIGS where SEQID="$seqid" group by SEQID};
    my $sth = $dbh->prepare($get_SeqIDs) or die 'could not prepare at ';
    $sth ->execute or die 'could not execute at ';
    while(my ($seqid,$Contig_Count) = $sth->fetchrow_array) {
      $ContigsCount{$seqid} .= "<a href=ShowFullAssembly.pl?SEQID=$seqid&CONTIG=$Contig_Count>Contig$Contig_Count</a>";
    }
    $sth ->finish;
  }
  my @Algorithms = keys %Algorithms;
  my @SeqIDs = keys %SNP_Count;

  my @rows;
  push(@rows,
       TR(th({-align=>'LEFT'},'SEQID'),
	  th({-align=>'LEFT'}, \@Algorithms),
	  th({-align=>'CENTER'},'Confirmed'),
	  th({-align=>'CENTER'},'View Assembly'),
	  th({-align=>'CENTER'},'View Putative SNPs'),
	  th({-align=>'CENTER'},'Edit SNPs'),
	  th({-align=>'CENTER'},'Generate Report')
	 ));

  my $End = @SeqIDs>$Start+19?$Start+19:@SeqIDs-1;
  
  foreach my $seqid(@SeqIDs[$Start..$End]) {
    my $row = "<tr>".td({-align => 'CENTER'},$seqid);
    foreach my $algo(@Algorithms) {
      $row .= td({-align =>'CENTER'},$SNP_Count{$seqid}{$algo});
    }
    $row .= td({-align =>'CENTER'},$SNP_Count{$seqid}{confirmed}." " );
    $row .= td({-align =>'CENTER'},$ContigsCount{$seqid});
    $row .= td("<a href=$cgiDir/Show_PutativeSNPs.pl?SEQID=$seqid>VIEW</a>");
    $row .= td({-align =>'CENTER'},"<a href=$cgiDir/EDIT_SNPs.pl?SEQID=$seqid>EDIT</a>");
    $row .= td({-align =>'CENTER'},"<a href=$cgiDir/GetReport.pl?SEQID=$seqid>REPORT</a>")."</tr>";
    push(@rows,$row);
  }
  
  print table({-border => 1},@rows);
  
  print "<p></p> <p></p> ";

  if(@SeqIDs > 20) {
    print "Show 20 Entries per Page",br,b("Pages: ");
    my $counter = 1+sprintf "%1.0f", scalar @SeqIDs/20;
    for(my $i=0;$i<$counter;$i++) {
      my $start = $i*20;
      my $k = $i+1;
      print "<a href=SelectID.pl?START=$start>$k</a> ";
    }
  }
}
 
