# Supplementary material for: SNP-PHAGE – High throughput SNP discovery pipeline
Source: BMC Bioinformatics. 2006 Oct 23;7:468. doi: 10.1186/1471-2105-7-468 (PMC1626092; doi:10.1186/1471-2105-7-468)
Supplement: Additional file 1 — SNP-PHAGE software package. This compressed file contains all scripts required to create a SNP processing pipeline and a web interface for data analysis and visualization that is powered by a backend relational database. [file 1471-2105-7-468-S1.gz › Software/cgi-bin/myDatabase.pm]

package myDatabase;
 
  use DBI;
  use strict; 
  use ExtUtils::testlib;
  use Class::MethodMaker
  new_with_init => 'new',
  new_hash_init => 'hash_init',
  get_set => [qw(database database_name user password host dbh)],
  ;

## The variables here have to be changed for your connection

sub init {
  my($self, %args) = @_;
  $self ->hash_init(%args);
  $self ->{database} = 'mysql';
  $self -> {user} = '';
  $self ->{database_name} = 'snp_phage_test';
  $self ->{password} = '';
  $self ->{host} = 'localhost';
}

### This subroutine is used for update and insert statements where 
## changes are made to the database
 sub Connect {
  my($self,%args) = @_;
   my $connection ="dbi:$self->{database}:dbname=$self->{database_name};host=$self->{host}";
#  print $connection,"\n";
  $self ->{dbh} = DBI->connect($connection,$self->{user}, $self->{password}, 
		{RaiseError=> 1, PrintError => 0,AutoCommit => 1}) or die $DBI::errstr;
  return $self -> {dbh};
}

### This subroutine is used for select statements where no changes
## are required to be committed to the database

sub connectNoCommit {
  my($self,%args) = @_;
   my $connection ="dbi:$self->{database}:dbname=$self->{database_name};host=$self->{host}";
 # print $connection,"\n";
  $self ->{dbh} = DBI->connect($connection,$self->{user}, $self->{password},
                {RaiseError=> 1, AutoCommit => 0}) or die $DBI::errstr;
return $self -> {dbh};
}

### The disconnect can be used by the object or by directly using the dbh from
## the program

sub disconnect {
 my ($self,%args) = @_;
	$self ->{dbh} ->disconnect;
}

1
