# Supplementary material for: SNP-PHAGE – High throughput SNP discovery pipeline
Source: BMC Bioinformatics. 2006 Oct 23;7:468. doi: 10.1186/1471-2105-7-468 (PMC1626092; doi:10.1186/1471-2105-7-468)
Supplement: Additional file 1 — SNP-PHAGE software package. This compressed file contains all scripts required to create a SNP processing pipeline and a web interface for data analysis and visualization that is powered by a backend relational database. [file 1471-2105-7-468-S1.gz › Software/cgi-bin/ShowAssembly.pl]

#!/usr/local/bin/perl -T

use CGI qw/:standard/;
use Bio::SeqIO;
use Bio::Assembly::IO;
use strict;
use Class::Struct;
use lib "./";
use SubRoutines;
use myDatabase;

my $SeqID = param('SEQID');
my $Find_contig = param('CONTIG');
my $Find_pos = param('POS');

print header;

### Connect to Database and get the base directory
my $db = myDatabase->new;
my $dbh = $db->Connect;

use myDirectories;
my $dirObj = myDirectories->new;
my $storeDirPath = $dirObj->store_dir_path;

my $EditDir = "$storeDirPath/edit_dir";
my $PhdDir = "$storeDirPath/phd_dir";
my $ChromatDir = "$storeDirPath/chromat_dir";


struct SNP => {ID => '$',
	       pad_pos => '$',
	       contig_no => '$',
	       probability => '$',
	       variation => '$',
	       ML_decision => '$',
	      };

struct PHD_SEQ => {base => '$',
		   qual => '$',
		   ix => '$'};

my $AceFile = "$EditDir/$SeqID.map.ace.1";
my $QualFile = "$EditDir/$SeqID.fasta.screen.qual";

my %SNPs;
my $get_snps = qq{select SNP_ID,CONTIG_NO,CONTIG_LENGTH,UNPAD_POSITION,PAD_POSITION,VARIATION_TYPE,TEMPLATE_DEPTH,
                   SEQUENCE_DEPTH,PROBABILITY,ALGORITHM,DATE from PUTATIVE_SNPS where SEQID = "$SeqID" and CONTIG_NO=$Find_contig};
my $sth = $dbh->prepare($get_snps) or die 'could not prepare at ';
$sth ->execute or die 'could not execute at ';

while(my ($snp_id,$contig_no,$contig_len,$unpad_pos,$pad_pos,$var,$tdepth,$sdepth,$prob,$algo,$date) = $sth->fetchrow_array) {
  my $get_cults = qq{select SAMPLE_CHROMAT,SAMPLE_NAME,SNP_POSITION_CHROMAT,BASE,BASE_QUALITY,SNP_QUALITY,DIRECTION
                     from SAMPLE_GENOTYPES where SNP_ID = "$snp_id"};
  my $SNP = SNP->new(ID => $snp_id,
		     contig_no => $contig_no,
		     pad_pos => $pad_pos,
		     variation => $var,
		     probability => $prob);
  $SNPs{$pad_pos} = $SNP;
}
$sth ->finish;

print start_html(-title=>'Show Assembly',
		 -author=>'lmatukum@gmu.edu',
		 -base=>'true',
		 -BGCOLOR=>'black');

# Assembly loading methods
my $io = new Bio::Assembly::IO(-file=>$AceFile,
			       -format=>"ace");
my $assembly = $io->next_assembly;

my @contigs = $assembly->all_contigs();

my $contig = $contigs[$Find_contig-1];
my $seqio = new Bio::SeqIO(-file =>$QualFile,
			   -format =>'qual');

my @SeqIds = $contig->get_seq_ids();
my %SeqIds;
foreach my $seqid(@SeqIds) {
  $SeqIds{$seqid} = 1;
}
while(my $qual = $seqio->next_seq) {
  my $id = $qual->id();
  next if !($SeqIds{$id});
  my $seq = $contig->get_seq_by_name($id);
  $contig->set_seq_qual($seq,$qual);
}

my $consensSeq = $contig->get_consensus_sequence->seq();
$consensSeq = uc($consensSeq);

my @consensSeq = split('',$consensSeq);
my @conSeq = @consensSeq;

my @snp_pos = keys %SNPs;
foreach my $snp_pos(@snp_pos) {
  $consensSeq[$snp_pos-1] = "<font color=#931E93><b><blink>$consensSeq[$snp_pos-1]</b></blink></font>";
}

my $SNP = $SNPs{$Find_pos};

#print $Find_pos,"\t",$SNP->contig_no,"\t",$Find_contig,"\t",$SNP->contig_no,"\n";

print "<font color=yellow> SeqID:$SeqID Contig:$Find_contig SNP_POS:$Find_pos Variation: ",$SNP->variation,
  " Probability: ",$SNP->probability,"</font><BR>";

my @seqids = $contig->get_seq_ids(-start=>$Find_pos-10,
				  -end =>$Find_pos+10,
				 );

# Sort sequence by individual name
my %sids;
foreach my $s(@seqids) {
  my ($c) = ($s =~ /_$SeqID(.*)\.[bg]/);
  $sids{$s} = $c;
}
my @pop = sort values %sids;

my @sids;

foreach my $p(@pop) {
  foreach my $s(keys %sids) {
    if($sids{$s} eq $p) {
      push(@sids,$s);
      $sids{$s} = 1;
    }
  }
}
@seqids = @sids;

### Sort seqid by quality.
#my %SeqIds;
#foreach my $seqid(@seqids) {
#  my $qual = $contig->get_qual_by_name($seqid);
#  my $seq = $contig->get_seq_by_name($seqid);
#  my $seqCord = $contig->get_seq_coord($seq);
#  my $subStart = $Find_pos-($seqCord->start)-10;
#  my $subEnd = $subStart+20;
#  my @subQual = @{$qual->qual()}[$subStart..$subEnd];
#  my $Avg = SubRoutines::Avg(@subQual);
#  $SeqIds{$seqid} = $Avg;
#}
#(@seqids) = SubRoutines::SortByValueAsc(%SeqIds);
  
### Show Underline Tag for the SNP of Interest
$consensSeq[$Find_pos-1] = "<u>$consensSeq[$Find_pos-1]</u>";
print "<table cellspacing=0><tr><td></td>";
for(my $i=0;$i<12;$i++) {
  if($i==10) {
    print '<td><font color=yellow>*</font></td>';
  }
  else {
    print '<td>&nbsp;</td>';
  }
}

print "</tr><tr><td><font color=yellow>Contig$Find_contig</font></td>";


foreach (@consensSeq[($Find_pos-11)..($Find_pos+9)]){
  print  "<td bgcolor=white>$_</td>";
}
print "</tr>";

### Remove the Underline Tag after the consensus line is displayed
$consensSeq[$Find_pos-1] =~ s/<u>//g;
$consensSeq[$Find_pos-1] =~ s/<\/u>//g;

### Display the sequences in the order of High quality first.
foreach my $seqid(@seqids) {
  my $qual = $contig->get_qual_by_name($seqid);
  my $seq = $contig->get_seq_by_name($seqid);
  my $seqCord = $contig->get_seq_coord($seq);
  my $subStart = $Find_pos-($seqCord->start)-10;
  my $subEnd = $subStart+20;
  print  "<tr><td><font color=yellow>";
  print  $seqid,"\t</font></td>";
  my $PhdFile = "$PhdDir/$seqid.phd.1";
  my @PhD_Seq = ReadPhdFile($PhdFile);

  my @seq = split('',$seq->seq());
  my @subSeq = @seq[$subStart..$subEnd];
  my @subQual = @{$qual->qual()}[$subStart..$subEnd];
  my @conSubSeq = @conSeq[($Find_pos-11)..($Find_pos+9)]; 
  #      print OUT "<font color=yellow>@conSubSeq ConSub </font>";
  for(my $i= 0;$i<@subSeq;$i++) {
    if(!$subSeq[$i]){
      print  "<td></td>";
      next;
    }
    my $position;
    $position = $i+$subStart-1 if ($seq->strand == 1);
    $position = ($seq->length - $i-$subStart-3-10) if ($seq->strand == -1);
    my $index = $PhD_Seq[$position]->ix;
    #	  my $link_start = '<a style="text-decoration:none"'." href=showTrace.pl?file=$file&index=$index height=380 width=300>";
    #	  my $link_end = "</a>";

    my $link_start = '';
    my $link_end = '';

    my $fontC = "black";
    if(uc($subSeq[$i]) ne uc($conSubSeq[$i])) {
      $fontC = "red";
    }
    if($subQual[$i] >= 50) {
      my $base = uc($subSeq[$i]);
      print  "<td bgcolor=white>$link_start<font color=$fontC>$base</font>$link_end</td>";
    }
    if($subQual[$i] < 50 && $subQual[$i] >= 40) {
      my $base = uc($subSeq[$i]);
      print  "<td bgcolor=white>$link_start<font color=$fontC>$base</font>$link_end</td>";
    }
    if($subQual[$i] < 40 && $subQual[$i] >= 30) {
      my $base = uc($subSeq[$i]);
      print  "<td bgcolor=#E5DED9>$link_start<font color=$fontC>$base</font>$link_end</td>";
    }
    if($subQual[$i] < 30 && $subQual[$i] >= 20) {
      print  "<td bgcolor=#C3BDB9>$link_start<font size=+1 color=$fontC>$subSeq[$i]</font>$link_end</td>";
    }
    if($subQual[$i] < 20 && $subQual[$i] >= 10) {
      print  "<td bgcolor=#A8A29E>$link_start<font size=+1 color=$fontC>$subSeq[$i]</font>$link_end</td>";
    }
    if($subQual[$i] < 10 ) {
      print  "<td bgcolor=#837F7C>$link_start<font  color=$fontC>$subSeq[$i]</font>$link_end</td>";
    }
  }
  print "</tr>";
}
print  "</table>\n\n\n\n";

print end_html;


sub ReadPhdFile {
  my $PhdFile = $_[0];
  open PHD, '<', $PhdFile or die "cannot open  $PhdFile\n";
  my @phd_lines = <PHD>;
  close PHD;

  my @phd_seq;

  my $flag = 0;

  foreach my $phd_line(@phd_lines) {
    chomp $phd_line;
    $flag = 0 if ($phd_line =~ /END_DNA/);
    if($flag == 1) {
      my ($base,$qual,$index) = split(' ',$phd_line);
      my $phd = PHD_SEQ->new(base => $base,
			     qual => $qual,
			     ix => $index
			    );
      push(@phd_seq,$phd);
    }
    $flag = 1 if($phd_line =~ /BEGIN_DNA/);
  }

  return @phd_seq;
}


my @SNPs;

#my $snpcount = 0;
#foreach my $snp_line (@snp_lines) {
#  my ($contigNo,$snp_pad_pos,$prob,$var) = ($snp_line =~ /.*Contig(\d+)-.*PADDED_POS:(.*)P_SNP:(.*)VAR:(.*)P_VAR:.*/);
#  $prob = sprintf "%1.2f",$prob;
#  my $SNP = SNP->new();
#  $SNP->pad_pos($snp_pad_pos);
#  $SNP->contig_no($contigNo);
#  $SNP->polyB($prob);
#  $SNP->variation($var);
#  #$ML_results[$snpcount] =~ s/\n//;
#  #my @values = split(',',$ML_results[$snpcount]);
#  #print "@values \n";
#  #$SNP->ML_decision($values[-1]);
#  push(@SNPs,$SNP);
#  $snpcount++;
#}
