# Supplementary material for: SNP-PHAGE – High throughput SNP discovery pipeline
Source: BMC Bioinformatics. 2006 Oct 23;7:468. doi: 10.1186/1471-2105-7-468 (PMC1626092; doi:10.1186/1471-2105-7-468)
Supplement: Additional file 1 — SNP-PHAGE software package. This compressed file contains all scripts required to create a SNP processing pipeline and a web interface for data analysis and visualization that is powered by a backend relational database. [file 1471-2105-7-468-S1.gz › Software/cgi-bin/ShowFullAssembly.pl]

#!/usr/local/bin/perl -T

use Bio::SeqIO;
use Bio::Assembly::IO;
use strict;
use Class::Struct;
use CGI qw/:standard/;  
use English;
use IO::File;
use lib "./";

struct SNP => {ID => '$',
	       pad_pos => '$',
	       contig_no => '$',
	       probability => '$',
	       variation => '$',
	       ML_decision => '$',
	      };

$| = 1;

use CGI::Carp qw(fatalsToBrowser carpout);
#open LOG, '>>',"$logFilesWebDir/write_errors.log" or die "can't open log file \n$!\n";
#carpout('LOG');


######### Main Program ##########################
#################################################
my $SeqID = param('SEQID');
my $Contig = param('CONTIG');
my ($AceFile,$ContigQualFile,$QualFile);

print header;

use myDatabase;
### Connect to Database and get the base directory
my $db = myDatabase->new;
my $dbh = $db->Connect;

my %SNPs;

my $get_snps = qq{select SNP_ID,CONTIG_NO,CONTIG_LENGTH,UNPAD_POSITION,PAD_POSITION,VARIATION_TYPE,TEMPLATE_DEPTH,
                   SEQUENCE_DEPTH,PROBABILITY,ALGORITHM,DATE from PUTATIVE_SNPS where SEQID = "$SeqID" and CONTIG_NO=$Contig};
my $sth = $dbh->prepare($get_snps) or die 'could not prepare at ';
$sth ->execute or die 'could not execute at ';

while(my ($snp_id,$contig_no,$contig_len,$unpad_pos,$pad_pos,$var,$tdepth,$sdepth,$prob,$algo,$date) = $sth->fetchrow_array) {
  my $get_cults = qq{select SAMPLE_CHROMAT,SAMPLE_NAME,SNP_POSITION_CHROMAT,BASE,BASE_QUALITY,SNP_QUALITY,DIRECTION
                     from SAMPLE_GENOTYPES where SNP_ID = "$snp_id"};
  my $SNP = SNP->new(ID => $snp_id,
		     contig_no => $contig_no,
		     pad_pos => $pad_pos,
		     variation => $var,
		     probability => $prob);
  $SNPs{$pad_pos} = $SNP;
}
$sth ->finish;

use myDirectories;
my $dirObj = myDirectories->new;
my $storeDirPath = $dirObj->store_dir_path;

my $EditDir = "$storeDirPath/edit_dir";
my $PhdDir = "$storeDirPath/phd_dir";
my $ChromatDir = "$storeDirPath/chromat_dir";

$AceFile = "$EditDir/$SeqID.fasta.screen.ace.1";
$ContigQualFile = "$EditDir/$SeqID.fasta.screen.contigs.qual";
$QualFile = "$EditDir/$SeqID.fasta.screen.qual";

my %SeqQual = getSeqQual();

my $recSep = $/;
$/ = 'CO';
open ACE, '<', $AceFile or die "cannot open $AceFile \n";
my @Ace_Recs = <ACE>;
close ACE;
$/ = $recSep;

print start_html(-title => "Assembly View", -BGCOLOR => 'black',);
Show_Assembly();
print end_html;


sub Choose_Assembly {
  print "<table>";
  for(my $i=0;$i<@Ace_Recs-1;$i++) {
    print "<tr><td>Contig",$i+1,"</td><td>";
    print start_form;
    my @names = param();
    foreach(@names){
      print hidden($_);
    }
    print hidden(-name=>'contig_no',
		 -default=>$i+1);
    print submit(-name => 'action', -value =>'Show_Assembly'),
	   end_form;
    print "</td></tr>";
  }
  print "</table>";
}

sub Show_Assembly {

  my $contig_no = param('CONTIG');

  ### Get the contig quality
  my $contigQualIO = Bio::SeqIO->new(-file =>$ContigQualFile,
				     -format =>'qual');
  my $coCount = 0;
  my @ContigQual;
  while(my $contigQual = $contigQualIO->next_seq) {
    $coCount++;
    next unless ($coCount == $contig_no);
    @ContigQual = @{$contigQual->qual};
    last;
  }

  ### It is time consuming to read all the contigs at one time
  ## Hence get the contig write it into a file and
  ## read the contents using a bioperl module

  # Assembly loading methods
  my $io = new Bio::Assembly::IO(-file=>$AceFile,
				 -format=>"ace");
  my $assembly = $io->next_assembly;
  my ($contig) = $assembly->all_contigs();
  my @SeqIds = $contig->get_seq_ids();

  my %sids;
  foreach my $s(@SeqIds) {
    my ($c) = ($s =~ /_$SeqID(.*)\.[bg]/);
    $sids{$s} = $c;
  }
  my @pop = sort values %sids;

  my @sids;

  foreach my $p(@pop) {
    foreach my $s(keys %sids) {
      if($sids{$s} eq $p) {
	push(@sids,$s);
	$sids{$s} = 1;
      }
    }
  }
  @SeqIds = @sids;

  ### Get the quality file and find the location 
  ## of each seqid
  $/ = '>';
  open QUAL, '<', $QualFile or die "cannot open $QualFile \n";
  my $head = <QUAL>;
  my @QUAL = <QUAL>;
  close QUAL;
  $/ = $recSep;

  my $consensSeq = $contig->get_consensus_sequence->seq();
  $consensSeq = uc($consensSeq);
  my @consensSeq = split('',$consensSeq);
  my @conSeq = @consensSeq;
  print "<font color = yellow size += 2> SeqID $SeqID </font> <br>";

  print  "<table cellspacing=0 cellpadding=0><tr><td></td>";
  for(my $i=0;$i<@consensSeq;$i++) {
    if($SNPs{$i+1}) {
      print "<td><font color=red>*</font></td>";
    }
    else {
      print "<td>&nbsp;</td>";
    }
  }
  print "</tr></tr><td></td>";
  my $gapCount = 0;
  for(my $i=0;$i<@consensSeq;$i++) {
    if($consensSeq[$i] eq '-') {
      $gapCount++;
      print "<td><font color=yellow></font></td>";
      next;
    }
    my $j = sprintf "%4.0f",($i-$gapCount+1);
    my $k = substr($j,0,1);
    print "<td><font color=yellow>$k</font></td>";
  }
  print "</tr><tr><td></td>";
  my $gapCount = 0;
  for(my $i=0;$i<@consensSeq;$i++) {
    if($consensSeq[$i] eq '-') {
      $gapCount++;
      print "<td><font color=yellow></font></td>";
      next;
    }
    my $j = sprintf "%4.0f",($i-$gapCount+1);
    my $k = substr($j,1,1);
    print "<td><font color=yellow>$k</font></td>";
  }
  print "</tr><tr><td></td>";
  my $gapCount = 0;
  for(my $i=0;$i<@consensSeq;$i++) {
    if($consensSeq[$i] eq '-') {
      $gapCount++;
      print "<td><font color=yellow></font></td>";
      next;
    }
    my $j = sprintf "%4.0f",($i-$gapCount+1);
    my $k = substr($j,2,1);
    print "<td><font color=yellow>$k</font></td>";
  }
  print "</tr><tr><td></td>";
  my $gapCount = 0;
  for(my $i=0;$i<@consensSeq;$i++) {
    if($consensSeq[$i] eq '-') {
      $gapCount++;
      print "<td><font color=yellow></font></td>";
      next;
    }
    my $j = sprintf "%4.0f",($i-$gapCount+1);
    my $k = substr($j,3,1);
    print "<td><font color=yellow>$k</font></td>";
  }
  print "</tr><tr><td><font color=yellow>";
  print  "Contig $contig_no </font></td>";
  my $gapCount = 0;
  for(my $i=0;$i<@consensSeq;$i++) {
    if($consensSeq[$i] eq '-') {
      $gapCount++;
    }
    my $j = $i-$gapCount;
    my $fontC = "black";
    if($ContigQual[$j] >= 50) {
      my $base = uc($consensSeq[$i]);
      print "<td bgcolor=white><font color=$fontC>$base</font></td>";
    }
    if($ContigQual[$j] < 50 && $ContigQual[$j] >= 40) {
      my $base = uc($consensSeq[$i]);
      print "<td bgcolor=white><font color=$fontC>$base</font></td>";
    }
    if($ContigQual[$j] < 40 && $ContigQual[$j] >= 30) {
      my $base = uc($consensSeq[$i]);
      print "<td bgcolor=#E5DED9><font color=$fontC>$base</font></td>";
    }
    if($ContigQual[$j] < 30 && $ContigQual[$j] >= 20) {
      print "<td bgcolor=#C3BDB9><font size -= 1 color=$fontC>".lc($consensSeq[$i])."</font></td>";
    }
    if($ContigQual[$j] < 20 && $ContigQual[$j] >= 10) {
      print "<td bgcolor=#A8A29E><font size = -1 color=$fontC>".lc($consensSeq[$i])."</font></td>";
    }
    if($ContigQual[$j] < 10 ) {
      print "<td bgcolor=#837F7C><font color=$fontC>".lc($consensSeq[$i])."</font></td>";
    }
  }
  print  "</tr>";

  ### Display the sequences in the order of High quality first.
  foreach my $seqid(@SeqIds) {
    my $seq = $contig->get_seq_by_name($seqid);
    my $seqCord = $contig->get_seq_coord($seq);
    my $start = $seqCord->start;
    my $strand = $seq->strand;

    my $sequence = $seq->seq();
    my $seqLen = length $sequence;
    my @qual = @{$SeqQual{$seqid}};
    @qual = reverse @qual if($strand == -1);

    if($start < 1) {
       $sequence = substr($sequence,(-$start+1),($seqLen + $start+1));
       @qual = @qual[(-$start+1)..($seqLen)];
     }

    my $noSeq = 0;
    print  "<tr><td><font color=yellow>";
    print  $seqid,"\t</font></td>";
    for(my $i=0;$i<$start-1;$i++) {
      print "<td></td> \n";
      $noSeq++;
    }
    my @seq = split('',$sequence);
    my $gapCount = 0;
    for(my $i=0;$i<@seq;$i++) {
      last if($i > @consensSeq);
      if($seq[$i] eq '-') {
	$gapCount++;
      }
      my $j = $i-$gapCount;
      my $fontC = "black";

      if(uc($seq[$i]) ne uc($consensSeq[$i+$noSeq])) {
      	$fontC = "red";
      }
      if($qual[$j] >= 50) {
	my $base = uc($seq[$i]);
	print "<td bgcolor=white><font color=$fontC>$base</font></td>";
      }
      if($qual[$j] < 50 && $qual[$j] >= 40) {
	my $base = uc($seq[$i]);
	print "<td bgcolor=white><font color=$fontC>$base</font></td>";
      }
      if($qual[$j] < 40 && $qual[$j] >= 30) {
	my $base = uc($seq[$i]);
	print "<td bgcolor=#E5DED9><font color=$fontC>$base</font></td>";
      }
      if($qual[$j] < 30 && $qual[$j] >= 20) {
	print "<td bgcolor=#C3BDB9><font size += 1 color=$fontC>".lc($seq[$i])."</font></td>";
      }
      if($qual[$j] < 20 && $qual[$j] >= 10) {
	print "<td bgcolor=#A8A29E><font size += 1 color=$fontC>".lc($seq[$i])."</font></td>";
      }
      if($qual[$j] < 10 ) {
	print "<td bgcolor=#837F7C><font color=$fontC>".lc($seq[$i])."</font></td>";
      }
    }
    print "</tr>\n";
  }
  print "</table>\n\n\n\n";
}

sub getSeqQual {
  my %SeqQual;
  my $qualio = Bio::SeqIO->new(-file => $QualFile,
			       -format => 'qual');
  while(my $qualObj = $qualio->next_seq) {
    my $id = $qualObj->id;
    $SeqQual{$id} = $qualObj->qual;
  }
  return %SeqQual;
}
