# Supplementary material for: SNP-PHAGE – High throughput SNP discovery pipeline
Source: BMC Bioinformatics. 2006 Oct 23;7:468. doi: 10.1186/1471-2105-7-468 (PMC1626092; doi:10.1186/1471-2105-7-468)
Supplement: Additional file 1 — SNP-PHAGE software package. This compressed file contains all scripts required to create a SNP processing pipeline and a web interface for data analysis and visualization that is powered by a backend relational database. [file 1471-2105-7-468-S1.gz › Software/cgi-bin/GetReport.pl]

#!/usr/local/bin/perl -T

use CGI qw/:standard/;
use CGI::Carp qw(fatalsToBrowser carpout);
use lib "./";
use Cwd 'chdir';
use myDatabase;
use myDirectories;
use English;
use strict;
use Class::Struct;

$| = 1;

my $dirObj = myDirectories->new();
my $htmlLocalDir = $dirObj->html_local();
my $htmlDir = $dirObj->html;

print header;
print start_html(-title => 'SNP-PHAGE: View All Sequence IDs',
		 -style => {-src => "$htmlDir/snpphage.css"},
		 -script => {-src => "$htmlDir/javascript/hover.js"});
print <<script_head;
<script type="text/javascript" src="$htmlDir/javascript/overlib.js"><!-- overLIB (c) Erik Bosrup --></script>
script_head

open FILE, '<', "$htmlLocalDir/header.html" or print "cannot open file $htmlLocalDir/header.html \n";
my @lines = <FILE>;
close FILE;

foreach my $line(@lines[6..@lines]) {
  print $line;
}

### Connect to Database;
my $db = myDatabase->new;
my $dbh = $db->Connect;


struct SNP => { ID => '$',
		Contig_no => '$',
		Contig_len => '$',
		Unpad_pos => '$',
		Pad_pos => '$',
		Variation => '$',
		SeqDepth => '$',
		TempDepth => '$',
		Probability => '$',
		freq => '$',
		chromats => '$',
		consensus_seq => '$',
		consensus_length => '$',
		Trim_pos => '$',
	      };


struct CHROMAT => {snp_id => '$',
		   name => '$',
		   sample_name => '$',
		   base_qual => '$',
		   base => '$',
		   direction => '$',
		   position => '$'};

struct CONTIG => {number => '$',
		  sequence => '$',
		  trim_start => '$',
		  trim_end => '$',
		  trim_length => '$'};

$| = 1;

my $SeqID = param('SEQID');

### Get Primers
my @Primers;
my $get_primers = qq{select NAME,GB_ACC,SOURCE_DNA_SEQ,FP,RP,Annotation from PRIMERS where SEQID = "$SeqID"};
my $sth = $dbh->prepare($get_primers) or die 'could not prepare at ';
$sth ->execute or die 'could not execute at ';
my ($name,$acc,$seq,$fp,$rp,$annotation) = $sth->fetchrow_array;
$sth ->finish;

print h2({-align => 'CENTER', -style => 'color: BLUE'},"Sequence ID:$SeqID");

print start_form(-action =>'EDIT_SNPs.pl');
print hidden('SEQID',$SeqID);
print hidden('Function','generate_report');
print submit(-name => 'action', -value => 'Generate Report').endform,br,br;

my $gb = 'http://www.ncbi.nlm.nih.gov/entrez/query.fcgi?cmd=search&doptcmdl=genbank&db=nucleotide&term=';
my @rows;
push(@rows,
     TR(th({-align=>'LEFT'},'PERSON'),th({-align=>'LEFT'},'Genbank Accession'),th({-align=>'LEFT'},'Forward Primer'),
	th({-align=>'LEFT'},'Reverse Primer'),th({-align=>'LEFT'},'Annotation')));
push(@rows,
       TR(td({-align=>'LEFT'},$name),td({-align=>'LEFT'},"<a href= $gb".$acc.">".$acc."</a>"),
	  td({-align=>'LEFT'},$fp),td({-align=>'LEFT'},$rp),td({-align=>'LEFT'},$annotation)));

print table({-border => 1},@rows);
print "<pre>";


### Get SNPs
my %SNPs;
my $get_snps = qq{select p.SNP_ID,p.CONTIG_NO,p.CONTIG_LENGTH,p.UNPAD_POSITION,p.PAD_POSITION,p.VARIATION_TYPE,p.TEMPLATE_DEPTH,
                   p.SEQUENCE_DEPTH,p.PROBABILITY,p.ALGORITHM,DATE,c.CONSENSUS_SEQ,c.CONSENSUS_LENGTH,
                   c.SNP_TYPE,c.SNP_POS_AF_TRIM from PUTATIVE_SNPS p,CONFIRMED_SNPS c where 
                   (c.SNP_COMMENT="Good Call" or c.SNP_COMMENT="M-ID-COM") and p.SNP_ID = c.SNP_ID and p.SEQID = "$SeqID" 
                    order by p.CONTIG_NO,p.PAD_POSITION};
#print $get_snps,br;
my $sth = $dbh->prepare($get_snps) or die 'could not prepare at ';
$sth ->execute or die 'could not execute at ';

while(my ($snp_id,$contig_no,$contig_len,$unpad_pos,$pad_pos,$var,
	  $tdepth,$sdepth,$prob,$algo,$date,$consensus_seq,$consensus_length,$snp_type,$trim_pos) = $sth->fetchrow_array) {
  my @Chromats;
  my %var;
  my $get_cults = qq{select SAMPLE_NAME,BASE,BASE_QUALITY from SAMPLE_HIGH_CONFIDENCE_GENOTYPES where SNP_ID = "$snp_id"};
  my $sth1 = $dbh->prepare($get_cults) or die "could not prepare at ";
  $sth1 ->execute or die 'could not execute at';
  while(my ($sample_name,$base,$base_qual) = $sth1->fetchrow_array) {
    my $Chromat = CHROMAT-> new(snp_id => $snp_id, sample_name => $sample_name, base_qual => $base_qual,
				base => uc($base));
    push(@Chromats,$Chromat);
    $var{$base}++;
  }
  $sth1->finish;
  my $freq;
  foreach my $base(keys %var) {
    $freq .= uc($base)."-".$var{$base}.";";
  }
  my $SNP = SNP->new(ID => $snp_id,Contig_no => $contig_no,Contig_len => $contig_len,
		     Unpad_pos => $unpad_pos,Pad_pos => $pad_pos,Variation => $var,SeqDepth => $sdepth, TempDepth => $tdepth,
		     Probability => $prob,freq => $freq,chromats => \@Chromats,Trim_pos =>$trim_pos,
		     consensus_seq=>$consensus_seq,consensus_length=>$consensus_length );
  $SNPs{$contig_no}{$unpad_pos}{$algo} = $SNP;
}
$sth ->finish;


#### Get Contig Sequence
my @Contigs;
my $get_contigs = qq{select CONTIG_NO,CONTIG_LEN,TRIM_LEFT_POS,TRIM_RIGHT_POS,
                     CONTIG_SEQ,EDITED,SEQUENCE,QUALITY from CONTIGS where SEQID = "$SeqID"};
$sth = $dbh->prepare($get_contigs) or die 'could not prepare at ';
$sth ->execute or die 'could not execute at ';
while(my ($contig_no,$contigLength,$trim_start,$trim_end,$contig_seq,$edited_flag,$seq,$quality) = $sth->fetchrow_array) {
  my $Contig = CONTIG ->new(number => $contig_no,sequence => $seq,trim_start => $trim_start,
			    trim_end => $trim_end, trim_length => $trim_end-$trim_start+1);
  push(@Contigs,$Contig);
}


foreach my $Contig(@Contigs) {
  my $contig_no = $Contig->number;
  my $consensus_seq;
  my $consensus_length;
  print h3({-align => 'LEFT', -style => 'color: GREEN'},"CONTIG:$contig_no"); 
  print h4(a({-href =>"ShowFullAssembly.pl?SEQID=$SeqID&CONTIG=$contig_no", -target =>'assembly'},"VIEW ASSEMBLY"));
  print h3({-align => 'LEFT', -style => 'color: BLUE'},"Confirmed SNPs");
  my @rows;
  push(@rows,
       TR(th({-align=>'LEFT'},'SNP_ID'),th({-align=>'LEFT'},'BEFORE TRIM',br,'POSITION'),
	  th({-align=>'LEFT'},'AFTER TRIM',br,'POSITION'),
	  th({-align=>'LEFT'},'ALGORITHMS'),th({-align=>'LEFT'},'VARIATION'),
	  th({-align=>'LEFT'},'PROBABILITY'),th({-align=>'LEFT'},'GENOTYPES')));
  
  ### Print the SNP Table
  my @SNP_Positions = sort {$a <=> $b} keys %{$SNPs{$contig_no}};
  foreach my $pos(@SNP_Positions) {
    my @predict_algo = keys %{$SNPs{$contig_no}{$pos}};
    foreach my $predict_algo(@predict_algo) {
      my $SNP = $SNPs{$contig_no}{$pos}{$predict_algo};
      my $freq_str = $SNP->freq;
      $consensus_seq = $SNP->consensus_seq;
      $consensus_length = $SNP->consensus_length;
      my @Chromats = @{$SNP->chromats};
      my $chromat_str = "\'<b>Name | Base | Qual</b><BR>";
      foreach my $chromat(@Chromats) {
	$chromat->sample_name('Contig') unless ($chromat->sample_name =~ /\D/);
	$chromat_str .= $chromat->sample_name." |  ".$chromat->base." |  ".$chromat->base_qual."  "."<BR>";
      }
      $chromat_str .= "\',CAPTION,"."\'Freq:".$freq_str."\',STICKY";
      my $snp_pos_url = "<a href = ShowAssembly.pl?SEQID=$SeqID&POS=".$SNP->Pad_pos."&CONTIG=$contig_no target=new2>".$SNP->Unpad_pos."</a>";
      push(@rows,
	   TR(td($SNP->ID),td($snp_pos_url), td($SNP->Trim_pos),td("@predict_algo"),td($SNP->Variation),td($SNP->Probability),
	      td("<a href=\"javascript:void(0)\" onmouseover=\"return overlib($chromat_str);\" onmouseout=\"return nd;\" > $freq_str</a>")));

      my $snp_str = "\'Position:".$SNP->Trim_pos."<BR> Variation:".$SNP->Variation."<BR> $freq_str";
      $snp_str .= "\',CAPTION,"."\'SNP_ID:".$SNP->ID."\',STICKY";
    }
  }
  print table({-border => 1},@rows);
  print "<p></p>";

  ### Print the Sequence marked with SNPs
  print ">$SeqID-Contig:$contig_no    $consensus_length  Bases <BR>";
  # Total consensus sequence
  my @consensus_seq = split('',$consensus_seq);
  my $j = 0;
  foreach (@consensus_seq) {
    if($j%60 == 0 && $j != 0) {
      print "<BR>";
    }
    $j++;
    print $_;
  }
  
  print "<p></p>";

  print h3({-align => 'LEFT', -style => 'color: BLUE'},"Haplotypes");
  

  @rows = ();
  push(@rows,
       TR(th({-align=>'CENTER'},'SNPS'),th({-align=>'CENTER'},'HAPLOTYPE'),
	  th({-align=>'CENTER'},'SAMPLES')));
  
  my $get_haps = qq{select SNPs,Haplotype,Samples from Haplotypes where SEQID = "$SeqID" and CONTIG_NO=$contig_no};
  my $sth = $dbh->prepare($get_haps) or die "cannot prepare $get_haps \n";
  $sth->execute or die 'cannot execute ';
  while(my ($snp_str,$haplotypes,$samples) = $sth->fetchrow_array) {
    push(@rows,
	 TR(td($snp_str),td($haplotypes),td($samples)));
  }
  print table({-border => 1},@rows);
}

print end_html;
