# Supplementary material for: SNP-PHAGE – High throughput SNP discovery pipeline
Source: BMC Bioinformatics. 2006 Oct 23;7:468. doi: 10.1186/1471-2105-7-468 (PMC1626092; doi:10.1186/1471-2105-7-468)
Supplement: Additional file 1 — SNP-PHAGE software package. This compressed file contains all scripts required to create a SNP processing pipeline and a web interface for data analysis and visualization that is powered by a backend relational database. [file 1471-2105-7-468-S1.gz › Software/cgi-bin/EDIT_SNPs.pl]

#!/usr/local/bin/perl -T

use CGI qw/:standard/;
use CGI::Carp qw(fatalsToBrowser carpout);
use lib "./";
use Cwd 'chdir';
use myDatabase;
use myDirectories;
use English;
use strict;
use Class::Struct;
use Bio::Assembly::IO;

struct SNP => { ID => '$',
		Contig_no => '$',
		Contig_len => '$',
		Unpad_pos => '$',
		Pad_pos => '$',
		Variation => '$',
		SeqDepth => '$',
		TempDepth => '$',
		Probability => '$',
		freq => '$',
		chromats => '$',
		geno => '$',
		comment => '$'
	      };

struct CHROMAT => {snp_id => '$',
		   name => '$',
		   sample_name => '$',
		   base_qual => '$',
		   base => '$',
		   direction => '$',
		   position => '$'};

struct CONTIG => {number => '$',
		  sequence => '$',
		  trim_start => '$',
		  trim_end => '$',
		  trim_length => '$'};


my $dirObj = myDirectories->new();
my $htmlLocalDir = $dirObj->html_local();
my $htmlDir = $dirObj->html;
my $storeDirPath = $dirObj->store_dir_path;
my $EditDir = "$storeDirPath/edit_dir";

printHeaders();

### Connect to Database;
my $db = myDatabase->new;
my $dbh = $db->Connect;

my $SeqID = param('SEQID');
my $Function = param('action');

# validateUser();

if($Function eq 'Validate_SNPs') {
  ValidateSNPs();
}
elsif($Function eq 'Edit Contig Sequence') {
  Edit_ContigSeq();
}
elsif($Function eq 'ADD_SNP') {
  AddSNPs();
}
elsif($Function eq 'Generate Report') {
  GenerateReport();
}


Show_SeqID_Details();

$dbh->disconnect();
print end_html;


### SubRoutines

sub validateUser {
  ### Check For User Authentication
  my $User = param('U');
  my $Password = param('P');
  my $val_user = qq{select count(*) from USERS where USER = "$User" and PASSWORD = "$Password"};
  my $sth = $dbh->prepare($val_user) or die 'could not prepare at ';
  $sth ->execute or die 'could not execute at ';
  my $val_count = $sth->fetchrow_array;
  unless($val_count > 0) {
    print "Not Valid User";
    exit;
  }
}


sub printHeaders {
  $| = 1;
  print header;
  print start_html(-title => 'SNP-PHAGE: View All Sequence IDs',
		   -style => {-src => "$htmlDir/snpphage.css"},
		   -script => {-src => "$htmlDir/javascript/hover.js"});
  print <<script_head;
<script type="text/javascript" src="$htmlDir/javascript/overlib.js"><!-- overLIB (c) Erik Bosrup --></script>
script_head
  
  open FILE, '<', "$htmlLocalDir/header.html" or print "cannot open file $htmlLocalDir/header.html \n";
  my @lines = <FILE>;
  close FILE;

  foreach my $line (@lines[6..@lines]) {
    print $line;
  }
}

sub Show_SeqID_Details {
  ### Get SNPs
  my %SNPs;
  my $get_snps = qq{select SNP_ID,CONTIG_NO,CONTIG_LENGTH,UNPAD_POSITION,PAD_POSITION,VARIATION_TYPE,TEMPLATE_DEPTH,
                   SEQUENCE_DEPTH,PROBABILITY,ALGORITHM,DATE from PUTATIVE_SNPS where SEQID = "$SeqID"};
  my $sth = $dbh->prepare($get_snps) or die 'could not prepare at ';
  $sth ->execute or die 'could not execute at ';

  while (my ($snp_id,$contig_no,$contig_len,$unpad_pos,$pad_pos,$var,$tdepth,$sdepth,$prob,$algo,$date) = $sth->fetchrow_array) {
    my @Chromats;
    my %var;
    my $get_cults = qq{select SAMPLE_CHROMAT,SAMPLE_NAME,SNP_POSITION_CHROMAT,BASE,BASE_QUALITY,SNP_QUALITY,DIRECTION
                     from SAMPLE_GENOTYPES where SNP_ID = "$snp_id"};
    my $sth1 = $dbh->prepare($get_cults) or die "could not prepare at ";
    $sth1 ->execute or die 'could not execute at';
    while (my ($chromat,$sample_name,$position,$base,$base_qual,$snp_quality,$direction) = $sth1->fetchrow_array) {
      my $Chromat = CHROMAT-> new(snp_id => $snp_id, name => $chromat, sample_name => $sample_name, base_qual => $base_qual,
				  base => $base, direction => $direction, position => $position);
      push(@Chromats,$Chromat);
      $var{$base}++;
    }
    $sth1->finish;
    my $freq;
    foreach my $base (keys %var) {
      $freq .= "$base:".$var{$base}.";";
    }
    my $SNP = SNP->new(ID => $snp_id,Contig_no => $contig_no,Contig_len => $contig_len,
		       Unpad_pos => $unpad_pos,Pad_pos => $pad_pos,Variation => $var,SeqDepth => $sdepth, TempDepth => $tdepth,
		       Probability => $prob,freq => $freq,chromats => \@Chromats);
    $SNPs{$contig_no}{$unpad_pos}{$algo} = $SNP;
  }
  $sth ->finish;

  my %ML;

  #### Get ML Features;
    my $get_ML_Features = qq{select SNP_ID,Seq_Depth,Align_Quality ,var_type ,Probability ,Freq_base_first ,Freq_base_second ,Local_Avg_Qual ,Overall_Avg_Qual ,
                  Rel_distance ,Dir_Agreement ,Informative ,First_max_qual ,First_avg_qual ,Second_max_qual ,Second_avg_qual ,
                  Haplotype ,ML_Decision from ML_Features where SNP_ID like "PB-$SeqID-%"};
  # print $get_ML_Features,br;
  my $sth2 = $dbh->prepare($get_ML_Features) or die "cannot prepare \n";
  $sth2->execute or die "cannot execute $get_ML_Features \n";
  while(my ($snp_id,$Seq_Depth,$Align_Quality ,$var_type ,$Probability ,$Freq_base_first ,$Freq_base_second ,$Local_Avg_Qual ,$Overall_Avg_Qual,
      $Rel_distance ,$Dir_Agreement ,$Informative ,$First_max_qual ,$First_avg_qual ,$Second_max_qual ,$Second_avg_qual ,
	    $Haplotype ,$ML_Decision) = $sth2->fetchrow_array) {
    $ML{$snp_id}{value} = "\'Sequence Depth: $Seq_Depth <br> AlignQuality: $Align_Quality <br>".
      "Variation: $var_type <br>Probability: $Probability <br> Frequency First Base: $Freq_base_first <br>".
	"Frequency Second Base: $Freq_base_second <br> Local Average Quality: $Local_Avg_Qual <br>".
	  "Overall Average Quality: $Overall_Avg_Qual <br> Relative Distance: $Rel_distance <br>".
	    "Direction Agreement: $Dir_Agreement <br> Informative: $Informative <br> First Max Quality: $First_max_qual <br>".
	      "First Average Quality: $First_avg_qual <br> Second Max Quality: $Second_max_qual <br>".
		"Second Average Quality: $Second_avg_qual <br> Haplotype Agreement: $Haplotype <br>".
		  "\',CAPTION,"."\'ML Feature: Value \',STICKY";
    $ML{$snp_id}{decision} = $ML_Decision;
  }
  $sth2->finish();

  ### Get Contig Sequence
  my @Contigs;
  my $get_contigs = qq{select CONTIG_NO,CONTIG_LEN,TRIM_LEFT_POS,TRIM_RIGHT_POS,
                     CONTIG_SEQ,EDITED,SEQUENCE,QUALITY from CONTIGS where SEQID = "$SeqID"};
  $sth = $dbh->prepare($get_contigs) or die 'could not prepare at ';
  $sth ->execute or die 'could not execute at ';
  while (my ($contig_no,$contigLength,$trim_start,$trim_end,$contig_seq,$edited_flag,$seq,$quality) = $sth->fetchrow_array) {
    my $Contig = CONTIG ->new(number => $contig_no,sequence => $seq,trim_start => $trim_start,
			      trim_end => $trim_end, trim_length => $trim_end-$trim_start+1);
    push(@Contigs,$Contig);
  }

  print "<pre>";
  print h2({-align => 'CENTER', -style => 'color: BLUE'},"Sequence ID:$SeqID");

  foreach my $Contig (@Contigs) {
    my $contig_no = $Contig->number;
    my $trimStart = $Contig->trim_start;
    my $trimEnd = $Contig->trim_end;
    my @ConSeq = split('',$Contig->sequence);
    print h3({-align => 'LEFT', -style => 'color: GREEN'},"CONTIG:$contig_no"); 
    print h4(a({-href =>"ShowFullAssembly.pl?SEQID=$SeqID&CONTIG=$contig_no", -target =>'assembly'},"VIEW ASSEMBLY"));
    print start_form();
    print hidden('SEQID',$SeqID);
    print submit(-name =>'action', -value => 'Generate Report'),endform,br;
    print start_form;
    print hidden('SEQID',"$SeqID");
    my @rows;
    push(@rows,
	 TR(th({-align=>'LEFT'},'SNP_ID'),th({-align=>'LEFT'},'POSITION'),th({-align=>'LEFT'},'ALGORITHMS'),th({-align=>'LEFT'},'VARIATION'),
	    th({-align=>'LEFT'},'MACHINE LEARNING<br>DECISION'),th({-align=>'LEFT'},'PROBABILITY'),th({-align=>'LEFT'},'GENOTYPES'),
	    th({-align=>'LEFT'},'ANNOTATION'),th({-align=>'LEFT'},'GOOD CALL'),th({-align=>'LEFT'},'SNP COMMENT')));
    
    ### Print the SNP Table
    my @SNP_Positions = sort {$a <=> $b} keys %{$SNPs{$contig_no}};

    foreach my $pos (@SNP_Positions) {
      my $ml_decision = '';
      my $ml_value = '';
      my $ml = '';
      my @predict_algo = keys %{$SNPs{$contig_no}{$pos}};
      @predict_algo = reverse (sort @predict_algo);
      foreach my $predict_algo(@predict_algo) {
	if($ML{$SNPs{$contig_no}{$pos}{$predict_algo}->ID}) {
	  $ml_decision = $ML{$SNPs{$contig_no}{$pos}{$predict_algo}->ID}{decision} ;
	  $ml_value =  $ML{$SNPs{$contig_no}{$pos}{$predict_algo}->ID}{value} ;
	  $ml = "<a href=\"javascript:void(0)\" onmouseover=\"return overlib($ml_value);\" onmouseout=\"return nd;\" > $ml_decision</a>";
	}	
      }
      foreach my $predict_algo (@predict_algo) {
	my $SNP = $SNPs{$contig_no}{$pos}{$predict_algo};
	my $freq_str = $SNP->freq;
	my $snp_comment;
	my $snp_id = $SNP->ID;
	my $get_comment = qq{select SNP_COMMENT from CONFIRMED_SNPS where SEQID="$SeqID" and SNP_ID="$snp_id"};
	my $sth = $dbh->prepare($get_comment) or die "cannot prepare $get_comment \n";
	$sth->execute or die "cannot execute $get_comment \n";
	$snp_comment = $sth->fetchrow_array;
	$sth->finish();

	my @Chromats = @{$SNP->chromats};
	my $chromat_str = "\'sample_name base Qual Dir<BR>";
	foreach my $chromat (@Chromats) {
	  $chromat->sample_name('Contig') unless ($chromat->sample_name =~ /\D/);
	  $chromat_str .= $chromat->sample_name."  ".$chromat->base."  ".$chromat->base_qual."  ".$chromat->direction."<BR>";
	}
	$chromat_str .= "\',CAPTION,"."\'Freq:".$freq_str."\',STICKY";
	my $TrimSNP_Pos = ($SNP->Unpad_pos)-$trimStart;
	my $snp_pos_url = "<a href = ShowAssembly.pl?SEQID=$SeqID&POS=".$SNP->Pad_pos."&CONTIG=$contig_no target=new2>".$TrimSNP_Pos."</a>";
	push(@rows,
	     TR(td($SNP->ID),td($snp_pos_url), td(join("\n",@predict_algo)),td($SNP->Variation),
		td($ml),
		td($SNP->Probability),
		td("<a href=\"javascript:void(0)\" onmouseover=\"return overlib($chromat_str);\" onmouseout=\"return nd;\" > $freq_str</a>"),
		td($snp_comment),
		td(checkbox(-name=>"SNP_ID:".$SNP->ID,-checked=>0,-value=>'YES',-label => '')),
		td(popup_menu("Decision-".$SNP->ID,
			      ['Poor Call - Delete','Good Call - Retain','Multiple Insertion Deletion - Combine','Poor Alignment - Delete'],
			      'Poor Call - Delete'))));

	my $snp_str = "\'Position:".$TrimSNP_Pos."<BR> Variation:".$SNP->Variation."<BR> $freq_str";
	$snp_str .= "\',CAPTION,"."\'SNP_ID:".$SNP->ID."\',STICKY";

	#      $ConSeq[($SNP->Unpad_pos)-1] = "<b><a href=\"javascript:void(0)\" onmouseover=\"return overlib($snp_str);\" ".
	#      "onmouseout=\"return nd;\" > $ConSeq[($SNP->Unpad_pos)-1]."</a></b>";
	last unless ($SNP->Variation =~ /-/);
      }
    }
    print h3({-align => 'LEFT', -style => 'color: BLUE'},"CONIFIRM SNPs");
    print table({-border => 1},@rows);
    print br,submit(-name => 'action', -value => 'Validate_SNPs').endform;

    ### Add SNPs
    print start_table;
    my @rows;
    push(@rows,
	 TR(th('UNTRIM_POSITION'),td(textfield(-name=>'POSITION',-value => '',-size => 10))),
	 TR(th('VARIATION'),td(textfield(-name=>'VARIATION',-value =>'',-size => 20))));

    print start_form(-action=>'EDIT_SNPs.pl?Function=ADD_SNP');
    #print hidden('U');
    #print hidden('P');
    print hidden('SEQID',$SeqID);
    print hidden('CONTIG_NO',$contig_no);
    print h3({-align => 'LEFT', -style => 'color: BLUE'},"ADD SNP");
    print table({-border => 1},@rows);
    print "<p></p>";
    print br,submit(-name =>'action', -value => 'ADD_SNP');
    print end_form;


    ### Print the Sequence marked with SNPs
    print "<BR>";
    print h3({-align => 'LEFT', -style => 'color: BLUE'},"EDIT CONTIG CONSENSUS SEQUENCE");
    print ">$SeqID-Contig:$contig_no    ".$Contig->trim_length. " Bases <BR>";

    my $contigSeq = $Contig->sequence;
    $contigSeq =~ s/(.{1,50})/$1\n/g;
    my $contigLen = length($contigSeq);
    my $rows = sprintf "%1.0f", $contigLen/50;

    print start_form(-method=>'POST');
    print hidden('SEQID',$SeqID);
    print hidden('CONTIG_NO',$contig_no);
    #  print hidden('U');
    #  print hidden('P');
    print "TrimStart:",textfield(-name=>'trim_start',
				 -value => $trimStart,
				 -size => 4,
				),br;
    print "TrimEnd:",textfield(-name=>'trim_end',
			       -value=>$trimEnd,
			       -size => 4,
			      ),br;
    print textarea(-name=>'SEQUENCE',
		   -default=>$contigSeq,
		   -rows => $rows,
		   -columns => 60);
    print br,br;
    print submit(-name =>'action', -value =>'Edit Contig Sequence');
    print endform;
  }
}


sub ValidateSNPs {
  ## Check if the SNP is already in the database
  ## Otherwise add the new SNP

  my @names = param;
  foreach my $name(@names) {
    if($name =~ /Decision/) {
      my ($snp_id) = ($name =~ /Decision-(.*)/);
      my $snp_call = param("SNP_ID:$snp_id");
      my $decision = param("Decision-$snp_id");

      if($snp_call eq 'YES') {
	$decision = 'Good Call';
      }
      my ($expert_decision,$Update);
      $expert_decision = 'M-ID-COM' if($decision =~ /Multiple Insertion Deletion/);
      $expert_decision = 'Good Call' if($decision =~ /Good Call/);
      $expert_decision = 'Poor Call' if($decision =~ /Poor Call/);
      $expert_decision = 'Poor Call' if($decision =~ /Alignment/);

      my $getEntry = qq{select count(*) from CONFIRMED_SNPS where SNP_ID="$snp_id"};
      #print $getEntry,br;
      my $sth = $dbh->prepare($getEntry) or die "cannot prepare $getEntry";
      $sth->execute or die "cannot execute $getEntry";
      my $count = $sth->fetchrow_array();
      $sth->finish();

      if($count > 0) {
	### Update the entry
	 my $Update = qq{update CONFIRMED_SNPS  set SNP_COMMENT = "$expert_decision" where SNP_ID="$snp_id"};
	 #print $Update;
	 my $rv = $dbh->do($Update) or die "Cannot execute $Update: $dbh ->errstr\n";
       }
      else {
	### Make new entry
	 my $Insert = qq{insert into CONFIRMED_SNPS(SEQID,SNP_ID,SNP_COMMENT) values("$SeqID","$snp_id","$expert_decision")};
	 #print $Insert;
	 my $rv = $dbh->do($Insert) or die "Cannot execute $Insert: $dbh ->errstr\n";
       }
    }
  }
}


sub Edit_ContigSeq {
  my $contig_no = param('CONTIG_NO');
  my $Sequence = param('SEQUENCE');
  my $trimStart = param('trim_start');
  my $trimEnd = param('trim_end');
  $Sequence =~ s/\n//g;
  $Sequence =~ s/\r//g;
  $Sequence =~ s/\015//g;

  my $contig_db_update = qq{update CONTIGS set SEQUENCE="$Sequence",TRIM_LEFT_POS=$trimStart, TRIM_RIGHT_POS=$trimEnd where
                             SEQID="$SeqID" and CONTIG_NO="$contig_no"};
  my $rv = $dbh->do($contig_db_update) or die "Cannot execute $contig_db_update : $dbh ->errstr\n";
}


sub AddSNPs {
  my $contig_no = param('CONTIG_NO');
  my $unpad_pos = param('POSITION');
  my $variation = param('VARIATION');

  ### check position
  my $getSNPs = qq{select count(*) from PUTATIVE_SNPS where SEQID="$SeqID" and CONTIG_NO=$contig_no and UNPAD_POSITION=$unpad_pos};
  my $sth = $dbh->prepare($getSNPs) or die "cannot prepare $getSNPs";
  $sth->execute or die "cannot execute $getSNPs \n";
  my $snpCountPos = $sth->fetchrow_array;
  $sth->finish();
  
  if($snpCountPos && $snpCountPos > 0){
    print "SNP Already defined in this position",br;
    return;
  }

  ### check position
  my $getSNPs = qq{select count(*) from PUTATIVE_SNPS where SEQID="$SeqID" and CONTIG_NO=$contig_no and SNP_ID like "MA-%"};
  my $sth = $dbh->prepare($getSNPs) or die "cannot prepare $getSNPs";
  $sth->execute or die "cannot execute $getSNPs \n";
  my $snpCountPos = $sth->fetchrow_array;
  $sth->finish();
  
  my $snp_number = 1;

  if($snpCountPos && $snpCountPos > 0){
    $snp_number = $snpCountPos+1;
  }

  my $snp_db_insert = qq{insert into PUTATIVE_SNPS (SEQID,SNP_ID,CONTIG_NO,UNPAD_POSITION,
                            VARIATION_TYPE,ALGORITHM,DATE)
                        values("$SeqID","MA-$SeqID-$contig_no-$snp_number",$contig_no,
			  $unpad_pos,"$variation","manual",curdate())};
  #print $snp_db_insert,br;
  my $rv = $dbh->do($snp_db_insert) or die "Cannot execute $snp_db_insert : $dbh ->errstr\n";

  my $AceFile = "$EditDir/$SeqID.map.ace.1";
  # Assembly loading methods
  my $io = new Bio::Assembly::IO(-file=>$AceFile,
				 -format=>"ace");
  my $assembly = $io->next_assembly;
  my @contigs = $assembly->all_contigs();

  my $contig = $contigs[$contig_no-1];

  my $consensSeq = $contig->get_consensus_sequence->seq();
  $consensSeq = uc($consensSeq);
  my @consensSeq = split('',$consensSeq);
  my %Gaps;
  my $gapCount = 0;
  for(my $i=0;$i<@consensSeq;$i++) {
    if($consensSeq[$i] eq '-') {
      $gapCount++;
    }
    $Gaps{$i-$gapCount} = $i;
  }

  my $pad_pos = $Gaps{$unpad_pos};

  my @chromats = $contig->get_seq_ids(-start=>$unpad_pos-1,
				      -end =>$unpad_pos+1,
				     );
  foreach my $chromat(@chromats) {
    my $seq = $contig->get_seq_by_name($chromat);
    my $seqCord = $contig->get_seq_coord($seq);
    my $seqPos = $pad_pos-($seqCord->start);
    my @seq = split('',$seq->seq());
    my $base = $seq[$seqPos];
    my ($name) = ($chromat =~ /.*_......(.*)\.[bg].*/);
    my ($cult,$dir_v) = ($chromat =~ /.*_......(.*)\.(\D)_.*/);
    my $dir;
    $dir = 1 if($dir_v eq 'b');
    $dir = -1 if($dir_v eq 'g');
    ($cult,$dir) = ('Consensus',1) if ($chromat =~ /Contig/);

    my $chromat_db_insert = qq{insert into SAMPLE_GENOTYPES(SEQID,SNP_ID,SAMPLE_CHROMAT,SAMPLE_NAME,SNP_POSITION_CHROMAT,
      BASE,DIRECTION) VALUES("$SeqID","MA-$SeqID-$contig_no-$snp_number","$chromat","$name",$seqPos,"$base",$dir)};
    #print $chromat_db_insert,br;
    my $rv = $dbh->do($chromat_db_insert) or die "Cannot execute $chromat_db_insert : $dbh ->errstr\n";
  }
}

sub GenerateReport {
  ### Get SNPs
  my %SNPs;

  my $get_snps = qq{select p.SNP_ID,p.CONTIG_NO,p.CONTIG_LENGTH,p.UNPAD_POSITION,p.PAD_POSITION,p.VARIATION_TYPE,p.TEMPLATE_DEPTH,
                   p.SEQUENCE_DEPTH,p.PROBABILITY,p.ALGORITHM,DATE,c.SNP_COMMENT from PUTATIVE_SNPS p,CONFIRMED_SNPS c where 
                   (c.SNP_COMMENT="Good Call" or c.SNP_COMMENT ="M-ID-COM") and p.SNP_ID = c.SNP_ID and p.SEQID = "$SeqID"
                   order by p.PAD_POSITION};
  #print $get_snps,br;
  my $sth = $dbh->prepare($get_snps) or die 'could not prepare at ';
  $sth ->execute or die 'could not execute at ';

  while(my ($snp_id,$contig_no,$contig_len,$unpad_pos,$pad_pos,$var,
	    $tdepth,$sdepth,$prob,$algo,$date,$comment) = $sth->fetchrow_array) {
    my @Chromats;
    my %Genotypes;
    my %var;
    my %Geno;
    my $get_cults = qq{select SAMPLE_CHROMAT,SAMPLE_NAME,SNP_POSITION_CHROMAT,BASE,BASE_QUALITY,SNP_QUALITY,DIRECTION
                     from SAMPLE_GENOTYPES where SNP_ID = "$snp_id"};
    my $sth1 = $dbh->prepare($get_cults) or die "could not prepare at ";
    $sth1 ->execute or die 'could not execute at';
    while(my ($chromat,$sample_name,$position,$base,$base_qual,$snp_quality,$direction) = $sth1->fetchrow_array) {
      my $Chromat = CHROMAT-> new(snp_id => $snp_id, name => $chromat, sample_name => $sample_name, base_qual => $base_qual,
				  base => $base, direction => $direction, position => $position);
      push(@Chromats,$Chromat);
      $var{$base}++;
      if($Genotypes{$sample_name} && $Genotypes{$sample_name}{$base}{quality} < $base_qual) {
	$Genotypes{$sample_name}{$base}{quality} = $base_qual;
      }
      unless ($Genotypes{$sample_name}){
	$Genotypes{$sample_name}{$base}{quality} = $base_qual;
      }
    }
    foreach my $sample_name(keys %Genotypes) {
      my %BaseQual = keys %{$Genotypes{$sample_name}};
      my ($conf_base,$conf_base_qual);
      foreach my $base(keys %BaseQual) {
	unless ($conf_base) {
	  $conf_base = $base;
	  $conf_base_qual = $Genotypes{$sample_name}{$base}{quality};
	}
	if($BaseQual{$base} > $BaseQual{$conf_base}) {
	  $conf_base = $base;
	  $conf_base_qual = $Genotypes{$sample_name}{$base}{quality};
	}
      }
      $Geno{$sample_name}{base} = $conf_base;
      $Geno{$sample_name}{qual} = $conf_base_qual;
    }
    $sth1->finish;
    my $freq;
    foreach my $base(keys %var) {
      $freq .= "$base:".$var{$base}.";";
    }
    
    my $SNP = SNP->new(ID => $snp_id,Contig_no => $contig_no,Contig_len => $contig_len,
		       Unpad_pos => $unpad_pos,Pad_pos => $pad_pos,Variation => $var,SeqDepth => $sdepth, TempDepth => $tdepth,
		       Probability => $prob,freq => $freq,chromats => \@Chromats,geno =>\%Geno,comment => $comment);
    $SNPs{$contig_no}{$unpad_pos}{$algo} = $SNP;
    
    my $delete_entries = qq{delete from SAMPLE_HIGH_CONFIDENCE_GENOTYPES where SNP_ID="$snp_id"};
    #print $delete_entries,br;
    my $rv = $dbh->do($delete_entries) or die "cannot delete previous entries \n";
    
    foreach my $sample_name(keys %Geno) {
      my $base = $Geno{$sample_name}{base};
      my $base_qual = $Geno{$sample_name}{qual};
      $base_qual = '-1' unless($base_qual && $base_qual > 0);
      my $insert_entry = qq{insert into SAMPLE_HIGH_CONFIDENCE_GENOTYPES(SEQID,SNP_ID,SAMPLE_NAME,BASE,BASE_QUALITY)
          values("$SeqID","$snp_id","$sample_name","$base",$base_qual)};
      #print $insert_entry,br;
      my $rv = $dbh->do($insert_entry) or die "cannot insert entry here \n";
    }
  }
  $sth ->finish;

  ### Get Contig Sequence
  my @Contigs;
  my $get_contigs = qq{select CONTIG_NO,CONTIG_LEN,TRIM_LEFT_POS,TRIM_RIGHT_POS,
                     CONTIG_SEQ,EDITED,SEQUENCE,QUALITY from CONTIGS where SEQID = "$SeqID"};
  $sth = $dbh->prepare($get_contigs) or die 'could not prepare at ';
  $sth ->execute or die 'could not execute at ';
  while(my ($contig_no,$contigLength,$trim_start,$trim_end,$contig_seq,$edited_flag,$seq,$quality) = $sth->fetchrow_array) {
    my $Contig = CONTIG ->new(number => $contig_no,sequence => $seq,trim_start => $trim_start,
			      trim_end => $trim_end, trim_length => $trim_end-$trim_start+1);
    push(@Contigs,$Contig);
  }

  foreach my $Contig(@Contigs) {
    my $contig_no = $Contig->number;
    my $trimStart = $Contig->trim_start;
    my $trimEnd = $Contig->trim_end;
    my @consens_seq = split('',$Contig->sequence);
    my @copy_consens_seq = split('',$Contig->sequence);
    my @SNP_Positions = sort {$a <=> $b} keys %{$SNPs{$contig_no}};
    my %SumGeno;

    foreach my $pos(@SNP_Positions) {
      my @predict_algo = keys %{$SNPs{$contig_no}{$pos}};
      foreach my $predict_algo(@predict_algo) {
	my $SNP = $SNPs{$contig_no}{$pos}{$predict_algo};
	my $TrimSNP_Pos = ($SNP->Unpad_pos)-$trimStart;
	my ($snp_position,$snp_prob,$snp_mod) = ($SNP->Unpad_pos,$SNP->Probability,$SNP->Variation);
	my $snp_mod_lc = lc($snp_mod);
	my @snp_change = split('\/',$snp_mod_lc);
	
	# Replace the base with the consensus base
	if ($#snp_change == 1) {
	  $copy_consens_seq[$snp_position-1] = "[".$snp_mod."]";
	  if ($snp_change[1] eq '-') {
	    $consens_seq[$snp_position-1] = uc($snp_change[0]);
	  } elsif ($snp_change[0] eq '-') {
	    $consens_seq[$snp_position-1] = uc($snp_change[1]);
	  } elsif (($snp_change[0] eq 'a' && $snp_change[1] eq 't') || ($snp_change[0] eq 't' && $snp_change[1] eq 'a' )) {
	    $consens_seq[$snp_position-1] = 'W';
	  } elsif (($snp_change[0] eq 'a' && $snp_change[1] eq 'c') || ($snp_change[0] eq 'c' && $snp_change[1] eq 'a' )) { 
	    $consens_seq[$snp_position-1] = 'M';
	  } elsif (($snp_change[0] eq 'g' && $snp_change[1] eq 't') || ($snp_change[0] eq 't' && $snp_change[1] eq 'g' )) { 
	    $consens_seq[$snp_position-1] = 'K';
	  } elsif (($snp_change[0] eq 'a' && $snp_change[1] eq 'g') || ($snp_change[0] eq 'g' && $snp_change[1] eq 'a' )) { 
	    $consens_seq[$snp_position-1] = 'R';
	  } elsif (($snp_change[0] eq 'c' && $snp_change[1] eq 'g') || ($snp_change[0] eq 'g' && $snp_change[1] eq 'c' )) { 
	    $consens_seq[$snp_position-1] = 'S';
	  } elsif (($snp_change[0] eq 'c' && $snp_change[1] eq 't') || ($snp_change[0] eq 't' && $snp_change[1] eq 'c' )) { 
	    $consens_seq[$snp_position-1] = 'Y';
	  }
	}
	if ($#snp_change == 2) {
	  $copy_consens_seq[$snp_position-1] = "[".uc($snp_change[0])."/".uc($snp_change[1])."/".uc($snp_change[2])."]";
	  if ($snp_change[0] eq '-' || $snp_change[1] eq '-' || $snp_change[2] eq '-') { 
	    $consens_seq[$snp_position-1] = 'N';
	  } elsif (!($snp_mod =~m/a/)) {
	    $consens_seq[$snp_position-1] = 'B';
	  } elsif (!($snp_mod =~m/t/)) {
	    $consens_seq[$snp_position-1] = 'V';
	  } elsif (!($snp_mod =~m/g/)) {
	    $consens_seq[$snp_position-1] = 'H';
	  } elsif (!($snp_mod =~m/c/)) {
	    $consens_seq[$snp_position-1] = 'D';
	  }
	}
	my %Geno = %{$SNP->geno};
	my @Samples = keys %Geno;
	foreach my $sample(@Samples) {
	  $SumGeno{$sample} .= $Geno{$sample}{base}.":"
	}
      }
    }
    # Generate the 5' and 3' sequences for each consensus position.
    my $counter = 1;
    foreach my $pos(@SNP_Positions) {
      my @predict_algo = keys %{$SNPs{$contig_no}{$pos}};
      foreach my $predict_algo(@predict_algo) {
	my $SNP = $SNPs{$contig_no}{$pos}{$predict_algo};
	my $seq3prime = "";
	my $seq5prime = "";
	my $mod_type = "";
	my ($snp_position,$snp_prob,$snp_var) = ($SNP->Unpad_pos,$SNP->Probability,$SNP->Variation);
	my $snp_var_lc = lc($snp_var);
	my @snp_change = split('\/',$snp_var_lc);
	my $snp_mod = join('',@snp_change);
	my $snp_new_pos = $snp_position - ($trimStart-1);
	my $snp_id = $SNP->ID;

	if ($snp_mod=~m/-/) {
	  $mod_type = "ID";
	} elsif ($#snp_change == 1) {
	  if ($snp_mod eq 'ag' || $snp_mod eq 'ga' || $snp_mod eq 'ct' || $snp_mod eq 'tc') {
	    $mod_type = "S";
	  } else {
	    $mod_type = "V";
	  }
	} else {
	  $mod_type = "U";
	}
	
	my $TrimSNP_Pos = ($SNP->Unpad_pos)-$trimStart;
	for (my $i = $trimStart; $i < $snp_position-1;$i++) {
	  $seq5prime .= $consens_seq[$i];
	}
	for (my $i = $snp_position; $i < $trimEnd; $i++) {
	  $seq3prime .= $consens_seq[$i];
	}
	my $length = $trimEnd-$trimStart+1;
	my $consens_seq;
	
	# Total consensus sequence
	my $j = 0;
	foreach (@copy_consens_seq[$trimStart..$trimEnd-1]) {
	  $consens_seq .= $_;
	}
	$counter++;
	my $update = qq{update CONFIRMED_SNPS set SNP_POS_BF_TRIM = $snp_position,
                    SNP_POS_AF_TRIM =$TrimSNP_Pos,SNP_PROB=$snp_prob,SNP_TYPE="$mod_type",
                    SEQ_5_PRIME="$seq5prime",SEQ_3_PRIME="$seq3prime",CONSENSUS_SEQ="$consens_seq",MODIFICATION="$snp_var",
                    CONSENSUS_LENGTH=$length where SEQID="$SeqID" and SNP_ID="$snp_id"};
	#print $update,br;
	my $rv = $dbh->do($update) or die "cannot do $update \n";
      }
    }

    my %Haps;
    foreach my $sample_name(keys %SumGeno) {
      my $hap = $SumGeno{$sample_name};
      $sample_name = 'Contig' unless ($sample_name =~ /\D/);
      $Haps{$hap} .= $sample_name.";";
    }

    my $delete_entries = qq{delete from Haplotypes where SEQID="$SeqID" and CONTIG_NO = $contig_no};
    my $rv = $dbh->do($delete_entries) or die "cannot delete previous entries \n";

    my $snp_str = join("-",@SNP_Positions);
    foreach my $haplotype(keys %Haps) {
      my $samples = $Haps{$haplotype};
      my $insert_entry = qq{insert into Haplotypes (SEQID,CONTIG_NO,SNPS,Haplotype,Samples)
               values("$SeqID",$contig_no,"$snp_str","$haplotype","$samples")};
      my $rv = $dbh->do($insert_entry) or die "cannot insert entry here \n";
    }
  }
  print "<b>Report Generated:</b><a href=GetReport.pl?SEQID=$SeqID>View Report</a>"
}
