# Supplementary material for: SNP-PHAGE – High throughput SNP discovery pipeline
Source: BMC Bioinformatics. 2006 Oct 23;7:468. doi: 10.1186/1471-2105-7-468 (PMC1626092; doi:10.1186/1471-2105-7-468)
Supplement: Additional file 1 — SNP-PHAGE software package. This compressed file contains all scripts required to create a SNP processing pipeline and a web interface for data analysis and visualization that is powered by a backend relational database. [file 1471-2105-7-468-S1.gz › Software/lib/ReadPolyBayesOutput.pm]

package ReadPolyBayesOutput;

use strict;
use Class::Struct;

## Create a structure for SNP
struct SNP => {number => '$',
	       contig_no => '$',
	       contig_length_unpad => '$',
	       pad_position => '$',
	       unpad_position => '$',
	       variation_type => '$',
	       template_depth => '$',
	       sequence_depth => '$',
	       probability => '$',
	       freq_A => '$',
	       freq_T => '$',
	       freq_G => '$',
	       freq_C => '$',
	       freq_indel => '$',
	       chromats => '$',
	      };

struct Chromat => {name  => '$',
		   base_quality => '$',
		   base => '$',
		   position => '$',
		   direction => '$',
		  };

sub GetValues {
  my ($polyout_file) = @_;

  open POLY_FILE,'<',$polyout_file or die "Cannot open the polybayes $polyout_file output file \n";
  my @lines = <POLY_FILE>;
  close POLY_FILE;

  my (@SNPs,$Members,$Native_Members,$Paralog_Members);
  my (@chromats,%Padded_Length,%Aligned_Length,%P_Nat,%D_Nat,%D_Par,%D);
  my $snp_count = 0;

  foreach my $line (@lines) {
    if ($line =~ m/NUMBER_NATIVE_MEMBERS:/) {
      my @words = split(' ',$line);
      $Members = $words[3];
      $Native_Members = $words[5];
      $Paralog_Members = $words[7];
    }
    if ($line =~ m/CLUSTER:/ && $line =~ m/PRIMARY_SEQUENCE:/) {
      my @words = split(' ',$line);
      push(@chromats,$words[7]);
      $Padded_Length{$words[7]} = $words[11];
      $Aligned_Length{$words[7]} = $words[13];
      $P_Nat{$words[7]} = $words[17];
      $D{$words[7]} = $words[19];
      $D_Nat{$words[7]} = $words[21];
      $D_Par{$words[7]} = $words[13];
    }

    if ($line =~ m/SNP_ID:/) {
	
      ## At Each SNP position look for the Chromat Values
      my @Chromats;

      my $SNP = SNP->new();
      my ($template_depth) = ($line =~ /TEMPLATE_DEPTH: (\d+) TEMPLATE_ALLELES:/);
      $SNP->template_depth($template_depth);
	
      my ($sequence_depth) = ($line =~ /SEQUENCE_DEPTH: (\d+) SEQUENCE_ALLELES:/);
      $SNP->sequence_depth($sequence_depth);
	
      my ($snp_var) = ($line =~ /VAR: (.*) P_VAR:/);
      $SNP->variation_type($snp_var);

      my ($snp_unpad_pos) = ($line =~ /UNPADDED_POS: (\d+) UNPADDED_LENGTH:/);
      $SNP->unpad_position($snp_unpad_pos);

      my ($contig_length) = ($line =~ /UNPADDED_LENGTH: (\d+) /);
      $SNP->contig_length_unpad($contig_length);

      my ($snp_pad_pos) = ($line =~ /PADDED_POS: (\d+) PADDED_LENGTH:/);
      $SNP->pad_position($snp_pad_pos);
	
      my ($snp_prob) = ($line =~ /P_SNP: (.*) VAR:/);
      $snp_prob = sprintf "%1.2f",$snp_prob;
      $SNP->probability($snp_prob);

      my ($freq_a) = ($line =~ /TEMPLATE_ALLELES: a=(\d+),c=/);
      $SNP->freq_A($freq_a);
      my ($freq_t) = ($line =~ /,t=(\d+),-=/);
      $SNP->freq_T($freq_t);
      my ($freq_g) = ($line =~ /,g=(\d+),t=/);
      $SNP->freq_G($freq_g);
      my ($freq_c) = ($line =~ /,c=(\d+),g=/);
      $SNP->freq_C($freq_c);
      my ($freq_del) = ($line =~ /,-=(\d+) SEQUENCE_DEPTH:/);
      $SNP->freq_indel($freq_del);
      my ($contig_no) = ($line =~ /-Contig(\d+)-/);
      $SNP->contig_no($contig_no);
      $SNP->number($snp_count+1);
      $snp_count++;

      my @chromat_details = split('TEMPLATE,',$line);
      foreach my $details (@chromat_details) {
	if ($details =~ /CLUSTER/) {
	} else {
	  my @words = split(',',$details);
	  my $dir = $words[-2];
	  my $position = $words[-3];
	  my $base_qual = $words[-4];
	  my $base = $words[-5];
	  my $name = $words[-6];

	  my $Chr = Chromat->new();
	  $Chr->base_quality($base_qual);
	  $Chr->base($base);
	  $Chr->position($position);
	  $Chr->name($name);
	  $Chr->direction($dir);
	  push(@Chromats,$Chr);
	}
      }
      $SNP->chromats(\@Chromats);
      push(@SNPs,$SNP);
    }
  }
  return (@SNPs);
}

1
