# Supplementary material for: SNP-PHAGE – High throughput SNP discovery pipeline
Source: BMC Bioinformatics. 2006 Oct 23;7:468. doi: 10.1186/1471-2105-7-468 (PMC1626092; doi:10.1186/1471-2105-7-468)
Supplement: Additional file 1 — SNP-PHAGE software package. This compressed file contains all scripts required to create a SNP processing pipeline and a web interface for data analysis and visualization that is powered by a backend relational database. [file 1471-2105-7-468-S1.gz › Software/lib/RepeatsInfo.pm]

package RepeatsInfo;

use strict;
use lib ('.', split (':', $ENV{SNP_PHAGE_LIB}) );
use myDirectories;
use Cwd 'chdir';

sub getRepeats {
  my ($seqid,@SNPs) = @_;
  my (@repeats,@repeats_type);

  ### Get the directory where the data is stored
  my $DirObj = myDirectory->new();
  my $MapAceDir = $DirObj->map_ace();
  my $MapOutDir = $DirObj->map_out();
  my $RM_TempDir = $DirObj->RM_Temp();

  system("rm -f $RM_TempDir/*fasta*");

  my $seqFile = "$MapAceDir/$seqid.fasta.screen.contigs";
  my $qualFile = "$seqFile.qual";
  
  system("cp $seqFile $RM_TempDir/$seqid.fasta");
  system("cp $qualFile $RM_TempDir/$seqid.fasta.qual");


  my $currentDir = $ENV{'PWD'};
  chdir("$RM_TempDir");
  system("perl -pi -e 's/fasta.screen.//g' *fasta*");
  system("RepeatMasker $seqid.fasta -noint > /dev/null");

  open FILE, '<',"$seqid.fasta.out" or die "cannot open file \n";
  my @lines = <FILE>;
  close FILE;
  chdir("$currentDir");

  for (my $i = 0; $i<@SNPs; $i++) {
    my $repeat = 'NO';
    my $repeatType = '?';
    push(@repeats,$repeat);
    push(@repeats_type,$repeatType);
  }

  foreach my $line (@lines) {
    next if(!($line =~ /Contig/));
    system("cat tmp/$seqid.fasta.out >> RepeatsInfo.txt");
    my @words = split(' ',$line);
    my $start = $words[5];
    my $end = $words[6];
    my ($contig) = ($words[4] =~ /.*Contig(\d+)/);
    my ($repeat,$repeatType);
    ### Check if the SNP position lies in this region
    for (my $i = 0; $i<@SNPs; $i++) {
      my $SNP = $SNPs[$i];
      if ($SNP->unpad_position > $start && $SNP->unpad_position < $end && $SNP->contig_no == $contig) {
	$repeat = 'YES';
	$repeatType = $words[9];
      }
      $repeats[$i] = $repeat;
      $repeats_type[$i] = $repeatType;
    }
  }
  return (\@repeats,\@repeats_type);
}

1
