# Supplementary material for: SNP-PHAGE – High throughput SNP discovery pipeline
Source: BMC Bioinformatics. 2006 Oct 23;7:468. doi: 10.1186/1471-2105-7-468 (PMC1626092; doi:10.1186/1471-2105-7-468)
Supplement: Additional file 1 — SNP-PHAGE software package. This compressed file contains all scripts required to create a SNP processing pipeline and a web interface for data analysis and visualization that is powered by a backend relational database. [file 1471-2105-7-468-S1.gz › Software/lib/SubRoutines.pm]

package SubRoutines;

use strict;

sub Sort_arr_num_asc {
  $a <=> $b;
}

sub Sort_arr_num_desc {
  $b <=> $a;
}

sub SortByValueAsc {
  my %Pairs = @_;
  my (@Sort_Array) = sort {$Pairs{$b} <=> $Pairs{$a} } keys %Pairs;
  return (@Sort_Array);
}

sub SortByValueDesc {
  my %Pairs = @_;
  my (@Sort_Array) = sort {$Pairs{$a} <=> $Pairs{$b} } keys %Pairs;
  return (@Sort_Array);
}

sub Avg {
  my @array = @_;
  my ($Sum,$Avg) = (0,0);
  foreach (@array) {
    if($_) {
      $Sum += $_;
    }
  }
  if(@array != 0) {
    $Avg = $Sum/@array;
  }
  return $Avg;
}

sub Max {
  my @array = @_;
  my $Max = $array[0];
  foreach my $val(@array) {
    if($val > $Max) {
      $Max = $val;
    }
  }
  return $Max;
}

sub Min {
  my @array = @_;
  my $Max = $array[0];
  foreach my $val(@array) {
    if($val < $Max) {
      $Max = $val;
    }
  }
  return $Max;
}

sub Sum {
  my @array = @_;
  my $Sum = 0;
  foreach my $val(@array) {
    $Sum += $val;
  }
  return $Sum;
}

sub ReadFile {
  my ($File,$Sep) = @_;
  my $RecSep = $/;
  if($Sep) {
    $/ = $RecSep;
  }
  open FILE, '<', $File or die "cannot open $File \n";
  my @recs = <FILE>;
  close FILE;
  $/ = $RecSep;
  return @recs;
}

# Subroutine for the current date
sub getdate {
  (my $Second, my $Minute, my $Hour, my $Day, my $Month, my $Year, my $WeekDay, my $DayOfYear, my $IsDST) = localtime(time);
  my $RealMonth = $Month + 1;	# Months of the year are not zero-based
  if ($RealMonth < 10) {
    $RealMonth = "0" . $RealMonth; # add a leading zero to one-digit month
  }
  if ($Day < 10) {
    $Day = "0" . $Day;		# add a leading zero to one-digit days
  }
  my $Fixed_Year = $Year + 1900;
  return  "$RealMonth-$Day-$Fixed_Year";
}
# End subroutine getdate

1
