# Supplementary material for: SNP-PHAGE – High throughput SNP discovery pipeline
Source: BMC Bioinformatics. 2006 Oct 23;7:468. doi: 10.1186/1471-2105-7-468 (PMC1626092; doi:10.1186/1471-2105-7-468)
Supplement: Additional file 1 — SNP-PHAGE software package. This compressed file contains all scripts required to create a SNP processing pipeline and a web interface for data analysis and visualization that is powered by a backend relational database. [file 1471-2105-7-468-S1.gz › Software/lib/TestSNP.pm]

package TestSNP;

use strict;
use Expect;

use lib ('.', split (':', $ENV{SNP_PHAGE_LIB}) );
use myDirectories;
my $DirObj = myDirectories->new();
my $tempDir = myDirectories->temp_dir_path();
my $storeDir = $DirObj->store_dir_path();
my $libDir = $DirObj->libDir();

sub getResults {
  my ($seqid) = @_;
  my $ML_Dir = "$storeDir/ML";

  my $mlfile = "$ML_Dir/$seqid.ML.out";
  my $resultfile = "$ML_Dir/$seqid.ML.result";

  open INFILE, '<',"$mlfile" or die "cannot open ml out  $mlfile \n";
  my @lines = <INFILE>;
  close INFILE;

  open APPEND, '>>', "$ML_Dir/SNP_DATA.txt" or die "cannot write ml out $ML_Dir/SNP_DATA.txt  file \n";

  open RESULTS, '>',$resultfile or die "cannot open $resultfile \n";

  foreach my $line(@lines) {
    my $result = '';

    do {
    my $exp = Expect->spawn("consult -f $libDir/ML/SNP_ML") or die "cannot spawn consult: $!\n";
    $exp->log_file("$ML_Dir/Results.txt", "w");
    $exp->log_stdout(0);
    my @line_values = split(',',$line);
    my @values = @line_values[3..@line_values];

    #  $exp->print_log_file("\n",$i,"\t",$values[12],"\n");
    my $patidx = $exp->expect('10000',
			      [qr/Seq_Depth:/ => sub { my $exp = shift;
						       $exp->send("$values[0]\n");
						       exp_continue; }],
			      [qr/Align_Qual:/ => sub { my $exp = shift;
							$exp->send("$values[1]\n");
							exp_continue; }],
			      [qr/Var_type:/ => sub { my $exp = shift;
						      $exp->send("$values[2]\n");
						      exp_continue; }],
			      [qr/PolyB_prob:/ => sub { my $exp = shift;
							$exp->send("$values[3]\n");
							exp_continue; }],
			      [qr/Freq_base_first:/ => sub { my $exp = shift;
							     $exp->send("$values[4]\n");
							     exp_continue; }],
			      [qr/Freq_base_second:/ => sub { my $exp = shift;
							      $exp->send("$values[5]\n");
							      exp_continue; }],
			      [qr/Local_Avg_Qual:/ => sub { my $exp = shift;
							    $exp->send("$values[6]\n");
							    exp_continue; }],
			      [qr/Overall_Avg_Qual:/ => sub { my $exp = shift;
							      $exp->send("$values[7]\n");
							      exp_continue; }],
			      [qr/Rel_distance:/ => sub { my $exp = shift;
							  $exp->send("$values[8]\n");
							  exp_continue; }],
			      [qr/Dir_Agreement:/ => sub { my $exp = shift;
					  	       $exp->send("$values[9]\n");
						       exp_continue; }],

			      [qr/Informative:/ => sub { my $exp = shift;
							 $exp->send("$values[10]\n");
							 exp_continue; }],
			      [qr/First_max_qual:/ => sub { my $exp = shift;
							    $exp->send("$values[11]\n");
							    exp_continue; }],
			      [qr/First_avg_qual:/ => sub { my $exp = shift;
							    $exp->send("$values[12]\n");
							    exp_continue; }],
			      [qr/Second_max_qual:/ => sub { my $exp = shift;
							     $exp->send("$values[13]\n");
							     exp_continue; }],
			      [qr/Second_avg_qual:/ => sub { my $exp = shift;
							     $exp->send("$values[14]\n");
							     exp_continue; }],
			      [qr/Haplotype:/ => sub { my $exp = shift;
						       $exp->send("$values[15]\n");
						       exp_continue; }],
			      [qr/Decision:/  => sub { my $exp = shift;
						       $exp->send("q\n");}],
			     );

    $exp->log_file(undef);
    $exp->soft_close();

    my ($confidence);
  
    open RESULT, '<',"$ML_Dir/Results.txt" or die "cannot open file \n";
    my @result_lines = <RESULT>;
    close RESULT;
  
    foreach my $result_line (@result_lines) {
      if ($result_line =~ /good_call/) {
	$result = 'good_call';
      }
      if ($result_line =~ /poor_call/) {
	$result = 'poor_call';
      }
    }

 } while ( $result eq '');

    $line =~ s/\n//;
    print APPEND $line,",$result \n";
    print RESULTS $line,",$result \n";
  }

  close APPEND;
  close RESULT;
  system("rm $mlfile");
}
1
