# Supplementary material for: SNP-PHAGE – High throughput SNP discovery pipeline
Source: BMC Bioinformatics. 2006 Oct 23;7:468. doi: 10.1186/1471-2105-7-468 (PMC1626092; doi:10.1186/1471-2105-7-468)
Supplement: Additional file 1 — SNP-PHAGE software package. This compressed file contains all scripts required to create a SNP processing pipeline and a web interface for data analysis and visualization that is powered by a backend relational database. [file 1471-2105-7-468-S1.gz › Software/lib/ReadPolyPhredOutput.pm]

package ReadPolyPhredOutput;

use strict;
use Bio::SeqIO;
use Bio::PrimarySeq;
use Bio::Seq::SeqWithQuality;
use Bio::Assembly::IO;

use lib ('.', split (':', $ENV{SNP_PHAGE_LIB}) );
use myDirectories;
my $dirObj = myDirectories->new();
my $tempDir = $dirObj->temp_dir_path();

my %contigs;

sub GetValues {
  my ($seqid) = @_;
  my $polyoutFile = "$tempDir/edit_dir/$seqid.polyphred.out";

  ### Create Sequence with Quality objects 
  my %reads;

  my $seqFile = "$tempDir/edit_dir/$seqid.fasta";
  my $qualFile = "$tempDir/edit_dir/$seqid.fasta.screen.qual";

  my $seqio = Bio::SeqIO->new(-file => $seqFile,
			      -format => 'fasta');
  my $qualio =  Bio::SeqIO->new(-file => $qualFile,
				-format => 'qual');

  while (my $seqobj = $seqio->next_seq) {
    my $qualobj = $qualio->next_seq;
    my $seq = $seqobj->seq;
    my @qual = @{$qualobj->qual};
    my $id = $seqobj->id;
    my $swqobj = Bio::Seq::SeqWithQuality->new
      ( -qual => \@qual,
	-seq => $seq,
	-id  => $id,
	-alphabet => 'dna',
      );
    $reads{$id} = $swqobj;
  }

  ### Read the Ace file to get the padded contig sequence
  my $AceFile = "$tempDir/edit_dir/$seqid.fasta.screen.ace.1";

  my $io = new Bio::Assembly::IO(-file=>$AceFile,
			       -format=>"ace");
  my $assembly = $io->next_assembly;
  my @contigs = $assembly->all_contigs();
  for(my $i=0;$i <@contigs;$i++) {
    my $contig = $contigs[$i];
    my $consensSeq = $contig->get_consensus_sequence->seq();
    $contigs{$i+1}{padded_seq} = $consensSeq;
    $contigs{$i+1}{contig_obj} = $contig;
  }

  ### Read the ContigsFile
  my $contigsFile = "$tempDir/edit_dir/$seqid.contigs";
  my $contigSeqIO = Bio::SeqIO->new(-file =>$contigsFile,
                                    -format => 'fasta');
  my $contigNo = 1;
  while (my $contig = $contigSeqIO->next_seq) {
    $contigs{$contigNo}{unpadded_seq} = $contig->seq;
    $contigNo++;
  }

  my $polyout = "$tempDir/edit_dir/$seqid.polyphred.out";

  open POLYPHREDOUT, "$polyout" or die "cannot open PolyPhred File $polyout $! \n";
  my @polyphredlines = <POLYPHREDOUT>;
  close POLYPHREDOUT;
  my $in_polymorphisms = 0;
  my $in_genotypes = 0;
  my $in_indels = 0;
  my $in_samples = 0;
  my $in_coverage = 0;
  my $contigNo = 1;		## Re initialize the number
 POLYLINES: foreach ( @polyphredlines ) {
    chomp;
    if ( $in_polymorphisms and not $_ =~ /^END_POLY/) {
      my ($snp_pos,$oligo1,$var1,$var2,$oligo2,$poly_qual) = split(/\s+/, $_);
      # recalculate snp_pos: add number of preceding *s
      my $gapCount = 0;
      my $i = 0;
      my @seq = split('',$contigs{$contigNo}{padded_seq});
      while ( $i < $snp_pos ) {
      	if ( $seq[$i] eq '-' ) {$gapCount++;};
	$i++;
      }
      $contigs{$contigNo}{snps}{$snp_pos}{padded_pos} = $snp_pos+$gapCount;
      $contigs{$contigNo}{snps}{$snp_pos}{poly_qual} = $poly_qual;
      $contigs{$contigNo}{snps}{$snp_pos}{oligo1} = $oligo1;
      $contigs{$contigNo}{snps}{$snp_pos}{oligo2} = $oligo2;
      $contigs{$contigNo}{snps}{$snp_pos}{geno} = join("/", sort ($var1,$var2) );
    } elsif ( $in_genotypes and not $_ =~ /^END_GENOTYPE/ ) {
      my ($snp_pos,$chr_pos,$read_name,$var1,$var2,$poly_qual) = split(/\s+/, $_);
      $contigs{$contigNo}{snps}{$snp_pos}{genotypes}{$read_name} = join("/", sort ($var1,$var2) );
      $contigs{$contigNo}{snps}{$snp_pos}{phred}{$read_name} = $reads{$read_name}->qualat($chr_pos-1);
      $contigs{$contigNo}{snps}{$snp_pos}{position}{$read_name} = $chr_pos;
      $contigs{$contigNo}{snps}{$snp_pos}{quality}{$read_name} = $poly_qual;
    } elsif ( $in_indels and not $_ =~ /^END_INDEL/ ) {
      my ( $snp_pos, $chr_pos, $read_name, $indel_type,$indel_length ) = split(/\s+/, $_);
      my $gapCount = 0;
      my $i = 0;
      my @seq = split('',$contigs{$contigNo}{padded_seq});
      while ( $i < $snp_pos ) {
      	if ( $seq[$i] eq '-' ) {$gapCount++;};
	$i++;
      }
      my $indel = substr($contigs{$contigNo}{padded_seq},$snp_pos+$gapCount,$indel_length);
      $contigs{$contigNo}{snps}{$snp_pos}{padded_pos} = $snp_pos+$gapCount;
      $contigs{$contigNo}{snps}{$snp_pos}{geno} = "$indel/-";
      $contigs{$contigNo}{snps}{$snp_pos}{genotypes}{$read_name} = join("/", split('',$indel_type));
      $contigs{$contigNo}{snps}{$snp_pos}{phred}{$read_name} = $reads{$read_name}->qualat($chr_pos-1);
      $contigs{$contigNo}{snps}{$snp_pos}{position}{$read_name} = $chr_pos;
      $contigs{$contigNo}{snps}{$snp_pos}{indel_length}{$read_name} = $indel_length;
      $contigs{$contigNo}{snps}{$snp_pos}{snp_type} = 'indel';
    } elsif ($in_samples and not $_ =~ /^END_SAMPLE/) {
      chomp;
      my ($read,$start,$end,$avgQual) =  split(/\s+/, $_);
      $contigs{$contigNo}{reads}{$read} = 1;
    } elsif ($in_coverage and not $_ =~ /^END_COVERAGE/) {
      chomp;
      my ($start,$end,$depth) =  split(/\s+/, $_);
      foreach my $snp_pos (keys %{$contigs{$contigNo}{snps}}) {
	if ($snp_pos >= $start && $snp_pos <= $end) {
	  $contigs{$contigNo}{snps}{$snp_pos}{seq_depth} = $depth;
	}
      }
    }

    if ( $_ =~ /^BEGIN_POLY/ ) {
      $in_polymorphisms = 1;
    } elsif ( $_ =~ /^END_POLY/ ) {
      $in_polymorphisms = 0;
    } elsif ( $_ =~ /^BEGIN_GENOTYPE/ ) {
      $in_genotypes = 1;
    } elsif ( $_ =~ /^END_GENOTYPE/ ) {
      $in_genotypes = 0;
    } elsif ( $_ =~ /^BEGIN_INDEL/ ) {
      $in_indels = 1;
    } elsif ( $_ =~ /^END_INDEL/ ) {
      $in_indels = 0;
    } elsif ($_ =~ /^BEGIN_SAMPLE/) {
      $in_samples =1;
    } elsif ($_ =~ /^END_SAMPLE/) {
      $in_samples = 0;
    } elsif ($_ =~ /^BEGIN_COVERAGE/) {
      $in_coverage = 1;
    } elsif ($_ =~ /^END_COVERAGE/) {
      $in_coverage = 0;
    } elsif ($_ =~ /^END_CONTIG/) {
      $contigNo++;
    } elsif ($_ =~ /^END_MESSAGE/) {
      last POLYLINES;
    }
  }
  return %contigs;
}

1

### For Testing
#for(my $contig=1;$contig<$contigNo;$contig++) {
#  print "Contig $contig \n";
#  foreach my $snp_pos(keys %{$contigs{$contig}{snps}}) {
#    print $snp_pos,"\t",$contigs{$contig}{snps}{$snp_pos}{poly_qual},"\t",$contigs{$contig}{snps}{$snp_pos}{geno},"\t",
#      $contigs{$contig}{snps}{$snp_pos}{seq_depth},"\t",scalar keys %{$contigs{$contig}{reads}},"\n";
#    foreach my $read(keys %{$contigs{$contig}{reads}}) {
#      if($contigs{$contig}{snps}{$snp_pos}{snp_type} eq 'indel' && $contigs{$contig}{snps}{$snp_pos}{genotypes}{$read} !~ /\-/) {
#	my @var = split('\/',$contigs{$contig}{snps}{$snp_pos}{geno});
#	$contigs{$contig}{snps}{$snp_pos}{genotypes}{$read} = $var[0];
#      }
#      next unless ($contigs{$contig}{snps}{$snp_pos}{genotypes}{$read} ne '');
#      print $read,"\t",$contigs{$contig}{snps}{$snp_pos}{phred}{$read},"\t",$contigs{$contig}{snps}{$snp_pos}{position}{$read},"\t",
#	$contigs{$contig}{snps}{$snp_pos}{genotypes}{$read},"\t",$contigs{$contig}{snps}{$snp_pos}{quality}{$read},"\t",
#	  $contigs{$contig}{snps}{$snp_pos}{indel_length}{$read},"\n" ;
#    }
#  }
#}
########
