# Supplementary material for: SNP-PHAGE – High throughput SNP discovery pipeline
Source: BMC Bioinformatics. 2006 Oct 23;7:468. doi: 10.1186/1471-2105-7-468 (PMC1626092; doi:10.1186/1471-2105-7-468)
Supplement: Additional file 1 — SNP-PHAGE software package. This compressed file contains all scripts required to create a SNP processing pipeline and a web interface for data analysis and visualization that is powered by a backend relational database. [file 1471-2105-7-468-S1.gz › Software/lib/ML/SNP_ML.data]

6	44	transition	1.00	0.67	0.33	29	28	0.04	0	1	34	25	31	31	0.50	poor_call
13	100	transition	1.00	0.69	0.31	40	40	0.15	1	1	56	42	45	42	0.00	good_call
13	100	transition	1.00	0.62	0.38	44	45	0.28	1	1	56	38	50	46	0.50	good_call
13	100	transition	1.00	0.62	0.38	42	42	0.41	1	1	56	39	43	42	0.50	good_call
15	85	transition	1.00	0.53	0.47	30	30	0.15	3	3	51	34	51	37	0.50	good_call
15	83	transversion	1.00	0.53	0.47	33	31	0.16	3	3	51	36	51	40	0.50	good_call
12	64	indel	1.00	0.58	0.42	19	20	0.13	0	2	51	24	22	13	0.00	poor_call
15	100	indel	1.00	0.73	0.27	42	40	0.33	0	1	56	51	29	21	0.33	poor_call
15	73	transversion	0.94	0.53	0.47	27	31	0.26	0	1	39	37	8	7	0.33	poor_call
15	80	transition	1.00	0.53	0.47	15	18	0.09	2	3	33	16	12	9	0.10	poor_call
16	92	transversion	0.74	0.50	0.31	14	19	0.12	0	0	21	12	12	9	0.00	poor_call
16	83	transversion	1.00	0.62	0.31	25	24	0.15	0	0	51	33	19	14	0.00	poor_call
16	85	transversion	0.63	0.62	0.31	27	26	0.18	0	0	51	35	11	9	0.00	poor_call
16	92	transition	1.00	0.50	0.50	26	27	0.21	0	1	56	49	35	14	0.12	poor_call
17	96	transition	0.98	0.65	0.29	29	30	0.24	0	0	56	41	15	12	0.00	poor_call
17	92	transition	0.99	0.88	0.12	30	30	0.25	1	1	56	31	42	35	0.19	good_call
17	96	transition	0.96	0.65	0.35	31	30	0.25	0	0	56	43	13	10	0.00	poor_call
17	100	transition	1.00	0.59	0.35	33	31	0.26	0	0	56	47	21	15	0.00	poor_call
17	100	transversion	0.99	0.59	0.35	31	33	0.31	0	0	56	49	12	10	0.00	poor_call
16	78	transition	0.52	0.69	0.31	28	29	0.35	0	0	45	37	11	9	0.00	poor_call
16	88	indel	0.70	0.94	0.06	35	31	0.42	0	0	51	33	42	42	0.00	good_call
16	91	transversion	0.68	0.75	0.25	20	24	0.45	0	0	35	19	15	12	0.00	poor_call
9	75	indel	0.68	0.78	0.22	15	14	0.50	0	2	31	24	22	20	0.16	poor_call
9	64	indel	0.69	0.78	0.22	14	14	0.49	0	2	21	15	22	20	0.16	poor_call
9	54	indel	0.89	0.44	0.33	14	13	0.49	0	3	21	20	11	11	0.04	poor_call
9	85	transversion	0.53	0.56	0.33	12	15	0.43	0	3	9	8	17	12	0.07	poor_call
15	65	indel	0.99	0.87	0.13	26	25	0.37	0	0	56	29	34	30	0.00	poor_call
16	75	indel	0.87	0.88	0.12	28	28	0.36	0	0	56	28	30	24	0.00	poor_call
17	93	transition	0.98	0.82	0.12	45	46	0.20	1	1	56	51	56	32	0.20	good_call
7	87	transversion	0.55	0.57	0.43	14	20	0.02	0	2	9	8	33	23	0.20	poor_call
10	96	transversion	1.00	0.60	0.40	45	40	0.07	0	3	46	45	56	53	0.06	good_call
10	91	transition	1.00	0.70	0.30	42	43	0.20	0	2	45	44	56	54	0.08	good_call
10	87	transition	1.00	0.50	0.50	43	42	0.26	0	4	51	46	51	47	0.50	good_call
11	73	transition	1.00	0.64	0.36	35	35	0.36	0	4	56	49	56	54	0.50	good_call
14	81	indel	1.00	0.64	0.36	26	26	0.41	0	4	42	27	45	42	0.50	good_call
14	46	indel	1.00	0.64	0.36	26	26	0.41	0	4	42	27	45	42	0.50	good_call
18	90	transition	1.00	0.56	0.44	26	24	0.47	3	4	32	26	40	33	0.08	good_call
18	82	transversion	1.00	0.56	0.44	26	24	0.48	4	4	40	31	29	23	0.50	good_call
18	88	transition	1.00	0.56	0.44	26	27	0.50	4	4	40	32	40	27	0.50	good_call
9	62	transition	0.99	0.78	0.22	25	25	0.46	1	1	32	25	35	29	0.67	poor_call
5	40	transversion	0.57	0.80	0.20	43	44	0.26	0	1	38	38	36	36	0.67	poor_call
5	57	transition	0.88	0.60	0.40	18	19	0.06	0	2	13	11	42	32	0.58	poor_call
10	55	transversion	0.84	0.60	0.20	17	17	0.11	0	1	29	22	23	22	0.00	poor_call
13	76	transversion	0.52	0.62	0.31	21	23	0.14	0	0	35	26	14	10	0.00	poor_call
14	81	transversion	1.00	0.64	0.29	29	30	0.18	1	2	40	34	44	34	0.10	good_call
14	72	indel	1.00	0.50	0.36	23	23	0.32	1	2	42	24	42	33	0.00	good_call
14	68	transversion	1.00	0.64	0.29	21	22	0.31	1	2	40	26	40	27	0.10	good_call
10	79	transversion	0.77	0.50	0.40	11	13	0.48	0	2	25	14	11	9	0.25	poor_call
10	68	transversion	0.51	0.60	0.40	12	14	0.48	0	2	39	28	10	8	0.25	poor_call
11	74	transition	0.80	0.82	0.18	17	16	0.48	1	1	47	31	28	24	0.33	poor_call
12	75	transversion	1.00	0.75	0.17	18	17	0.48	1	1	46	29	37	34	0.33	poor_call
17	94	transition	1.00	0.53	0.41	18	15	0.48	1	3	48	21	28	14	0.17	poor_call
17	82	transition	1.00	0.65	0.24	19	16	0.48	2	2	32	17	31	20	0.33	poor_call
12	76	transversion	0.89	0.92	0.08	19	19	0.47	0	1	42	31	51	51	0.33	poor_call
11	76	transition	0.71	0.82	0.18	15	16	0.46	0	1	46	28	28	28	0.17	poor_call
11	78	transition	0.55	0.82	0.18	15	16	0.46	0	2	44	23	28	22	0.21	poor_call
11	75	transition	0.92	0.64	0.36	14	15	0.46	0	4	33	23	18	12	0.23	poor_call
10	75	transition	0.83	0.60	0.40	15	18	0.44	0	4	27	15	13	11	0.25	poor_call
10	97	transition	0.96	0.50	0.50	22	27	0.43	0	5	30	24	12	9	0.23	poor_call
11	85	transversion	0.53	0.55	0.45	18	23	0.04	0	5	29	18	8	7	0.02	poor_call
19	100	transversion	0.79	0.68	0.32	29	30	0.25	0	0	51	35	10	9	0.00	poor_call
19	100	transition	1.00	0.74	0.26	34	34	0.34	0	0	56	38	30	19	0.00	poor_call
19	100	transition	1.00	0.79	0.21	35	35	0.34	0	0	56	36	34	30	0.00	poor_call
19	94	transition	1.00	0.58	0.42	36	35	0.35	0	1	56	47	37	23	0.75	poor_call
19	100	transition	1.00	0.68	0.32	35	36	0.36	0	1	56	42	21	14	0.75	poor_call
19	100	transition	1.00	0.53	0.47	36	36	0.37	0	1	56	55	17	15	0.75	poor_call
19	100	transition	0.77	0.89	0.11	30	31	0.40	0	2	43	30	44	27	0.38	good_call
19	100	transition	1.00	0.53	0.47	31	32	0.40	0	1	56	45	15	11	0.75	poor_call
19	100	transition	1.00	0.53	0.47	34	32	0.41	0	1	56	54	21	17	0.75	poor_call
19	100	transition	1.00	0.68	0.32	34	32	0.41	0	1	56	41	26	21	0.75	poor_call
19	92	transition	1.00	0.63	0.37	32	33	0.41	0	1	56	45	12	11	0.75	poor_call
19	100	transition	1.00	0.58	0.42	31	31	0.45	0	1	51	43	22	18	0.75	poor_call
19	100	transition	1.00	0.53	0.47	30	31	0.45	0	1	43	40	28	23	0.75	poor_call
19	100	transition	1.00	0.53	0.47	37	33	0.48	0	1	56	54	30	28	0.75	poor_call
19	100	transition	1.00	0.53	0.47	32	32	0.49	0	1	43	40	24	20	0.75	poor_call
19	100	transversion	1.00	0.74	0.26	31	33	0.49	0	1	43	31	33	18	0.75	poor_call
19	100	transversion	0.92	0.68	0.32	32	36	0.44	0	1	51	32	10	10	0.75	poor_call
19	97	transition	1.00	0.63	0.37	24	28	0.41	0	1	35	28	16	11	0.75	poor_call
19	100	transversion	1.00	0.53	0.47	32	31	0.40	0	1	45	37	30	25	0.75	poor_call
19	100	transition	1.00	0.53	0.47	29	29	0.33	0	1	32	27	33	33	0.75	poor_call
19	99	transversion	1.00	0.58	0.42	20	23	0.27	0	1	21	17	10	10	0.75	poor_call
19	92	transversion	1.00	0.63	0.32	23	25	0.25	0	1	29	24	18	15	0.75	poor_call
10	91	indel	0.60	0.60	0.30	13	13	0.02	0	3	26	17	12	12	0.03	poor_call
9	98	transversion	0.73	0.56	0.44	12	11	0.12	0	4	11	10	10	10	0.36	poor_call
9	99	transversion	1.00	0.56	0.44	12	12	0.14	0	3	13	13	16	15	0.36	poor_call
9	99	transversion	0.95	0.56	0.44	12	13	0.16	0	4	12	12	13	12	0.36	poor_call
9	98	transversion	0.97	0.56	0.44	11	11	0.21	0	3	12	11	13	12	0.36	poor_call
9	98	transition	0.98	0.56	0.44	13	13	0.29	0	4	14	12	13	12	0.36	poor_call
9	99	indel	0.76	0.56	0.44	11	12	0.37	0	4	11	10	9	9	0.36	poor_call
9	99	transversion	0.97	0.56	0.44	11	12	0.38	0	4	12	10	14	12	0.36	poor_call
9	100	indel	0.86	0.56	0.44	11	11	0.39	0	3	10	9	10	9	0.36	poor_call
9	100	transversion	0.62	0.56	0.33	11	10	0.42	0	2	6	6	18	14	0.35	poor_call
9	91	indel	0.96	0.56	0.44	11	10	0.42	0	4	32	16	12	11	0.34	poor_call
9	92	indel	0.53	0.67	0.33	12	12	0.46	0	3	19	12	12	11	0.33	poor_call
9	98	transversion	0.63	0.56	0.44	12	12	0.48	0	3	12	10	9	9	0.38	poor_call
9	99	transition	0.78	0.44	0.44	10	10	0.49	0	4	12	11	10	9	0.37	poor_call
9	99	transversion	0.67	0.44	0.44	10	10	0.49	0	3	9	9	11	10	0.36	poor_call
9	95	transition	0.65	0.44	0.44	9	10	0.49	0	4	10	10	9	9	0.34	poor_call
9	99	transversion	0.64	0.44	0.33	13	12	0.46	0	3	12	11	12	11	0.36	poor_call
9	98	indel	0.81	0.67	0.33	13	12	0.45	0	3	18	17	17	13	0.36	poor_call
9	97	transversion	1.00	0.56	0.44	14	13	0.43	0	3	16	15	46	34	0.36	poor_call
9	99	transition	0.99	0.56	0.44	14	13	0.43	0	3	14	12	13	13	0.34	poor_call
9	99	transversion	0.84	0.56	0.44	14	13	0.43	0	3	14	13	11	10	0.36	poor_call
9	92	transition	0.90	0.56	0.44	13	13	0.43	0	3	15	13	12	11	0.36	poor_call
9	91	transversion	0.96	0.56	0.44	11	11	0.41	0	3	13	12	14	12	0.36	poor_call
9	96	transition	0.86	0.44	0.44	11	11	0.39	0	3	11	10	11	10	0.36	poor_call
9	99	transversion	0.92	0.56	0.44	12	12	0.39	0	3	11	10	11	11	0.33	poor_call
9	99	transversion	0.81	0.44	0.33	13	12	0.38	0	2	14	13	14	12	0.34	poor_call
9	86	indel	0.98	0.56	0.44	12	12	0.37	0	4	14	12	12	12	0.37	poor_call
9	96	transition	0.98	0.56	0.44	11	12	0.35	0	3	11	10	14	13	0.36	poor_call
9	98	transition	0.69	0.44	0.33	12	12	0.35	0	2	13	11	14	11	0.39	poor_call
8	99	transition	1.00	0.62	0.38	14	13	0.31	0	2	15	13	22	22	0.36	poor_call
6	99	transversion	0.79	0.50	0.50	13	12	0.29	0	2	13	12	16	15	0.38	poor_call
9	89	transversion	1.00	0.67	0.33	19	16	0.03	0	2	18	13	32	30	0.37	poor_call
9	82	transition	0.99	0.56	0.44	12	12	0.08	0	3	13	11	16	13	0.31	poor_call
9	73	indel	0.93	0.56	0.44	10	11	0.11	0	3	10	8	11	10	0.33	poor_call
9	60	transition	0.67	0.56	0.44	10	10	0.14	0	4	14	11	11	9	0.31	poor_call
10	88	transition	0.97	0.50	0.50	14	14	0.20	0	4	10	9	14	12	0.36	poor_call
10	83	transition	0.99	0.50	0.50	12	14	0.20	0	5	14	12	11	10	0.31	poor_call
10	73	transversion	0.99	0.50	0.50	12	13	0.21	0	5	14	13	13	11	0.31	poor_call
10	92	transition	0.87	0.60	0.40	12	13	0.25	0	3	11	10	11	11	0.33	poor_call
10	92	transition	0.83	0.60	0.40	14	13	0.26	0	4	19	15	11	11	0.33	poor_call
10	88	transition	0.81	0.60	0.40	12	13	0.29	0	3	10	10	11	10	0.37	poor_call
10	79	transition	0.98	0.60	0.40	13	13	0.29	0	4	14	12	18	13	0.33	poor_call
10	93	transversion	0.94	0.60	0.40	12	13	0.34	0	3	11	11	13	12	0.35	poor_call
10	84	transversion	0.61	0.60	0.40	11	12	0.36	0	4	11	10	10	10	0.33	poor_call
10	91	transversion	0.93	0.60	0.40	13	12	0.37	0	4	18	13	14	12	0.36	poor_call
10	85	transversion	0.91	0.60	0.40	13	12	0.37	0	4	18	13	14	12	0.36	poor_call
10	89	transition	0.80	0.60	0.40	13	15	0.43	0	3	10	10	11	10	0.32	poor_call
9	88	transition	0.61	0.67	0.33	13	13	0.46	0	2	13	11	15	12	0.37	poor_call
8	91	transition	1.00	0.62	0.38	17	16	0.34	0	2	14	12	21	18	0.30	poor_call
8	79	transversion	0.96	0.50	0.50	12	12	0.30	0	3	11	11	13	11	0.32	poor_call
8	80	transition	0.61	0.62	0.38	12	13	0.25	0	3	13	11	13	12	0.28	poor_call
8	87	transversion	0.91	0.62	0.38	14	13	0.24	0	2	11	11	10	10	0.37	poor_call
8	90	transversion	0.91	0.50	0.50	18	16	0.19	0	3	11	10	15	15	0.33	poor_call
8	87	transversion	1.00	0.50	0.50	16	15	0.16	0	4	21	17	16	14	0.30	poor_call
8	87	transversion	0.75	0.50	0.50	11	12	0.10	0	3	10	9	11	10	0.33	poor_call
7	70	indel	0.65	0.86	0.14	10	7	0.01	0	1	19	11	36	36	0.25	poor_call
19	67	transversion	0.98	0.47	0.47	20	25	0.45	0	0	44	35	9	7	0.00	poor_call
21	96	transition	1.00	0.81	0.19	39	39	0.48	1	1	46	41	56	51	0.50	good_call
14	59	transition	1.00	0.86	0.14	35	34	0.40	0	1	56	43	56	56	0.50	good_call
14	56	transition	1.00	0.86	0.14	36	33	0.40	0	1	56	43	56	56	0.50	good_call
5	100	transversion	0.87	0.40	0.40	25	27	0.14	0	1	21	18	44	44	0.83	poor_call
6	97	transversion	0.73	0.50	0.50	16	19	0.16	0	3	13	12	18	12	0.40	poor_call
6	100	transition	0.93	0.50	0.50	19	18	0.21	0	3	30	20	15	14	0.19	poor_call
6	98	transition	0.91	0.67	0.33	18	18	0.22	0	1	14	12	22	22	0.83	poor_call
6	92	transversion	0.95	0.50	0.50	18	18	0.22	0	2	19	14	27	20	0.54	poor_call
6	100	transversion	0.61	0.50	0.50	16	16	0.23	0	2	12	11	25	18	0.47	poor_call
6	98	transversion	0.61	0.50	0.50	14	16	0.23	0	2	11	11	25	19	0.52	poor_call
6	100	transition	0.61	0.50	0.50	16	16	0.24	0	2	11	11	27	20	0.54	poor_call
6	100	transition	0.91	0.67	0.33	16	16	0.24	0	1	19	17	22	22	0.83	poor_call
6	100	transversion	0.91	0.67	0.33	16	16	0.24	0	1	18	15	22	22	0.83	poor_call
6	92	transition	0.94	0.67	0.33	17	16	0.25	0	1	19	16	23	23	0.83	poor_call
6	92	transversion	0.80	0.50	0.50	17	16	0.25	0	3	28	20	13	12	0.17	poor_call
6	100	transition	0.96	0.50	0.50	17	16	0.27	0	2	17	15	25	20	0.54	poor_call
6	92	transversion	0.79	0.50	0.50	16	17	0.27	0	3	14	12	17	13	0.20	poor_call
6	100	transition	0.83	0.50	0.50	16	17	0.27	0	2	13	12	19	16	0.52	poor_call
6	98	transition	0.89	0.50	0.50	16	16	0.28	0	2	13	13	23	17	0.54	poor_call
6	98	transversion	0.66	0.50	0.50	16	16	0.28	0	2	11	11	42	30	0.54	poor_call
6	100	transversion	0.82	0.50	0.33	17	15	0.28	0	1	11	11	37	37	0.83	poor_call
6	100	transversion	0.67	0.50	0.50	16	16	0.29	0	2	11	11	35	23	0.52	poor_call
6	100	transversion	0.84	0.50	0.50	15	17	0.29	0	3	30	20	13	12	0.17	poor_call
6	90	transversion	1.00	0.67	0.33	15	17	0.29	0	1	15	13	30	30	0.83	poor_call
6	95	transition	0.86	0.67	0.33	17	17	0.29	0	1	15	12	21	21	0.83	poor_call
6	100	transversion	0.76	0.67	0.33	18	17	0.30	0	2	13	12	24	20	0.18	poor_call
6	100	transversion	0.67	0.50	0.50	18	16	0.30	0	2	11	11	33	22	0.54	poor_call
6	95	transversion	0.55	0.50	0.50	15	14	0.32	0	3	28	19	11	10	0.15	poor_call
6	100	transversion	1.00	0.67	0.33	18	18	0.34	0	1	15	13	42	42	0.83	poor_call
6	100	transition	1.00	0.67	0.33	19	18	0.34	0	1	18	15	33	33	0.83	poor_call
6	98	transversion	0.98	0.67	0.33	19	18	0.35	0	1	21	16	26	26	0.83	poor_call
6	100	transversion	0.99	0.67	0.33	18	18	0.35	0	1	14	12	29	29	0.83	poor_call
6	100	transition	0.80	0.50	0.50	17	16	0.36	0	2	13	12	35	24	0.49	poor_call
6	100	transversion	0.99	0.67	0.33	16	16	0.37	0	1	13	12	33	33	0.83	poor_call
6	100	transition	0.96	0.67	0.33	19	19	0.39	0	1	17	14	24	24	0.83	poor_call
6	100	transversion	0.96	0.50	0.50	19	18	0.40	0	2	33	27	18	13	0.52	poor_call
6	100	transversion	1.00	0.67	0.33	20	20	0.41	0	1	15	13	33	33	0.83	poor_call
6	100	transition	0.86	0.67	0.33	16	17	0.42	0	1	15	13	21	21	0.83	poor_call
6	100	transition	0.86	0.67	0.33	15	17	0.42	0	1	15	12	21	21	0.83	poor_call
6	100	transversion	0.99	0.67	0.33	16	17	0.43	0	1	13	12	31	31	0.83	poor_call
6	100	transition	1.00	0.67	0.33	18	20	0.44	0	1	15	14	31	31	0.83	poor_call
6	100	transversion	0.87	0.50	0.50	21	20	0.44	0	2	15	13	31	28	0.54	poor_call
6	100	transition	0.66	0.50	0.50	16	16	0.46	0	2	12	11	31	21	0.52	poor_call
6	100	transversion	0.98	0.50	0.33	17	17	0.47	0	1	16	14	28	28	0.83	poor_call
6	100	transition	0.96	0.67	0.33	16	17	0.48	0	1	15	13	24	24	0.83	poor_call
6	100	transversion	1.00	0.67	0.33	15	15	0.48	0	1	16	14	29	29	0.83	poor_call
6	100	transition	1.00	0.67	0.33	15	15	0.48	0	1	15	13	31	31	0.83	poor_call
6	98	transition	0.56	0.50	0.50	14	14	0.49	0	2	11	11	15	13	0.52	poor_call
6	83	transition	0.75	0.67	0.33	21	26	0.48	0	2	15	14	26	20	0.47	poor_call
6	98	transition	0.72	0.50	0.50	18	17	0.39	0	3	14	11	13	13	0.41	poor_call
7	72	transition	1.00	0.57	0.43	24	24	0.27	0	2	34	19	40	29	0.12	poor_call
5	80	transition	0.96	0.60	0.40	24	27	0.17	0	1	16	13	28	28	0.00	poor_call
5	84	transversion	0.55	0.40	0.40	17	16	0.34	0	2	28	28	21	15	0.00	poor_call
9	57	indel	0.87	0.67	0.33	25	25	0.05	0	1	56	46	18	14	0.00	poor_call
8	84	transversion	0.74	0.50	0.50	24	30	0.07	0	4	39	29	11	9	0.00	poor_call
14	78	indel	0.97	0.71	0.29	25	24	0.12	0	1	42	30	16	14	0.00	poor_call
16	96	indel	1.00	0.81	0.19	46	45	0.40	1	1	56	49	47	44	0.60	good_call
16	50	indel	1.00	0.81	0.19	45	45	0.41	1	1	56	49	47	42	0.60	good_call
16	4	indel	1.00	0.81	0.19	45	45	0.41	1	1	56	49	47	40	0.60	good_call
17	82	transition	0.66	0.82	0.12	28	29	0.17	1	1	56	29	42	24	0.60	good_call
17	84	indel	1.00	0.47	0.35	19	19	0.42	0	1	35	19	23	11	0.00	poor_call
18	69	transition	0.60	0.94	0.06	23	20	0.43	0	0	42	20	47	47	0.00	poor_call
17	95	transversion	1.00	0.53	0.47	33	34	0.33	3	4	56	37	44	39	0.33	good_call
17	90	transition	1.00	0.59	0.41	43	41	0.20	3	4	50	41	56	45	0.33	good_call
17	81	indel	1.00	0.59	0.41	42	41	0.20	3	4	50	36	56	45	0.33	good_call
17	60	transversion	0.51	0.88	0.12	31	28	0.10	0	0	40	34	27	24	0.00	poor_call
9	39	indel	0.82	0.78	0.22	16	17	0.41	1	1	40	20	35	21	0.00	poor_call
15	100	transition	1.00	0.67	0.33	41	40	0.30	2	2	56	42	56	46	0.50	good_call
15	100	indel	1.00	0.73	0.27	45	45	0.22	2	2	56	39	56	54	0.50	good_call
15	90	transition	1.00	0.67	0.33	39	40	0.19	2	2	51	35	56	42	0.50	good_call
13	76	indel	1.00	0.54	0.38	20	19	0.41	0	1	51	28	30	20	0.00	poor_call
15	67	indel	0.87	0.80	0.20	28	29	0.41	0	0	37	32	17	16	0.00	poor_call
19	94	transition	0.71	0.89	0.11	36	39	0.21	1	1	56	34	37	26	0.20	good_call
19	84	transition	1.00	0.89	0.11	36	38	0.20	1	1	51	33	56	50	0.20	good_call
19	100	transition	1.00	0.89	0.11	45	42	0.15	1	1	56	50	56	48	0.20	good_call
14	78	transversion	1.00	0.57	0.43	33	33	0.09	2	4	56	46	56	42	0.15	good_call
14	86	transversion	1.00	0.64	0.21	27	30	0.08	0	2	51	35	37	37	0.20	good_call
10	76	transition	0.82	0.90	0.10	28	29	0.13	0	1	56	39	47	47	0.88	good_call
10	72	transversion	0.59	0.90	0.10	29	30	0.14	0	1	56	46	42	42	0.88	good_call
10	68	indel	0.79	0.90	0.10	30	30	0.14	0	1	56	47	42	42	0.88	good_call
16	100	indel	0.70	0.94	0.06	42	40	0.21	0	1	56	43	42	42	0.88	good_call
16	50	indel	0.70	0.94	0.06	42	41	0.21	0	1	56	41	42	42	0.88	good_call
16	100	transition	0.59	0.94	0.06	44	44	0.22	0	1	56	47	46	46	0.88	good_call
16	95	indel	0.54	0.94	0.06	35	32	0.39	0	1	45	35	39	39	0.88	good_call
8	59	transition	0.98	0.88	0.12	16	19	0.46	0	1	45	26	56	56	0.88	good_call
9	100	transition	0.79	0.56	0.44	25	25	0.05	0	4	44	30	12	10	0.28	poor_call
9	100	transition	1.00	0.78	0.22	46	46	0.17	0	2	51	45	43	40	0.48	good_call
9	100	transition	1.00	0.67	0.33	42	43	0.24	0	3	43	39	37	36	0.14	good_call
9	100	transversion	1.00	0.56	0.44	41	38	0.36	0	3	51	41	51	44	0.24	good_call
9	100	transition	1.00	0.56	0.44	34	36	0.40	0	3	37	35	45	31	0.14	good_call
9	100	indel	1.00	0.56	0.44	35	38	0.41	0	3	40	33	42	39	0.24	good_call
9	100	indel	1.00	0.56	0.44	35	37	0.41	0	3	40	33	40	39	0.24	good_call
9	100	indel	1.00	0.56	0.44	35	37	0.41	0	3	40	33	40	38	0.24	good_call
9	100	indel	1.00	0.56	0.44	34	36	0.41	0	3	40	33	40	37	0.24	good_call
9	100	indel	1.00	0.56	0.44	34	35	0.41	0	3	40	33	40	37	0.24	good_call
9	100	transversion	1.00	0.67	0.33	27	28	0.42	0	2	34	29	37	30	0.18	good_call
17	100	transition	1.00	0.53	0.47	20	21	0.49	3	3	32	24	34	18	0.24	good_call
9	100	transition	1.00	0.78	0.22	37	36	0.38	0	2	44	42	42	41	0.48	good_call
9	100	transition	1.00	0.78	0.22	40	38	0.28	0	2	41	40	38	38	0.48	good_call
9	100	indel	0.57	0.89	0.11	37	37	0.25	0	1	40	35	37	37	0.50	good_call
9	100	indel	1.00	0.78	0.22	37	36	0.25	0	2	50	42	37	35	0.48	good_call
9	100	indel	1.00	0.78	0.22	37	36	0.25	0	2	56	53	37	35	0.48	good_call
9	100	indel	1.00	0.78	0.22	37	36	0.25	0	2	46	46	37	35	0.48	good_call
9	75	indel	1.00	0.78	0.22	37	37	0.25	0	2	46	42	37	35	0.48	good_call
9	75	indel	1.00	0.78	0.22	38	37	0.25	0	2	41	37	37	35	0.48	good_call
9	50	indel	1.00	0.78	0.22	37	38	0.25	0	2	41	37	37	35	0.48	good_call
9	100	transversion	0.64	0.89	0.11	39	42	0.22	0	1	42	39	42	42	0.07	good_call
9	100	transition	1.00	0.78	0.22	42	42	0.21	0	2	44	42	42	42	0.48	good_call
9	100	indel	1.00	0.78	0.22	47	47	0.19	0	2	51	46	43	43	0.48	good_call
9	100	transition	1.00	0.78	0.22	50	51	0.14	0	2	56	55	56	50	0.48	good_call
9	100	transversion	0.96	0.56	0.44	28	35	0.09	0	4	42	25	15	12	0.33	poor_call
8	100	transversion	1.00	0.62	0.38	20	23	0.05	0	2	11	10	40	27	0.23	poor_call
8	98	indel	0.97	0.62	0.25	21	16	0.04	0	2	39	23	30	24	0.34	poor_call
12	88	transversion	0.83	0.50	0.42	16	21	0.20	0	1	44	21	9	8	0.50	poor_call
12	83	transition	0.56	0.58	0.42	17	21	0.21	0	1	44	23	9	8	0.50	poor_call
14	100	transition	0.54	0.93	0.07	46	45	0.42	0	1	56	46	44	44	0.00	good_call
14	100	transition	1.00	0.57	0.43	48	47	0.40	2	4	56	48	56	49	0.25	good_call
14	92	transition	1.00	0.71	0.29	36	37	0.35	2	2	42	37	40	35	0.17	good_call
14	83	transition	1.00	0.86	0.14	37	38	0.26	0	2	42	34	42	41	0.33	good_call
20	83	transition	0.98	0.85	0.15	33	32	0.38	1	2	56	37	29	23	0.00	good_call
9	74	indel	0.60	0.56	0.44	15	13	0.01	0	3	15	13	17	11	0.33	poor_call
10	78	indel	0.65	0.60	0.30	14	16	0.02	0	2	8	7	11	11	0.36	poor_call
14	81	transversion	0.99	0.43	0.43	17	25	0.08	1	2	11	9	27	14	0.21	poor_call
14	63	indel	0.97	0.50	0.36	18	24	0.08	0	3	27	13	11	9	0.14	poor_call
22	90	transversion	1.00	0.91	0.09	34	33	0.12	1	1	51	35	51	37	0.29	good_call
21	84	indel	0.99	0.81	0.19	30	29	0.10	0	0	51	32	21	18	0.00	poor_call
11	80	transversion	0.78	0.55	0.45	20	22	0.05	0	4	40	26	9	8	0.21	poor_call
10	61	transversion	0.89	0.60	0.40	16	18	0.07	2	2	27	14	14	11	0.00	poor_call
10	46	transversion	0.98	0.70	0.30	23	22	0.09	0	1	42	28	22	19	0.00	poor_call
13	59	transversion	0.96	0.77	0.23	26	27	0.39	0	0	47	25	21	19	0.00	poor_call
15	82	transition	1.00	0.60	0.40	27	27	0.42	2	3	40	27	56	40	0.07	good_call
15	50	transition	0.95	0.87	0.13	29	30	0.17	0	1	51	33	32	30	0.20	good_call
16	69	transition	1.00	0.50	0.19	32	32	0.12	0	0	56	46	7	6	0.00	good_call
14	65	indel	1.00	0.86	0.14	21	20	0.36	0	0	40	19	33	32	0.00	poor_call
13	72	indel	1.00	0.54	0.46	20	20	0.35	0	2	51	27	25	19	0.00	poor_call
12	57	indel	0.96	0.75	0.25	12	12	0.06	0	0	39	13	19	17	0.00	poor_call
14	66	indel	0.98	0.79	0.14	16	14	0.10	0	0	56	19	29	28	0.00	poor_call
16	80	transition	1.00	0.50	0.38	29	28	0.15	2	3	56	45	45	32	0.00	good_call
6	93	transversion	0.66	0.67	0.33	21	19	0.43	0	2	39	30	19	18	0.33	poor_call
6	97	transversion	1.00	0.50	0.50	18	19	0.39	0	2	27	25	25	21	0.00	poor_call
6	100	transversion	0.75	0.67	0.33	32	30	0.14	0	2	42	31	21	20	0.33	poor_call
11	84	transition	0.99	0.55	0.45	20	23	0.13	0	3	47	29	14	11	0.39	poor_call
11	83	transition	0.82	0.55	0.45	20	24	0.13	0	3	56	39	11	8	0.39	poor_call
12	86	indel	1.00	0.58	0.33	27	27	0.41	0	2	45	32	51	30	0.42	poor_call
12	79	indel	1.00	0.58	0.33	27	27	0.41	0	2	45	31	51	30	0.42	poor_call
12	88	transition	0.52	0.67	0.33	27	28	0.38	0	1	45	36	11	10	0.67	poor_call
10	82	transversion	1.00	0.50	0.50	23	22	0.17	1	3	56	27	51	30	0.11	poor_call
17	90	transversion	0.82	0.65	0.29	21	23	0.31	0	0	44	22	13	10	0.00	poor_call
11	74	indel	0.99	0.64	0.36	18	18	0.34	0	4	39	21	17	14	0.08	poor_call
11	61	indel	1.00	0.55	0.45	18	17	0.34	2	2	17	13	34	26	0.42	poor_call
11	42	indel	1.00	0.55	0.45	17	17	0.34	2	2	17	13	33	23	0.42	poor_call
9	66	transition	0.54	0.67	0.33	14	13	0.36	0	3	19	15	16	13	0.22	poor_call
9	62	transversion	0.92	0.56	0.44	8	9	0.37	0	3	10	8	20	12	0.33	poor_call
15	90	transition	0.86	0.60	0.40	22	25	0.43	0	0	56	26	10	8	0.00	poor_call
16	99	transversion	1.00	0.62	0.38	38	39	0.34	2	2	56	35	51	38	0.60	good_call
11	70	indel	1.00	0.64	0.36	26	25	0.05	0	4	51	31	38	32	0.50	good_call
11	45	indel	1.00	0.55	0.36	25	24	0.05	0	4	45	33	38	32	0.50	good_call
11	26	indel	1.00	0.64	0.36	24	24	0.04	0	4	51	31	38	32	0.50	good_call
20	88	transversion	0.65	0.80	0.20	29	32	0.19	0	0	56	35	24	14	0.00	poor_call
20	96	transition	1.00	0.85	0.15	35	36	0.21	1	1	56	33	56	38	0.50	good_call
19	80	transversion	1.00	0.89	0.11	31	33	0.26	1	1	56	29	45	38	0.50	good_call
19	78	transversion	1.00	0.89	0.11	36	36	0.28	1	1	56	35	51	42	0.50	good_call
7	95	transversion	0.54	0.43	0.43	14	15	0.19	0	2	8	8	22	17	0.00	poor_call
7	95	transversion	0.62	0.57	0.43	13	16	0.19	0	2	24	14	8	8	0.12	poor_call
10	94	transversion	0.89	0.60	0.40	14	14	0.43	0	3	35	18	14	11	0.54	poor_call
10	96	transversion	0.87	0.50	0.40	13	14	0.43	0	3	32	16	12	10	0.54	poor_call
10	97	transversion	0.86	0.50	0.40	13	14	0.43	0	3	32	17	11	10	0.54	poor_call
10	99	transversion	0.61	0.70	0.30	13	14	0.43	0	2	32	15	22	14	0.62	poor_call
10	95	transversion	0.59	0.60	0.40	14	14	0.41	0	3	42	20	15	10	0.50	poor_call
10	99	transition	0.99	0.50	0.50	14	14	0.41	0	4	42	23	13	10	0.47	poor_call
14	73	indel	0.98	0.86	0.14	34	33	0.13	0	0	56	36	29	28	0.00	poor_call
15	100	transition	1.00	0.87	0.13	46	47	0.38	1	1	46	42	45	44	0.33	good_call
15	100	transition	1.00	0.60	0.40	47	45	0.34	3	3	51	46	51	46	0.11	good_call
3	95	transversion	0.97	0.67	0.33	40	36	0.12	0	1	40	40	46	46	0.08	poor_call
3	100	indel	0.89	0.67	0.33	43	41	0.12	0	1	48	48	40	40	0.08	poor_call
3	90	indel	0.89	0.67	0.33	45	42	0.13	0	1	46	46	40	40	0.08	poor_call
6	88	transition	0.91	0.67	0.33	22	21	0.07	0	2	51	30	28	22	0.62	poor_call
6	80	transversion	0.98	0.67	0.33	22	24	0.10	0	2	40	28	42	26	0.62	poor_call
6	88	transversion	0.99	0.67	0.33	25	25	0.12	0	2	56	31	29	28	0.62	poor_call
6	92	transversion	1.00	0.50	0.50	24	25	0.13	0	3	56	35	30	21	0.46	poor_call
6	90	transversion	0.99	0.67	0.33	24	24	0.15	0	2	50	33	36	26	0.62	poor_call
7	86	transition	0.94	0.71	0.29	21	21	0.18	0	2	42	31	37	24	0.62	poor_call
7	85	transversion	0.93	0.71	0.29	23	22	0.20	0	2	56	36	31	24	0.62	poor_call
7	82	transition	0.79	0.71	0.29	22	22	0.20	0	2	51	33	30	21	0.62	poor_call
7	84	transition	0.66	0.71	0.29	22	22	0.20	0	2	43	30	28	20	0.62	poor_call
7	87	transversion	1.00	0.57	0.43	22	22	0.22	0	2	42	25	56	38	0.00	poor_call
7	89	transition	0.96	0.71	0.29	21	22	0.22	0	2	56	34	41	25	0.62	poor_call
7	85	transition	0.86	0.71	0.29	19	20	0.23	0	2	51	29	35	22	0.62	poor_call
6	87	indel	1.00	0.50	0.50	22	22	0.25	0	2	50	36	35	24	0.62	poor_call
6	64	indel	1.00	0.50	0.50	23	22	0.25	0	2	50	36	35	24	0.62	poor_call
6	69	indel	1.00	0.50	0.50	21	21	0.26	0	2	50	36	35	26	0.62	poor_call
6	69	indel	1.00	0.50	0.50	21	21	0.26	0	2	50	36	35	25	0.62	poor_call
9	80	transition	0.55	0.78	0.22	15	16	0.29	0	2	43	19	31	20	0.62	poor_call
9	85	transversion	0.77	0.67	0.22	16	16	0.32	1	1	43	22	26	22	0.12	poor_call
7	84	transition	0.60	0.71	0.29	16	16	0.49	0	1	56	28	21	19	0.00	poor_call
5	74	indel	0.83	0.80	0.20	19	20	0.30	0	1	42	33	40	40	0.12	poor_call
4	70	indel	0.99	0.75	0.25	23	23	0.29	0	1	56	56	53	53	0.12	poor_call
14	79	transversion	1.00	0.71	0.21	17	16	0.21	0	1	40	17	29	24	0.29	poor_call
14	75	indel	1.00	0.86	0.14	20	18	0.21	0	0	40	18	40	38	0.00	poor_call
14	85	transition	0.99	0.57	0.43	11	15	0.24	0	1	9	7	9	7	0.14	poor_call
15	79	transversion	1.00	0.47	0.33	13	19	0.29	0	0	10	8	24	19	0.00	poor_call
15	82	transition	1.00	0.53	0.47	36	36	0.43	3	4	56	39	56	40	0.18	good_call
16	84	transition	1.00	0.88	0.12	39	40	0.35	1	1	56	39	56	43	0.29	good_call
9	83	transition	0.81	0.56	0.22	12	17	0.03	0	2	8	8	10	9	0.14	poor_call
8	71	indel	0.95	0.38	0.38	15	18	0.04	0	2	18	13	21	20	0.17	poor_call
11	65	transition	1.00	0.55	0.27	21	22	0.12	0	2	37	27	39	38	0.00	good_call
17	94	transition	1.00	0.59	0.41	36	36	0.32	3	3	51	33	51	33	0.11	good_call
11	68	indel	0.95	0.64	0.27	19	19	0.09	0	0	40	18	19	16	0.00	poor_call
14	47	transversion	0.79	0.50	0.43	15	19	0.12	0	0	8	6	39	20	0.00	poor_call
13	86	transversion	0.82	0.62	0.38	16	17	0.09	1	1	29	20	12	9	0.00	poor_call
13	82	transition	0.66	0.85	0.15	26	28	0.21	0	1	37	22	34	24	0.25	poor_call
13	92	transversion	0.71	0.85	0.15	32	31	0.25	1	1	56	40	37	24	0.00	poor_call
14	93	transversion	0.80	0.71	0.29	23	23	0.30	0	0	48	34	18	12	0.00	poor_call
15	94	transversion	0.99	0.67	0.33	26	27	0.47	0	0	56	29	20	13	0.00	poor_call
15	88	transversion	1.00	0.67	0.33	25	28	0.48	0	0	51	24	21	17	0.00	poor_call
15	98	transversion	1.00	0.67	0.33	28	29	0.48	0	0	56	34	16	14	0.00	poor_call
15	95	transversion	0.99	0.73	0.27	28	27	0.47	0	0	56	34	19	17	0.00	poor_call
15	95	transversion	0.92	0.73	0.27	29	28	0.43	0	0	56	33	22	14	0.00	poor_call
15	97	transversion	0.97	0.67	0.33	22	23	0.39	0	0	51	23	13	12	0.00	poor_call
15	88	transversion	0.98	0.60	0.33	21	24	0.38	0	0	35	21	13	12	0.00	poor_call
15	90	transition	0.93	0.73	0.27	24	24	0.38	0	0	46	27	17	14	0.00	poor_call
15	100	transversion	0.99	0.73	0.27	32	31	0.32	1	1	56	40	37	16	0.25	poor_call
15	93	transversion	1.00	0.67	0.33	23	24	0.27	0	0	44	20	17	14	0.00	poor_call
15	96	transition	1.00	0.80	0.20	27	25	0.25	0	0	51	25	29	23	0.00	poor_call
15	96	transition	1.00	0.67	0.33	26	26	0.24	0	0	56	34	21	17	0.00	poor_call
14	86	transversion	1.00	0.71	0.29	25	26	0.23	0	1	51	27	17	17	0.25	poor_call
13	94	transition	0.98	0.62	0.38	25	25	0.20	0	1	51	34	13	11	0.25	poor_call
13	88	transition	0.91	0.77	0.15	24	24	0.19	0	1	47	21	14	14	0.25	poor_call
13	94	transversion	0.99	0.62	0.38	19	19	0.16	0	1	35	19	14	12	0.25	poor_call
15	89	indel	0.92	0.80	0.20	27	26	0.08	0	1	40	29	17	17	0.25	poor_call
15	82	indel	1.00	0.60	0.40	26	27	0.09	0	1	56	36	18	10	0.25	poor_call
15	95	transversion	1.00	0.73	0.27	27	28	0.10	1	2	40	26	42	28	0.25	good_call
15	75	indel	1.00	0.67	0.33	29	28	0.10	0	1	56	46	17	14	0.25	poor_call
16	100	transversion	1.00	0.75	0.25	43	43	0.31	2	2	56	41	56	45	0.25	good_call
16	98	transition	1.00	0.69	0.31	43	41	0.41	0	1	56	45	17	15	0.25	poor_call
14	97	transversion	0.91	0.71	0.29	36	37	0.39	0	0	56	47	17	14	0.00	poor_call
14	92	transversion	0.91	0.71	0.29	32	33	0.36	0	0	56	43	16	14	0.00	poor_call
13	91	transversion	1.00	0.62	0.38	30	31	0.28	2	2	46	37	40	28	0.25	good_call
12	86	transition	1.00	0.50	0.33	20	20	0.16	1	1	39	20	39	29	0.25	poor_call
12	81	indel	0.99	0.50	0.42	16	18	0.14	0	2	45	24	19	11	0.12	poor_call
12	88	indel	1.00	0.58	0.42	23	22	0.11	0	0	37	29	56	34	0.00	poor_call
15	51	indel	0.64	0.80	0.20	18	20	0.38	0	0	42	23	15	14	0.00	poor_call
17	91	transversion	1.00	0.76	0.24	35	34	0.12	2	2	42	34	42	36	0.00	good_call
5	84	transversion	0.73	0.60	0.40	16	19	0.18	0	1	13	10	30	30	0.05	poor_call
9	86	transition	0.52	0.44	0.33	16	17	0.25	0	2	22	14	13	11	0.07	poor_call
10	92	indel	0.86	0.90	0.10	19	21	0.26	0	0	45	18	44	44	0.00	poor_call
10	88	transition	1.00	0.60	0.40	16	15	0.33	0	1	44	30	18	15	0.03	poor_call
10	92	transition	1.00	0.60	0.40	17	15	0.33	0	1	44	31	20	15	0.03	poor_call
9	91	transversion	0.51	0.44	0.33	13	13	0.34	1	1	24	19	12	11	0.13	poor_call
9	86	transversion	0.99	0.44	0.33	12	14	0.34	0	0	19	15	16	14	0.00	poor_call
8	89	transition	0.53	0.75	0.25	14	18	0.37	0	0	31	15	20	19	0.00	poor_call
8	87	transversion	0.71	0.62	0.38	14	15	0.39	0	0	24	17	13	13	0.00	poor_call
8	88	transversion	0.99	0.62	0.38	14	16	0.39	0	0	21	18	24	18	0.00	poor_call
8	88	transversion	1.00	0.50	0.50	17	16	0.40	0	1	31	23	26	18	0.32	poor_call
8	82	transition	1.00	0.50	0.50	17	17	0.40	0	1	36	31	21	16	0.32	poor_call
8	93	transversion	0.88	0.50	0.50	17	17	0.40	0	1	33	31	11	10	0.32	poor_call
9	92	transversion	0.92	0.67	0.33	17	17	0.41	0	0	36	22	23	16	0.00	poor_call
9	92	transversion	1.00	0.56	0.44	13	15	0.42	0	0	20	14	28	22	0.00	poor_call
9	95	transversion	1.00	0.67	0.33	20	16	0.43	0	0	40	17	44	37	0.00	poor_call
9	90	transversion	0.74	0.56	0.33	18	17	0.44	0	2	42	28	17	13	0.26	poor_call
9	92	transversion	0.60	0.67	0.33	15	14	0.45	0	0	21	15	15	13	0.00	poor_call
9	88	transversion	1.00	0.67	0.33	13	13	0.45	0	0	22	15	31	28	0.00	poor_call
9	87	transition	1.00	0.67	0.33	12	12	0.46	0	1	13	10	31	22	0.32	poor_call
9	88	transversion	0.98	0.67	0.33	11	11	0.46	0	2	13	12	24	18	0.26	poor_call
9	92	transition	0.84	0.56	0.44	12	13	0.47	1	3	14	11	13	10	0.19	poor_call
9	92	transversion	0.99	0.56	0.44	18	16	0.48	0	2	42	31	30	14	0.26	poor_call
9	89	transversion	0.97	0.56	0.44	12	14	0.50	1	1	24	16	13	12	0.13	poor_call
9	92	transversion	0.99	0.44	0.33	11	13	0.49	0	0	16	14	23	18	0.00	poor_call
9	91	transversion	1.00	0.56	0.44	11	11	0.49	0	2	33	16	19	14	0.26	poor_call
9	85	transversion	0.99	0.44	0.33	13	13	0.48	0	0	16	13	16	14	0.00	poor_call
9	89	transversion	1.00	0.56	0.44	14	13	0.47	1	1	26	20	33	22	0.05	poor_call
9	86	transversion	0.65	0.67	0.33	13	13	0.46	0	0	24	18	16	13	0.00	poor_call
9	86	transversion	0.59	0.67	0.33	14	14	0.45	0	0	29	21	16	13	0.00	poor_call
9	88	transversion	1.00	0.56	0.44	15	16	0.44	0	0	18	15	18	16	0.00	poor_call
9	96	transversion	0.97	0.56	0.44	16	16	0.43	0	2	27	22	14	12	0.26	poor_call
8	92	transversion	0.58	0.62	0.38	16	17	0.42	0	2	37	23	17	12	0.22	poor_call
8	90	transversion	1.00	0.62	0.38	15	17	0.42	0	1	15	13	22	19	0.21	poor_call
8	89	transversion	0.76	0.62	0.38	12	14	0.40	0	2	23	14	17	13	0.17	poor_call
7	88	indel	0.69	0.57	0.29	23	22	0.31	0	2	56	54	24	18	0.26	poor_call
7	82	transition	0.95	0.71	0.29	17	18	0.24	0	2	32	21	33	24	0.07	poor_call
7	83	transversion	0.64	0.86	0.14	21	20	0.21	0	1	44	32	40	40	0.32	poor_call
7	57	transversion	1.00	0.71	0.29	29	28	0.44	0	2	56	33	56	52	0.00	poor_call
17	94	indel	1.00	0.76	0.24	32	29	0.46	0	0	56	35	34	28	0.00	poor_call
17	75	indel	1.00	0.82	0.18	31	29	0.46	0	0	56	34	33	30	0.00	poor_call
17	100	transversion	1.00	0.53	0.47	43	44	0.37	4	4	51	46	56	40	0.06	good_call
8	79	indel	0.99	0.62	0.38	15	20	0.21	0	2	17	9	27	20	0.12	poor_call
15	100	transition	0.88	0.53	0.33	16	16	0.13	0	0	27	16	11	10	0.00	poor_call
15	94	indel	1.00	0.53	0.40	16	18	0.17	0	0	27	17	17	14	0.00	poor_call
15	99	transition	0.83	0.40	0.40	15	18	0.18	0	0	22	14	9	7	0.00	poor_call
15	97	transition	1.00	0.47	0.47	24	23	0.22	0	0	40	18	33	29	0.00	poor_call
15	100	transition	1.00	0.53	0.47	25	25	0.22	0	0	40	26	22	20	0.00	poor_call
15	96	transition	1.00	0.53	0.47	27	23	0.25	0	0	46	41	30	25	0.00	poor_call
15	90	transversion	1.00	0.47	0.47	16	23	0.27	0	0	19	15	8	7	0.00	poor_call
15	100	transversion	1.00	0.60	0.40	18	23	0.28	0	0	20	12	19	12	0.00	poor_call
15	90	transversion	0.52	0.73	0.27	26	24	0.29	0	0	46	38	12	12	0.00	poor_call
15	100	transversion	0.98	0.73	0.27	41	40	0.42	0	0	56	45	19	16	0.00	poor_call
15	100	transversion	0.59	0.80	0.20	42	42	0.45	0	0	56	39	17	16	0.00	poor_call
15	100	transversion	1.00	0.53	0.47	32	33	0.41	0	0	51	41	23	19	0.00	poor_call
15	100	transversion	1.00	0.53	0.47	31	36	0.36	0	0	51	36	17	13	0.00	poor_call
15	100	transversion	0.91	0.60	0.40	26	31	0.26	0	0	35	20	11	8	0.00	poor_call
15	94	transversion	1.00	0.67	0.27	28	30	0.26	0	0	35	15	21	17	0.00	poor_call
15	100	transversion	1.00	0.60	0.40	18	21	0.17	0	0	17	13	16	14	0.00	poor_call
15	93	transversion	1.00	0.53	0.47	20	20	0.17	0	0	22	18	40	26	0.00	poor_call
18	88	indel	0.77	0.83	0.17	33	34	0.20	0	0	56	35	17	16	0.00	poor_call
12	81	indel	1.00	0.67	0.33	26	26	0.40	0	0	37	31	28	24	0.00	poor_call
8	48	indel	1.00	0.75	0.25	18	13	0.11	0	2	22	15	35	32	0.00	poor_call
10	78	transversion	1.00	0.70	0.30	15	13	0.04	0	3	32	18	27	23	0.09	poor_call
10	75	indel	1.00	0.50	0.50	14	13	0.04	0	4	26	22	34	26	0.08	poor_call
15	86	transversion	1.00	0.53	0.27	15	17	0.06	0	1	12	11	18	12	0.07	poor_call
19	90	indel	1.00	0.79	0.21	36	38	0.42	2	2	51	30	56	44	0.23	good_call
19	63	indel	1.00	0.79	0.16	36	38	0.42	1	1	56	39	56	39	0.27	good_call
19	39	indel	0.96	0.95	0.05	36	38	0.42	0	0	56	32	53	53	0.00	poor_call
19	96	transition	1.00	0.74	0.26	34	37	0.49	2	2	43	33	51	36	0.03	good_call
19	86	transition	1.00	0.79	0.21	33	36	0.48	2	2	56	36	43	34	0.23	good_call
19	97	transition	1.00	0.74	0.26	33	32	0.44	2	2	40	28	40	37	0.23	good_call
21	94	transversion	1.00	0.67	0.33	29	32	0.30	0	0	40	31	24	19	0.00	poor_call
21	94	transition	1.00	0.67	0.33	32	32	0.27	0	0	48	37	33	24	0.00	poor_call
21	96	transversion	0.99	0.76	0.24	29	29	0.25	0	0	51	32	21	14	0.00	poor_call
21	95	transition	0.80	0.81	0.19	29	29	0.24	0	0	56	32	21	17	0.00	poor_call
21	95	transition	1.00	0.71	0.29	27	25	0.11	0	0	40	29	22	17	0.00	poor_call
20	81	transversion	0.99	0.60	0.30	18	19	0.05	0	0	29	22	15	11	0.00	poor_call
16	79	transversion	0.94	0.56	0.38	21	23	0.12	0	0	34	28	12	9	0.00	poor_call
16	79	transversion	0.65	0.62	0.38	18	20	0.15	0	0	32	18	9	8	0.00	poor_call
14	100	transversion	0.84	0.64	0.36	15	13	0.01	0	0	34	30	10	10	0.00	poor_call
15	99	transition	0.92	0.73	0.27	15	16	0.02	0	0	11	8	15	14	0.00	poor_call
15	100	transition	1.00	0.60	0.40	22	17	0.03	0	0	34	30	16	15	0.00	poor_call
15	100	transition	1.00	0.60	0.40	21	17	0.03	0	0	34	30	19	17	0.00	poor_call
16	92	transition	0.54	0.69	0.25	16	16	0.05	0	0	32	18	13	12	0.00	poor_call
16	100	transversion	0.98	0.56	0.25	23	22	0.07	0	0	28	19	15	13	0.00	poor_call
16	100	transition	0.53	0.69	0.31	18	22	0.10	0	0	42	23	10	9	0.00	poor_call
16	99	transition	0.84	0.56	0.31	23	22	0.11	0	0	42	30	10	10	0.00	poor_call
16	100	transversion	0.95	0.69	0.31	19	20	0.13	0	0	28	18	13	12	0.00	poor_call
16	100	indel	1.00	0.50	0.44	17	18	0.13	0	0	30	21	17	14	0.00	poor_call
16	99	transition	0.71	0.75	0.12	18	17	0.13	0	1	21	15	28	24	0.10	poor_call
16	100	transversion	1.00	0.62	0.38	17	19	0.14	0	0	14	11	19	16	0.00	poor_call
16	100	transversion	1.00	0.56	0.38	18	19	0.14	0	0	19	14	13	11	0.00	poor_call
16	99	transversion	0.98	0.50	0.31	18	19	0.14	0	0	22	18	11	11	0.00	poor_call
16	99	transversion	1.00	0.38	0.31	19	21	0.16	0	0	15	14	19	16	0.00	poor_call
16	92	transversion	0.79	0.69	0.31	20	22	0.17	0	0	40	24	11	10	0.00	poor_call
16	100	transversion	1.00	0.56	0.38	24	25	0.19	0	0	56	38	15	15	0.00	poor_call
16	99	transition	1.00	0.62	0.31	25	25	0.19	0	0	43	30	15	14	0.00	poor_call
16	100	transversion	1.00	0.56	0.38	20	23	0.21	0	0	15	11	17	13	0.00	poor_call
16	100	transversion	0.92	0.62	0.25	19	22	0.23	0	0	24	17	16	14	0.00	poor_call
16	100	transition	1.00	0.69	0.31	23	22	0.26	0	0	56	27	17	15	0.00	poor_call
16	95	transversion	1.00	0.50	0.50	20	22	0.27	0	1	22	19	31	17	0.10	poor_call
16	100	transition	1.00	0.56	0.38	23	22	0.28	0	0	42	35	15	14	0.00	poor_call
16	93	transversion	0.87	0.56	0.44	19	20	0.31	0	0	47	26	9	7	0.00	poor_call
16	100	transversion	0.61	0.56	0.38	19	19	0.31	0	0	47	28	12	7	0.00	poor_call
16	100	transition	0.91	0.69	0.31	16	16	0.33	0	0	18	12	14	11	0.00	poor_call
16	100	transversion	0.99	0.69	0.31	15	15	0.34	0	1	16	11	15	13	0.10	poor_call
16	95	transversion	0.59	0.69	0.31	15	16	0.35	0	1	36	20	14	9	0.10	poor_call
14	96	transversion	0.66	0.64	0.36	12	12	0.38	0	2	13	9	10	9	0.02	poor_call
6	97	transversion	0.58	0.67	0.33	9	8	0.47	0	2	15	12	17	17	0.02	poor_call
16	100	indel	0.72	0.62	0.31	20	23	0.28	0	2	33	21	12	8	0.33	poor_call
16	100	transition	1.00	0.62	0.38	33	33	0.39	2	3	42	32	47	35	0.26	good_call
16	100	transversion	1.00	0.62	0.38	30	29	0.41	2	3	42	30	51	30	0.26	good_call
16	99	transition	1.00	0.81	0.19	28	27	0.42	0	1	56	27	30	25	0.17	poor_call
16	98	transition	0.98	0.75	0.25	24	26	0.43	2	2	42	20	24	16	0.22	poor_call
16	98	transversion	1.00	0.44	0.44	23	26	0.44	3	3	42	26	33	20	0.15	poor_call
16	99	transversion	1.00	0.62	0.38	27	27	0.46	2	4	44	28	38	24	0.26	poor_call
16	100	transversion	1.00	0.62	0.38	30	30	0.47	2	3	48	28	44	26	0.20	poor_call
16	100	transversion	0.97	0.69	0.25	35	35	0.45	0	0	56	50	22	15	0.00	poor_call
16	100	transversion	1.00	0.62	0.31	33	36	0.43	2	3	51	29	37	30	0.20	poor_call
16	100	transversion	1.00	0.69	0.31	33	36	0.36	2	2	51	27	33	27	0.22	poor_call
16	100	indel	1.00	0.44	0.25	28	30	0.28	0	0	56	33	37	32	0.00	poor_call
16	100	indel	1.00	0.56	0.38	26	29	0.27	1	3	33	18	56	35	0.30	poor_call
16	100	indel	1.00	0.56	0.31	25	28	0.27	0	2	33	18	56	43	0.33	poor_call
16	100	transversion	1.00	0.69	0.25	26	26	0.25	0	2	34	27	40	29	0.33	poor_call
15	100	transition	1.00	0.60	0.33	26	26	0.24	1	4	37	22	40	31	0.24	poor_call
15	94	transition	0.55	0.87	0.07	26	25	0.23	0	1	56	29	15	15	0.28	poor_call
13	98	indel	0.99	0.77	0.23	23	21	0.14	0	0	56	32	30	19	0.00	poor_call
8	100	transversion	0.56	0.50	0.38	23	25	0.16	0	3	56	31	12	11	0.25	poor_call
8	98	transition	0.93	0.50	0.50	22	23	0.17	0	4	32	17	11	10	0.34	poor_call
8	100	transversion	1.00	0.62	0.25	19	25	0.26	0	1	14	12	44	44	0.17	poor_call
7	100	transversion	0.99	0.57	0.43	23	28	0.30	0	2	13	12	29	20	0.46	poor_call
7	100	transition	1.00	0.71	0.29	26	31	0.19	0	1	21	20	35	35	0.17	poor_call
7	100	transversion	0.80	0.57	0.43	24	25	0.14	0	3	33	25	17	13	0.46	poor_call
7	95	indel	1.00	0.57	0.43	25	26	0.14	0	2	42	30	25	21	0.67	poor_call
7	100	indel	1.00	0.57	0.43	26	26	0.14	0	2	42	30	25	21	0.67	poor_call
7	100	indel	1.00	0.57	0.29	27	26	0.14	0	1	42	30	30	30	0.74	poor_call
7	100	indel	1.00	0.57	0.43	27	26	0.14	0	2	42	30	30	22	0.67	poor_call
7	100	indel	1.00	0.57	0.43	27	26	0.14	0	2	42	30	27	22	0.67	poor_call
7	60	indel	0.95	0.57	0.29	27	26	0.14	0	1	42	30	22	22	0.74	poor_call
7	58	indel	1.00	0.57	0.43	28	27	0.13	0	2	42	30	28	20	0.67	poor_call
7	60	indel	1.00	0.57	0.43	28	27	0.13	0	2	42	30	28	20	0.67	poor_call
7	60	indel	1.00	0.57	0.43	28	27	0.13	0	2	42	30	28	21	0.67	poor_call
7	58	indel	1.00	0.57	0.43	27	27	0.13	0	2	42	30	45	39	0.67	poor_call
7	100	indel	1.00	0.57	0.43	27	27	0.13	0	2	42	30	45	39	0.67	poor_call
7	60	indel	1.00	0.57	0.43	27	27	0.13	0	2	42	30	20	17	0.67	poor_call
7	60	indel	0.95	0.57	0.43	27	26	0.13	0	2	42	30	15	14	0.67	poor_call
7	60	indel	0.91	0.57	0.43	27	26	0.13	0	2	42	30	15	12	0.67	poor_call
7	100	transversion	0.97	0.57	0.43	16	18	0.10	0	2	13	11	26	22	0.41	poor_call
6	100	transversion	0.96	0.50	0.50	19	21	0.07	0	2	15	14	34	24	0.13	poor_call
6	98	transition	0.99	0.67	0.33	17	16	0.06	0	1	11	11	40	40	0.17	poor_call
16	94	transition	1.00	0.56	0.38	23	23	0.03	0	1	24	12	22	16	0.00	poor_call
16	86	indel	0.54	0.62	0.38	21	21	0.03	0	0	48	28	8	6	0.00	poor_call
17	86	transition	0.90	0.35	0.24	20	23	0.04	0	0	30	21	6	6	0.00	poor_call
17	92	transition	1.00	0.71	0.29	36	33	0.15	0	0	47	36	19	18	0.00	poor_call
17	97	transversion	0.96	0.82	0.18	33	35	0.16	0	0	42	21	23	21	0.00	poor_call
17	98	transition	0.76	0.65	0.35	24	29	0.23	0	0	46	24	10	8	0.00	poor_call
17	92	transversion	0.98	0.53	0.41	24	29	0.23	0	0	42	23	10	8	0.00	poor_call
4	52	indel	0.82	0.75	0.25	15	15	0.03	0	1	15	12	39	39	0.00	poor_call
17	94	transition	1.00	0.59	0.35	12	14	0.07	1	1	13	11	22	15	0.26	poor_call
18	92	transition	0.52	0.83	0.17	19	20	0.09	0	0	37	21	19	17	0.00	poor_call
18	97	transversion	0.99	0.56	0.44	17	21	0.12	0	2	24	17	11	8	0.21	poor_call
18	98	transversion	1.00	0.44	0.39	17	21	0.12	0	1	13	10	24	16	0.02	poor_call
18	94	transversion	0.99	0.72	0.22	23	22	0.13	0	0	51	39	27	18	0.00	poor_call
18	96	transversion	1.00	0.56	0.44	27	28	0.17	2	2	34	26	46	23	0.22	poor_call
18	98	transition	1.00	0.56	0.44	24	25	0.21	2	2	22	15	48	26	0.22	poor_call
18	96	transversion	1.00	0.67	0.33	20	22	0.22	1	1	30	21	13	12	0.26	poor_call
18	99	transversion	1.00	0.50	0.50	14	16	0.24	0	3	40	20	25	14	0.15	poor_call
17	100	indel	0.94	0.71	0.29	14	15	0.25	0	1	56	20	11	10	0.10	poor_call
17	96	transversion	1.00	0.41	0.29	15	16	0.26	0	1	51	26	14	10	0.32	poor_call
17	91	transversion	0.95	0.65	0.29	17	17	0.27	0	1	56	32	13	12	0.32	poor_call
17	96	transition	0.98	0.71	0.29	19	17	0.27	0	1	51	28	14	13	0.32	poor_call
17	94	transversion	1.00	0.59	0.29	19	17	0.27	0	1	51	24	14	13	0.32	poor_call
17	96	transition	1.00	0.59	0.29	18	17	0.27	0	1	56	25	18	17	0.32	poor_call
17	93	transition	1.00	0.59	0.29	17	18	0.28	0	1	56	26	15	13	0.10	poor_call
17	89	transversion	1.00	0.53	0.41	17	18	0.29	0	1	56	24	12	12	0.32	poor_call
17	96	transversion	1.00	0.59	0.41	18	17	0.30	0	1	56	24	14	13	0.32	poor_call
17	98	transition	1.00	0.47	0.41	18	17	0.30	0	1	51	28	12	11	0.32	poor_call
17	94	transition	0.99	0.59	0.35	17	17	0.30	0	0	51	23	10	10	0.00	poor_call
17	96	transversion	1.00	0.59	0.41	17	17	0.31	0	1	51	24	12	12	0.32	poor_call
17	94	transversion	1.00	0.41	0.35	16	17	0.31	0	0	51	26	11	11	0.00	poor_call
17	91	transversion	1.00	0.47	0.41	15	16	0.32	0	1	56	28	10	10	0.32	poor_call
17	97	transversion	1.00	0.53	0.41	15	16	0.32	0	1	56	25	11	10	0.32	poor_call
17	95	transversion	1.00	0.41	0.35	17	16	0.33	2	2	12	11	45	29	0.22	poor_call
17	95	transversion	0.99	0.59	0.35	16	16	0.35	0	1	56	21	11	10	0.32	poor_call
17	96	transition	1.00	0.53	0.47	15	15	0.35	0	2	56	25	14	12	0.21	poor_call
17	92	transversion	1.00	0.53	0.41	15	15	0.36	0	1	56	23	13	12	0.32	poor_call
17	92	transversion	1.00	0.53	0.41	14	15	0.36	0	1	56	23	13	13	0.32	poor_call
17	92	transversion	1.00	0.41	0.41	14	15	0.36	0	2	51	28	10	10	0.21	poor_call
17	93	transition	1.00	0.53	0.47	14	15	0.37	0	1	45	21	9	9	0.32	poor_call
17	92	transversion	1.00	0.53	0.47	15	15	0.37	2	2	11	9	40	21	0.22	poor_call
17	92	transversion	1.00	0.53	0.47	15	15	0.38	0	1	51	25	11	11	0.32	poor_call
17	96	transversion	0.99	0.53	0.29	16	15	0.38	0	0	51	22	11	11	0.00	poor_call
17	98	transversion	1.00	0.53	0.47	17	16	0.38	0	1	51	21	11	11	0.32	poor_call
17	93	transversion	1.00	0.47	0.29	16	16	0.39	1	2	11	11	51	30	0.18	poor_call
17	90	transition	0.95	0.71	0.29	16	17	0.41	0	2	56	21	13	12	0.21	poor_call
17	96	indel	1.00	0.76	0.24	16	17	0.41	1	1	17	14	56	34	0.26	poor_call
17	92	indel	1.00	0.71	0.29	16	16	0.41	2	2	17	14	56	30	0.22	poor_call
17	95	indel	1.00	0.65	0.35	16	16	0.41	2	2	31	18	56	27	0.22	poor_call
17	97	indel	1.00	0.65	0.35	17	16	0.41	2	2	24	16	56	27	0.22	poor_call
17	96	indel	1.00	0.53	0.41	17	16	0.41	2	2	24	16	56	25	0.22	poor_call
17	88	indel	1.00	0.65	0.35	17	16	0.42	2	2	16	13	56	27	0.22	poor_call
17	87	indel	0.84	0.76	0.24	17	16	0.42	0	0	56	24	13	12	0.00	poor_call
17	82	transversion	0.99	0.59	0.41	16	17	0.42	0	1	56	28	9	9	0.32	poor_call
17	86	transition	1.00	0.53	0.47	16	17	0.43	0	1	56	29	9	9	0.32	poor_call
17	86	transversion	1.00	0.53	0.47	16	17	0.43	2	2	9	9	56	30	0.22	poor_call
17	96	transition	1.00	0.65	0.24	17	16	0.43	1	1	17	12	51	38	0.26	poor_call
17	98	indel	1.00	0.53	0.47	17	17	0.44	0	1	43	23	12	11	0.32	poor_call
17	97	indel	1.00	0.53	0.47	17	18	0.44	2	2	15	12	43	27	0.22	poor_call
17	98	indel	1.00	0.53	0.47	18	18	0.45	0	1	43	22	12	11	0.32	poor_call
17	99	indel	1.00	0.53	0.47	18	18	0.46	2	2	23	17	51	27	0.22	poor_call
17	96	indel	1.00	0.53	0.35	18	18	0.47	2	2	18	15	43	27	0.22	poor_call
17	97	indel	1.00	0.53	0.47	18	18	0.47	2	2	18	15	43	21	0.22	poor_call
17	98	transversion	1.00	0.47	0.41	20	19	0.48	0	2	56	27	13	12	0.21	poor_call
17	97	indel	1.00	0.59	0.29	20	20	0.49	2	2	33	25	50	30	0.22	poor_call
17	90	indel	1.00	0.71	0.29	20	20	0.49	1	1	29	21	50	29	0.26	poor_call
17	94	indel	1.00	0.82	0.18	21	20	0.49	1	1	21	17	50	40	0.26	poor_call
17	93	indel	1.00	0.41	0.41	21	19	0.50	0	2	50	29	21	19	0.21	poor_call
17	95	indel	1.00	0.71	0.29	20	19	0.50	1	1	21	16	50	40	0.26	poor_call
17	85	indel	1.00	0.71	0.29	20	19	0.50	1	1	30	22	50	40	0.26	poor_call
17	90	indel	0.98	0.76	0.24	19	19	0.50	0	0	43	28	12	11	0.00	poor_call
17	80	indel	0.98	0.76	0.24	19	19	0.50	0	0	43	27	12	11	0.00	poor_call
15	91	transversion	0.62	0.67	0.27	19	19	0.49	0	1	43	28	11	11	0.32	poor_call
15	96	transition	0.53	0.60	0.20	17	17	0.47	0	1	51	27	15	14	0.32	poor_call
15	88	indel	0.73	0.73	0.27	18	18	0.45	0	1	51	25	10	10	0.32	poor_call
15	91	indel	0.73	0.73	0.27	18	18	0.45	0	1	56	31	10	10	0.32	poor_call
15	98	indel	0.89	0.53	0.27	18	19	0.45	0	1	45	34	10	10	0.32	poor_call
17	97	indel	1.00	0.65	0.24	20	20	0.43	1	1	29	14	45	36	0.19	poor_call
17	97	indel	1.00	0.71	0.29	20	20	0.43	2	2	16	11	45	36	0.22	poor_call
17	98	indel	1.00	0.65	0.35	19	19	0.43	2	3	16	11	45	32	0.20	poor_call
17	94	indel	1.00	0.65	0.35	19	19	0.43	2	3	24	14	45	32	0.20	poor_call
17	95	indel	1.00	0.53	0.41	19	19	0.42	2	4	21	14	45	29	0.18	poor_call
17	88	indel	1.00	0.59	0.41	19	19	0.42	2	4	27	13	45	29	0.18	poor_call
17	88	transversion	0.97	0.53	0.35	19	19	0.42	0	0	45	28	11	10	0.00	poor_call
17	88	transversion	1.00	0.53	0.47	19	18	0.41	1	1	51	27	12	10	0.10	poor_call
19	98	transition	1.00	0.68	0.32	18	18	0.40	0	2	56	24	23	15	0.14	poor_call
19	98	transversion	1.00	0.58	0.37	18	18	0.40	0	0	56	26	10	10	0.00	poor_call
19	100	transition	0.97	0.84	0.16	17	18	0.39	0	0	56	21	27	22	0.00	poor_call
18	96	transversion	0.99	0.61	0.28	18	18	0.38	0	0	56	25	13	12	0.00	poor_call
18	98	transition	0.99	0.67	0.33	18	18	0.38	0	0	56	28	11	11	0.00	poor_call
18	94	transversion	0.74	0.78	0.22	18	18	0.38	0	0	56	24	13	13	0.00	poor_call
18	94	transversion	1.00	0.44	0.28	18	18	0.37	0	0	45	24	12	12	0.00	poor_call
17	96	transversion	0.77	0.71	0.24	18	17	0.36	0	0	56	27	13	12	0.00	poor_call
17	96	transition	0.93	0.47	0.24	17	17	0.36	0	0	56	32	14	12	0.00	poor_call
17	97	transition	0.65	0.65	0.24	17	16	0.36	0	2	56	27	13	12	0.14	poor_call
17	98	transversion	0.58	0.71	0.24	16	16	0.31	0	0	45	20	13	12	0.00	poor_call
17	98	transition	1.00	0.53	0.35	15	16	0.30	0	2	43	23	13	11	0.14	poor_call
17	96	transition	1.00	0.41	0.35	16	16	0.28	2	2	43	21	14	11	0.05	poor_call
17	99	transversion	0.59	0.65	0.24	18	19	0.26	0	2	51	23	11	11	0.14	poor_call
17	99	transition	0.87	0.71	0.29	18	18	0.25	0	1	40	25	12	11	0.14	poor_call
17	98	transversion	1.00	0.53	0.41	16	17	0.24	0	2	38	24	14	12	0.14	poor_call
17	98	transition	0.96	0.65	0.29	17	16	0.23	0	2	56	26	13	12	0.14	poor_call
17	94	transversion	0.81	0.71	0.29	16	16	0.21	0	1	40	23	12	10	0.14	poor_call
17	96	transition	0.93	0.65	0.29	16	16	0.21	0	2	40	24	12	11	0.14	poor_call
17	97	transversion	0.93	0.71	0.29	15	15	0.20	0	2	45	21	13	12	0.14	poor_call
17	99	transversion	1.00	0.59	0.41	15	15	0.20	0	2	45	21	11	11	0.14	poor_call
17	98	transversion	1.00	0.35	0.29	15	15	0.19	0	0	19	14	56	34	0.00	poor_call
17	96	transversion	0.70	0.65	0.29	15	15	0.18	0	2	39	23	10	10	0.14	poor_call
17	96	transversion	0.84	0.47	0.29	16	16	0.17	0	2	56	31	9	8	0.14	poor_call
17	96	transition	1.00	0.41	0.29	16	16	0.17	0	0	56	31	21	18	0.00	poor_call
19	97	indel	0.97	0.68	0.21	17	17	0.16	0	0	40	23	17	14	0.00	poor_call
19	96	transition	0.92	0.58	0.26	20	19	0.15	0	1	56	35	18	15	0.14	poor_call
18	92	transition	0.79	0.89	0.11	20	20	0.15	0	0	56	22	30	27	0.00	poor_call
18	93	transition	1.00	0.67	0.33	19	20	0.14	0	3	56	32	19	12	0.16	poor_call
17	99	transition	1.00	0.53	0.35	19	17	0.13	0	0	33	25	40	25	0.00	poor_call
12	89	transition	0.70	0.58	0.33	14	14	0.07	0	1	40	20	16	12	0.32	poor_call
14	54	indel	0.96	0.86	0.14	35	31	0.16	0	0	56	40	28	26	0.00	poor_call
17	97	transition	1.00	0.88	0.12	39	37	0.42	1	1	56	39	51	48	0.00	good_call
17	89	transversion	1.00	0.82	0.18	23	23	0.21	1	2	45	27	39	31	0.00	good_call
15	84	indel	1.00	0.67	0.33	30	27	0.15	0	0	56	30	33	32	0.00	poor_call
9	100	transversion	0.98	0.78	0.22	33	32	0.42	1	1	37	28	42	28	0.47	poor_call
9	83	transition	0.96	0.33	0.33	19	23	0.40	0	0	11	10	32	28	0.00	poor_call
9	93	transition	0.88	0.78	0.22	27	24	0.39	0	0	42	25	37	24	0.00	poor_call
9	98	transversion	1.00	0.56	0.44	32	32	0.37	1	1	35	28	42	21	0.47	poor_call
9	95	transversion	1.00	0.44	0.33	26	32	0.35	1	1	32	22	22	21	0.00	poor_call
9	90	transition	1.00	0.56	0.44	27	31	0.35	1	1	32	20	30	22	0.00	poor_call
9	98	transition	0.99	0.78	0.22	30	32	0.33	0	0	50	25	44	30	0.00	poor_call
9	96	transition	1.00	0.56	0.44	29	32	0.32	1	1	39	28	42	23	0.47	poor_call
7	83	transition	0.56	0.57	0.43	25	26	0.22	0	1	42	30	13	11	0.00	poor_call
7	75	transition	0.89	0.57	0.43	24	25	0.21	0	1	42	34	17	14	0.47	poor_call
7	88	transversion	0.66	0.43	0.43	24	24	0.20	0	1	44	43	13	11	0.47	poor_call
7	87	transversion	0.76	0.57	0.43	24	24	0.19	0	1	44	37	15	13	0.47	poor_call
7	87	transversion	0.67	0.57	0.43	25	23	0.19	0	1	40	31	14	12	0.47	poor_call
7	87	transversion	0.73	0.57	0.43	21	21	0.18	0	1	31	19	14	12	0.47	poor_call
6	82	transition	0.96	0.67	0.33	29	28	0.12	0	0	51	46	25	24	0.00	poor_call
9	85	indel	0.70	0.56	0.44	11	11	0.03	0	0	32	17	9	8	0.00	poor_call
14	94	transition	0.60	0.71	0.29	16	15	0.10	0	0	32	25	18	12	0.00	poor_call
14	88	transition	0.80	0.71	0.29	28	24	0.14	0	0	46	41	15	12	0.00	poor_call
15	96	transition	0.83	0.67	0.27	26	26	0.20	0	0	56	34	19	13	0.00	poor_call
15	92	transversion	0.74	0.73	0.27	33	34	0.26	0	0	51	41	17	12	0.00	poor_call
15	88	transition	0.70	0.73	0.20	33	33	0.27	0	0	56	50	19	16	0.00	poor_call
15	93	transition	0.97	0.73	0.27	30	30	0.31	0	0	46	38	16	15	0.00	poor_call
15	95	transition	1.00	0.73	0.27	35	34	0.36	0	0	56	46	24	20	0.00	poor_call
15	90	transition	0.90	0.67	0.33	35	35	0.36	0	0	51	48	14	11	0.00	poor_call
15	95	transition	0.52	0.73	0.27	35	35	0.37	0	0	51	47	14	12	0.00	poor_call
15	97	transition	1.00	0.67	0.33	37	36	0.39	0	0	56	50	21	15	0.00	poor_call
15	97	transition	1.00	0.73	0.27	37	36	0.39	0	0	56	46	28	18	0.00	poor_call
15	93	transversion	1.00	0.67	0.33	36	36	0.42	0	0	51	48	27	21	0.00	poor_call
15	98	transversion	0.63	0.73	0.27	36	36	0.44	0	0	56	49	19	12	0.00	poor_call
16	98	transversion	0.76	0.75	0.25	36	36	0.47	0	0	56	44	14	13	0.00	poor_call
16	92	transversion	1.00	0.62	0.31	34	36	0.50	0	0	56	49	15	12	0.00	good_call
16	85	transition	0.76	0.75	0.25	36	37	0.49	0	0	51	40	16	13	0.00	poor_call
16	98	transition	0.98	0.69	0.31	38	38	0.48	0	0	56	52	17	13	0.00	poor_call
16	100	transition	0.95	0.69	0.25	41	40	0.47	0	0	56	53	26	14	0.00	poor_call
13	74	transversion	1.00	0.69	0.31	42	43	0.45	0	0	56	46	29	20	0.00	poor_call
13	23	transition	0.60	0.85	0.15	45	43	0.44	0	0	56	44	31	23	0.00	poor_call
16	100	transversion	0.99	0.69	0.31	40	39	0.37	0	0	56	48	16	13	0.00	poor_call
16	100	transversion	0.99	0.69	0.31	41	40	0.36	0	0	56	51	16	13	0.00	poor_call
16	96	indel	1.00	0.50	0.31	38	40	0.31	0	0	51	41	17	12	0.00	poor_call
16	99	indel	1.00	0.81	0.19	34	34	0.28	1	2	51	27	44	43	0.00	good_call
16	84	transversion	0.93	0.69	0.31	25	29	0.27	0	0	39	24	12	11	0.00	poor_call
14	83	indel	0.99	0.79	0.21	21	19	0.13	0	0	35	20	27	20	0.00	poor_call
7	62	transversion	0.98	0.43	0.43	11	11	0.01	0	3	24	19	21	16	0.06	poor_call
14	57	indel	0.77	0.79	0.14	33	32	0.12	0	0	56	49	24	22	0.00	poor_call
15	75	transversion	1.00	0.87	0.13	37	37	0.24	1	1	51	39	51	48	0.45	good_call
16	78	transversion	1.00	0.88	0.12	36	35	0.28	1	1	56	36	51	43	0.45	good_call
17	82	transition	1.00	0.88	0.12	37	36	0.30	1	1	45	34	56	48	0.45	good_call
17	83	transition	1.00	0.82	0.12	36	37	0.36	1	1	56	39	56	56	0.45	good_call
17	100	transversion	1.00	0.88	0.12	37	37	0.45	1	1	56	39	56	50	0.45	good_call
17	100	transition	1.00	0.82	0.18	41	41	0.39	1	1	56	41	56	39	0.45	good_call
17	92	indel	0.69	0.88	0.12	29	29	0.16	0	0	51	30	25	22	0.00	poor_call
15	79	indel	0.70	0.80	0.20	14	14	0.04	0	1	26	15	20	15	0.09	poor_call
13	64	indel	0.95	0.77	0.23	14	14	0.03	1	1	25	17	22	17	0.09	poor_call
7	74	transversion	0.78	0.57	0.43	20	28	0.06	0	3	22	13	16	13	0.00	poor_call
9	100	transversion	1.00	0.56	0.44	50	50	0.10	0	4	56	55	51	44	0.11	good_call
9	100	transversion	1.00	0.56	0.44	46	46	0.28	0	4	51	46	51	46	0.11	good_call
12	87	transversion	1.00	0.75	0.25	33	31	0.36	0	3	56	41	45	42	0.42	good_call
12	91	indel	0.67	0.92	0.08	32	31	0.36	0	1	56	42	40	40	0.18	poor_call
13	90	indel	1.00	0.77	0.23	28	31	0.37	0	2	43	22	45	41	0.55	good_call
16	93	transition	1.00	0.62	0.38	27	27	0.44	3	3	56	30	46	33	0.52	good_call
8	92	indel	1.00	0.50	0.50	41	40	0.35	0	3	41	40	43	42	0.52	good_call
8	88	transversion	1.00	0.62	0.38	47	44	0.30	0	3	56	56	56	54	0.52	good_call
8	88	transition	1.00	0.62	0.38	38	41	0.20	0	3	43	43	43	43	0.52	good_call
8	88	transversion	1.00	0.62	0.38	40	42	0.18	0	3	43	43	43	43	0.52	good_call
8	82	transversion	0.54	0.62	0.38	15	15	0.04	0	3	33	17	17	12	0.27	poor_call
14	96	transversion	1.00	0.79	0.21	24	25	0.10	1	1	56	36	29	20	0.48	good_call
16	96	indel	1.00	0.81	0.12	31	30	0.12	0	0	56	37	30	30	0.00	good_call
17	97	indel	1.00	0.65	0.29	31	29	0.14	0	0	42	36	34	34	0.00	good_call
18	100	indel	1.00	0.83	0.11	33	29	0.22	0	0	56	39	34	34	0.00	poor_call
18	98	transition	0.97	0.56	0.39	27	31	0.24	0	0	42	36	10	8	0.00	poor_call
20	100	transition	1.00	0.80	0.15	46	44	0.48	0	0	56	49	9	9	0.00	good_call
20	98	indel	1.00	0.90	0.10	41	41	0.48	0	0	51	43	27	27	0.00	poor_call
20	98	indel	1.00	0.90	0.10	41	41	0.48	0	0	56	46	12	12	0.00	good_call
20	100	transition	1.00	0.80	0.20	38	40	0.46	1	1	51	40	46	30	0.48	good_call
19	99	indel	1.00	0.74	0.26	42	42	0.38	1	1	56	47	40	30	0.48	good_call
18	99	transversion	1.00	0.56	0.44	30	30	0.21	1	1	56	39	40	16	0.48	good_call
14	98	transition	1.00	0.86	0.14	29	28	0.16	0	1	56	35	25	25	0.48	good_call
9	98	indel	1.00	0.67	0.33	27	27	0.14	0	1	49	46	11	11	0.48	good_call
9	97	indel	1.00	0.67	0.22	26	27	0.14	0	0	49	0	0	0	0.00	good_call
9	95	indel	1.00	0.67	0.22	26	26	0.14	0	0	49	0	0	0	0.00	good_call
9	96	indel	1.00	0.67	0.22	26	26	0.13	0	0	49	0	0	0	0.00	good_call
9	98	indel	1.00	0.67	0.22	26	26	0.13	0	0	49	0	0	0	0.00	good_call
9	77	indel	1.00	0.67	0.33	25	26	0.13	0	1	56	49	22	22	0.48	good_call
9	77	indel	1.00	0.67	0.33	25	26	0.12	0	1	56	49	33	33	0.48	good_call
9	79	indel	1.00	0.67	0.33	25	25	0.12	0	1	56	49	33	33	0.48	good_call
9	99	indel	1.00	0.67	0.33	25	25	0.12	0	1	56	49	33	33	0.48	good_call
9	95	transversion	1.00	0.78	0.22	21	22	0.09	0	1	56	42	19	19	0.48	good_call
9	92	transition	1.00	0.78	0.22	20	21	0.08	0	1	56	45	28	28	0.48	good_call
16	91	transversion	0.83	0.62	0.38	28	30	0.17	0	0	56	41	11	8	0.00	poor_call
16	86	transversion	1.00	0.50	0.50	28	31	0.18	4	4	40	29	40	31	0.00	good_call
16	87	transversion	1.00	0.56	0.44	30	31	0.19	3	4	51	35	45	29	0.00	good_call
19	100	transition	1.00	0.58	0.37	41	40	0.34	3	3	56	48	56	39	0.00	good_call
15	78	indel	0.99	0.67	0.33	27	26	0.17	0	0	51	41	15	11	0.00	poor_call
8	64	indel	1.00	0.75	0.25	20	24	0.04	0	2	23	15	30	30	0.00	poor_call
7	95	transversion	1.00	0.71	0.29	32	31	0.06	0	2	46	38	42	34	0.91	poor_call
7	98	transversion	1.00	0.71	0.29	32	32	0.06	0	2	56	41	42	33	0.91	poor_call
7	98	transition	1.00	0.71	0.29	32	32	0.06	0	2	56	44	42	33	0.91	poor_call
7	90	transversion	1.00	0.71	0.29	33	32	0.07	0	2	56	45	38	32	0.91	poor_call
7	90	transversion	1.00	0.71	0.29	33	32	0.07	0	2	51	39	40	38	0.91	poor_call
7	95	transversion	1.00	0.71	0.29	33	32	0.07	0	2	51	38	40	38	0.91	poor_call
7	95	transversion	1.00	0.71	0.29	33	32	0.07	0	2	51	36	40	36	0.91	poor_call
7	96	transversion	1.00	0.71	0.29	32	32	0.07	0	2	51	37	38	34	0.91	poor_call
7	92	transversion	1.00	0.71	0.29	31	32	0.07	0	2	51	40	56	46	0.91	poor_call
7	92	transversion	1.00	0.71	0.29	31	32	0.07	0	2	51	37	56	46	0.91	poor_call
7	96	transversion	1.00	0.71	0.29	31	32	0.07	0	2	51	37	43	35	0.91	poor_call
7	96	transition	1.00	0.57	0.29	31	32	0.07	0	2	51	44	42	34	0.91	poor_call
7	96	transition	0.99	0.71	0.29	31	32	0.07	0	2	51	37	42	28	0.91	poor_call
7	92	transversion	0.99	0.71	0.29	31	32	0.08	0	2	51	38	42	28	0.91	poor_call
7	94	transversion	1.00	0.71	0.29	31	32	0.08	0	2	51	38	42	31	0.91	poor_call
7	90	transversion	1.00	0.71	0.29	31	32	0.08	0	2	56	39	42	32	0.91	poor_call
7	96	transversion	1.00	0.71	0.29	33	31	0.08	0	2	56	34	42	40	0.91	poor_call
7	94	transversion	1.00	0.71	0.29	33	31	0.08	0	2	56	33	42	42	0.91	poor_call
7	98	transition	1.00	0.71	0.29	33	30	0.08	0	2	56	37	42	42	0.91	poor_call
7	96	transversion	1.00	0.71	0.29	32	30	0.08	0	2	51	34	42	40	0.91	poor_call
7	92	transversion	1.00	0.71	0.29	32	29	0.08	0	2	51	32	42	40	0.91	poor_call
7	94	transversion	1.00	0.57	0.29	31	29	0.08	0	2	51	39	42	40	0.91	poor_call
7	96	indel	1.00	0.71	0.29	27	28	0.08	0	2	44	29	42	40	0.91	poor_call
7	93	transversion	1.00	0.71	0.29	25	27	0.09	0	2	32	19	42	34	0.91	poor_call
7	97	transversion	1.00	0.57	0.29	24	27	0.09	0	2	32	20	42	30	0.91	poor_call
7	97	transversion	0.99	0.71	0.29	23	26	0.09	0	1	42	20	29	29	0.03	poor_call
7	97	transversion	1.00	0.71	0.29	23	25	0.09	0	2	29	16	42	32	0.91	poor_call
7	94	transversion	1.00	0.71	0.29	23	25	0.09	0	2	31	22	38	30	0.91	poor_call
7	93	transversion	0.99	0.71	0.29	23	25	0.09	0	2	37	28	35	30	0.91	poor_call
7	90	transition	0.90	0.71	0.29	24	26	0.09	0	2	46	32	30	23	0.91	poor_call
7	94	transversion	0.71	0.71	0.29	24	27	0.09	0	2	51	32	23	20	0.91	poor_call
7	96	transversion	0.91	0.57	0.43	26	30	0.09	0	3	51	35	17	14	0.61	poor_call
7	92	indel	0.75	0.71	0.29	28	31	0.09	0	2	51	29	21	19	0.91	poor_call
8	100	transition	1.00	0.50	0.50	29	34	0.28	0	4	50	36	32	28	0.01	good_call
17	85	transversion	0.89	0.65	0.35	33	35	0.47	0	0	56	45	11	9	0.00	poor_call
17	90	transversion	1.00	0.65	0.35	26	27	0.34	0	0	44	29	18	13	0.00	poor_call
17	91	transversion	0.74	0.47	0.35	17	21	0.31	0	0	42	22	8	7	0.00	poor_call
17	85	transition	0.71	0.59	0.41	17	21	0.31	0	0	44	20	8	7	0.00	poor_call
13	64	transition	0.59	0.69	0.31	16	15	0.07	0	3	29	19	13	11	0.17	poor_call
15	71	transition	0.96	0.53	0.27	17	20	0.14	0	1	30	17	16	14	0.17	poor_call
16	100	transition	1.00	0.56	0.44	38	37	0.46	0	0	56	56	29	24	0.00	poor_call
16	89	transversion	0.82	0.69	0.31	30	32	0.19	0	0	45	36	13	10	0.00	poor_call
14	71	transversion	0.98	0.71	0.29	16	16	0.12	0	0	33	18	21	15	0.00	poor_call
9	48	transition	1.00	0.56	0.44	11	12	0.06	0	4	25	22	24	22	0.08	poor_call
10	65	transition	1.00	0.60	0.40	15	18	0.27	0	3	23	17	23	18	0.00	poor_call
17	94	transversion	1.00	0.59	0.35	34	35	0.50	0	0	56	44	19	12	0.00	poor_call
17	86	transversion	1.00	0.53	0.47	34	35	0.50	0	0	56	49	13	9	0.00	poor_call
12	84	transversion	0.97	0.83	0.08	33	32	0.47	0	0	56	39	32	32	0.00	good_call
12	79	transversion	1.00	0.58	0.42	34	32	0.47	0	3	56	38	44	44	0.00	good_call
13	78	transition	0.56	0.85	0.15	33	34	0.48	1	1	43	31	37	22	0.86	poor_call
8	82	indel	0.88	0.88	0.12	36	36	0.20	0	1	56	48	44	44	0.86	good_call
7	80	indel	0.90	0.86	0.14	35	36	0.19	0	1	56	54	44	44	0.86	good_call
7	82	indel	0.90	0.86	0.14	35	35	0.19	0	1	56	53	44	44	0.86	good_call
7	80	indel	0.90	0.86	0.14	34	35	0.19	0	1	56	53	44	44	0.86	good_call
7	78	indel	0.90	0.86	0.14	37	39	0.19	0	1	51	48	44	44	0.86	good_call
7	68	indel	0.90	0.86	0.14	37	39	0.19	0	1	51	47	44	44	0.86	good_call
13	83	indel	0.55	0.69	0.31	31	34	0.14	0	0	45	33	10	10	0.00	poor_call
12	95	indel	0.79	0.58	0.33	9	10	0.05	0	1	14	9	12	10	0.27	poor_call
16	96	indel	0.98	0.56	0.38	11	12	0.06	1	1	22	12	12	8	0.04	poor_call
16	96	indel	0.94	0.31	0.31	10	12	0.08	0	1	10	8	6	5	0.24	poor_call
16	98	indel	0.96	0.44	0.44	10	12	0.08	0	0	10	6	11	9	0.00	poor_call
16	97	indel	1.00	0.62	0.38	19	18	0.11	0	0	27	19	20	16	0.00	poor_call
16	97	transversion	1.00	0.62	0.38	16	17	0.12	0	1	11	10	10	9	0.24	poor_call
16	97	transversion	0.99	0.62	0.38	13	14	0.13	0	0	22	16	11	10	0.00	poor_call
16	99	transversion	0.99	0.56	0.38	14	14	0.13	0	0	21	14	11	10	0.00	poor_call
16	100	transition	1.00	0.44	0.44	15	15	0.14	1	2	15	11	22	14	0.14	poor_call
16	94	indel	0.54	0.56	0.25	17	18	0.14	0	0	24	18	10	9	0.00	poor_call
16	96	transversion	1.00	0.62	0.38	19	19	0.16	0	1	21	14	19	16	0.27	poor_call
15	97	transversion	1.00	0.53	0.47	15	17	0.16	1	2	14	13	15	11	0.19	poor_call
15	96	transition	0.78	0.67	0.27	15	15	0.17	0	0	13	11	15	12	0.00	poor_call
15	100	transition	0.88	0.60	0.33	13	14	0.18	0	0	11	11	11	10	0.00	poor_call
15	96	transversion	0.96	0.73	0.27	14	14	0.19	0	1	23	13	18	15	0.27	poor_call
15	97	transversion	1.00	0.53	0.40	14	14	0.19	0	2	15	12	17	12	0.26	poor_call
15	98	transversion	0.58	0.67	0.27	14	14	0.19	0	2	15	11	14	11	0.25	poor_call
15	96	transversion	1.00	0.47	0.47	14	15	0.20	0	2	13	10	24	18	0.26	poor_call
15	92	transversion	0.91	0.67	0.33	15	14	0.20	0	0	11	10	13	11	0.00	poor_call
15	96	transition	0.65	0.73	0.27	15	14	0.21	0	2	17	13	13	12	0.26	poor_call
15	96	transition	0.77	0.53	0.27	15	14	0.21	0	0	11	11	14	11	0.00	poor_call
15	97	transversion	1.00	0.60	0.40	13	13	0.22	1	3	13	10	14	12	0.20	poor_call
16	97	transition	0.93	0.69	0.31	12	12	0.22	1	2	26	16	13	11	0.15	poor_call
16	93	transversion	1.00	0.44	0.25	12	12	0.23	0	1	18	12	11	11	0.27	poor_call
16	97	transition	0.94	0.69	0.31	12	12	0.23	0	2	32	14	12	11	0.26	poor_call
16	99	transversion	1.00	0.69	0.31	12	12	0.24	0	1	14	12	15	14	0.27	poor_call
17	97	transition	0.99	0.65	0.29	13	13	0.25	0	2	15	12	15	15	0.26	poor_call
17	98	transversion	1.00	0.47	0.47	13	13	0.25	1	1	13	11	23	14	0.11	poor_call
17	98	transversion	0.99	0.59	0.35	12	13	0.26	0	1	23	12	11	10	0.27	poor_call
17	95	transversion	1.00	0.47	0.35	11	12	0.26	0	0	11	10	24	16	0.00	poor_call
17	96	transversion	1.00	0.47	0.41	12	12	0.26	0	2	28	18	10	10	0.26	poor_call
17	95	transversion	0.99	0.41	0.29	12	11	0.27	0	1	31	19	11	11	0.27	poor_call
17	96	transversion	0.98	0.59	0.29	12	13	0.28	0	0	15	13	14	12	0.00	poor_call
17	95	transversion	0.88	0.71	0.29	11	13	0.29	0	2	21	11	11	11	0.26	poor_call
17	99	transversion	0.99	0.65	0.35	11	13	0.29	0	3	21	11	11	11	0.26	poor_call
17	99	transition	1.00	0.53	0.35	11	12	0.29	1	2	27	15	15	12	0.27	poor_call
17	98	transversion	1.00	0.59	0.35	12	13	0.30	0	3	17	10	15	14	0.26	poor_call
17	96	transversion	0.99	0.65	0.35	16	15	0.30	0	2	42	16	11	11	0.26	poor_call
17	98	transversion	1.00	0.53	0.47	14	13	0.32	1	1	21	13	46	20	0.11	poor_call
16	100	transition	1.00	0.69	0.31	14	13	0.33	0	0	25	22	19	16	0.00	poor_call
16	93	transition	1.00	0.62	0.38	14	13	0.33	1	1	15	11	12	10	0.11	poor_call
16	93	transition	1.00	0.44	0.44	12	14	0.33	2	2	10	10	20	11	0.19	poor_call
16	97	transversion	1.00	0.62	0.25	13	14	0.33	1	1	10	10	33	22	0.11	poor_call
16	93	transversion	1.00	0.56	0.44	14	14	0.34	1	1	13	11	27	15	0.11	poor_call
16	95	transversion	1.00	0.44	0.44	17	15	0.34	0	1	22	20	29	20	0.24	poor_call
16	95	transversion	1.00	0.50	0.50	16	15	0.35	1	1	33	24	24	22	0.11	poor_call
16	98	transversion	1.00	0.62	0.25	15	15	0.35	0	0	18	14	21	16	0.00	poor_call
16	98	transition	1.00	0.50	0.50	14	15	0.35	1	1	18	15	37	15	0.11	poor_call
16	99	transition	1.00	0.50	0.50	15	14	0.36	1	1	18	13	37	16	0.11	poor_call
16	92	transversion	1.00	0.75	0.25	15	14	0.36	0	0	18	13	23	18	0.00	poor_call
16	97	transversion	0.95	0.62	0.31	13	13	0.37	0	0	33	20	13	11	0.00	poor_call
16	97	transversion	1.00	0.75	0.25	13	13	0.38	0	0	14	11	27	19	0.00	poor_call
16	96	transversion	1.00	0.50	0.50	13	14	0.38	1	1	13	11	33	15	0.11	poor_call
16	100	transition	1.00	0.50	0.44	14	14	0.39	0	2	35	15	16	13	0.26	poor_call
16	91	transition	0.72	0.75	0.25	14	15	0.39	0	0	42	18	14	13	0.00	poor_call
16	97	transition	1.00	0.44	0.38	14	15	0.39	0	1	18	14	42	22	0.24	poor_call
16	91	indel	0.84	0.75	0.25	16	14	0.39	1	2	50	18	13	12	0.14	poor_call
15	95	indel	1.00	0.80	0.20	16	14	0.39	0	0	21	14	50	50	0.00	poor_call
15	96	indel	0.99	0.53	0.33	12	13	0.41	0	0	15	12	13	12	0.00	poor_call
15	96	transversion	0.86	0.67	0.33	12	13	0.41	0	1	21	13	11	10	0.27	poor_call
15	97	indel	1.00	0.67	0.27	12	13	0.41	0	0	20	13	20	16	0.00	poor_call
15	98	transversion	1.00	0.53	0.27	12	12	0.42	0	0	16	13	14	12	0.00	poor_call
15	98	transversion	1.00	0.53	0.47	13	12	0.42	1	1	10	10	21	18	0.11	poor_call
15	98	transition	1.00	0.53	0.47	13	13	0.42	1	1	16	14	23	13	0.11	poor_call
15	92	transversion	1.00	0.60	0.33	13	13	0.43	1	1	18	12	33	16	0.11	poor_call
15	97	transversion	0.78	0.67	0.33	13	13	0.43	0	1	33	15	10	10	0.27	poor_call
15	97	indel	0.58	0.73	0.27	13	13	0.43	0	0	34	14	11	10	0.00	poor_call
15	93	transversion	1.00	0.47	0.47	13	13	0.43	1	2	11	11	35	16	0.19	poor_call
15	92	transversion	0.88	0.73	0.27	13	13	0.43	0	0	33	16	18	14	0.00	poor_call
15	97	transversion	1.00	0.53	0.27	14	13	0.44	0	0	15	12	11	10	0.00	poor_call
15	96	transversion	1.00	0.47	0.40	14	13	0.44	0	3	21	13	15	12	0.27	poor_call
15	100	transversion	0.56	0.60	0.27	13	13	0.44	0	1	33	14	11	11	0.27	poor_call
15	96	transversion	1.00	0.53	0.47	13	13	0.44	1	1	13	11	33	14	0.04	poor_call
15	97	transition	1.00	0.60	0.40	12	12	0.45	0	4	33	16	12	11	0.26	poor_call
15	97	transversion	0.58	0.67	0.27	11	12	0.45	0	1	15	11	12	11	0.26	poor_call
15	97	indel	1.00	0.53	0.47	11	12	0.46	0	1	12	10	15	12	0.26	poor_call
15	81	indel	1.00	0.53	0.47	13	13	0.46	0	2	16	11	18	14	0.25	poor_call
15	99	transversion	0.99	0.60	0.33	14	13	0.46	0	2	27	20	13	12	0.27	poor_call
15	96	transversion	0.95	0.67	0.27	14	13	0.46	0	1	31	20	15	14	0.27	poor_call
15	82	transversion	1.00	0.73	0.27	14	13	0.46	0	1	31	22	21	17	0.27	poor_call
15	96	transversion	1.00	0.67	0.33	14	13	0.47	0	2	33	23	21	17	0.27	poor_call
15	93	transversion	0.88	0.67	0.33	13	13	0.47	0	2	23	12	11	10	0.25	poor_call
15	97	transversion	1.00	0.47	0.33	12	12	0.48	0	1	17	15	19	14	0.26	poor_call
15	100	transversion	1.00	0.47	0.27	12	12	0.48	0	1	16	12	15	12	0.27	poor_call
15	95	transition	1.00	0.53	0.47	12	12	0.48	0	3	24	13	11	10	0.26	poor_call
15	93	transversion	0.95	0.33	0.27	12	12	0.48	0	1	24	16	11	10	0.24	poor_call
15	92	transition	1.00	0.60	0.27	12	12	0.48	0	1	16	12	24	17	0.26	poor_call
15	100	transversion	0.97	0.60	0.33	12	12	0.49	0	1	23	16	13	11	0.24	poor_call
15	95	transversion	1.00	0.60	0.33	13	13	0.49	0	2	23	17	23	21	0.27	poor_call
15	100	transversion	1.00	0.40	0.33	14	14	0.50	0	3	22	16	28	19	0.27	poor_call
15	100	transversion	0.99	0.47	0.27	14	14	0.50	0	0	28	22	14	13	0.00	poor_call
15	97	transversion	1.00	0.60	0.40	13	14	0.49	0	4	19	13	19	15	0.26	poor_call
15	96	transition	0.98	0.60	0.27	13	14	0.49	0	0	17	13	16	15	0.00	poor_call
15	92	transition	0.85	0.80	0.20	13	14	0.49	0	3	20	14	19	18	0.27	poor_call
15	97	transversion	1.00	0.53	0.47	13	14	0.49	0	3	30	15	15	12	0.27	poor_call
15	91	transversion	1.00	0.40	0.40	14	14	0.49	1	2	33	19	18	15	0.14	poor_call
15	95	transversion	1.00	0.60	0.40	14	14	0.48	1	2	37	20	15	13	0.14	poor_call
15	93	indel	0.78	0.80	0.20	14	14	0.48	0	0	26	14	16	15	0.00	poor_call
15	100	indel	0.86	0.67	0.20	14	14	0.48	0	0	26	14	16	15	0.00	poor_call
15	96	transition	0.94	0.67	0.27	14	14	0.48	0	0	26	16	14	14	0.00	poor_call
15	89	indel	1.00	0.67	0.33	14	14	0.48	0	1	40	22	14	13	0.24	poor_call
15	96	transition	0.99	0.73	0.27	13	13	0.47	0	0	23	16	19	15	0.00	poor_call
15	95	transversion	0.73	0.67	0.27	13	13	0.46	0	0	16	13	13	11	0.00	poor_call
15	92	transversion	1.00	0.60	0.20	13	13	0.46	0	3	31	18	23	20	0.27	poor_call
15	92	transversion	0.79	0.80	0.20	13	13	0.46	0	3	17	14	18	17	0.27	poor_call
15	97	transition	0.94	0.73	0.27	14	13	0.46	0	0	31	16	17	15	0.00	poor_call
15	95	transition	1.00	0.67	0.33	13	13	0.45	0	1	19	14	19	16	0.24	poor_call
15	96	transversion	1.00	0.53	0.47	13	13	0.45	0	3	19	13	17	13	0.27	poor_call
15	94	transition	1.00	0.53	0.47	13	13	0.45	2	2	19	12	15	14	0.05	poor_call
15	97	transversion	0.98	0.60	0.33	12	13	0.45	0	1	21	15	14	12	0.24	poor_call
15	94	transversion	0.99	0.67	0.33	12	12	0.45	0	0	13	12	14	11	0.00	poor_call
15	94	transition	0.75	0.80	0.20	12	12	0.44	0	3	18	12	19	17	0.27	poor_call
15	97	transition	0.75	0.73	0.27	12	12	0.44	0	1	16	12	16	13	0.24	poor_call
15	97	transversion	0.84	0.53	0.27	12	12	0.44	0	1	18	12	13	12	0.24	poor_call
15	95	transversion	0.99	0.53	0.27	12	12	0.44	0	3	17	14	19	16	0.27	poor_call
15	95	transition	1.00	0.60	0.40	12	12	0.43	0	3	25	18	27	15	0.27	poor_call
15	94	transversion	1.00	0.53	0.27	12	12	0.43	0	0	13	12	11	11	0.00	poor_call
15	91	transition	0.99	0.47	0.27	13	13	0.42	0	0	19	14	11	10	0.00	poor_call
15	96	transition	0.93	0.73	0.13	13	13	0.42	0	2	15	10	30	28	0.26	poor_call
15	97	transversion	1.00	0.47	0.33	14	13	0.42	0	3	16	13	23	20	0.27	poor_call
15	93	transition	1.00	0.67	0.33	14	14	0.41	0	2	22	14	33	25	0.26	poor_call
15	97	transition	0.99	0.67	0.33	14	14	0.41	0	1	33	17	22	13	0.27	poor_call
15	98	transition	1.00	0.67	0.33	15	14	0.41	0	1	18	13	29	25	0.27	poor_call
15	94	transition	1.00	0.53	0.27	14	15	0.41	0	3	30	18	22	18	0.27	poor_call
15	97	indel	1.00	0.60	0.40	14	15	0.40	1	3	30	19	17	14	0.18	poor_call
15	91	indel	1.00	0.60	0.40	15	14	0.40	0	3	17	14	27	23	0.27	poor_call
15	94	indel	1.00	0.60	0.27	15	14	0.40	0	1	17	14	22	20	0.27	poor_call
15	96	indel	1.00	0.53	0.47	15	14	0.40	1	3	22	16	21	15	0.18	poor_call
15	73	transition	0.99	0.73	0.27	14	15	0.40	0	0	25	21	18	17	0.00	poor_call
15	95	transition	0.75	0.80	0.20	15	14	0.39	0	0	22	13	16	15	0.00	poor_call
15	98	transition	1.00	0.60	0.40	14	14	0.39	0	2	46	32	20	16	0.25	poor_call
15	97	transversion	0.99	0.60	0.40	14	14	0.38	0	2	31	20	11	10	0.25	poor_call
15	97	transversion	1.00	0.60	0.27	14	14	0.38	0	2	13	11	31	30	0.26	poor_call
15	94	transversion	1.00	0.53	0.47	14	14	0.38	1	4	12	10	35	24	0.22	poor_call
15	92	transition	0.96	0.67	0.33	14	14	0.38	0	2	15	12	12	11	0.25	poor_call
14	96	transversion	0.65	0.57	0.29	14	13	0.37	0	0	19	14	11	11	0.00	poor_call
14	94	transversion	1.00	0.57	0.43	11	13	0.36	0	2	12	11	17	12	0.25	poor_call
14	93	transversion	0.55	0.64	0.29	11	13	0.36	0	1	19	12	12	11	0.27	poor_call
14	95	transition	1.00	0.71	0.21	11	12	0.36	0	0	15	12	24	24	0.00	poor_call
14	93	transition	0.94	0.64	0.36	12	12	0.36	0	1	24	12	12	11	0.27	poor_call
14	96	transition	0.99	0.50	0.43	12	12	0.35	0	2	23	14	10	9	0.25	poor_call
14	95	transversion	0.80	0.50	0.29	12	12	0.35	0	1	22	13	12	11	0.27	poor_call
14	96	transversion	0.92	0.43	0.29	12	12	0.34	0	0	27	18	13	12	0.00	poor_call
14	97	transition	1.00	0.57	0.43	11	11	0.33	2	2	14	9	11	10	0.05	poor_call
14	96	transversion	0.96	0.64	0.36	10	11	0.33	0	2	11	10	12	11	0.25	poor_call
14	93	transversion	0.68	0.57	0.36	11	11	0.32	0	1	13	12	9	9	0.27	poor_call
11	97	transversion	1.00	0.45	0.45	11	11	0.31	1	2	14	11	17	13	0.17	poor_call
11	93	transition	0.91	0.55	0.36	11	11	0.31	1	1	14	11	11	10	0.11	poor_call
13	92	transversion	1.00	0.54	0.46	12	12	0.30	0	3	20	13	11	10	0.19	poor_call
13	92	indel	0.57	0.54	0.23	12	12	0.30	0	1	28	15	15	12	0.24	poor_call
13	90	transversion	1.00	0.46	0.31	13	12	0.29	0	0	12	10	24	19	0.00	poor_call
13	94	transversion	1.00	0.69	0.31	13	12	0.29	0	0	19	11	24	19	0.00	poor_call
13	90	transversion	1.00	0.46	0.31	13	12	0.29	0	0	18	15	19	16	0.00	poor_call
13	95	transversion	0.99	0.38	0.31	13	13	0.29	0	3	16	14	26	13	0.18	poor_call
13	91	indel	1.00	0.62	0.38	12	13	0.29	0	3	18	12	15	12	0.19	poor_call
13	90	transition	1.00	0.54	0.38	12	13	0.29	0	1	16	14	11	9	0.26	poor_call
13	89	transition	1.00	0.54	0.38	13	12	0.28	0	0	19	12	17	12	0.00	poor_call
13	98	transversion	1.00	0.46	0.38	13	12	0.28	0	0	19	12	21	14	0.00	poor_call
13	88	transversion	1.00	0.69	0.31	12	12	0.28	0	0	17	12	32	30	0.00	poor_call
13	99	transition	0.99	0.46	0.46	13	13	0.27	0	4	27	18	10	9	0.20	poor_call
13	98	transition	1.00	0.46	0.46	15	13	0.26	1	1	13	11	37	24	0.04	poor_call
13	94	transversion	0.54	0.69	0.31	14	14	0.25	0	2	35	18	13	11	0.16	poor_call
13	98	transversion	1.00	0.54	0.46	14	14	0.25	0	3	30	18	17	12	0.25	poor_call
13	94	transition	1.00	0.62	0.38	13	13	0.25	0	0	16	13	14	12	0.00	poor_call
13	96	transversion	1.00	0.54	0.46	13	13	0.24	1	1	11	10	14	12	0.11	poor_call
13	94	transition	1.00	0.54	0.38	13	13	0.24	0	0	15	13	27	17	0.00	poor_call
13	95	transition	1.00	0.54	0.38	13	13	0.24	0	0	11	11	48	28	0.00	poor_call
12	92	transversion	1.00	0.50	0.50	13	12	0.23	1	1	14	12	37	18	0.04	poor_call
10	95	transition	1.00	0.80	0.20	12	11	0.20	0	0	16	0	0	0	0.00	poor_call
10	96	transversion	0.96	0.50	0.50	12	11	0.20	0	2	11	9	13	12	0.04	poor_call
10	95	transversion	0.81	0.50	0.40	11	12	0.20	0	3	16	13	12	10	0.18	poor_call
10	93	transition	1.00	0.60	0.40	11	12	0.19	0	1	14	10	15	12	0.27	poor_call
10	93	transversion	1.00	0.60	0.40	12	12	0.19	0	3	11	9	17	15	0.25	poor_call
10	95	transition	0.91	0.60	0.40	12	12	0.19	0	3	12	10	15	12	0.18	poor_call
10	97	transversion	0.88	0.60	0.40	12	12	0.17	0	2	7	6	16	12	0.27	poor_call
10	95	transversion	0.99	0.50	0.50	12	12	0.14	0	4	29	19	11	10	0.17	poor_call
8	71	transition	0.93	0.50	0.50	17	17	0.46	0	1	32	18	12	10	0.00	poor_call
17	68	indel	1.00	0.65	0.35	27	25	0.03	0	0	51	37	24	20	0.00	poor_call
19	95	transversion	1.00	0.47	0.42	36	40	0.15	3	3	56	35	51	34	0.00	good_call
19	100	transition	1.00	0.89	0.11	45	47	0.44	1	1	45	43	45	44	0.00	good_call
18	47	transition	0.59	0.61	0.39	33	35	0.12	0	0	56	46	8	7	0.00	poor_call
12	47	indel	0.85	0.83	0.17	34	30	0.41	0	0	56	52	24	23	0.00	poor_call
12	45	indel	0.65	0.83	0.17	33	31	0.44	0	0	56	48	23	20	0.00	poor_call
17	100	transition	1.00	0.53	0.47	43	42	0.24	4	4	51	41	56	41	0.20	good_call
17	100	transition	1.00	0.53	0.47	41	43	0.34	4	4	42	39	43	41	0.20	good_call
12	67	indel	0.98	0.75	0.25	18	18	0.06	0	0	40	29	22	18	0.00	poor_call
12	48	indel	0.82	0.67	0.33	15	17	0.06	0	1	18	13	11	10	0.20	poor_call
10	42	indel	0.58	0.80	0.20	13	11	0.05	0	2	25	17	25	19	0.10	poor_call
10	80	transversion	1.00	0.50	0.50	16	15	0.23	0	2	14	12	15	12	0.19	poor_call
10	87	transversion	0.91	0.60	0.40	12	12	0.44	0	1	13	12	12	12	0.38	poor_call
10	83	transition	0.72	0.70	0.30	12	13	0.44	0	0	11	10	15	14	0.00	poor_call
10	78	transition	0.81	0.70	0.30	14	16	0.46	0	0	10	9	17	15	0.00	poor_call
10	69	transversion	0.59	0.70	0.30	17	17	0.47	0	0	33	30	15	14	0.00	poor_call
10	78	transversion	0.99	0.50	0.50	12	13	0.42	1	3	11	11	12	11	0.25	poor_call
10	73	transversion	0.96	0.60	0.40	15	15	0.37	0	4	14	12	14	12	0.16	poor_call
10	80	transition	1.00	0.50	0.50	14	15	0.13	0	5	15	12	23	16	0.17	poor_call
11	39	indel	0.92	0.82	0.18	27	27	0.31	0	0	45	37	25	24	0.00	poor_call
15	80	transition	0.73	0.60	0.40	31	36	0.11	0	0	56	53	9	8	0.00	poor_call
8	100	transversion	1.00	0.62	0.38	43	43	0.26	0	2	43	41	45	45	0.83	good_call
8	100	transition	1.00	0.62	0.38	46	47	0.30	0	2	45	41	45	44	0.83	good_call
8	100	transversion	1.00	0.62	0.38	31	33	0.41	0	2	32	30	45	36	0.83	good_call
8	100	transition	1.00	0.62	0.38	52	50	0.20	0	2	56	53	56	54	0.83	good_call
8	100	transversion	1.00	0.62	0.38	52	53	0.15	0	2	56	50	56	56	0.83	good_call
8	90	transversion	1.00	0.62	0.38	31	34	0.06	0	2	42	23	42	41	0.83	poor_call
8	94	transversion	1.00	0.62	0.38	21	19	0.08	0	2	14	13	18	16	0.03	poor_call
8	97	transition	1.00	0.62	0.38	22	23	0.10	0	2	11	11	26	19	0.10	poor_call
12	98	transversion	0.99	0.67	0.33	22	23	0.13	0	0	46	39	17	15	0.00	poor_call
13	98	transition	0.72	0.54	0.38	27	28	0.18	0	0	51	51	9	8	0.00	poor_call
13	99	transition	1.00	0.69	0.31	24	26	0.20	0	2	21	14	21	17	0.01	poor_call
14	100	transition	0.60	0.57	0.36	27	26	0.25	0	0	56	47	11	8	0.00	poor_call
14	100	transversion	0.99	0.57	0.43	26	28	0.26	0	0	45	44	10	10	0.00	poor_call
15	99	transversion	1.00	0.60	0.40	30	29	0.27	0	0	56	44	16	12	0.00	poor_call
15	100	transition	0.85	0.47	0.33	24	27	0.29	0	0	27	24	10	9	0.00	poor_call
15	100	transversion	0.99	0.60	0.40	25	27	0.29	0	0	27	22	12	10	0.00	poor_call
15	93	transversion	1.00	0.53	0.40	28	28	0.30	0	0	51	42	15	12	0.00	poor_call
15	100	transversion	0.67	0.60	0.33	27	27	0.31	0	0	56	42	9	9	0.00	poor_call
15	100	transversion	0.99	0.53	0.40	27	28	0.32	0	0	45	39	10	10	0.00	poor_call
15	100	transition	1.00	0.60	0.40	29	28	0.32	1	1	56	42	16	12	0.20	poor_call
15	100	transition	1.00	0.53	0.47	29	26	0.33	1	1	56	50	15	10	0.20	poor_call
15	91	transversion	0.79	0.60	0.40	28	26	0.33	0	0	56	46	8	8	0.00	poor_call
15	99	transversion	0.73	0.67	0.33	26	26	0.33	0	0	56	42	11	10	0.00	poor_call
15	96	transversion	1.00	0.67	0.27	23	25	0.34	0	0	15	10	22	22	0.00	poor_call
15	100	transversion	0.97	0.53	0.40	23	24	0.34	0	0	48	41	11	9	0.00	poor_call
15	91	transition	1.00	0.53	0.47	25	24	0.35	0	0	46	42	19	15	0.00	poor_call
15	100	transition	0.99	0.60	0.40	28	28	0.36	0	0	56	46	12	10	0.00	poor_call
15	100	transition	1.00	0.60	0.40	30	30	0.37	0	0	51	43	14	12	0.00	poor_call
15	99	transition	1.00	0.47	0.47	30	30	0.37	0	0	56	54	18	16	0.00	poor_call
15	100	transversion	1.00	0.47	0.40	31	30	0.37	0	0	56	55	13	11	0.00	poor_call
15	100	transversion	0.96	0.60	0.40	26	27	0.39	0	0	51	37	12	9	0.00	poor_call
15	99	transition	0.99	0.60	0.40	23	23	0.42	1	1	43	33	11	10	0.20	poor_call
15	98	transition	1.00	0.60	0.40	21	22	0.43	1	1	45	33	15	12	0.20	poor_call
15	100	transversion	1.00	0.47	0.40	21	24	0.43	0	0	14	11	21	18	0.00	poor_call
15	93	transition	0.99	0.60	0.40	21	24	0.43	0	0	21	16	12	10	0.00	poor_call
15	100	transition	0.93	0.60	0.33	23	24	0.43	0	0	45	31	14	11	0.00	poor_call
15	99	transversion	1.00	0.53	0.47	18	19	0.47	0	0	45	32	11	9	0.00	poor_call
15	95	transition	0.72	0.47	0.27	18	19	0.47	0	0	23	14	11	10	0.00	poor_call
15	99	transversion	1.00	0.67	0.33	22	21	0.48	0	0	21	15	17	16	0.00	poor_call
15	96	transition	1.00	0.53	0.47	23	21	0.48	0	0	56	50	14	9	0.00	poor_call
15	99	transversion	1.00	0.53	0.47	20	20	0.49	0	0	23	17	10	9	0.00	poor_call
15	98	transversion	0.97	0.67	0.33	17	16	0.50	0	0	22	16	13	12	0.00	poor_call
15	95	transversion	1.00	0.60	0.40	13	15	0.50	0	0	17	13	23	14	0.00	poor_call
15	100	transition	0.52	0.67	0.33	12	14	0.49	0	0	19	14	10	9	0.00	poor_call
15	99	transversion	1.00	0.53	0.47	15	14	0.49	0	0	18	13	15	13	0.00	poor_call
15	100	transversion	1.00	0.47	0.27	16	14	0.48	0	0	14	12	12	11	0.00	poor_call
14	100	transition	1.00	0.64	0.36	14	15	0.48	0	0	19	13	16	14	0.00	poor_call
14	99	transition	0.91	0.71	0.29	13	15	0.47	0	0	25	20	14	14	0.00	poor_call
14	95	transition	1.00	0.57	0.43	13	13	0.47	0	0	11	10	13	12	0.00	poor_call
14	100	transversion	1.00	0.57	0.43	13	13	0.47	0	0	9	9	19	15	0.00	poor_call
14	95	transversion	0.99	0.57	0.43	13	13	0.46	0	1	22	16	10	10	0.20	poor_call
14	100	transversion	0.92	0.64	0.36	12	13	0.45	0	1	18	12	11	10	0.20	poor_call
14	98	transversion	1.00	0.50	0.43	13	14	0.44	0	0	16	12	15	11	0.00	poor_call
14	100	transition	1.00	0.57	0.43	14	15	0.44	0	0	14	12	18	16	0.00	poor_call
14	99	indel	1.00	0.50	0.50	15	15	0.44	0	0	14	12	18	14	0.00	poor_call
14	98	transition	1.00	0.57	0.43	18	17	0.43	0	0	24	20	25	20	0.00	poor_call
14	100	transition	1.00	0.50	0.50	19	17	0.43	0	1	22	15	22	20	0.20	poor_call
14	99	transition	0.94	0.71	0.29	19	17	0.43	0	0	22	17	15	14	0.00	poor_call
14	100	transversion	1.00	0.50	0.50	19	17	0.43	1	1	23	21	13	12	0.05	poor_call
14	91	transition	0.56	0.71	0.29	16	16	0.42	0	0	26	20	13	11	0.00	poor_call
14	100	transition	1.00	0.50	0.43	16	15	0.42	1	1	28	24	11	10	0.05	poor_call
14	100	transversion	0.95	0.57	0.36	15	15	0.42	1	1	18	15	11	10	0.05	poor_call
14	99	transversion	1.00	0.64	0.36	13	14	0.41	0	0	17	12	18	15	0.00	poor_call
14	99	transversion	1.00	0.57	0.43	13	14	0.41	0	1	18	12	11	10	0.20	poor_call
14	100	transition	0.52	0.71	0.29	13	14	0.41	0	0	15	11	12	11	0.00	poor_call
14	96	transversion	0.94	0.64	0.36	13	15	0.41	0	0	18	15	11	11	0.00	poor_call
14	99	transition	0.95	0.64	0.36	16	15	0.40	0	1	27	22	11	11	0.20	poor_call
14	95	transition	1.00	0.57	0.43	17	16	0.39	0	0	21	16	19	18	0.00	poor_call
14	100	transition	1.00	0.64	0.36	17	16	0.39	0	1	21	14	21	16	0.20	poor_call
14	99	transversion	0.51	0.71	0.29	16	16	0.39	0	0	18	14	11	11	0.00	poor_call
14	100	transversion	1.00	0.57	0.43	16	16	0.39	0	0	18	15	14	12	0.00	poor_call
14	95	transition	1.00	0.57	0.43	16	16	0.39	0	0	20	16	18	13	0.00	poor_call
14	93	transversion	1.00	0.57	0.43	16	16	0.39	0	0	23	18	14	13	0.00	poor_call
14	98	transition	0.55	0.79	0.21	16	16	0.39	0	0	20	16	16	15	0.00	poor_call
14	96	transversion	1.00	0.57	0.43	17	17	0.38	0	1	22	16	13	12	0.20	poor_call
14	99	transversion	1.00	0.57	0.43	16	15	0.37	0	0	16	14	17	12	0.00	poor_call
14	100	transition	1.00	0.50	0.50	13	16	0.37	1	1	12	11	15	12	0.05	poor_call
14	94	transition	1.00	0.57	0.43	13	15	0.36	0	0	13	11	20	14	0.00	poor_call
14	93	transition	1.00	0.64	0.36	14	13	0.36	0	0	23	16	15	14	0.00	poor_call
14	99	transversion	1.00	0.57	0.43	13	14	0.35	0	1	17	12	11	11	0.20	poor_call
14	94	transversion	0.98	0.57	0.36	13	14	0.35	0	0	11	11	15	11	0.00	poor_call
14	100	transition	1.00	0.57	0.43	13	14	0.35	0	0	11	10	11	10	0.00	poor_call
14	95	transversion	1.00	0.57	0.43	13	14	0.34	0	1	13	11	15	14	0.20	poor_call
14	99	transversion	0.99	0.57	0.43	15	13	0.34	0	0	15	12	16	10	0.00	poor_call
14	97	transversion	1.00	0.57	0.43	14	13	0.33	0	0	14	13	15	12	0.00	poor_call
14	99	transversion	0.81	0.71	0.29	13	13	0.33	0	0	15	13	14	12	0.00	poor_call
14	94	transversion	1.00	0.64	0.36	13	13	0.32	0	1	18	15	13	12	0.20	poor_call
14	96	transition	1.00	0.57	0.43	13	13	0.32	0	0	11	11	12	11	0.00	poor_call
14	100	transition	1.00	0.64	0.36	13	14	0.32	0	1	14	12	11	10	0.20	poor_call
14	94	transversion	1.00	0.50	0.50	13	14	0.32	1	1	13	13	14	12	0.05	poor_call
14	100	transition	1.00	0.57	0.43	16	15	0.31	0	0	17	13	18	14	0.00	poor_call
14	94	transition	1.00	0.64	0.36	16	15	0.31	0	1	22	17	17	15	0.20	poor_call
14	94	transversion	1.00	0.57	0.43	17	15	0.31	0	0	23	19	25	22	0.00	poor_call
14	96	transversion	1.00	0.57	0.43	17	15	0.31	0	0	23	19	16	15	0.00	poor_call
14	99	transversion	1.00	0.57	0.43	16	15	0.30	0	0	21	16	20	14	0.00	poor_call
14	93	transversion	1.00	0.57	0.43	13	14	0.30	0	0	11	10	17	15	0.00	poor_call
14	98	transition	0.99	0.50	0.36	13	14	0.30	0	0	14	11	13	12	0.00	poor_call
14	99	transversion	1.00	0.57	0.43	14	13	0.29	0	0	16	14	21	16	0.00	poor_call
14	80	transversion	0.97	0.57	0.36	14	13	0.28	0	0	18	13	12	11	0.00	poor_call
14	100	transversion	0.96	0.79	0.21	14	13	0.28	0	0	33	17	21	20	0.00	poor_call
14	100	transversion	1.00	0.50	0.50	12	13	0.28	1	2	14	11	11	10	0.10	poor_call
14	96	transition	1.00	0.50	0.50	12	12	0.27	1	2	19	13	21	17	0.11	poor_call
14	98	transversion	0.56	0.57	0.29	13	12	0.26	0	1	15	11	11	10	0.20	poor_call
14	100	transition	0.88	0.64	0.36	12	13	0.26	0	1	16	12	11	10	0.20	poor_call
14	96	transition	0.96	0.64	0.36	13	13	0.25	0	0	17	14	13	11	0.00	poor_call
14	95	transversion	0.64	0.57	0.29	14	13	0.25	0	0	13	12	15	11	0.00	poor_call
14	99	transversion	1.00	0.57	0.43	15	19	0.24	0	0	13	12	14	10	0.00	poor_call
14	99	transversion	0.89	0.57	0.43	21	21	0.24	0	0	23	19	8	8	0.00	poor_call
14	98	transition	0.99	0.57	0.43	27	20	0.23	0	0	56	56	11	10	0.00	poor_call
14	100	transition	0.93	0.57	0.43	25	23	0.23	0	0	56	53	10	8	0.00	poor_call
14	92	transition	0.92	0.50	0.29	22	24	0.23	1	1	12	11	21	12	0.05	poor_call
14	94	transition	1.00	0.50	0.50	25	24	0.22	0	1	21	10	27	21	0.20	poor_call
14	99	transversion	0.89	0.57	0.43	29	27	0.18	0	0	56	54	9	8	0.00	poor_call
14	99	transition	0.88	0.57	0.43	30	28	0.18	0	0	56	55	10	8	0.00	poor_call
13	99	transversion	1.00	0.38	0.38	21	25	0.16	0	2	10	8	14	12	0.11	poor_call
8	100	transition	0.97	0.38	0.38	21	27	0.07	0	3	17	17	21	15	0.01	poor_call
9	100	indel	0.60	0.56	0.44	16	21	0.05	0	4	12	9	9	8	0.03	poor_call
9	97	indel	1.00	0.67	0.33	41	41	0.13	0	2	46	40	51	51	0.67	good_call
9	97	indel	1.00	0.67	0.33	40	41	0.13	0	2	46	40	51	51	0.67	good_call
9	99	indel	1.00	0.67	0.33	39	40	0.13	0	2	46	40	46	46	0.67	good_call
9	97	indel	1.00	0.67	0.33	38	40	0.14	0	2	46	40	46	46	0.67	good_call
9	97	indel	1.00	0.67	0.33	38	40	0.14	0	2	46	40	46	43	0.67	good_call
9	91	transversion	1.00	0.78	0.22	33	32	0.15	0	2	56	52	56	56	0.67	good_call
17	100	transversion	1.00	0.88	0.12	42	43	0.36	1	1	51	40	56	44	0.67	good_call
8	98	transversion	0.78	0.50	0.38	19	24	0.06	0	2	10	8	16	16	0.39	poor_call
16	91	transversion	0.90	0.62	0.38	34	40	0.20	0	1	51	36	10	9	0.00	poor_call
16	100	transversion	1.00	0.88	0.12	49	49	0.49	1	1	51	47	45	44	0.50	good_call
16	100	transition	1.00	0.88	0.12	45	44	0.24	1	1	51	44	46	40	0.50	good_call
16	90	transition	1.00	0.88	0.12	43	42	0.23	1	1	56	50	56	42	0.50	good_call
18	98	indel	1.00	0.50	0.50	50	50	0.41	4	4	56	52	56	53	0.40	good_call
18	49	indel	1.00	0.50	0.50	50	50	0.41	4	4	56	52	56	53	0.40	good_call
18	-1	indel	1.00	0.50	0.50	49	49	0.40	4	4	56	52	56	51	0.40	good_call
16	81	transversion	0.56	0.75	0.25	33	32	0.14	0	0	56	44	18	12	0.00	poor_call
10	56	transversion	0.79	0.90	0.10	22	23	0.06	0	1	40	35	46	46	0.00	good_call
8	85	transversion	0.78	0.50	0.50	17	19	0.10	0	4	15	14	11	9	0.22	poor_call
8	82	transversion	0.86	0.50	0.50	17	21	0.10	0	3	11	10	16	15	0.33	poor_call
9	88	transition	0.76	0.56	0.44	14	16	0.25	0	4	6	6	12	10	0.22	poor_call
8	80	transversion	0.80	0.50	0.38	18	19	0.10	0	2	11	10	13	12	0.44	poor_call
9	100	transition	0.74	0.67	0.33	28	28	0.15	0	3	30	20	15	14	0.37	poor_call
9	88	transversion	0.93	0.56	0.44	18	20	0.16	0	4	22	16	13	11	0.19	poor_call
9	100	transition	0.70	0.78	0.22	26	30	0.24	0	2	26	14	22	22	0.44	poor_call
9	100	transition	0.70	0.67	0.33	23	25	0.49	0	3	28	20	15	14	0.37	poor_call
13	84	transversion	1.00	0.54	0.38	16	21	0.31	0	0	11	8	42	23	0.00	poor_call
13	72	transversion	0.96	0.54	0.46	15	20	0.31	0	4	36	18	12	8	0.00	poor_call
17	79	transition	0.70	0.65	0.35	27	32	0.37	0	0	56	44	13	8	0.00	poor_call
9	75	indel	0.83	0.56	0.44	14	15	0.02	0	3	18	12	10	9	0.17	poor_call
8	53	indel	0.93	0.62	0.38	12	12	0.02	0	3	12	8	16	14	0.17	poor_call
14	100	transversion	0.71	0.71	0.29	38	41	0.32	0	0	47	37	14	12	0.00	poor_call
14	100	transversion	1.00	0.64	0.36	40	38	0.28	0	0	42	34	22	18	0.00	poor_call
13	82	indel	0.94	0.77	0.23	40	40	0.15	0	0	56	43	19	17	0.00	poor_call
11	90	transversion	0.56	0.73	0.27	20	20	0.30	0	2	44	28	17	14	0.43	poor_call
13	75	transversion	1.00	0.69	0.31	23	23	0.37	1	3	50	33	33	20	0.51	poor_call
13	92	transversion	0.92	0.69	0.23	24	24	0.43	1	2	42	26	27	18	0.60	poor_call
13	95	transition	0.97	0.85	0.15	20	22	0.49	1	1	42	20	32	30	0.67	poor_call
13	88	transversion	1.00	0.62	0.38	20	21	0.49	1	2	42	23	27	15	0.60	poor_call
13	80	indel	0.68	0.62	0.15	25	26	0.45	0	1	27	19	23	19	0.33	poor_call
13	76	transition	0.98	0.85	0.15	27	26	0.43	1	1	50	29	39	30	0.67	poor_call
13	95	transversion	0.97	0.85	0.15	30	27	0.39	1	1	42	30	30	30	0.67	poor_call
13	88	transversion	0.96	0.77	0.23	30	27	0.38	1	2	56	35	22	19	0.60	poor_call
13	86	transversion	0.96	0.69	0.23	25	26	0.35	0	2	44	27	20	19	0.43	poor_call
11	78	indel	0.53	0.82	0.18	32	29	0.30	0	2	56	36	21	19	0.60	poor_call
11	85	transversion	0.99	0.73	0.27	25	29	0.27	0	3	56	27	37	21	0.51	poor_call
11	84	transition	1.00	0.45	0.27	25	27	0.26	0	3	42	28	32	24	0.51	poor_call
11	78	transversion	0.55	0.73	0.27	28	28	0.20	0	0	42	38	16	14	0.00	poor_call
7	44	indel	0.64	0.71	0.29	17	19	0.16	0	1	35	24	24	18	0.67	poor_call
7	80	transition	0.54	0.71	0.29	28	29	0.41	0	2	45	35	28	18	0.00	poor_call
6	93	transition	0.55	0.67	0.33	20	21	0.26	0	2	17	12	23	18	0.00	poor_call
12	90	transversion	1.00	0.58	0.33	26	26	0.14	1	3	37	20	32	23	0.38	poor_call
14	87	transition	1.00	0.71	0.29	32	33	0.15	1	2	35	25	28	19	0.50	poor_call
16	88	transition	1.00	0.50	0.50	38	42	0.17	2	2	30	18	46	29	0.18	poor_call
16	91	transversion	1.00	0.62	0.31	35	36	0.19	1	2	35	22	24	20	0.50	poor_call
16	80	transversion	1.00	0.69	0.31	31	32	0.20	2	2	44	20	35	17	0.18	poor_call
16	99	transition	1.00	0.62	0.38	30	37	0.28	2	3	31	20	30	20	0.38	poor_call
16	90	transition	1.00	0.56	0.38	31	38	0.28	2	3	37	22	35	22	0.36	poor_call
16	100	transition	1.00	0.69	0.31	40	44	0.30	2	3	37	23	29	25	0.38	poor_call
16	100	transition	1.00	0.50	0.38	39	39	0.35	1	1	44	30	21	16	0.57	poor_call
16	88	transition	0.84	0.81	0.19	39	39	0.36	1	1	56	34	21	18	0.57	poor_call
16	90	transition	1.00	0.56	0.25	35	39	0.39	0	0	42	30	42	25	0.00	poor_call
16	98	transversion	1.00	0.50	0.44	32	38	0.41	2	2	35	28	29	14	0.18	poor_call
16	91	transition	1.00	0.56	0.38	34	38	0.45	2	3	36	23	29	22	0.36	poor_call
15	92	transversion	1.00	0.53	0.33	28	30	0.48	0	1	28	17	37	32	0.21	poor_call
13	78	transition	1.00	0.85	0.15	27	27	0.05	1	1	40	31	38	35	0.29	good_call
19	98	transversion	1.00	0.68	0.32	44	44	0.25	2	2	51	46	56	44	0.21	good_call
19	100	transition	1.00	0.74	0.26	52	51	0.47	2	2	56	49	51	51	0.21	good_call
18	96	transversion	0.87	0.67	0.33	34	38	0.28	0	0	56	48	10	9	0.00	poor_call
18	96	transversion	0.91	0.61	0.33	35	38	0.27	0	0	56	52	10	9	0.00	poor_call
8	84	indel	1.00	0.38	0.38	15	20	0.04	0	2	24	19	24	16	0.14	poor_call
8	83	indel	0.61	0.75	0.25	12	16	0.03	0	2	13	9	18	18	0.14	poor_call
6	63	transversion	0.54	0.50	0.50	18	21	0.07	0	3	48	40	13	10	0.37	poor_call
8	65	transition	0.78	0.88	0.12	38	38	0.21	0	1	56	38	44	44	0.46	poor_call
9	100	transversion	0.98	0.56	0.44	33	34	0.48	0	4	46	38	15	13	0.35	poor_call
8	87	indel	1.00	0.75	0.25	36	36	0.17	0	2	42	37	42	41	0.44	poor_call
8	87	transition	1.00	0.75	0.25	37	37	0.18	0	2	56	40	42	38	0.44	poor_call
8	57	indel	1.00	0.75	0.25	37	38	0.21	0	2	40	35	37	36	0.44	poor_call
8	71	indel	0.98	0.50	0.50	18	18	0.47	0	3	14	11	21	18	0.38	poor_call
8	83	indel	0.72	0.38	0.38	15	14	0.48	0	2	13	11	11	11	0.37	poor_call
7	34	indel	0.80	0.57	0.43	13	13	0.47	0	3	19	15	14	12	0.29	poor_call
7	30	indel	0.88	0.43	0.43	13	13	0.47	0	2	14	12	17	16	0.44	poor_call
7	7	indel	0.68	0.43	0.43	13	13	0.46	0	2	13	11	12	12	0.44	poor_call
7	36	indel	0.61	0.57	0.43	13	13	0.46	0	3	17	13	13	11	0.29	poor_call
9	96	transition	0.98	0.67	0.33	16	16	0.40	0	3	40	22	23	18	0.32	poor_call
9	99	transversion	0.98	0.56	0.44	17	15	0.39	0	4	24	19	15	12	0.31	poor_call
9	89	transversion	0.74	0.67	0.33	14	17	0.39	0	3	27	20	18	14	0.35	poor_call
9	100	transition	0.98	0.56	0.44	18	19	0.37	0	4	22	18	14	12	0.31	poor_call
9	98	transition	0.79	0.67	0.33	18	19	0.37	0	3	22	16	18	14	0.29	poor_call
9	94	transversion	0.99	0.56	0.44	21	19	0.36	0	4	24	16	15	14	0.31	poor_call
9	83	transition	0.93	0.56	0.44	13	13	0.33	0	3	10	8	19	17	0.28	poor_call
9	97	transversion	0.89	0.56	0.33	17	15	0.27	0	2	14	13	16	14	0.33	poor_call
9	100	transition	1.00	0.56	0.44	14	15	0.27	0	3	20	16	24	16	0.29	poor_call
9	100	transversion	0.84	0.67	0.33	14	15	0.26	0	2	13	10	16	14	0.37	poor_call
9	84	transversion	0.99	0.56	0.44	11	11	0.22	0	3	16	10	19	12	0.33	poor_call
9	93	transition	0.89	0.44	0.44	12	11	0.22	0	4	31	20	11	10	0.30	poor_call
9	93	transversion	0.89	0.56	0.44	12	12	0.20	0	4	18	10	21	11	0.30	poor_call
9	97	transition	0.99	0.56	0.44	11	10	0.10	0	3	15	10	19	17	0.35	poor_call
7	100	transition	0.87	0.57	0.43	34	35	0.16	0	3	51	42	17	14	0.20	poor_call
13	100	transversion	1.00	0.62	0.38	27	27	0.37	2	2	43	26	45	27	0.70	good_call
13	95	transversion	1.00	0.69	0.31	26	27	0.40	2	2	43	21	43	26	0.70	good_call
13	100	transition	1.00	0.62	0.38	33	31	0.45	2	2	42	32	45	31	0.70	good_call
13	100	transversion	1.00	0.69	0.31	26	27	0.38	2	2	45	24	43	29	0.70	good_call
13	94	transition	1.00	0.69	0.31	31	30	0.29	2	2	56	32	45	34	0.70	good_call
7	100	transversion	1.00	0.71	0.29	46	46	0.25	0	2	56	49	51	46	0.70	good_call
7	95	transversion	1.00	0.57	0.43	29	31	0.22	0	2	13	13	51	46	0.50	poor_call
7	100	transversion	1.00	0.57	0.43	32	32	0.17	0	2	22	20	42	41	0.50	poor_call
7	100	transversion	1.00	0.57	0.43	28	30	0.14	0	2	16	14	42	42	0.50	poor_call
17	88	transversion	1.00	0.65	0.35	41	39	0.23	3	3	51	44	51	42	0.50	good_call
17	85	transition	1.00	0.65	0.35	43	42	0.28	3	3	51	44	51	44	0.50	good_call
18	100	transition	1.00	0.61	0.39	46	45	0.33	3	3	56	46	56	43	0.50	good_call
18	96	transversion	1.00	0.61	0.39	47	47	0.45	3	3	51	47	51	51	0.00	good_call
16	76	transversion	1.00	0.50	0.50	29	33	0.23	2	3	44	21	56	21	0.50	poor_call
18	93	transition	1.00	0.78	0.22	37	40	0.27	1	2	51	29	35	28	0.75	poor_call
17	87	transition	1.00	0.59	0.41	38	38	0.35	2	3	56	35	56	38	0.58	poor_call
16	75	transition	1.00	0.56	0.44	34	32	0.40	2	3	56	34	56	33	0.58	poor_call
7	58	transition	0.96	0.57	0.43	22	24	0.04	0	3	24	22	17	15	0.00	poor_call
13	95	transversion	0.89	0.54	0.38	29	38	0.18	0	0	30	21	13	9	0.00	poor_call
13	97	indel	0.71	0.85	0.15	31	36	0.21	0	0	37	27	24	22	0.00	poor_call
22	90	transversion	1.00	0.55	0.45	36	35	0.12	4	4	56	40	46	42	0.17	good_call
21	58	transversion	1.00	0.90	0.10	35	32	0.10	1	1	46	39	45	42	0.67	good_call
17	31	transition	0.93	0.94	0.06	26	24	0.06	0	1	56	34	56	56	0.67	good_call
15	80	transition	0.99	0.80	0.20	26	29	0.14	0	0	40	30	28	22	0.00	poor_call
9	100	transition	0.64	0.89	0.11	42	43	0.19	0	1	51	41	42	42	0.56	good_call
9	100	transversion	1.00	0.78	0.22	41	42	0.19	0	2	51	40	46	44	0.44	good_call
17	100	transition	0.89	0.88	0.12	33	33	0.42	1	1	45	34	37	28	0.56	good_call
17	97	indel	0.82	0.94	0.06	32	33	0.44	0	0	45	31	45	45	0.00	good_call
17	100	indel	1.00	0.82	0.18	39	35	0.41	1	1	56	34	42	35	0.06	poor_call
17	100	indel	1.00	0.82	0.18	34	35	0.41	1	1	51	30	37	22	0.56	poor_call
17	88	indel	1.00	0.59	0.41	33	35	0.41	3	3	45	27	43	29	0.19	poor_call
17	99	transition	1.00	0.59	0.41	32	34	0.40	3	3	43	28	45	31	0.48	good_call
9	73	transition	0.78	0.89	0.11	41	38	0.31	0	1	56	53	45	45	0.56	good_call
9	100	transversion	1.00	0.67	0.33	49	49	0.25	0	2	51	45	56	56	0.44	good_call
9	100	transition	1.00	0.56	0.44	44	44	0.23	0	3	45	39	46	45	0.48	good_call
9	100	transversion	1.00	0.67	0.33	45	42	0.16	0	3	51	40	51	46	0.48	good_call
9	93	transversion	1.00	0.78	0.22	43	43	0.14	0	2	56	49	56	50	0.44	good_call
9	100	transition	1.00	0.67	0.33	42	43	0.12	0	3	51	39	46	40	0.48	good_call
8	92	transversion	1.00	0.62	0.38	38	39	0.10	0	3	51	46	46	43	0.48	good_call
5	85	transition	1.00	0.60	0.40	21	16	0.05	0	2	46	36	33	33	0.03	poor_call
9	100	transversion	0.78	0.89	0.11	44	44	0.26	0	1	51	45	45	45	0.00	good_call
9	100	transversion	0.82	0.89	0.11	28	27	0.40	0	1	40	24	46	46	0.94	poor_call
9	100	indel	1.00	0.78	0.22	44	45	0.22	0	1	51	43	41	41	0.94	good_call
9	100	indel	1.00	0.78	0.22	43	45	0.22	0	1	51	43	41	41	0.94	good_call
9	100	indel	1.00	0.78	0.22	43	45	0.22	0	1	51	43	41	41	0.94	good_call
9	100	indel	1.00	0.78	0.22	42	44	0.22	0	1	51	43	40	40	0.94	good_call
9	100	indel	1.00	0.78	0.22	42	44	0.22	0	1	51	43	40	40	0.94	good_call
9	50	indel	1.00	0.78	0.22	42	44	0.22	0	1	51	43	45	45	0.94	good_call
9	100	transition	0.98	0.89	0.11	46	46	0.21	0	1	56	51	56	56	0.94	good_call
9	100	indel	0.84	0.89	0.11	44	46	0.17	0	1	56	43	43	43	0.94	good_call
9	100	indel	0.94	0.89	0.11	47	46	0.17	0	1	56	46	48	48	0.94	good_call
9	100	indel	0.94	0.89	0.11	48	46	0.17	0	1	56	46	48	48	0.94	good_call
9	50	indel	0.94	0.89	0.11	48	46	0.17	0	1	56	53	48	48	0.94	good_call
9	100	indel	0.98	0.89	0.11	48	47	0.17	0	1	56	53	53	53	0.94	good_call
9	50	indel	0.98	0.89	0.11	48	47	0.17	0	1	56	51	53	53	0.94	good_call
9	50	transversion	0.98	0.89	0.11	47	47	0.16	0	1	51	43	56	56	0.94	good_call
9	100	transversion	0.98	0.89	0.11	46	47	0.16	0	1	51	43	56	56	0.94	good_call
9	100	indel	0.99	0.89	0.11	45	47	0.16	0	1	56	43	56	56	0.94	good_call
9	100	indel	0.99	0.89	0.11	45	47	0.16	0	1	56	45	56	56	0.94	good_call
9	90	indel	0.99	0.89	0.11	45	46	0.16	0	1	56	45	56	56	0.94	good_call
9	90	indel	0.99	0.89	0.11	45	46	0.16	0	1	51	41	56	56	0.94	good_call
9	100	indel	0.99	0.89	0.11	46	46	0.16	0	1	51	43	56	56	0.94	good_call
9	50	indel	0.99	0.89	0.11	46	46	0.16	0	1	45	43	56	56	0.94	good_call
9	100	indel	0.99	0.89	0.11	47	48	0.15	0	1	56	44	56	56	0.94	good_call
9	50	indel	0.99	0.89	0.11	50	50	0.14	0	1	56	48	56	56	0.94	good_call
9	50	indel	0.99	0.89	0.11	49	50	0.14	0	1	56	48	56	56	0.94	good_call
9	100	indel	0.99	0.89	0.11	49	50	0.14	0	1	56	48	56	56	0.94	good_call
9	50	indel	0.99	0.89	0.11	49	50	0.14	0	1	56	47	56	56	0.94	good_call
9	100	indel	0.99	0.89	0.11	49	50	0.14	0	1	56	47	56	56	0.94	good_call
9	100	indel	0.99	0.89	0.11	50	50	0.14	0	1	56	47	56	56	0.94	good_call
9	50	indel	0.99	0.89	0.11	50	50	0.14	0	1	56	49	56	56	0.94	good_call
9	50	indel	0.99	0.89	0.11	50	51	0.14	0	1	56	52	56	56	0.94	good_call
9	50	indel	0.99	0.89	0.11	50	51	0.13	0	1	56	49	56	56	0.94	good_call
9	50	indel	0.99	0.89	0.11	51	51	0.13	0	1	56	49	56	56	0.94	good_call
11	93	transversion	1.00	0.73	0.27	17	16	0.09	1	1	25	20	28	24	0.00	poor_call
15	93	transition	1.00	0.53	0.47	19	17	0.11	0	0	34	24	19	17	0.00	poor_call
15	97	transition	1.00	0.53	0.27	25	26	0.19	0	0	42	35	18	16	0.00	poor_call
15	100	transversion	1.00	0.53	0.47	26	27	0.21	0	0	38	33	25	22	0.00	poor_call
15	97	transition	0.64	0.80	0.20	30	27	0.34	0	0	56	35	23	16	0.00	poor_call
15	96	transition	1.00	0.67	0.33	26	27	0.37	0	0	42	33	15	13	0.00	poor_call
15	100	transversion	1.00	0.60	0.40	30	30	0.43	0	0	50	37	24	19	0.00	poor_call
15	90	transversion	1.00	0.73	0.27	31	31	0.44	0	0	50	35	24	17	0.00	poor_call
15	92	transversion	1.00	0.67	0.33	27	29	0.47	0	0	47	32	21	18	0.00	poor_call
15	97	transversion	1.00	0.60	0.40	30	29	0.50	0	0	50	39	12	11	0.00	poor_call
15	98	transversion	1.00	0.60	0.40	27	27	0.47	0	0	41	32	12	11	0.00	poor_call
15	93	transition	0.69	0.80	0.20	28	27	0.44	0	0	41	28	19	17	0.00	poor_call
15	98	transversion	1.00	0.60	0.40	25	26	0.42	0	0	35	28	15	13	0.00	poor_call
15	90	transversion	0.53	0.73	0.27	25	27	0.41	0	0	40	28	13	12	0.00	poor_call
15	93	transversion	1.00	0.67	0.33	27	27	0.40	0	0	44	34	16	15	0.00	poor_call
15	92	transition	1.00	0.60	0.40	28	28	0.39	0	0	56	43	13	12	0.00	poor_call
15	91	transversion	0.99	0.67	0.33	29	27	0.38	0	0	42	32	18	13	0.00	poor_call
15	93	transversion	1.00	0.53	0.47	25	26	0.37	0	0	50	42	33	26	0.00	poor_call
15	89	transversion	1.00	0.53	0.47	25	25	0.37	0	0	36	28	31	20	0.00	poor_call
15	80	transversion	1.00	0.53	0.47	24	25	0.37	0	0	33	27	23	16	0.00	poor_call
15	77	transversion	1.00	0.53	0.47	22	25	0.36	0	0	40	35	16	14	0.00	poor_call
15	87	transversion	0.95	0.53	0.33	25	26	0.35	0	0	44	32	11	10	0.00	poor_call
15	90	transition	0.94	0.67	0.20	31	30	0.33	0	0	56	41	21	19	0.00	poor_call
15	100	transition	1.00	0.53	0.47	30	29	0.32	0	0	50	48	25	18	0.00	poor_call
15	88	transversion	1.00	0.60	0.33	25	28	0.30	0	0	37	31	21	15	0.00	poor_call
15	97	transition	1.00	0.53	0.47	26	28	0.24	0	0	47	39	11	10	0.00	poor_call
15	98	transversion	1.00	0.67	0.33	23	24	0.18	0	0	32	22	19	17	0.00	poor_call
15	99	transversion	1.00	0.60	0.40	23	21	0.12	0	0	39	29	18	13	0.00	poor_call
15	98	transversion	1.00	0.67	0.33	22	21	0.11	0	0	21	15	27	23	0.00	poor_call
9	94	transition	0.97	0.56	0.44	11	13	0.39	0	4	16	15	13	12	0.08	poor_call
9	96	transversion	0.91	0.56	0.44	11	10	0.40	0	4	22	16	13	11	0.17	poor_call
9	94	transversion	1.00	0.56	0.44	10	11	0.41	0	4	19	14	23	16	0.11	poor_call
9	93	transition	0.94	0.56	0.44	11	11	0.41	0	4	11	10	15	11	0.19	poor_call
9	91	transversion	0.70	0.67	0.33	12	11	0.41	0	3	13	12	17	14	0.16	poor_call
9	96	transversion	0.65	0.67	0.33	14	16	0.41	0	3	14	12	16	13	0.18	poor_call
11	98	transversion	0.82	0.64	0.36	20	22	0.47	0	3	23	17	13	11	0.21	poor_call
7	99	indel	0.92	0.71	0.29	25	25	0.48	0	1	21	16	22	22	0.22	poor_call
7	94	indel	0.92	0.71	0.29	25	25	0.48	0	1	19	13	22	22	0.22	poor_call
7	97	indel	0.99	0.57	0.43	25	25	0.48	0	2	16	14	22	17	0.14	poor_call
7	97	indel	0.92	0.71	0.29	25	25	0.48	0	1	14	10	22	22	0.22	poor_call
7	98	indel	0.92	0.71	0.29	24	25	0.49	0	1	19	12	22	22	0.22	poor_call
7	65	indel	0.92	0.71	0.29	25	25	0.49	0	1	19	13	22	22	0.22	poor_call
7	70	indel	0.92	0.71	0.29	25	25	0.49	0	1	14	13	22	22	0.22	poor_call
13	99	indel	0.76	0.85	0.15	26	25	0.49	0	1	51	27	22	22	0.22	poor_call
13	95	transversion	0.70	0.69	0.31	24	25	0.50	0	0	46	36	14	12	0.00	poor_call
13	97	transition	0.75	0.85	0.15	24	26	0.50	0	0	28	16	25	24	0.00	poor_call
13	95	transversion	0.82	0.69	0.31	25	26	0.50	0	0	46	35	13	12	0.00	poor_call
13	91	transversion	0.70	0.69	0.31	28	24	0.50	0	0	56	44	13	12	0.00	poor_call
13	98	transversion	0.53	0.69	0.31	17	19	0.49	0	0	46	27	13	11	0.00	poor_call
15	92	indel	0.60	0.73	0.20	17	16	0.48	0	0	20	15	16	14	0.00	poor_call
15	87	indel	0.94	0.47	0.27	15	16	0.48	0	0	51	22	14	11	0.00	poor_call
15	95	indel	0.81	0.67	0.27	16	16	0.48	0	0	56	19	14	11	0.00	poor_call
15	88	indel	0.89	0.60	0.33	15	16	0.47	1	2	46	20	10	9	0.19	poor_call
15	85	indel	0.99	0.60	0.40	15	16	0.47	1	2	46	19	10	9	0.19	poor_call
15	85	indel	1.00	0.47	0.33	15	16	0.47	0	2	12	10	51	29	0.21	poor_call
15	92	indel	0.91	0.60	0.33	16	16	0.47	1	1	51	23	10	9	0.12	poor_call
15	86	indel	1.00	0.87	0.13	16	16	0.47	0	0	22	14	48	46	0.00	poor_call
15	82	indel	1.00	0.67	0.27	16	16	0.47	0	0	15	11	48	28	0.00	poor_call
15	79	indel	1.00	0.53	0.47	16	16	0.47	0	1	48	18	15	13	0.15	poor_call
15	75	indel	1.00	0.53	0.47	16	17	0.47	0	1	13	11	48	20	0.27	poor_call
15	78	indel	1.00	0.53	0.47	17	17	0.47	0	1	12	11	48	20	0.27	poor_call
15	90	indel	1.00	0.53	0.47	17	17	0.47	0	1	12	11	48	20	0.27	poor_call
15	82	indel	1.00	0.73	0.27	17	18	0.47	0	1	15	10	48	28	0.27	poor_call
15	68	indel	1.00	0.80	0.20	17	18	0.46	0	1	25	14	48	33	0.27	poor_call
15	75	indel	1.00	0.87	0.13	18	19	0.46	0	0	26	15	48	46	0.00	poor_call
15	91	transition	1.00	0.60	0.40	22	22	0.46	0	2	26	17	22	16	0.21	poor_call
15	98	transition	1.00	0.67	0.33	25	22	0.46	0	1	46	33	20	17	0.15	poor_call
15	92	transversion	0.98	0.73	0.27	26	22	0.46	0	1	51	35	23	16	0.15	poor_call
15	98	transversion	1.00	0.47	0.40	22	22	0.45	0	1	13	12	42	22	0.27	poor_call
15	97	transition	1.00	0.53	0.47	18	19	0.45	0	1	13	12	24	17	0.27	poor_call
15	99	transversion	1.00	0.53	0.40	18	18	0.45	0	0	24	16	12	10	0.00	poor_call
15	95	indel	0.96	0.80	0.20	19	17	0.44	0	0	33	18	19	18	0.00	poor_call
15	97	transversion	0.94	0.67	0.33	17	16	0.44	0	0	51	28	11	11	0.00	poor_call
15	98	transversion	1.00	0.47	0.40	16	16	0.44	0	0	11	10	46	36	0.00	poor_call
14	97	transversion	1.00	0.50	0.36	13	14	0.43	0	0	12	11	46	28	0.00	poor_call
12	97	transition	1.00	0.67	0.33	13	14	0.42	0	0	11	9	35	25	0.00	poor_call
12	99	transversion	1.00	0.58	0.42	13	14	0.42	0	0	11	10	42	24	0.00	poor_call
12	97	transversion	1.00	0.58	0.42	13	13	0.42	0	0	13	11	46	26	0.00	poor_call
12	91	transversion	1.00	0.50	0.50	13	13	0.42	0	1	11	10	56	31	0.12	poor_call
11	93	transition	0.99	0.55	0.45	13	13	0.41	0	1	11	8	45	26	0.07	poor_call
11	97	indel	0.91	0.73	0.27	12	13	0.41	0	1	45	17	16	15	0.07	poor_call
11	93	transition	1.00	0.64	0.36	12	13	0.41	0	0	11	10	40	28	0.00	poor_call
11	96	transversion	1.00	0.64	0.27	12	13	0.41	0	0	12	11	46	46	0.00	poor_call
10	98	transversion	1.00	0.70	0.30	12	13	0.40	0	0	15	13	32	24	0.00	poor_call
10	97	transition	1.00	0.60	0.40	12	13	0.40	0	1	15	13	24	14	0.12	poor_call
10	92	transition	1.00	0.60	0.40	12	13	0.40	0	1	18	13	20	13	0.12	poor_call
10	97	transition	1.00	0.50	0.40	13	13	0.40	0	1	14	12	23	17	0.22	poor_call
10	96	transversion	0.54	0.50	0.30	13	13	0.39	0	1	33	20	16	12	0.15	poor_call
17	100	transition	1.00	0.59	0.41	49	49	0.38	3	3	56	48	51	46	0.00	good_call
16	85	transition	0.74	0.62	0.38	31	35	0.26	0	0	56	46	10	8	0.00	poor_call
11	55	indel	0.97	0.82	0.18	32	31	0.13	0	0	56	56	29	26	0.00	poor_call
16	94	transversion	1.00	0.62	0.38	32	32	0.05	2	3	45	36	56	38	0.42	good_call
17	100	transversion	1.00	0.65	0.35	51	51	0.19	3	3	56	52	51	48	0.42	good_call
17	90	transversion	1.00	0.65	0.35	51	52	0.19	3	3	51	50	51	48	0.42	good_call
17	100	transversion	1.00	0.65	0.35	53	52	0.21	3	3	56	53	56	52	0.42	good_call
16	66	transition	1.00	0.69	0.19	32	35	0.29	0	0	51	34	56	23	0.00	good_call
16	79	indel	0.96	0.81	0.19	39	37	0.31	0	0	56	47	25	18	0.00	poor_call
14	61	indel	1.00	0.71	0.29	32	33	0.32	0	0	56	47	26	24	0.00	poor_call
8	90	indel	1.00	0.50	0.38	22	25	0.35	0	3	28	23	23	21	0.17	poor_call
12	97	transversion	0.99	0.67	0.33	10	9	0.01	0	2	7	6	17	12	0.08	poor_call
24	97	transition	1.00	0.75	0.25	12	13	0.05	0	0	11	8	15	15	0.00	poor_call
24	99	transition	1.00	0.75	0.25	13	14	0.05	0	0	19	11	16	16	0.00	poor_call
24	97	transversion	1.00	0.54	0.46	19	18	0.06	0	0	34	27	14	12	0.00	poor_call
24	96	transversion	1.00	0.54	0.46	20	18	0.06	0	0	34	30	18	14	0.00	poor_call
24	92	transversion	1.00	0.62	0.38	20	18	0.07	0	0	34	26	18	14	0.00	poor_call
24	91	transversion	1.00	0.71	0.29	19	17	0.07	0	0	35	24	16	14	0.00	poor_call
24	100	transversion	1.00	0.71	0.29	15	17	0.07	0	0	29	18	14	13	0.00	poor_call
24	96	transition	1.00	0.62	0.38	14	17	0.08	0	0	13	9	10	10	0.00	poor_call
24	96	transition	1.00	0.58	0.42	19	18	0.09	0	0	33	27	23	14	0.00	poor_call
24	99	transversion	1.00	0.50	0.50	21	20	0.09	0	0	31	21	40	29	0.00	poor_call
25	99	transversion	1.00	0.60	0.40	23	23	0.09	0	0	40	23	23	19	0.00	poor_call
25	98	transversion	1.00	0.52	0.44	24	24	0.10	0	0	46	33	23	21	0.00	poor_call
25	93	transversion	1.00	0.52	0.48	25	25	0.10	0	0	40	38	25	21	0.00	poor_call
25	90	transversion	1.00	0.56	0.44	26	26	0.10	0	0	40	35	18	16	0.00	poor_call
25	99	transversion	1.00	0.52	0.48	28	26	0.11	0	0	51	44	19	14	0.00	poor_call
26	98	transversion	1.00	0.73	0.27	27	24	0.11	0	0	46	30	14	12	0.00	poor_call
26	99	transition	1.00	0.62	0.38	19	25	0.12	0	0	37	18	12	11	0.00	poor_call
26	98	transversion	1.00	0.54	0.46	28	26	0.13	0	0	56	47	33	26	0.00	poor_call
26	100	transversion	1.00	0.62	0.38	31	27	0.13	0	0	46	36	21	15	0.00	poor_call
26	100	transversion	1.00	0.54	0.46	34	35	0.14	0	0	51	48	16	12	0.00	poor_call
26	100	transversion	1.00	0.69	0.31	34	37	0.14	0	0	56	37	19	14	0.00	poor_call
26	93	transversion	1.00	0.54	0.38	42	42	0.15	0	0	56	49	33	23	0.00	poor_call
26	100	indel	1.00	0.85	0.15	44	44	0.15	0	0	56	38	17	17	0.00	poor_call
26	100	indel	1.00	0.77	0.23	43	43	0.17	0	0	56	50	20	19	0.00	good_call
26	100	indel	1.00	0.54	0.46	41	42	0.17	3	3	56	46	51	37	0.03	good_call
26	100	indel	1.00	0.50	0.50	39	40	0.17	3	3	51	34	51	42	0.07	good_call
26	100	indel	1.00	0.50	0.50	37	39	0.17	3	3	51	34	51	33	0.07	good_call
26	100	indel	1.00	0.50	0.38	35	38	0.17	1	1	51	34	51	39	0.08	good_call
26	68	transversion	1.00	0.73	0.23	32	36	0.17	0	0	51	37	25	21	0.00	poor_call
26	66	transversion	1.00	0.50	0.46	31	35	0.18	0	0	51	46	15	13	0.00	poor_call
26	92	transversion	1.00	0.50	0.46	31	34	0.18	0	0	51	46	12	11	0.00	poor_call
26	100	transition	1.00	0.50	0.50	34	34	0.18	0	0	16	14	56	51	0.00	poor_call
26	100	transversion	1.00	0.50	0.50	35	33	0.19	0	0	23	20	56	51	0.00	poor_call
26	100	transversion	1.00	0.50	0.50	33	33	0.20	0	0	24	17	51	48	0.00	poor_call
26	100	transversion	1.00	0.73	0.27	30	31	0.21	0	0	51	36	13	13	0.00	poor_call
26	99	transversion	1.00	0.50	0.50	30	31	0.21	0	0	51	47	19	15	0.00	poor_call
26	100	transition	1.00	0.69	0.31	32	32	0.22	0	0	51	39	22	18	0.00	poor_call
26	100	transversion	1.00	0.69	0.31	33	32	0.22	0	0	51	42	25	20	0.00	poor_call
26	100	transversion	1.00	0.58	0.42	32	33	0.23	0	0	51	43	21	18	0.00	poor_call
26	92	transversion	1.00	0.50	0.50	32	31	0.23	0	0	18	15	56	48	0.00	poor_call
26	100	transversion	1.00	0.81	0.19	32	31	0.23	0	0	56	36	19	18	0.00	poor_call
26	100	transition	1.00	0.50	0.50	31	31	0.23	0	0	56	49	19	15	0.00	poor_call
26	96	transversion	1.00	0.54	0.46	30	31	0.24	0	0	51	46	11	10	0.00	poor_call
26	100	transition	0.60	0.81	0.19	31	30	0.25	0	0	51	36	11	11	0.00	poor_call
26	100	transversion	1.00	0.62	0.38	31	30	0.25	0	0	56	47	24	19	0.00	poor_call
26	100	transition	0.58	0.85	0.15	31	30	0.26	0	0	51	32	18	16	0.00	poor_call
26	100	transversion	1.00	0.73	0.27	30	31	0.26	0	0	46	35	15	14	0.00	poor_call
26	96	transition	1.00	0.65	0.35	30	31	0.26	0	0	56	42	16	15	0.00	poor_call
26	96	transversion	0.96	0.77	0.23	31	31	0.27	0	0	56	40	14	12	0.00	poor_call
26	100	transversion	1.00	0.73	0.27	31	32	0.27	0	0	51	39	19	15	0.00	poor_call
26	100	transversion	1.00	0.81	0.19	32	31	0.28	0	0	56	38	19	16	0.00	poor_call
26	100	transition	1.00	0.54	0.46	29	29	0.29	0	0	51	42	21	16	0.00	poor_call
26	100	transition	1.00	0.54	0.46	28	28	0.29	0	0	51	38	14	13	0.00	poor_call
26	91	transition	1.00	0.65	0.35	26	26	0.30	0	0	46	32	16	14	0.00	poor_call
26	100	transversion	1.00	0.50	0.50	23	24	0.30	0	0	21	19	37	18	0.00	poor_call
26	97	transition	1.00	0.65	0.35	23	24	0.31	0	0	45	24	17	16	0.00	poor_call
25	100	transition	1.00	0.52	0.48	27	24	0.32	0	0	20	18	51	45	0.00	poor_call
25	100	transversion	1.00	0.52	0.48	25	24	0.32	0	0	30	21	56	40	0.00	poor_call
25	100	transition	1.00	0.52	0.48	24	24	0.33	0	0	28	21	40	28	0.00	poor_call
25	94	transversion	1.00	0.48	0.32	21	21	0.33	1	1	19	16	33	23	0.04	poor_call
24	100	transversion	1.00	0.62	0.38	16	17	0.34	0	0	17	11	21	14	0.00	poor_call
24	98	transversion	1.00	0.58	0.42	17	19	0.35	0	0	25	18	29	22	0.00	poor_call
24	94	indel	1.00	0.67	0.33	18	19	0.35	0	0	22	14	31	25	0.00	poor_call
24	97	transition	1.00	0.54	0.46	22	18	0.36	0	0	20	17	48	43	0.00	poor_call
14	99	transversion	0.72	0.71	0.29	14	16	0.37	0	2	21	17	11	11	0.04	poor_call
14	94	transversion	0.99	0.64	0.36	13	12	0.37	0	3	15	14	12	12	0.03	poor_call
14	94	transition	1.00	0.57	0.43	11	11	0.38	0	2	14	13	19	18	0.08	poor_call
14	92	transition	1.00	0.50	0.50	10	10	0.38	0	3	21	18	18	17	0.03	poor_call
14	92	transition	0.93	0.71	0.29	9	9	0.39	0	3	17	16	15	13	0.06	poor_call
14	94	transversion	1.00	0.57	0.43	10	9	0.39	0	4	17	17	15	14	0.06	poor_call
8	93	transition	1.00	0.75	0.25	39	38	0.21	0	2	56	36	56	56	0.52	poor_call
8	92	indel	1.00	0.75	0.25	31	31	0.32	0	2	50	32	39	36	0.52	poor_call
8	97	indel	1.00	0.38	0.25	29	31	0.32	0	2	33	31	39	36	0.52	poor_call
8	80	indel	1.00	0.38	0.38	27	30	0.32	0	2	39	27	22	20	0.28	poor_call
8	100	transversion	0.94	0.75	0.25	19	21	0.35	0	2	27	19	27	25	0.28	poor_call
8	98	transition	1.00	0.62	0.38	22	23	0.35	0	3	29	19	27	21	0.25	poor_call
8	92	transversion	1.00	0.62	0.38	23	23	0.36	0	3	33	21	33	20	0.17	poor_call
7	92	transversion	0.87	0.43	0.43	18	19	0.43	0	2	15	13	28	24	0.52	poor_call
7	96	transversion	0.92	0.57	0.43	17	17	0.45	0	3	21	15	19	14	0.17	poor_call
7	90	transversion	0.80	0.43	0.43	19	18	0.49	0	2	12	12	21	16	0.52	poor_call
7	95	transversion	0.87	0.57	0.43	19	19	0.50	0	3	35	21	16	14	0.25	poor_call
7	96	transition	0.99	0.43	0.43	16	17	0.48	0	3	19	15	29	17	0.43	poor_call
7	90	transition	0.84	0.57	0.43	16	16	0.47	0	3	21	14	19	13	0.36	poor_call
7	82	transversion	0.91	0.57	0.43	14	14	0.41	0	2	11	10	19	14	0.52	poor_call
5	88	transversion	0.81	0.60	0.40	12	12	0.28	0	1	15	12	20	20	0.52	poor_call
4	67	transition	0.83	0.75	0.25	34	32	0.12	0	1	47	46	40	40	0.52	poor_call
7	87	indel	1.00	0.71	0.29	35	35	0.22	0	2	56	36	56	44	0.52	poor_call
7	65	indel	1.00	0.71	0.29	36	35	0.22	0	2	56	40	56	44	0.52	poor_call
7	48	indel	1.00	0.71	0.29	37	35	0.22	0	2	56	40	56	44	0.52	poor_call
7	80	transition	1.00	0.71	0.29	35	35	0.23	0	2	56	36	45	44	0.28	poor_call
7	85	transversion	1.00	0.71	0.29	35	34	0.33	0	2	56	46	44	43	0.52	poor_call
8	96	transition	1.00	0.62	0.38	31	32	0.50	0	2	36	24	56	50	0.28	poor_call
8	97	indel	0.98	0.62	0.38	19	20	0.17	0	3	29	21	23	17	0.07	poor_call
15	79	transversion	0.70	0.53	0.33	14	16	0.06	0	2	22	13	11	9	0.10	poor_call
16	68	transversion	0.69	0.69	0.31	20	23	0.08	0	2	42	26	14	10	0.10	poor_call
18	68	transition	1.00	0.89	0.11	35	35	0.30	1	1	43	32	51	41	0.40	good_call
18	74	transition	1.00	0.89	0.11	34	35	0.22	1	1	56	37	51	36	0.40	good_call
15	78	transition	0.57	0.87	0.13	27	27	0.10	1	1	46	31	35	24	0.40	good_call
11	98	transversion	1.00	0.55	0.45	14	12	0.02	1	2	14	12	16	13	0.10	poor_call
12	98	transition	0.94	0.67	0.33	14	17	0.11	0	3	18	12	14	13	0.13	poor_call
12	98	transition	0.93	0.67	0.33	12	16	0.11	0	1	19	13	15	13	0.70	poor_call
12	99	transversion	0.75	0.58	0.33	12	14	0.12	0	3	18	12	12	11	0.12	poor_call
12	99	transversion	0.91	0.75	0.25	14	13	0.12	0	2	16	11	20	17	0.11	poor_call
12	95	transversion	0.94	0.50	0.33	15	16	0.14	1	2	21	15	17	12	0.10	poor_call
12	99	transition	1.00	0.42	0.42	14	14	0.16	1	2	15	13	15	13	0.08	poor_call
12	97	transition	1.00	0.50	0.50	12	13	0.17	1	3	16	11	12	11	0.30	poor_call
12	99	transversion	0.99	0.58	0.42	12	12	0.17	0	3	24	19	13	12	0.12	poor_call
12	99	transversion	0.86	0.67	0.33	13	13	0.18	1	2	11	10	14	12	0.10	poor_call
12	97	transition	1.00	0.58	0.42	14	13	0.19	0	4	17	11	22	17	0.12	poor_call
12	94	transversion	1.00	0.58	0.42	13	13	0.20	1	2	16	14	19	17	0.39	poor_call
12	98	transition	0.59	0.58	0.33	12	12	0.21	0	1	13	12	11	10	0.70	poor_call
12	98	transition	0.91	0.67	0.33	12	12	0.21	0	3	12	10	15	12	0.13	poor_call
12	98	transversion	0.95	0.42	0.33	11	11	0.22	0	1	13	12	12	11	0.70	poor_call
12	93	transversion	0.86	0.50	0.33	11	12	0.23	0	3	13	12	11	11	0.12	poor_call
12	94	transversion	0.70	0.67	0.33	11	12	0.24	0	1	13	11	12	11	0.70	poor_call
12	99	transition	0.60	0.50	0.33	11	12	0.24	0	1	13	12	11	10	0.70	poor_call
12	99	transversion	0.70	0.58	0.33	13	14	0.27	0	3	16	12	13	10	0.32	poor_call
12	94	transition	0.53	0.67	0.33	12	15	0.27	0	1	16	14	11	10	0.70	poor_call
12	97	transversion	0.82	0.67	0.33	12	15	0.28	0	1	23	19	14	12	0.70	poor_call
12	94	transversion	0.71	0.67	0.33	15	14	0.28	0	1	15	11	11	11	0.70	poor_call
12	98	transition	0.91	0.67	0.33	15	14	0.28	0	3	19	13	15	12	0.12	poor_call
12	94	transversion	0.78	0.75	0.25	15	15	0.29	0	3	19	14	21	16	0.12	poor_call
12	98	transition	1.00	0.67	0.33	14	15	0.29	0	1	24	15	25	21	0.70	poor_call
12	99	transversion	1.00	0.58	0.42	15	15	0.30	2	2	19	14	14	13	0.06	poor_call
12	98	transversion	0.82	0.67	0.33	15	16	0.30	0	1	19	14	13	12	0.70	poor_call
12	98	transition	1.00	0.58	0.42	15	16	0.31	1	2	19	15	26	19	0.39	poor_call
12	98	transversion	1.00	0.67	0.33	15	16	0.31	0	1	33	20	22	17	0.70	poor_call
12	90	transition	0.77	0.67	0.33	18	17	0.32	0	1	16	15	16	12	0.70	poor_call
13	99	transversion	1.00	0.54	0.46	20	19	0.33	2	3	11	11	13	11	0.09	poor_call
13	99	transversion	1.00	0.54	0.46	20	19	0.34	2	2	21	18	21	13	0.09	poor_call
13	99	transversion	1.00	0.54	0.46	17	19	0.35	1	2	36	33	24	13	0.41	poor_call
13	97	transversion	0.64	0.62	0.31	15	15	0.36	0	0	21	15	12	11	0.00	poor_call
13	92	transversion	0.97	0.62	0.38	15	14	0.37	0	1	27	22	12	11	0.70	poor_call
13	99	transversion	1.00	0.54	0.46	14	15	0.37	1	2	15	13	17	15	0.39	poor_call
13	99	transversion	0.94	0.62	0.38	14	15	0.38	0	1	12	11	11	10	0.70	poor_call
13	100	transversion	0.99	0.62	0.38	14	13	0.39	1	2	15	12	15	12	0.39	poor_call
13	99	transversion	0.92	0.62	0.38	12	14	0.39	0	1	19	14	12	10	0.70	poor_call
13	99	transversion	0.98	0.54	0.38	13	16	0.40	0	1	13	12	12	11	0.70	poor_call
13	91	transversion	0.99	0.62	0.38	18	18	0.40	0	1	33	20	26	12	0.70	poor_call
13	91	transversion	1.00	0.54	0.38	24	21	0.41	0	1	50	45	15	12	0.70	poor_call
13	96	indel	1.00	0.62	0.38	25	21	0.41	0	1	50	41	15	12	0.70	poor_call
13	99	transversion	0.80	0.62	0.38	24	24	0.43	0	1	42	35	10	9	0.70	poor_call
13	99	transversion	0.77	0.85	0.15	19	22	0.46	0	1	33	22	41	24	0.70	poor_call
13	98	indel	0.72	0.85	0.15	23	23	0.48	0	1	41	26	23	22	0.70	poor_call
13	95	transition	1.00	0.54	0.46	22	21	0.45	0	2	35	28	27	16	0.40	poor_call
13	91	transversion	1.00	0.54	0.38	22	22	0.45	0	1	33	29	18	15	0.70	poor_call
13	99	transition	0.99	0.54	0.38	20	21	0.43	0	1	32	26	12	11	0.70	poor_call
13	99	transversion	0.94	0.62	0.38	20	19	0.42	0	1	44	29	11	10	0.70	poor_call
13	99	transition	0.95	0.62	0.38	19	19	0.42	0	1	44	31	11	10	0.70	poor_call
13	91	transition	0.93	0.54	0.31	17	19	0.41	0	1	21	13	13	12	0.70	poor_call
13	98	transversion	0.99	0.62	0.38	17	19	0.41	0	1	21	12	12	12	0.70	poor_call
13	93	transition	1.00	0.54	0.38	19	19	0.40	0	2	30	20	40	17	0.41	poor_call
13	99	transversion	0.71	0.69	0.31	20	20	0.40	0	1	40	21	13	12	0.70	poor_call
13	99	transversion	0.99	0.46	0.38	21	20	0.40	0	1	50	46	12	11	0.70	poor_call
13	99	transition	0.99	0.62	0.38	21	20	0.40	0	1	50	37	14	12	0.70	poor_call
13	94	transition	0.98	0.46	0.38	22	20	0.39	0	1	41	39	11	10	0.70	poor_call
13	99	transversion	0.98	0.54	0.38	22	21	0.39	0	1	41	33	12	11	0.70	poor_call
13	98	transition	0.99	0.62	0.38	21	22	0.38	0	1	33	27	14	12	0.11	poor_call
13	99	transition	0.99	0.46	0.38	22	22	0.38	0	1	35	31	11	11	0.70	poor_call
13	90	indel	1.00	0.62	0.38	23	22	0.37	0	1	40	32	20	19	0.70	poor_call
13	99	transversion	0.84	0.54	0.38	24	22	0.34	0	1	56	49	9	9	0.70	poor_call
13	100	transversion	0.93	0.54	0.38	21	22	0.33	0	2	43	34	11	10	0.40	poor_call
13	99	indel	0.78	0.77	0.23	21	20	0.33	0	0	38	25	17	15	0.00	poor_call
13	99	transversion	0.51	0.69	0.15	20	20	0.32	0	1	47	29	9	8	0.70	poor_call
13	95	transversion	1.00	0.54	0.38	19	20	0.31	0	1	21	16	16	13	0.70	poor_call
13	99	transition	1.00	0.46	0.38	25	22	0.30	0	1	44	39	14	12	0.70	poor_call
13	91	indel	1.00	0.62	0.38	24	24	0.29	0	1	48	38	24	21	0.70	poor_call
13	100	transition	1.00	0.46	0.46	24	25	0.29	0	2	18	14	41	37	0.13	poor_call
13	99	transversion	0.98	0.62	0.38	25	23	0.27	0	1	43	32	13	11	0.70	poor_call
13	99	transversion	0.97	0.62	0.38	24	24	0.27	0	1	50	37	11	11	0.70	poor_call
13	94	transition	1.00	0.46	0.46	23	24	0.26	0	2	13	11	50	43	0.13	poor_call
13	99	transversion	0.90	0.62	0.38	24	24	0.25	0	1	56	35	12	10	0.70	poor_call
13	100	transversion	0.99	0.69	0.31	21	19	0.21	0	1	26	18	18	16	0.70	poor_call
13	100	transition	1.00	0.62	0.38	20	19	0.21	0	1	26	17	18	15	0.70	poor_call
12	100	transversion	0.95	0.58	0.42	17	19	0.20	0	1	17	13	11	10	0.70	poor_call
12	99	transversion	0.53	0.75	0.25	19	19	0.19	0	1	47	30	22	14	0.70	poor_call
12	91	transversion	0.96	0.58	0.42	20	19	0.19	0	1	47	40	11	10	0.70	poor_call
12	95	transversion	1.00	0.50	0.42	22	19	0.18	0	1	35	33	22	17	0.70	poor_call
13	99	transversion	1.00	0.54	0.46	18	19	0.16	0	1	35	27	13	12	0.70	poor_call
13	92	transition	1.00	0.54	0.46	19	20	0.16	0	1	15	13	22	18	0.70	poor_call
13	99	transversion	1.00	0.54	0.46	22	20	0.15	0	1	38	34	16	14	0.70	poor_call
13	99	transversion	1.00	0.54	0.46	22	21	0.15	0	1	45	35	18	15	0.70	poor_call
13	91	transversion	0.99	0.54	0.46	21	20	0.14	0	1	42	32	11	10	0.70	poor_call
13	99	transversion	1.00	0.54	0.46	19	19	0.13	0	1	35	28	19	17	0.70	poor_call
13	99	transversion	1.00	0.46	0.46	18	19	0.13	0	1	19	16	31	26	0.15	poor_call
13	99	transition	1.00	0.46	0.46	18	19	0.12	0	1	13	11	22	16	0.15	poor_call
13	97	transversion	0.99	0.62	0.38	20	20	0.11	1	1	35	24	15	12	0.13	poor_call
13	98	transition	1.00	0.54	0.46	23	21	0.10	0	1	31	14	47	40	0.15	poor_call
13	99	transversion	1.00	0.46	0.46	21	21	0.10	0	1	15	10	47	43	0.15	poor_call
13	99	transition	1.00	0.46	0.46	17	18	0.08	0	1	11	10	29	28	0.15	poor_call
13	99	indel	0.93	0.62	0.38	18	17	0.07	0	1	37	26	10	9	0.70	poor_call
8	99	indel	0.50	0.62	0.38	12	14	0.02	0	2	24	12	14	10	0.36	poor_call
15	100	transversion	0.99	0.60	0.33	32	35	0.15	0	0	45	37	15	13	0.00	poor_call
15	91	transversion	0.97	0.60	0.40	32	35	0.15	0	0	45	35	13	9	0.00	poor_call
15	87	transversion	0.55	0.60	0.33	29	35	0.15	0	0	45	37	10	9	0.00	poor_call
15	90	indel	0.86	0.53	0.40	26	29	0.12	0	0	40	39	8	7	0.00	poor_call
10	87	transition	0.64	0.60	0.40	24	28	0.07	0	4	40	27	11	10	0.17	poor_call
10	79	transversion	1.00	0.60	0.40	35	32	0.07	0	3	42	37	42	42	0.33	good_call
10	70	transition	1.00	0.50	0.50	34	35	0.09	0	4	42	38	56	39	0.28	good_call
18	92	indel	1.00	0.67	0.28	33	34	0.29	0	0	50	38	19	17	0.00	poor_call
18	98	indel	0.95	0.72	0.28	34	33	0.32	0	0	56	43	19	11	0.00	poor_call
18	90	indel	1.00	0.67	0.28	33	32	0.33	1	1	50	33	50	27	0.00	good_call
18	100	transversion	1.00	0.67	0.33	34	32	0.35	2	3	56	33	56	41	0.33	good_call
18	98	transition	1.00	0.56	0.39	32	32	0.38	3	3	56	35	56	36	0.10	good_call
17	89	transversion	1.00	0.71	0.24	29	29	0.29	1	3	56	30	56	32	0.33	good_call
9	52	transition	0.98	0.89	0.11	39	39	0.17	0	1	56	48	56	56	0.10	good_call
17	100	transversion	1.00	0.88	0.12	42	41	0.15	1	1	51	43	51	42	0.00	good_call
10	80	indel	0.99	0.60	0.40	16	15	0.45	0	3	26	16	19	15	0.00	poor_call
19	64	indel	1.00	0.58	0.37	25	27	0.41	0	0	47	44	14	10	0.00	poor_call
19	80	indel	1.00	0.63	0.37	32	29	0.41	0	0	56	44	32	25	0.00	poor_call
10	43	transition	0.85	0.80	0.20	20	20	0.32	0	2	42	22	35	24	0.20	poor_call
10	66	indel	0.82	0.70	0.30	23	23	0.35	0	1	56	41	29	14	0.00	poor_call
16	92	transversion	0.99	0.81	0.19	35	36	0.42	0	2	42	32	51	22	0.20	good_call
16	93	transition	0.99	0.88	0.12	38	37	0.43	0	0	56	36	33	33	0.00	poor_call
12	44	transition	0.89	0.92	0.08	33	34	0.35	0	1	48	40	51	51	0.40	good_call
14	53	indel	1.00	0.79	0.21	28	27	0.07	0	0	56	38	34	23	0.00	poor_call
15	71	indel	1.00	0.87	0.13	34	34	0.48	1	1	56	44	37	32	0.33	good_call
13	33	transition	0.73	0.92	0.08	20	22	0.45	0	1	40	27	47	47	0.33	good_call
7	70	indel	0.79	0.43	0.43	20	28	0.04	0	2	15	11	14	11	0.50	poor_call
7	100	transversion	1.00	0.57	0.43	53	51	0.08	0	3	56	49	56	56	0.40	good_call
9	87	indel	1.00	0.56	0.44	12	13	0.47	0	3	15	10	13	11	0.20	poor_call
7	88	indel	0.60	0.71	0.29	13	12	0.45	1	1	27	13	24	18	0.60	poor_call
3	100	transition	0.62	0.67	0.33	35	34	0.34	0	1	35	35	33	33	0.60	good_call
19	100	indel	0.98	0.68	0.32	21	22	0.06	0	0	40	27	12	10	0.00	poor_call
19	80	indel	1.00	0.58	0.26	24	23	0.07	0	0	34	27	23	20	0.00	poor_call
19	97	transition	1.00	0.68	0.32	24	25	0.09	0	0	40	27	27	23	0.00	poor_call
19	99	transition	1.00	0.58	0.42	34	35	0.18	0	0	56	46	25	22	0.00	poor_call
19	100	transversion	1.00	0.63	0.37	35	36	0.35	0	0	56	43	21	18	0.00	poor_call
19	100	transition	0.71	0.89	0.11	37	36	0.44	1	1	56	31	38	26	0.17	good_call
19	98	transversion	1.00	0.79	0.21	38	36	0.44	0	0	50	33	26	20	0.00	poor_call
19	96	transition	1.00	0.53	0.47	36	34	0.45	0	0	56	50	35	31	0.00	poor_call
19	100	transition	0.73	0.89	0.11	35	37	0.36	1	1	56	34	44	26	0.17	good_call
19	92	transversion	0.95	0.63	0.26	19	20	0.24	0	0	33	25	7	5	0.00	poor_call
16	96	transition	1.00	0.50	0.50	23	22	0.21	3	5	35	24	32	24	0.03	poor_call
15	86	indel	0.78	0.80	0.20	18	20	0.21	0	0	40	26	18	15	0.00	poor_call
12	100	transition	1.00	0.58	0.42	49	49	0.34	1	4	51	46	56	53	0.25	good_call
12	100	transition	1.00	0.83	0.17	45	45	0.13	0	2	56	45	45	45	0.50	good_call
9	88	transversion	0.78	0.67	0.33	16	19	0.34	0	3	23	14	24	14	0.21	poor_call
11	69	transversion	1.00	0.55	0.45	17	17	0.33	0	4	34	26	21	16	0.08	poor_call
18	92	indel	1.00	0.61	0.39	20	20	0.31	0	1	42	27	14	13	0.00	poor_call
20	99	transition	0.61	0.70	0.30	23	23	0.31	0	0	37	23	12	9	0.00	poor_call
20	100	transition	1.00	0.60	0.40	45	45	0.21	4	4	56	42	51	45	0.23	good_call
20	100	indel	1.00	0.80	0.20	46	44	0.20	0	0	56	46	48	38	0.00	poor_call
20	100	indel	1.00	0.80	0.20	46	45	0.19	0	0	51	39	47	43	0.00	good_call
20	100	indel	1.00	0.90	0.10	42	43	0.17	0	0	48	42	46	43	0.00	poor_call
20	88	indel	1.00	0.70	0.30	45	43	0.16	2	2	51	46	47	45	0.27	good_call
20	99	transition	1.00	0.60	0.40	40	40	0.12	4	4	51	36	51	44	0.23	good_call
19	87	transversion	1.00	0.74	0.26	25	27	0.08	0	1	44	26	18	16	0.15	poor_call
14	64	transversion	0.98	0.71	0.29	19	20	0.04	0	3	30	19	16	15	0.08	poor_call
11	60	transversion	1.00	0.55	0.45	19	17	0.03	0	4	37	31	40	39	0.23	poor_call
6	88	transversion	0.60	0.50	0.50	14	13	0.22	0	2	12	11	16	14	0.26	poor_call
6	90	transversion	0.70	0.50	0.50	12	13	0.23	0	2	14	12	13	12	0.35	poor_call
6	80	transition	0.95	0.50	0.50	12	12	0.24	0	2	17	15	18	14	0.38	poor_call
7	82	indel	0.81	0.57	0.43	11	11	0.31	0	2	10	10	19	14	0.41	poor_call
7	73	indel	0.92	0.57	0.43	11	12	0.32	0	2	10	10	15	14	0.41	poor_call
7	88	transversion	0.80	0.57	0.43	14	14	0.34	0	3	18	15	19	13	0.37	poor_call
7	96	transversion	0.67	0.57	0.43	11	13	0.36	0	2	12	10	12	12	0.32	poor_call
7	72	indel	0.95	0.57	0.43	12	11	0.41	0	3	19	17	19	14	0.35	poor_call
7	90	transition	0.51	0.57	0.43	15	14	0.50	0	2	10	10	11	11	0.38	poor_call
7	96	transition	0.87	0.57	0.43	18	14	0.50	0	3	28	19	19	14	0.31	poor_call
7	90	transversion	0.57	0.57	0.43	12	14	0.49	0	3	13	12	13	11	0.39	poor_call
7	90	transversion	0.75	0.57	0.43	10	10	0.47	0	2	10	10	14	12	0.41	poor_call
7	84	transition	0.77	0.57	0.43	10	10	0.47	0	2	13	11	14	12	0.41	poor_call
7	92	transversion	0.72	0.57	0.43	13	12	0.46	0	3	12	10	13	12	0.25	poor_call
7	92	transition	0.73	0.57	0.43	14	12	0.46	0	3	18	14	14	12	0.35	poor_call
7	68	transition	0.69	0.57	0.43	10	10	0.40	0	2	11	9	14	12	0.41	poor_call
7	90	transversion	0.61	0.57	0.43	10	10	0.34	0	2	10	9	15	10	0.41	poor_call
12	66	indel	0.90	0.50	0.33	17	19	0.02	0	1	46	25	14	10	0.33	poor_call
13	83	transversion	1.00	0.62	0.38	33	35	0.24	1	4	51	31	51	32	0.08	good_call
12	60	indel	0.98	0.83	0.17	29	27	0.12	0	0	56	39	29	28	0.00	poor_call
9	100	transversion	0.73	0.56	0.44	13	14	0.02	0	3	13	10	10	9	0.01	poor_call
10	96	indel	0.88	0.70	0.20	17	15	0.05	0	1	14	13	22	22	0.03	poor_call
17	100	transversion	0.90	0.76	0.18	15	16	0.06	0	0	22	14	20	19	0.00	poor_call
17	98	transversion	0.69	0.53	0.24	15	17	0.07	0	0	25	18	18	12	0.00	poor_call
17	96	transition	1.00	0.41	0.41	16	17	0.07	0	0	36	21	12	11	0.00	poor_call
17	100	transversion	1.00	0.47	0.35	19	19	0.08	0	0	33	24	25	21	0.00	poor_call
17	90	transversion	1.00	0.65	0.35	21	20	0.09	0	0	32	23	19	16	0.00	poor_call
17	98	transition	0.51	0.71	0.24	24	24	0.10	0	0	39	28	13	12	0.00	poor_call
17	99	transversion	1.00	0.53	0.29	25	24	0.10	0	0	46	37	14	13	0.00	poor_call
17	100	indel	0.55	0.82	0.18	26	25	0.11	0	0	50	29	19	14	0.00	poor_call
17	76	transversion	0.93	0.71	0.29	26	26	0.12	0	0	42	32	13	12	0.00	poor_call
17	94	transition	1.00	0.59	0.41	26	26	0.13	0	0	46	36	15	13	0.00	poor_call
17	99	transition	0.98	0.65	0.35	27	28	0.14	0	0	51	38	11	10	0.00	poor_call
17	100	transversion	0.99	0.53	0.35	27	29	0.14	0	0	46	40	11	10	0.00	poor_call
17	99	transversion	1.00	0.53	0.35	29	29	0.15	0	0	46	40	18	14	0.00	poor_call
17	100	transversion	1.00	0.53	0.47	31	31	0.16	0	0	56	50	20	19	0.00	poor_call
17	100	transversion	1.00	0.65	0.35	32	30	0.17	0	0	56	42	15	14	0.00	poor_call
17	100	transversion	0.62	0.88	0.12	32	29	0.17	0	0	56	35	25	25	0.00	poor_call
17	98	transversion	0.65	0.76	0.24	28	27	0.18	0	0	56	36	14	13	0.00	poor_call
17	96	transition	0.98	0.53	0.29	22	24	0.19	0	0	21	17	13	12	0.00	poor_call
17	98	transversion	0.94	0.53	0.24	18	19	0.20	0	0	24	19	14	12	0.00	poor_call
17	100	transition	0.90	0.65	0.24	20	23	0.21	0	0	17	14	15	14	0.00	poor_call
17	94	transversion	0.99	0.53	0.35	29	26	0.22	0	0	51	46	11	10	0.00	poor_call
17	100	transversion	1.00	0.65	0.35	30	28	0.22	0	0	56	43	16	14	0.00	poor_call
17	98	transition	1.00	0.53	0.47	32	33	0.24	0	0	56	52	11	11	0.00	poor_call
17	96	transversion	1.00	0.65	0.35	35	33	0.25	0	0	56	45	16	15	0.00	poor_call
17	97	indel	1.00	0.71	0.29	33	30	0.26	0	0	51	38	17	14	0.00	poor_call
17	99	transition	0.77	0.82	0.18	24	27	0.27	1	1	21	17	20	18	0.03	poor_call
17	100	indel	1.00	0.53	0.35	24	26	0.27	0	0	46	43	19	15	0.00	poor_call
17	64	transition	0.94	0.71	0.29	23	23	0.28	0	0	46	37	15	12	0.00	poor_call
17	100	transition	0.98	0.65	0.35	25	26	0.30	0	0	21	17	11	10	0.00	poor_call
17	98	transversion	1.00	0.53	0.47	33	34	0.32	0	0	56	55	22	15	0.00	poor_call
17	98	transversion	1.00	0.65	0.35	34	35	0.32	0	0	56	45	18	13	0.00	poor_call
17	100	transversion	1.00	0.53	0.47	36	34	0.33	0	0	56	52	33	24	0.00	poor_call
17	100	transversion	1.00	0.53	0.47	34	33	0.33	0	0	56	56	22	19	0.00	poor_call
17	100	transversion	0.97	0.65	0.29	33	33	0.34	0	0	51	37	13	12	0.00	poor_call
17	100	transversion	1.00	0.59	0.41	32	33	0.34	0	0	51	42	10	10	0.00	poor_call
17	100	transversion	1.00	0.53	0.24	29	33	0.35	0	0	43	40	22	18	0.00	poor_call
17	91	transition	1.00	0.76	0.24	30	33	0.35	0	0	45	33	20	19	0.00	poor_call
17	100	transversion	1.00	0.53	0.24	31	32	0.35	0	0	45	43	18	16	0.00	poor_call
17	95	transversion	0.88	0.76	0.24	34	32	0.36	0	0	56	42	16	14	0.00	poor_call
17	100	transversion	0.70	0.76	0.24	35	33	0.36	0	0	56	42	15	13	0.00	poor_call
17	100	transition	1.00	0.53	0.47	33	33	0.38	0	0	56	50	12	11	0.00	poor_call
17	99	transversion	1.00	0.65	0.35	33	33	0.39	0	0	56	44	33	27	0.00	poor_call
17	99	transversion	1.00	0.53	0.35	33	33	0.40	0	0	56	52	19	16	0.00	poor_call
17	99	transversion	1.00	0.59	0.41	30	30	0.42	0	0	43	39	11	11	0.00	poor_call
17	98	transition	1.00	0.53	0.47	28	29	0.43	0	0	43	41	11	11	0.00	poor_call
17	90	transversion	1.00	0.59	0.35	28	28	0.44	0	0	51	42	15	12	0.00	poor_call
17	100	transversion	1.00	0.76	0.24	28	29	0.45	0	0	51	23	35	30	0.00	poor_call
17	99	transition	1.00	0.53	0.47	29	28	0.46	0	0	56	46	22	16	0.00	poor_call
17	94	transversion	0.97	0.76	0.24	28	27	0.47	0	0	43	31	18	16	0.00	poor_call
17	100	transversion	0.57	0.59	0.24	22	25	0.48	0	0	43	38	11	11	0.00	poor_call
17	81	transition	1.00	0.53	0.47	23	27	0.48	2	2	21	16	21	14	0.02	poor_call
17	99	transition	0.98	0.59	0.29	24	27	0.49	0	0	21	17	15	12	0.00	poor_call
17	99	transversion	1.00	0.65	0.35	29	26	0.49	0	0	56	46	19	15	0.00	poor_call
17	100	transversion	1.00	0.59	0.35	33	25	0.50	0	0	56	51	21	17	0.00	poor_call
17	86	transition	1.00	0.53	0.47	26	28	0.49	0	0	48	44	15	13	0.00	poor_call
17	99	transition	0.91	0.71	0.29	26	25	0.48	0	0	45	35	13	11	0.00	poor_call
17	98	transversion	0.99	0.53	0.29	26	24	0.48	0	0	45	43	14	12	0.00	poor_call
17	100	transversion	1.00	0.53	0.47	27	24	0.47	0	0	45	43	16	14	0.00	poor_call
17	100	transversion	0.97	0.53	0.29	24	25	0.45	0	0	46	39	13	11	0.00	poor_call
17	100	indel	0.95	0.71	0.29	27	25	0.45	0	0	35	26	11	11	0.00	poor_call
17	96	transversion	1.00	0.65	0.35	27	27	0.44	0	0	50	42	19	16	0.00	poor_call
17	100	transversion	1.00	0.53	0.47	26	26	0.43	0	0	23	20	21	17	0.00	poor_call
17	100	transversion	1.00	0.53	0.41	22	28	0.42	0	0	46	34	25	21	0.00	poor_call
17	100	indel	1.00	0.59	0.24	27	27	0.41	0	0	21	14	17	16	0.00	poor_call
17	100	indel	0.58	0.71	0.24	33	28	0.40	0	0	56	43	11	10	0.00	poor_call
17	94	transversion	1.00	0.53	0.35	29	29	0.39	0	0	45	41	16	14	0.00	poor_call
17	99	transition	0.75	0.76	0.24	27	28	0.38	0	0	45	30	15	13	0.00	poor_call
17	95	transversion	1.00	0.53	0.47	29	28	0.37	0	0	51	44	25	23	0.00	poor_call
17	100	transversion	1.00	0.53	0.47	30	29	0.37	0	0	51	43	21	19	0.00	poor_call
17	100	transition	1.00	0.53	0.47	30	29	0.37	0	0	51	43	19	16	0.00	poor_call
17	100	transversion	1.00	0.65	0.35	30	30	0.36	0	0	51	37	19	14	0.00	poor_call
17	100	transversion	1.00	0.59	0.35	30	30	0.36	0	0	56	43	12	11	0.00	poor_call
17	92	transition	0.87	0.71	0.29	31	30	0.35	0	0	56	38	11	11	0.00	poor_call
17	100	transversion	0.99	0.59	0.29	31	28	0.35	0	0	56	44	15	13	0.00	poor_call
17	94	transversion	1.00	0.65	0.35	30	27	0.34	0	0	56	46	22	17	0.00	poor_call
17	91	transversion	1.00	0.53	0.35	28	28	0.34	0	0	56	46	18	15	0.00	poor_call
17	98	transversion	1.00	0.59	0.41	25	27	0.34	0	0	48	31	19	15	0.00	poor_call
17	100	transversion	1.00	0.53	0.35	25	26	0.33	0	0	23	21	14	13	0.00	poor_call
17	100	indel	0.86	0.59	0.24	23	23	0.32	0	0	21	13	12	11	0.00	poor_call
17	82	transition	1.00	0.59	0.29	21	25	0.31	0	0	51	35	19	14	0.00	poor_call
17	89	transversion	0.95	0.53	0.24	29	29	0.29	0	0	56	47	11	10	0.00	poor_call
17	76	transversion	1.00	0.53	0.24	30	29	0.29	0	0	56	48	16	15	0.00	poor_call
17	99	transversion	1.00	0.59	0.35	30	29	0.28	0	0	56	44	16	14	0.00	poor_call
17	100	transition	1.00	0.53	0.47	30	30	0.27	1	1	56	39	24	18	0.02	poor_call
17	100	transition	1.00	0.53	0.47	31	29	0.27	0	0	56	44	26	21	0.00	poor_call
17	91	transition	1.00	0.53	0.47	31	27	0.26	0	0	56	49	23	19	0.00	poor_call
17	90	transition	1.00	0.53	0.47	29	25	0.26	0	0	56	45	31	23	0.00	poor_call
17	92	transversion	1.00	0.53	0.47	24	23	0.25	0	0	51	34	24	16	0.00	poor_call
17	92	transversion	1.00	0.59	0.41	19	23	0.25	0	0	46	18	13	11	0.00	poor_call
17	100	transition	0.61	0.65	0.29	16	23	0.24	1	1	26	14	10	9	0.02	poor_call
17	99	transition	1.00	0.53	0.47	17	22	0.24	3	3	10	9	26	13	0.02	poor_call
17	99	transversion	1.00	0.59	0.41	22	22	0.23	0	0	56	37	13	12	0.00	poor_call
17	99	transition	1.00	0.65	0.35	28	24	0.23	0	0	51	41	14	12	0.00	poor_call
17	100	transition	0.90	0.65	0.29	30	29	0.21	0	0	51	39	11	11	0.00	poor_call
17	98	transition	0.99	0.65	0.29	25	25	0.19	0	0	42	34	14	13	0.00	poor_call
17	95	transition	1.00	0.59	0.35	23	23	0.18	0	0	56	21	16	14	0.00	poor_call
17	98	transversion	0.94	0.71	0.29	23	20	0.17	0	0	31	21	14	12	0.00	poor_call
17	100	transversion	1.00	0.59	0.41	21	20	0.16	0	0	39	33	18	14	0.00	poor_call
17	100	transversion	1.00	0.76	0.24	19	18	0.15	0	0	11	10	25	22	0.00	poor_call
17	100	transversion	1.00	0.59	0.41	18	18	0.15	0	0	25	13	11	11	0.00	poor_call
16	100	transition	0.99	0.62	0.38	13	13	0.14	0	1	24	18	12	10	0.01	poor_call
9	94	transversion	0.87	0.56	0.44	9	9	0.06	0	4	12	12	11	10	0.01	poor_call
14	100	transversion	1.00	0.79	0.21	50	49	0.43	1	2	56	46	56	50	0.75	good_call
14	100	transversion	1.00	0.79	0.21	46	46	0.45	1	2	56	48	56	56	0.75	good_call
14	100	transition	1.00	0.79	0.21	49	49	0.24	1	2	56	48	56	47	0.75	good_call
14	100	transversion	1.00	0.71	0.29	38	39	0.21	1	2	56	42	56	42	0.75	good_call
7	60	indel	0.92	0.57	0.43	12	11	0.02	0	3	9	9	28	22	0.25	poor_call
21	75	transversion	1.00	0.81	0.19	35	34	0.12	2	2	56	36	56	34	0.38	good_call
20	86	indel	0.57	0.80	0.20	31	32	0.26	0	1	51	35	14	12	0.00	poor_call
19	77	transition	1.00	0.53	0.42	17	17	0.08	4	4	16	8	40	21	0.25	poor_call
14	85	indel	1.00	0.64	0.36	27	27	0.46	0	2	56	32	16	13	0.50	poor_call
8	34	transition	0.56	0.75	0.25	25	24	0.04	0	2	56	45	21	20	0.50	poor_call
11	100	transversion	1.00	0.55	0.45	45	46	0.47	1	3	43	37	51	46	0.00	good_call
11	100	indel	1.00	0.82	0.18	45	45	0.37	0	0	56	42	47	47	0.00	poor_call
11	100	indel	1.00	0.64	0.36	40	39	0.35	0	2	56	42	42	35	0.00	good_call
8	73	transversion	0.87	0.75	0.25	13	16	0.36	0	2	18	13	25	23	0.11	poor_call
17	77	indel	1.00	0.71	0.29	22	21	0.39	0	1	38	30	29	20	0.11	poor_call
17	56	indel	1.00	0.82	0.18	22	21	0.39	0	1	37	28	27	24	0.33	poor_call
17	78	transition	1.00	0.71	0.29	19	21	0.41	0	0	27	17	20	15	0.00	poor_call
18	80	transition	1.00	0.78	0.22	31	32	0.44	0	0	51	40	19	19	0.00	poor_call
20	100	transition	1.00	0.75	0.25	36	37	0.48	0	0	56	38	21	16	0.00	poor_call
20	97	transversion	1.00	0.50	0.45	36	35	0.38	3	4	56	36	44	34	0.19	good_call
18	84	transition	1.00	0.61	0.33	25	29	0.35	0	2	40	24	21	19	0.22	poor_call
13	64	indel	1.00	0.62	0.38	26	25	0.31	0	4	47	35	43	38	0.19	good_call
8	92	transversion	0.55	0.62	0.38	14	15	0.05	0	3	14	12	13	12	0.05	poor_call
8	99	transversion	0.65	0.62	0.38	16	14	0.06	0	3	15	14	18	13	0.01	poor_call
15	99	transition	1.00	0.67	0.33	16	15	0.08	0	0	29	15	18	15	0.00	poor_call
16	99	transition	1.00	0.56	0.44	17	16	0.09	0	0	34	23	27	23	0.00	poor_call
16	99	transition	1.00	0.56	0.44	17	18	0.09	0	0	29	15	17	12	0.00	poor_call
16	99	transversion	1.00	0.62	0.38	19	20	0.10	0	0	40	22	16	13	0.00	poor_call
16	93	transversion	1.00	0.50	0.50	24	22	0.10	1	1	51	37	30	25	0.02	poor_call
16	99	transition	1.00	0.56	0.44	25	23	0.10	0	0	40	31	25	19	0.00	poor_call
16	99	transition	1.00	0.69	0.31	24	24	0.11	0	0	40	28	17	15	0.00	poor_call
16	99	transversion	1.00	0.56	0.44	23	24	0.11	0	0	37	31	18	13	0.00	poor_call
16	100	transversion	1.00	0.56	0.38	23	24	0.12	0	0	35	30	16	12	0.00	poor_call
16	99	transition	1.00	0.56	0.44	26	26	0.13	0	0	51	37	22	20	0.00	poor_call
16	98	transition	1.00	0.69	0.31	28	28	0.14	0	0	46	32	21	19	0.00	poor_call
16	99	transition	1.00	0.56	0.38	29	29	0.14	0	0	51	44	21	20	0.00	poor_call
16	93	transversion	1.00	0.56	0.44	30	29	0.14	0	0	51	45	21	16	0.00	poor_call
16	90	transition	1.00	0.56	0.44	31	31	0.15	0	0	46	45	20	14	0.00	poor_call
16	99	transversion	1.00	0.69	0.31	32	32	0.15	0	0	46	38	18	15	0.00	poor_call
16	99	transition	1.00	0.62	0.38	32	32	0.15	0	0	56	45	31	25	0.00	poor_call
16	91	transition	1.00	0.56	0.44	33	32	0.16	0	0	56	49	31	25	0.00	poor_call
16	99	transition	1.00	0.56	0.44	32	32	0.16	0	0	56	50	29	22	0.00	poor_call
16	90	transversion	0.99	0.69	0.31	31	32	0.17	0	0	56	40	15	13	0.00	poor_call
16	98	transition	1.00	0.62	0.38	31	31	0.17	0	0	56	46	16	13	0.00	poor_call
16	100	transversion	1.00	0.62	0.38	31	31	0.17	0	0	51	43	23	15	0.00	poor_call
17	99	transversion	0.99	0.59	0.35	31	31	0.18	0	0	51	45	13	10	0.00	poor_call
17	99	transition	1.00	0.59	0.35	32	32	0.19	0	0	56	48	13	12	0.00	poor_call
17	100	transversion	1.00	0.53	0.41	32	33	0.20	0	0	56	52	14	12	0.00	poor_call
17	86	transversion	1.00	0.65	0.35	32	33	0.20	0	0	56	43	16	14	0.00	poor_call
17	100	transversion	1.00	0.59	0.35	33	33	0.21	0	0	51	46	19	16	0.00	poor_call
17	91	transition	0.97	0.71	0.29	33	32	0.21	0	0	56	42	14	12	0.00	poor_call
17	94	transversion	0.76	0.71	0.24	32	34	0.21	0	0	56	41	14	13	0.00	poor_call
17	91	transversion	1.00	0.59	0.41	34	34	0.22	0	0	56	46	14	13	0.00	poor_call
17	99	transversion	1.00	0.53	0.47	35	33	0.22	0	0	56	54	37	33	0.00	poor_call
17	100	transition	1.00	0.71	0.29	33	36	0.23	0	0	51	42	24	17	0.00	poor_call
17	100	indel	1.00	0.59	0.35	37	36	0.24	0	0	56	50	27	21	0.00	poor_call
17	100	transition	1.00	0.59	0.35	42	40	0.25	0	0	56	51	26	18	0.00	poor_call
17	100	transversion	1.00	0.53	0.47	42	39	0.26	1	1	51	46	56	36	0.03	good_call
17	100	transversion	1.00	0.65	0.35	37	39	0.26	0	0	56	44	27	22	0.00	poor_call
17	98	transversion	1.00	0.53	0.47	35	35	0.27	0	0	56	50	33	18	0.00	poor_call
17	100	transition	1.00	0.53	0.41	35	35	0.28	0	0	56	51	22	18	0.00	poor_call
17	100	transversion	1.00	0.53	0.47	35	35	0.28	0	0	56	54	24	15	0.00	poor_call
17	100	transversion	1.00	0.53	0.47	36	37	0.28	0	0	56	55	16	14	0.00	poor_call
17	100	transition	1.00	0.53	0.47	36	37	0.29	0	0	56	47	31	25	0.00	poor_call
17	100	transition	1.00	0.59	0.41	38	37	0.29	0	0	56	44	27	21	0.00	poor_call
17	100	transition	1.00	0.53	0.47	39	42	0.30	0	0	56	52	33	26	0.00	poor_call
17	100	indel	0.94	0.76	0.24	42	42	0.30	0	0	56	40	15	14	0.00	poor_call
17	100	indel	1.00	0.71	0.29	40	38	0.31	0	0	42	30	37	36	0.00	poor_call
17	100	transversion	1.00	0.53	0.47	37	38	0.31	1	1	41	32	35	26	0.10	poor_call
17	90	indel	0.97	0.82	0.18	31	33	0.32	0	0	48	29	27	19	0.00	poor_call
17	94	transition	1.00	0.71	0.29	17	23	0.34	1	1	26	14	24	15	0.10	poor_call
17	99	transition	1.00	0.59	0.41	19	22	0.34	2	2	30	20	21	14	0.07	poor_call
17	95	transversion	1.00	0.53	0.47	24	22	0.34	1	1	35	23	33	24	0.10	poor_call
17	100	transversion	1.00	0.59	0.41	26	23	0.35	0	0	37	30	35	29	0.00	poor_call
17	100	transversion	1.00	0.65	0.35	24	24	0.35	0	0	35	27	16	14	0.00	poor_call
17	97	transversion	1.00	0.76	0.24	22	22	0.36	1	1	37	20	33	21	0.10	poor_call
17	99	transversion	0.95	0.65	0.24	21	22	0.37	0	0	47	30	15	14	0.00	poor_call
17	100	transition	1.00	0.65	0.35	21	22	0.37	0	0	21	14	33	25	0.00	poor_call
17	99	transversion	1.00	0.65	0.35	26	24	0.39	0	0	41	27	33	24	0.00	poor_call
17	96	transversion	1.00	0.59	0.41	23	25	0.39	0	0	33	29	35	21	0.00	poor_call
17	100	transition	1.00	0.59	0.41	25	24	0.40	1	1	36	26	20	14	0.10	poor_call
17	100	transversion	1.00	0.53	0.47	25	25	0.41	1	1	35	17	37	29	0.00	poor_call
17	100	transversion	1.00	0.71	0.29	25	26	0.41	1	1	37	23	33	23	0.10	poor_call
17	100	transition	1.00	0.59	0.41	28	27	0.42	0	0	44	36	11	10	0.00	poor_call
17	100	transversion	1.00	0.71	0.29	26	26	0.43	0	0	42	27	18	17	0.00	poor_call
17	98	transversion	1.00	0.53	0.35	24	24	0.44	0	0	42	34	20	16	0.00	poor_call
17	99	transversion	0.65	0.76	0.24	25	25	0.45	0	0	42	28	15	13	0.00	poor_call
17	90	transversion	1.00	0.59	0.35	24	25	0.45	0	0	42	32	22	21	0.00	poor_call
17	95	transition	1.00	0.65	0.35	25	25	0.45	0	0	35	24	15	15	0.00	poor_call
17	100	transversion	1.00	0.71	0.29	27	26	0.46	0	0	44	30	24	20	0.00	poor_call
17	98	transversion	1.00	0.47	0.47	31	29	0.47	0	0	21	18	50	42	0.00	poor_call
17	100	transversion	1.00	0.71	0.29	28	28	0.50	0	0	44	29	24	22	0.00	poor_call
17	98	transition	0.54	0.76	0.24	29	27	0.48	0	0	42	30	13	12	0.00	poor_call
17	100	transversion	0.95	0.65	0.29	23	26	0.47	0	0	38	24	15	12	0.00	poor_call
17	99	transversion	1.00	0.59	0.35	27	25	0.46	0	0	37	28	15	13	0.00	poor_call
17	100	transversion	1.00	0.53	0.41	25	26	0.45	0	0	41	29	23	20	0.00	poor_call
17	99	transition	1.00	0.65	0.35	23	23	0.44	0	0	42	25	24	20	0.00	poor_call
17	99	transition	1.00	0.65	0.35	22	22	0.43	0	0	47	30	21	19	0.00	poor_call
17	100	transversion	1.00	0.59	0.41	23	25	0.42	0	0	41	31	16	15	0.00	poor_call
17	99	transition	1.00	0.53	0.47	27	24	0.42	0	0	37	28	28	22	0.00	poor_call
17	100	transversion	0.91	0.71	0.24	25	24	0.41	0	0	42	27	15	14	0.00	poor_call
17	100	transversion	1.00	0.59	0.35	20	23	0.41	0	0	33	24	13	12	0.00	poor_call
17	100	transversion	0.95	0.65	0.29	19	23	0.40	0	0	35	25	13	12	0.00	poor_call
17	100	transversion	1.00	0.65	0.35	24	21	0.40	1	1	44	24	30	19	0.10	poor_call
17	93	transversion	0.85	0.76	0.18	24	22	0.39	0	0	44	23	21	18	0.00	poor_call
17	100	transition	1.00	0.59	0.41	23	23	0.39	0	0	32	23	24	20	0.00	poor_call
17	100	transversion	1.00	0.59	0.41	19	23	0.38	0	0	32	23	21	17	0.00	poor_call
17	100	transition	1.00	0.59	0.41	23	21	0.37	0	0	32	26	27	21	0.00	poor_call
10	99	transversion	0.99	0.70	0.30	16	19	0.30	0	3	27	17	31	20	0.05	poor_call
18	100	transition	1.00	0.67	0.33	52	51	0.49	3	3	56	50	56	51	0.00	good_call
15	93	transition	1.00	0.73	0.27	30	29	0.39	0	0	56	29	25	22	0.00	poor_call
15	90	transversion	0.86	0.73	0.20	31	33	0.43	0	0	50	31	30	18	0.00	poor_call
10	77	transition	0.83	0.70	0.30	13	14	0.04	0	2	27	18	19	16	0.09	poor_call
17	91	indel	1.00	0.76	0.24	19	17	0.06	0	1	36	29	19	18	0.06	poor_call
18	91	indel	0.99	0.78	0.17	20	17	0.06	0	2	29	24	29	22	0.03	poor_call
22	91	transition	1.00	0.73	0.27	33	34	0.19	0	0	42	35	23	20	0.00	poor_call
22	94	transition	1.00	0.73	0.27	36	35	0.25	0	0	56	40	33	31	0.00	poor_call
23	98	transition	1.00	0.61	0.39	33	34	0.34	2	2	47	28	50	40	0.12	good_call
23	98	transversion	1.00	0.70	0.30	32	34	0.34	0	0	50	36	21	15	0.00	poor_call
23	100	transition	1.00	0.61	0.35	33	33	0.37	0	0	56	42	35	21	0.00	poor_call
23	99	transition	1.00	0.52	0.48	30	32	0.50	4	4	40	31	40	30	0.09	good_call
23	93	transition	0.80	0.87	0.09	31	32	0.49	0	0	45	34	42	28	0.00	poor_call
23	90	indel	0.51	0.96	0.04	33	32	0.48	0	0	56	34	40	40	0.00	poor_call
23	70	indel	0.53	0.91	0.04	34	32	0.48	0	0	51	35	40	40	0.00	poor_call
23	90	indel	1.00	0.91	0.09	36	36	0.47	0	0	47	38	48	35	0.00	poor_call
23	90	indel	0.87	0.96	0.04	36	37	0.47	0	0	47	37	48	48	0.00	poor_call
23	95	transversion	1.00	0.65	0.35	24	27	0.44	0	1	34	19	15	13	0.06	poor_call
18	94	transversion	1.00	0.44	0.39	18	19	0.38	1	2	18	13	29	21	0.06	poor_call
7	76	transition	0.65	0.71	0.29	29	28	0.15	0	2	50	40	21	20	0.25	poor_call
9	61	indel	0.70	0.67	0.33	11	10	0.44	1	2	25	12	19	12	0.25	poor_call
6	41	transversion	0.72	0.50	0.50	9	9	0.49	0	1	14	11	22	14	0.00	poor_call
6	93	transition	1.00	0.50	0.50	31	30	0.31	0	3	51	46	45	23	0.17	poor_call
5	80	transversion	0.93	0.60	0.40	17	18	0.32	0	1	22	13	35	35	0.67	poor_call
5	70	transversion	0.71	0.60	0.40	15	15	0.26	0	1	16	10	32	32	0.67	poor_call
7	92	transversion	1.00	0.71	0.29	20	22	0.08	0	1	10	9	51	51	0.67	poor_call
7	84	transversion	0.97	0.57	0.43	20	23	0.09	0	2	13	10	51	28	0.39	poor_call
7	80	transversion	0.74	0.57	0.43	21	22	0.09	0	2	10	8	51	30	0.44	poor_call
7	96	transversion	0.99	0.57	0.43	21	26	0.11	0	2	13	12	33	24	0.44	poor_call
7	100	transition	1.00	0.71	0.29	28	28	0.36	0	2	45	25	42	34	0.06	poor_call
7	98	transition	0.63	0.57	0.43	16	16	0.34	0	3	35	18	15	12	0.07	poor_call
5	82	transversion	0.73	0.60	0.40	12	12	0.15	0	1	13	12	19	19	0.67	poor_call
10	100	transition	1.00	0.60	0.40	48	48	0.21	0	4	56	47	56	47	0.31	good_call
10	93	transition	1.00	0.60	0.40	48	49	0.22	0	3	56	46	56	50	0.08	good_call
10	93	transition	0.65	0.70	0.30	42	46	0.26	0	3	56	45	15	14	0.33	poor_call
10	84	indel	0.75	0.70	0.30	23	25	0.31	0	3	43	25	25	13	0.33	poor_call
13	71	transition	0.75	0.85	0.15	30	32	0.38	0	0	56	42	25	24	0.00	poor_call
17	100	transition	1.00	0.88	0.12	45	46	0.44	1	1	56	49	42	40	0.00	good_call
16	86	indel	0.98	0.88	0.12	36	32	0.38	0	0	56	41	29	29	0.00	poor_call
16	79	indel	1.00	0.81	0.19	36	32	0.38	0	0	56	42	29	26	0.00	poor_call
16	91	indel	0.91	0.69	0.31	29	31	0.37	0	0	45	33	11	10	0.00	poor_call
12	69	indel	0.84	0.75	0.25	29	30	0.09	0	0	56	49	18	15	0.00	poor_call
17	94	transition	1.00	0.76	0.24	38	39	0.20	2	2	56	42	45	40	0.25	good_call
17	83	transition	1.00	0.71	0.29	32	35	0.18	2	2	56	37	40	22	0.25	good_call
16	75	indel	1.00	0.75	0.25	35	32	0.10	0	0	56	42	36	32	0.00	poor_call
14	58	indel	1.00	0.71	0.21	11	11	0.03	0	1	29	11	34	25	0.00	poor_call
10	61	transversion	1.00	0.70	0.30	23	23	0.11	0	1	40	38	37	37	0.00	good_call
19	100	transversion	1.00	0.89	0.11	50	48	0.48	1	1	56	51	56	54	0.50	good_call
18	73	transition	1.00	0.89	0.11	42	40	0.45	1	1	56	44	51	46	0.50	good_call
16	80	indel	1.00	0.81	0.19	31	31	0.04	0	0	56	39	33	30	0.00	poor_call
17	97	indel	1.00	0.88	0.12	48	47	0.12	0	0	56	49	42	38	0.00	poor_call
17	100	transversion	1.00	0.53	0.47	49	47	0.13	4	4	56	46	56	50	0.00	good_call
17	92	indel	1.00	0.59	0.41	48	47	0.13	2	2	56	46	56	46	0.20	poor_call
9	47	transversion	0.97	0.78	0.22	22	21	0.34	0	2	46	38	34	28	0.20	poor_call
9	99	transversion	0.87	0.56	0.44	20	23	0.05	0	3	39	25	13	11	0.13	poor_call
11	100	indel	1.00	0.64	0.27	37	39	0.09	0	2	43	39	35	32	0.15	poor_call
16	99	transversion	0.99	0.62	0.31	25	25	0.37	0	0	37	35	31	14	0.00	poor_call
16	99	transversion	0.93	0.75	0.25	25	25	0.37	0	0	43	31	24	17	0.00	poor_call
17	98	transversion	1.00	0.59	0.35	24	24	0.39	0	0	40	36	28	14	0.00	poor_call
17	99	transversion	0.72	0.71	0.29	24	24	0.43	0	0	42	33	14	10	0.00	poor_call
17	98	transversion	0.74	0.65	0.29	26	27	0.45	0	0	47	35	14	10	0.00	poor_call
17	99	transversion	0.97	0.76	0.24	21	21	0.47	0	0	40	25	25	16	0.00	poor_call
17	99	transition	0.72	0.71	0.29	21	22	0.49	0	0	40	27	16	11	0.00	poor_call
17	98	transition	0.59	0.76	0.18	22	22	0.49	0	0	40	25	19	16	0.00	poor_call
17	96	transversion	0.82	0.82	0.18	24	23	0.50	0	0	42	27	30	18	0.00	poor_call
17	100	transition	1.00	0.71	0.29	24	22	0.48	0	0	40	32	33	19	0.00	poor_call
17	100	transversion	1.00	0.76	0.24	23	22	0.48	0	0	40	27	30	18	0.00	poor_call
17	97	transversion	0.55	0.76	0.24	21	21	0.47	0	0	40	26	15	12	0.00	poor_call
17	97	transversion	0.79	0.76	0.24	21	20	0.46	0	0	42	27	20	13	0.00	poor_call
17	93	transversion	0.92	0.76	0.24	20	21	0.46	0	0	37	21	33	17	0.00	poor_call
17	99	transversion	1.00	0.76	0.24	22	20	0.45	0	0	37	25	25	22	0.00	poor_call
17	98	transversion	0.99	0.59	0.35	20	19	0.44	0	0	37	27	12	10	0.00	poor_call
17	99	transition	0.94	0.65	0.29	20	19	0.44	0	0	37	28	16	11	0.00	poor_call
17	97	transversion	1.00	0.59	0.41	16	17	0.43	0	0	32	22	21	14	0.00	poor_call
17	93	transversion	0.99	0.76	0.24	15	16	0.42	0	0	37	16	17	16	0.00	poor_call
17	99	transition	0.99	0.71	0.29	16	16	0.41	0	0	42	18	15	13	0.00	poor_call
17	98	transition	0.96	0.76	0.24	17	17	0.41	0	0	34	20	24	16	0.00	poor_call
17	99	transversion	1.00	0.59	0.41	17	17	0.40	0	0	40	23	27	19	0.00	poor_call
17	94	transversion	1.00	0.53	0.47	16	17	0.39	1	1	29	16	22	16	0.14	poor_call
17	98	transversion	0.53	0.76	0.18	16	15	0.38	0	0	29	19	22	16	0.00	poor_call
17	98	transversion	1.00	0.59	0.41	16	15	0.38	0	0	40	24	22	12	0.00	poor_call
17	98	transversion	0.86	0.59	0.29	13	14	0.37	0	0	25	14	12	10	0.00	poor_call
17	99	transversion	0.99	0.65	0.35	13	14	0.37	0	0	23	12	13	11	0.00	poor_call
17	99	transversion	1.00	0.71	0.29	14	15	0.37	0	0	29	15	24	17	0.00	poor_call
17	91	transversion	1.00	0.65	0.35	17	15	0.36	0	0	27	16	19	14	0.00	poor_call
17	96	transversion	1.00	0.59	0.41	15	15	0.35	0	0	29	15	18	15	0.00	poor_call
17	98	transversion	1.00	0.53	0.41	15	14	0.35	0	0	29	19	24	16	0.00	poor_call
17	93	transversion	0.96	0.76	0.24	14	14	0.35	0	0	24	14	19	16	0.00	poor_call
16	96	transversion	0.99	0.62	0.38	13	16	0.34	0	0	15	10	12	10	0.00	poor_call
16	99	transversion	1.00	0.56	0.44	16	17	0.33	0	1	19	12	23	21	0.17	poor_call
16	97	transversion	1.00	0.56	0.38	20	18	0.33	0	1	44	32	25	18	0.03	poor_call
16	99	transversion	1.00	0.56	0.38	23	18	0.33	0	1	50	35	29	18	0.03	poor_call
16	99	transversion	1.00	0.56	0.38	21	18	0.32	0	1	42	32	23	15	0.03	poor_call
16	92	transversion	0.97	0.62	0.25	15	17	0.32	0	0	18	12	16	14	0.00	poor_call
16	95	transversion	0.54	0.62	0.19	14	16	0.32	0	0	21	13	19	16	0.00	poor_call
16	90	transversion	1.00	0.75	0.25	14	13	0.31	0	0	29	13	23	19	0.00	poor_call
16	98	transversion	1.00	0.62	0.38	13	13	0.31	0	1	25	13	24	15	0.17	poor_call
16	95	transversion	1.00	0.62	0.38	13	14	0.30	0	1	21	13	14	13	0.17	poor_call
16	99	transversion	0.99	0.69	0.31	13	14	0.30	0	0	14	10	15	13	0.00	poor_call
15	88	transversion	1.00	0.67	0.33	15	14	0.29	0	0	18	11	23	21	0.00	poor_call
14	98	transversion	1.00	0.64	0.36	12	12	0.28	1	1	11	9	15	12	0.05	poor_call
13	99	transversion	1.00	0.69	0.31	12	11	0.28	0	0	21	12	19	18	0.00	poor_call
12	99	transversion	1.00	0.58	0.42	14	14	0.27	0	2	24	15	19	13	0.15	poor_call
9	99	indel	0.58	0.67	0.33	15	15	0.25	0	2	23	15	15	12	0.05	poor_call
8	99	transversion	0.86	0.62	0.38	17	17	0.22	0	3	19	19	19	14	0.11	poor_call
8	96	transversion	0.67	0.75	0.25	17	17	0.21	0	2	15	13	23	20	0.07	poor_call
8	99	transversion	1.00	0.62	0.38	17	16	0.21	0	2	19	17	18	16	0.15	poor_call
8	94	transversion	1.00	0.50	0.50	15	15	0.20	0	3	18	15	28	24	0.12	poor_call
8	98	transversion	0.60	0.62	0.38	14	14	0.19	0	3	22	19	13	12	0.11	poor_call
8	96	transversion	0.60	0.62	0.38	14	14	0.18	0	2	24	18	13	12	0.11	poor_call
8	100	transversion	0.97	0.62	0.38	17	16	0.16	0	2	21	17	21	18	0.11	poor_call
8	100	transition	0.83	0.62	0.38	18	17	0.15	0	3	19	17	19	14	0.11	poor_call
8	100	transversion	1.00	0.50	0.50	16	17	0.15	0	3	17	15	14	13	0.12	poor_call
8	96	transversion	1.00	0.50	0.50	16	16	0.14	0	2	16	14	25	25	0.11	poor_call
8	100	transition	1.00	0.50	0.50	14	14	0.13	0	3	18	16	18	14	0.11	poor_call
7	99	transition	1.00	0.57	0.43	20	17	0.11	0	2	19	18	22	20	0.15	poor_call
7	97	transition	1.00	0.57	0.43	14	16	0.10	0	2	18	15	24	21	0.15	poor_call
7	98	transition	0.99	0.57	0.43	16	16	0.09	0	2	12	11	21	18	0.15	poor_call
7	100	transversion	0.57	0.57	0.43	12	14	0.07	0	2	15	13	13	12	0.11	poor_call
7	98	transversion	0.88	0.86	0.14	36	31	0.05	0	1	56	42	46	46	0.12	poor_call
14	99	transition	1.00	0.71	0.29	16	16	0.09	0	2	21	14	24	19	0.11	poor_call
15	99	transversion	0.53	0.73	0.27	19	19	0.11	1	2	31	22	14	12	0.00	poor_call
15	98	transversion	0.76	0.67	0.20	19	19	0.11	0	0	37	23	19	16	0.00	poor_call
15	98	indel	0.90	0.73	0.20	19	19	0.11	0	0	42	22	19	16	0.00	poor_call
17	96	transition	1.00	0.65	0.35	27	28	0.19	0	0	40	28	30	22	0.00	poor_call
17	97	transition	0.82	0.88	0.06	33	28	0.20	0	0	51	34	13	13	0.00	poor_call
17	100	transition	1.00	0.65	0.29	24	29	0.22	0	0	38	21	27	15	0.00	poor_call
[truncated: 15,590 more rows]
