# Supplementary material for: SNP-PHAGE – High throughput SNP discovery pipeline
Source: BMC Bioinformatics. 2006 Oct 23;7:468. doi: 10.1186/1471-2105-7-468 (PMC1626092; doi:10.1186/1471-2105-7-468)
Supplement: Additional file 1 — SNP-PHAGE software package. This compressed file contains all scripts required to create a SNP processing pipeline and a web interface for data analysis and visualization that is powered by a backend relational database. [file 1471-2105-7-468-S1.gz › Software/renameFiles.pl]

#!/usr/bin/perl -w

use strict;

use lib ('.', split (':', $ENV{SNP_PHAGE_LIB}) );
use myDirectories;
my $dirObj = myDirectories->new();
my $ChromatsDirBeforeRenaming = $dirObj->ChromatsDirBeforeRenaming();
my $ChromatsDirAfterRenaming = $dirObj->ChromatsDirAfterRenaming();


my $errorMessage = <<Message;

usage : renameFiles.pl <FILE_NAME> <copy/move> <save Old/New FileNames yes/no>

<file_name>

The file should contain the following information in the tab delimited format

1. Current File name (along with the path)
2. STS identifier (upto 6 characters in length --rest will be trimmed)
3. Individual Identifier for eg., Breed, Cultivar,Population or Person Name
   (upto 7 characters in length --rest will be trimmed)
4. Read Direction (Forward / Reverse)


<copy/move>

copy -- To rename the file and new file is stored in another directory
move -- To move the original file into another directory after renaming


<save Old/New FileNames>

yes -- saves the new and old file names to a file
no -- show the new and old files only on the screen


Message


if($#ARGV < 2) {
  print $errorMessage;
  exit;
}

my $name_file = $ARGV[0];
my $operation = $ARGV[1];
my $save_file = $ARGV[2];


unless (-e $name_file) {
  print $errorMessage;
  exit;
}

unless ($operation eq 'move' || $operation eq 'copy') {
  print $errorMessage;
  exit;
}


open NAMES_FILE,'<', $name_file or die "Cannot open file \n";
my $headerLine = <NAMES_FILE>;
my @lines = <NAMES_FILE>;
close NAMES_FILE;

my (%FileNamesCheck,%FileNames);

my ($errorFlag,$warningFlag) = (0,0);
foreach my $line(@lines) {
  chomp $line;
  $line =~ s/\015//;
  my ($file,$sts,$identity,$direction,$location) = split('\t',$line);

  unless( -e "$ChromatsDirBeforeRenaming/$file") {
    $FileNamesCheck{$file} .= "Error: chromatFile $file missing \n";
    $errorFlag = 1;
    next;
  }

  ### check for length of sts
  if(length $sts > 6) {
    $FileNamesCheck{$file} .= "Warning:STS ID $sts trimmed for 6 chars FileNmae $file\n";
    $sts = substr($sts,0,6);
    $warningFlag = 1;
  }
  elsif(length $sts == 5) {
    $sts = "0".$sts;
  }
  elsif(length $sts == 4) {
     $sts = "00".$sts;
  }
  elsif(length $sts == 3) {
     $sts = "000".$sts;
  }
  elsif(length $sts == 2) {
     $sts = "0000".$sts;
  }
  elsif(length $sts == 1) {
     $sts = "00000".$sts;
  }
  elsif(length $sts == 0) {
    $FileNamesCheck{$file} .= "Error:STS ID missing for FileName:$file\n";
    $errorFlag = 1;
    next;
  }

  ### check for the length of Identity
  if(length $identity > 7) {
    $FileNamesCheck{$file} .= "Warning:Identity $identity trimmed to 7 chars for FileNmae $file\n";
    $identity = substr($identity,0,7);
    $warningFlag = 1;
  }
  elsif(length $identity == 6) {
    $identity = "_".$identity;
  }
  elsif(length $identity == 5) {
    $identity = "__".$identity;
  }
  elsif(length $identity == 4) {
     $identity = "___".$identity;
  }
  elsif(length $identity == 3) {
     $identity = "____".$identity;
  }
  elsif(length $identity == 2) {
     $identity = "_____".$identity;
  }
  elsif(length $identity == 1) {
     $identity = "______".$identity;
  }
  elsif(length $identity == 0) {
    $FileNamesCheck{$file} .= "Error:STS ID missing for FileName:$file\n";
    $errorFlag = 1;
    next;
  }

  ### Check for Forward / Reverse Directions
  if($direction =~ /f/i) {
    $direction = "b";
  }
  else {
    $direction = "g";
  }
  unless($location && $location =~ /\D\d\d/) {
    $location = 'A01';
  }

  my $lane = '00';
  my $newFileName = $location."_".$sts.$identity.".$direction"."_".$lane.".ab1";

  $FileNames{$file} = $newFileName;
}

if($errorFlag == 1) {
  print "These files have not been renamed due to problems listed below \n";
  foreach my $file(keys %FileNamesCheck) {
    if($FileNamesCheck{$file} =~ /Error:/) {
      print $FileNamesCheck{$file};
    }
  }

  print "If you want to continue press Y \n";
  my $input = <STDIN>;
  exit unless ($input =~ /y/i);
}


if($warningFlag == 1) {
  print "These identifiers have been trimmed as listed below";
  foreach my $file(keys %FileNamesCheck) {
    if($FileNamesCheck{$file} =~ /Warning:/) {
      print $FileNamesCheck{$file};
    }
  }

  print "If you want to continue press Y \n";
  my $input = <STDIN>;
  exit unless ($input =~ /y/i);
}


if($save_file =~ /y/i) {
  open RENAMED_FILES, '>', 'RenamedFiles.txt' or die "cannot open file \n";
  print RENAMED_FILES "Old FileName\tNew FileName\n";
}

foreach my $file(keys %FileNames) {
  my $new_name = $FileNames{$file};
  if($operation eq 'move') {
    system("mv $ChromatsDirBeforeRenaming/$file $ChromatsDirAfterRenaming/$new_name");
      print "$file\t$new_name\n";
  }
  if($operation eq 'copy') {
    system("cp $ChromatsDirBeforeRenaming/$file $ChromatsDirAfterRenaming/$new_name");
    print "$file\t$new_name\n";
  }

  if($save_file =~ /y/i) {
    print RENAMED_FILES "$file\t$new_name\n";
  }
}
