# Supplementary material for: SNP-PHAGE – High throughput SNP discovery pipeline
Source: BMC Bioinformatics. 2006 Oct 23;7:468. doi: 10.1186/1471-2105-7-468 (PMC1626092; doi:10.1186/1471-2105-7-468)
Supplement: Additional file 1 — SNP-PHAGE software package. This compressed file contains all scripts required to create a SNP processing pipeline and a web interface for data analysis and visualization that is powered by a backend relational database. [file 1471-2105-7-468-S1.gz › Software/scripts/CreateDirectories.pl]

#!/usr/bin/perl -w

# SNP-PHAGE Software
#
# Cared for by Lakshmi K Matukumalli <lmatukum@gmu.edu> 
#
# This copyright software is created for US Dept of Agriculture 
#
# You may distribute this module under the same terms as perl itself
#

=head2 NAME

CreateDirectories.pl : This is part of SNP-PHAGE Software

=head2 SYNOPSIS

This script creates the directory structure required for
running phredPhrap script.

=head2 DESCRIPTION

This script reads the myDirectories.pm script to obtain
the paths for temporary file creation locations and storage
area after analyzing the files.

The following directories are created in each of the two folders

phd_dir 
edit_dir 
chromat_dir 
poly_dir 
polyoutput 

=head2 AUTHOR

Lakshmi K Matukumalli

=head2 COPYRIGHT

Copyright US Dept of Agriculture. All rights reserved.

=cut

# Let the code begin
# Author : M.Lakshmi Kumar
# 08/02

# Create the necessary Directories for polybayes program #
use Cwd;
use lib ('.', split (':', $ENV{SNP_PHAGE_LIB}) );
use myDirectories;

my $dirObj = myDirectories->new();
my $chromatsDir = $dirObj->ChromatsDirAfterRenaming();
my $tempDir = $dirObj->temp_dir_path();
my $storeDir = $dirObj->store_dir_path();

mkdir "$tempDir" or die "could not create dir $tempDir" unless -e "$tempDir";
die "$tempDir is not a directory " unless -d "$tempDir";

mkdir "$storeDir" or die "could not create dir $storeDir" unless -e "$storeDir";
die "$storeDir is not a directory " unless -d "$storeDir";

#### create temp dirs ####
foreach (qw(phd_dir edit_dir chromat_dir poly_dir polyoutput ML)) {
  mkdir "$tempDir/$_" or die "could not create dir $tempDir/$_ " unless -e "$tempDir/$_";
  die "$tempDir/$_ is not a directory " unless -d "$tempDir/$_";

  mkdir "$storeDir/$_" or die "could not create dir $storeDir/$_ " unless -e "$storeDir/$_";
  die "$storeDir/$_ is not a directory " unless -d "$storeDir/$_";


}
