# Supplementary material for: SNP-PHAGE – High throughput SNP discovery pipeline
Source: BMC Bioinformatics. 2006 Oct 23;7:468. doi: 10.1186/1471-2105-7-468 (PMC1626092; doi:10.1186/1471-2105-7-468)
Supplement: Additional file 1 — SNP-PHAGE software package. This compressed file contains all scripts required to create a SNP processing pipeline and a web interface for data analysis and visualization that is powered by a backend relational database. [file 1471-2105-7-468-S1.gz › Software/scripts/CleanTempDirAndStoreFiles.pl]

#!/usr/bin/perl -w

# SNP-PHAGE Software
#
# Cared for by Lakshmi K Matukumalli <lmatukum@gmu.edu> 
#
# This copyright software is created for US Dept of Agriculture 
#
# You may distribute this module under the same terms as perl itself
#

=head2 NAME

CleanTempDirAndStoreFiles.pl : This is part of SNP-PHAGE Software

=head2 SYNOPSIS

This script performs the phred and phrap analysis to build 
sequence contigs. These assemblies are
then analyzed for SNPs using polyphred and polybayes

=head2 DESCRIPTION

This script is executed from run_phredPhrap.pl

After the analysis all the necessary files in the temp directory
have to be stored in the storeDir and other files are deleted

=head2 AUTHOR

Lakshmi K Matukumalli

=head2 COPYRIGHT

Copyright US Dept of Agriculture. All rights reserved.

=cut

# Let the code begin

use strict;
use Cwd 'chdir';

my $seqid = shift;
use lib ('.', split (':', $ENV{SNP_PHAGE_LIB}) );
use myDirectories;
my $dirObj = myDirectories->new();
my $tempDir = $dirObj->temp_dir_path();
my $storeDir = $dirObj->store_dir_path();

system("rm $tempDir/edit_dir/$seqid.fasta.log");
system("rm $tempDir/edit_dir/$seqid.contigs.log");
system("rm $tempDir/edit_dir/$seqid.fasta.screen.log");
system("rm $tempDir/edit_dir/$seqid.fasta.screen.problems");
system("rm $tempDir/edit_dir/$seqid.fasta.screen.problems.qual");
system("rm $tempDir/edit_dir/$seqid.fasta.screen.view");
system("rm $tempDir/edit_dir/$seqid"."NewChromats.fof");
system("rm $tempDir/edit_dir/$seqid.phrap.out");
system("rm $tempDir/edit_dir/$seqid.screen.out");
system("rm $tempDir/edit_dir/$seqid"."_to_alu.cross");
system("rm $tempDir/edit_dir/$seqid.newtags");

system("cp $tempDir/chromat_dir/* $storeDir/chromat_dir/");
system("cp $tempDir/edit_dir/* $storeDir/edit_dir/");
system("cp $tempDir/phd_dir/* $storeDir/phd_dir/");
system("cp $tempDir/poly_dir/* $storeDir/poly_dir/");
system("cp $tempDir/polyoutput/* $storeDir/polyoutput/");
