# Supplementary material for: SNP-PHAGE – High throughput SNP discovery pipeline
Source: BMC Bioinformatics. 2006 Oct 23;7:468. doi: 10.1186/1471-2105-7-468 (PMC1626092; doi:10.1186/1471-2105-7-468)
Supplement: Additional file 1 — SNP-PHAGE software package. This compressed file contains all scripts required to create a SNP processing pipeline and a web interface for data analysis and visualization that is powered by a backend relational database. [file 1471-2105-7-468-S1.gz › Software/scripts/DB_Entry_ChromatsContigs.pl]

#!/usr/bin/perl -w

# SNP-PHAGE Software
#
# Cared for by Lakshmi K Matukumalli <lmatukum@gmu.edu> 
#
# This copyright software is created for US Dept of Agriculture 
#
# You may distribute this module under the same terms as perl itself
#

=head2 NAME

MakeMySQLEntries_PolyBayes.pl : This is part of SNP-PHAGE software

=head2 SYNOPSIS

This script enters the names of all chromatograms in the chromat_dir into the database.

=head2 DESCRIPTION

This script is executed by run_phredPhrap.pl

=head2 AUTHOR

Lakshmi K Matukumalli

=head2 COPYRIGHT

Copyright US Dept of Agriculture. All rights reserved.

=cut

# Let the code begin
use strict;

use Bio::SeqIO;
use Bio::Assembly::IO;

use lib ('.', split (':', $ENV{SNP_PHAGE_LIB}) );
use myDatabase;
my $db = myDatabase->new();
my $dbh = $db->connectAndCommit();

use myDirectories;
my $dirObj = myDirectories->new();
my $tempDir = $dirObj->temp_dir_path();
use lib "../lib";

my $seqid = $ARGV[0];

my $ChromatsFastaFile = "$tempDir/edit_dir/$seqid.fasta";
my $AceFile = "$tempDir/edit_dir/$seqid.map.ace.1";

# Assembly loading methods    
my $io = new Bio::Assembly::IO(-file=>$AceFile,
			       -format=>"ace");
my $assembly = $io->next_assembly;

my @contigs = $assembly->all_contigs();
my $contigCount = 1;

my %SeqID_Contig;

foreach my $contig (@contigs) {
  my @SeqIds = $contig->get_seq_ids();
  foreach my $sid(@SeqIds) {
    $SeqID_Contig{$sid} = $contigCount;
  }
  $contigCount++;
}

my $seqio = Bio::SeqIO->new(-file => $ChromatsFastaFile,
			    -format => 'fasta');

my $qualio = Bio::SeqIO->new(-file => "$ChromatsFastaFile.screen.qual",
			     -format => 'qual');

while(my $chromatObj = $seqio->next_seq) {
  my $chromatQualObj = $qualio->next_seq;
  my $chromat = $chromatObj->id();
  my @chromatQual = @{$chromatQualObj->qual};
  my $chromatSeq = $chromatObj->seq();
  my ($start,$end) = (0,0);
  my $SeqLength = length $chromatSeq;
  for(my $i=0;$i <@chromatQual;$i++) {
    if($chromatQual[$i] >= 18) {
      $start = $i;
      last;
    }
  }

  for(my $i=@chromatQual-1;$i > 1;$i--) {
    if($chromatQual[$i] >= 18) {
      $end = $i;
      last;
    }
  }

  my $sample_name = substr($chromat,10,7);
  
  my $direction = 1;
  $direction = -1 if(substr($chromat,18,1) eq 'b');
  $direction = 1 if(substr($chromat,18,1) eq 'g');

  my $contigCount = 0;
  $contigCount = $SeqID_Contig{$chromat} if($SeqID_Contig{$chromat});
  
  my $chromat_db_insert = qq{insert into CHROMATS (SAMPLE_CHROMAT,SEQID,SAMPLE_NAME,READ_DIRECTION,TRIM_START,TRIM_END,SEQUENCE,QUALITY,SEQ_LENGTH,CONTIG_No)
           		values("$chromat","$seqid","$sample_name",$direction,$start,$end,"$chromatSeq","@chromatQual",$SeqLength,$contigCount)};
  #  print $chromat_db_insert,"\n";
  my $rv = $dbh->do($chromat_db_insert) or die "Cannot execute $chromat_db_insert : $dbh ->errstr\n";
}

my $ContigsFile  = "$tempDir/edit_dir/$seqid.contigs";
my $ContigsQualFile = "$tempDir/edit_dir/$seqid.fasta.screen.contigs.qual";


$seqio = Bio::SeqIO->new(-file => $ContigsFile,
			 -format => 'fasta');

$qualio = Bio::SeqIO->new(-file => "$ContigsQualFile",
			  -format => 'qual');
my $contigNo = 0;

while(my $contigObj = $seqio->next_seq) {
  $contigNo++;
  my $contigQualObj = $qualio->next_seq;
  my $contig = $contigObj->id();
  my @contigQual = @{$contigQualObj->qual};
  my $contigSeq = $contigObj->seq();
  my ($start,$end) = (0,0);
  my $SeqLength = length $contigSeq;
  for(my $i=0;$i <@contigQual;$i++) {
    if($contigQual[$i] >= 18) {
      $start = $i;
      last;
    }
  }

  for(my $i=@contigQual-1;$i > 1;$i--) {
    if($contigQual[$i] >= 18) {
      $end = $i;
      last;
    }
  }
  my $contig_db_insert = qq{insert into CONTIGS (SEQID,CONTIG_NO,SEQUENCE,TRIM_LEFT_POS,TRIM_RIGHT_POS,CONTIG_LEN,QUALITY)
                             values("$seqid",$contigNo,"$contigSeq",$start,$end,$SeqLength,"@contigQual")};
  #  print $contig_db_insert,"\n"; 
  my $rv = $dbh->do($contig_db_insert) or die "Cannot execute $contig_db_insert : $dbh ->errstr\n";
}
