# Supplementary material for: SNP-PHAGE – High throughput SNP discovery pipeline
Source: BMC Bioinformatics. 2006 Oct 23;7:468. doi: 10.1186/1471-2105-7-468 (PMC1626092; doi:10.1186/1471-2105-7-468)
Supplement: Additional file 1 — SNP-PHAGE software package. This compressed file contains all scripts required to create a SNP processing pipeline and a web interface for data analysis and visualization that is powered by a backend relational database. [file 1471-2105-7-468-S1.gz › Software/scripts/DB_EntryPolyBayesSNPs.pl]

#!/usr/bin/perl 

# SNP-PHAGE Software
#
# Cared for by Lakshmi K Matukumalli <lmatukum@gmu.edu> 
#
# This copyright software is created for US Dept of Agriculture 
#
# You may distribute this module under the same terms as perl itself
#

=head2 NAME

DB_EntryPolyBayesSNPs.pl : This is part of SNP-PHAGE software

=head2 SYNOPSIS

This script enters the names of all chromatograms in the chromat_dir into the database.

=head2 DESCRIPTION

This script is executed by run_phredPhrap.pl

=head2 AUTHOR

Lakshmi K Matukumalli

=head2 COPYRIGHT

Copyright US Dept of Agriculture. All rights reserved.

=cut

# Let the code begin
use strict;

use lib ('.', split (':', $ENV{SNP_PHAGE_LIB}) );
use myDatabase;
my $db = myDatabase->new();
my $dbh = $db->connectAndCommit();

use myDirectories;
my $dirObj = myDirectories->new();
my $tempDir = $dirObj->temp_dir_path();

my $perlLibs = $dirObj->libDir;
use lib "../lib";
use ReadPolyBayesOutput;

my $seqid = $ARGV[0];

### For Testing
#$tempDir = "/home/lmatukum/POSA/storedir";
#$seqid = '015471';
########

my $polyFile = "$tempDir/edit_dir/$seqid.map.out";
my @SNPs = ReadPolyBayesOutput::GetValues($polyFile);
foreach my $SNP(@SNPs) {
  my @var = split('',uc($SNP->variation_type));
  my $snp_var;
  if($var[1] =~ /-/) {
    $snp_var = join("\/",@var) 
  }
  else {
    $snp_var = join("\/",sort(@var));
  }

  my $snp_db_insert = "insert into PUTATIVE_SNPS (SEQID,SNP_ID,CONTIG_NO,CONTIG_LENGTH,PAD_POSITION,UNPAD_POSITION,
                            VARIATION_TYPE,TEMPLATE_DEPTH,SEQUENCE_DEPTH,PROBABILITY,ALGORITHM,DATE)
                        values(\"$seqid\",\"PB-$seqid-".$SNP->contig_no."-".$SNP->number."\",".$SNP->contig_no.",".
			  $SNP->contig_length_unpad.",".$SNP->pad_position.",".$SNP->unpad_position.
			    ",\"$snp_var\",".$SNP->template_depth.",".
			      $SNP->sequence_depth.",".$SNP->probability.","."\'polybayes\',curdate());";
  #print $snp_db_insert,"\n";
  my $rv = $dbh->do($snp_db_insert) or die "Cannot execute $snp_db_insert : $dbh ->errstr\n";
  my $snp_id = "PB-$seqid-".$SNP->contig_no."-".$SNP->number;
  my @Chromats = @{$SNP->chromats};
  foreach my $Chromat(@Chromats) {
    my $chr = $Chromat->name;
    my ($name) = ($chr =~ /.*_......(.*)\..*/);
    my $chromat_db_insert = "insert into SAMPLE_GENOTYPES(SEQID,SNP_ID,SAMPLE_CHROMAT,SAMPLE_NAME,SNP_POSITION_CHROMAT,".
      "BASE,BASE_QUALITY,DIRECTION) VALUES(\'$seqid\',\'$snp_id\',\'".$Chromat->name."\',\'$name\',".$Chromat->position.",".
	"\'".$Chromat->base."\',".$Chromat->base_quality.",".$Chromat->direction."\)";
    #print $chromat_db_insert,"\n";
    my $rv = $dbh->do($chromat_db_insert) or die "Cannot execute $chromat_db_insert : $dbh ->errstr\n";
  }
}
