# Supplementary material for: SNP-PHAGE – High throughput SNP discovery pipeline
Source: BMC Bioinformatics. 2006 Oct 23;7:468. doi: 10.1186/1471-2105-7-468 (PMC1626092; doi:10.1186/1471-2105-7-468)
Supplement: Additional file 1 — SNP-PHAGE software package. This compressed file contains all scripts required to create a SNP processing pipeline and a web interface for data analysis and visualization that is powered by a backend relational database. [file 1471-2105-7-468-S1.gz › Software/scripts/DB_EntryPolyPhredSNPs.pl]

#!/usr/bin/perl

# SNP-PHAGE Software
#
# Cared for by Lakshmi K Matukumalli <lmatukum@gmu.edu> 
#
# This copyright software is created for US Dept of Agriculture 
#
# You may distribute this module under the same terms as perl itself
#

=head2 NAME

DB_EntryPolyPhredSNPs.pl : This is part of SNP-PHAGE software

=head2 SYNOPSIS

This script reads the polyphred output file for predicted SNPs
and genotypes for each cultivar/breed/strain

This script is executed by run_phredPhrap.pl

=head2 AUTHOR

Lakshmi K Matukumalli

=head2 COPYRIGHT

Copyright US Dept of Agriculture. All rights reserved.

=cut

# Let the code begin
use strict;

use lib "../lib";
use myDatabase;
my $db = myDatabase->new();
my $dbh = $db->connectAndCommit();

use lib "../lib";
use ReadPolyPhredOutput;

my $seqid = $ARGV[0];

### For Testing
#$seqid = '015471';
########

my %contigs = ReadPolyPhredOutput::GetValues($seqid);

my $contigCount = scalar keys %contigs;

for(my $contig=1;$contig<=$contigCount;$contig++) {
  my $snp_count = 0;
  foreach my $snp_pos(keys %{$contigs{$contig}{snps}}) {
    $snp_count++;
    my $contigLength = length $contigs{$contig}{unpadded_seq};
    my $snp_padded_pos = $contigs{$contig}{snps}{$snp_pos}{padded_pos};
    my $snp_quality = 0.01 * $contigs{$contig}{snps}{$snp_pos}{poly_qual};
    my $snp_genotype = $contigs{$contig}{snps}{$snp_pos}{geno};
    my $seq_depth = $contigs{$contig}{snps}{$snp_pos}{seq_depth};
    my $template_depth = scalar keys %{$contigs{$contig}{reads}};
    my $snp_id = "PP-$seqid-$contig-$snp_count";

    my $insert = "insert into PUTATIVE_SNPS (SeqID,SNP_ID,CONTIG_NO,CONTIG_LENGTH, UNPAD_POSITION, ".
      "PAD_POSITION, VARIATION_TYPE, TEMPLATE_DEPTH, SEQUENCE_DEPTH, PROBABILITY, ALGORITHM,DATE)".
	"values(\'$seqid\',\'$snp_id\',$contig,$contigLength,$snp_pos,$snp_padded_pos,".
	  "\'$snp_genotype\', $template_depth,$seq_depth,$snp_quality,\'polyphred\',curdate());";
    # print $insert,"\n";
    my $rv = $dbh->do($insert) or die "Cannot execute $insert : $dbh ->errstr\n";
    foreach my $read(keys %{$contigs{$contig}{reads}}) {
      if($contigs{$contig}{snps}{$snp_pos}{snp_type} eq 'indel' && $contigs{$contig}{snps}{$snp_pos}{genotypes}{$read} !~ /\-/) {
	my @var = split('\/',$contigs{$contig}{snps}{$snp_pos}{geno});
	$contigs{$contig}{snps}{$snp_pos}{genotypes}{$read} = $var[0];
	$contigs{$contig}{snps}{$snp_pos}{position}{$read} = 'NULL';
	$contigs{$contig}{snps}{$snp_pos}{phred}{$read} = 'NULL';
      }
      next unless ($contigs{$contig}{snps}{$snp_pos}{genotypes}{$read} ne '');
      my $phredQual = $contigs{$contig}{snps}{$snp_pos}{phred}{$read};
      my $snp_pos_chromat = $contigs{$contig}{snps}{$snp_pos}{position}{$read};
      my $genotypes = $contigs{$contig}{snps}{$snp_pos}{genotypes}{$read};
      my $read_snp_qual = 0.01*$contigs{$contig}{snps}{$snp_pos}{quality}{$read};
      my $indel_length = $contigs{$contig}{snps}{$snp_pos}{indel_length}{$read};
      my @genotypes = split('\/',$genotypes);
      my $geno;
      $geno = lc($genotypes[0]) if($genotypes[0] eq $genotypes[1]);
      $geno = lc($genotypes) if($genotypes[0] ne $genotypes[1]);
	
      my ($name) = ($read =~ /.*_......(.*)\.[bg].*/);
      my $direction;
      $direction = 1 if($read =~ /\.b_\d\d/);
      $direction = -1 if($read =~ /\.g_\d\d/);

      my $insert_chr = "insert into SAMPLE_GENOTYPES (SEQID,SNP_ID,SAMPLE_CHROMAT,SAMPLE_NAME,BASE,BASE_QUALITY,".
	"SNP_POSITION_CHROMAT,SNP_QUALITY,DIRECTION) values (\'$seqid\',\'$snp_id\',\'$read\',\'$name\',".
	  "\'$geno\',$phredQual,$snp_pos_chromat,$read_snp_qual,$direction);";
     # print $insert_chr,"\n";
      my $rv = $dbh->do($insert_chr) or die "Cannot execute $insert_chr : $dbh ->errstr\n"
    }
  }
}
