# Supplementary material for: SNP-PHAGE – High throughput SNP discovery pipeline
Source: BMC Bioinformatics. 2006 Oct 23;7:468. doi: 10.1186/1471-2105-7-468 (PMC1626092; doi:10.1186/1471-2105-7-468)
Supplement: Additional file 1 — SNP-PHAGE software package. This compressed file contains all scripts required to create a SNP processing pipeline and a web interface for data analysis and visualization that is powered by a backend relational database. [file 1471-2105-7-468-S1.gz › Software/scripts/run_phredPhrap.pl]

#!/usr/bin/perl -w

# SNP-PHAGE Software
#
# Cared for by Lakshmi K Matukumalli <lmatukum@gmu.edu> 
#
# This copyright software is created for US Dept of Agriculture 
#
# You may distribute this module under the same terms as perl itself
#

=head2 NAME

run_phredPhrap.pl : This is part of SNP-PHAGE Software

=head2 SYNOPSIS

This script performs the phred and phrap analysis to build 
sequence contigs. These assemblies are
then analyzed for SNPs using polyphred and polybayes

=head2 DESCRIPTION

This script is executed from batch_process.pl

After the analysis the SNPs identified are written to 
text files in tab delimited format by running the script

WriteTextOutput.pl

and to mysql database by running the scripts

DB_Entry_ChromatsContigs.pl
DB_Entry_PolyBayesSNPs.pl
DB_Entry_PolyPhredSNPs.pl

=head2 AUTHOR

Lakshmi K Matukumalli

=head2 COPYRIGHT

Copyright US Dept of Agriculture. All rights reserved.

=cut

# Let the code begin

use strict;
use Cwd 'chdir';

use lib ('.', split (':', $ENV{SNP_PHAGE_LIB}) );
use myDirectories;
my $dirObj = myDirectories->new();
my $tempDir = $dirObj->temp_dir_path();
my $storeDir = $dirObj->store_dir_path();
my $chromatsDir = $dirObj->ChromatsDirAfterRenaming();
my $scriptsDir = $dirObj->scriptsDir();
use myProgramOptions;
my $optObj = myProgramOptions->new();
my $polyBayesOptions = $optObj->polyBayes;
my $phredPhrapOptions = $optObj->phredPhrap;
my $polyphredOptions = $optObj->polyphred;


# GET THE SEQID FROM THE COMMAND LINE
#------------------------------------
if ($#ARGV < 0) {
  print "usage run_phredPhrap.pl SEQID ... Missing SEQID";
  exit;
}
my $seqid = $ARGV[0];

system("rm -r $tempDir/*") if($tempDir =~ /\D/);
system("perl CreateDirectories.pl");

my @reads = ();
my %reads = ();

#### Get file names 
my (@files) = glob "$chromatsDir/*$seqid*";
my (@all_genotypes);
my (@uniq_genotypes);

#### Copy the files and find duplicate genotypes if any
foreach (@files) {
  chomp;
  #### Parse file name and create output file names ####
  my (@parts) = split /\//;
  my $str   = $parts[-1];
  my @strarray = split('',$str);
  my @genotype = splice(@strarray,10,7);
  my $geno_type = join('',@genotype);
  push(@all_genotypes,$geno_type);
  system("cp $_ $tempDir/chromat_dir/");
}

my %saw;
@uniq_genotypes = grep(!$saw{$_}++, @all_genotypes);

my $genotylist = "$tempDir/polyoutput/geno$seqid.lst";
open GENLIST, '>', $genotylist or die "cannot open file \n";
foreach (@uniq_genotypes) {
  print GENLIST $_,"\n";
}
close GENLIST;

chdir("$tempDir/edit_dir");

### run phredPhrap
system("phredPhrap $seqid $phredPhrapOptions 1> /dev/null 2> /dev/null");

### run polyPhred
my $polyout = "$seqid.polyphred.out";
system("polyphred $polyphredOptions> $polyout");

### run polyBayes
# run-polybayes-ace-long
system("polybayes.pl  $polyBayesOptions -aceIn $seqid.fasta.screen.ace.1 -alignmentOut $seqid.phrap.aln  ".
       " -aceOut $seqid.map.ace.1  -reportOut $seqid.map.out  1>/dev/null 2> /dev/null");

### Parse the Output and Make Database Entries.

### ChangeDirectory
chdir("$scriptsDir");

system("DB_Entry_ChromatsContigs.pl $seqid");
system("DB_EntryPolyBayesSNPs.pl $seqid");
system("DB_EntryPolyPhredSNPs.pl $seqid");
system("Get_ML_Parameters.pl $seqid");
system("CleanTempDirAndStoreFiles.pl $seqid");
