# Supplementary material for: SNP-PHAGE – High throughput SNP discovery pipeline
Source: BMC Bioinformatics. 2006 Oct 23;7:468. doi: 10.1186/1471-2105-7-468 (PMC1626092; doi:10.1186/1471-2105-7-468)
Supplement: Additional file 1 — SNP-PHAGE software package. This compressed file contains all scripts required to create a SNP processing pipeline and a web interface for data analysis and visualization that is powered by a backend relational database. [file 1471-2105-7-468-S1.gz › Software/scripts/Get_ML_Parameters.pl]

#!/usr/local/bin/perl 

# SNP-PHAGE Software
#
# Cared for by Lakshmi K Matukumalli <lmatukum@gmu.edu> 
#
# This copyright software is created for US Dept of Agriculture 
#
# You may distribute this module under the same terms as perl itself
#

=head2 NAME

Get_MC_Param.pl : This is part of SNP-PHAGE Software

=head2 SYNOPSIS

This script parses the ACE file and PolyBayes output file 
for obtaining the values for optimized Machine Learning features
for more information about the Machine Learning and the software
please see http://bfgl.anri.barc.usda.gov/ML/

=head2 DESCRIPTION

This script is executed by batch_process.pl

=head2 AUTHOR

Lakshmi K Matukumalli

=head2 COPYRIGHT

Copyright US Dept of Agriculture. All rights reserved.

=cut

# Let the code begin


# Author : M.Lakshmi Kumar
# USDA

# Read the ace file and access the parameters required
## this program implements c4.5

use strict;

use lib ('.', split (':', $ENV{SNP_PHAGE_LIB}) );
use Bio::SeqIO;
use Bio::Assembly::IO;
use SubRoutines;
use ReadPolyBayesOutput;
use AlignmentQuality;
use TestSNP;

if($#ARGV < 0) {
  print "Argument Seqid missing \n";
  exit;
}

my ($seqid) = $ARGV[0];

### Get the directory where the data is stored
use myDirectories;
my $DirObj = myDirectories->new();
my $tempDir = $DirObj->temp_dir_path();
my $storeDir = $DirObj->store_dir_path();

my $mlDir = "$storeDir/ML";
my $MapAceDir = "$tempDir/edit_dir";
my $MapOutDir = "$tempDir/edit_dir";

### Connect to the Database
use myDatabase;
my $db = myDatabase->new();
my $dbh = $db->connectAndCommit();


open OUT, '>', "$storeDir/ML/$seqid.ML.out" or die "cannot open output file $seqid.ML.out \n";

## Create data structures to store SNP, Contig, SNP_details and chromat
use Class::Struct;
struct SNP_Values => { no_cultivars => '$',
		       first_max_qual => '$',
		       second_max_qual => '$',
		       first_avg_qual => '$',
		       second_avg_qual => '$',
		       f_r_identity => '$',
		       informative => '$',
		       chromats => '$',
		       ichromats => '$',
		       repeat => '$',
		       repeat_type => '$',
		     };

struct Chromat_fr => {cultivar => '$',
		      f_base_quality => '$',
		      r_base_quality => '$',
		      f_base => '$',
		      r_base => '$',
		      f_name => '$',
		      r_name => '$',
		      f_position => '$',
		      r_position => '$',
		     };

struct Chromat_Align => {name => '$',
			 qstart => '$',
			 qend => '$',
			 seq => '$',
			 offset => '$',
			};

## This hash is used to know if for this seqid 
## confirmed snp are available.

my %SeqID;
my %Chromats_SecVar;

### Each Assembly has one or more contigs
my @Contigs;

## Each contig has one or more SNP
my $polyout_file = "$MapOutDir/$seqid.map.out";
my @SNPs = ReadPolyBayesOutput::GetValues($polyout_file);
my @SNP_Vals; ## Store other SNP values

foreach my $SNP(@SNPs) {
  my @chromats = @{$SNP->chromats()};
  my @IChromats; 
  
  my $SNP_Val = SNP_Values->new();

  my %Freq;
  $Freq{'a'} = $SNP->freq_A;
  $Freq{'t'} = $SNP->freq_T;
  $Freq{'g'} = $SNP->freq_G;
  $Freq{'c'} = $SNP->freq_C;
  $Freq{'-'} = $SNP->freq_indel;

  #    ### Sort array by value
  my(@sortedByValue) = sort { $Freq{$main::b} <=> $Freq{$main::a} } keys %Freq;

  my $first_var = $sortedByValue[0];
  my $sec_var = $sortedByValue[1];

  my %Chr_dir;

  foreach my $chromat(@chromats) {
    my $name = $chromat->name();
    my $base = $chromat->base();
    my $position = $chromat->position();
    my $base_qual = $chromat->base_quality();
    my $dir = $chromat->direction();

    my $cultivar = substr($name,10,7);
    if ($name =~ /Contig/) {
      next;
    }
    if ($Chr_dir{$cultivar} ) {
      my $Chr = $Chr_dir{$cultivar};
      $Chr->cultivar($cultivar);
      if ($dir == 1) {
	$Chr->f_base_quality($base_qual);
	$Chr->f_base($base);
	$Chr->f_position($position);
	$Chr->f_name($name);
      }
      if ($dir == -1) {
	$Chr->r_base_quality($base_qual);
	$Chr->r_base($base);
	$Chr->r_position($position);
	$Chr->r_name($name);
      }
      $Chr_dir{$cultivar} = $Chr;
    } else {
      my $Chr = Chromat_fr->new();
      $Chr->cultivar($cultivar);
      if ($dir == 1) {
	$Chr->f_base_quality($base_qual);
	$Chr->f_base($base);
	$Chr->f_position($position);
	$Chr->f_name($name);
      }
      if ($dir == -1) {
	$Chr->r_base_quality($base_qual);
	$Chr->r_base($base);
	$Chr->r_position($position);
	$Chr->r_name($name);
      }
      $Chr_dir{$cultivar} = $Chr;
    }
}
  my @Chromats;
  my @IChromats;  ## Informative chromats for the second high freq base
  my $Informative = 0;
  my $f_r_identity = 0;
  my ($firstMaxQual,$secondMaxQual,$sumFirstQual,$sumSecondQual,$countFirst,$countSecond)= (0,0,0,0,0,0);
  foreach my $cultivar (keys %Chr_dir) {
      my $Chr = $Chr_dir{$cultivar};
      push(@Chromats,$Chr);
	if ($Chr->f_base && $Chr->r_base && $Chr->f_base eq $Chr->r_base && $Chr->f_base eq $sec_var) {
	  push(@IChromats,$Chr);
          $f_r_identity++;
	  $Informative++;
	}
	if ($Chr->f_base && !($Chr->r_base) && $Chr->f_base eq $sec_var) {
	  push(@IChromats,$Chr);
	  $Informative++;
	}
	if ($Chr->r_base && !($Chr->f_base) && $Chr->r_base eq $sec_var) {
	  push(@IChromats,$Chr);
	  $Informative++;
	}

	## Find the max of first var;
	if ($Chr->f_base && $Chr->f_base eq $first_var ) {
	  if ($Chr->f_base_quality > $firstMaxQual) {
	    $firstMaxQual = $Chr->f_base_quality;
	  }
	}
	if ($Chr->r_base && $Chr->r_base eq $first_var) {
	  if ($Chr->r_base_quality > $firstMaxQual) {
	    $firstMaxQual = $Chr->r_base_quality;
	  }
	}
	## Find the max of second var
	if ($Chr->f_base && $Chr->f_base eq $sec_var) {
	  $Chromats_SecVar{$Chr->f_name}++;
	  if ($Chr->f_base_quality > $secondMaxQual) {
	    $secondMaxQual = $Chr->f_base_quality;
	  }
	}
	if ($Chr->r_base && $Chr->r_base eq $sec_var) {
	  $Chromats_SecVar{$Chr->r_name}++;
	  if ($Chr->r_base_quality > $secondMaxQual) {
	    $secondMaxQual = $Chr->r_base_quality;
	  }
	}
	## Find the avg of first var
	if ($Chr->f_base eq $first_var && !($Chr->f_name =~ /Contig/)) {
	  $sumFirstQual += $Chr->f_base_quality;
	  $countFirst++;
	
	}
	if ($Chr->r_base eq $first_var) {
	  $sumFirstQual += $Chr->r_base_quality;
	  $countFirst++;
	}
	## Find the avg of second var
	if ($Chr->f_base eq $sec_var) {
	  $sumSecondQual += $Chr->f_base_quality;
	  $countSecond++;
	}
      if ($Chr->r_base eq $sec_var) {
	  $sumSecondQual += $Chr->r_base_quality;
	  $countSecond++;
      }
  }
    
    $SNP_Val->first_max_qual($firstMaxQual);
    $SNP_Val->second_max_qual($secondMaxQual);
    
    my($avgFirstVarQual,$avgSecondVarQual) = (0,0);
    if ($countFirst != 0 && $countSecond != 0 && $sumFirstQual != 0 && $sumSecondQual != 0) {
	$avgFirstVarQual = sprintf "%1.0f",$sumFirstQual/$countFirst;
	$avgSecondVarQual = sprintf"%1.0f",$sumSecondQual/$countSecond;
    }
    $SNP_Val->first_avg_qual($avgFirstVarQual);
    $SNP_Val->second_avg_qual($avgSecondVarQual);
    # print $Informative,"\tInformative\n";
    #  print $avgFirstVarQual,"\t",$avgSecondVarQual,"\t",$firstMaxQual,"\t",$secondMaxQual,"\n";
    $SNP_Val->f_r_identity($f_r_identity);
    $SNP_Val->informative($Informative);
    $SNP_Val->chromats(\@Chromats);
    $SNP_Val->ichromats(\@IChromats);
    $SNP_Val->repeat('NO');
    $SNP_Val->repeat_type('?');
    push(@SNP_Vals,$SNP_Val);
}

my $frame_flag_overall = 1;

my ($alignqualref,$avglocalref,$avgoverallref) =  AlignmentQuality::getAlignmentQual($seqid);
#my ($repeats,$repeatsType) = RepeatsInfo::getRepeats($seqid,@SNPs);
my @AlignQual = @{$alignqualref};
my @AvgLocal = @{$avglocalref};
my @AvgOverall = @{$avgoverallref};
#my @repeats = @{$repeats};
#my @repeats_type = @{$repeatsType};


for(my $i = 0; $i <@SNPs; $i++) {
  my %Freq;
  #      print "SNP No:",$SNPs[$i]->number;
  my $snp_total = @SNPs;
  #      print $snp_total,",";
  print OUT $seqid,",";
  print OUT $SNPs[$i]->contig_no,",";
  print OUT $SNPs[$i]->unpad_position,",";
  print OUT $SNPs[$i]->sequence_depth,",";
  print OUT $AlignQual[$i],",";

  my $variation = $SNPs[$i]->variation_type;
  my $variation_type;
  
  if ($variation =~ /-/) {
    $variation_type = 'indel';
  } elsif ($variation eq 'ag' || $variation eq 'ct') {
    $variation_type = 'transition';
  } else {
    $variation_type = 'transversion';
  }

  print OUT $variation_type,",";
  #  print "Pos:",$SNPs[$i]->position,"\t";
  print OUT $SNPs[$i]->probability,",";

  $Freq{'a'} = $SNPs[$i]->freq_A;
  $Freq{'t'} = $SNPs[$i]->freq_T;
  $Freq{'g'} = $SNPs[$i]->freq_G;
  $Freq{'c'} = $SNPs[$i]->freq_C;
  $Freq{'indel'} = $SNPs[$i]->freq_indel;

  #    ### Sort array by value
  my(@sortedByValue) = sort { $Freq{$main::b} <=> $Freq{$main::a} } keys %Freq;
  for (my $j = 0;$j<2;$j++) {
    #    print "$sortedByValue[$j]:",$Freq{$sortedByValue[$j]},"\t";
    print OUT sprintf "%1.2f", $Freq{$sortedByValue[$j]}/$SNPs[$i]->sequence_depth;
    print OUT ",";
  }

  ### Distance from the ends
  my $contigNo = $SNPs[$i]->contig_no();
  my $contigLen = $SNPs[$i]->contig_length_unpad();
  my $snp_pos = $SNPs[$i]->unpad_position();
  
  print OUT $AvgLocal[$i],',',$AvgOverall[$i],',';
  my $ratio = $snp_pos/$contigLen;
  if ($ratio > 0.5) {
    $ratio = 1.0-$ratio;
  }
  print OUT sprintf "%1.2f",$ratio;
  # print"Discrep:",$SNP_Vals[$i]->f_r_discrepancy,"\tRatioMax \n";
  print OUT   ",",$SNP_Vals[$i]->f_r_identity,",";
  print OUT   $SNP_Vals[$i]->informative,",";
  #  print $SNPs[$i]->ratio_max_qual,"\tRatioAvg ",$SNPs[$i]->ratio_avg_qual,"\t";
  print OUT $SNP_Vals[$i]->first_max_qual,",",$SNP_Vals[$i]->first_avg_qual,",";
  print OUT $SNP_Vals[$i]->second_max_qual,",",$SNP_Vals[$i]->second_avg_qual,",";

  my $hapCounter = 0;
  
  ## Get the chromats with second variation for this SNP
  my @Chr_snp = @{$SNP_Vals[$i]->ichromats};
  my @SecVarChromats;
  foreach my $chromat (@Chr_snp) {
    push(@SecVarChromats,$chromat->cultivar);
  }

  ## Check for the same chromats the second variation repeats to form a haplotype
  my $snp_counter = 1;
  my $SumHapVariation;
  for (my $k=0;$k<@SNPs;$k++) {
    if ($k != $i) {
      my $SNP = $SNP_Vals[$k];
      my @Chr_snp = @{$SNP->ichromats()};
      my @SecVarChrs;
      foreach my $chromat (@Chr_snp) {
	push(@SecVarChrs,$chromat->cultivar);
      }

      my $totChromatsSecVar = @SecVarChromats;
      #      print "\n",$totChromatsSecVar,"\n";
      my $identCounter;
      foreach my $cult1 (@SecVarChromats) {
	foreach my $cult2 (@SecVarChrs) {
	  if ($cult1 eq $cult2) {
	    $identCounter++;
	  }
	}
      }
      if ($totChromatsSecVar > 0) {
	my $identFraction = $identCounter/$totChromatsSecVar;
	$SumHapVariation += $identFraction;
	$snp_counter++;
      }
    }
  }
  my $hapValue = sprintf "%1.2f",$SumHapVariation/$snp_counter;

  #  print "HapCounter:$hapValue \n";
  print OUT "$hapValue \n";
}

close OUT;

TestSNP::getResults($seqid,"$storeDir/ML/$seqid.ML.out");

my $snp_count = 1;
my $prev_contig = 1;
open RESULT, '<', "$storeDir/ML/$seqid.ML.result" or die "cannot open file \n";
while(<RESULT>) {
  chomp;
  my ($SeqID,$Contig,$SNP_Pos,$Seq_Depth,$Align_Quality ,$var_type ,$Probability ,$Freq_base_first ,$Freq_base_second ,$Local_Avg_Qual ,$Overall_Avg_Qual,
      $Rel_distance ,$Dir_Agreement ,$Informative ,$First_max_qual ,$First_avg_qual ,$Second_max_qual ,$Second_avg_qual ,
      $Haplotype ,$ML_Decision)  = split(',');
  $snp_count = 1 if($prev_contig ne $Contig);
  my $snp_id = "PB-$SeqID-$Contig-$snp_count";
  my $insert = qq{insert into ML_Features (SNP_ID,Seq_Depth,Align_Quality ,var_type ,Probability ,Freq_base_first ,Freq_base_second ,Local_Avg_Qual ,Overall_Avg_Qual ,
                  Rel_distance ,Dir_Agreement ,Informative ,First_max_qual ,First_avg_qual ,Second_max_qual ,Second_avg_qual ,
                  Haplotype ,ML_Decision) values ("$snp_id",$Seq_Depth,$Align_Quality ,"$var_type" ,$Probability ,$Freq_base_first ,$Freq_base_second ,
                  $Local_Avg_Qual ,$Overall_Avg_Qual ,$Rel_distance ,$Dir_Agreement ,$Informative ,$First_max_qual ,$First_avg_qual ,
                  $Second_max_qual ,$Second_avg_qual ,$Haplotype ,"$ML_Decision")};
  #print $insert,"\n";
  my $rv = $dbh->do($insert) or die "cannot insert $dbh->errstr() \n";
  $prev_contig = $Contig;
  $snp_count++;
}

$dbh->disconnect();
 
