# Supplementary material for: SNP-PHAGE – High throughput SNP discovery pipeline
Source: BMC Bioinformatics. 2006 Oct 23;7:468. doi: 10.1186/1471-2105-7-468 (PMC1626092; doi:10.1186/1471-2105-7-468)
Supplement: Additional file 2 — Test dataset. This compressed file contains test data for recreating the demo website. It contains the database table entries and chromatogram files to test for proper installation of all functionalities provided. [file 1471-2105-7-468-S2.gz]

Archive with 477 entries (460 files):
- test_data
- test_data/snp_phage_test.sql
- test_data/ChromatsDirBeforeRenaming
- test_data/ChromatsDirBeforeRenaming/def
- test_data/ChromatsDirBeforeRenaming/efg
- test_data/ChromatsDirBeforeRenaming/abc
- test_data/TempDataStore
- test_data/TempDataStore/ML
- test_data/TempDataStore/polyoutput
- test_data/TempDataStore/polyoutput/geno015903.lst
- test_data/TempDataStore/polyoutput/snp015903.out
- test_data/TempDataStore/polyoutput/cult015903.out
- test_data/TempDataStore/polyoutput/cult015903.out1
- test_data/TempDataStore/polyoutput/genoty015903.out
- test_data/TempDataStore/poly_dir
- test_data/TempDataStore/poly_dir/A01_015903Archer_.b_02.ab1.poly
- test_data/TempDataStore/poly_dir/A02_015903Minsoy_.b_06.ab1.poly
- test_data/TempDataStore/poly_dir/A03_015903Noir_1_.b_18.ab1.poly
- test_data/TempDataStore/poly_dir/A04_015903Evans__.b_22.ab1.poly
- test_data/TempDataStore/poly_dir/A05_015903PI20933.b_34.ab1.poly
- test_data/TempDataStore/poly_dir/A06_015903Peking_.b_38.ab1.poly
- test_data/TempDataStore/poly_dir/A07_015903Archer_.g_51.ab1.poly
- test_data/TempDataStore/poly_dir/A08_015903Minsoy_.g_55.ab1.poly
- test_data/TempDataStore/poly_dir/A09_015903Noir_1_.g_68.ab1.poly
- test_data/TempDataStore/poly_dir/A10_015903Evans__.g_72.ab1.poly
- test_data/TempDataStore/poly_dir/A11_015903PI20933.g_84.ab1.poly
- test_data/TempDataStore/poly_dir/A12_015903Peking_.g_88.ab1.poly
- test_data/TempDataStore/chromat_dir
- test_data/TempDataStore/chromat_dir/A01_015903Archer_.b_02.ab1
- test_data/TempDataStore/chromat_dir/A02_015903Minsoy_.b_06.ab1
- test_data/TempDataStore/chromat_dir/A03_015903Noir_1_.b_18.ab1
- test_data/TempDataStore/chromat_dir/A04_015903Evans__.b_22.ab1
- test_data/TempDataStore/chromat_dir/A05_015903PI20933.b_34.ab1
- test_data/TempDataStore/chromat_dir/A06_015903Peking_.b_38.ab1
- test_data/TempDataStore/chromat_dir/A07_015903Archer_.g_51.ab1
- test_data/TempDataStore/chromat_dir/A08_015903Minsoy_.g_55.ab1
- test_data/TempDataStore/chromat_dir/A09_015903Noir_1_.g_68.ab1
- test_data/TempDataStore/chromat_dir/A10_015903Evans__.g_72.ab1
- test_data/TempDataStore/chromat_dir/A11_015903PI20933.g_84.ab1
- test_data/TempDataStore/chromat_dir/A12_015903Peking_.g_88.ab1
- test_data/TempDataStore/edit_dir
- test_data/TempDataStore/edit_dir/015903.fasta
- test_data/TempDataStore/edit_dir/015903.fasta.screen
- test_data/TempDataStore/edit_dir/015903.fasta.screen.qual
- test_data/TempDataStore/edit_dir/015903.fasta.screen.singlets
- test_data/TempDataStore/edit_dir/015903.fasta.screen.contigs
- test_data/TempDataStore/edit_dir/015903.fasta.screen.contigs.qual
- test_data/TempDataStore/edit_dir/015903.contigs
- test_data/TempDataStore/edit_dir/015903.fasta.screen.ace.1
- test_data/TempDataStore/edit_dir/015903.polyphred.out
- test_data/TempDataStore/edit_dir/015903.map.ace.1
- test_data/TempDataStore/edit_dir/015903.map.out
- test_data/TempDataStore/phd_dir
- test_data/TempDataStore/phd_dir/A01_015903Archer_.b_02.ab1.phd.1
- test_data/TempDataStore/phd_dir/A02_015903Minsoy_.b_06.ab1.phd.1
- test_data/TempDataStore/phd_dir/A03_015903Noir_1_.b_18.ab1.phd.1
- test_data/TempDataStore/phd_dir/A04_015903Evans__.b_22.ab1.phd.1
- test_data/TempDataStore/phd_dir/A05_015903PI20933.b_34.ab1.phd.1
- test_data/TempDataStore/phd_dir/A06_015903Peking_.b_38.ab1.phd.1
- test_data/TempDataStore/phd_dir/A07_015903Archer_.g_51.ab1.phd.1
- test_data/TempDataStore/phd_dir/A08_015903Minsoy_.g_55.ab1.phd.1
- test_data/TempDataStore/phd_dir/A09_015903Noir_1_.g_68.ab1.phd.1
- test_data/TempDataStore/phd_dir/A10_015903Evans__.g_72.ab1.phd.1
- test_data/TempDataStore/phd_dir/A11_015903PI20933.g_84.ab1.phd.1
- test_data/TempDataStore/phd_dir/A12_015903Peking_.g_88.ab1.phd.1
- test_data/ChromatsDirAfterRenaming
- test_data/ChromatsDirAfterRenaming/A01_015471_Minsoy.b_00.ab1
- test_data/ChromatsDirAfterRenaming/A01_015471_Archer.b_00.ab1
- test_data/ChromatsDirAfterRenaming/A01_015471PI20933.b_00.ab1
- test_data/ChromatsDirAfterRenaming/A03_015471Noir_1_.b_18.ab1
- test_data/ChromatsDirAfterRenaming/A04_015471Evans__.b_22.ab1
- test_data/ChromatsDirAfterRenaming/A06_015471Peking_.b_38.ab1
- test_data/ChromatsDirAfterRenaming/A07_015471Archer_.g_51.ab1
- test_data/ChromatsDirAfterRenaming/A08_015471Minsoy_.g_55.ab1
- test_data/ChromatsDirAfterRenaming/A09_015471Noir_1_.g_68.ab1
- test_data/ChromatsDirAfterRenaming/A10_015471Evans__.g_72.ab1
- test_data/ChromatsDirAfterRenaming/A11_015471PI20933.g_84.ab1
- test_data/ChromatsDirAfterRenaming/A12_015471Peking_.g_88.ab1
- test_data/ChromatsDirAfterRenaming/A01_015471Archer_.b_02.ab1
- test_data/ChromatsDirAfterRenaming/A01_015903Archer_.b_02.ab1
- test_data/ChromatsDirAfterRenaming/A02_015471Minsoy_.b_06.ab1
- test_data/ChromatsDirAfterRenaming/A02_015903Minsoy_.b_06.ab1
- test_data/ChromatsDirAfterRenaming/A03_015903Noir_1_.b_18.ab1
- test_data/ChromatsDirAfterRenaming/A04_015903Evans__.b_22.ab1
- test_data/ChromatsDirAfterRenaming/A05_015471PI20933.b_34.ab1
- test_data/ChromatsDirAfterRenaming/A05_015903PI20933.b_34.ab1
- test_data/ChromatsDirAfterRenaming/A06_015903Peking_.b_38.ab1
- test_data/ChromatsDirAfterRenaming/A07_015903Archer_.g_51.ab1
- test_data/ChromatsDirAfterRenaming/A08_015903Minsoy_.g_55.ab1
- test_data/ChromatsDirAfterRenaming/A09_015903Noir_1_.g_68.ab1
- test_data/ChromatsDirAfterRenaming/A10_015903Evans__.g_72.ab1
- test_data/ChromatsDirAfterRenaming/A11_015903PI20933.g_84.ab1
- test_data/ChromatsDirAfterRenaming/A12_015903Peking_.g_88.ab1
- test_data/ChromatsDirAfterRenaming/B01_015493Archer_.b_10.ab1
- test_data/ChromatsDirAfterRenaming/B02_015493Minsoy_.b_14.ab1
- test_data/ChromatsDirAfterRenaming/B03_015493Noir_1_.b_26.ab1
- test_data/ChromatsDirAfterRenaming/B04_015493Evans__.b_30.ab1
- test_data/ChromatsDirAfterRenaming/B05_015493PI20933.b_42.ab1
- test_data/ChromatsDirAfterRenaming/B06_015493Peking_.b_46.ab1
- test_data/ChromatsDirAfterRenaming/B07_015493Archer_.g_59.ab1
- test_data/ChromatsDirAfterRenaming/B08_015493Minsoy_.g_63.ab1
- test_data/ChromatsDirAfterRenaming/B09_015493Noir_1_.g_76.ab1
- test_data/ChromatsDirAfterRenaming/B10_015493Evans__.g_80.ab1
- test_data/ChromatsDirAfterRenaming/B11_015493PI20933.g_92.ab1
- test_data/ChromatsDirAfterRenaming/B12_015493Peking_.g_96.ab1
- test_data/ChromatsDirAfterRenaming/E01_015501Archer_.b_09.ab1
- test_data/ChromatsDirAfterRenaming/E02_015501Minsoy_.b_10.ab1
- test_data/ChromatsDirAfterRenaming/E03_015501Noir_1_.b_09.ab1
- test_data/ChromatsDirAfterRenaming/E04_015501Evans__.b_10.ab1
- test_data/ChromatsDirAfterRenaming/E05_015501PI20933.b_09.ab1
- test_data/ChromatsDirAfterRenaming/E06_015501Peking_.b_10.ab1
- test_data/ChromatsDirAfterRenaming/E07_015501Archer_.g_09.ab1
- test_data/ChromatsDirAfterRenaming/E08_015501Minsoy_.g_10.ab1
- test_data/ChromatsDirAfterRenaming/E09_015501Noir_1_.g_09.ab1
- test_data/ChromatsDirAfterRenaming/E10_015501Evans__.g_10.ab1
- test_data/ChromatsDirAfterRenaming/E11_015501PI20933.g_09.ab1
- test_data/ChromatsDirAfterRenaming/E12_015501Peking_.g_10.ab1
- test_data/ChromatsDirAfterRenaming/H01_015501Archer_.b_13.ab1
- test_data/ChromatsDirAfterRenaming/H01_015529Archer_.b_15.ab1
- test_data/ChromatsDirAfterRenaming/H01_015529Peking_.b_13.ab1
- test_data/ChromatsDirAfterRenaming/H02_015501Minsoy_.b_25.ab1
- test_data/ChromatsDirAfterRenaming/H02_015529Minsoy_.b_16.ab1
- test_data/ChromatsDirAfterRenaming/H02_015529Peking_.g_25.ab1
- test_data/ChromatsDirAfterRenaming/H03_015501Noir_1_.b_29.ab1
- test_data/ChromatsDirAfterRenaming/H03_015529Noir_1_.b_15.ab1
- test_data/ChromatsDirAfterRenaming/H03_015529Peking_.b_29.ab1
- test_data/ChromatsDirAfterRenaming/H04_015501Evans__.b_41.ab1
- test_data/ChromatsDirAfterRenaming/H04_015529Evans__.b_16.ab1
- test_data/ChromatsDirAfterRenaming/H04_015529Peking_.g_41.ab1
- test_data/ChromatsDirAfterRenaming/H05_015501PI20933.b_45.ab1
- test_data/ChromatsDirAfterRenaming/H05_015529PI20933.b_15.ab1
- test_data/ChromatsDirAfterRenaming/H06_015501Peking_.b_58.ab1
- test_data/ChromatsDirAfterRenaming/H06_015529Peking_.b_16.ab1
- test_data/ChromatsDirAfterRenaming/H07_015501Archer_.g_62.ab1
- test_data/ChromatsDirAfterRenaming/H07_015529Archer_.g_15.ab1
- test_data/ChromatsDirAfterRenaming/H08_015501Minsoy_.g_75.ab1
- test_data/ChromatsDirAfterRenaming/H08_015529Minsoy_.g_16.ab1
- test_data/ChromatsDirAfterRenaming/H09_015501Noir_1_.g_79.ab1
- test_data/ChromatsDirAfterRenaming/H09_015529Noir_1_.g_15.ab1
- test_data/ChromatsDirAfterRenaming/H10_015501Evans__.g_91.ab1
- test_data/ChromatsDirAfterRenaming/H10_015529Evans__.g_16.ab1
- test_data/ChromatsDirAfterRenaming/H11_015501PI20933.g_95.ab1
- test_data/ChromatsDirAfterRenaming/H11_015529PI20933.g_15.ab1
- test_data/ChromatsDirAfterRenaming/H12_015501Peking_.g_03.ab1
- test_data/ChromatsDirAfterRenaming/H12_015529Peking_.g_16.ab1
- test_data/AfterAnalysisStore
- test_data/AfterAnalysisStore/ML
- test_data/AfterAnalysisStore/ML/SNP_DATA.txt
- test_data/AfterAnalysisStore/ML/015471.ML.result
- test_data/AfterAnalysisStore/ML/Results.txt
- test_data/AfterAnalysisStore/ML/015529.ML.result
- test_data/AfterAnalysisStore/ML/015493.ML.result
- test_data/AfterAnalysisStore/ML/015501.ML.result
- test_data/AfterAnalysisStore/ML/015903.ML.result
- test_data/AfterAnalysisStore/polyoutput
- test_data/AfterAnalysisStore/polyoutput/cult015471.out
- test_data/AfterAnalysisStore/polyoutput/cult015471.out1
- test_data/AfterAnalysisStore/polyoutput/geno015471.lst
- test_data/AfterAnalysisStore/polyoutput/genoty015471.out
- test_data/AfterAnalysisStore/polyoutput/snp015471.out
- test_data/AfterAnalysisStore/polyoutput/cult015493.out
- test_data/AfterAnalysisStore/polyoutput/cult015493.out1
- test_data/AfterAnalysisStore/polyoutput/geno015493.lst
- test_data/AfterAnalysisStore/polyoutput/genoty015493.out
- test_data/AfterAnalysisStore/polyoutput/snp015493.out
- test_data/AfterAnalysisStore/polyoutput/cult015501.out
- test_data/AfterAnalysisStore/polyoutput/cult015501.out1
- test_data/AfterAnalysisStore/polyoutput/geno015501.lst
- test_data/AfterAnalysisStore/polyoutput/genoty015501.out
- test_data/AfterAnalysisStore/polyoutput/snp015501.out
- test_data/AfterAnalysisStore/polyoutput/cult015529.out
- test_data/AfterAnalysisStore/polyoutput/cult015529.out1
- test_data/AfterAnalysisStore/polyoutput/geno015529.lst
- test_data/AfterAnalysisStore/polyoutput/genoty015529.out
- test_data/AfterAnalysisStore/polyoutput/snp015529.out
- test_data/AfterAnalysisStore/polyoutput/cult015903.out
- test_data/AfterAnalysisStore/polyoutput/cult015903.out1
- test_data/AfterAnalysisStore/polyoutput/geno015903.lst
- test_data/AfterAnalysisStore/polyoutput/genoty015903.out
- test_data/AfterAnalysisStore/polyoutput/snp015903.out
- test_data/AfterAnalysisStore/polyoutput/015471.ML.out
- test_data/AfterAnalysisStore/poly_dir
- test_data/AfterAnalysisStore/poly_dir/A01_015471_Archer.b_00.ab1.poly
- test_data/AfterAnalysisStore/poly_dir/A01_015471Archer_.b_02.ab1.poly
- test_data/AfterAnalysisStore/poly_dir/A01_015471_Minsoy.b_00.ab1.poly
- test_data/AfterAnalysisStore/poly_dir/A01_015471PI20933.b_00.ab1.poly
- test_data/AfterAnalysisStore/poly_dir/A02_015471Minsoy_.b_06.ab1.poly
- test_data/AfterAnalysisStore/poly_dir/A03_015471Noir_1_.b_18.ab1.poly
- test_data/AfterAnalysisStore/poly_dir/A04_015471Evans__.b_22.ab1.poly
- test_data/AfterAnalysisStore/poly_dir/A05_015471PI20933.b_34.ab1.poly
- test_data/AfterAnalysisStore/poly_dir/A06_015471Peking_.b_38.ab1.poly
- test_data/AfterAnalysisStore/poly_dir/A07_015471Archer_.g_51.ab1.poly
- test_data/AfterAnalysisStore/poly_dir/A08_015471Minsoy_.g_55.ab1.poly
- test_data/AfterAnalysisStore/poly_dir/A09_015471Noir_1_.g_68.ab1.poly
- test_data/AfterAnalysisStore/poly_dir/A10_015471Evans__.g_72.ab1.poly
- test_data/AfterAnalysisStore/poly_dir/A11_015471PI20933.g_84.ab1.poly
- test_data/AfterAnalysisStore/poly_dir/A12_015471Peking_.g_88.ab1.poly
- test_data/AfterAnalysisStore/poly_dir/B01_015493Archer_.b_10.ab1.poly
- test_data/AfterAnalysisStore/poly_dir/B02_015493Minsoy_.b_14.ab1.poly
- test_data/AfterAnalysisStore/poly_dir/B03_015493Noir_1_.b_26.ab1.poly
- test_data/AfterAnalysisStore/poly_dir/B04_015493Evans__.b_30.ab1.poly
- test_data/AfterAnalysisStore/poly_dir/B05_015493PI20933.b_42.ab1.poly
- test_data/AfterAnalysisStore/poly_dir/B06_015493Peking_.b_46.ab1.poly
- test_data/AfterAnalysisStore/poly_dir/B07_015493Archer_.g_59.ab1.poly
- test_data/AfterAnalysisStore/poly_dir/B08_015493Minsoy_.g_63.ab1.poly
- test_data/AfterAnalysisStore/poly_dir/B09_015493Noir_1_.g_76.ab1.poly
- test_data/AfterAnalysisStore/poly_dir/B10_015493Evans__.g_80.ab1.poly
- test_data/AfterAnalysisStore/poly_dir/B11_015493PI20933.g_92.ab1.poly
- test_data/AfterAnalysisStore/poly_dir/B12_015493Peking_.g_96.ab1.poly
- test_data/AfterAnalysisStore/poly_dir/E01_015501Archer_.b_09.ab1.poly
- test_data/AfterAnalysisStore/poly_dir/E02_015501Minsoy_.b_10.ab1.poly
- test_data/AfterAnalysisStore/poly_dir/E03_015501Noir_1_.b_09.ab1.poly
- test_data/AfterAnalysisStore/poly_dir/E04_015501Evans__.b_10.ab1.poly
- test_data/AfterAnalysisStore/poly_dir/E05_015501PI20933.b_09.ab1.poly
- test_data/AfterAnalysisStore/poly_dir/E06_015501Peking_.b_10.ab1.poly
- test_data/AfterAnalysisStore/poly_dir/E07_015501Archer_.g_09.ab1.poly
- test_data/AfterAnalysisStore/poly_dir/E08_015501Minsoy_.g_10.ab1.poly
- test_data/AfterAnalysisStore/poly_dir/E09_015501Noir_1_.g_09.ab1.poly
- test_data/AfterAnalysisStore/poly_dir/E10_015501Evans__.g_10.ab1.poly
- test_data/AfterAnalysisStore/poly_dir/E11_015501PI20933.g_09.ab1.poly
- test_data/AfterAnalysisStore/poly_dir/E12_015501Peking_.g_10.ab1.poly
- test_data/AfterAnalysisStore/poly_dir/H01_015501Archer_.b_13.ab1.poly
- test_data/AfterAnalysisStore/poly_dir/H02_015501Minsoy_.b_25.ab1.poly
- test_data/AfterAnalysisStore/poly_dir/H03_015501Noir_1_.b_29.ab1.poly
- test_data/AfterAnalysisStore/poly_dir/H04_015501Evans__.b_41.ab1.poly
- test_data/AfterAnalysisStore/poly_dir/H05_015501PI20933.b_45.ab1.poly
- test_data/AfterAnalysisStore/poly_dir/H06_015501Peking_.b_58.ab1.poly
- test_data/AfterAnalysisStore/poly_dir/H07_015501Archer_.g_62.ab1.poly
- test_data/AfterAnalysisStore/poly_dir/H08_015501Minsoy_.g_75.ab1.poly
- test_data/AfterAnalysisStore/poly_dir/H09_015501Noir_1_.g_79.ab1.poly
- test_data/AfterAnalysisStore/poly_dir/H10_015501Evans__.g_91.ab1.poly
- test_data/AfterAnalysisStore/poly_dir/H11_015501PI20933.g_95.ab1.poly
- test_data/AfterAnalysisStore/poly_dir/H12_015501Peking_.g_03.ab1.poly
- test_data/AfterAnalysisStore/poly_dir/H01_015529Archer_.b_15.ab1.poly
- test_data/AfterAnalysisStore/poly_dir/H01_015529Peking_.b_13.ab1.poly
- test_data/AfterAnalysisStore/poly_dir/H02_015529Minsoy_.b_16.ab1.poly
- test_data/AfterAnalysisStore/poly_dir/H02_015529Peking_.g_25.ab1.poly
- test_data/AfterAnalysisStore/poly_dir/H03_015529Noir_1_.b_15.ab1.poly
- test_data/AfterAnalysisStore/poly_dir/H03_015529Peking_.b_29.ab1.poly
- test_data/AfterAnalysisStore/poly_dir/H04_015529Evans__.b_16.ab1.poly
- test_data/AfterAnalysisStore/poly_dir/H04_015529Peking_.g_41.ab1.poly
- test_data/AfterAnalysisStore/poly_dir/H05_015529PI20933.b_15.ab1.poly
- test_data/AfterAnalysisStore/poly_dir/H06_015529Peking_.b_16.ab1.poly
- test_data/AfterAnalysisStore/poly_dir/H07_015529Archer_.g_15.ab1.poly
- test_data/AfterAnalysisStore/poly_dir/H08_015529Minsoy_.g_16.ab1.poly
- test_data/AfterAnalysisStore/poly_dir/H09_015529Noir_1_.g_15.ab1.poly
- test_data/AfterAnalysisStore/poly_dir/H10_015529Evans__.g_16.ab1.poly
- test_data/AfterAnalysisStore/poly_dir/H11_015529PI20933.g_15.ab1.poly
- test_data/AfterAnalysisStore/poly_dir/H12_015529Peking_.g_16.ab1.poly
- test_data/AfterAnalysisStore/poly_dir/A01_015903Archer_.b_02.ab1.poly
- test_data/AfterAnalysisStore/poly_dir/A02_015903Minsoy_.b_06.ab1.poly
- test_data/AfterAnalysisStore/poly_dir/A03_015903Noir_1_.b_18.ab1.poly
- test_data/AfterAnalysisStore/poly_dir/A04_015903Evans__.b_22.ab1.poly
- test_data/AfterAnalysisStore/poly_dir/A05_015903PI20933.b_34.ab1.poly
- test_data/AfterAnalysisStore/poly_dir/A06_015903Peking_.b_38.ab1.poly
- test_data/AfterAnalysisStore/poly_dir/A07_015903Archer_.g_51.ab1.poly
- test_data/AfterAnalysisStore/poly_dir/A08_015903Minsoy_.g_55.ab1.poly
- test_data/AfterAnalysisStore/poly_dir/A09_015903Noir_1_.g_68.ab1.poly
- test_data/AfterAnalysisStore/poly_dir/A10_015903Evans__.g_72.ab1.poly
- test_data/AfterAnalysisStore/poly_dir/A11_015903PI20933.g_84.ab1.poly
- test_data/AfterAnalysisStore/poly_dir/A12_015903Peking_.g_88.ab1.poly
- test_data/AfterAnalysisStore/chromat_dir
- test_data/AfterAnalysisStore/chromat_dir/A01_015471_Archer.b_00.ab1
- test_data/AfterAnalysisStore/chromat_dir/A01_015471Archer_.b_02.ab1
- test_data/AfterAnalysisStore/chromat_dir/A01_015471_Minsoy.b_00.ab1
- test_data/AfterAnalysisStore/chromat_dir/A01_015471PI20933.b_00.ab1
- test_data/AfterAnalysisStore/chromat_dir/A02_015471Minsoy_.b_06.ab1
- test_data/AfterAnalysisStore/chromat_dir/A03_015471Noir_1_.b_18.ab1
- test_data/AfterAnalysisStore/chromat_dir/A04_015471Evans__.b_22.ab1
- test_data/AfterAnalysisStore/chromat_dir/A05_015471PI20933.b_34.ab1
- test_data/AfterAnalysisStore/chromat_dir/A06_015471Peking_.b_38.ab1
- test_data/AfterAnalysisStore/chromat_dir/A07_015471Archer_.g_51.ab1
- test_data/AfterAnalysisStore/chromat_dir/A08_015471Minsoy_.g_55.ab1
- test_data/AfterAnalysisStore/chromat_dir/A09_015471Noir_1_.g_68.ab1
- test_data/AfterAnalysisStore/chromat_dir/A10_015471Evans__.g_72.ab1
- test_data/AfterAnalysisStore/chromat_dir/A11_015471PI20933.g_84.ab1
- test_data/AfterAnalysisStore/chromat_dir/A12_015471Peking_.g_88.ab1
- test_data/AfterAnalysisStore/chromat_dir/B01_015493Archer_.b_10.ab1
- test_data/AfterAnalysisStore/chromat_dir/B02_015493Minsoy_.b_14.ab1
- test_data/AfterAnalysisStore/chromat_dir/B03_015493Noir_1_.b_26.ab1
- test_data/AfterAnalysisStore/chromat_dir/B04_015493Evans__.b_30.ab1
- test_data/AfterAnalysisStore/chromat_dir/B05_015493PI20933.b_42.ab1
- test_data/AfterAnalysisStore/chromat_dir/B06_015493Peking_.b_46.ab1
- test_data/AfterAnalysisStore/chromat_dir/B07_015493Archer_.g_59.ab1
- test_data/AfterAnalysisStore/chromat_dir/B08_015493Minsoy_.g_63.ab1
- test_data/AfterAnalysisStore/chromat_dir/B09_015493Noir_1_.g_76.ab1
- test_data/AfterAnalysisStore/chromat_dir/B10_015493Evans__.g_80.ab1
- test_data/AfterAnalysisStore/chromat_dir/B11_015493PI20933.g_92.ab1
- test_data/AfterAnalysisStore/chromat_dir/B12_015493Peking_.g_96.ab1
- test_data/AfterAnalysisStore/chromat_dir/E01_015501Archer_.b_09.ab1
- test_data/AfterAnalysisStore/chromat_dir/E02_015501Minsoy_.b_10.ab1
- test_data/AfterAnalysisStore/chromat_dir/E03_015501Noir_1_.b_09.ab1
- test_data/AfterAnalysisStore/chromat_dir/E04_015501Evans__.b_10.ab1
- test_data/AfterAnalysisStore/chromat_dir/E05_015501PI20933.b_09.ab1
- test_data/AfterAnalysisStore/chromat_dir/E06_015501Peking_.b_10.ab1
- test_data/AfterAnalysisStore/chromat_dir/E07_015501Archer_.g_09.ab1
- test_data/AfterAnalysisStore/chromat_dir/E08_015501Minsoy_.g_10.ab1
- test_data/AfterAnalysisStore/chromat_dir/E09_015501Noir_1_.g_09.ab1
- test_data/AfterAnalysisStore/chromat_dir/E10_015501Evans__.g_10.ab1
- test_data/AfterAnalysisStore/chromat_dir/E11_015501PI20933.g_09.ab1
[truncated: 177 more entries]
