# Supplementary material for: SNP-PHAGE – High throughput SNP discovery pipeline
Source: BMC Bioinformatics. 2006 Oct 23;7:468. doi: 10.1186/1471-2105-7-468 (PMC1626092; doi:10.1186/1471-2105-7-468)
Supplement: Additional file 2 — Test dataset. This compressed file contains test data for recreating the demo website. It contains the database table entries and chromatogram files to test for proper installation of all functionalities provided. [file 1471-2105-7-468-S2.gz › test_data/snp_phage_test.sql]

-- MySQL dump 10.9
--
-- Host: localhost    Database: snp_phage_test
-- ------------------------------------------------------
-- Server version	4.1.13-standard

/*!40101 SET @OLD_CHARACTER_SET_CLIENT=@@CHARACTER_SET_CLIENT */;
/*!40101 SET @OLD_CHARACTER_SET_RESULTS=@@CHARACTER_SET_RESULTS */;
/*!40101 SET @OLD_COLLATION_CONNECTION=@@COLLATION_CONNECTION */;
/*!40101 SET NAMES utf8 */;
/*!40014 SET @OLD_UNIQUE_CHECKS=@@UNIQUE_CHECKS, UNIQUE_CHECKS=0 */;
/*!40014 SET @OLD_FOREIGN_KEY_CHECKS=@@FOREIGN_KEY_CHECKS, FOREIGN_KEY_CHECKS=0 */;
/*!40101 SET @OLD_SQL_MODE=@@SQL_MODE, SQL_MODE='NO_AUTO_VALUE_ON_ZERO' */;
/*!40111 SET @OLD_SQL_NOTES=@@SQL_NOTES, SQL_NOTES=0 */;

--
-- Table structure for table `CHROMATS`
--

DROP TABLE IF EXISTS `CHROMATS`;
CREATE TABLE `CHROMATS` (
  `SAMPLE_CHROMAT` varchar(100) NOT NULL default '',
  `SEQID` varchar(30) default NULL,
  `SAMPLE_NAME` varchar(30) default NULL,
  `READ_DIRECTION` decimal(2,0) default NULL,
  `TRIM_START` decimal(2,0) default NULL,
  `TRIM_END` decimal(5,0) default NULL,
  `SEQUENCE` longtext,
  `QUALITY` longtext,
  `SEQ_LENGTH` decimal(5,0) default NULL,
  `CONTIG_No` decimal(3,0) default NULL,
  PRIMARY KEY  (`SAMPLE_CHROMAT`),
  KEY `chr_ind` (`SEQID`)
) ENGINE=MyISAM DEFAULT CHARSET=latin1;

--
-- Dumping data for table `CHROMATS`
--


/*!40000 ALTER TABLE `CHROMATS` DISABLE KEYS */;
LOCK TABLES `CHROMATS` WRITE;
INSERT INTO `CHROMATS` VALUES ('A01_015471Archer_.b_02.ab1','015471','Archer_','-1','14','750','actanttgtcacttctataacagattcccccaaccatcttgtcaggggacttataaatacaaattcaacaagactttgtttcccaccggttatacctgaagatcaagaacagcttcccctgcaatgagaaatgacacagtcatcaaccctaatataatcaatgtcccacaagatagcaacaacttttgcagctacttaaagtttcagtgtttttctctccaagagaagtacacctcttaaaactgacattaatactcctttcgtgttcaattatttataaaatgattccaatcagataaaaagactagtgctaggtggatcaaagaacactatcagtgggagcgaataatggaatccaaagttcaatatgatattagtacagttgctgaaccatgcctctgaaagaaatttgggtcttcagggttttgctgattaccctactgagtgtgggactgtggagtaagaaggtttcagatgacacgtgagcattcattcaatcaaggccagataaagggatgattttctttccttaatagatattttcataaatcaattagaggctagagatacatttaaaattttcttcatcaacttaccatgcattctcttgacaaatctttcaaactctatgaagttntgtcgttccatgagaagtgaactaagcctcaggtaagtaaaagatgaaaagtgccttccatctggatcattcatgggcttggcattatccaaaaccttgttatagccaactctgtttaggcagggaagga','12 12 16 4 0 4 11 9 9 9 7 8 9 10 20 24 39 40 40 39 24 19 9 9 6 6 10 19 20 32 29 26 26 26 19 14 9 9 9 21 21 35 35 35 35 35 34 34 34 34 34 34 40 51 51 51 56 56 56 51 51 51 51 39 39 40 40 45 37 42 35 35 35 35 35 39 51 51 51 51 51 46 46 40 40 40 40 40 35 35 40 40 39 39 40 40 51 51 51 51 51 46 46 40 40 40 40 51 51 51 40 40 39 39 39 39 40 40 40 40 40 40 40 40 51 51 40 40 40 40 46 46 46 46 46 40 51 51 40 40 40 40 40 40 40 40 40 40 40 40 40 40 40 40 40 40 45 45 45 45 45 45 51 51 56 46 43 43 43 43 43 51 45 43 43 43 43 43 43 43 43 43 43 43 43 43 43 43 43 43 43 43 43 43 43 43 43 43 51 51 56 43 43 43 43 43 43 56 56 56 56 56 51 51 51 51 51 51 56 56 51 51 51 51 51 51 45 45 51 51 45 43 43 43 43 43 43 45 45 51 43 43 43 43 43 43 51 51 51 56 56 56 43 43 43 43 40 40 43 56 46 51 51 51 51 51 51 56 56 56 56 51 51 51 51 51 51 56 56 56 56 56 56 56 45 45 45 45 45 51 56 56 56 51 51 51 51 51 56 56 56 43 35 35 35 35 35 43 43 43 43 43 43 43 40 56 51 56 56 56 56 56 56 56 43 43 43 38 38 38 39 39 46 56 56 56 56 56 50 45 35 35 35 38 38 38 51 51 51 51 56 56 56 56 51 51 51 51 51 51 51 51 51 51 56 56 56 56 56 56 56 51 45 45 45 45 45 45 51 51 51 56 45 40 40 40 40 40 40 45 45 45 45 51 51 56 56 56 56 56 56 46 46 42 42 42 46 46 56 56 56 56 56 56 56 56 56 56 51 51 51 56 56 56 56 45 39 35 35 35 39 39 45 45 45 45 45 45 40 40 40 40 35 42 42 37 34 34 42 44 42 46 46 46 46 48 46 46 30 29 26 26 25 29 25 25 29 32 33 48 48 48 40 40 47 40 40 56 35 38 37 40 40 40 56 44 44 42 40 40 40 40 44 44 44 40 40 40 40 32 29 25 25 29 32 32 32 31 25 18 18 24 29 32 40 44 48 48 48 40 34 33 33 40 40 48 37 34 34 48 48 48 48 48 48 40 40 33 35 35 40 46 51 56 56 51 51 51 46 46 42 42 42 46 45 40 37 35 37 29 33 28 28 28 28 33 35 37 37 42 46 42 40 40 40 40 40 40 42 46 46 46 46 46 40 40 40 44 40 32 32 32 24 24 25 27 27 32 32 40 40 40 40 27 25 12 12 12 15 23 32 23 20 19 27 27 32 29 25 18 15 15 15 14 20 21 23 24 28 31 25 20 20 25 18 4 0 4 19 20 25 19 10 12 12 12 18 29 40 31 29 29 29 25 19 16 19 18 25 27 25 23 24 25 25 23 25 21 16 16 18 16 15 24 24 22 20 25 22 25 25 25 15 10 7 7 7 11 13 9 8 8 14 17 18 16 19 15 15 15 14 15 23 29 25 25 19 17 19 10 9 9 11 9 15 8 8 8 8 8 11 10 9 12 14 16 12 12 11 16 16 10 10 9 12 15 12 12 18 21 40 19 16 11 11 10 19 19 20 20 20 15 13 17 14 9 9 11 10 14 11 15 15 12 12 12 12','767','0'),('A01_015471PI20933.b_00.ab1','015471','PI20933','-1','14','746','actanttgtcacttctataacagataccccgaaccatcttgtcaggggacttataaatacaaattcaacaagactttgtttcccaccggttatacctgaagatcaagaacagcttcccctgcaatgagaaatgacacagtcatcaaccctaatataatcaatgtcccacaagatagcaacaacttttgcagctacttaaagtttcagtgtttttctctccaagagaagtacacctcttaaaactgacattaatactcctttcgtgttcaattatttataaaatgattccaatcagataaaaagactagtgctaggtggatcaaagaacactatcagtgggagcgaataatggaatccaaagttcaatatgatattagtacagttgctgaaccatgcctctgaaagaaatttgggtcttcagggttttgctgattaccctactgagtgtgggactgtggagtaagaaggtttcagatgacacgtgagcattcattcaatcaaggccagataaagggatgattttctttccttaatagatattttcataaatcaattagaggctagagatacatttaaaattttcttcatcaacttaccatgcattctcttgacaaatctttcaaactctatgaagttttgtcgttccatgagaagtgaactaagcctcaggtaagtaaaagatgaaaagtgccttccatctggatcattcatgggcttggcattatccaaaaccttgttatagccaactctgtttaggcaggggagggaagnnnngagacacaa','9 9 12 4 0 4 7 4 7 7 7 10 8 9 20 24 33 39 39 36 21 21 9 7 7 7 9 19 18 9 9 9 16 17 19 16 11 10 10 18 21 29 35 35 35 35 34 34 34 34 34 35 46 46 51 51 56 56 56 51 40 40 40 39 39 40 40 30 24 19 11 11 17 21 26 39 51 51 51 51 51 46 51 40 40 39 37 35 27 27 31 35 39 39 51 51 51 51 51 40 46 40 40 39 39 39 39 51 51 51 40 40 40 40 40 40 51 51 40 40 40 40 40 40 51 51 51 51 51 51 40 40 40 40 46 40 45 51 40 40 40 40 40 40 40 40 40 40 40 40 40 40 40 40 40 40 45 45 45 45 51 51 51 51 51 51 51 51 51 51 51 43 43 43 43 43 43 45 45 45 43 43 43 43 43 35 43 43 43 35 35 35 35 35 35 43 43 43 51 51 56 43 43 43 43 43 43 51 51 56 56 56 51 51 51 51 51 45 51 51 45 45 45 51 51 51 45 45 51 51 45 43 43 43 43 45 45 56 56 51 43 43 43 43 43 43 45 45 45 45 45 45 43 45 45 45 51 51 51 51 51 51 51 51 51 51 51 56 56 56 56 51 51 51 51 51 51 56 56 56 56 56 56 56 45 45 45 45 45 51 56 51 51 51 51 51 51 51 56 56 56 43 43 43 43 43 43 43 43 43 43 43 43 43 56 56 56 56 56 56 56 56 56 56 43 43 43 35 35 35 35 35 40 56 56 56 56 56 56 45 38 38 38 38 38 40 56 56 56 56 56 56 56 56 51 51 51 51 51 51 51 51 51 51 56 56 51 51 51 51 51 51 56 51 51 51 51 51 51 51 51 51 45 35 35 39 39 39 40 45 45 45 45 45 45 51 51 51 56 56 56 46 51 40 40 40 45 45 51 56 56 56 56 56 56 56 56 56 56 56 56 56 56 56 56 45 40 40 40 40 40 40 51 45 45 45 45 51 51 51 51 51 51 56 56 56 56 56 56 40 40 40 40 40 40 46 48 48 40 39 40 33 32 32 32 32 34 40 40 40 48 48 48 48 48 56 56 56 40 40 40 40 40 51 56 56 56 51 46 46 40 40 40 40 40 40 44 36 32 32 32 26 25 29 32 32 32 44 40 40 40 40 46 46 46 56 56 46 46 46 46 44 44 48 48 48 48 32 32 32 32 32 36 39 44 40 40 40 40 40 46 46 46 42 42 37 40 46 40 40 40 46 44 39 32 32 32 28 22 20 25 27 27 29 32 34 34 40 40 40 40 48 48 48 34 34 48 48 33 36 39 40 40 39 46 46 44 44 40 32 32 32 25 25 25 32 32 32 34 40 40 40 48 40 40 28 27 25 25 29 30 23 18 18 23 25 32 48 34 32 34 32 32 29 32 27 32 32 29 31 29 20 25 32 25 25 24 24 21 24 24 29 29 24 18 15 23 25 27 21 15 15 15 10 17 18 18 18 25 27 32 40 40 29 29 27 27 24 22 17 15 12 18 24 29 13 15 13 13 19 25 40 37 34 34 48 48 13 11 9 9 9 15 19 20 12 15 13 27 19 17 11 14 14 13 14 10 19 19 27 23 19 19 20 25 20 18 22 15 18 13 23 11 11 9 12 7 7 6 6 6 6 7 8 11 8 8 8 15 16 23 21 18 18 19 15 19 13 13 11 11 9 14 16 17 12 10 15 13 15 8 6 6 6 6 6 7 7 4 4 0 0 0 0 4 9 9 7 7 12 9 9 7','783','0'),('A01_015471_Archer.b_00.ab1','015471','_Archer','-1','14','750','actanttgtcacttctataacagattcccccaaccatcttgtcaggggacttataaatacaaattcaacaagactttgtttcccaccggttatacctgaagatcaagaacagcttcccctgcaatgagaaatgacacagtcatcaaccctaatataatcaatgtcccacaagatagcaacaacttttgcagctacttaaagtttcagtgtttttctctccaagagaagtacacctcttaaaactgacattaatactcctttcgtgttcaattatttataaaatgattccaatcagataaaaagactagtgctaggtggatcaaagaacactatcagtgggagcgaataatggaatccaaagttcaatatgatattagtacagttgctgaaccatgcctctgaaagaaatttgggtcttcagggttttgctgattaccctactgagtgtgggactgtggagtaagaaggtttcagatgacacgtgagcattcattcaatcaaggccagataaagggatgattttctttccttaatagatattttcataaatcaattagaggctagagatacatttaaaattttcttcatcaacttaccatgcattctcttgacaaatctttcaaactctatgaagttntgtcgttccatgagaagtgaactaagcctcaggtaagtaaaagatgaaaagtgccttccatctggatcattcatgggcttggcattatccaaaaccttgttatagccaactctgtttaggcagggaagga','12 12 16 4 0 4 11 9 9 9 7 8 9 10 20 24 39 40 40 39 24 19 9 9 6 6 10 19 20 32 29 26 26 26 19 14 9 9 9 21 21 35 35 35 35 35 34 34 34 34 34 34 40 51 51 51 56 56 56 51 51 51 51 39 39 40 40 45 37 42 35 35 35 35 35 39 51 51 51 51 51 46 46 40 40 40 40 40 35 35 40 40 39 39 40 40 51 51 51 51 51 46 46 40 40 40 40 51 51 51 40 40 39 39 39 39 40 40 40 40 40 40 40 40 51 51 40 40 40 40 46 46 46 46 46 40 51 51 40 40 40 40 40 40 40 40 40 40 40 40 40 40 40 40 40 40 45 45 45 45 45 45 51 51 56 46 43 43 43 43 43 51 45 43 43 43 43 43 43 43 43 43 43 43 43 43 43 43 43 43 43 43 43 43 43 43 43 43 51 51 56 43 43 43 43 43 43 56 56 56 56 56 51 51 51 51 51 51 56 56 51 51 51 51 51 51 45 45 51 51 45 43 43 43 43 43 43 45 45 51 43 43 43 43 43 43 51 51 51 56 56 56 43 43 43 43 40 40 43 56 46 51 51 51 51 51 51 56 56 56 56 51 51 51 51 51 51 56 56 56 56 56 56 56 45 45 45 45 45 51 56 56 56 51 51 51 51 51 56 56 56 43 35 35 35 35 35 43 43 43 43 43 43 43 40 56 51 56 56 56 56 56 56 56 43 43 43 38 38 38 39 39 46 56 56 56 56 56 50 45 35 35 35 38 38 38 51 51 51 51 56 56 56 56 51 51 51 51 51 51 51 51 51 51 56 56 56 56 56 56 56 51 45 45 45 45 45 45 51 51 51 56 45 40 40 40 40 40 40 45 45 45 45 51 51 56 56 56 56 56 56 46 46 42 42 42 46 46 56 56 56 56 56 56 56 56 56 56 51 51 51 56 56 56 56 45 39 35 35 35 39 39 45 45 45 45 45 45 40 40 40 40 35 42 42 37 34 34 42 44 42 46 46 46 46 48 46 46 30 29 26 26 25 29 25 25 29 32 33 48 48 48 40 40 47 40 40 56 35 38 37 40 40 40 56 44 44 42 40 40 40 40 44 44 44 40 40 40 40 32 29 25 25 29 32 32 32 31 25 18 18 24 29 32 40 44 48 48 48 40 34 33 33 40 40 48 37 34 34 48 48 48 48 48 48 40 40 33 35 35 40 46 51 56 56 51 51 51 46 46 42 42 42 46 45 40 37 35 37 29 33 28 28 28 28 33 35 37 37 42 46 42 40 40 40 40 40 40 42 46 46 46 46 46 40 40 40 44 40 32 32 32 24 24 25 27 27 32 32 40 40 40 40 27 25 12 12 12 15 23 32 23 20 19 27 27 32 29 25 18 15 15 15 14 20 21 23 24 28 31 25 20 20 25 18 4 0 4 19 20 25 19 10 12 12 12 18 29 40 31 29 29 29 25 19 16 19 18 25 27 25 23 24 25 25 23 25 21 16 16 18 16 15 24 24 22 20 25 22 25 25 25 15 10 7 7 7 11 13 9 8 8 14 17 18 16 19 15 15 15 14 15 23 29 25 25 19 17 19 10 9 9 11 9 15 8 8 8 8 8 11 10 9 12 14 16 12 12 11 16 16 10 10 9 12 15 12 12 18 21 40 19 16 11 11 10 19 19 20 20 20 15 13 17 14 9 9 11 10 14 11 15 15 12 12 12 12','767','1'),('A01_015471_Minsoy.b_00.ab1','015471','_Minsoy','-1','16','745','ctactagttgtctcttctataacagattcccccaaccatcttgtcaggggacttataaatacaaattcaacgactttgtttcccaccggttctacctgaagatcaagaacagcttcccctgcaatgagaaatgacacagtcatcaaccctaatataatcaatgtcccacaagatagcaacaacttttgcagctacttaaagtttcagtgtttttctctccaagagaagtacacctcttaaaactgacattaatactcctttcgtgttcaattatttataaaatgattccaatcagataaaaagactagtgcaaggtggatcaaagaacactatcagtgggagcgaataatggaatccaaagttcaatatgatattagtacagttgctgaaccatgcctctgaaagaaatttgggtcttcagggttttgctgattaccctactgagtgtgggactgtggagtaagaaggtttcagatgacacgtgagcattcattcaatcaaggccagataaagggatgattttctttccttaatagatattttcataaatcaattagaggctagagatacatttaaaattttcttcatcaacttaccatgcattctcttgacaaatctttcaaactctatgaagttttgtcgttccatgagaagtgaactaagcctcaggtaagtaaaagatgaaaagtgccttccatctggatcattcatgggcttggcattatccaaaccttgttatagccaactctgtttggcaggggagggaananagaaaaa','4 4 4 8 8 4 4 4 7 6 6 8 6 6 6 13 20 25 32 29 34 29 28 19 15 9 9 9 12 19 27 24 24 22 26 26 17 16 11 10 10 18 18 14 14 16 24 29 33 34 34 34 29 34 46 56 56 47 56 47 56 42 42 42 42 35 35 35 35 32 29 33 28 28 28 46 46 46 44 44 44 40 46 39 39 39 36 32 24 19 7 7 9 23 24 32 44 44 46 46 46 40 40 40 40 40 40 46 40 40 39 39 40 40 40 40 51 51 39 39 39 35 35 35 40 40 51 51 51 51 40 40 40 40 46 40 45 45 45 45 45 51 51 51 45 45 45 45 45 45 51 51 51 51 51 51 51 51 51 51 51 51 51 51 51 40 40 40 40 40 40 51 45 40 40 40 40 40 40 51 39 39 39 39 39 35 35 35 35 35 35 35 35 35 35 35 39 40 56 56 56 51 51 51 51 51 51 56 56 56 56 56 56 56 51 51 51 51 51 51 51 51 51 51 51 51 51 51 51 51 45 43 43 43 43 45 45 51 51 51 43 43 43 43 43 43 45 45 45 45 45 45 43 43 43 43 43 43 51 51 45 45 45 45 45 56 56 56 51 45 45 45 45 45 51 56 56 56 56 56 56 56 56 56 45 43 43 45 45 51 56 56 56 51 51 51 51 51 56 56 56 43 35 35 35 35 35 43 45 45 41 41 41 56 50 50 50 46 56 56 56 56 51 56 43 43 43 38 38 38 39 39 46 56 56 56 56 56 56 45 38 38 38 38 38 40 56 56 56 56 56 56 56 56 56 56 56 56 56 56 56 56 56 56 56 56 51 51 51 51 51 51 51 51 51 51 51 51 51 51 51 51 40 35 35 39 39 39 40 51 51 51 51 45 45 45 45 45 51 56 56 56 56 56 56 56 56 56 51 56 56 56 56 56 56 51 51 51 51 51 51 56 56 56 56 45 39 35 35 35 39 39 45 45 45 45 45 51 51 51 51 51 51 56 56 56 56 56 56 40 40 40 40 40 40 46 46 46 40 36 36 32 32 34 32 32 32 25 29 40 40 40 44 44 48 46 46 56 40 40 40 40 40 51 56 56 56 56 40 40 37 37 40 40 40 40 44 36 32 32 32 26 25 29 32 32 29 32 26 25 25 32 26 32 29 40 40 32 34 40 40 44 44 40 27 32 25 22 22 25 29 25 25 32 40 40 40 44 44 46 44 39 32 32 32 29 29 34 34 40 40 32 32 39 32 29 27 24 25 24 25 25 40 40 40 40 40 40 40 40 29 20 20 27 25 26 26 26 19 19 12 10 16 27 40 40 40 48 48 25 26 32 25 25 23 27 27 29 29 29 29 29 26 25 29 28 25 22 22 29 29 29 24 25 29 23 16 10 10 19 19 14 19 23 25 28 28 26 28 26 25 20 24 18 9 10 9 9 13 21 23 21 13 13 15 13 19 21 32 17 12 10 12 7 7 9 8 8 9 19 14 13 17 18 19 19 14 8 9 7 6 7 7 19 7 6 6 6 9 13 13 23 21 18 22 15 15 12 9 9 15 15 20 12 12 9 11 11 11 11 15 15 20 18 18 16 14 12 12 9 9 8 10 9 15 15 11 9 9 10 15 8 6 8 6 6 6 7 12 14 15 15 19 18 10 7 7 11 13 16 15 12 12 13 12 19 15 15 14 14 13 7 7 7 7 10 10 10 12 8 8 8 9 9 8 9 4 0 4 0 4 8 8 10 9 9 7','777','0'),('A02_015471Minsoy_.b_06.ab1','015471','Minsoy_','-1','16','745','ctactagttgtctcttctataacagattcccccaaccatcttgtcaggggacttataaatacaaattcaacgactttgtttcccaccggttctacctgaagatcaagaacagcttcccctgcaatgagaaatgacacagtcatcaaccctaatataatcaatgtcccacaagatagcaacaacttttgcagctacttaaagtttcagtgtttttctctccaagagaagtacacctcttaaaactgacattaatactcctttcgtgttcaattatttataaaatgattccaatcagataaaaagactagtgcaaggtggatcaaagaacactatcagtgggagcgaataatggaatccaaagttcaatatgatattagtacagttgctgaaccatgcctctgaaagaaatttgggtcttcagggttttgctgattaccctactgagtgtgggactgtggagtaagaaggtttcagatgacacgtgagcattcattcaatcaaggccagataaagggatgattttctttccttaatagatattttcataaatcaattagaggctagagatacatttaaaattttcttcatcaacttaccatgcattctcttgacaaatctttcaaactctatgaagttttgtcgttccatgagaagtgaactaagcctcaggtaagtaaaagatgaaaagtgccttccatctggatcattcatgggcttggcattatccaaaccttgttatagccaactctgtttggcaggggagggaananagaaaaa','4 4 4 8 8 4 4 4 7 6 6 8 6 6 6 13 20 25 32 29 34 29 28 19 15 9 9 9 12 19 27 24 24 22 26 26 17 16 11 10 10 18 18 14 14 16 24 29 33 34 34 34 29 34 46 56 56 47 56 47 56 42 42 42 42 35 35 35 35 32 29 33 28 28 28 46 46 46 44 44 44 40 46 39 39 39 36 32 24 19 7 7 9 23 24 32 44 44 46 46 46 40 40 40 40 40 40 46 40 40 39 39 40 40 40 40 51 51 39 39 39 35 35 35 40 40 51 51 51 51 40 40 40 40 46 40 45 45 45 45 45 51 51 51 45 45 45 45 45 45 51 51 51 51 51 51 51 51 51 51 51 51 51 51 51 40 40 40 40 40 40 51 45 40 40 40 40 40 40 51 39 39 39 39 39 35 35 35 35 35 35 35 35 35 35 35 39 40 56 56 56 51 51 51 51 51 51 56 56 56 56 56 56 56 51 51 51 51 51 51 51 51 51 51 51 51 51 51 51 51 45 43 43 43 43 45 45 51 51 51 43 43 43 43 43 43 45 45 45 45 45 45 43 43 43 43 43 43 51 51 45 45 45 45 45 56 56 56 51 45 45 45 45 45 51 56 56 56 56 56 56 56 56 56 45 43 43 45 45 51 56 56 56 51 51 51 51 51 56 56 56 43 35 35 35 35 35 43 45 45 41 41 41 56 50 50 50 46 56 56 56 56 51 56 43 43 43 38 38 38 39 39 46 56 56 56 56 56 56 45 38 38 38 38 38 40 56 56 56 56 56 56 56 56 56 56 56 56 56 56 56 56 56 56 56 56 51 51 51 51 51 51 51 51 51 51 51 51 51 51 51 51 40 35 35 39 39 39 40 51 51 51 51 45 45 45 45 45 51 56 56 56 56 56 56 56 56 56 51 56 56 56 56 56 56 51 51 51 51 51 51 56 56 56 56 45 39 35 35 35 39 39 45 45 45 45 45 51 51 51 51 51 51 56 56 56 56 56 56 40 40 40 40 40 40 46 46 46 40 36 36 32 32 34 32 32 32 25 29 40 40 40 44 44 48 46 46 56 40 40 40 40 40 51 56 56 56 56 40 40 37 37 40 40 40 40 44 36 32 32 32 26 25 29 32 32 29 32 26 25 25 32 26 32 29 40 40 32 34 40 40 44 44 40 27 32 25 22 22 25 29 25 25 32 40 40 40 44 44 46 44 39 32 32 32 29 29 34 34 40 40 32 32 39 32 29 27 24 25 24 25 25 40 40 40 40 40 40 40 40 29 20 20 27 25 26 26 26 19 19 12 10 16 27 40 40 40 48 48 25 26 32 25 25 23 27 27 29 29 29 29 29 26 25 29 28 25 22 22 29 29 29 24 25 29 23 16 10 10 19 19 14 19 23 25 28 28 26 28 26 25 20 24 18 9 10 9 9 13 21 23 21 13 13 15 13 19 21 32 17 12 10 12 7 7 9 8 8 9 19 14 13 17 18 19 19 14 8 9 7 6 7 7 19 7 6 6 6 9 13 13 23 21 18 22 15 15 12 9 9 15 15 20 12 12 9 11 11 11 11 15 15 20 18 18 16 14 12 12 9 9 8 10 9 15 15 11 9 9 10 15 8 6 8 6 6 6 7 12 14 15 15 19 18 10 7 7 11 13 16 15 12 12 13 12 19 15 15 14 14 13 7 7 7 7 10 10 10 12 8 8 8 9 9 8 9 4 0 4 0 4 8 8 10 9 9 7','777','1'),('A03_015471Noir_1_.b_18.ab1','015471','Noir_1_','-1','14','762','aactctttgcacctctatacagaattcccccaaccattcttgtcaggggacttataaatacaaattcaacaagactttgtttcccaccggttatacctgaagatcaagaacagcttcccctgcaatgagaaatgacacagtcatcaaccctaatataatcaatgtcccacaagatagcaacaacttttgcagctacttaaagtttcagtgtttttctctccaagagaagtacacctcttaaaactgacattaatactcgtttcgtgttcaattatttataaaatgattccaatcagataaaaagactagtgctaggtggatcaaagaacactatcagtgggatcgaataatggaatccaaagttcaatatgatattagtacagttgctgaaccatgcctctgaaagaaatttgggtcttcagggttttgttgattacccatttaccctactgagtgtgggactgtggagtaagaaggttccagatgacacgtgagcattcattcaatcaaggccagataaagggatgattttctttccttaatagatattttcataaatcaattagaggctaaagatacatttaaaattttcttcatcaacttaccatgcattcttttgacaaatctttcaaactctatgaagttttgtcgttccatgagaagtgaactaagcctcaggtaagtaaaagatgaaaagtgccttccatctggatcattcatgggcttggcattatccaaaaccttgttatagccaactctgtttaggcagggaagggaannnnnnnnnnnccttttaatca','6 6 6 6 6 15 9 9 9 9 7 8 8 9 20 19 10 9 9 19 19 19 9 7 7 8 12 16 21 29 27 27 27 27 21 19 10 7 7 9 9 21 21 34 34 34 34 34 34 34 34 34 35 46 46 51 51 56 56 56 42 42 42 46 46 46 46 46 51 46 46 35 35 35 35 35 39 46 51 46 46 46 46 46 40 40 40 37 37 35 35 35 35 35 39 40 40 40 51 51 51 51 46 46 40 40 40 40 40 37 37 40 37 40 40 40 40 37 37 35 39 39 39 39 35 40 40 51 51 51 51 40 40 40 40 46 40 45 45 40 40 40 40 40 40 45 45 45 40 40 40 35 35 39 39 39 39 51 51 51 51 51 51 51 51 51 40 40 40 40 40 40 51 45 40 40 43 43 43 43 45 43 43 43 43 43 35 43 43 43 35 35 35 35 35 35 43 43 43 51 51 56 51 51 51 51 51 51 56 56 56 56 56 56 56 56 56 56 56 56 56 51 51 51 51 51 51 51 51 51 51 45 43 43 43 43 45 45 51 51 51 43 43 43 43 43 43 51 51 51 45 45 45 43 43 43 43 51 51 45 45 45 45 45 45 43 51 51 51 51 51 56 56 56 56 56 56 56 56 56 56 56 56 56 56 56 56 56 56 56 56 56 56 56 51 51 51 51 51 56 56 56 43 35 35 35 35 35 43 43 43 43 43 43 43 56 56 56 56 56 56 56 56 51 51 43 43 43 43 43 43 43 43 40 51 56 56 56 56 56 56 40 40 40 40 39 39 45 45 45 45 56 56 56 56 56 56 56 56 51 51 51 51 51 51 56 56 56 56 56 56 56 56 56 51 51 51 51 51 51 51 51 56 45 40 40 40 40 40 45 45 45 45 45 45 45 51 51 51 56 56 56 56 56 42 42 42 46 46 51 56 56 56 56 56 56 56 56 51 45 40 40 40 45 56 56 56 56 56 51 51 51 45 45 45 45 45 45 51 51 45 45 45 45 45 45 45 40 40 40 40 40 40 51 51 51 56 56 40 40 40 40 39 39 44 39 36 33 27 32 25 25 32 32 32 32 28 32 32 33 36 39 44 48 48 48 56 40 40 40 40 40 46 56 56 56 51 46 46 40 40 40 40 40 40 44 36 33 32 32 26 20 25 27 29 29 32 29 25 25 32 32 32 34 40 48 40 44 40 40 40 36 36 32 40 34 29 25 32 32 28 28 32 40 40 40 40 40 46 44 39 33 40 40 32 28 29 34 40 34 29 28 32 32 32 32 28 25 18 23 21 19 19 25 32 32 40 40 40 29 15 15 15 15 17 26 34 48 48 48 48 48 32 29 29 40 40 34 25 25 32 19 19 23 27 27 29 40 40 40 29 32 29 29 24 26 25 19 25 17 10 10 10 12 19 32 29 26 15 21 15 17 23 25 26 28 26 28 28 29 22 29 29 20 20 27 29 25 25 28 25 18 18 18 15 23 24 29 17 10 9 12 9 16 15 15 10 17 15 10 10 19 18 18 21 23 24 18 17 25 18 22 25 25 24 26 26 17 21 21 26 25 25 25 20 20 9 8 8 8 7 7 7 7 7 15 8 8 8 17 17 25 29 25 25 20 20 25 21 12 12 12 12 16 13 15 15 15 18 19 15 10 12 15 12 9 15 13 9 10 8 8 7 10 11 8 11 14 15 11 9 7 7 7 7 13 9 9 10 14 9 18 19 14 12 10 12 9 8 6 6 6 6 7 7 6 6 4 0 0 0 0 0 0 0 0 0 0 0 4 7 7 12 16 10 6 6 6 6 6','800','1'),('A04_015471Evans__.b_22.ab1','015471','Evans__','-1','13','744','actgttcgcaactctataacagaatcccccaaccattctgtcaggggacttataaatacaaattcaacaagactttgtttcccaccggttatacctgaagatcaagaacagcttcccctgcaatgagaaatgacacagtcatcaaccctaatataatcaatgtcccacaagatagcaacaacttttgcagctacttaaagtttcagtgtttttctctccaagagaagtacacctcttaaaactgacattaatactcctttcgtgttcaattatttataaaatgattccaatcagataaaaagactagtgctaggtggatcaaagaacactatcagtgggagcgaataatggaatccaaagttcaatatgatattagtacagttgctgaaccatgcctctgaaagaaatttgggtcttcagggttttgctgattaccctactgagtgtgggactgtggagttagaaggtttcagatgacacgtgagcattcattcaatcaaggccagatagagggatgattgtctttccttaatagatattttcataaatcaattagaggctagagatacatttaaaattttcttcatcaacttaccatgcattctcttgacaaatctttcaaactctatgaagctatgtcgttccatgagaagtgaactaagcctcaggtcagtaaaagatgaaaagtgccttccatctggatcattcatgggcttggcattatgcaaaccttgatatagccaactctgcttagcaggggaggcagnnaagncnnncctttttatcttttaattacctgagg','7 7 4 4 4 9 4 7 6 6 6 6 8 19 19 33 34 34 34 26 19 19 9 8 8 13 12 27 21 24 23 22 26 25 19 15 7 7 9 19 21 32 34 34 34 34 34 34 34 34 34 40 46 46 46 46 46 46 46 46 51 51 46 46 46 46 51 46 46 29 26 29 29 29 32 46 51 51 51 51 40 51 40 40 40 40 39 35 35 35 35 35 35 46 51 51 51 51 51 56 45 40 39 39 39 39 51 51 51 40 40 40 40 40 40 51 51 40 40 40 40 40 40 51 51 51 51 51 51 40 40 40 40 46 40 45 45 40 40 40 40 40 40 40 40 40 40 40 40 40 40 40 40 40 40 51 51 51 51 51 51 56 56 56 46 40 40 40 40 40 51 45 40 40 40 43 43 43 45 43 43 43 43 43 35 43 43 43 35 35 35 35 35 35 43 43 43 51 51 56 51 51 51 51 51 51 56 56 56 56 56 56 56 56 56 56 56 56 56 51 51 51 51 51 51 51 51 51 51 45 43 45 45 45 45 45 51 51 56 51 51 51 45 45 45 45 45 45 45 45 45 43 43 40 40 42 42 42 45 45 45 45 45 45 56 56 56 51 45 45 45 45 45 51 56 56 56 56 56 56 56 56 56 56 56 56 56 56 56 56 56 56 51 51 51 51 51 56 56 56 43 43 43 43 43 43 43 43 43 43 43 43 43 51 56 56 51 56 56 56 56 56 56 40 40 40 38 38 38 39 39 40 46 56 56 56 56 50 45 32 32 32 35 35 35 45 45 40 40 56 56 56 56 51 51 51 51 51 51 51 51 51 51 56 56 51 51 51 51 51 51 56 51 51 51 51 51 51 51 51 51 51 45 45 45 45 40 40 45 45 45 45 45 45 45 45 45 51 56 56 48 56 56 56 56 46 46 51 51 51 56 56 56 56 56 56 56 51 42 51 51 56 56 56 46 45 38 38 38 45 40 45 45 45 45 45 35 30 30 27 27 19 14 13 11 11 11 14 21 25 33 30 40 40 44 29 24 11 11 9 9 12 14 18 19 27 31 32 32 28 28 19 19 10 12 12 27 15 20 20 24 24 24 22 22 22 27 23 22 27 27 37 37 37 28 28 24 29 21 19 14 19 23 26 26 23 21 16 8 8 10 11 12 31 32 40 30 26 13 13 11 13 13 18 24 24 19 22 29 29 25 25 25 25 18 18 17 17 15 24 20 21 25 28 48 29 29 29 32 29 29 29 22 22 29 29 21 25 17 22 12 12 13 14 19 13 10 8 9 21 24 18 18 10 20 11 13 13 20 29 31 25 15 10 9 9 9 25 15 19 24 20 20 25 29 29 32 32 28 31 25 16 10 16 8 8 8 10 11 12 12 9 11 15 16 20 12 16 12 18 13 22 20 29 10 10 14 19 16 15 10 10 8 8 7 7 7 8 8 8 11 9 10 13 13 20 26 26 21 18 13 11 12 9 8 9 8 13 13 7 7 11 8 15 15 12 7 7 7 9 8 10 16 16 19 17 21 14 14 10 10 10 7 7 7 7 11 8 8 9 8 10 10 8 7 9 11 13 12 10 10 15 16 10 10 9 9 11 15 17 15 17 19 21 17 8 7 6 6 6 7 8 6 6 6 6 6 7 10 10 12 7 7 7 7 9 10 13 13 13 10 10 15 15 21 14 8 8 6 6 8 11 9 7 7 10 12 8 7 7 9 7 4 4 4 4 0 0 4 15 4 0 4 0 0 0 4 9 9 9 9 9 9 8 7 6 6 6 10 10 9 9 9 9 11 10 12 9 9 9 4 4','802','1'),('A05_015471PI20933.b_34.ab1','015471','PI20933','-1','14','746','actanttgtcacttctataacagataccccgaaccatcttgtcaggggacttataaatacaaattcaacaagactttgtttcccaccggttatacctgaagatcaagaacagcttcccctgcaatgagaaatgacacagtcatcaaccctaatataatcaatgtcccacaagatagcaacaacttttgcagctacttaaagtttcagtgtttttctctccaagagaagtacacctcttaaaactgacattaatactcctttcgtgttcaattatttataaaatgattccaatcagataaaaagactagtgctaggtggatcaaagaacactatcagtgggagcgaataatggaatccaaagttcaatatgatattagtacagttgctgaaccatgcctctgaaagaaatttgggtcttcagggttttgctgattaccctactgagtgtgggactgtggagtaagaaggtttcagatgacacgtgagcattcattcaatcaaggccagataaagggatgattttctttccttaatagatattttcataaatcaattagaggctagagatacatttaaaattttcttcatcaacttaccatgcattctcttgacaaatctttcaaactctatgaagttttgtcgttccatgagaagtgaactaagcctcaggtaagtaaaagatgaaaagtgccttccatctggatcattcatgggcttggcattatccaaaaccttgttatagccaactctgtttaggcaggggagggaagnnnngagacacaa','9 9 12 4 0 4 7 4 7 7 7 10 8 9 20 24 33 39 39 36 21 21 9 7 7 7 9 19 18 9 9 9 16 17 19 16 11 10 10 18 21 29 35 35 35 35 34 34 34 34 34 35 46 46 51 51 56 56 56 51 40 40 40 39 39 40 40 30 24 19 11 11 17 21 26 39 51 51 51 51 51 46 51 40 40 39 37 35 27 27 31 35 39 39 51 51 51 51 51 40 46 40 40 39 39 39 39 51 51 51 40 40 40 40 40 40 51 51 40 40 40 40 40 40 51 51 51 51 51 51 40 40 40 40 46 40 45 51 40 40 40 40 40 40 40 40 40 40 40 40 40 40 40 40 40 40 45 45 45 45 51 51 51 51 51 51 51 51 51 51 51 43 43 43 43 43 43 45 45 45 43 43 43 43 43 35 43 43 43 35 35 35 35 35 35 43 43 43 51 51 56 43 43 43 43 43 43 51 51 56 56 56 51 51 51 51 51 45 51 51 45 45 45 51 51 51 45 45 51 51 45 43 43 43 43 45 45 56 56 51 43 43 43 43 43 43 45 45 45 45 45 45 43 45 45 45 51 51 51 51 51 51 51 51 51 51 51 56 56 56 56 51 51 51 51 51 51 56 56 56 56 56 56 56 45 45 45 45 45 51 56 51 51 51 51 51 51 51 56 56 56 43 43 43 43 43 43 43 43 43 43 43 43 43 56 56 56 56 56 56 56 56 56 56 43 43 43 35 35 35 35 35 40 56 56 56 56 56 56 45 38 38 38 38 38 40 56 56 56 56 56 56 56 56 51 51 51 51 51 51 51 51 51 51 56 56 51 51 51 51 51 51 56 51 51 51 51 51 51 51 51 51 45 35 35 39 39 39 40 45 45 45 45 45 45 51 51 51 56 56 56 46 51 40 40 40 45 45 51 56 56 56 56 56 56 56 56 56 56 56 56 56 56 56 56 45 40 40 40 40 40 40 51 45 45 45 45 51 51 51 51 51 51 56 56 56 56 56 56 40 40 40 40 40 40 46 48 48 40 39 40 33 32 32 32 32 34 40 40 40 48 48 48 48 48 56 56 56 40 40 40 40 40 51 56 56 56 51 46 46 40 40 40 40 40 40 44 36 32 32 32 26 25 29 32 32 32 44 40 40 40 40 46 46 46 56 56 46 46 46 46 44 44 48 48 48 48 32 32 32 32 32 36 39 44 40 40 40 40 40 46 46 46 42 42 37 40 46 40 40 40 46 44 39 32 32 32 28 22 20 25 27 27 29 32 34 34 40 40 40 40 48 48 48 34 34 48 48 33 36 39 40 40 39 46 46 44 44 40 32 32 32 25 25 25 32 32 32 34 40 40 40 48 40 40 28 27 25 25 29 30 23 18 18 23 25 32 48 34 32 34 32 32 29 32 27 32 32 29 31 29 20 25 32 25 25 24 24 21 24 24 29 29 24 18 15 23 25 27 21 15 15 15 10 17 18 18 18 25 27 32 40 40 29 29 27 27 24 22 17 15 12 18 24 29 13 15 13 13 19 25 40 37 34 34 48 48 13 11 9 9 9 15 19 20 12 15 13 27 19 17 11 14 14 13 14 10 19 19 27 23 19 19 20 25 20 18 22 15 18 13 23 11 11 9 12 7 7 6 6 6 6 7 8 11 8 8 8 15 16 23 21 18 18 19 15 19 13 13 11 11 9 14 16 17 12 10 15 13 15 8 6 6 6 6 6 7 7 4 4 0 0 0 0 4 9 9 7 7 12 9 9 7','783','1'),('A06_015471Peking_.b_38.ab1','015471','Peking_','-1','14','781','actttttgtcacttctataacagattccccgaaccatcttgtcaggggacttataaatacaaattcaacgactttgtttcccaccggttctacctgaagatcaagaacagcttcccctgcaatgagaaatgacacagtcatcaaccctaatataatcaatgtcccacaagatagcaacaacttttgcagctacttaaagtttcagtgtttttctctccaagagaagtacacctcttaaaactgacattaatactcctttcgtgttcaattatttataaaatgattccaatcagataaaaagactagtgcaaggtggatcaaagaacactatcagtgggagcgaataatggaatccaaagttcaatatgatattagtacagttgctgaaccatgcctctgaaagaaatttgggtcttcagggttttgctgattaccctactgagtgtgggactgtggagtaagaaggtttcagatgacacgtgagcattcattcaatcaaggccagataaagggatgattttctttccttaatagatattttcataaatcaattagaggctagagatacatttaaaattttcttcatcaacttaccatgcattctcttgacaaatctttcaaactctatgaagttntgtcgttccatgagaagtgaactaagcctcaggtaagtaaaagatgaaaagtgccttccatctggatcattcatgggcttggcattatccaaaaccttgttatagccaactctgtttaggaggggaagggaannnnnnnnnnncttttnaatttttacttccctgagga','6 6 6 6 6 7 9 6 6 6 6 6 8 9 24 24 36 39 39 32 25 19 15 7 9 9 10 14 19 9 9 9 16 19 19 16 9 8 8 9 23 23 32 34 34 34 34 34 34 34 34 34 40 51 51 51 51 51 51 46 46 46 51 46 46 46 39 39 32 32 25 25 28 46 46 51 46 46 46 46 40 39 39 39 39 33 27 19 9 7 7 15 19 32 36 44 44 46 48 40 40 40 40 40 40 46 40 40 40 40 40 40 40 40 40 40 39 39 39 39 39 35 51 51 51 51 51 51 46 46 46 46 46 40 45 45 40 40 40 40 40 40 51 51 45 40 40 40 35 35 35 35 35 35 35 39 45 45 45 45 51 51 56 46 40 40 40 40 40 51 45 40 40 40 40 40 40 56 45 45 45 45 45 35 39 39 39 35 35 35 35 35 35 35 39 39 51 51 56 51 51 51 51 51 51 56 56 56 56 56 56 56 51 45 45 45 45 45 51 51 51 56 56 56 51 51 51 51 43 43 43 43 43 43 45 45 45 51 45 51 51 45 45 45 51 51 51 51 51 51 43 43 43 43 51 51 56 56 51 51 51 51 45 51 51 51 51 51 56 56 56 56 56 56 56 56 56 56 56 56 56 56 56 56 56 56 56 56 56 56 56 51 51 51 51 51 56 56 56 43 43 43 43 43 43 43 45 45 45 41 41 56 56 56 56 56 56 56 56 56 51 56 43 43 43 38 38 38 39 39 40 56 56 56 56 56 56 46 38 38 38 38 38 38 51 56 56 56 56 56 56 51 51 51 51 51 51 51 51 51 51 51 56 56 56 56 56 56 56 51 45 45 45 45 45 45 51 51 51 51 45 40 40 40 40 40 40 45 45 45 45 51 51 51 51 46 46 42 46 56 56 51 51 51 45 45 45 51 51 56 51 51 56 56 56 56 56 56 51 56 56 56 56 45 40 37 40 40 40 40 45 45 45 45 45 45 40 40 40 40 40 51 56 56 56 56 56 51 40 40 40 40 40 46 48 48 40 39 36 33 32 32 32 32 32 32 32 32 33 36 39 40 46 46 48 56 40 40 40 40 40 40 56 56 51 51 46 46 40 40 40 40 40 40 44 36 32 32 32 32 29 34 40 40 32 40 32 28 28 32 40 40 40 44 44 46 46 46 48 48 48 40 40 40 34 29 29 34 34 29 25 32 32 33 33 34 40 40 46 46 46 40 40 40 40 40 40 40 40 40 37 40 40 40 37 40 40 35 35 35 33 33 40 40 40 40 40 34 32 32 27 25 22 25 32 48 48 48 48 40 40 40 46 46 44 44 40 32 32 32 24 24 23 27 27 29 32 40 40 29 28 25 29 29 29 29 25 29 27 23 15 17 23 25 40 40 44 40 40 40 40 40 40 30 28 26 26 28 37 22 29 25 18 4 0 4 17 20 25 25 24 19 20 19 25 26 27 27 25 20 20 23 25 25 25 18 25 21 17 15 25 29 29 26 23 23 17 19 23 19 15 19 12 9 9 14 15 29 29 29 29 25 25 22 22 19 21 21 29 24 20 18 18 18 24 24 25 24 22 22 32 40 40 29 29 29 29 29 29 29 24 25 25 25 17 15 18 21 19 18 15 20 25 15 15 9 8 8 8 8 13 12 20 25 19 16 21 17 17 13 10 9 9 12 24 23 28 23 28 26 16 10 11 8 7 9 15 9 10 6 7 7 7 7 6 8 4 0 0 0 0 0 0 0 0 0 0 0 4 17 10 18 4 0 4 8 8 10 10 14 8 14 12 12 9 7 8 8 9 9 11 11 12 8','804','1'),('A07_015471Archer_.g_51.ab1','015471','Archer_','1','15','784','aactgatagaaccttttggataatgtcaagcgcatgaacgatccagatggaaggcacttttcatcttttacttacctgaggcttagttcacttctcatggaacgacaaaacttcatagagtttgaaagatttgtcaagagaatgcatggtaagttgatgaagaaaattttaaatgtatctctagcctctaattgatttatgaaaatatctattaaggaaagaaaatcatccctttatctggccttgattgaatgaatgctcacgtgtcatctgaaaccttcttactccacagtcccacactcagtagggtaatcagcaaaaccctgaagacccaaatttctttcagaggcatggttcagcaactgtactaatatcatattgaactttggattccattattcgctcccactgatagtgttctttgatccacctagcactagtctttttatctgattggaatcattttataaataattgaacacgaaaggagtattaatgtcagttttaagaggtgtacttctcttggagagaaaaacactgaaactttaagtagctgcaaaagttgttgctatcttgtgggacattgattatattagggttgatgactgtgtcatttctcattgcaggggaagctgttcttgatcttcaggtataaccggtgggaaacaaagtcttgttgaatttgtatttataagtcccctgacaaaatggttgggggtattctgttatagataggagaataggattgttatttgatctgctccccaccgcggccttaagtcttttttggaggaaa','8 8 8 4 4 4 9 8 7 7 7 7 7 7 13 24 31 27 33 27 25 19 19 7 7 7 9 9 19 14 9 7 7 15 16 13 6 6 6 8 14 19 29 33 27 27 22 26 26 32 39 40 40 40 35 35 35 35 35 35 40 40 40 40 40 51 51 40 40 40 37 39 35 37 37 37 39 46 51 51 51 40 40 40 40 46 40 40 29 32 29 29 35 39 46 46 46 46 46 46 39 35 35 35 35 35 40 46 40 40 40 40 40 45 51 51 51 51 51 56 56 39 39 39 39 39 39 56 56 56 51 51 40 40 39 39 37 37 42 46 46 39 39 35 35 35 35 40 40 39 39 39 39 39 39 40 40 40 40 51 51 51 56 56 56 56 56 40 40 46 40 40 40 40 40 40 43 43 43 37 37 37 45 45 45 45 45 45 45 45 45 51 56 56 56 51 51 45 45 45 45 45 45 51 51 51 43 43 43 43 43 43 45 45 45 51 56 56 56 56 56 56 56 56 51 45 45 45 45 45 51 51 51 51 51 51 51 51 51 51 51 51 51 51 51 51 51 51 51 51 51 56 56 56 56 51 43 43 43 43 43 43 43 43 43 43 56 56 45 45 46 51 43 36 40 43 43 43 43 51 51 43 43 43 43 43 43 43 43 43 43 43 51 51 43 36 36 36 36 36 43 43 46 56 56 56 56 51 51 51 56 50 42 41 41 41 41 41 45 41 41 41 41 41 44 42 42 32 29 29 35 35 36 50 56 50 50 44 44 44 42 42 42 42 42 42 42 42 42 42 42 42 50 44 37 35 42 35 37 35 35 35 37 40 35 35 37 40 40 37 37 42 50 50 44 44 42 46 46 42 42 42 43 43 42 43 56 51 46 42 37 37 37 42 42 42 42 43 46 45 35 35 35 35 40 40 40 40 40 40 37 40 42 42 37 37 37 37 37 37 50 50 56 50 50 50 56 43 44 44 42 42 44 46 35 35 35 35 32 35 42 42 44 42 40 42 42 40 45 45 56 56 56 56 47 47 47 56 42 40 40 40 40 35 35 42 46 42 40 40 40 40 45 45 45 51 51 51 56 37 37 37 37 35 31 42 37 37 42 37 35 35 35 35 35 35 35 43 46 42 42 42 42 37 31 32 32 29 29 42 44 48 42 42 33 33 31 35 33 33 37 37 34 37 28 31 31 40 29 29 24 29 25 32 32 32 29 29 34 37 37 40 37 37 33 33 33 48 44 48 34 34 34 35 35 38 38 38 45 46 42 42 42 42 37 42 29 29 32 29 33 33 36 40 46 42 42 42 40 40 40 40 37 37 40 40 31 32 32 32 27 28 24 29 25 29 25 32 32 32 32 32 40 32 33 29 39 18 18 18 48 27 28 24 19 22 29 29 29 32 32 32 29 29 29 24 24 25 29 29 25 29 23 19 8 8 8 19 15 34 37 40 40 32 32 30 29 29 20 22 18 18 18 15 19 29 27 15 13 13 13 14 18 25 25 25 29 25 22 29 26 31 27 17 16 10 10 10 24 19 19 20 19 19 23 27 25 14 15 17 21 21 17 19 29 37 34 34 34 25 25 25 25 24 18 17 24 27 17 12 10 13 7 7 7 7 10 10 9 9 9 10 18 18 15 12 7 9 7 8 13 15 8 10 8 15 9 9 7 8 7 9 14 12 19 9 9 8 10 9 9 8 14 12 7 7 9 9 4 6 6 6 6 8 7 7 9 6 6 6 6 8 8 8 8 9 11 12 6 6 8 7 13 14 19 9 11 8 8 8 7 7 7 7 10 7','796','1'),('A08_015471Minsoy_.g_55.ab1','015471','Minsoy_','1','21','725','naccttatagcaacctnntttggataatgtcaagcccatgactgatccagatggaaggcacttttcatcttttacttacctgaggcttagttcacttctcatggaacgacaaaacttcatagagtttgaaagatttgtcaagagaatgcatggtaagttgatgaagaaaattttaaatgtatctctagcctctaattgatttatgaaaatatctattaaggaaagaaaatcatccctttatctggccttgattgaatgaatgctcacgtgtcatctgaaaccttcttactccacagtcccacactcagtagggtaatcagcaaaaccctgaagacccaaatttctttcagaggcatggttcagcaactgtactaatatcatattgaactttggattccattattcgctcccactgatagtgttctttgatccaccttgcactagtctttttatctgattggaatcattttataaataattgaacacgaaaggagtattaatgtcagttttaagaggtgtacttctcttggagagaaaaacactgaaactttaagtagctgcaaaagttgttgctatcttgtgggacattgattatattagggttgatgactgtgtcatttctcattgcaggggaagctgttcttgatcttcaggtataaccggtgggaaacaaagtcgttgaatttgtatttataagtcccctgacaaaatggttgggggtattctgttattagataggaagaataggattgttatttgatgctgcacccacgggggcctnttacacctttgagga','0 4 6 6 6 6 6 8 6 8 14 11 8 8 8 4 0 0 4 13 13 23 29 29 29 20 17 8 6 6 8 10 19 29 24 29 29 27 19 16 9 6 6 9 19 20 29 27 22 27 21 26 26 29 39 40 40 40 35 35 35 35 35 35 37 35 35 35 35 37 37 42 40 37 40 40 40 40 40 40 40 40 40 40 40 40 40 40 40 46 40 40 32 35 35 35 37 39 46 46 46 46 46 46 39 35 35 35 35 35 40 51 45 45 45 40 40 40 46 46 46 51 51 56 56 46 46 46 46 46 46 56 56 56 51 51 35 35 35 39 35 35 51 51 51 39 39 39 39 39 39 39 39 35 35 35 35 40 40 51 51 51 51 51 43 43 43 51 51 51 56 46 46 46 40 40 40 40 40 40 43 43 43 43 43 43 45 51 45 45 45 45 45 45 45 51 51 51 51 43 43 43 43 43 43 51 51 51 51 51 43 43 43 43 43 43 51 45 45 45 51 51 51 56 56 56 56 56 56 56 56 56 56 51 56 56 51 51 51 51 51 51 51 51 51 51 51 51 56 56 56 56 56 56 56 56 56 56 56 51 43 43 43 43 43 43 43 43 43 46 56 56 56 56 56 56 56 43 43 43 43 43 43 56 56 43 43 43 43 43 43 43 43 43 43 43 51 51 43 36 36 36 36 36 43 43 43 51 56 56 56 56 56 56 56 56 51 45 43 43 45 45 45 45 51 43 43 43 45 45 45 43 43 43 43 43 43 56 56 56 56 51 51 51 51 51 51 56 56 51 45 45 45 45 45 45 56 56 51 51 51 56 56 56 45 45 45 45 45 45 51 51 51 51 51 56 56 56 56 56 51 51 56 56 51 45 45 45 45 45 51 56 51 51 51 45 45 45 45 45 45 51 51 45 40 40 40 40 40 40 40 40 40 40 40 45 56 56 56 56 51 51 51 51 51 51 51 56 56 51 51 45 45 45 45 51 51 40 35 35 35 35 35 40 51 56 56 56 45 51 51 51 45 45 51 51 51 51 51 51 51 56 56 56 56 56 56 51 51 51 51 51 45 45 45 45 45 45 45 51 51 51 56 45 45 40 45 45 45 51 51 51 45 45 45 40 40 40 40 40 40 51 51 51 51 51 51 45 51 46 45 38 37 42 43 42 42 42 40 40 40 40 40 46 56 46 46 46 44 44 40 40 40 37 34 34 34 40 40 32 34 34 34 34 39 37 37 37 40 40 40 51 42 46 46 40 40 40 45 45 40 56 56 56 56 56 56 56 56 42 37 32 32 29 33 33 35 46 46 42 42 42 46 42 42 37 37 40 40 40 34 34 29 29 29 29 29 31 24 25 25 34 29 40 40 40 40 34 34 33 33 23 23 28 32 37 40 48 34 34 37 40 32 32 34 32 27 27 29 26 29 29 34 32 29 29 29 32 25 22 22 25 25 29 34 40 40 29 29 25 29 29 20 20 20 23 18 17 17 25 48 29 21 27 27 26 22 25 25 29 29 34 25 48 40 27 27 23 19 20 25 25 24 20 19 19 23 23 19 16 9 8 10 10 7 10 16 16 12 12 12 14 23 25 25 16 11 11 12 12 19 14 9 13 13 10 10 19 11 8 9 9 7 8 15 19 8 8 6 6 6 6 6 8 9 9 10 6 7 7 7 9 7 7 9 11 9 8 10 8 8 8 8 8 10 8 14 8 9 9 9 9 9 7 7 9 7 7 8 13 6 6 6 6 6 9 7 4 4 4 0 4 9 9 8 6 6 6 6 8 8 6 6 6 8 6','796','1'),('A09_015471Noir_1_.g_68.ab1','015471','Noir_1_','1','13','753','actctatgcactttttggataattccaagcgcatgactgatccagatggaaggcacttttcatcttttacttacctgaggcttagttcacttctcatggaacgacaaaacttcatagagtttgaaagatttgtcaaaagaatgcatggtaagttgatgaagaaaattttaaatgtatctttagcctctaattgatttatgaaaatatctattaaggaaagaaaatcatccctttatctggccttgattgaatgaatgctcacgtgtcatctggaaccttcttactccacagtcccacactcagtagggtaaatgggtaatcaacaaaaccctgaagacccaaatttctttcagaggcatggttcagcaactgtactaatatcatattgaactttggattccattattcgatcccactgatagtgttctttgatccacctagcactagtctttttatctgattggaatcattttataaataattgaacacgaaacgagtattaatgtcagttttaagaggtgtacttctcttggagagaaaaacactgaaactttaagtagctgcaaaagttgttgctatcttgtgggacattgattatattagggttgatgactgtgtcatttctcattgcaggggaagctgttcttgatcttcaggtataaccggtgggaaacaaagtcttgttgaatttgtatttataagtcccctgacaaaatggttgggggtattctgttatagaataggagaaataggattgttatttatgcggcnacccaggggaaaaaaaaaaaaa','6 6 6 6 6 6 8 11 14 8 9 7 15 24 32 33 33 33 33 27 19 9 6 6 6 8 19 19 13 7 7 9 19 14 9 8 8 8 9 21 21 32 33 27 27 22 26 26 32 40 40 40 40 39 39 39 39 39 40 46 46 46 46 46 46 46 46 46 35 37 40 39 39 40 40 40 40 40 40 40 40 40 40 40 46 31 31 29 29 32 32 35 39 46 40 40 40 40 40 39 35 35 35 35 35 40 46 40 40 40 40 40 40 40 40 40 51 51 56 56 40 40 40 40 40 40 51 51 51 51 51 40 40 40 46 40 40 51 51 51 39 39 39 39 39 39 39 39 35 35 35 35 45 45 45 45 45 45 45 45 51 56 56 56 56 56 46 46 46 40 40 40 51 51 51 43 43 43 45 45 43 45 45 45 45 45 45 45 45 45 51 56 56 56 51 51 51 51 51 51 56 56 51 51 51 43 43 43 43 43 43 45 45 45 51 56 56 56 56 56 56 56 56 51 45 45 45 45 45 42 56 56 56 56 51 51 51 51 51 51 51 51 51 51 51 51 51 51 51 51 56 56 56 56 51 43 43 43 43 43 43 43 43 43 43 56 56 45 45 45 45 45 43 43 43 43 43 43 51 51 43 43 43 43 43 43 43 43 43 43 43 56 56 43 43 43 43 43 43 43 43 43 56 56 56 56 51 51 51 51 56 56 56 56 56 56 56 56 56 56 51 45 45 45 45 43 43 43 43 43 43 56 51 51 43 43 36 43 43 43 56 56 56 56 51 51 51 51 51 51 56 56 51 51 51 51 51 51 56 56 51 51 51 51 51 56 56 45 45 45 45 43 43 43 43 43 43 43 51 56 56 56 56 51 51 51 51 51 45 45 45 45 45 51 56 51 45 45 45 45 45 45 51 51 51 51 51 51 51 51 51 56 51 40 40 40 40 40 45 51 51 56 56 56 56 56 56 56 56 56 56 56 51 51 45 45 45 45 51 51 51 45 45 45 45 45 45 51 56 56 56 51 51 51 51 45 45 51 51 51 51 51 51 51 56 56 56 56 56 56 51 51 51 51 51 45 45 45 45 45 45 45 51 45 45 51 40 40 37 45 40 40 40 40 40 40 40 51 37 37 37 37 37 39 46 56 56 56 56 56 40 40 40 40 37 40 51 51 42 42 40 37 37 37 40 40 46 56 48 48 48 48 48 48 48 48 48 34 34 34 40 40 36 36 36 40 40 40 40 40 40 40 40 40 51 51 40 40 37 37 39 39 35 35 37 40 45 45 56 45 40 37 35 35 29 29 29 33 33 35 46 46 42 42 56 39 37 37 37 37 40 46 46 34 34 29 29 29 29 27 27 25 25 26 25 25 25 32 32 40 32 32 34 34 31 33 40 40 34 37 40 40 46 40 40 40 44 44 40 40 32 29 32 32 28 32 28 25 25 27 29 29 32 40 48 46 46 40 40 40 40 40 32 27 25 15 15 21 24 21 18 25 48 48 22 16 19 19 22 22 26 22 25 25 22 19 25 25 27 25 29 29 34 25 22 25 15 15 19 11 11 15 21 21 24 20 17 23 21 15 15 24 22 22 22 22 18 23 25 25 21 15 15 18 18 23 22 22 29 29 24 25 29 20 18 9 8 8 8 11 11 8 8 4 8 4 4 9 4 8 9 9 7 9 7 7 8 11 12 21 21 26 12 20 8 8 9 10 8 8 8 9 7 9 9 10 9 9 8 4 0 4 6 7 12 9 9 8 8 8 7 6 8 7 6 9 9 12 9 8 8 9 8','793','1'),('A10_015471Evans__.g_72.ab1','015471','Evans__','1','15','739','acctctatgcaactttttggataattccaagcccatgactgatccagatggaaggcacttttcatcttttacttacctgaggcttagttcacttctcatggaacgacaaaacttcatagagtttgaaagatttgtcaagagaatgcatggtaagttgatgaagaaaattttaaatgtatctctagcctctaattgatttatgaaaatatctattaaggaaagaaaatcatccctttatctggccttgattgaatgaatgctcacgtgtcatctgaaaccttcttactccacagtcccacactcagtagggtaatcagcaaaaccctgaagacccaaatttctttcagaggcatggatcagcaactgtactaatatcatattgaactttggatcccattattcgctcccactgatagtgtgctttgatccacctagcactagactttttatctgattggaatcattttataaataattgaacacgaaaggagtattaatgtcagttttaagaggtgtacttctcttggagagaaaaacactgaaactctaagtcgctgcaaaagttgttgctatcttgcgggacattgattctattagggttgatgactgtgtcattgctcattgcatgggaagctgttcttgatcttcaggtataaccggtgggaaacagagactcgatgaatttgtgtttataagtcccctgacacaatggctggggggtttctggtattcagtnggagaattaggataggtatttgatgcttcaacccagccggggcttagaagcta','6 6 6 6 6 6 6 8 9 8 8 8 8 7 8 19 21 33 33 33 28 25 19 10 6 6 6 8 19 20 22 22 29 29 19 16 9 8 9 8 9 21 21 32 27 22 22 21 22 22 25 39 40 40 40 39 39 39 39 39 39 40 39 39 39 39 40 40 39 39 32 32 32 39 39 40 40 40 40 40 40 40 40 40 40 40 46 39 39 29 32 35 35 35 35 40 39 39 39 39 51 45 40 40 40 40 40 46 46 40 40 40 40 40 40 40 40 40 51 51 56 56 39 39 39 39 39 39 56 56 56 51 51 40 40 33 33 30 30 30 45 46 39 39 39 39 39 39 39 39 35 35 35 35 40 40 40 40 40 40 51 51 51 51 51 51 51 56 46 46 46 40 40 40 40 40 40 43 35 35 29 29 29 45 46 45 45 45 45 45 45 51 56 56 56 56 43 43 43 43 43 43 51 51 51 51 51 43 43 43 45 43 43 51 51 51 51 56 56 56 56 56 56 56 56 56 56 56 56 56 51 56 56 51 51 51 51 51 51 45 43 43 43 43 43 45 51 51 51 51 51 51 56 56 56 56 51 43 43 43 43 43 43 43 43 43 46 56 56 56 56 50 50 42 41 41 45 45 45 45 56 51 43 43 43 43 43 43 43 43 43 43 43 45 51 43 43 43 43 43 43 43 43 43 56 56 56 56 56 56 50 50 37 33 23 23 16 23 23 35 35 35 29 29 24 21 15 25 15 11 11 25 25 30 35 37 37 21 21 21 21 31 31 29 29 15 13 15 22 22 21 24 24 37 19 19 13 15 10 10 10 15 15 24 29 21 21 21 27 33 16 22 22 19 19 14 14 18 33 31 37 37 37 33 33 29 33 33 50 27 25 13 13 13 19 27 33 35 39 36 30 11 11 11 15 25 28 30 30 35 35 29 31 15 13 11 11 11 12 12 13 27 27 37 28 28 26 44 33 37 37 31 31 16 20 11 13 13 17 10 10 10 11 19 16 22 22 30 30 38 45 42 37 37 33 33 29 29 29 30 30 30 25 18 13 13 18 25 22 23 22 22 22 33 33 36 40 40 40 35 27 27 16 16 16 19 19 13 13 14 12 12 23 23 29 21 21 21 27 30 19 16 14 15 12 11 16 18 14 14 17 27 29 26 21 18 18 18 18 13 14 13 19 11 12 10 15 13 16 16 18 16 22 25 24 29 29 29 29 25 25 25 29 21 17 8 8 8 13 13 18 13 12 12 11 21 17 23 23 29 31 25 25 12 12 11 11 9 11 15 20 22 24 25 21 19 9 9 11 16 20 26 28 28 30 30 26 19 16 10 10 10 13 13 21 12 18 10 16 17 17 17 10 13 11 15 14 21 8 8 8 17 21 12 16 8 9 10 21 21 28 29 29 20 17 11 9 10 12 19 21 19 25 21 21 9 9 10 10 19 21 28 28 28 28 31 26 26 21 11 12 11 9 8 8 9 17 20 13 9 8 8 14 16 16 10 11 13 6 6 6 9 9 9 8 7 7 7 7 11 12 17 15 13 9 8 9 8 8 12 14 22 18 23 20 27 23 15 15 15 15 17 12 12 11 10 10 10 10 12 17 9 12 12 10 9 13 8 9 7 7 6 8 10 11 7 7 9 12 7 7 10 4 4 4 0 4 10 13 24 10 7 6 6 6 6 7 7 6 6 7 6 6 9 12 16 15 9 9 15 13 11 8 8 6 6 6 6 7 6 8 8 8 11 16 13 11 6 6 8 8 9 8 7 7 9 9 9 4','789','1'),('A11_015471PI20933.g_84.ab1','015471','PI20933','1','14','780','actgatagaaccttttggataatgtcaagcgcctgaacgatccagatggaaggcacttttcatcttttacttacctgaggcttagttcccttctcatggaacgacaaaacttcatagagtttgaaagatttgtcaagagaatgcatggtaagttgatgaagaaaattttaaatgtatctctagcctctaattgatttatgaaaatatctattaaggaaagaaaatcatccctttatctggccttgattgaatgaatgctcacgtgtcatctgaaaccttcttactccacagtcccacactcagtagggtaatcagcaaaaccctgaagacccaaatttctttcagaggcatggttcagcaactgtactaatatcatattgaactttggattccattattcgctcccactgatagtgttctttgatccacctagcactagtctttttatctgattggaatcattttataaataattgaacacgaaaggagtattaatgtcagttttaagaggtgtacttctcttggagagaaaaacactgaaactttaagtagctgcaaaagttgttgctatcttgtgggacattgattatattaggggttgatgactgtgtcatttctcattgcaggggaagctgttcttgatcttcaggtataaccggtgggaaacanagtcttgttgaatttgtatttataagtcccctgacaaaatggttggggggtattctgttntnngataggagaaattaggaattgttatttgatgcgtgcacctaccgggggcttaanccacttttttggaaccgacaaaa','8 8 4 4 4 8 6 6 6 6 7 7 7 9 19 23 32 34 32 29 20 19 4 7 7 9 9 19 13 8 6 6 9 8 13 6 6 6 8 11 21 21 33 27 27 22 26 26 32 40 40 40 40 39 39 39 39 39 39 40 39 39 39 39 40 51 45 40 40 37 39 33 33 33 37 39 40 40 40 39 39 39 39 32 32 27 19 9 9 8 7 13 27 29 33 39 39 39 39 39 34 34 34 34 34 40 46 40 40 40 40 40 40 40 40 40 51 51 56 56 46 46 46 46 46 46 56 56 56 51 51 39 39 39 39 39 39 51 51 51 39 39 35 35 35 35 35 35 35 35 35 35 40 40 40 40 40 40 51 51 51 51 51 51 51 56 46 46 46 40 40 40 40 40 40 39 39 39 40 40 40 45 45 40 39 39 39 39 39 40 51 56 56 56 51 51 45 45 45 45 51 51 51 51 51 40 40 40 40 40 40 51 51 51 51 56 56 56 56 56 56 56 56 56 56 56 56 56 51 56 56 45 45 45 45 45 45 45 45 45 45 45 45 56 56 56 56 56 56 56 56 56 56 56 51 43 43 43 43 43 43 43 43 43 43 56 56 45 45 45 45 45 43 43 43 43 43 43 51 51 43 43 43 43 43 43 43 43 43 43 43 56 56 43 36 36 36 36 36 43 43 43 51 56 56 56 51 51 51 56 56 51 45 45 45 45 45 43 43 43 43 43 43 51 45 45 43 43 40 43 43 43 56 56 56 56 56 56 56 56 51 51 56 56 56 56 51 51 51 51 51 56 51 51 51 51 51 56 56 43 43 43 43 43 43 43 43 43 40 40 51 56 56 56 56 51 51 51 51 51 45 45 45 45 45 51 51 51 51 51 51 51 51 51 51 51 51 45 39 35 35 35 35 35 39 45 45 45 45 45 51 51 51 51 56 51 51 51 51 51 51 56 56 56 56 51 37 37 37 40 40 51 56 45 45 45 45 45 45 51 56 56 56 40 40 37 40 37 40 51 45 45 45 45 45 51 56 56 56 51 51 51 45 45 40 40 38 42 42 46 43 40 40 45 51 45 45 46 35 35 35 37 37 40 45 45 40 40 42 40 34 34 34 34 34 35 40 40 40 44 40 40 32 29 25 22 20 25 28 40 33 40 40 34 34 32 34 32 32 40 29 29 29 29 29 37 40 31 37 34 34 32 32 32 29 29 29 32 32 32 29 29 29 32 32 32 40 40 44 40 40 34 32 32 32 25 25 25 32 32 32 40 40 40 33 33 29 30 34 34 34 40 39 46 42 42 42 39 37 37 37 37 35 46 40 31 31 29 29 29 29 25 27 25 19 19 19 19 19 19 29 31 40 32 32 26 24 11 11 14 24 20 25 22 24 26 25 40 32 32 29 32 27 27 25 20 22 26 24 25 25 25 19 24 13 13 13 24 19 29 29 40 40 29 29 29 29 29 22 22 22 22 18 15 15 19 17 22 13 18 13 14 10 10 10 8 13 4 0 4 19 25 29 20 20 14 14 12 18 14 18 12 12 19 19 25 23 18 22 11 15 8 8 8 9 13 8 14 18 24 27 23 21 21 13 13 20 20 19 10 7 7 7 7 7 9 9 6 6 8 10 6 7 10 17 11 9 4 0 4 0 0 4 8 6 7 7 7 9 7 7 7 7 7 7 9 7 7 8 8 7 7 7 7 7 7 7 9 9 21 14 13 7 6 10 6 6 6 4 4 8 4 7 8 8 10 21 12 10 11 18 10 8 11 4 0 4 7 7 7 7 7 9 11 11 6 6 6 6 6 6 7 7 7 8 7 9 9 7','809','1'),('A12_015471Peking_.g_88.ab1','015471','Peking_','1','14','699','actcatagaaccttttggataatgtcaagcccatgaacgatccagatggaaggcacttttcatcttttacttacctgaggcttagttcacttctcatggaacgacaaaacttcatagagtttgaaagatttgtcaagagaatgcatggtaagttgatgaagaaaattttaaatgtatctctagcctctaattgatttatgaaaatatctattaaggaaagaaaatcatccctttatctggccttgattgaatgaatgctcacgtgtcatctgaaaccttcttactccacagtcccacactcagtagggtaatcagcaaaaccctgaagacccaaatttctttcagaggcatggttcagcaactgtactaatatcatattgaactttggattccattattcgctcccactgatagtgttctttgatccaccttgcactagtctttttatctgattggaatcattttataaataattgaacacgaaaggagtattaatgtcagttttaagaggtgtacttctcttggagagaaaaacactgaaactttaagtagctgcaaaagttgttgctatcttgtgggacattgattatattagggttgatgactgtgtcatttctcattgcaggggaagctgttcttgatcttcaggtataaccggtgggaaacaaagtcgttgaatttgtatttataagtcccctgacaaaatgttgggggtattctgttttagatnggagaataggaatggtatttgtcgggtccccacgggggttancacttctctgggacgccaacttcctaagtta','6 6 7 6 6 9 8 7 7 7 7 7 7 9 19 23 33 33 32 32 20 20 9 8 8 9 9 21 20 22 29 22 24 21 19 9 7 7 9 10 21 21 27 25 25 25 25 25 29 40 40 40 40 39 39 39 39 39 39 40 39 39 39 39 40 40 40 39 39 39 39 35 37 37 37 39 40 40 40 40 39 39 39 39 39 39 39 32 32 32 32 35 35 46 40 40 40 40 40 39 39 39 39 39 39 46 46 40 40 40 40 40 40 40 40 40 51 51 56 56 40 40 40 40 40 40 51 56 56 51 51 40 40 40 40 40 40 45 45 51 39 39 35 35 35 35 40 40 40 40 40 40 40 40 40 40 40 40 51 51 51 56 56 56 56 56 46 46 46 40 40 40 51 51 51 43 43 43 43 43 43 45 45 45 45 45 45 45 45 45 51 56 56 56 51 51 45 45 45 45 45 45 51 51 51 45 45 45 51 45 45 51 45 45 45 56 56 56 56 56 56 56 56 51 45 45 45 45 45 51 51 51 56 56 56 51 51 45 45 45 45 45 45 56 56 56 56 56 56 56 56 56 56 51 45 43 43 43 43 43 43 43 43 43 43 56 56 45 45 51 51 51 43 43 43 43 43 43 51 51 43 43 43 43 43 43 43 43 43 43 43 56 56 43 36 36 36 36 36 43 43 43 51 56 56 56 51 51 51 56 56 51 51 51 51 51 51 43 43 43 43 43 43 51 45 45 43 43 43 43 43 43 56 56 56 56 56 56 56 51 51 51 56 56 56 56 51 51 51 51 51 56 51 51 51 51 51 51 51 45 45 45 45 45 45 51 51 51 51 51 56 56 56 56 56 51 51 51 51 45 40 40 40 40 40 51 51 51 51 51 45 45 45 45 45 45 56 51 39 39 39 39 39 39 39 39 39 39 39 35 51 56 56 56 56 56 56 56 56 56 56 56 56 56 45 45 45 45 45 45 51 51 51 40 40 40 40 40 51 56 56 56 56 51 51 51 45 45 45 51 45 45 45 45 45 51 56 56 56 51 51 51 45 45 45 51 51 45 45 45 45 40 40 40 45 40 40 51 37 37 37 40 40 40 45 51 51 51 51 40 34 34 34 34 34 35 46 46 46 44 44 40 32 29 23 19 16 23 24 19 18 25 27 27 32 32 34 32 32 40 29 29 32 32 32 29 40 40 34 29 34 32 32 32 29 29 29 33 32 32 28 28 32 27 29 29 29 29 34 40 40 39 40 40 40 32 25 32 32 32 40 40 44 40 29 29 29 29 33 33 33 40 42 46 42 42 56 39 37 33 33 33 36 46 46 29 34 29 29 24 22 16 20 16 10 9 8 8 8 15 17 26 29 40 32 33 22 22 20 29 29 29 25 25 25 29 32 32 29 25 28 29 29 25 22 15 15 15 19 20 18 19 19 11 11 11 19 18 32 29 27 25 24 24 24 22 29 18 18 21 23 24 18 19 25 19 22 18 24 18 17 14 15 14 15 12 7 7 9 13 16 24 9 8 8 14 10 10 10 9 9 16 20 20 12 14 11 18 11 18 18 22 15 9 9 9 9 15 19 19 14 9 10 10 9 10 7 12 12 15 14 15 12 8 8 8 8 9 14 10 9 6 6 10 6 6 9 13 4 0 4 9 13 16 10 10 14 12 10 8 8 8 13 8 9 7 7 7 7 7 9 9 7 4 8 4 7 4 9 8 8 8 8 10 8 9 9 7 7 7 4 0 4 8 10 6 6 6 6 6 6 6 6 6 6 6 8 6 7 7 7 7 6 6 6 6 6 6 9 9 9 9 9','803','1'),('B01_015493Archer_.b_10.ab1','015493','Archer_','-1','15','382','atctctaggaacccatgcattgcggttcccacgatattcttgacacaaacagataacactaatagtaataatacacataacagagaaaagttaccacactaattaaactaaaatccccaaacgagaaagagcaaaagaaattatcaacgcagaaacatgtttgcggtggccataatcggttgtatgggatgaggaatctgccagggcttgaggagaggatctggaatctcgggaatctcaacggataatccctcgacctcttcagcgatctcaaggatggagttcaagaagcgcaatcgatcggccagttccattgtctgagccctcagaatgctgttcgcggcttcggtctccacgcatgcttcttcctttgcctttatgttctcgccaggccgcaannnnnnnnnnnnnnnnnnnnnnnnnnnnnnnnnnnnnnnnnnnnnnnnnnnnnnnnnnnnnnnnnnnnnnnnnnnnnnnnnnnnnnnnnnnnnnnnnnnnnnnnnnnnnnnnnnnnnnnnnnnnnnnnnnnnnnnnnnnnnnnnnnnnnnnnnnnnnnnnnnnnnnnnnnnnnnnnnnnnnnnnnnnnnnnnnnnnnnnnnnnnnnnnnnnnnnnnnnnnnnnnnnnnnnnnnnnnnnnnnnnnnnnnnnnnnnnnnnnnnnnnnnnnnnnnnnnnnnnnnnnnnnnnnnnnnnnnnnnnnnnnnnnnnnnnnnnnnnnnnnnnnnnnnnnnnnnnnnnnnnnnnnnnnnnnnnnnnnnnnnnnnnnnnnnnnnnnnnnnnnnnnnnnnnnnnnn','8 8 9 9 9 10 10 10 11 10 9 9 9 9 11 24 24 33 32 32 32 32 29 15 7 6 6 6 9 8 19 17 23 26 29 19 21 9 9 9 20 21 35 35 51 40 40 40 40 34 32 32 32 32 32 45 51 51 51 51 51 51 51 51 51 51 46 51 46 40 40 40 46 38 40 38 40 40 46 46 51 51 51 40 40 40 40 40 46 40 40 39 39 39 35 40 35 39 39 39 39 35 35 35 35 35 35 35 35 35 35 35 51 51 51 51 51 51 46 39 39 39 39 39 39 46 51 46 46 40 40 40 46 46 51 51 51 51 51 35 35 35 35 35 35 39 38 38 38 39 38 40 45 45 40 40 40 45 45 51 35 31 31 31 31 31 35 43 35 35 35 35 40 43 43 43 45 45 45 43 51 51 51 51 51 51 56 56 51 51 51 51 51 51 51 43 43 35 35 35 35 36 36 43 43 43 43 43 43 43 51 51 51 56 56 56 56 56 51 51 51 51 51 51 51 45 43 43 43 43 43 43 45 51 45 45 45 45 45 43 43 43 43 43 43 45 45 45 45 51 45 45 45 40 40 40 40 40 40 51 56 56 56 45 45 45 45 45 40 45 45 45 45 40 40 40 40 45 45 56 56 51 51 51 51 51 51 56 56 40 35 35 35 35 35 35 40 40 40 40 40 39 39 39 39 40 40 45 51 51 51 51 51 56 56 51 51 51 51 45 45 45 45 45 45 45 45 45 51 56 40 35 35 35 35 35 39 35 35 35 35 32 32 35 35 35 35 40 40 40 40 40 40 39 39 35 35 35 37 37 45 45 45 45 45 56 56 56 56 56 39 35 35 35 35 35 46 48 48 48 48 48 26 14 10 8 6 6 8 8 6 6 6 6 12 7 7 4 0 0 0 0 0 0 0 0 0 0 0 0 0 0 0 0 0 0 0 0 0 0 0 0 0 0 0 0 0 0 0 0 0 0 0 0 0 0 0 0 0 0 0 0 0 0 0 0 0 0 0 0 0 0 0 0 0 0 0 0 0 0 0 0 0 0 0 0 0 0 0 0 0 0 0 0 0 0 0 0 0 0 0 0 0 0 0 0 0 0 0 0 0 0 0 0 0 0 0 0 0 0 0 0 0 0 0 0 0 0 0 0 0 0 0 0 0 0 0 0 0 0 0 0 0 0 0 0 0 0 0 0 0 0 0 0 0 0 0 0 0 0 0 0 0 0 0 0 0 0 0 0 0 0 0 0 0 0 0 0 0 0 0 0 0 0 0 0 0 0 0 0 0 0 0 0 0 0 0 0 0 0 0 0 0 0 0 0 0 0 0 0 0 0 0 0 0 0 0 0 0 0 0 0 0 0 0 0 0 0 0 0 0 0 0 0 0 0 0 0 0 0 0 0 0 0 0 0 0 0 0 0 0 0 0 0 0 0 0 0 0 0 0 0 0 0 0 0 0 0 0 0 0 0 0 0 0 0 0 0 0 0 0 0 0 0 0 0 0 0 0 0 0 0 0 0 0 0 0 0 0 0 0 0 0 0 0 0 0 0 0 0 0 0 0 0 0 0 0 0 0 0 0 0 0 0 0 0 0 0 0 0 0 0 0 0 0 0 0 0 0 0 0 0 0 0 0 0 0 0 0 0 0 0 0 0 0 0 0 0 0 0 0 0 0 0 0 0 0 0 0 0 0 0 0 0 0 0 0 0 0 0 0 0 0 0 0 0 0 0 0 0 0 0 0 0 0 0 0 0 0 0 0 0 0 0 0 0 0 0 0 0 0 0 0','793','1'),('B02_015493Minsoy_.b_14.ab1','015493','Minsoy_','-1','16','385','attctagcgaaccccatgcatctgcggtccacacgatatttttgacacaaacagataacactaatagtaataatacacataacagagaaaagttaccacactaattaaactaaaatccccaaacgagaaagagcaaaagaaattatcaacgcagaaacatgtttgcggtggccataatcggttgtatgggatgaggaatctgccagggcttgaggagaggatctggaatctcgggaatctcaacggataatccctcgacctcttcagcgatctcaaggatggagttcaagaagcgcaatcgatcggccagttccattgtctgagccctcagaatgctgttcgcggcttcggtctccacgcatgcttcttcctttgcctttatgttctcgccaggccgcaannnnnnnnnnnnnnnnnnnnnnnnnnnnnnnnnnnnnnnnnnnnnnnnnnnnnnnnnnnnnnnnnnnnnnnnnnnnnnnnnnnnnnnnnnnnnnnnnnnnnnnnnnnnnnnnnnnnnnnnnnnnnnnnnnnnnnnnnnnnnnnnnnnnnnnnnnnnnnnnnnnnnnnnnnnnnnnnnnnnnnnnnnnnnnnnnnnnnnnnnnnnnnnnnnnnnnnnnnnnnnnnnnnnnnnnnnnnnnnnnnnnnnnnnnnnnnnnnnnnnnnnnnnnnnnnnnnnnnnnnnnnnnnnnnnnnnnnnnnnnnnnnnnnnnnnnnnnnnnnnnnnnnnnnnnnnnnnnnnnnnnnnnnnnnnnnnnnnnnnnnnnnnnnnnnnnnnnnnnnnnnnnnnnn','9 9 11 11 10 9 9 6 6 9 10 8 7 10 12 12 20 18 11 11 6 6 10 16 18 16 8 6 6 13 13 19 19 20 20 25 29 29 29 29 23 30 29 29 34 34 40 35 40 40 40 34 32 32 32 32 32 40 40 40 40 40 40 51 51 51 51 51 46 51 46 46 46 46 46 38 40 40 40 40 46 46 51 51 51 40 40 40 40 40 46 35 35 35 35 35 35 40 39 39 39 39 39 35 40 40 40 35 35 35 35 35 35 40 56 56 56 56 56 56 51 39 39 39 39 39 39 40 51 46 46 40 40 40 46 46 51 51 51 51 51 35 35 35 35 35 35 38 35 35 35 35 35 38 46 46 42 43 51 46 46 56 39 35 35 35 35 35 35 43 43 43 35 35 40 43 43 43 43 43 43 43 46 43 40 40 40 43 56 56 51 51 51 51 51 51 51 43 43 35 35 35 35 36 36 43 43 43 43 43 43 43 56 56 56 56 56 56 56 56 51 51 51 51 45 45 51 45 43 45 45 45 45 45 51 51 45 45 45 45 45 43 43 43 43 43 43 45 45 45 45 51 51 51 51 40 40 40 40 40 40 51 51 51 51 45 45 45 45 45 40 45 45 45 45 40 40 40 40 40 40 51 56 51 51 51 51 51 51 56 51 39 35 35 35 35 35 39 45 45 45 40 40 35 35 35 35 40 40 40 40 40 40 40 40 51 51 51 51 51 51 51 51 56 51 51 51 51 51 51 51 51 40 35 35 35 35 35 39 35 35 35 35 34 34 35 35 35 35 37 37 40 40 40 40 39 39 35 35 35 37 37 40 45 45 45 45 56 56 56 56 56 39 34 34 34 34 34 40 48 48 48 44 31 29 18 11 8 6 6 8 8 6 6 6 6 10 7 7 4 0 0 0 0 0 0 0 0 0 0 0 0 0 0 0 0 0 0 0 0 0 0 0 0 0 0 0 0 0 0 0 0 0 0 0 0 0 0 0 0 0 0 0 0 0 0 0 0 0 0 0 0 0 0 0 0 0 0 0 0 0 0 0 0 0 0 0 0 0 0 0 0 0 0 0 0 0 0 0 0 0 0 0 0 0 0 0 0 0 0 0 0 0 0 0 0 0 0 0 0 0 0 0 0 0 0 0 0 0 0 0 0 0 0 0 0 0 0 0 0 0 0 0 0 0 0 0 0 0 0 0 0 0 0 0 0 0 0 0 0 0 0 0 0 0 0 0 0 0 0 0 0 0 0 0 0 0 0 0 0 0 0 0 0 0 0 0 0 0 0 0 0 0 0 0 0 0 0 0 0 0 0 0 0 0 0 0 0 0 0 0 0 0 0 0 0 0 0 0 0 0 0 0 0 0 0 0 0 0 0 0 0 0 0 0 0 0 0 0 0 0 0 0 0 0 0 0 0 0 0 0 0 0 0 0 0 0 0 0 0 0 0 0 0 0 0 0 0 0 0 0 0 0 0 0 0 0 0 0 0 0 0 0 0 0 0 0 0 0 0 0 0 0 0 0 0 0 0 0 0 0 0 0 0 0 0 0 0 0 0 0 0 0 0 0 0 0 0 0 0 0 0 0 0 0 0 0 0 0 0 0 0 0 0 0 0 0 0 0 0 0 0 0 0 0 0 0 0 0 0 0 0 0 0 0 0 0 0 0 0 0 0 0 0 0 0 0 0 0 0 0 0 0 0 0 0 0 0 0 0 0 0 0 0 0 0 0 0 0 0 0 0 0 0 0 0 0 0 0 0 0 0 0 0 0 0 0 0 0','789','1'),('B03_015493Noir_1_.b_26.ab1','015493','Noir_1_','-1','16','385','nactcgcaggaaccaatgcattagcggtccacacgatatttcttgacacaaacagataacactaatagtaataatacacataacagagaaaagttaccacactaattaaactaaaatccccaaaagagaaagagcaaaagaaattatcaacgcagaaacatgtttgcggtggccataatcggttgtatgggatgaggaatctgccagggcttgaggagaggatctggaatctcgggaatctcaacggataatccctcgacctcttcagcgatctcaaggatggagttcaagaagcgcaatcgatcggccagttccattgtctgagccctcagaatgctgttcgcggcttcggtctccacgcatgcttcttcctttgcctttatgttctcgccagcccgcaannnnnnnnnnnnnnnnnnnnnnnnnnnnnnnnnnnnnnnnnnnnnnnnnnnnnnnnnnnnnnnnnnnnnnnnnnnnnnnnnnnnnnnnnnnnnnnnnnnnnnnnnnnnnnnnnnnnnnnnnnnnnnnnnnnnnnnnnnnnnnnnnnnnnnnnnnnnnnnnnnnnnnnnnnnnnnnnnnnnnnnnnnnnnnnnnnnnnnnnnnnnnnnnnnnnnnnnnnnnnnnnnnnnnnnnnnnnnnnnnnnnnnnnnnnnnnnnnnnnnnnnnnnnnnnnnnnnnnnnnnnnnnnnnnnnnnnnnnnnnnnnnnnnnnnnnnnnnnnnnnnnnnnnnnnnnnnnnnnnnnnnnnnnnnnnnnnnnnnnnnnnnnnnnnnnnnnnnnnnnnnnnnnnnnnnnnnnnnnnnnnnnnnnnnnnn','0 4 6 6 6 6 6 6 8 8 6 6 6 7 7 14 19 32 25 17 13 7 7 11 19 11 9 8 8 10 19 18 22 25 25 25 29 29 22 16 15 15 16 20 29 29 34 40 35 40 40 40 35 35 35 35 35 35 45 40 40 40 40 40 51 51 46 46 46 46 46 46 46 46 46 40 38 42 42 46 46 56 51 51 51 51 40 40 40 46 46 46 40 37 35 35 39 39 40 40 40 40 40 40 35 40 40 40 35 35 35 35 35 35 35 51 51 51 51 51 51 56 56 51 51 56 51 51 51 51 51 46 46 46 46 46 40 51 51 51 51 51 35 35 35 35 35 35 39 35 35 35 35 35 39 40 40 40 40 40 40 45 56 35 31 31 31 31 31 35 43 43 43 43 43 45 45 43 43 43 43 43 43 43 43 43 43 43 43 56 56 56 56 56 56 56 56 51 43 43 35 35 35 35 36 36 51 43 43 43 43 43 43 56 56 56 56 56 56 56 56 51 51 51 51 51 51 56 56 56 51 51 51 51 51 51 51 45 45 45 45 45 43 43 43 43 43 43 51 51 51 51 51 51 51 51 40 40 40 40 40 40 51 45 51 51 40 40 40 45 45 40 45 45 45 45 40 40 40 40 45 45 56 56 51 51 51 51 51 51 56 51 39 35 35 35 35 35 39 45 45 45 45 45 39 39 39 39 40 40 40 40 40 40 40 40 51 51 51 51 51 51 51 51 56 45 40 40 40 40 40 45 51 45 40 40 40 40 40 39 32 32 32 32 32 32 39 39 39 39 51 45 40 40 40 35 34 34 29 29 34 34 39 40 40 40 40 45 56 56 56 56 56 34 33 29 29 29 33 40 46 48 48 44 31 24 13 9 9 6 6 4 6 9 7 7 11 10 7 8 4 0 0 0 0 0 0 0 0 0 0 0 0 0 0 0 0 0 0 0 0 0 0 0 0 0 0 0 0 0 0 0 0 0 0 0 0 0 0 0 0 0 0 0 0 0 0 0 0 0 0 0 0 0 0 0 0 0 0 0 0 0 0 0 0 0 0 0 0 0 0 0 0 0 0 0 0 0 0 0 0 0 0 0 0 0 0 0 0 0 0 0 0 0 0 0 0 0 0 0 0 0 0 0 0 0 0 0 0 0 0 0 0 0 0 0 0 0 0 0 0 0 0 0 0 0 0 0 0 0 0 0 0 0 0 0 0 0 0 0 0 0 0 0 0 0 0 0 0 0 0 0 0 0 0 0 0 0 0 0 0 0 0 0 0 0 0 0 0 0 0 0 0 0 0 0 0 0 0 0 0 0 0 0 0 0 0 0 0 0 0 0 0 0 0 0 0 0 0 0 0 0 0 0 0 0 0 0 0 0 0 0 0 0 0 0 0 0 0 0 0 0 0 0 0 0 0 0 0 0 0 0 0 0 0 0 0 0 0 0 0 0 0 0 0 0 0 0 0 0 0 0 0 0 0 0 0 0 0 0 0 0 0 0 0 0 0 0 0 0 0 0 0 0 0 0 0 0 0 0 0 0 0 0 0 0 0 0 0 0 0 0 0 0 0 0 0 0 0 0 0 0 0 0 0 0 0 0 0 0 0 0 0 0 0 0 0 0 0 0 0 0 0 0 0 0 0 0 0 0 0 0 0 0 0 0 0 0 0 0 0 0 0 0 0 0 0 0 0 0 0 0 0 0 0 0 0 0 0 0 0 0 0 0 0 0 0 0 0 0 0 0 0 0 0 0 0 0 0 0 0 0 0 0 0 0 0 0 0 0 0 0 0 0 0 0 0 0 0 0 0 0 0 0 0 0 0 0 0 0 0 0 0 0','814','1'),('B04_015493Evans__.b_30.ab1','015493','Evans__','-1','18','385','actctctaggaacccaatgcattagcggtccacacgatattcttgacacaaacagataacactaatagtaataatacacataacagagaaaagttaccacactaattaaactaaaatccccaaacgagaaagagcaaaagaaattatcaacgcagaaacatgtttgcggtggccataatcggttgtatgggatgaggaatctgccagggcttgaggagaggatctggaatctcgggaatctcaacggataatccctcgacctcttcagcgatctcaaggatggagttcaagaagcgcaatcgatcggccagttccattgtctgagccctcagaatgctgttcgcggcttcggtctccacgcatgcttcttcctttgcctttatgttctcgccaggcccgcaannnnnnnnnnnnnnnnnnnnnnnnnnnnnnnnnnnnnnnnnnnnnnnnnnnnnnnnnnnnnnnnnnnnnnnnnnnnnnnnnnnnnnnnnnnnnnnnnnnnnnnnnnnnnnnnnnnnnnnnnnnnnnnnnnnnnnnnnnnnnnnnnnnnnnnnnnnnnnnnnnnnnnnnnnnnnnnnnnnnnnnnnnnnnnnnnnnnnnnnnnnnnnnnnnnnnnnnnnnnnnnnnnnnnnnnnnnnnnnnnnnnnnnnnnnnnnnnnnnnnnnnnnnnnnnnnnnnnnnnnnnnnnnnnnnnnnnnnnnnnnnnnnnnnnnnnnnnnnnnnnnnnnnnnnnnnnnnnnnnnnnnnnnnnnnnnnnnnnnnnnnnnnnnnnnnnnnnn','6 6 6 6 7 8 9 9 10 13 13 8 7 14 14 16 16 17 29 21 11 11 7 7 9 19 11 10 10 11 15 19 20 25 22 22 28 29 21 20 9 9 10 20 21 34 34 40 35 40 40 40 35 29 29 29 29 29 35 40 40 40 40 40 51 51 51 51 51 46 51 51 46 51 42 42 42 51 51 51 51 56 51 51 51 51 40 40 40 40 40 46 35 35 35 35 35 35 40 39 39 39 39 39 35 35 35 35 35 35 35 35 35 35 35 51 51 51 51 51 51 46 39 39 39 39 39 39 46 51 51 46 46 46 46 46 46 51 51 51 51 51 35 35 35 35 35 35 38 35 35 35 35 35 39 40 40 40 40 40 40 56 56 43 35 35 35 35 35 43 43 43 43 43 43 51 51 43 43 45 45 45 43 51 51 51 51 51 51 56 56 56 56 56 56 56 56 51 45 45 36 36 36 36 36 36 51 43 43 43 43 43 43 56 56 56 56 56 56 56 56 51 51 51 51 51 51 56 51 51 51 51 51 51 51 51 56 51 45 45 45 45 43 43 43 43 43 45 51 51 51 51 51 51 51 51 40 40 40 40 40 40 51 51 51 51 45 45 45 45 45 40 45 45 45 45 40 40 40 40 45 45 56 56 51 51 51 51 45 45 51 45 39 35 35 35 35 35 35 45 45 45 45 45 40 40 40 40 45 45 40 40 40 40 40 40 51 51 51 51 51 51 51 51 56 45 40 40 40 40 40 45 51 40 35 35 35 35 35 39 32 32 32 32 31 31 35 35 35 35 45 45 45 45 45 40 39 39 35 35 35 40 40 45 45 45 45 45 56 56 56 56 56 40 40 40 40 40 40 46 56 48 48 46 32 29 14 16 10 9 7 7 8 6 6 6 7 9 10 7 7 4 0 0 0 0 0 0 0 0 0 0 0 0 0 0 0 0 0 0 0 0 0 0 0 0 0 0 0 0 0 0 0 0 0 0 0 0 0 0 0 0 0 0 0 0 0 0 0 0 0 0 0 0 0 0 0 0 0 0 0 0 0 0 0 0 0 0 0 0 0 0 0 0 0 0 0 0 0 0 0 0 0 0 0 0 0 0 0 0 0 0 0 0 0 0 0 0 0 0 0 0 0 0 0 0 0 0 0 0 0 0 0 0 0 0 0 0 0 0 0 0 0 0 0 0 0 0 0 0 0 0 0 0 0 0 0 0 0 0 0 0 0 0 0 0 0 0 0 0 0 0 0 0 0 0 0 0 0 0 0 0 0 0 0 0 0 0 0 0 0 0 0 0 0 0 0 0 0 0 0 0 0 0 0 0 0 0 0 0 0 0 0 0 0 0 0 0 0 0 0 0 0 0 0 0 0 0 0 0 0 0 0 0 0 0 0 0 0 0 0 0 0 0 0 0 0 0 0 0 0 0 0 0 0 0 0 0 0 0 0 0 0 0 0 0 0 0 0 0 0 0 0 0 0 0 0 0 0 0 0 0 0 0 0 0 0 0 0 0 0 0 0 0 0 0 0 0 0 0 0 0 0 0 0 0 0 0 0 0 0 0 0 0 0 0 0 0 0 0 0 0 0 0 0 0 0 0 0 0 0 0 0 0 0 0 0 0 0 0 0 0 0 0 0 0 0 0 0 0 0 0 0 0 0 0 0 0 0 0 0 0 0 0 0 0 0 0 0 0 0 0 0 0 0 0 0 0 0 0 0 0 0 0 0 0 0 0 0 0 0 0 0 0 0 0 0 0 0','779','1'),('B05_015493PI20933.b_42.ab1','015493','PI20933','-1','22','1231','ngggggggggggnnngnnngngggnnggnnnggnggggtgcggggggtcntnannntctttacnnnnnnggggcttctacttatgttnactctatctcggnaaatgcgttcnactcgggaggtagtcctctcatgggaaattgcacatgctctatcgagtaacgatgtctgggttgcatcagtagccnagcagactgagtctcggtcgatagctagggctaagctggntacagaggataacactgatcgctacacctacagagctcggtgattttagtgatcttgatggcatgataccttcgtactcccgaaccttagctaactgctcacatgctcatagagctggtggaaggttagagtgaataataggtatataggtaggactaaaaatttattaatacttttcgtgtttttatatgcttatgctgatatttctattgatgaagctctagtacgatttctaaacagactacactattctaaccatttacttactatctattaacaatacttgtatacccatacctcaggaacacctgatcgtgagtgatgtaatatagacatttttgagttttggtgtatgatggtattgtcttatatcatgtgtatagtctgtttntgcgtcgaggtctccaggctgttgcaagacgacaacctcattttatttgatcatcagcactccatttaacttacatcttaactatattaaccctcactattatcattcatgtctactatgcacgcgtgtatgattatacatctgnctcacttaanatcggcacaggtcgatatactgtcgcgaatcatgcttaaatactacgtattatatcctaatctcatgacnatagcatgacnatatgtatcgtcaagtcgacatcacaagcgactcatcacccacacgggtgagagtcgaatcgtcttctgtagtagaagccaccatatgtgtagcagacttcatctagtttgagtcggcgcgcatgtgcgtattattctacatgtcgagtcatnattctngtcacacattatctacctgtctgctctcttaggctgatgacgttcttgtgttatgcgncgccgtcggtgtctcataagttaacgacggagatctgcgcgtgtatatgggagagtaatctctcatgatgtaatctcctcatctacatcaacaatatctgcgcgtatgagtgcgaggtatagatgttcaatccacgtctcagtgttcgatcgacactttcttatgtattattacccgcttctactatctagctcgtag','0 4 9 9 9 9 9 9 10 9 8 4 0 0 0 4 0 0 0 4 0 4 19 4 0 0 4 4 0 0 0 4 4 0 4 19 15 4 8 8 7 7 8 9 8 7 9 7 4 0 4 0 4 0 0 0 4 11 10 10 8 6 4 0 0 0 0 0 0 4 9 6 6 4 7 8 8 6 6 6 6 6 6 7 4 4 4 0 4 6 6 6 4 4 4 6 6 6 11 4 0 4 7 10 10 8 6 4 6 4 4 0 4 8 4 6 8 16 16 12 11 7 7 8 6 6 6 6 4 4 13 6 6 10 16 8 6 6 8 16 13 9 8 7 10 14 8 6 6 8 7 6 4 4 4 6 6 13 4 4 4 13 6 6 8 6 6 8 8 6 6 8 7 6 6 6 9 13 6 6 8 6 6 8 6 6 4 0 4 8 8 10 11 13 9 8 7 10 10 10 6 7 11 9 8 6 6 9 13 6 7 7 6 8 6 6 11 8 13 11 13 6 6 6 6 7 4 0 4 6 13 8 6 6 8 6 6 8 8 10 10 12 10 12 9 9 6 6 8 6 6 8 8 6 6 6 6 9 9 8 7 10 7 6 8 6 6 8 6 6 6 6 11 16 10 10 6 6 8 8 7 7 9 6 6 6 6 8 6 6 8 6 6 13 11 13 12 8 12 9 8 8 6 6 6 6 10 8 6 6 8 12 10 6 6 8 6 6 6 6 8 6 6 8 11 6 6 10 6 6 10 8 6 6 6 6 10 11 10 8 8 8 10 9 8 8 6 6 6 6 10 8 8 8 8 8 8 8 8 6 6 8 11 6 6 8 10 10 10 9 9 11 17 14 15 11 9 6 6 6 9 6 6 8 6 7 9 8 8 6 6 8 8 9 9 4 4 6 6 6 6 6 8 6 6 6 6 8 6 6 10 8 10 10 9 8 8 8 7 7 7 6 8 6 6 8 6 6 8 8 9 9 9 11 12 7 7 9 7 6 8 6 6 8 8 6 6 8 9 6 6 6 6 8 6 8 9 8 8 6 6 8 8 9 7 7 9 9 9 6 6 9 9 9 9 9 8 11 9 9 9 8 8 6 6 8 9 9 9 9 8 8 6 6 8 8 10 8 6 6 8 8 9 9 9 10 8 7 6 8 8 8 6 6 9 12 8 6 6 8 8 9 9 10 10 8 8 6 6 8 6 6 8 7 7 8 10 6 6 6 6 7 9 9 9 9 8 8 8 8 6 6 8 8 6 6 8 9 9 9 8 8 6 6 8 11 13 8 8 7 9 9 12 12 19 16 9 9 8 8 8 6 6 8 8 10 8 8 8 8 8 10 11 10 10 10 10 9 7 7 7 7 10 13 9 9 9 9 8 8 6 6 8 8 7 7 9 4 0 4 9 9 6 6 6 6 6 6 7 8 8 6 8 8 8 8 6 6 6 6 6 8 8 6 6 8 8 9 8 8 9 9 8 6 6 9 11 10 9 9 6 7 10 10 9 8 8 9 9 9 9 9 9 9 8 6 6 6 6 6 8 8 6 4 4 4 7 9 8 8 9 6 6 6 6 8 8 6 6 8 8 8 6 6 6 6 6 6 8 8 9 6 6 6 6 6 9 9 10 8 8 8 8 8 9 6 6 8 6 6 8 8 9 7 7 9 8 7 9 9 7 7 9 8 9 9 6 6 8 8 8 8 6 6 8 8 8 8 8 8 8 6 4 0 4 9 7 7 11 9 7 7 4 0 4 8 6 6 8 8 8 8 6 6 8 6 7 9 6 6 6 6 8 8 11 12 11 9 9 8 9 9 7 7 9 9 7 7 9 10 7 7 9 9 11 9 9 9 8 10 6 6 6 6 8 8 6 6 6 6 7 7 9 9 6 6 10 8 6 6 6 6 4 0 4 9 9 9 9 9 8 8 4 4 0 4 6 9 6 6 8 8 9 9 9 9 9 9 9 7 7 7 6 6 6 6 9 8 10 8 8 8 6 6 8 8 8 8 6 6 8 8 9 9 9 9 10 9 9 9 6 6 6 6 8 8 11 10 9 7 7 7 8 8 9 8 6 6 6 8 8 9 9 7 6 8 8 8 8 6 6 6 6 6 6 4 4 4 6 8 6 7 10 9 9 9 9 9 9 9 8 9 6 6 8 8 8 6 6 6 6 8 6 6 8 6 6 9 10 8 8 6 6 10 9 9 9 9 7 7 7 9 9 9 8 8 8 8 6 6 6 6 6 6 6 6 6 6 9 10 9 9 8 8 6 6 4 0 4 8 13 9 4 0 4 4 6 6 7 8 8 6 6 6 8 9 8 8 6 6 6 6 9 9 7 7 10 12 13 9 9 8 8 9 6 6 6 6 8 9 9 8 8 10 10 9 16 10 10 9 7 6 6 6 6 8 6 6 6 8 4 0 4 8 9 13 6 6 8 6 6 6 6 6 8 8 6 6 6 6 6 6 6 8 6 8 9 8 6 6 6 6 6 8 6 7 7 7 7 9 10 9 9 9 9 9 8 8 6 6 8 6 6 6 8 6 6 8 6 8 8 8 6 6 8 8 6 6 8 8 8 10 8 8 6 6 6 6 8 8 6 6 6 6 9 8 8 8 6 6 6 6 6 6 8 6 6 8 8 7 7 8 8 8 6 6 6 6 8 8 8 6 6 8 8 8 6 6 8 8 8 8 6 6 9 10 6 6 6 6 6 6 6 8 9 7 7 7 7 7 8 8 6 6 6 8 8 9 7 7 7 8 12 10 10 9 9 9 10 10 10 18 16 9 9 9 8 8 6 6 8 8 8 8 9 8 7 9 8 8 7 7 8 8 6 6 8 8 8 8 8 8 10 9 9 8 8 9 9 8','1270','0'),('B06_015493Peking_.b_46.ab1','015493','Peking_','-1','10','383','actcgaggaaccaatgcattgcggtccacacgatattcttgacacaaacagataacactaatagtaataatacacataacagagaaaagttaccacactaattaaactaaaatccccaaacgagaaagagcaaaagaaattatcaacgcagaaacatgtttgcggtggccataatcggttgtatgggatgaggaatctgccagggcttgaggagaggatctggaatctcgggaatctcaacggataatccctcgacctcttcagcgatctcaaggatggagttcaagaagcgcaatcgatcggccagttccattgtctgagccctcagaatgctgttcgcggcttcggtctccacgcatgcttcttcctttgcctttatgttctcgcaagcgcggcaaannnnnnnnnnnnnnnnnnnnnnnnnnnnnnnnnnnnnnnnnnnnnnnnnnnnnnnnnnnnnnnnnnnnnnnnnnnnnnnnnnnnnnnnnnnnnnnnnnnnnnnnnnnnnnnnnnnnnnnnnnnnnnnnnnnnnnnnnnnnnnnnnnnnnnnnnnnnnnnnnnnnnnnnnnnnnnnnnnnnnnnnnnnnnnnnnnnnnnnnnnnnnnnnnnnnnnnnnnnnnnnnnnnnnnnnnnnnnnnnnnnnnnnnnnnnnnnnnnnnnnnnnnnnnnnnnnnnnnnnnnnnnnnnnnnnnnnnnnnnnnnnnnnnnnnnnnnnnnnnnnnnnnnnnnnnnnnnnnnnnnnnnnnnnnnnnnnnnnnnnnnnnnnnnnnnnnnnnnnnnnnnnnnnnnnnnnnnnnnnnnnnnnnnnnnnnna','6 6 6 4 4 4 8 13 12 10 19 17 19 19 29 29 29 29 29 29 21 20 9 8 9 11 13 20 19 27 26 26 28 28 19 13 9 9 11 21 21 34 34 40 35 40 40 40 34 33 33 33 33 33 40 40 40 40 40 40 51 51 51 51 51 46 51 46 46 46 46 37 37 42 48 56 56 56 51 51 51 51 40 40 40 40 40 46 40 40 35 35 39 39 40 40 40 40 40 40 35 35 35 35 35 35 39 39 39 39 40 56 56 56 56 56 51 46 39 39 39 39 39 39 46 51 51 46 46 46 46 46 40 51 51 51 51 51 35 35 35 35 35 35 39 39 39 39 39 39 40 51 51 51 51 51 45 45 56 38 35 35 35 35 35 35 43 43 43 43 43 43 43 43 43 45 45 45 43 43 43 43 43 43 43 56 51 45 45 45 45 45 51 51 45 45 36 36 36 36 36 36 46 43 43 43 43 43 43 56 56 56 56 56 56 56 56 51 51 51 51 51 51 56 51 45 45 45 45 45 45 51 56 51 45 45 45 43 43 43 43 43 43 43 45 45 45 45 51 51 51 51 40 40 40 40 40 40 45 45 45 45 40 40 40 45 45 40 45 45 45 45 40 40 40 40 45 45 56 56 51 51 51 51 51 51 56 51 39 35 35 35 35 35 39 45 45 45 40 40 35 35 35 35 40 40 45 51 51 51 45 45 56 56 56 56 51 51 51 51 56 51 45 45 45 45 45 45 51 45 40 40 40 40 40 40 35 35 35 35 34 34 35 35 35 35 40 40 40 40 40 40 35 39 35 35 35 40 40 40 40 40 40 45 56 56 56 56 56 40 35 35 35 35 35 40 40 46 46 46 32 31 18 19 12 9 4 6 6 8 6 6 6 6 6 6 6 9 4 0 0 0 0 0 0 0 0 0 0 0 0 0 0 0 0 0 0 0 0 0 0 0 0 0 0 0 0 0 0 0 0 0 0 0 0 0 0 0 0 0 0 0 0 0 0 0 0 0 0 0 0 0 0 0 0 0 0 0 0 0 0 0 0 0 0 0 0 0 0 0 0 0 0 0 0 0 0 0 0 0 0 0 0 0 0 0 0 0 0 0 0 0 0 0 0 0 0 0 0 0 0 0 0 0 0 0 0 0 0 0 0 0 0 0 0 0 0 0 0 0 0 0 0 0 0 0 0 0 0 0 0 0 0 0 0 0 0 0 0 0 0 0 0 0 0 0 0 0 0 0 0 0 0 0 0 0 0 0 0 0 0 0 0 0 0 0 0 0 0 0 0 0 0 0 0 0 0 0 0 0 0 0 0 0 0 0 0 0 0 0 0 0 0 0 0 0 0 0 0 0 0 0 0 0 0 0 0 0 0 0 0 0 0 0 0 0 0 0 0 0 0 0 0 0 0 0 0 0 0 0 0 0 0 0 0 0 0 0 0 0 0 0 0 0 0 0 0 0 0 0 0 0 0 0 0 0 0 0 0 0 0 0 0 0 0 0 0 0 0 0 0 0 0 0 0 0 0 0 0 0 0 0 0 0 0 0 0 0 0 0 0 0 0 0 0 0 0 0 0 0 0 0 0 0 0 0 0 0 0 0 0 0 0 0 0 0 0 0 0 0 0 0 0 0 0 0 0 0 0 0 0 0 0 0 0 0 0 0 0 0 0 0 0 0 0 0 0 0 0 0 0 0 0 0 0 0 0 0 0 0 0 0 0 0 0 0 0 0 0 0 0 0 0 0 0 0 0 0 0 0 0 0 0 0 0 0 0 0 0 0 0 0 0 0 0 0 0 0 0 0 0 0 0 0 0 0 0 0 0 0 0 0 0 4','814','1'),('B07_015493Archer_.g_59.ab1','015493','Archer_','1','15','382','gataaggaggaacctgcgtggagtctgaaccgcgaacacattctgagggctcagacaatggaactggccgatcgattgcgcttcttgaactccatccttgagatcgctgaagaggtcgagggattatccgttgagattcccgagattccagatcctctcctcaagccctggcagattcctcatcccatacaaccgattatggccaccgcaaacatgtttctgcgttgataatttcttttgctctttctcgtttggggattttagtttaattagtgtggtaacttttctctgttatgtgtattattactattagtgttatctgtttgtgtcaaaaatatcgtgtggtccgcaatgcattgggttcctgagagagatgaatgtgagganngggtcgcaannnnnnnnnnnnnnnnnnnnnnnnnnnnnnnnnnnnnnnnnnnnnnnnnnnnnnnnnnnnnnnnnnnnnnnnnnnnnnnnnnnnnnnnnnnnnnnnnnnnnnnnnnnnnnnnnnnnnnnnnnnnnnnnnnnnnnnnnnnnnnnnnnnnnnnnnnnnnnnnnnnnnnnnnnnnnnnnnnnnnnnnnnnnnnnnnnnnnnnnnnnnnnnnnnnnnnnnnnnnnnnnnnnnnnnnnnnnnnnnnnnnnnnnnnnnnnnnnnnnnnnnnnnnnnnnnnnnnnnnnnnnnnnnnnnnnnnnnnnnnnnnnnnnnnnnnnnnnnnnnnnnnnnnnnnnnnnnnnnnnnnnnnnnnnnnnnnnnnnnnnnnnnnnnnnnnnnnnnnnnnnnnn','4 4 7 7 8 9 11 7 7 6 8 6 6 8 9 19 19 33 33 22 19 16 8 6 6 8 8 12 12 10 19 17 19 19 9 6 6 8 8 19 19 34 34 34 34 34 34 34 34 40 46 39 33 32 32 32 32 34 40 40 39 39 39 39 39 39 46 42 37 37 37 40 40 40 40 39 35 35 35 35 35 35 39 51 51 51 40 37 40 40 39 39 39 40 40 40 56 56 51 51 51 51 45 35 34 34 35 35 35 45 56 56 56 56 45 35 35 35 35 35 40 56 40 39 39 39 35 35 40 40 40 40 51 51 51 40 40 40 39 39 39 40 40 40 40 40 40 40 40 40 40 40 45 45 45 45 45 45 45 45 51 51 51 51 56 51 51 51 40 40 40 40 40 40 43 43 43 43 43 43 51 51 56 56 56 56 43 43 43 43 43 43 43 43 43 43 43 45 45 43 43 43 43 43 43 43 43 43 43 43 43 51 51 51 51 56 56 56 56 45 43 43 43 43 43 45 51 51 45 45 45 45 51 51 51 51 51 40 38 38 43 43 43 45 51 51 51 51 51 51 51 51 51 51 51 51 51 51 51 51 51 51 51 51 45 45 45 45 45 45 45 45 45 45 51 51 51 51 51 45 45 45 45 45 45 45 45 45 45 45 45 51 51 51 51 51 51 51 51 45 45 45 45 45 39 39 39 39 39 40 45 45 45 51 45 45 45 40 40 40 45 45 45 45 45 45 51 51 51 51 56 56 56 56 56 56 40 40 40 40 40 45 56 56 56 56 40 40 40 40 40 40 45 51 45 45 45 56 56 56 56 56 56 56 56 56 51 51 51 51 46 46 56 56 48 48 48 48 48 36 33 24 19 8 4 4 0 0 4 8 8 7 7 8 7 7 4 0 0 0 0 0 0 0 0 0 0 0 0 0 0 0 0 0 0 0 0 0 0 0 0 0 0 0 0 0 0 0 0 0 0 0 0 0 0 0 0 0 0 0 0 0 0 0 0 0 0 0 0 0 0 0 0 0 0 0 0 0 0 0 0 0 0 0 0 0 0 0 0 0 0 0 0 0 0 0 0 0 0 0 0 0 0 0 0 0 0 0 0 0 0 0 0 0 0 0 0 0 0 0 0 0 0 0 0 0 0 0 0 0 0 0 0 0 0 0 0 0 0 0 0 0 0 0 0 0 0 0 0 0 0 0 0 0 0 0 0 0 0 0 0 0 0 0 0 0 0 0 0 0 0 0 0 0 0 0 0 0 0 0 0 0 0 0 0 0 0 0 0 0 0 0 0 0 0 0 0 0 0 0 0 0 0 0 0 0 0 0 0 0 0 0 0 0 0 0 0 0 0 0 0 0 0 0 0 0 0 0 0 0 0 0 0 0 0 0 0 0 0 0 0 0 0 0 0 0 0 0 0 0 0 0 0 0 0 0 0 0 0 0 0 0 0 0 0 0 0 0 0 0 0 0 0 0 0 0 0 0 0 0 0 0 0 0 0 0 0 0 0 0 0 0 0 0 0 0 0 0 0 0 0 0 0 0 0 0 0 0 0 0 0 0 0 0 0 0 0 0 0 0 0 0 0 0 0 0 0 0 0 0 0 0 0 0 0 0 0 0 0 0 0 0 0 0 0 0 0 0 0 0 0 0 0 0 0 0 0 0 0 0 0 0 0 0 0 0 0 0 0 0 0 0 0 0 0 0 0 0 0 0 0 0 0 0 0 0 0 0 0 0 0 0 0 0 0 0 0 0 0 0 0 0 0','783','1'),('B08_015493Minsoy_.g_63.ab1','015493','Minsoy_','1','16','384','acataggaagaaccatgcgtgggagatcgaagccggacagcattctgagggctcagacaatggaactggccgatcgattgcgcttcttgaactccatccttgagatcgctgaagaggtcgagggattatccgttgagattcccgagattccagatcctctcctcaagccctggcagattcctcatcccatacaaccgattatggccaccgcaaacatgtttctgcgttgataatttcttttgctctttctcgtttggggattttagtttaattagtgtggtaacttttctctgttatgtgtattattactattagtgttatctgtttgtgtcaaaaatatcgtgtggtccgcaatgcattgggttcctgagagagatgaatgtgaggagagggtcgcannnnnnnnnnnnnnnnnnnnnnnnnnnnnnnnnnnnnnnnnnnnnnnnnnnnnnnnnnnnnnnnnnnnnnnnnnnnnnnnnnnnnnnnnnnnnnnnnnnnnnnnnnnnnnnnnnnnnnnnnnnnnnnnnnnnnnnnnnnnnnnnnnnnnnnnnnnnnnnnnnnnnnnnnnnnnnnnnnnnnnnnnnnnnnnnnnnnnnnnnnnnnnnnnnnnnnnnnnnnnnnnnnnnnnnnnnnnnnnnnnnnnnnnnnnnnnnnnnnnnnnnnnnnnnnnnnnnnnnnnnnnnnnnnnnnnnnnnnnnnnnnnnnnnnnnnnnnnnnnnnnnnnnnnnnnnnnnnnnnnnnnnnnnnnnnnnnnnnnn','7 7 7 7 9 9 9 12 14 14 11 6 6 9 11 15 18 17 14 14 8 8 13 16 9 9 9 13 11 15 6 6 9 12 11 11 9 9 10 19 24 40 40 35 35 34 34 34 34 34 34 40 40 40 34 34 34 34 34 35 40 40 39 39 39 39 39 39 51 42 37 37 37 40 40 40 40 35 35 35 35 35 35 35 35 45 51 51 46 40 40 40 40 40 40 46 46 46 51 56 51 51 51 51 45 35 35 35 35 35 35 40 51 51 56 51 40 39 39 39 39 39 46 56 35 35 35 35 35 35 40 40 40 40 51 51 51 40 40 40 39 39 39 39 39 39 46 46 46 40 40 40 40 40 45 51 45 45 45 45 45 45 51 51 51 51 51 45 45 45 43 43 43 43 43 43 51 51 45 45 45 45 45 45 51 51 51 51 43 43 43 43 43 43 43 43 43 43 43 45 45 45 45 45 45 43 43 43 43 43 43 45 51 51 51 51 51 56 56 56 56 43 43 43 43 43 43 43 45 45 45 45 45 45 51 51 51 51 51 40 38 38 43 43 43 45 56 56 51 51 51 51 51 51 51 56 56 56 56 56 56 56 56 56 56 56 51 51 51 45 45 45 45 45 45 45 56 56 56 56 56 40 40 40 40 40 40 56 51 51 51 51 45 45 45 45 45 45 51 51 51 45 45 45 45 45 39 39 39 39 39 39 45 51 51 56 56 56 56 45 45 45 45 45 51 51 51 51 51 51 51 51 56 56 56 51 51 51 39 39 39 46 46 46 56 56 56 45 39 39 39 39 39 40 51 56 51 51 51 56 56 56 51 51 51 51 51 51 51 51 51 51 46 46 46 40 40 40 40 40 44 33 33 23 19 8 4 4 6 6 6 6 6 6 6 6 6 4 0 0 0 0 0 0 0 0 0 0 0 0 0 0 0 0 0 0 0 0 0 0 0 0 0 0 0 0 0 0 0 0 0 0 0 0 0 0 0 0 0 0 0 0 0 0 0 0 0 0 0 0 0 0 0 0 0 0 0 0 0 0 0 0 0 0 0 0 0 0 0 0 0 0 0 0 0 0 0 0 0 0 0 0 0 0 0 0 0 0 0 0 0 0 0 0 0 0 0 0 0 0 0 0 0 0 0 0 0 0 0 0 0 0 0 0 0 0 0 0 0 0 0 0 0 0 0 0 0 0 0 0 0 0 0 0 0 0 0 0 0 0 0 0 0 0 0 0 0 0 0 0 0 0 0 0 0 0 0 0 0 0 0 0 0 0 0 0 0 0 0 0 0 0 0 0 0 0 0 0 0 0 0 0 0 0 0 0 0 0 0 0 0 0 0 0 0 0 0 0 0 0 0 0 0 0 0 0 0 0 0 0 0 0 0 0 0 0 0 0 0 0 0 0 0 0 0 0 0 0 0 0 0 0 0 0 0 0 0 0 0 0 0 0 0 0 0 0 0 0 0 0 0 0 0 0 0 0 0 0 0 0 0 0 0 0 0 0 0 0 0 0 0 0 0 0 0 0 0 0 0 0 0 0 0 0 0 0 0 0 0 0 0 0 0 0 0 0 0 0 0 0 0 0 0 0 0 0 0 0 0 0 0 0 0 0 0 0 0 0 0 0 0 0 0 0 0 0 0 0 0 0 0 0 0 0 0 0 0 0 0 0 0 0 0 0 0 0 0 0 0 0 0 0 0 0 0 0 0 0','758','1'),('B09_015493Noir_1_.g_76.ab1','015493','Noir_1_','1','39','381','agtctggaagaacctgcgtggagatctgaaccgcgacagcattctgagggctcagacaatggaactggccgatcgattgcgcttcttgaactccatccttgagatcgctgaagaggtcgagggattatccgttgagattcccgagattccagatcctctcctcaagccctggcagattcctcatcccatacaaccgattatggccaccgcaaacatgtttctgcgttgataatttcttttgctctttctcttttggggattttagtttaattagtgtggtaacttttctctgttatgtgtattattactattagtgttatctgtttgtgtcaaaaatatcgtgtggtccgcaatgcattgggttcctgagagagatgaatgtgagangggggcggcaannnnnnnnnnnnnnnnnnnnnnnnnnnnnnnnnnnnnnnnnnnnnnnnnnnnnnnnnnnnnnnnnnnnnnnnnnnnnnnnnnnnnnnnnnnnnnnnnnnnnnnnnnnnnnnnnnnnnnnnnnnnnnnnnnnnnnnnnnnnnnnnnnnnnnnnnnnnnnnnnnnnnnnnnnnnnnnnnnnnnnnnnnnnnnnnnnnnnnnnnnnnnnnnnnnnnnnnnnnnnnnnnnnnnnnnnnnnnnnnnnnnnnnnnnnnnnnnnnnnnnnnnnnnnnnnnnnnnnnnnnnnnnnnnnnn','6 6 6 6 8 9 12 11 11 10 8 6 6 8 8 13 10 11 16 14 14 14 9 8 6 6 6 8 10 12 10 16 14 16 16 9 10 10 9 18 21 29 32 34 34 34 34 34 35 35 46 46 39 29 29 29 29 29 34 40 40 40 40 40 40 40 40 40 40 37 37 37 40 40 40 40 35 35 35 35 35 35 35 39 40 46 46 46 40 40 40 40 40 40 46 46 46 51 56 51 51 51 51 45 35 35 35 35 35 35 40 51 51 56 51 40 39 39 39 39 39 46 56 35 35 35 35 35 35 40 40 40 40 51 51 51 46 46 46 39 39 39 39 39 39 46 46 46 40 40 40 40 40 45 51 45 45 45 45 45 45 51 51 40 43 43 43 43 43 43 43 43 43 43 43 43 43 43 43 43 43 45 45 51 56 56 56 43 43 43 43 43 43 43 43 43 43 43 51 51 43 43 43 43 43 43 43 43 43 43 43 43 51 45 45 45 51 51 51 51 43 43 43 43 43 43 45 51 51 51 45 45 45 56 56 56 56 56 43 43 43 43 43 43 45 51 51 56 56 56 56 45 45 45 45 45 51 56 56 56 51 51 51 56 56 51 51 51 51 51 45 45 45 45 45 56 56 56 56 51 39 39 39 39 39 46 51 45 45 45 45 45 51 51 51 51 51 51 51 51 45 45 45 45 40 35 35 35 35 35 35 40 40 40 45 45 51 51 45 45 45 56 56 56 51 51 51 56 56 56 56 56 56 56 56 56 56 40 40 40 46 46 46 56 51 56 45 35 35 35 35 35 35 45 51 45 45 45 56 56 56 51 51 45 45 45 40 40 40 40 40 40 40 56 46 46 46 46 46 44 22 19 9 11 9 4 0 4 7 7 7 9 6 6 6 6 6 4 0 0 0 0 0 0 0 0 0 0 0 0 0 0 0 0 0 0 0 0 0 0 0 0 0 0 0 0 0 0 0 0 0 0 0 0 0 0 0 0 0 0 0 0 0 0 0 0 0 0 0 0 0 0 0 0 0 0 0 0 0 0 0 0 0 0 0 0 0 0 0 0 0 0 0 0 0 0 0 0 0 0 0 0 0 0 0 0 0 0 0 0 0 0 0 0 0 0 0 0 0 0 0 0 0 0 0 0 0 0 0 0 0 0 0 0 0 0 0 0 0 0 0 0 0 0 0 0 0 0 0 0 0 0 0 0 0 0 0 0 0 0 0 0 0 0 0 0 0 0 0 0 0 0 0 0 0 0 0 0 0 0 0 0 0 0 0 0 0 0 0 0 0 0 0 0 0 0 0 0 0 0 0 0 0 0 0 0 0 0 0 0 0 0 0 0 0 0 0 0 0 0 0 0 0 0 0 0 0 0 0 0 0 0 0 0 0 0 0 0 0 0 0 0 0 0 0 0 0 0 0 0 0 0 0 0 0 0 0 0 0 0 0 0 0 0 0 0 0 0 0 0 0 0 0 0 0 0 0 0 0 0 0 0 0 0 0 0 0 0 0 0 0 0 0 0 0 0 0 0 0 0 0 0 0 0 0 0 0 0 0 0','690','1'),('B10_015493Evans__.g_80.ab1','015493','Evans__','1','18','381','nataatggagaacctgcgtggagactgaaccgcgaacagcattctgagggctcagacaatggaactggccgatcgattgcgcttcttgaactccatccttgagatcgctgaagaggtcgagggattatccgttgagattcccgagattccagatcctctcctcaagccctggcagattcctcatcccatacaaccgattatggccaccgcaaacatgtttctgcgttgataatttcttttgctctttctcgtttggggattttagtttaattagtgtggtaacttttctctgttatgtgtattattactattagtgttatctgtttgtgtcaaaaatatcgtgtggtccgcaatgcattgggttcctgagagagatgaatgtgagannngtgccgaannnnnnnnnnnnnnnnnnnnnnnnnnnnnnnnnnnnnnnnnnnnnnnnnnnnnnnnnnnnnnnnnnnnnnnnnnnnnnnnnnnnnnnnnnnnnnnnnnnnnnnnnnnnnnnnnnnnnnnnnnnnnnnnnnnnnnnnnnnnnnnnnnnnnnnnnnnnnnnnnnnnnnnnnnnnnnnnnnnnnnnnnnnnnnnnnnnnnnnnnnnnnnnnnnnnnnnnnnnnnnnnnnnnnnnnnnnnnnnnnnnnnnnnnnnnnnnnnnnnnnnnnnnnnnnnnnnnnnnnnnnnnnnnnnnnnnnnnnnnnnnnnnnnnnnnnnnnnnnnnnnnnnnnnnnnnnnnnnnnnnnnnnnnnnnnnnnnnnnnnnnnnnnnnnnnnnnnnnnnnnnnnnnnnnnnnnnnnnnnnnnnnnnnnnn','0 4 4 6 6 6 8 12 17 15 9 9 15 11 9 15 13 17 22 20 19 16 11 8 8 8 8 12 13 10 19 19 24 22 13 14 13 13 9 25 25 39 35 35 34 34 34 34 35 35 40 40 39 31 31 29 31 31 34 40 40 40 40 40 40 40 40 46 40 37 37 37 37 40 40 40 35 35 35 35 35 35 35 35 45 51 51 46 40 40 40 40 40 40 46 46 46 51 56 56 56 51 51 45 35 35 35 35 35 35 45 56 56 56 51 40 35 35 35 35 35 40 56 40 39 39 39 35 35 40 40 40 40 51 51 51 51 51 51 40 39 39 39 39 39 46 46 46 40 43 43 51 51 45 45 45 45 45 45 45 45 51 51 51 51 51 45 45 45 43 43 43 43 43 43 43 43 43 43 43 43 45 45 51 56 56 56 43 43 43 43 43 43 43 43 43 43 43 43 43 43 43 43 43 43 43 43 43 43 43 43 43 51 51 51 51 56 56 51 51 43 43 43 43 43 43 43 56 56 51 51 51 51 51 51 51 51 51 40 40 40 43 43 43 45 51 51 51 51 51 51 51 51 51 56 56 56 56 56 56 51 56 56 56 56 51 51 51 45 45 45 45 45 45 45 56 56 56 56 56 40 40 40 40 40 40 45 45 45 45 45 45 51 51 51 51 51 56 56 56 56 56 51 45 45 39 39 39 39 39 39 45 51 51 51 45 45 45 40 40 40 45 45 45 45 45 45 51 51 51 51 56 56 56 56 56 56 40 40 40 46 46 46 56 51 51 45 35 35 35 35 35 35 45 51 45 45 45 56 56 56 51 51 51 51 51 51 40 40 40 40 40 40 46 40 40 40 40 40 44 21 19 9 10 9 4 0 0 0 4 4 4 7 7 10 7 4 0 0 0 0 0 0 0 0 0 0 0 0 0 0 0 0 0 0 0 0 0 0 0 0 0 0 0 0 0 0 0 0 0 0 0 0 0 0 0 0 0 0 0 0 0 0 0 0 0 0 0 0 0 0 0 0 0 0 0 0 0 0 0 0 0 0 0 0 0 0 0 0 0 0 0 0 0 0 0 0 0 0 0 0 0 0 0 0 0 0 0 0 0 0 0 0 0 0 0 0 0 0 0 0 0 0 0 0 0 0 0 0 0 0 0 0 0 0 0 0 0 0 0 0 0 0 0 0 0 0 0 0 0 0 0 0 0 0 0 0 0 0 0 0 0 0 0 0 0 0 0 0 0 0 0 0 0 0 0 0 0 0 0 0 0 0 0 0 0 0 0 0 0 0 0 0 0 0 0 0 0 0 0 0 0 0 0 0 0 0 0 0 0 0 0 0 0 0 0 0 0 0 0 0 0 0 0 0 0 0 0 0 0 0 0 0 0 0 0 0 0 0 0 0 0 0 0 0 0 0 0 0 0 0 0 0 0 0 0 0 0 0 0 0 0 0 0 0 0 0 0 0 0 0 0 0 0 0 0 0 0 0 0 0 0 0 0 0 0 0 0 0 0 0 0 0 0 0 0 0 0 0 0 0 0 0 0 0 0 0 0 0 0 0 0 0 0 0 0 0 0 0 0 0 0 0 0 0 0 0 0 0 0 0 0 0 0 0 0 0 0 0 0 0 0 0 0 0 0 0 0 0 0 0 0 0 0 0 0 0 0 0 0 0 0 0 0 0 0 0 0 0 0 0 0 0 0 0 0 0 0 0 0 0 0 0 0 0 0 0 0 0 0 0 0 0 0 0 0 0 0 0 0 0 0 0 0 0 0 0 0 0 0 0 0 0 0 0 0 0 0 0 0 0 0 0 0 0 0 0 0','808','1'),('B11_015493PI20933.g_92.ab1','015493','PI20933','1','16','382','nactatggaagaacctgcgtggagactgaaccgcgaaccgcattctgagggctcagacaatggaactggccgatcgattgcgcttcttgaactccatccttgagatcgctgaagaggtcgagggattatccgttgagattcccgagattccagatcctctcctcaagccctggcagattcctcatcccatacaaccgattatggccaccgcaaacatgtttctgcgttgataatttcttttgctctttctcttttggggattttagtttaattagtgtggtaacttttctctgttatgtgtattattactattagtgttatctgtttgtgtcaaaaatatcgtgtggtccgcaatgcattgggttcctgagagagatgaatgtgaganaggggccgcaannnnnnnnnnnnnnnnnnnnnnnnnnnnnnnnnnnnnnnnnnnnnnnnnnnnnnnnnnnnnnnnnnnnnnnnnnnnnnnnnnnnnnnnnnnnnnnnnnnnnnnnnnnnnnnnnnnnnnnnnnnnnnnnnnnnnnnnnnnnnnnnnnnnnnnnnnnnnnnnnnnnnnnnnnnnnnnnnnnnnnnnnnnnnnnnnnnnnnnnnnnnnnnnnnnnnnnnnnnnnnnnnnnnnnnnnnnnnnnnnnnnnnnnnnnnnnnnnnnnnnnnnnnnnnnnnnnnnnnnnnnnnnnnnnnnnnnnnnnnnnnnnnnnnnnnnnnnnnnnnnnnnnnnnnnnnnnnnnnnnnnnnnnnnnnnnnnnnnnnnnnnnnnnnnnnnn','0 4 4 7 7 7 9 11 10 10 12 12 8 13 13 12 19 19 27 27 25 22 16 12 10 8 8 8 11 11 9 15 12 23 17 13 9 7 8 9 16 21 29 33 33 34 34 34 34 34 34 46 51 40 34 34 34 34 34 35 40 40 39 39 39 39 39 39 46 46 37 37 37 37 39 40 40 35 35 35 35 35 35 35 35 45 46 46 40 37 37 40 39 39 39 39 39 39 56 56 51 51 46 46 40 35 34 34 35 35 35 45 56 56 56 56 45 35 35 35 35 35 40 56 35 35 35 35 35 35 40 40 40 40 51 51 51 46 46 46 39 39 39 40 40 40 46 46 46 40 40 40 40 40 45 51 45 45 45 45 45 45 51 51 51 51 51 45 45 45 40 40 40 40 40 40 43 43 43 43 43 43 45 45 51 56 56 56 43 43 43 43 43 43 43 43 43 43 43 43 43 43 43 43 43 43 43 43 43 43 43 43 43 43 43 43 43 56 56 51 51 43 43 43 43 43 43 45 51 51 45 45 45 45 51 51 56 56 56 43 43 43 43 43 43 45 56 56 56 56 56 56 45 45 45 45 45 51 56 56 56 56 56 56 56 56 51 51 51 45 45 45 45 45 45 45 51 51 51 51 45 39 39 39 39 39 40 56 56 51 51 51 45 45 45 45 45 45 51 51 51 45 45 45 45 45 39 39 39 39 39 39 40 45 45 56 51 51 51 40 40 40 45 45 45 45 45 51 56 56 56 56 56 56 56 56 56 56 40 40 40 46 46 46 56 51 56 40 34 34 34 34 34 35 45 45 40 40 40 51 51 51 51 51 45 45 45 40 40 40 40 40 40 40 56 46 46 46 46 46 44 22 19 9 11 9 4 0 4 7 8 7 10 8 8 8 7 7 4 0 0 0 0 0 0 0 0 0 0 0 0 0 0 0 0 0 0 0 0 0 0 0 0 0 0 0 0 0 0 0 0 0 0 0 0 0 0 0 0 0 0 0 0 0 0 0 0 0 0 0 0 0 0 0 0 0 0 0 0 0 0 0 0 0 0 0 0 0 0 0 0 0 0 0 0 0 0 0 0 0 0 0 0 0 0 0 0 0 0 0 0 0 0 0 0 0 0 0 0 0 0 0 0 0 0 0 0 0 0 0 0 0 0 0 0 0 0 0 0 0 0 0 0 0 0 0 0 0 0 0 0 0 0 0 0 0 0 0 0 0 0 0 0 0 0 0 0 0 0 0 0 0 0 0 0 0 0 0 0 0 0 0 0 0 0 0 0 0 0 0 0 0 0 0 0 0 0 0 0 0 0 0 0 0 0 0 0 0 0 0 0 0 0 0 0 0 0 0 0 0 0 0 0 0 0 0 0 0 0 0 0 0 0 0 0 0 0 0 0 0 0 0 0 0 0 0 0 0 0 0 0 0 0 0 0 0 0 0 0 0 0 0 0 0 0 0 0 0 0 0 0 0 0 0 0 0 0 0 0 0 0 0 0 0 0 0 0 0 0 0 0 0 0 0 0 0 0 0 0 0 0 0 0 0 0 0 0 0 0 0 0 0 0 0 0 0 0 0 0 0 0 0 0 0 0 0 0 0 0 0 0 0 0 0 0 0 0 0 0 0 0 0 0 0 0 0 0 0 0 0 0 0 0 0 0 0 0 0 0 0 0 0 0 0 0 0 0 0 0 0 0 0 0 0 0 0 0 0 0 0 0 0 0 0 0 0 0 0 0 0 0 0 0','773','1'),('B12_015493Peking_.g_96.ab1','015493','Peking_','1','15','381','gataaggaagaacctgcgtggagactgaagccggaacagcattctgagggctcagacaatggaactggccgatcgattgcgcttcttgaactccatccttgagatcgctgaagaggtcgagggattatccgttgagattcccgagattccagatcctctcctcaagccctggcagattcctcatcccatacaaccgattatggccaccgcaaacatgtttctgcgttgataatttcttttgctctttctcgtttggggattttagtttaattagtgtggtaacttttctctgttatgtgtattattactattagtgttatctgtttgtgtcaaaaatatcgtgtggtccgcaatgcattgggttcctgagagagatgaatgtgaganggggggcggaannnnnnnnnnnnnnnnnnnnnnnnnnnnnnnnnnnnnnnnnnnnnnnnnnnnnnnnnnnnnnnnnnnnnnnnnnnnnnnnnnnnnnnnnnnnnnnnnnnnnnnnnnnnnnnnnnnnnnnnnnnnnnnnnnnnnnnnnnnnnnnnnnnnnnnnnnnnnnnnnnnnnnnnnnnnnnnnnnnnnnnnnnnnnnnnnnnnnnnnnnnnnnnnnnnnnnnnnnnnnnnnnnnnnnnnnnnnnnnnnnnnnnnnnnnnnnnnnnnnnnnnnnnnnnnnnnnnnnnnnnnnnnnnnnnnnnnnnn','4 4 4 8 9 10 14 10 12 15 13 13 14 14 10 19 19 33 33 25 28 19 14 11 8 8 9 13 13 18 14 13 15 10 10 13 10 10 9 18 21 32 35 35 39 39 39 39 40 40 46 46 40 34 34 34 34 34 35 40 40 39 39 39 39 39 39 46 46 37 37 37 40 40 40 40 35 35 35 35 35 35 35 35 45 51 51 40 35 35 35 35 35 40 46 46 46 51 56 51 51 46 46 39 31 31 31 31 31 31 40 51 51 56 56 45 35 35 35 35 35 40 56 40 39 39 39 35 35 39 39 39 39 40 51 51 40 40 40 40 40 40 45 45 45 46 46 46 43 43 43 43 43 45 51 45 45 45 45 45 45 51 51 51 45 45 45 45 45 43 43 43 43 43 43 43 43 43 43 43 43 45 45 51 56 56 56 43 43 43 43 43 43 43 43 43 43 43 51 51 43 43 43 43 43 43 43 43 43 43 43 43 51 51 51 51 56 56 51 51 43 43 43 43 43 43 45 45 45 51 45 45 45 51 51 51 46 46 40 35 35 43 43 43 45 56 56 51 51 51 51 51 51 51 51 51 56 56 56 56 56 56 56 56 56 51 51 51 51 51 51 51 51 51 43 42 42 43 56 56 45 45 45 45 45 45 56 51 51 51 51 45 45 45 45 45 45 51 51 51 45 45 45 45 40 35 35 35 35 35 39 40 40 37 40 40 46 46 40 40 40 45 45 45 45 45 51 56 56 56 56 56 56 56 56 56 56 40 40 40 40 40 46 56 56 56 46 30 30 29 29 29 33 40 51 45 45 45 56 56 56 56 56 51 51 51 51 51 40 40 40 40 40 40 40 40 40 39 39 39 27 19 16 13 9 4 0 4 6 6 6 6 6 8 9 8 8 4 0 0 0 0 0 0 0 0 0 0 0 0 0 0 0 0 0 0 0 0 0 0 0 0 0 0 0 0 0 0 0 0 0 0 0 0 0 0 0 0 0 0 0 0 0 0 0 0 0 0 0 0 0 0 0 0 0 0 0 0 0 0 0 0 0 0 0 0 0 0 0 0 0 0 0 0 0 0 0 0 0 0 0 0 0 0 0 0 0 0 0 0 0 0 0 0 0 0 0 0 0 0 0 0 0 0 0 0 0 0 0 0 0 0 0 0 0 0 0 0 0 0 0 0 0 0 0 0 0 0 0 0 0 0 0 0 0 0 0 0 0 0 0 0 0 0 0 0 0 0 0 0 0 0 0 0 0 0 0 0 0 0 0 0 0 0 0 0 0 0 0 0 0 0 0 0 0 0 0 0 0 0 0 0 0 0 0 0 0 0 0 0 0 0 0 0 0 0 0 0 0 0 0 0 0 0 0 0 0 0 0 0 0 0 0 0 0 0 0 0 0 0 0 0 0 0 0 0 0 0 0 0 0 0 0 0 0 0 0 0 0 0 0 0 0 0 0 0 0 0 0 0 0 0 0 0 0 0 0 0 0 0 0 0 0 0 0 0 0 0 0 0 0 0 0 0 0 0 0 0 0 0 0 0 0 0 0 0 0 0 0 0 0 0 0 0 0 0','696','1'),('E01_015501Archer_.b_09.ab1','015501','Archer_','-1','116','909','tttttgngnggngacnntttaagtgcnctcagttgngtnggnggngagngtcggggnccgcnannnancnnnnnnngtnnnnngnntttnnannnnngngnnnngttttttgnggggggggnnaaaaaaaccggnnnnnnnnnagnnggggggnaggggnggangnnggggggganngnaaagagggagggggaaagggggaaaggggagagggaagggagaaaanagggggaagaggaaagggganggngaggggagaaanaaaaggggggggggagactttttttttaaaagaggggtgtggaggaanagaagagaggaggagaagaggaaaaagaaaaaagaaagggaggaaaaagaaggaaagaaggaggaaagagagaggaaaggggggggaaaanannaaaagggaaagagggggaaaaaaaaaagggaaagaggggggaaaagaagaangaggggaaggagaaaaaaggaaaggagaaaagggagaaaaagaaaagaggagaaagaanaaagaaagagaagaagaaaagagagagggagaagggaggaagggaaaaaaanggaagggggaggagagaaagaaggagggagggaagaaggggaggaaaaggaggggggggaaangggagagagggaagaaaaaagagaaagaagaagagggaggaggagagagagggaaagggagaaaaagagagaggaaaaaagaagaaggngaaagaggaagagagaggaaaggaggaaggaagggggggggggagggaggngagaagaaggaaaaagggagaggagaagggggaggagagagagaaagaagaaagagaaagagaagataaaaaaagagaaaaaaaagagagaaaaaaaaggaggagaatagagagtaaggaggaggaggggaagaaaaggagaagaganagaaagagatgatataaaaatgggaaggtaggagaattaatt','10 10 10 10 7 4 0 4 0 4 4 0 4 4 4 0 0 4 8 6 6 6 4 4 4 4 0 4 4 4 4 4 4 4 4 0 4 4 0 4 4 0 4 4 0 4 6 4 0 4 4 4 4 4 4 4 0 4 4 4 4 0 4 0 0 0 4 0 4 0 0 0 0 0 0 0 4 4 0 0 0 0 0 4 0 0 4 12 4 0 0 4 0 0 0 0 0 4 0 4 0 0 0 0 4 7 9 9 9 9 4 4 0 4 15 13 24 22 15 13 4 0 0 4 13 8 12 12 15 15 14 9 9 4 0 0 0 0 0 0 0 0 0 4 4 0 0 4 7 9 9 13 4 0 4 13 13 8 4 0 4 15 4 0 4 0 0 4 9 10 7 7 9 7 4 0 0 4 0 4 9 4 4 4 8 8 8 8 8 12 10 10 10 9 9 9 10 10 9 6 6 8 8 4 4 9 7 4 4 4 4 10 13 9 20 13 11 9 9 13 14 9 9 4 4 0 4 4 11 13 9 8 6 7 8 6 6 9 8 8 6 6 8 8 11 4 0 4 4 0 4 6 4 4 4 4 6 6 13 6 4 0 4 9 9 13 19 16 8 8 9 8 8 15 14 8 8 8 8 6 7 8 10 15 17 15 10 8 4 4 9 9 9 9 8 7 7 7 8 8 8 8 7 13 14 13 10 9 4 0 4 12 11 7 7 9 9 11 6 6 6 9 8 6 6 6 7 9 9 9 9 9 9 9 8 7 9 9 11 16 9 9 9 10 9 9 13 8 7 9 7 7 7 7 9 6 6 6 6 8 8 8 9 10 10 9 4 4 11 11 10 9 6 6 6 6 6 10 4 4 9 9 9 9 9 9 9 14 12 11 10 10 6 6 9 14 16 9 9 4 0 4 0 0 4 8 7 11 10 12 11 11 4 4 8 6 6 4 6 9 11 11 14 14 19 16 15 10 6 9 6 6 8 8 9 9 8 8 6 6 8 8 6 6 4 4 4 6 9 9 8 12 6 6 4 0 4 9 9 6 6 6 6 8 4 4 9 9 9 9 9 4 6 6 6 11 6 6 10 11 7 7 8 13 16 14 11 7 7 7 4 9 9 9 9 9 4 7 7 7 9 9 11 8 8 8 8 12 8 8 8 6 6 4 0 4 7 7 7 7 9 7 6 9 8 8 6 6 13 8 9 10 10 8 8 9 6 6 6 6 8 12 9 9 7 6 8 6 6 13 8 8 8 6 4 6 8 9 9 9 8 6 9 11 13 4 0 4 6 6 8 8 9 9 10 10 10 10 9 9 6 6 8 8 10 10 9 9 8 10 6 6 10 8 11 9 8 8 9 13 13 8 9 8 6 6 6 8 6 6 6 6 9 9 9 9 13 11 14 9 9 9 9 10 11 11 10 8 4 0 4 8 8 6 6 8 14 19 10 9 9 7 8 9 9 9 9 8 8 6 6 8 6 6 8 8 9 8 8 14 8 6 6 9 11 19 9 9 9 9 9 9 9 8 8 6 6 8 8 6 6 6 6 6 8 6 6 12 12 8 8 10 13 13 13 8 8 8 8 8 8 6 6 8 8 11 7 7 6 6 6 6 8 8 9 9 7 4 0 4 10 9 4 4 10 10 8 9 6 6 9 6 6 8 8 13 6 6 6 10 11 9 9 6 6 8 6 6 4 4 8 8 9 9 10 10 11 11 9 9 4 4 9 4 7 8 7 4 4 0 4 4 4 8 8 6 6 6 6 8 8 8 6 6 6 6 8 4 4 9 9 21 9 8 8 8 8 10 9 9 11 10 6 6 6 6 8 8 12 13 13 9 9 10 16 11 8 8 6 6 8 8 4 6 8 6 6 7 6 8 9 10 10 9 9 6 6 6 6 13 13 12 8 6 6 8 9 11 9 6 7 13 9 9 9 13 10 10 9 9 9 17 17 19 10 9 9 9 9 6 6 6 8 8 6 6 6 6 8 8 8 6 6 8 8 8 9 6 6 9 9 11 9 7 7 9 9 9 9 11 9 9 7 7 7 7 10 9 12 19 6 6 8 8 8 8 4 0 4 8 4 7 9 9 14 13 8 8 6 6 10 10 12 8 7 6 6 6 6 8 6 6 6 8 8 9 9 9 8 8 6 6 6 6 9 8 10 6 6 6','960','0'),('E02_015501Minsoy_.b_10.ab1','015501','Minsoy_','-1','5','820','ttttgggnnnnnaattatcgctactnnttgngaaggtggtggcggccaaacagncttaaaatgtgaaattcttaaatcagcttttgaaaggaaaaaaaaaaacaaagcacctgttagaaagggaatttcttttaaaagcccttgggtttttttaaaaagttttcccttttgcctaagggccccaaagggaaccaaatcctacaggaagggcccatacaattgttttttgggggagggtcccccatttaaacaaaggcagtttttggttaactaaaaaataaaataaataaaaaaacccagggaaattccttgctttattgcccccaaccctccaaagttccaatccaaaagctttttggttgcaaatgaacccacccggaaaaccacccattgggaaagggtggccacctttcccgaagggcctttaatgtttttgggaaaaatttgtgatatcccatattgaaccctttatttttaattggaatttaaaagccacccaaaatggcccactacaaatttttttccaccatttcgggttccatccacctgctatacccttccaaaaaaattctctttaaaacgacaccacactccgcaaaacactctagccatccctccccacctcattacatccaacatacgccacccacttacctccctggaacctcctatctaccccacaaaatcacacatatttcatcctcacacttaatctctaccttctgtcgcaccaaatcccccaacgtacaccaccaagaacgacacccagagtctatcaacaactcacacacactccaaaccaaagctctcacacccttccccccaacccgccctctccctcccaccatctcgcccaactccatgatctcatgctcatactccatatactttgtcactcgctaacactcccaccatactccaccccatacatcaccaatcattcaacatcctgccacgtctttcccctcccctacctcactaccttccctcccaccttctcc','12 12 12 10 7 18 4 0 0 0 0 0 4 6 6 6 6 6 6 6 7 8 8 8 4 0 0 4 9 4 0 4 9 9 8 8 8 4 4 4 6 8 6 6 6 6 7 6 6 6 6 4 4 0 4 13 16 24 27 29 29 29 26 24 30 29 29 25 25 29 20 20 24 26 21 18 24 19 24 23 13 12 8 9 9 15 15 23 21 22 25 25 34 34 40 40 48 48 28 14 9 7 7 7 11 8 11 11 11 10 10 10 10 13 9 9 9 9 12 11 17 17 17 19 11 10 10 12 12 12 12 11 11 12 11 13 11 11 11 11 16 18 22 24 22 22 22 22 30 22 24 24 29 22 19 11 10 10 13 13 27 27 19 16 16 16 15 15 13 13 10 10 10 10 11 13 15 19 14 17 21 19 15 16 16 13 13 16 14 14 9 10 10 11 21 14 14 11 11 12 13 10 10 11 10 10 10 15 15 25 15 15 15 13 11 10 10 10 11 10 12 10 10 10 16 19 14 13 13 14 27 14 14 14 14 14 14 11 11 13 11 10 11 10 8 8 8 10 11 11 11 12 15 15 15 12 10 13 13 14 23 19 12 12 10 17 12 14 11 11 11 15 22 27 33 46 15 15 15 19 25 12 11 11 18 25 14 17 17 36 36 36 33 11 11 11 19 25 25 27 22 30 24 27 11 13 13 16 13 20 13 13 13 19 20 24 13 13 13 15 13 15 14 17 17 18 24 24 23 14 13 11 24 13 16 11 11 10 10 12 13 11 12 12 11 14 14 33 33 15 12 10 10 12 19 16 14 13 11 12 12 9 10 10 12 10 11 11 11 11 16 16 18 14 13 13 13 13 10 13 13 31 14 15 14 16 13 16 13 11 11 11 13 19 24 24 15 18 15 13 12 10 10 10 10 10 10 10 10 11 11 16 16 27 14 13 13 13 20 13 17 17 17 15 24 19 16 16 14 14 14 25 19 24 16 17 13 13 13 27 27 24 19 11 11 11 11 11 11 10 16 11 11 11 13 16 13 10 9 13 11 10 9 13 11 13 11 11 11 11 11 13 24 19 16 13 11 11 10 10 10 10 12 9 10 9 33 33 36 33 16 11 11 13 13 14 17 22 22 17 16 13 11 11 13 13 24 11 10 10 10 10 10 10 11 19 25 22 20 18 19 11 9 8 7 8 8 12 10 13 11 9 9 9 12 10 9 9 9 9 9 9 11 12 8 8 9 9 10 9 7 7 10 9 8 8 6 6 8 6 8 10 21 21 14 9 9 9 9 8 13 6 6 9 12 13 9 9 6 6 6 6 8 8 6 6 8 9 9 8 10 8 10 10 10 13 10 9 8 9 11 8 8 8 9 14 10 9 8 9 10 10 10 10 10 10 10 16 11 11 10 7 7 13 9 9 8 8 6 6 8 8 11 13 8 6 6 6 6 6 6 6 6 8 6 6 8 6 6 6 10 10 12 12 7 6 9 8 9 7 7 6 6 6 6 8 8 10 12 8 9 8 8 8 6 6 8 10 10 13 10 10 11 8 8 8 7 7 9 13 14 13 6 6 8 8 9 9 9 9 9 9 9 7 7 7 7 8 8 9 9 9 8 7 7 9 9 8 8 6 6 6 8 8 6 6 6 6 7 6 8 6 6 8 8 6 6 13 8 13 10 9 10 8 6 6 6 10 9 9 9 9 8 9 8 6 6 6 10 8 9 9 9 9 9 9 9 9 6 6 6 6 8 9 8 8 6 6 8 8 9 9 9 9 9 9 9 12 10 13 9 9 9 9 9 4 6 8 6 6 6 6 8 8 7 4 8 6 4 8 9 9 9 11 14 12 18 15 22 16 19 12 13 13 13 8 7 15 9 7 7 9 7 6 6 6 6 8 6 6 8 12 9 9 9 9 7 6 8 6 6 6 6 6 9 9 8 8 6 6 13 10 6 6 6 6 6 9 9 9 7 7 6 8 6 6 8 6 6 8 8 6 6 8 8 11 10 8 8 8 6 6 6 8 7 7 9 7 7 9 8 8 7 7 6 6 6 6 8 6 6 8 8 9 6 6 6 6 8 8 9 9 7 7 9 9 6 6 6 6 6 6 6 6 8 11 13 9 7 7 10 9 8 6 8 6 6 8 8 8 8 6 6 8 8 9 9 8 6 6 6 6 6 10 6 7 14 10 6 4 9 4 4 8 4 7 7 4 4 6 6 13 11 10 6 6 8 11 10 9 10 7 7 7 7 7 9 7 8 9 8','1001','1'),('E03_015501Noir_1_.b_09.ab1','015501','Noir_1_','-1','33','672','ttttggggngnnaacgtctagattacntacttggaaagactgggtggtcccacaacattaaaatgtgaaatgcttaaatcagcttgtgaaaggaaaaaaaaaaaaaaggcacttgttggaaagggaatttcttttgaaaaaccttgggattttttaaatagtttttccttttgtttaagggccccaaagggtaacaaatcctacagtaagggcacttccaattgtttttttggggaaggttcctgaaaaaaacaaaggcagttttgggttaactaaaaaataaaataaataaaaaattccagggaaaatccttgctttattgcccaaaaccttccaaagttcaaatcaaaaagcttttttgttgtcattgtacccacccgggaaaacacccggtgggaaagggttgccacatttcccgaagggcttttaatgtttttggaaaaaatttgggatttccctttttgaacactttttttttgattggaatttaaaaggcacccaatatggcccccttttaatttttttcccacaattggggctacatgcaattgttttacccatacaaaaaaatttttttttaataaaataaatattttgaaaaaagattttgggaccttgggcagctttgtttcattttaaaaagggtagcacatcattttttgagattctggttttccccttaaaattgcccatgttatcattggggcggaaatttcctatcctggggaaataacgccctaagtgtaaacccttaaaagggtccctaaaattttaatccatggtatgttccctttcaagaaaaaatgaataccctggctgaaaaattgaagtttaaatccatatttgggaacagccccaaaactttttttttattaaaataatggtttcaaacaagatcccacgggaaaggtttaaatccttaaagaaaagtttgatttttactggtcatttcaaaaaaaaataaaaggggtaatgtgggggtgtgtcccacatgncacctcatttatttaactttatt','9 9 9 7 7 10 9 4 0 4 0 0 4 6 6 6 6 6 6 6 6 6 6 6 6 4 0 4 9 11 9 9 16 20 10 9 9 9 7 7 7 4 8 9 14 11 11 9 9 9 10 13 7 7 9 15 15 20 20 20 19 29 29 34 32 29 37 35 22 21 9 9 9 13 18 25 17 17 14 19 19 22 18 22 19 19 27 31 26 35 32 34 34 34 40 40 56 56 56 56 56 48 44 39 27 25 13 13 11 13 12 10 9 10 10 19 10 10 10 9 10 10 14 14 17 19 12 12 12 10 10 10 12 12 11 11 11 24 15 15 13 13 13 13 17 19 16 12 12 12 23 24 37 34 31 31 19 15 11 11 16 16 33 33 15 13 13 19 19 25 17 17 14 18 16 16 11 11 14 24 23 23 23 15 17 17 17 12 12 16 12 12 10 12 12 12 16 16 13 10 10 10 13 11 11 11 13 12 12 16 20 24 13 11 10 11 11 13 13 11 13 10 11 10 10 10 16 16 18 18 13 13 25 11 13 13 13 13 22 17 17 13 17 16 18 18 18 18 24 19 24 13 13 13 13 13 14 15 15 15 18 18 31 22 13 13 13 22 15 22 12 10 10 10 22 24 46 50 27 22 22 27 36 24 22 21 21 21 21 21 24 48 50 50 33 24 15 15 18 33 33 33 33 37 33 33 21 21 21 33 33 18 18 15 19 19 23 22 12 11 11 11 13 15 15 18 15 15 13 13 11 13 11 13 13 13 16 12 13 16 23 18 21 21 21 21 21 21 21 33 29 15 15 10 10 19 25 33 21 21 21 13 15 10 10 11 11 11 11 10 13 11 15 15 33 21 18 18 19 19 10 15 15 33 19 16 16 15 16 16 11 11 11 11 15 15 16 15 10 13 11 13 14 11 13 13 14 14 13 13 13 15 19 28 19 29 15 15 13 14 19 24 25 15 15 19 18 18 17 14 14 15 16 28 20 21 15 15 13 13 13 33 33 26 26 22 16 16 13 14 13 13 14 24 21 16 16 11 11 12 16 12 11 11 11 16 13 13 13 14 17 28 28 34 37 37 24 16 13 11 10 11 9 12 12 11 16 15 27 27 27 16 13 14 14 18 19 22 21 23 22 19 13 13 11 11 11 16 16 16 10 10 10 11 11 18 14 14 15 27 27 28 25 22 11 11 10 12 10 10 10 13 13 18 18 21 22 16 16 14 14 12 12 13 15 15 15 12 11 11 11 14 14 15 15 15 10 10 12 11 11 11 11 13 27 27 28 25 16 16 24 48 48 48 48 48 48 27 19 11 11 12 9 10 19 12 9 8 10 10 12 9 10 10 13 12 15 12 12 24 24 12 8 8 8 11 12 9 9 9 9 8 8 8 8 9 10 13 10 8 8 8 8 8 8 10 9 12 12 12 10 7 7 8 25 12 19 19 19 15 11 11 8 8 7 8 8 8 8 8 8 10 7 7 7 9 21 21 22 9 7 7 7 7 7 7 7 8 8 8 9 13 21 9 9 9 10 9 9 9 9 11 13 7 6 6 6 8 7 7 7 6 8 6 6 6 6 7 7 8 8 8 8 14 9 7 7 7 7 6 6 6 6 6 6 6 6 6 7 9 7 4 4 4 4 8 7 6 6 6 6 6 6 6 6 6 6 7 9 7 4 4 4 6 6 6 10 11 10 10 10 10 6 9 6 6 6 7 7 6 6 7 6 6 9 6 6 6 6 6 6 13 6 6 6 9 6 6 9 8 6 6 6 6 6 8 7 7 8 8 10 10 10 9 11 9 9 9 8 10 6 6 6 6 6 6 6 6 6 6 6 7 6 8 6 8 10 8 8 6 9 9 6 8 6 7 9 8 4 6 6 6 8 8 6 6 6 9 8 8 7 7 6 7 7 7 6 6 6 6 6 8 8 9 9 9 7 8 10 9 8 11 8 7 15 10 10 9 7 7 10 8 6 6 6 8 8 8 9 7 7 8 6 6 6 10 8 6 6 6 6 6 6 8 8 8 8 6 6 6 6 8 8 8 6 6 6 4 7 7 6 6 6 6 6 6 6 8 9 8 6 6 6 6 8 6 7 7 6 6 6 6 8 7 7 7 7 10 6 6 4 4 4 4 8 4 7 6 7 6 6 8 8 9 8 8 12 7 7 6 8 6 6 6 7 7 7 6 7 6 7 6 8 6 6 8 8 9 6 7 6 6 8 6 6 6 8 6 6 6 8 4 7 4 0 4 9 4 7 6 6 6 8 8 6 6 6 6 6 8 9 8 8 8 7 7 7 7','1018','1'),('E04_015501Evans__.b_10.ab1','015501','Evans__','-1','7','702','tttgggggcnnaagttgcagattacttactatgaagatatccggtgatacccacatacattaaaatgtgaaattcttaaatcagcttgtgaaaggaaaaaaaaaagcaactgctagagaaggaaattcatctgaaagaccattggatttcttcaatagtttttccctttgtctcagggacccaaatggtaacaaatactacagtcaaggcacatacaactgcatatatggtgaaggttcctgacaagaacaaaggcagcttctggttaactaaaaaataaaataaaataaaatccaaggaaaatacatgcattaatgcacacaaacctccagagctccaatccaaaagcatatttgctgtcaatgtaaccaaccaggaaaacaaccagttggcaagtgttgccacacttcccgcgaggcctttaatgtttattggaagaatctgtgatatgccatattgaacacattaactttgactgcgacttcaaatgcaaccaataatgcacactactaattctatttccacaatttgtgttacatgcaactgttataaccatacaaaagaatttttttttcatgaaatacatgatctgcaaaaagatgttagtgacttgtgcagcattgattcatcttcaaaatggtagcacatcatctattgagattactgttttacccataagattgtcacatgtatcattgttgctgcatattcctatactttgggaataaaagcctaaaaatgtaaaccataaaaatggtccctcagactttataatccatggcataacctcccattccagagaagaatgcataaccatggcctgaagaattggaagtttaagaatgtatatttggggaccaagcgctaaaacttctatttttcatataaaatacatgtttaaaatcccaattccaccgggaagggtgttaattccatcaagaagatttttgattacacccgggatcaattcaaaaaaaaacctaaaaaggggaaatttcaaggcttgggcccccctagcgaccccctttttataaaagttgtattttagc','9 9 8 8 17 17 12 19 4 0 0 4 7 7 7 7 6 6 6 6 6 6 6 6 6 6 6 8 13 19 7 7 7 6 8 6 6 4 4 4 4 4 4 4 9 9 9 11 11 17 13 13 13 10 8 8 10 19 29 34 34 34 34 40 40 40 34 34 46 39 39 39 40 40 40 45 45 45 39 35 35 35 35 35 29 45 30 30 35 45 32 39 34 34 34 34 40 40 51 51 56 48 39 29 24 24 20 24 27 20 27 17 23 14 16 14 13 16 19 26 29 35 35 32 32 33 35 23 28 26 28 28 42 26 29 24 24 24 26 26 32 28 22 22 32 32 32 35 29 29 29 30 30 30 42 35 37 42 42 46 46 42 42 42 29 30 30 37 33 33 29 29 29 29 29 29 29 29 29 32 35 39 42 44 44 37 37 37 37 22 28 37 42 37 37 31 27 27 33 33 31 31 33 33 41 41 41 35 35 35 35 31 33 35 35 35 37 37 41 35 35 33 33 27 33 27 33 22 33 16 21 21 33 33 50 50 50 50 44 44 42 42 42 35 33 29 35 35 35 35 44 50 50 50 50 37 30 21 21 21 21 21 21 37 29 38 40 33 33 33 35 40 40 40 50 41 41 35 40 40 38 38 37 40 40 37 37 37 40 40 38 47 42 42 42 42 41 41 42 42 42 36 42 35 35 35 37 37 37 35 35 35 40 35 41 41 44 35 35 35 37 37 42 42 44 41 42 37 33 33 15 15 15 33 33 35 42 42 44 44 42 42 42 42 46 42 37 37 33 33 33 33 33 37 37 35 33 33 30 30 35 32 35 41 37 41 37 41 42 42 42 42 42 42 41 41 41 42 46 41 41 41 41 41 35 40 35 42 37 44 44 50 50 37 50 35 35 35 37 37 42 42 35 35 35 41 35 35 50 50 42 33 33 29 26 26 33 39 37 47 44 50 50 44 44 44 37 33 35 29 29 30 33 33 33 28 15 15 13 33 20 28 28 26 26 26 37 26 29 29 35 35 42 42 35 37 30 42 42 42 42 39 39 37 42 42 42 40 35 35 37 44 37 39 37 37 37 27 24 24 26 37 33 36 36 42 42 42 47 47 47 44 42 42 42 42 42 42 44 44 42 42 30 30 30 33 33 37 37 37 44 44 44 42 18 18 15 25 25 44 30 31 28 29 29 29 42 42 30 30 18 18 18 33 30 34 35 35 42 42 42 42 42 42 42 27 27 18 18 18 30 29 31 29 29 27 27 33 40 27 24 11 10 10 15 19 40 40 48 48 48 48 30 23 19 19 19 19 24 36 27 28 28 28 30 30 27 30 26 24 24 27 33 37 46 28 25 13 13 13 20 17 24 32 29 20 16 16 21 21 14 17 14 15 14 19 18 19 18 20 24 29 24 21 15 15 14 14 9 9 9 17 17 18 22 18 19 20 14 14 19 19 19 10 12 12 21 16 18 18 13 13 10 13 9 10 11 11 10 10 11 11 24 19 21 13 15 8 9 9 15 19 20 19 23 16 10 8 8 8 8 8 8 8 7 8 10 14 13 10 10 8 8 8 8 8 8 11 11 9 9 15 20 11 10 9 11 11 8 9 9 10 10 11 9 11 13 15 10 8 8 8 9 9 10 11 8 8 8 7 11 8 10 17 16 12 13 8 8 9 9 9 9 10 10 12 8 10 10 9 14 10 7 7 7 6 6 6 6 7 7 9 10 8 7 7 6 6 6 6 6 6 8 6 11 6 6 8 9 8 7 7 7 7 6 6 6 6 6 6 7 6 6 6 6 6 6 6 7 7 6 6 6 6 6 6 10 10 9 9 9 8 7 7 6 6 8 6 8 8 7 9 10 7 7 7 7 9 6 6 6 6 7 6 6 6 6 6 6 6 7 7 7 7 6 6 9 7 6 6 7 7 7 10 8 6 6 6 6 6 6 8 8 13 6 6 4 6 6 6 4 6 6 6 6 6 6 6 10 6 6 6 6 8 6 7 7 7 7 7 9 7 8 8 6 6 6 6 6 6 6 6 6 8 6 7 8 8 8 8 8 8 8 9 7 7 7 7 9 6 6 6 6 4 4 4 6 6 6 6 6 6 7 8 8 8 8 7 10 10 7 4 4 4 4 4 9 12 6 6 6 6 6 6 7 7 7 7 8 6 7 6 7 7 6 6 6 6 6 6 7 7 7 8 9 9 6 6 6 6 7 6 6 8 9 7 9 7 7 6 8 6 8 7 7 8 10 8 7 8 6 4 4 4 6 6 7 8 9 7 7 9 8 9 4 4 4 4 4 4 6 6 6 8 11 9 10 9 8 8 6 8 6 6 6 6 6 6 6 7 7 7 9 7 7 6 6 6 6','1049','1'),('E05_015501PI20933.b_09.ab1','015501','PI20933','-1','1','928','tttgggnnnnaactacagttatatgtgaatgtgtgggggcacactncattaaaatgtgaaattcttaaatcagcttgtgaaaggaaaaaaaaaaacaaagcacttgttaaagagggaattttttttaaaaaaccttgggattttttaaatagtttttccttttgtttaagggccccaaatggaaacaattcttacagtaagggcacatccaattgtttttttggggaaggttcctgaaaaaaaaaaaggcattttttggttaattaaaaaataaaataaataaaaaattccagggaaattccttgctttattgcacaaaaacttccaaagttcaaatcaaaaagcttttttgttgtaattgtacccacccgggaaaacacccagtgggaaagtgttgccacatttcccgaagggcttttaatgttttttgaaaaaatttgggatttccctttttgaacactttttttttgattgcaatttaaaatgcacccaatattgcccctttttaattttttttccaaaattggggctacatgcaactgttttacccttacaaaaaaatttttttttaataaaatacatgttttgcaaaaaaatgttggggctttggccccaattgtttcattttaaaaaggggaccattattctttgggaattacggttttacccttaaaatgggcacatgtttcattgggccggatattctttttctttggaataaagccttaaaggtaaaccttaaaatgggcccttaaaatttatatcatgggttgctctcccttccagaaaaaggcataccctggcttgaaaaattggaatttaataacattttggggaaccagccccaaaccattttttttataaaattccaggnttccatcccgccctcccggggaggttctattttttacaagaaatttttttttttcctgtgtcaattcngtaaaaatataaagggggcctcttcngggctgtccccccacttcccccccctattttactctctt','12 19 13 8 7 4 0 0 0 0 4 6 6 6 6 6 6 6 6 6 7 7 7 7 9 9 10 10 10 10 6 6 6 8 8 12 14 14 20 10 9 9 11 11 4 0 4 24 24 33 36 39 40 40 40 40 40 40 37 37 40 40 40 40 40 40 56 45 34 34 34 34 34 21 24 13 15 12 31 23 39 34 34 34 34 40 40 56 56 56 56 56 20 17 9 9 9 10 11 13 13 13 10 10 10 13 19 10 9 9 9 9 9 9 9 17 19 12 11 11 12 11 12 11 13 11 13 13 25 19 17 17 19 18 18 19 16 13 13 13 13 31 27 44 44 31 31 19 19 11 11 13 13 30 27 26 21 21 23 26 25 24 18 20 21 19 18 14 14 16 20 20 17 15 15 15 13 13 11 11 11 13 13 11 11 11 12 10 10 10 10 10 10 13 13 10 13 13 13 10 15 15 24 13 13 11 11 11 11 11 10 13 13 13 10 10 10 16 22 27 27 19 19 29 11 11 13 15 15 33 19 24 15 18 15 18 18 18 18 33 22 33 18 16 16 16 15 15 15 15 15 15 18 31 29 18 18 15 19 19 24 16 11 11 16 26 39 46 44 22 22 22 33 33 21 21 21 33 21 21 21 33 48 50 48 37 21 21 21 24 33 24 24 21 33 24 31 15 15 15 19 19 33 21 21 21 21 24 24 21 21 21 18 18 18 18 18 17 17 13 13 11 15 11 13 14 18 23 15 15 13 19 15 21 21 21 21 21 21 21 33 29 15 13 10 10 16 25 24 24 18 18 13 15 10 11 15 11 14 14 13 13 11 15 15 24 11 11 11 13 13 10 13 13 33 24 18 18 15 13 13 15 10 10 10 13 13 16 16 11 15 13 13 13 11 15 15 13 13 15 14 14 15 23 28 21 33 15 15 15 13 19 19 23 17 15 20 19 19 14 14 14 14 14 25 16 20 14 14 12 17 14 33 33 26 26 23 20 19 13 13 11 12 16 24 18 13 13 11 11 11 16 12 12 11 11 16 15 13 13 14 16 25 27 30 42 33 25 16 16 11 11 12 10 10 10 11 16 19 25 25 24 16 14 17 18 18 17 17 14 19 16 16 14 16 13 17 18 16 16 13 11 11 11 12 12 16 11 11 11 33 33 34 27 22 14 13 12 13 12 12 11 15 15 12 12 11 16 11 11 11 12 12 15 15 17 14 13 14 11 11 11 13 11 12 12 12 10 12 13 13 13 13 13 13 31 27 27 27 12 12 14 31 31 48 48 48 48 27 19 11 11 12 12 12 19 18 15 15 12 11 10 8 8 8 14 11 9 7 7 19 19 17 10 8 8 8 8 8 10 8 8 16 11 11 9 9 11 8 8 6 6 6 8 7 7 7 10 10 10 9 7 7 7 8 19 9 11 12 14 14 11 10 6 6 6 6 6 6 6 6 6 6 6 8 7 7 7 24 7 7 6 6 9 13 8 8 8 6 6 6 6 8 6 7 7 7 7 8 9 9 11 19 13 9 9 6 7 6 8 6 8 8 12 11 11 17 12 10 10 9 9 10 9 7 7 7 9 10 9 8 8 8 8 8 9 8 9 8 6 6 6 6 6 6 10 7 8 8 8 12 8 8 7 7 7 7 7 8 9 9 8 9 10 6 6 6 6 4 4 6 8 8 7 7 7 8 8 8 7 7 7 7 7 7 9 13 9 10 9 7 7 9 10 8 6 9 7 7 6 10 6 4 4 4 7 7 7 8 8 8 8 11 8 6 6 6 13 8 9 8 6 6 8 8 6 6 6 6 9 15 13 12 6 6 6 6 6 9 9 6 8 8 8 7 7 7 7 9 9 9 6 4 4 4 6 8 9 8 8 6 7 7 7 12 6 6 6 6 6 6 7 10 9 9 9 4 6 4 6 7 8 9 9 9 6 6 6 4 4 6 6 6 6 9 9 9 8 6 6 6 6 4 0 4 4 4 6 8 9 13 12 9 12 8 8 6 6 6 6 8 8 9 9 4 4 7 6 6 6 6 9 8 8 6 6 8 8 8 8 6 6 8 8 12 16 8 15 8 9 6 6 6 6 6 8 8 9 19 9 9 7 6 6 8 6 6 11 10 7 4 0 4 6 6 6 6 6 8 4 4 8 12 13 7 7 7 12 12 7 8 4 4 6 4 9 4 0 4 8 8 7 7 6 8 6 6 8 6 10 10 10 9 9 9 8 8 6 6 9 6 6 8 4 4 8 13 13 7 7 7 6 10 7 7 9 7','1007','1'),('E06_015501Peking_.b_10.ab1','015501','Peking_','-1','79','683','nttgggggnaatcatacgattccgntagatgagtgacgtnccganangacgnannnnnnnnnnnnattnnaannagataaatggtnataggggagggtgtaaaaaaagacagaggttaannnttaattagatagganatgattttaaatttttggggtgatattgtagtatttaatatgttatataagtagagagaatgagtttttagaggaaagattataagataattttagaggaaattgtaaagagagggttagttgagagttgttttgaaatatatagagtatgaaggagaggggagacatttattttatatatgaatagtatgatgttgttgngagnnaattaattatattttgttngntataaaagagttaaatagtaataatatgaatatgttagagttttaatagatgtagaaataaataggtgtttgaaggaagtatattttgatatatgaatgtttgttagatagattttatattaaagatgatagtattattataggattagaataataattggatantatatgttggtgtatatgttaaaataaaagnaattgtttatattatattatatatgattgntagggaaaagagagtgtaaaatattatgtaggatagtggttnntggttttattgtgtataattatttttttttggtggagaaggtgataaaatatagaagagtttttgagtaataanaagagttttatatattgtgggatttgttgagtatttttttgtgtgggggagtataaagaaaaatatatttatatttatgagatagtaaatattattgggagaataatttaaagaatatttggagaatatggttataaataggtgaatatattgtgtttataaatgaatatttttattgtgtgggaggagaatatgtatttttattttaagntttatagtaatattatataaatgtaaataatttttannataatanttagtagatttanataataaatttaatgagtatgttgttatttattagttaaaattaattaatnatatatatataatttgttattttattaatntatttagtaattatatatgtgtatttgnattatatattntttatataattgataaanatatagaagtaatatatatgtttntagttgtgatnataatanngatatatttnnatatatttatatatatgttatatgtatgtatatgttataataattatatattaatatgttattagataatgtagtattagtttgttagattaaagaattnagttantattattaataattattattatgtatttgtaatgttattattgatattttaatataagtattggtattataattgttatatatntattatataatatatataaatgtattattaattantgataaaatttt','0 4 4 4 4 9 9 4 0 4 4 4 4 6 6 6 6 6 6 6 6 6 6 4 0 4 6 6 6 6 6 6 6 6 6 6 6 6 4 0 4 4 7 4 0 4 0 4 4 7 4 0 4 0 0 0 0 0 0 0 0 0 0 0 0 4 8 4 0 0 4 4 0 0 4 6 6 10 14 32 21 19 7 7 4 0 4 4 4 4 8 7 4 4 4 7 6 6 6 8 14 8 8 10 6 7 6 4 4 4 4 6 7 6 10 13 16 13 4 0 0 0 4 13 13 20 11 11 11 10 10 9 9 9 11 4 0 4 8 8 9 10 12 10 9 8 8 6 6 13 13 12 6 6 9 13 6 6 13 8 6 6 8 6 6 8 6 6 13 19 15 10 8 8 7 11 8 8 6 6 8 10 6 6 6 16 19 11 11 8 7 9 14 9 10 10 16 13 6 6 6 6 9 9 14 10 10 10 11 19 15 17 7 13 6 6 6 9 11 16 16 11 6 4 6 6 8 13 8 9 12 16 16 20 19 16 9 10 9 10 9 8 8 15 7 7 9 6 6 6 9 7 6 6 6 8 4 4 4 4 8 12 13 9 7 6 6 6 7 10 10 11 15 10 9 8 7 6 6 6 13 13 9 10 7 9 11 9 7 7 10 10 10 9 9 7 7 7 6 6 6 6 13 7 6 7 7 8 8 8 7 7 7 7 7 7 9 9 10 16 12 10 10 7 7 8 6 6 6 6 6 7 7 7 7 9 4 0 4 9 4 0 0 4 8 8 6 6 6 8 6 6 8 10 10 7 12 7 7 9 4 0 4 0 4 6 6 7 8 7 12 8 6 6 8 6 6 10 8 10 11 7 7 7 10 11 14 15 6 6 8 8 9 13 6 6 6 6 8 8 8 10 4 4 4 8 8 9 9 15 13 7 7 9 10 12 11 11 11 12 7 6 6 15 16 19 11 9 7 8 9 6 6 6 6 6 6 6 8 6 6 6 8 9 8 7 7 7 10 7 11 10 11 6 7 6 11 10 10 10 11 13 9 14 8 6 6 13 12 13 11 12 7 7 8 6 6 9 9 7 7 8 8 6 6 6 15 6 7 9 6 6 6 6 6 6 9 9 8 8 9 7 7 7 7 7 7 7 10 12 15 13 9 6 6 6 6 11 16 12 13 10 8 11 6 6 6 4 0 4 9 8 7 8 8 7 6 6 6 6 6 8 6 6 6 6 8 6 8 14 10 10 8 8 8 10 8 7 4 0 4 4 4 4 4 6 6 6 8 7 7 6 6 6 6 6 8 8 6 6 6 8 18 9 9 7 7 13 4 0 4 9 8 8 6 6 6 6 6 7 7 7 7 11 6 6 6 6 13 13 4 4 4 6 8 6 6 8 10 7 7 7 7 6 8 6 6 8 13 15 4 0 0 4 6 10 10 9 9 11 8 6 6 6 8 6 6 6 6 8 6 6 8 10 13 12 15 21 10 13 7 13 7 7 7 9 6 6 6 6 8 8 8 6 4 4 4 6 6 13 14 20 20 19 17 4 4 4 7 4 6 6 6 6 7 11 6 6 6 6 6 10 8 6 4 4 0 4 6 6 6 9 6 8 13 6 6 6 8 6 6 9 11 14 13 14 9 6 6 6 6 4 4 4 8 6 6 10 7 7 7 9 9 9 8 8 8 6 6 10 6 6 12 6 6 8 8 6 6 12 9 10 8 6 6 6 8 9 15 4 4 4 4 4 6 10 7 6 6 6 6 9 6 6 6 6 6 6 6 6 6 6 6 12 12 11 6 6 6 6 6 6 8 6 6 6 6 6 8 6 6 6 7 7 6 7 10 9 6 6 6 6 6 6 13 12 10 10 6 6 6 6 9 8 14 13 6 8 6 6 6 8 8 6 6 6 6 6 6 8 4 8 8 6 6 8 6 6 6 6 6 6 6 8 6 6 13 7 8 7 7 9 9 10 6 6 6 10 6 6 6 6 6 6 7 7 7 7 7 6 6 6 6 8 8 6 6 8 6 7 11 9 6 6 8 8 7 7 6 6 6 8 8 8 8 6 4 0 4 11 10 6 6 8 8 6 6 9 12 9 6 6 6 6 6 6 11 9 12 8 8 6 6 8 8 8 8 4 6 6 4 4 9 4 0 0 4 8 8 9 7 4 0 4 6 6 6 8 10 11 9 6 6 7 4 0 4 6 9 10 11 7 6 6 6 8 8 9 6 6 6 7 6 8 8 6 6 8 8 6 6 6 6 8 8 6 6 6 6 4 6 6 8 7 11 11 7 7 6 7 12 14 17 17 8 4 0 4 6 10 12 13 6 6 8 10 6 6 6 6 10 6 6 6 6 7 11 8 10 9 6 6 6 7 6 4 0 4 6 6 6 6 9 9 6 6 6 6 6 6 6 6 6 6 6 6 6 8 6 6 6 8 4 4 0 4 6 6 6 13 11 6 6 9 4 0 4 8 7 6 6 8 10 8 6 6 8 6 6 6 6 6 4 0 4 7 7 15 15 16 9 4 4 4 6 8 6 4 4 4 4 4 6 6 6 7 4 0 4 4 4 4 4 4 7 11 11 4 0 4 13 10 7 7 4 0 0 4 4 8 6 8 6 6 6 4 0 0 4 8 6 6 6 6 6 6 6 8 6 6 11 6 7 7 7 7 7 8 8 12 7 7 9 9 9 6 6 6 6 6 6 8 8 6 6 6 6 6 6 8 8 8 8 7 8 6 6 8 7 7 7 7 6 6 8 6 6 6 6 6 6 6 6 6 6 6 8 6 6 6 6 6 8 6 6 8 8 7 6 8 4 4 4 8 10 10 10 8 6 6 6 4 4 4 6 6 4 0 4 6 6 6 4 0 4 13 8 6 6 12 6 6 8 6 7 6 13 8 6 6 6 6 6 13 13 8 6 6 6 6 9 7 6 6 7 6 6 6 6 13 14 8 6 6 8 6 6 8 8 6 6 7 8 13 13 8 8 8 8 6 6 6 8 6 6 6 6 6 6 6 6 6 6 8 8 6 6 8 7 7 9 8 8 8 8 6 4 0 4 6 6 8 10 10 8 6 6 6 6 6 7 8 8 6 6 11 8 10 10 13 6 6 6 6 6 8 8 6 6 4 4 4 0 4 4 4 13 10 8 8 6 6 8 9 6','1405','0'),('E07_015501Archer_.g_09.ab1','015501','Archer_','1','48','894','gggtggggcttatctntcgaaccccccaantacggtnaaacncaccntggggggggggtggnannnnnntgttgtgngggggggtaaaaaacccctntnnnnanntnntnntttgtgaagaagagggagtgtatggattgtgtgggatgatgatgtggtgtttttagaaaaagtgaagtttgtaaatatgaatgagaggtttagtttaaatggttaatatgagattgttttttttttttgagaggggtggggggnntganatatttttttgattgtaaagagtgatgaaaattgtgatggggatttaatatgtgagtaaaggtttggatatttatttgataagggagttataatttttatttatgtatattttttttgtttaatggagaagtgttgtgttttttttaaaaaaaaatattttatttgttgtatattattttttagtgatagttgaaaattatttattgttttttttgtgagtgtataataaaatatttttttgtaggtatagtattaaattgaaagggttttttagaagattttttattttggtgggagtttatttttttttgtttaggtttttaaattattttttattttgttgatttttattagtaatttattatatttagtgttttttttaatagatgatttgatattgaattattaagtttttagtgtagttagtttgttgtataatgtatttgttttgtttttnttgtagtntattatatttatttgttattatgttatttttattagttatttatagtattagtttgttatgttgattgtgaatattatagttatataatatttttattattttattattttaattttttatttatttataatattattgtatttatatggagttattgattattgtttttgtgttattgtttgtaatatatttattgatttgttatttttttanatttgttttgtttattattgtnttgtatatattttgtgatgttgagtgattgtagaagtatagggtaatgntgttgtataataantgtgtttggtgtgttgngttagtgttgagttattagtgtatagatgattttt','4 4 4 4 7 10 10 15 9 4 4 4 4 4 4 0 4 6 6 6 6 6 6 6 9 12 7 7 4 0 4 6 6 6 6 4 0 4 7 6 4 0 4 6 6 4 0 4 24 25 40 48 48 48 48 28 27 14 11 11 4 0 4 0 0 0 0 0 0 4 9 7 4 4 4 4 0 4 15 15 22 14 7 6 9 6 6 8 10 8 10 13 9 9 6 4 0 4 0 0 0 0 4 0 0 4 0 0 4 0 0 4 11 11 10 9 7 7 9 9 9 9 9 10 10 10 10 9 9 8 10 8 8 6 6 8 8 11 19 9 9 9 11 13 25 19 19 16 15 15 16 16 18 18 20 21 23 12 12 11 10 7 12 9 7 7 9 13 13 8 8 8 7 10 10 21 9 8 8 19 14 14 13 14 13 16 13 9 8 6 8 8 8 9 8 8 6 6 9 9 17 16 16 9 8 8 8 8 9 8 4 4 4 4 8 9 9 9 20 10 11 10 16 13 10 10 9 7 7 8 10 15 15 15 14 12 8 6 8 6 6 8 11 10 9 8 8 8 8 8 9 9 10 4 0 0 4 10 4 0 4 9 10 9 11 10 19 12 13 13 14 16 10 10 12 12 8 8 8 8 8 8 10 10 10 11 10 9 9 12 10 10 9 8 7 11 10 12 12 11 11 11 12 13 6 6 9 12 13 13 8 6 6 8 8 10 17 18 18 13 8 8 8 8 6 6 10 10 12 11 14 12 13 13 19 20 21 9 9 9 10 9 11 9 9 9 10 13 12 13 9 7 7 9 11 11 12 12 9 9 7 7 9 8 9 6 6 6 8 8 11 15 11 14 11 7 7 7 7 8 6 6 7 6 8 9 11 8 6 6 6 8 6 7 12 10 9 9 8 6 6 7 7 12 15 8 8 7 10 7 7 9 13 9 7 7 7 8 9 8 8 6 6 6 6 7 8 8 6 6 6 6 6 6 10 6 6 7 6 6 6 6 4 4 4 8 6 10 6 6 8 6 6 8 8 13 10 11 9 8 7 7 7 13 12 13 6 7 7 11 17 21 12 8 8 6 6 6 6 8 6 6 8 8 9 9 9 12 6 6 9 8 8 6 6 8 13 10 8 9 6 6 8 8 8 8 6 6 6 4 4 4 6 4 6 6 10 6 6 8 8 9 12 8 7 9 4 4 7 11 10 8 13 9 9 9 9 8 8 9 11 9 10 10 4 8 8 15 17 8 8 4 6 8 6 6 4 4 4 8 6 6 11 7 10 14 9 7 6 6 6 6 7 9 9 9 9 9 9 13 10 12 12 9 9 6 6 7 7 9 16 20 13 13 7 6 9 12 8 6 6 8 6 6 6 6 8 10 12 9 9 9 9 6 6 6 6 6 6 6 11 6 6 8 10 10 16 10 10 8 8 6 6 13 8 9 12 10 15 6 6 6 6 8 8 9 9 9 6 6 7 8 7 8 8 6 6 8 6 6 6 6 6 6 8 12 9 9 9 4 4 4 10 10 9 6 6 8 8 9 9 9 9 9 7 7 9 9 12 11 10 8 6 6 4 11 6 6 8 8 8 8 6 6 9 8 8 8 9 9 9 4 4 8 6 6 4 0 4 9 9 9 10 9 4 0 4 7 7 9 8 8 6 6 10 6 6 8 8 9 9 9 9 7 7 8 8 6 6 8 6 6 13 12 19 16 16 18 14 11 9 9 9 9 9 11 14 14 9 6 6 6 6 6 6 7 10 6 6 7 7 6 6 6 8 9 4 4 7 7 9 13 13 11 9 9 10 11 9 9 9 7 7 7 7 7 9 13 13 9 8 6 6 6 7 6 6 8 10 6 6 6 6 8 8 9 10 8 6 6 6 8 6 6 9 11 12 8 8 8 14 13 12 6 6 6 6 8 8 11 8 9 6 6 6 6 11 8 9 8 9 6 6 8 6 6 8 8 10 10 17 14 11 8 6 6 6 9 6 7 9 9 9 7 7 10 4 4 4 6 6 6 8 8 21 9 8 6 6 8 8 11 10 9 9 9 8 8 6 6 9 8 7 7 9 10 10 17 13 11 14 9 9 9 10 11 8 7 13 7 7 12 6 6 7 6 8 9 4 0 4 8 13 6 6 6 13 16 10 6 6 13 6 6 8 4 6 4 8 6 4 0 4 4 4 8 4 4 9 9 11 7 7 13 13 14 9 9 8 8 6 6 8 8 9 6 6 6 6 13 6 6 8 8 4 4 8 6 6 8 8 9 9 9 9 10 4 4 4 4 0 4 11 11 8 6 6 8 6 6 9 8 8 4 0 4 6 6 6 8 9 10 8 6 6 6 6 4 4 9 4 0 4 6 6 6 6 6 6 6 6 6 8 4 6 6 6 8 8 4 4 4 4 9 10 13 12 6 4 4 4 4 6 10 12 8 6','1077','0'),('E08_015501Minsoy_.g_10.ab1','015501','Minsoy_','1','67','971','tttgnggggnnaactgcctggtagctactcactgggataggcggggagcaactcatgcacttgttttattataatcatgtgcgtgtttgctcatgtgtgtgggcaccacagcctctctgaacaatttaccacctttttttatgtttttttttcttctgaaatttgatcccaggctagtatatcagaaacttcttccttgtatgggatattgagcaccttgtcgctggttggagtcgtggtatgtgaatacatgtaaatttattatgaaaataagatgtttttgactgcttgttccctaactattgcatcttaaacttccaattctttcaggccatggttattgcattctctcttggaatgggagctatgccatggattataatgtctgaggtaccatttttatggttttacattttaggcttttattcccaaagtataggaatatgcagcaacaatgatacatgtgacaatcttatgggtaaaacagtaatctcaagagatgatgtgctaccattttgaagatgaatcaatgctgcacaagtcactaacatctttttgcagatcatgtatttcatgaaaaaaaaattcttttgtatggttataacagttgcatgtagcacaaattgtggaaatagaagtagtagcgtgcattattggttgctttggaagccgcagncaagaaaatgtgtcaatatgcatatcacaaaccttccataaacattaaaggcctcgcggcagtggggaacacttgcaacttggtcttttcttggttggatcactgcagcaaatatcatttagaaagacactcgaagctttgggctatatcatgattntaataagatcaactatcanagataaacanaaaatgaanccccatnaactnnncacaccttctttcacaacaaactccatccnccatcacttatcanaanttctanantcctacctcttaanaacttaaattaatttaattt','9 9 4 4 0 4 9 9 4 0 0 4 6 6 6 6 6 6 6 6 6 6 6 6 6 4 4 4 6 9 10 11 10 10 9 7 7 8 7 7 7 7 7 8 8 6 6 10 9 8 6 6 4 8 8 9 9 9 13 8 8 4 4 8 13 14 12 20 15 20 14 21 13 11 11 19 19 21 17 14 13 11 19 16 18 15 12 18 31 29 32 36 36 36 37 40 56 48 47 47 29 29 12 11 11 27 27 39 34 34 34 34 34 40 40 56 46 46 35 35 35 35 40 40 51 45 40 40 40 40 40 40 40 51 51 56 56 51 56 51 51 51 51 51 56 56 56 56 56 56 43 42 40 40 40 37 37 40 42 46 46 46 42 40 37 37 37 37 37 40 43 43 40 40 35 40 40 42 44 42 42 42 36 35 35 35 39 39 42 42 42 44 44 42 50 50 50 50 44 42 37 37 42 42 40 40 40 40 40 40 44 50 42 44 44 44 50 50 50 50 37 35 35 35 35 35 46 50 50 50 50 50 50 50 50 30 30 30 46 42 42 42 42 44 44 37 37 35 35 35 40 42 42 43 46 56 56 46 43 42 42 42 41 41 41 41 41 45 46 46 40 40 35 35 41 42 50 56 56 56 56 43 42 42 42 41 35 41 39 41 41 43 43 42 42 42 42 41 36 36 36 36 35 38 38 41 40 38 43 40 40 40 38 38 42 43 38 38 46 46 46 41 47 47 47 46 42 42 42 46 40 38 38 38 35 35 46 42 43 43 42 42 42 42 42 42 42 56 50 50 47 47 47 50 50 50 50 47 47 44 42 42 42 38 38 38 38 38 40 40 43 38 38 38 50 40 38 38 41 41 41 50 50 44 47 47 42 44 42 42 41 41 41 42 46 46 51 51 51 43 43 42 42 42 50 50 51 51 51 43 46 43 50 42 37 37 41 42 42 56 56 46 46 42 42 42 42 40 43 43 46 40 29 31 22 22 22 48 37 44 42 42 42 42 42 42 50 50 50 50 44 50 50 50 50 50 56 56 50 50 50 50 42 44 44 50 50 56 50 50 44 50 50 50 50 56 50 50 56 56 56 56 43 43 43 43 42 46 56 56 56 51 51 46 45 35 35 35 35 35 35 35 35 44 44 44 35 40 40 40 40 40 40 40 42 47 47 44 46 35 35 35 35 35 42 42 37 46 46 51 45 56 56 56 42 42 56 56 42 40 35 35 35 35 35 32 43 42 42 42 42 42 47 56 56 56 56 44 46 30 30 30 40 40 42 42 42 48 48 48 23 17 9 10 13 24 32 48 48 48 40 32 23 15 15 23 21 24 29 34 40 40 30 27 15 15 30 23 15 15 12 21 11 11 11 10 11 15 21 21 11 11 10 27 16 16 16 8 8 10 15 15 22 13 19 9 15 18 24 18 18 20 18 17 13 10 4 4 4 15 13 17 15 8 8 8 8 8 10 10 11 19 18 10 8 8 8 10 9 9 13 8 7 8 6 6 6 6 9 9 9 12 11 11 4 0 4 8 8 9 8 8 9 11 11 9 9 9 11 9 9 14 10 7 7 7 7 9 9 14 10 9 9 12 7 7 7 7 7 8 9 7 7 9 9 9 10 11 11 10 10 10 8 14 8 6 6 10 16 11 9 7 11 6 6 6 6 8 6 6 6 7 8 8 13 13 9 9 9 11 9 9 7 7 9 9 7 7 8 9 9 9 9 9 9 10 8 4 11 8 8 6 6 6 6 8 6 6 6 8 7 7 8 6 6 10 10 9 9 9 9 9 9 16 16 4 4 4 6 6 6 8 6 6 6 8 8 9 9 7 7 8 12 6 6 6 6 8 6 6 11 10 10 8 8 9 9 7 7 9 4 4 0 4 6 6 6 6 8 8 8 16 8 8 8 8 9 8 8 4 4 0 4 9 9 9 9 9 12 10 4 0 4 6 6 8 19 19 19 4 0 4 7 6 11 10 4 0 4 6 4 4 0 0 0 4 9 11 11 8 8 7 7 6 12 12 8 6 6 8 10 10 6 7 10 10 15 16 9 9 6 6 8 4 0 4 6 8 8 6 6 8 6 6 6 6 6 4 0 4 4 0 4 6 6 8 4 0 4 0 4 13 11 6 6 9 8 8 8 6 6 8 4 0 4 6 4 4 4 4 9 9 9 9 11 12 12 14 14 12 19 19 14 14','974','1'),('E09_015501Noir_1_.g_09.ab1','015501','Noir_1_','1','7','856','ttttggggctttcgtctgtagcttctactggaatggggggggcaactctacactgtattattataatcatgtgcgtgtttgctcatgtgtgtgggcaccacagcctctctgaacaatttaccacctttttttatgtttttttttcttctgaaatttgatcccaggctagtatatcagaaacttcttccttgtatgggatattgagcaccttgtcgctggttggagtcgtggtatgtgaatacatgtaaatttattatgaaaataagatgtttttgactgcttgttccctaactattgcatcttaaacttccaattctttcaggccatggttattgcattctctcttggaatgggagctatgccatggattataatgtctgaggtaccatttttatggttttacattttaggcttttattcccaaagtataggaatatgcagcaacaatgatacatgtgacaatcttatgggtaaaacagtaatctcaagagatgatgtgctaccattttgaagatgaatcaatgctgcacaagtcactaacatctttttgcagatcatgtatttcatgaaaaaaaaattcttttgtatggttataacagttgcatgtagcacaaattgtggaaatagaattagtagtgtgcattattggttgcatttgaagtcgcagtcaaagataatgtgttcaatatggcatatcacagattcttccaataaacattaaaggccttgcgggaagtgtggaaccactttgcaactggttgggttccctggttggttacattgacagcaaatttgcttttggattgaagttctggaggttggggggcataaaaggcatgtttttccctgggaatttttaattattcaatttttaaaaaaccaaaaacggccttggaactggcaggaaccttcaccataaagcagcgaaagagcttggttcgaattttcccn','9 9 9 9 9 15 10 19 4 4 6 6 6 6 6 6 6 6 6 7 7 7 8 8 9 11 11 10 11 9 9 7 7 7 7 8 8 10 17 16 18 15 10 10 6 6 6 8 8 21 21 31 32 29 19 11 11 11 13 19 17 22 29 27 25 12 12 12 12 16 13 12 12 14 14 14 20 14 15 18 31 29 33 39 34 39 34 46 56 56 56 40 23 20 9 9 9 20 24 45 40 40 40 40 40 51 56 56 51 40 39 39 39 39 40 40 51 51 51 40 40 39 39 39 39 45 51 56 56 51 51 51 51 45 40 51 56 56 56 56 56 56 56 56 56 56 47 47 44 44 44 56 48 48 44 42 40 40 40 40 40 40 42 40 40 40 36 40 40 42 44 42 40 35 35 28 28 28 39 39 50 50 44 47 44 50 44 44 50 50 44 44 44 44 42 42 40 40 40 40 42 42 50 50 50 44 44 44 50 50 50 50 42 40 35 35 35 40 46 50 50 50 42 42 42 42 42 37 37 35 42 42 42 42 42 44 44 42 42 41 41 41 41 41 41 41 45 51 51 43 43 38 38 40 40 42 42 42 50 56 41 41 38 40 35 35 44 50 50 56 56 56 56 42 41 41 41 41 41 41 41 41 42 56 50 50 50 50 50 56 38 38 38 40 38 38 42 42 42 41 35 35 38 38 40 38 41 41 41 41 42 42 42 42 44 44 44 41 41 38 38 38 38 42 42 42 41 41 45 41 41 41 38 38 38 38 38 38 50 50 44 44 44 44 44 50 50 50 50 50 50 50 50 50 42 41 41 41 41 41 38 38 40 38 38 38 42 41 41 41 42 42 42 50 50 47 50 50 50 56 56 50 50 44 41 41 42 42 43 46 56 56 56 50 50 50 50 50 46 42 42 42 42 42 50 56 56 56 56 56 56 56 56 56 56 50 50 56 56 42 46 46 51 43 41 41 35 35 35 42 50 56 42 42 41 41 41 41 42 43 50 50 44 44 47 50 50 50 50 50 44 44 42 42 42 42 42 42 56 56 50 50 44 44 44 50 50 56 56 44 43 43 46 46 43 56 50 42 42 44 40 40 40 37 37 35 35 29 29 32 32 32 35 35 42 50 42 42 42 42 42 40 40 40 40 40 45 56 42 50 42 37 37 37 40 40 42 40 37 37 37 37 37 56 56 44 44 44 44 47 42 42 35 35 35 35 35 35 42 42 42 42 42 42 42 48 48 56 56 44 42 35 35 35 35 35 37 37 37 44 44 44 37 35 35 35 35 35 56 56 56 56 56 56 51 42 40 38 29 28 28 48 42 42 33 26 26 24 44 36 33 22 30 27 42 33 30 22 33 33 42 42 42 42 42 42 34 27 27 13 19 19 30 30 33 27 27 17 17 17 27 20 22 22 23 23 23 18 25 20 25 29 40 26 27 15 15 14 14 14 27 21 19 19 24 18 18 18 22 24 29 29 28 22 18 14 14 17 10 11 12 12 11 11 11 17 12 16 14 10 10 10 14 14 14 10 10 16 13 15 15 8 8 13 8 9 11 10 10 9 9 10 10 11 11 9 8 7 11 9 9 10 9 8 8 8 12 10 13 13 12 14 10 9 12 10 10 8 10 10 11 10 9 12 13 15 14 13 15 15 10 7 7 7 7 8 7 8 7 6 6 6 6 6 6 9 9 7 6 6 8 8 8 10 12 14 10 11 7 7 7 6 6 9 9 6 6 6 6 6 6 6 6 6 6 6 6 6 6 9 9 9 11 13 11 11 9 10 7 8 6 6 6 10 9 7 7 9 7 7 8 7 10 6 6 9 6 7 7 7 8 8 8 8 9 9 9 8 10 7 7 7 9 6 6 8 6 7 7 7 7 7 7 10 7 12 8 8 4 4 4 6 6 6 8 6 7 12 8 8 8 8 8 14 19 26 19 15 7 7 7 7 6 6 6 6 6 7 7 6 11 6 6 6 6 9 9 7 6 10 8 9 7 8 9 8 8 8 9 12 7 7 7 4 4 9 4 4 8 6 6 6 7 6 6 7 6 6 6 6 4 7 10 11 7 7 8 9 9 11 6 6 4 4 8 6 6 6 6 4 4 4 11 8 6 6 6 8 6 6 8 8 8 6 6 7 7 4 9 4 0','951','1'),('E10_015501Evans__.g_10.ab1','015501','Evans__','1','0','941','tttggggganaacctgcagttacttgcaatagggtgggtggtgatacaactcatacactgttttattataatcatgtacgtgtctgctcatgtgtgtgggtaccacagcctctctgaacaatttaccacctttttttatgtttttttttcttctgaaatttgatcccaggctagtatatcagaaacttcttccttgtatgggatattgagcaccttgtcgctggttggagtcgtggtatgtgaatacatgtaaatttattatgaaaataagatgtttttgactgcttgttccctaactattacatcttaaacttccaattctttcaggccatggttattgcattctctcttggaatgggagctatgccatggattataatgtctgaggtaccatttttatggttttacattttaggcttttattcccaaagtataggaatatgcagcaacaatgatacatgtgacaatcttatgggtaaaacagtaatctcaatagatgatgtgctaccattttgaagatgaatcaatgctgcacaagtcactaacatctttttgcagatcatgtatttcatgaaaaaaaaattcttttgtatggttataacagttgcatgtaacacaaattgtggaaatagaattagtagtgtgcattattggttgcatttgaagtcgcagtcaaagttaatgtgttcaatatggcatatcacagattcttccaataaacattaaaggccctcgcgggaagtgtggcaacacttgccaactggttgttttcctggttggttacattggcaccaaattgcttttggattggacctctggaggttgggggcataatgcatgtatntcccctggatttatctaattaaattttaaataaccagaaactgctttgttcttgaaggaaccttcccatttgcaantgatatgccctgaacggaatttgtaccct','19 23 23 19 12 10 7 10 4 0 4 6 6 6 6 6 6 6 6 6 6 7 6 4 8 8 4 6 6 6 8 8 7 8 8 9 7 11 11 6 6 8 8 8 9 10 9 8 8 7 7 9 19 19 33 44 44 46 46 48 56 46 40 39 39 39 39 39 40 40 29 29 29 29 29 34 51 51 46 45 30 37 30 30 30 48 45 45 45 45 45 45 51 56 56 56 56 46 40 35 35 35 35 45 40 39 39 39 39 39 51 51 56 51 45 40 40 40 40 45 45 51 45 45 45 45 40 40 40 40 45 51 56 56 56 51 45 45 45 45 45 56 56 56 56 56 56 56 56 56 56 50 50 47 50 50 56 50 50 50 42 40 40 40 40 40 51 43 43 42 42 42 42 50 44 44 37 40 35 35 32 32 32 35 35 42 42 42 47 47 50 50 50 50 50 44 44 44 44 50 50 50 50 50 42 42 42 42 42 41 41 41 41 41 41 50 50 42 41 41 41 41 41 50 50 50 50 56 56 50 50 50 44 44 44 50 50 50 50 50 44 44 42 42 42 42 42 42 50 56 56 56 56 56 43 43 38 38 40 40 42 42 42 56 56 43 43 40 40 35 35 44 50 50 56 56 56 56 42 41 41 41 38 35 38 38 38 41 56 50 50 42 42 42 41 36 36 36 36 36 38 38 38 40 44 42 42 42 42 43 43 56 56 43 38 41 40 40 38 44 44 44 46 41 38 38 40 40 41 41 41 41 41 45 41 41 41 42 42 50 56 56 56 50 50 47 47 47 47 47 50 50 56 56 50 50 50 56 56 50 42 42 42 42 42 42 42 43 42 38 38 40 40 43 38 42 42 44 50 50 44 50 50 42 43 43 42 46 41 41 41 41 41 41 51 56 56 56 56 56 56 56 56 46 42 42 42 41 41 43 46 43 43 56 56 56 56 56 46 44 42 42 42 43 43 51 51 51 45 41 41 41 41 41 43 50 50 43 43 42 42 42 42 50 56 50 50 44 44 44 56 56 56 56 56 47 47 44 56 56 56 56 56 56 56 56 56 50 50 50 56 56 51 43 45 45 45 45 46 43 56 43 40 40 45 40 40 42 56 44 44 56 56 43 40 40 40 40 40 42 47 47 47 44 44 42 40 40 40 40 40 46 56 56 48 46 37 37 37 40 40 42 46 42 42 42 42 40 56 42 42 40 37 42 42 40 40 37 35 35 35 35 35 40 40 42 42 42 42 47 56 56 56 56 44 42 30 30 29 29 29 35 35 35 42 42 42 35 32 33 33 35 35 56 56 56 56 56 48 46 40 32 32 24 21 24 29 20 25 25 27 27 27 32 30 30 18 25 25 37 33 31 27 27 27 34 37 37 37 40 40 40 33 33 29 29 28 40 37 37 17 15 10 10 10 16 16 25 25 29 26 25 22 29 29 29 29 32 27 27 18 18 17 17 17 21 17 11 11 16 13 15 19 25 22 15 21 10 10 8 12 8 14 9 9 10 21 12 15 14 23 21 15 15 13 15 18 18 16 14 8 8 11 9 9 10 14 9 15 10 15 11 13 11 10 12 15 11 10 10 10 9 8 12 8 8 8 8 6 8 6 6 6 6 7 7 18 13 12 19 17 14 10 15 15 11 15 13 15 8 7 7 9 9 9 10 9 9 9 9 9 8 8 8 8 8 9 15 8 8 11 12 12 9 11 14 10 7 7 7 9 9 8 7 7 8 9 12 9 8 6 6 6 8 8 6 4 4 4 4 6 4 8 8 11 7 6 6 6 8 8 7 6 6 8 7 10 9 9 9 6 6 6 6 9 9 10 9 9 9 8 9 7 7 7 7 7 7 7 7 6 6 6 6 6 6 6 6 9 9 14 12 10 8 8 8 9 9 9 10 10 8 4 0 4 9 6 7 6 8 7 7 9 6 7 13 7 7 4 8 4 6 8 8 7 7 7 7 12 19 15 10 7 7 10 4 6 6 7 4 4 4 4 4 4 7 9 8 8 7 6 8 13 8 7 4 6 4 8 6 6 7 6 6 6 7 6 6 9 8 8 9 9 9 4 4 4 6 4 0 4 8 4 6 6 8 16 9 7 6 8 8 8 6 6 6 6 6 9 9 10 19 6 6 6 6 6 6 6','949','1'),('E11_015501PI20933.g_09.ab1','015501','PI20933','1','5','624','ttttggggcnaattcccgtaactctcatgggatanccgaagacactctnncctgttttattataatcatgtacgtgtttgctcatgtgtgtgggctaccacagcctctctgaacaatttaccacctttttttatgtttttttttcttctgaaatttgatcccaggctagtatatcagaaacttcttccttgtatgggatattgagcaccttgtcgctggttggagtcgtggtatgtgaatacatgtaaatttattatgaaaataagatgtttttgactgcttgttccctaactattgcatcttaaacttccaattctttcaggccatggttattgcattctctcttggaatgggagctatgccatggattataatgtctgaggtaccatttttatggttttacattttaggcttttattcccaaagtataggaatatgcagcaacaatgatacatgtgacaatcttatgggtaaaacagtaatctcaagagatgatgtgctaccattttgaagatgaatcaatgctgcacaagtcactaacatctttttgcagatcatgtatttcatgaaaaaaaaattcttttgtatggttataacagttgcatgtagcacaaattgtggaaatagaaatagtagtgtgcattattggttgcatttgaagtccgcgtcaaagataatgggttcaatttgggatattacaaattcttccaataaacattaagggccttgcgcgaaagtgtggaaccactttcacattgggtgttctcctgggtgggtacacttgacgcgacactcaccttatgaaaagataaattagaagttagtaagactactatactacaaanacttcaaaccccaccacgtatcatatcacacaacacctaatgcactctgctacatctaccagctccttaccactcgtataacgtgctct','9 9 9 8 9 22 15 19 4 0 4 6 6 6 6 6 6 6 6 6 6 6 6 6 9 7 7 9 9 12 8 7 7 4 0 4 4 4 6 6 6 6 6 6 6 4 9 4 0 0 4 15 19 29 48 44 39 39 39 39 35 35 40 39 29 29 29 28 27 33 48 48 27 27 10 9 9 12 16 48 29 32 34 34 34 34 46 56 56 47 33 29 19 19 12 12 12 19 45 29 39 39 39 39 39 45 45 56 45 45 35 35 35 35 39 39 51 51 45 45 45 45 45 45 45 51 56 56 56 51 51 51 51 51 51 56 56 56 56 56 56 56 56 47 47 56 47 47 47 44 47 56 48 48 44 42 37 40 40 40 40 40 43 43 42 44 44 44 44 44 44 37 37 35 35 30 30 30 35 35 42 42 37 47 47 50 50 50 50 50 42 37 35 35 40 36 40 40 40 40 40 42 50 50 42 35 37 37 40 40 50 50 42 40 35 35 37 40 50 50 50 50 56 56 50 50 50 44 44 44 50 50 50 50 50 47 47 42 42 42 42 42 42 50 56 56 56 56 56 46 42 42 41 42 36 41 41 41 42 46 41 41 38 40 35 35 41 42 50 56 56 56 56 42 41 41 41 38 38 38 38 38 41 56 50 50 42 42 42 41 38 38 40 40 38 38 42 42 42 42 42 42 42 42 41 41 43 42 40 38 41 38 40 38 47 47 47 46 41 40 43 40 40 43 43 42 42 42 46 42 42 42 42 42 42 42 43 43 50 50 44 44 44 44 44 50 50 50 50 44 44 44 50 50 42 38 38 38 38 38 38 42 44 43 40 40 40 40 38 38 42 42 43 50 42 44 50 50 41 41 43 46 43 42 42 42 41 41 41 45 51 46 56 50 50 50 50 50 50 50 44 50 50 50 50 56 56 56 56 56 56 56 56 50 50 44 44 44 50 44 51 51 51 51 42 42 37 37 44 50 50 56 56 56 42 42 42 42 46 43 50 50 44 44 44 50 50 50 50 50 44 44 44 50 50 50 50 50 56 56 42 43 42 42 40 45 40 40 40 40 37 37 39 39 37 56 44 48 48 56 56 56 56 56 56 44 40 37 37 35 32 32 35 35 35 48 35 44 37 40 40 40 40 40 40 40 45 56 51 42 48 42 42 42 42 42 42 46 42 42 42 42 40 56 43 43 40 40 42 42 40 40 35 35 35 35 35 35 46 42 44 44 42 42 47 48 48 56 56 44 46 35 35 35 35 35 37 40 40 38 38 35 39 35 32 29 29 29 29 39 32 33 32 32 25 22 25 21 23 23 23 29 30 30 29 20 20 20 29 21 19 11 7 7 9 11 11 10 21 21 27 23 11 11 10 19 14 13 13 11 14 19 19 14 14 9 9 9 11 8 15 15 18 22 18 15 10 10 8 7 13 13 13 15 13 12 8 8 13 16 17 14 8 7 14 15 11 10 10 10 10 10 8 8 9 14 10 9 7 7 9 12 6 6 8 6 6 8 6 6 6 6 10 12 13 10 13 11 9 6 6 8 8 8 6 6 8 9 10 9 11 10 12 11 10 6 7 10 10 7 8 13 13 6 6 6 6 8 8 10 14 13 9 6 10 9 8 8 10 17 17 12 12 12 9 12 10 11 9 11 7 7 7 8 8 10 8 8 11 9 7 7 12 9 9 9 8 8 6 6 6 8 7 7 8 8 8 8 8 9 11 11 8 8 9 8 8 13 14 16 8 8 8 8 7 6 9 8 8 6 6 6 6 8 8 9 9 9 9 9 8 8 6 4 4 4 4 8 9 8 8 4 4 6 4 8 6 6 8 8 8 8 4 6 6 6 8 8 6 4 8 8 9 9 9 9 9 7 6 10 6 6 6 6 6 9 7 6 13 6 6 8 9 4 0 4 8 8 8 8 6 7 6 6 6 6 6 6 6 8 8 8 8 7 8 9 10 8 6 6 8 11 11 13 6 4 8 8 8 6 6 8 8 7 7 4 4 4 4 4 6 6 4 4 4 8 6 6 8 6 6 8 10 9 8 6 6 6 8 8 6 6 6 6 8 6 6 8 8 4 4 4 4 4 8 4 4 4 8 9 11 10 9 4','934','1'),('E12_015501Peking_.g_10.ab1','015501','Peking_','1','303','1232','ctttaatgtggagnggttttgnngggngnnngnangngnnnttaaaannttncncgggtnncaaagctgnnnncacgncaanacagagagngactgngannanancganannncngnngnnnagcgnncnnnnnnnnnntnntnnnnnnnnnnnttntntnnnnnnnnnnnnnnnnnnnnnnnnnnntntnttnnnntttnnnnnnnnnnnggggggngnnnnnnnnnngaggagagagacagnnanannagnnnnnanannnnnannanaannananagatannnanannnnnnnngnnanagagnnatattnattgtgaganggnnngaatatgagnnaattgangaatgnagggagagnaagaagagagagnagtatgtgagtgtttttatgntnatgaagatgnagttgtagaantagttgtttagtagtataattatagtataatagtaggattgtgtgtgtaagtattgtagatatagaggtttgaagnnatgaaaggatgttatttttttttttttaataatagggaggggggtgggggggnatgnnnatgtataattttataatatataatgataatagatgtaataattttttattgggtgtatatttattgagttgaaagttatggatgatgtaatttggtttaggtgagtgtttagtttattatttatatttgattttattaagattgaattggagagtggttattgtggtatttatattgatagaaanatatatttttgtatgtgattgattanattaaaaaagattatannatatttattggattttgntaagagtattattantattnttttttttagaganaagaaaaaaataaagatatttttaatntaatttattttatnataagtttaaagatttanatgattatagaaatttataattttattttaatggatgganttatttattaagagttttgaganaaattagattttatatttttttgantatttatataaatatttatattttttgagataannggnattgganattaaagatngttatnaattananataattattaattattttttattttttanattangttttttataatatannttatatattttttttgatagttttatnttttaattatatttaaaatttantttattatatanatttattnattatgagatgatatttatntaagtattaatatatatatatattantataatattatatatatganttattttatntaagttatttttaataatttatttttanatatttaantaataattatatatataatattatatatgtttttaatataattttttg','0 0 0 0 6 6 7 8 8 9 8 8 4 0 4 4 4 9 9 4 4 0 0 4 9 4 0 4 0 0 0 4 0 4 0 4 0 4 0 0 0 4 6 6 6 6 4 0 0 4 4 0 4 0 4 4 6 4 4 0 0 4 4 6 6 4 4 4 4 0 0 0 0 4 4 4 4 0 4 7 4 0 4 4 4 6 6 4 4 4 0 4 4 4 4 4 0 4 4 0 0 4 0 4 0 4 4 4 0 4 0 0 0 4 0 4 0 0 4 0 0 0 4 4 4 4 0 0 4 0 0 0 0 0 0 0 0 0 0 4 0 0 4 0 0 0 0 0 0 0 0 0 0 0 4 4 0 4 0 4 0 0 0 0 0 0 0 0 0 0 0 0 0 0 0 0 0 0 0 0 0 0 0 0 0 0 0 4 0 4 0 4 4 0 0 0 0 4 9 4 0 0 0 0 0 0 0 0 0 0 0 4 12 12 12 12 4 0 4 0 0 0 0 0 0 0 0 0 0 4 6 6 6 7 8 8 8 8 4 4 4 4 4 0 0 4 0 4 0 0 4 4 0 0 0 0 0 4 0 4 0 0 0 0 0 4 0 0 4 0 4 4 0 0 4 0 4 0 4 7 9 7 4 0 0 0 4 0 4 0 0 0 0 0 0 0 0 4 0 0 4 0 4 19 21 4 0 0 4 10 6 8 4 0 4 6 7 7 7 8 9 15 4 0 4 4 0 0 0 4 4 4 4 6 4 8 8 4 0 0 4 4 4 4 4 4 0 4 7 7 7 4 0 4 4 6 4 4 4 8 4 0 4 6 8 6 6 6 6 6 6 4 4 4 0 4 10 6 6 10 10 13 7 7 7 9 13 7 8 9 9 6 4 4 4 0 4 0 4 6 6 6 6 6 6 6 4 0 4 6 6 9 9 12 10 6 4 4 0 4 4 9 12 4 4 4 10 13 11 9 9 7 7 7 7 8 9 7 7 8 8 8 8 8 9 10 9 6 6 8 6 6 8 6 6 6 6 6 8 8 6 6 6 6 6 6 8 8 7 7 7 7 7 7 10 8 8 8 7 10 7 6 6 6 6 9 8 6 7 7 6 6 11 4 0 0 4 10 4 6 6 6 6 6 6 4 4 8 9 4 4 6 6 6 9 9 9 9 9 9 6 6 4 4 4 6 6 8 14 13 6 6 6 6 8 7 7 9 9 8 8 8 8 8 8 7 6 4 0 4 12 4 0 0 0 4 12 12 9 10 10 19 13 9 9 9 8 9 11 7 7 10 20 12 7 7 7 7 7 12 9 9 9 11 9 8 8 8 10 10 12 13 8 8 8 10 13 7 8 7 7 9 8 8 10 10 13 15 11 11 8 6 6 6 6 8 8 8 6 7 8 8 8 8 6 6 8 13 8 9 7 8 15 18 10 9 9 9 9 13 9 7 7 11 13 7 7 11 17 14 8 6 6 6 6 6 6 8 7 6 8 6 6 8 12 11 6 6 8 8 8 8 8 8 9 18 16 16 9 9 8 13 4 4 8 8 9 9 9 9 9 9 9 13 9 9 10 13 11 6 6 6 10 10 9 10 8 10 6 6 6 6 7 10 6 6 6 6 8 13 6 4 4 8 10 10 12 11 13 10 7 7 9 10 13 12 14 10 4 0 4 8 8 8 6 6 9 9 7 8 8 19 16 17 21 9 9 7 6 8 6 6 6 4 4 0 4 7 9 12 7 7 6 6 8 7 6 6 6 8 4 4 0 0 4 10 11 11 9 9 14 13 9 6 6 6 6 12 7 7 4 0 4 8 4 6 6 8 6 6 6 6 6 6 6 4 0 4 11 11 4 0 4 9 9 8 4 4 8 10 9 13 13 12 4 0 4 15 10 7 7 9 7 7 8 8 6 6 6 6 4 4 8 8 6 12 17 8 8 4 6 4 0 4 8 8 6 6 8 9 6 6 8 8 10 4 0 4 4 9 9 6 6 6 6 13 6 6 6 6 13 12 10 4 0 4 6 8 8 9 9 9 10 7 7 7 7 10 9 12 8 10 6 6 9 11 19 15 6 6 10 13 6 6 8 4 4 8 6 6 8 6 4 4 0 4 6 6 6 6 8 6 6 8 13 8 7 7 8 7 10 7 8 9 19 12 4 0 4 4 6 8 11 10 9 9 6 6 6 6 6 8 8 18 19 14 9 9 7 6 4 4 0 4 6 8 13 7 8 9 12 12 11 10 8 6 6 10 11 11 11 9 6 6 13 8 7 13 7 7 9 6 6 9 9 4 0 0 4 4 0 4 6 9 15 9 4 0 4 9 15 11 7 9 4 6 4 0 4 11 4 4 4 0 4 7 7 9 4 0 4 0 4 6 8 6 6 6 6 11 16 8 6 6 13 9 15 21 23 12 9 8 8 8 8 13 8 10 9 4 0 4 9 9 4 0 4 8 9 15 9 7 6 6 9 8 9 11 20 15 4 0 0 4 6 6 4 8 4 4 9 7 7 8 7 11 20 14 8 8 7 7 7 9 19 9 9 9 4 0 4 9 9 9 19 9 9 10 10 4 4 4 6 8 4 6 4 6 6 8 8 4 0 4 7 6 8 8 4 4 4 9 17 4 0 4 8 8 6 6 6 4 0 4 6 4 4 4 9 9 9 13 4 4 4 6 6 8 8 6 6 4 0 4 6 8 8 7 6 13 6 6 8 6 6 8 19 19 20 20 11 9 9 10 10 9 8 4 0 4 6 8 8 10 10 6 6 4 4 4 13 20 20 16 13 12 6 4 0 4 8 13 7 7 12 8 9 4 0 4 13 8 8 6 6 11 6 7 6 6 6 6 8 8 9 10 6 6 6 6 8 9 16 16 13 4 0 4 4 4 4 6 8 8 4 0 4 4 6 8 8 6 9 7 7 6 8 8 6 6 8 6 6 8 16 8 8 6 7 6 6 4 6 4 4 4 6 6 8 6 6 8 6 6 8 8 6 6 6 6 6 6 4 4','1334','0'),('H01_015501Archer_.b_13.ab1','015501','Archer_','-1','36','76','nnnnaaggggggggnnnnngnnggnnnnnggnnnggggggggggggggggggcncnagggngnngagccgaggtggggnggggccaacttcatagtgaggatctatcncgcaagcaggcatctctttgngagagagngnctcccgcagngagtatgtagtattgcatatgtaaatatcatcaatctcatcgccgcagcacttcttctatcntatgattaggatgaatatggagtgaactactcagatagactactgtactcnctacgtaaatatatgactagtagttgcatgcagntaatatattctagtagnatgctacgtgtagctccctctacctgtgatggtatctgagtgctcgtatgctcgtcctagtcngcgcagacaagtagtgaatcaatcgctctactctnctacctcgctagcacagtatagcactcgagatagttatatcagctagtgtagcacttatctgagcaagggagagagtgaagtgnagcttatctcgcnacgccagtggtgatcantgactgttaccagcngatcacgtgatagagttgtctatgcctagtatacgtntcgcaatgacgcttcatctacatatatgtacagnatagagaagtatagatactatgatcgcnatgcacacctactgaagccttagcgcggttgagcaaaagtaaggattntatatgtgtccgtgacttctacattcgctacttagtactacgtcttatgcactgcatgttctagncgtatgctatatgctagacttatatnatttatctgtgctgcattcgttagtgatatgtcttgaagcgtgntgaagtaggtgtcatatctcgtctagagcaacatgtcantagtagatctaantgcatataattacagagtgcacagtctcttgtacttcgagatgnctgaccttaacataggtgcgcacataagactcttcgccgccacaataatagtacgactcttatcatatgagtgcgtaacgtatatatatatataatcatntaactaactactcacattactatctattattatcatatcttattatgtacattangatncgctacactaacgcgtcacgtttacgtaataatgacgatttgtttcattattacttcttcataaacacgacttantatgtcgtacaatcatgtcaccttgttactcacacgtgatgacctcatgtatatctcttntgtctgtcgtatagtaacattatagcagctctcgctataacttgttatgtgtatattcattcacgtccgtgtcatcccttnacgtctcactgtggatgatatatggtcttgatcgatacaaanagacncagtttaagttgaccactattatacgtttggtgataagctatcgtagcttgtgcgctctggatcgctgtacgaaagtacgccaaacatacgcacggtatataagtatgacatnaagagtattgtatat','0 0 0 0 4 4 4 7 9 9 9 9 10 4 0 0 0 0 0 4 0 0 4 4 0 0 0 0 0 4 4 0 0 0 4 13 18 19 9 9 9 9 6 6 6 7 7 8 9 9 9 4 4 0 4 0 4 6 9 4 0 4 0 0 4 6 6 6 6 9 6 6 8 6 9 19 19 4 0 4 16 8 6 4 4 4 4 4 6 4 4 4 6 6 6 6 4 4 4 8 4 4 4 4 4 4 4 0 4 6 4 6 6 6 4 4 4 6 4 4 4 6 4 6 7 7 7 4 0 4 13 6 6 6 8 4 0 4 0 4 6 6 6 6 9 9 9 4 0 4 6 10 10 6 6 6 6 8 6 6 8 8 7 7 10 9 6 6 6 6 8 6 6 6 6 9 6 6 6 6 6 9 6 6 6 6 6 6 6 8 6 6 6 8 8 6 6 6 6 6 6 10 10 7 8 8 8 8 8 4 0 4 9 6 6 6 6 6 6 6 6 6 6 6 6 6 6 8 6 6 6 8 9 9 6 6 6 6 6 6 8 6 6 8 6 6 8 8 6 6 10 11 10 9 8 6 6 6 6 8 4 0 4 9 7 7 7 4 6 6 6 6 9 9 10 6 6 6 6 9 11 13 11 8 6 6 6 4 4 4 9 8 14 8 4 0 4 4 8 6 6 7 6 6 8 7 7 9 8 8 13 4 0 4 7 7 9 9 6 7 7 4 4 4 9 7 6 7 7 7 7 7 6 6 6 6 8 11 6 6 6 7 6 6 6 6 8 8 9 10 9 6 6 6 6 8 4 4 4 9 9 11 8 7 8 6 6 6 9 12 12 11 6 6 4 0 4 9 9 6 7 7 8 6 6 6 6 6 10 6 7 9 13 11 6 6 6 6 6 6 6 6 12 10 7 7 9 9 8 4 0 4 8 8 8 10 7 7 8 8 9 10 11 10 6 4 4 4 4 6 8 6 8 11 8 6 6 6 6 6 6 6 9 9 6 6 6 7 8 8 6 6 6 6 6 8 6 6 8 11 6 6 6 6 6 6 6 7 11 6 6 9 9 9 7 8 8 7 8 8 11 9 8 8 8 8 11 7 6 8 6 4 6 4 0 4 6 6 6 6 6 6 6 8 8 8 4 0 4 9 7 6 6 6 6 7 7 6 6 6 6 4 4 4 0 4 6 8 6 6 8 8 10 6 6 6 4 10 4 0 4 6 6 6 6 6 6 7 7 7 9 7 8 7 6 8 6 6 8 6 6 6 6 8 8 6 6 6 6 6 6 6 6 6 7 4 0 4 6 8 6 6 6 8 11 10 6 6 8 8 8 6 6 6 6 6 6 8 6 6 6 9 8 8 6 6 9 8 11 4 0 4 9 7 7 7 9 9 6 6 6 6 6 8 12 9 11 10 8 6 6 6 6 6 7 4 8 4 0 4 6 8 8 10 13 8 8 6 6 6 6 6 8 8 8 8 6 7 6 7 7 7 13 6 7 6 6 6 6 6 6 6 6 6 6 9 7 7 7 7 7 9 10 9 9 4 0 4 6 4 6 6 6 6 7 7 9 9 8 6 8 6 6 6 6 6 9 8 11 11 9 9 11 12 9 6 6 8 8 8 9 8 8 9 10 10 8 8 6 6 6 6 6 6 6 7 7 7 7 7 7 10 9 7 7 7 7 9 9 10 4 0 4 9 6 6 6 6 8 6 8 9 8 8 6 6 8 6 6 6 6 6 6 6 6 6 4 0 4 6 9 8 6 6 8 6 6 6 6 6 6 6 9 9 7 6 6 6 6 8 6 6 8 8 8 6 6 6 8 6 6 8 8 8 8 6 6 9 6 4 4 0 4 6 6 9 8 9 7 4 4 4 4 4 4 4 4 4 4 7 4 7 9 9 9 9 9 6 6 8 6 6 6 6 6 8 9 4 4 4 0 4 6 6 8 6 6 6 8 6 6 8 4 0 4 9 8 6 6 6 8 8 9 8 8 6 6 8 8 6 6 8 8 9 8 6 4 4 4 6 4 6 6 4 4 4 6 6 6 6 6 4 4 4 6 6 4 0 4 6 4 4 6 6 6 4 4 6 6 6 6 10 10 10 9 9 8 7 9 10 10 8 6 6 8 8 6 6 4 6 6 6 6 10 8 8 6 6 11 11 6 6 8 6 6 13 8 9 9 6 6 9 8 8 6 6 6 6 9 9 6 6 8 8 6 6 8 6 6 6 6 8 12 9 8 7 9 10 11 13 12 9 9 6 6 6 6 9 14 14 11 10 6 6 6 6 4 0 4 8 9 6 6 9 9 8 6 6 6 6 6 6 6 7 6 6 6 6 8 8 9 10 10 8 8 6 6 9 9 6 6 6 8 6 6 6 6 6 6 6 6 8 8 9 9 9 6 6 6 6 6 4 0 4 7 4 0 4 7 9 9 6 6 6 6 6 6 6 6 6 6 8 6 6 8 8 6 6 9 8 8 6 6 6 8 7 7 6 8 6 6 6 8 6 6 6 6 6 6 6 8 6 6 8 8 13 8 6 8 6 7 6 6 9 9 6 6 6 12 8 12 9 8 6 6 6 6 6 6 8 4 0 4 7 7 7 8 6 8 6 6 8 6 7 7 7 7 7 7 9 9 8 8 6 6 8 8 9 7 7 10 9 9 9 9 7 7 7 10 8 8 6 6 6 6 6 6 6 8 8 8 11 10 9 6 6 6 6 6 8 4 0 4 9 8 8 6 6 6 6 6 6 6 6 6 6 8 6 6 8 8 8 8 6 6 8 6 6 6 8 11 13 10 9 9 8 7 9 9 6 6 8 8 7 7 7 9 9 6 6 6 6 6 6 6 6 6 8 6 6 6 6 8 8 8 8 6 6 6 6 6 4 4 6 6 6 8 6 6 6 6 4 0 4 7 7 9 9 7 7 9 6 6 8 6 6 6 6 8 8 12 8 10 10 10 6 6 8 8 6 6 8 8 8 6 6 8 8 8 6 8 8 8 4 0 4 7 7 4 0 4 10 6 6 11 7 7 8 8 9 8 6 6 6 8 9 9 9 8 8 6 6 10 8 9 6 6 8 8 8 6 6 4 4 8 8 9 8 8 6 6 8 8 9 7 6 6 6 6 8 8 12 11 11 11 10 10 7 7 9 8 8 8 8 6 6 8 8 6 6 6 8 9 9 9 8 8 6 6 6 6 6 6 8 6 6 6 8 8 9 7 7 6 6 8 8 8 8 6 6 6 6 8 8 9 7 7 7 8 11 8 4 0 4 8 9 9 11 10 10 9 9 8 8 6 6 8 6','1468','0'),('H02_015501Minsoy_.b_25.ab1','015501','Minsoy_','-1','27','287','aaggggggngnnnnnngnnngnnnnnaggnggacnccgcccccacacangngggnngattcactagaagcctactctgcggcccttatttagggggcgcgcgcagatactacaatgaaatatcaatatcgcaagcaaactaaaagaatgaaggagcgtactcatacccatcacagactatagcgagagaaactcgacgctatggtcatgcaagtgctcgtgtgaaggtactgctaagagaatcaatgacaaccctgaagaagagaggaggcagatgctacctgcttgctggcagagaggccatagaaaaagatggcgcaaagcatgctgctttaatcgagtcgtcgatcgagctctgataccaagaactatcgactgggccgctggacacgagcaagaataaccaaaataccacataagatggcttacatataaattctgatcatagatgtaggggaggatgggtgtaaagaaagcatcgactttaaaaaaggtaaagagggagaagacaagagaaaaaacttaccgctggacgaacatcacccaccggggccccagcacgtacatacaatatccatatgaaacaagacaacacactaattagagacctaagacacatcaaaatacacaagacgcacgagacaaccgaaacggactgcgcgcaacacacggcccgcgattcgacatgtagaacacatcgagcgcgcgcggcagaaactcagacgagcgtgatatcgctgcccccacttaattcacctcctattagccggacgcaggcgaaagcagcacatccgttgttgaactacacaccgtacacaaaaagaacgacggaggaggggcgatagacacgggagaggtatcgcaagaccaaagaggatccatgagccgacacgccccg','9 9 9 9 9 9 9 4 0 4 0 0 0 0 0 0 4 0 0 0 4 0 0 0 0 0 4 19 4 0 4 9 9 4 0 4 4 4 9 9 9 16 12 13 8 8 8 4 0 4 0 4 19 4 0 0 4 4 8 8 7 7 7 4 4 4 4 4 6 6 6 4 4 6 6 6 6 8 9 7 8 9 7 8 8 8 11 12 9 8 6 6 6 8 9 8 6 6 6 6 8 10 9 12 10 9 11 11 11 13 14 10 9 8 8 6 6 8 11 13 9 8 8 13 10 10 6 6 6 6 12 13 21 20 17 13 12 15 20 17 15 14 14 16 16 13 15 11 11 11 11 13 21 13 9 9 9 9 8 6 6 8 8 9 9 10 17 21 30 24 19 14 10 10 9 9 9 15 15 14 12 10 10 10 10 13 15 25 18 12 11 9 9 9 10 9 9 9 9 10 6 6 8 8 8 9 6 6 8 10 8 8 9 9 10 12 9 11 9 10 8 8 6 6 8 8 9 11 9 9 9 10 10 9 10 10 12 15 12 12 9 9 10 8 8 6 6 8 8 8 6 6 8 8 11 11 10 12 9 9 9 9 11 11 14 10 9 13 14 13 13 14 15 13 10 9 10 10 9 9 9 9 10 10 10 11 12 19 13 12 9 9 9 8 8 8 9 9 9 10 11 11 11 11 10 9 9 8 8 8 8 8 8 11 10 9 9 7 7 9 9 8 9 16 10 10 9 10 9 8 8 10 10 10 15 13 12 9 9 8 8 6 6 8 8 9 9 9 9 10 14 14 15 14 12 9 10 9 9 9 9 9 9 9 9 10 8 8 8 8 8 8 6 6 8 8 9 9 9 9 9 9 9 9 8 8 8 8 8 6 6 8 8 9 6 6 6 6 8 8 9 10 10 10 10 11 9 9 10 10 9 8 8 8 8 8 8 9 10 9 10 9 10 10 11 8 8 6 6 8 9 9 9 9 9 9 6 6 6 6 8 8 8 8 6 6 8 8 6 6 8 8 9 10 8 9 7 7 7 9 9 9 9 9 9 9 9 8 8 6 6 8 8 8 8 8 9 9 8 8 6 6 8 8 9 10 10 11 8 8 6 6 8 8 9 9 9 9 8 9 9 9 9 9 9 8 8 6 6 8 8 12 11 11 13 12 11 7 7 7 6 8 8 8 8 8 6 6 6 6 8 8 8 6 6 8 8 8 8 8 8 12 9 8 8 8 6 9 8 8 6 6 8 8 8 6 6 8 6 8 10 9 8 8 6 6 8 8 9 8 8 8 8 8 10 10 9 9 8 8 8 8 8 6 6 8 6 8 8 8 6 6 8 9 8 8 9 9 9 9 9 9 9 8 8 6 6 8 8 9 9 6 6 6 6 8 8 8 6 6 8 8 8 7 8 10 10 10 10 8 8 6 6 8 8 8 6 6 8 8 7 7 7 9 9 9 11 10 8 8 8 8 10 9 9 9 9 9 9 9 9 9 9 9 6 6 9 8 6 6 6 6 9 6 6 9 6 6 8 8 9 9 9 9 9 9 9 10 10 9 9 8 8 6 6 8 8 8 8 8 8 6 6 8 6 6 8 6 6 8 9 10 10 9 9 9 9 9 9 9 9 8 8 6 6 8 8 9 9 9 9 10 9 9 10 9 8 8 6 6 8 8 9 10 10 9 9 6 6 6 9 8 8 9 8 8 6 6 8 8 8 8 6 6 8 8 8 8 8 10 10 10 10 8 8 9 11 13 12 11 10 9 9 9 9 10 11 8 8 6 6 8 8 6 6 6 6 8 8 9 9 9 9 8 10 8 8 8 9 6 7 10 11 10 9 10 9 9 8 8 9 10 11 10 9 9 10 10 9 9 9 9 9 9 8 8 6 6 10 10 9 9 8 8 8 8 8 6 6 8 8 8 8 8 8 8 8 10 10 9 10 9 9 9 9 9 10 10 8 8 6 6 8 9 12 11 11 11 9 9 10 9 7 7 7 6 6 8 8 9 9 9 11 8 8 8 6','897','0'),('H03_015501Noir_1_.b_29.ab1','015501','Noir_1_','-1','8','319','gggggggggggnnnncgnngnngnnnnngngggcgngnnccncctcccgcannaagaggggggaactccttcggaggcccccccctgcgacctcnctctaggcaaaccctccgagaactaaaataaaataaaataaaaaccactattacacgtaacgagaatcataaaacaaagtcttatttctcaaagcagaagatccttcatcatcatcagtacctcctggtgaaggggtagttctgctgaacagggacactatcaatctgggtgatgcccggggatgtcgttgactccgagggagcggagcatgtcgagggtttccttgtcgacctacacgcggcctgctttgatggatgagacgtaggagaccatgcccacgcccagctacaccacctactctgcatctgacgatagatgcccagaacagggcccttcttatcgccttatcccgtgccttagaaaaccataaagcctttaattaaatcaataccccgaagtaacgatatttctcacaaaaaacttataactaatcaaaccatccacatctcacctcgcgatcctctatacccctctcctgctatatacacctcaacgtattataataaaaacaaaccaacttacatgatccatgcgcctacctcgagtcttcttctaacataagcgccacccatcagccaccaacgatcaacaccacggcctgcaccaacaatcacacttaacacgtccgcatccttacacttctacgtccaaccgcgcacatccacatgacgcagaacttagcgtcactatcacgccggaaattagctaaaacacaacacctgaaatcataagcaaaaa','9 9 9 9 9 9 9 10 19 12 4 0 0 0 0 4 4 0 0 4 0 0 4 0 0 0 0 0 4 0 4 16 13 13 4 0 4 0 0 4 4 0 4 11 11 19 8 8 6 6 4 0 0 4 13 13 14 9 10 17 9 9 4 4 7 7 6 6 7 7 6 6 6 4 4 4 6 6 6 6 9 7 7 4 9 10 12 15 16 15 8 8 8 4 0 4 6 6 6 9 9 9 9 9 9 9 10 11 11 6 6 6 8 8 8 11 14 18 15 21 19 19 19 19 10 10 11 12 15 22 33 20 14 18 18 15 15 20 19 22 19 19 10 10 9 10 10 13 19 17 19 11 11 11 17 19 19 23 19 20 9 11 11 19 13 15 15 25 25 28 29 26 30 33 42 33 33 28 21 19 18 11 11 12 22 19 24 24 23 23 19 16 14 11 13 14 14 13 18 12 12 12 27 27 30 30 37 37 40 37 40 21 19 9 9 8 13 6 6 8 13 17 11 11 11 21 17 29 21 16 9 9 9 9 9 9 11 14 22 23 23 25 23 22 22 15 17 17 23 16 10 9 9 9 9 9 10 10 9 9 13 23 27 31 18 18 18 24 22 25 21 15 10 16 11 15 16 18 18 14 13 13 11 11 10 12 12 10 11 12 10 9 9 9 9 9 9 13 10 12 13 12 17 17 20 19 12 10 14 9 9 10 10 11 11 13 11 15 20 19 11 9 8 8 6 6 12 16 11 9 9 9 8 8 6 6 8 9 8 8 8 8 8 8 9 12 13 13 11 8 8 9 9 7 6 9 9 9 9 9 8 10 10 11 10 6 9 10 9 9 9 9 12 9 9 8 6 6 6 6 9 9 7 6 6 6 6 8 9 9 6 6 8 8 8 8 8 8 6 6 6 8 8 9 8 8 9 9 9 9 11 11 11 9 9 9 8 8 6 6 8 8 9 10 10 10 9 9 9 10 10 13 8 10 8 8 6 6 9 10 9 10 12 11 14 10 10 9 10 9 9 9 9 9 9 9 10 11 13 6 6 8 9 8 8 9 9 9 9 7 7 9 9 8 8 8 9 8 8 6 6 6 8 8 8 8 9 8 8 9 9 9 9 9 10 11 10 9 9 8 8 8 8 6 6 9 8 8 6 6 6 8 9 10 10 9 9 9 9 9 8 8 8 8 6 6 8 6 6 8 8 10 9 9 9 8 8 8 8 8 6 7 9 10 9 9 7 7 9 8 8 6 6 8 8 9 8 8 6 6 6 6 12 11 12 13 8 8 6 6 8 8 8 8 8 8 6 6 8 8 9 9 9 9 8 8 6 6 8 8 8 8 8 8 8 9 9 9 9 9 10 11 9 10 10 9 8 8 6 6 8 8 9 9 9 9 9 8 8 8 8 8 8 8 6 6 8 6 6 8 8 6 6 8 8 9 8 8 8 6 6 6 6 8 8 9 6 6 9 9 9 9 11 10 9 8 8 8 8 8 8 6 6 9 8 9 9 9 9 9 10 9 9 9 10 10 8 9 6 6 9 9 9 9 9 9 9 8 8 8 8 8 6 6 8 8 9 8 8 8 8 8 6 6 6 6 8 8 8 9 9 9 10 12 16 13 13 10 10 9 9 8 8 6 6 8 8 9 9 9 9 9 9 9 9 9 10 9 9 8 8 8 8 8 8 8 8 8 8 8 8 8 8 8 8 8 6 6 11 9 9 9 8 8 6 6 8 8 9 7 7 9 7 7 9 8 6 6 9 9 9 9 9 9 9 9 9 9 9 8 8 9 9 9 9 9 9 9 12 9 9 9 9 9 9 9 9 9 9 9 8 8 6 6 8 8 6 6 8 8 9 9 11 9 9 10 10 10 9 9 9 12 10 9','834','0'),('H04_015501Evans__.b_41.ab1','015501','Evans__','-1','41','701','aactgcgggtaacttacgtatcaccttatatggcaggactattaaaatgtgaaattcttaaatcagcttgtgtaaggaaaaaaaaaagcaactgctagagaaggaaattcatctgaaagacctttggatttcttcaatagtttttccctttgtctcagggacccaaatggtaacaaatactacagtcaaggcacatacaactgcatatatggtgaaggttcctgacaagaacaaaggcagcttctggttaactaaaaaataaaataaaataaaatccaaggaaaatacatgcattaatgcacacaaacctccagagctccaatccaaaagcatatttgctgtcaatgtaaccaaccaggaaaacaaccagttggcaagtgttgccacacttcccgcgaggcctttaatgtttattggaagaatctgtgatatgccatattgaacacattaactttgactgcgacttcaaatgcaaccaataatgcacactactaattctatttccacaatttgtgttacatgcaactgttataaccatacaaaagaatttttttttcatgaaatacatgatctgcaaaaagatgttagtgacttgtgcagcattgattcatctccaaaatggtagcacatcatctattgagattactgttttacccataagattgtcacatgtatcattgtggctgcatattcctatactttgggaataaaagcctaaaatgtaaaaccttaaaaatgggcccttaaacatgtatattccatggcatagctcccattccaagaagaaatgcaataaccatg','6 6 6 6 6 6 6 6 6 6 6 6 6 6 9 10 8 8 8 10 11 8 9 9 6 6 6 6 6 12 11 9 9 9 6 6 4 6 4 4 6 19 17 24 23 23 20 20 20 23 33 29 35 40 40 40 40 51 56 56 46 40 40 40 39 39 39 44 31 24 11 9 8 8 9 16 27 32 44 48 48 48 48 48 48 40 40 33 33 19 19 9 11 9 15 13 19 19 18 24 24 42 42 42 42 42 42 28 29 20 20 17 17 18 29 24 32 23 16 16 11 7 7 11 19 21 32 32 31 33 28 24 21 21 21 21 29 24 25 32 32 46 39 38 33 29 22 24 28 31 27 28 22 22 23 23 23 29 29 29 29 35 35 35 42 44 44 33 29 29 29 22 27 29 42 31 31 23 22 22 28 29 29 30 33 33 44 44 42 39 30 23 23 23 29 29 32 32 29 29 24 23 19 14 19 19 25 26 29 20 33 15 17 17 31 33 44 44 42 42 34 37 35 35 35 33 33 26 26 26 33 33 42 42 50 50 44 31 24 19 16 16 15 15 20 31 29 35 40 32 32 32 32 35 39 46 50 37 37 37 46 46 42 44 44 50 50 44 44 44 50 50 44 44 44 50 50 44 42 42 42 43 43 35 35 35 35 35 35 35 35 35 35 35 42 36 41 41 33 32 32 32 33 33 41 41 38 33 33 32 25 25 11 11 11 22 22 31 32 32 42 44 44 44 44 44 50 50 37 37 24 33 21 33 33 29 23 26 21 21 21 28 37 35 37 37 35 37 35 37 37 50 42 42 42 42 42 41 41 50 46 37 44 44 37 37 37 50 33 42 37 37 37 37 37 37 50 29 29 29 33 37 37 37 30 33 32 32 30 30 33 31 39 33 33 26 26 26 33 42 37 44 42 42 42 44 44 44 37 37 42 26 26 24 31 31 31 31 21 21 18 31 20 21 21 24 24 24 37 21 23 23 33 33 33 33 30 33 29 35 35 33 35 30 34 34 35 35 40 35 35 35 33 42 32 32 29 29 29 19 18 17 20 27 27 31 35 48 44 42 42 42 42 37 37 37 42 42 42 42 34 34 30 33 28 28 22 24 24 29 29 35 35 35 30 33 16 16 12 19 19 29 29 29 18 21 21 21 27 37 21 21 12 12 10 21 21 26 26 29 40 40 40 32 32 40 40 20 18 12 12 12 19 20 27 25 25 27 28 26 29 27 24 9 9 9 15 21 48 48 48 48 48 46 29 28 24 24 25 25 33 32 24 24 21 21 21 27 30 28 28 23 23 21 21 22 22 29 19 15 18 18 14 11 7 8 13 10 12 13 20 17 11 11 11 10 10 15 13 20 18 20 15 16 25 24 21 24 14 12 6 6 6 6 6 11 17 12 13 14 10 8 11 10 10 10 9 10 21 19 15 14 11 11 10 12 9 12 14 9 9 9 13 9 11 11 13 9 10 8 10 8 13 13 11 10 15 12 10 9 9 10 10 8 9 10 7 8 11 16 11 10 6 6 8 8 10 10 10 9 7 7 7 9 9 7 7 8 9 9 7 10 10 9 11 9 14 14 14 12 13 18 6 8 6 6 6 8 9 11 15 12 15 12 15 15 15 17 8 10 11 14 13 12 15 9 9 9 12 10 10 10 10 8 8 8 8 8 10 10 12 12 12 12 10 11 9 6 6 6 4 4 4 4 4 8 7 7 8 7 9 9 8 8 6 8 6 6 6 8 9 7 8 7 7 7 6 6 6 6 6 6 6 6 6 6 7 11 14 11 9 7 7 7 7 10 7 8 11 11 8','801','1'),('H05_015501PI20933.b_45.ab1','015501','PI20933','-1','33','664','nactcgtagttacttgagaatggttgacatgccagactattaaaatgtgaaattcttaaatcagcttgtgtaaggaaaaaaaaaaaaaacccacttgttaaaaagggaaattcttttaaaaaaccttgggtttttttaaatagtttttccttttgtttaagggccccaaagggaaacaaatcctacagtaagggcacatacaattgtttttttgggaaaggttcctaaaaaaaaaaaaggcagtttttggttaactaaaaaataaaataaataaaaaattccagggaaaatccttgctttattgcacaaaaccctcaaaagttcaaatcaaaaagcttttttgttgtcattgtacccacccgggaaaacacccggtgggaaggggtggccacatttcccgaagggcttttaatgtttttggaaaaaatttggaatttcccattttaaacactttttttttgcctggaatttaaaaggcacccaatatggcccccttttaatttttttcccacatttggggctacatccaactgttatacccatacaaaaaaatttttttttaataaaatccataatctgaaaaaaaatgttagggccttggccacctttgtttttttttaaaaagggaaccacatattctttggaaattccgggtttccccataaaattgcacaggtttaattggcgtgcatttccttaccctgggagaaaaaaccctaaatgaaaaaccttaaaaagggcccctaacatttataatccatgggatacctccattccaaaagagaaa','0 4 6 6 6 6 8 8 7 7 7 7 8 8 11 10 10 15 16 13 9 9 6 6 6 6 6 8 9 9 9 11 12 21 9 8 7 7 9 19 16 29 25 25 24 29 29 29 22 20 18 19 22 17 17 20 44 44 32 26 14 12 11 20 20 28 27 21 10 10 9 9 22 27 40 40 44 48 48 48 48 56 56 56 56 48 48 33 22 19 13 10 13 10 10 10 11 16 13 11 11 11 16 11 13 13 19 19 12 12 12 11 10 11 13 16 15 15 18 27 20 15 14 14 15 15 23 24 18 14 14 14 28 25 32 29 27 21 19 13 10 9 11 11 33 33 21 16 16 19 24 24 20 15 17 18 16 16 13 13 16 24 17 17 24 14 13 13 13 11 11 15 15 16 10 13 13 14 13 13 11 11 11 10 13 11 10 10 12 11 10 13 14 19 11 11 11 11 14 12 12 10 13 13 13 10 11 11 16 16 21 20 15 15 29 11 11 13 15 14 20 15 16 13 16 11 11 11 16 16 31 24 31 21 16 16 16 14 15 15 13 11 11 11 31 29 15 15 13 20 19 25 16 13 13 15 25 30 46 48 24 21 21 21 48 33 27 21 21 21 21 21 21 48 48 50 33 20 13 13 13 25 24 33 21 33 33 33 17 21 21 21 19 23 21 21 18 18 24 24 15 15 11 13 11 13 11 18 13 13 13 13 15 13 13 13 13 15 22 12 12 12 15 15 18 18 18 18 18 19 24 33 29 15 11 10 10 16 25 24 19 18 18 13 13 10 10 10 10 10 11 10 11 10 15 16 31 21 17 17 14 14 11 11 11 33 16 19 19 17 16 16 14 12 12 12 15 19 24 24 11 11 12 14 14 11 11 11 11 13 12 11 11 13 16 24 19 26 16 15 13 13 19 19 28 20 20 21 16 16 14 14 14 14 14 25 19 23 20 17 17 21 21 33 33 23 23 22 18 18 14 13 13 13 17 24 21 15 16 11 11 11 16 10 11 11 12 15 14 13 13 14 16 25 27 34 31 31 18 14 11 10 10 10 9 11 11 11 12 13 20 20 22 19 15 13 13 15 18 19 22 22 19 15 13 11 11 10 12 13 15 14 12 12 10 11 11 16 14 15 15 30 27 28 25 19 13 13 10 13 10 10 8 9 12 15 14 14 14 13 14 12 12 11 11 12 12 12 12 11 11 11 11 11 9 9 11 11 13 14 14 13 11 11 11 12 31 27 27 25 13 13 18 31 48 48 48 48 24 14 9 9 11 12 15 19 15 10 9 10 10 10 12 13 14 11 10 10 11 9 10 23 31 26 21 14 14 8 8 8 10 12 15 11 11 10 10 9 9 12 12 11 10 10 10 11 9 15 12 10 10 9 9 18 13 13 16 7 10 10 9 14 19 27 9 11 9 8 9 9 9 10 10 11 9 9 9 8 8 8 15 9 10 10 13 16 17 9 9 9 9 7 7 7 9 9 13 9 8 7 7 7 7 11 21 17 13 10 8 7 9 9 9 9 8 9 11 10 10 9 9 8 8 6 6 6 6 6 6 7 9 9 11 11 10 7 7 7 7 6 6 8 8 8 6 6 6 6 6 6 15 15 9 9 9 9 10 13 9 10 8 8 8 8 9 10 10 10 8 9 11 13 8 13 14 11 10 7 7 7 7 7 6 9 9 9 8 8 8 6 6 6 6 6 8 9 9 8 8 6 6 6 7 6 9 7 7 7 7 8 8 8 9 9 9 9 9 9 8 13 7 7 7 7 7 10 10','787','1'),('H06_015501Peking_.b_58.ab1','015501','Peking_','-1','65','805','tagattttggnnnggcctgccagtcactaggaagagggtttagagggcaaacctttaaaatgtgaaaaacttaaatgagcttgtgtaaggaaaaaaaaaaaaaacccacttgttaaaaagggaaattcttttaaaaaaccttgggtttttttaaatagtttttccttttgtttaagggccccaaagggaaacaaatcttacagtaagggcacatacaattgattttttgggaaaggttcctgaaaaaaacaaaggcggtttttggttaattaaaaaataaaataaataaaaaattccagggaaaatccttgctttattgcacaaaaacctcaaaagttcaaatcaaaaagcttttttgttgcaattgtacccacccgggaaaacacccagtgggaaggggttgccacatttcccgaagggcttttattgtttttgggaaaaatttgggttttccctttttgaacactttttttttgcttggaatttaaaaggcacccaatattgcccattattatttttttttccacatttggggttacttgcaactgttttacccatacaaaaaaattttttttttttaaaaaccttgattggaaaaaaaattttaggaatttggccccctttgtttctttttaaaaaggggaccccatatttttttgaaattccggttttcccctaaagaatggccaaggtttaattgggcggtgaactatccataccttggggaataaagcccttatattggaacactataaaagggggcccttaaactttttattcgaggggatagttccttttaaaaaaaaa','6 6 4 4 4 9 9 13 15 4 0 0 0 4 4 4 6 6 6 6 6 6 6 6 6 6 6 6 6 9 11 7 7 9 10 10 10 7 7 7 7 7 11 12 12 7 7 9 9 7 7 7 7 7 11 10 10 10 10 13 12 16 13 15 13 20 10 9 9 9 9 11 19 18 27 24 19 18 16 15 24 21 21 9 8 8 8 9 21 25 32 40 40 40 40 48 48 48 48 48 31 31 13 10 9 9 11 10 10 10 10 12 16 13 11 11 11 16 12 15 15 19 16 11 11 11 10 10 10 12 16 17 17 18 24 19 17 14 14 12 12 14 19 16 13 13 13 27 25 31 30 27 25 22 12 11 11 15 15 36 33 17 14 14 19 24 25 24 16 17 18 16 15 11 11 15 24 21 18 24 17 17 17 17 12 12 16 13 12 10 11 11 11 13 12 12 9 9 9 13 11 10 10 13 13 10 13 13 15 11 10 11 11 14 13 13 11 15 12 12 10 9 9 14 16 17 17 14 14 24 11 11 15 15 14 20 16 16 12 12 12 15 13 15 15 25 21 24 13 11 11 13 13 13 13 11 11 11 16 31 29 15 15 12 20 16 24 16 11 11 15 29 46 48 44 22 22 22 22 37 21 22 21 21 21 21 21 21 48 48 50 33 19 15 15 18 25 33 33 21 33 33 33 16 21 21 21 23 21 21 21 18 18 24 22 13 11 11 12 12 12 12 15 13 15 11 11 11 13 11 13 13 18 24 15 18 16 19 16 21 21 21 21 21 21 21 33 29 13 11 10 10 15 25 24 21 19 19 13 15 9 10 10 12 10 11 10 11 10 15 15 33 21 18 18 15 15 10 13 13 33 19 21 21 21 16 16 15 11 11 11 15 17 20 20 11 13 12 14 13 10 13 13 11 13 13 11 13 13 19 24 19 29 13 13 11 13 19 19 25 17 17 17 15 15 11 11 11 17 17 31 24 25 14 14 11 11 12 27 27 23 23 22 19 19 13 15 11 11 12 19 19 19 19 14 14 15 19 11 11 11 10 15 13 13 13 16 18 24 28 29 42 33 24 13 10 10 10 10 10 14 13 12 16 14 25 25 28 16 16 13 13 16 16 21 19 19 21 16 14 11 10 10 11 12 13 10 10 10 10 11 10 14 14 15 15 33 25 28 24 19 14 14 11 13 11 11 11 16 16 12 12 11 18 11 12 11 12 11 11 11 14 14 10 11 10 10 11 13 15 11 12 13 11 11 10 11 11 11 11 11 31 31 31 31 14 14 17 48 48 48 48 37 25 11 9 9 9 13 16 17 23 13 11 11 11 10 10 12 13 12 11 11 11 11 12 29 27 16 13 16 15 17 14 9 9 12 12 11 11 9 8 12 13 11 10 9 7 7 10 10 8 9 6 6 6 8 8 8 8 14 17 10 10 10 11 20 20 19 10 7 7 7 7 7 7 9 9 9 9 9 8 9 16 19 21 12 12 12 8 8 6 6 6 8 9 10 10 11 15 8 11 7 7 6 6 9 8 8 6 6 6 10 8 9 8 8 8 8 8 9 11 14 15 14 11 11 10 12 8 9 8 7 9 6 6 6 9 4 4 4 6 8 6 7 9 9 9 9 9 12 17 17 11 11 9 15 14 15 7 7 7 7 8 9 12 8 8 6 6 6 8 6 6 6 8 9 7 6 6 6 6 6 8 13 10 10 10 8 10 9 11 6 6 6 6 9 10 10 10 10 7 11 12 9 8 9 6 6 6 6 8 8 8 9 10 11 11 11 9 9 9 8 8 8 7 7 9 9 13 13 15 12 13 19 19 15','807','1'),('H07_015501Archer_.g_62.ab1','015501','Archer_','1','46','759','ncctaacaagggtactactatgaaagtggtgctgaggcatatactacactgttttattataatcatgtacgtgtcttctcatgtgtgtgggtaccacagcctctctgaacaatttaccacctttttttatgtttttttttcttctgaaatttgatcccaggctagtatatcagaaacttcttccttgtatgggatattgagcaccttgtcgctggttggagtcgtggtatgtaaatccatgtaaatttattatgaaaataagatgtttttgactgcttgttccctaactattgcatcttaaacttccaattctttcaggccatggttattgcattctctcttggaatgggagctatgccatggattataatgtctgaggtaccatttttatggttttacattttaggcttttattcccaaagtataggaatatgcagcaacaatgatacatgtgacaatcttatgggtaaaacagtaatctcaagagatgatgtgctaccattttgaagatgaatcaatgctgcacaagtcactaacatctttttgcagatcatgtatttcatgaaaaaaaaattcttttgtatggttataacagttgcatgtaacacaaattgtggaaatagaattagtagtgtgcattattggttgcatttgaagtcgcagtcaaagttaatgtgttcaatatggcatatcacagattcttccaataaacattaaaggcctcgcgggaagtgtggcacacctgccaactggtngttttcctgggtgggtccattgacagcaaatatgcta','0 4 7 4 4 4 8 6 6 6 6 6 8 8 8 4 4 9 16 17 9 9 9 13 9 9 9 4 4 4 6 8 8 10 6 6 9 11 14 17 8 8 8 8 8 9 23 23 33 39 36 46 46 34 34 34 34 34 34 40 40 39 39 39 39 39 39 40 39 39 39 39 33 21 19 8 6 6 6 16 24 32 32 40 40 46 46 46 46 39 35 37 23 23 13 13 13 23 33 51 51 51 51 51 51 51 40 40 40 39 39 39 39 39 39 39 39 39 40 40 40 51 56 56 56 35 35 35 35 35 35 51 51 51 56 56 56 46 43 42 42 42 42 37 37 37 37 46 46 46 40 40 40 40 40 40 51 51 42 37 35 35 32 35 35 37 37 37 37 35 35 32 32 29 35 35 35 35 35 35 35 35 35 37 35 42 37 44 44 44 50 50 42 42 42 42 42 42 42 42 37 37 35 35 35 35 40 35 35 35 29 29 32 35 40 47 47 50 50 50 40 37 37 35 35 35 46 42 37 42 42 46 46 42 42 42 42 42 42 42 42 50 50 56 56 46 43 41 41 41 45 41 41 41 42 46 42 43 41 45 35 35 37 42 42 44 46 46 42 38 36 36 32 36 32 38 35 38 35 42 42 41 41 41 38 36 36 36 36 36 35 35 35 38 36 35 41 41 41 40 38 38 38 38 43 41 50 56 50 42 41 41 41 42 42 56 56 42 42 42 42 42 42 42 45 41 41 41 38 38 38 38 38 36 38 38 35 35 35 35 35 41 50 50 50 47 47 47 50 42 36 36 36 36 36 36 38 42 42 42 50 42 42 41 41 41 42 41 45 42 42 44 50 44 44 42 42 42 46 35 35 35 42 42 42 46 46 56 56 50 50 50 50 50 50 46 41 42 41 41 41 46 42 42 56 41 41 41 41 40 40 42 42 42 42 50 56 56 56 56 50 50 35 35 35 42 42 46 41 42 35 35 35 39 37 40 42 50 44 44 37 42 37 37 42 42 44 44 37 42 42 44 42 42 50 42 42 42 44 42 42 42 42 50 50 42 42 42 46 46 42 42 42 42 42 46 37 42 42 42 42 42 42 42 42 42 42 42 42 42 42 42 35 35 35 35 35 35 35 35 35 37 45 42 42 42 44 56 56 56 56 56 56 56 56 48 44 44 37 38 35 35 35 32 35 35 42 42 44 44 35 35 35 35 37 37 42 42 42 42 42 48 48 37 35 35 35 35 37 42 42 42 42 42 42 34 34 34 48 48 42 42 44 44 56 56 56 56 56 56 56 40 37 37 34 28 28 48 31 27 22 12 12 13 27 23 24 15 17 17 25 29 29 33 30 27 27 24 24 21 21 27 27 18 18 25 22 28 37 29 27 18 17 10 10 13 29 29 29 29 29 40 29 29 25 25 29 32 29 23 23 11 13 9 10 10 17 20 24 22 20 19 19 19 19 21 21 21 21 19 17 19 20 25 19 22 17 16 10 10 10 19 14 22 18 18 10 10 13 10 7 7 7 11 9 9 11 12 12 25 9 9 8 8 9 23 21 23 25 15 17 14 10 10 12 10 14 12 11 12 19 13 10 15 9 9 9 19 16 19 26 26 25 19 25 25 25 29 29 18 27 14 9 8 6 6 6 7 13 10 12 9 9 8 9 8 10 12 11 9 9 6 6 8 11 7 8 8 10 15 15 8 10 4 0 4 8 15 20 20 15 12 14 10 10 11 15 15 8 8 9 7 7 8 9 14 12 11 11 8 8 9 8 16 8 8 8 10 9 7 7 7','792','1'),('H08_015501Minsoy_.g_75.ab1','015501','Minsoy_','1','55','784','ntttttggacttaacttccacgctacctacatagggggctggggagcataaactacactgttttattataatcatgtacgtgtcttctcatgtgtgtgggtaccacagcctctctgaacaatttaccacctttttttatgtttttttttcttctgaaatttgatcccaggctagtatatcagaaacttcttccttgtatgggatattgagcaccttgtcgctggttggagtcgtggtatgtgaatacatgtaaatttattatgaaaataagatgtttttgactgcttgttccctaactattgcatcttaaacttccaattctttcaggccatggttattgcattctctcttggaatgggagctatgccatggattataatgtctgaggtaccatttttatggttttacattttaggcttttattcccaaagtataggaatatgcagcaacaatgatacatgtgacaatcttatgggtaaaacagtaatctcaagagatgatgtgctaccattttgaagatgaatcaatgctgcacaagtcactaacatctttttgcagatcatgtatttcatgaaaaaaaaattcttttgtttggttataacagttgcatgtagcacaaattgtggaaatagaattagtagtgtgcattattggttgcatttgaagtcgcagtcaaagataatgtgttcaatatggcatatcacagattcttccaataaacattaaaggccttgcgggaagtgtggaacacttgccaactggttgataacctggatggaacaaaaa','0 4 9 9 9 6 6 8 6 6 7 4 6 6 6 6 6 6 9 6 6 6 6 6 6 6 6 6 8 9 8 8 8 10 9 9 9 7 7 7 7 8 11 13 14 7 6 8 8 6 6 6 6 6 8 23 20 32 34 29 39 39 34 34 34 34 34 34 40 40 34 34 34 34 34 34 39 39 39 33 29 27 15 6 6 6 6 6 16 23 32 28 28 28 39 33 40 32 26 18 24 14 24 9 9 11 23 24 36 36 40 40 46 46 46 40 40 40 40 40 40 35 39 39 39 39 39 40 40 40 56 56 56 56 40 40 39 35 39 35 56 56 56 56 56 56 46 43 42 42 42 42 37 37 37 40 40 46 56 42 42 42 42 42 42 56 56 42 37 35 35 32 35 32 35 42 42 42 35 35 28 28 22 35 35 35 35 35 35 37 37 37 37 35 44 37 42 34 37 44 44 42 42 42 40 40 40 40 36 35 32 35 35 35 35 40 35 35 24 24 24 27 35 40 50 50 50 50 50 37 31 31 28 28 32 42 42 42 40 36 33 36 31 31 29 30 36 40 40 40 40 42 42 43 42 42 42 42 43 40 37 37 37 41 45 56 56 50 50 44 44 44 44 44 50 50 56 42 41 38 38 32 36 32 36 32 32 35 50 50 42 42 42 38 36 36 36 36 36 32 35 35 38 38 35 42 42 42 41 38 38 38 38 40 41 56 50 50 47 47 47 50 50 50 50 50 43 46 43 42 42 42 42 45 41 41 41 35 35 35 38 38 38 42 41 35 35 35 35 35 41 44 50 50 47 47 47 50 50 38 36 36 36 36 36 38 42 43 42 42 42 56 41 41 41 42 41 41 42 42 35 50 37 42 42 44 42 42 37 37 44 50 50 56 56 56 56 42 42 42 42 50 50 50 46 41 41 42 42 42 50 50 43 42 41 41 41 41 41 41 42 42 42 42 42 46 56 56 43 42 42 37 37 37 42 42 46 42 50 44 44 44 50 50 50 50 50 35 37 44 50 44 47 50 50 37 37 37 42 42 44 42 42 42 42 42 42 42 42 42 56 56 56 56 46 43 51 43 43 42 42 42 40 40 45 40 42 42 56 50 56 56 44 47 44 44 44 44 42 42 44 35 32 32 35 32 35 35 40 42 42 42 42 42 44 48 44 56 56 56 56 56 42 42 42 46 42 37 37 35 35 35 35 37 37 44 44 44 48 30 30 36 40 40 38 42 42 37 35 35 48 48 42 42 42 40 37 37 35 36 35 35 33 38 28 28 28 40 38 35 42 42 42 56 56 56 56 56 56 56 47 31 30 17 17 17 48 26 26 20 13 13 18 23 29 32 24 25 25 37 37 26 44 33 27 24 25 14 14 13 19 12 10 10 10 14 15 32 23 25 12 12 10 10 13 24 29 40 32 32 28 28 30 29 29 32 32 29 27 27 15 18 15 21 21 14 14 18 24 22 19 25 25 31 27 20 20 20 14 10 10 11 15 12 13 15 19 10 10 11 21 11 12 10 24 11 16 18 20 18 29 17 17 17 14 14 16 17 20 19 15 8 8 8 19 21 21 21 11 13 12 11 10 11 21 20 24 18 16 18 15 20 27 31 11 11 9 12 8 11 10 17 10 10 10 11 19 18 20 25 31 31 32 25 23 19 20 19 18 25 13 10 8 9 7 6 10 12 9 10 10 9 11 14 19 16 9 8 9 9 8 8 9 9 8 10 10 10 10 7 9 14 9 9 10 10 8 8 13 9 9 11 14 16 18 12','786','1'),('H09_015501Noir_1_.g_79.ab1','015501','Noir_1_','1','2','800','gccccggcgagggggngngnnggngttgnaaggtnnccttnttttttntttttgggnagngactggtagtgactacttgaagtgtgggagganaaacacactgttttattataatcatgtacgtgtctgttcatgtgtgtgggtaccacagcctctctgaacaatttaccacctttttttatgtttttttttcttctgaaatttgatcccaggctagtatatcagaaacttcttccttgtatgggatattgagcaccttgtcgctggttggagtcgtggtatgtgaatacatgtaaatttattatgaaaataagatgtttttgactgcttgttccctaactattgcatcttaaacttccaattctttcaggccatggttattgcattctctcttggaatgggagctatgccatggattataatgtctgaggtaccatttttatggttttacattttaggcttttattcccaaagtataggaatatgcagcaacaatgatacatgtgacaatcttatgggtaaaacagtaatctcaagagatgatgtgctaccattttgaagatgaatcaatgctgcacaagtcactaacatctttttgcagatcatgtatttcatgaaaaaaaaattcttttgtctggttttaacagttgcctgtggcacaaattgtgcgattagatttagtagtgggcattattggttgcctttgacggcgccgtcaaagataatgtggtccttgtggcctttcacagattcttccctaaaccttaaggccttgcgggggggggggggccctttgccactggctgctttcctggttggggtccttggccgcaatatttcaatagaaatagaaaa','7 12 19 16 7 7 9 6 7 9 9 9 9 9 4 0 4 0 4 0 0 4 4 0 4 7 6 4 0 4 6 6 4 4 0 0 4 6 9 4 0 4 9 9 9 9 4 0 4 9 9 9 15 15 15 4 0 4 4 0 4 4 6 4 4 4 6 4 6 6 4 4 6 4 8 8 10 11 14 8 8 9 9 8 9 8 10 8 8 8 8 4 0 4 4 6 6 7 9 21 23 32 30 40 40 39 39 39 39 39 39 51 40 35 35 35 35 35 35 39 39 39 39 39 33 23 24 9 8 8 7 7 7 16 23 27 28 28 28 37 37 44 31 32 15 19 12 9 9 10 9 24 24 34 40 46 46 48 39 39 39 40 35 35 51 40 40 40 40 40 40 45 45 45 56 56 56 51 51 45 45 45 40 45 51 56 56 56 56 56 56 44 44 44 44 44 44 44 42 46 46 46 42 42 42 43 44 51 51 56 47 40 35 35 35 35 35 42 44 44 44 33 33 28 28 24 35 35 35 35 32 37 44 44 44 47 47 44 44 37 37 37 42 42 42 44 44 42 42 42 42 42 42 44 40 40 40 40 42 40 35 35 32 32 35 35 43 50 50 42 43 42 36 33 33 30 30 30 42 42 42 42 42 33 37 27 31 17 17 15 19 19 33 33 46 56 56 50 50 37 41 42 42 42 42 42 50 50 44 44 42 42 41 41 41 41 41 45 50 56 56 41 40 40 37 35 32 35 32 35 37 42 46 46 42 42 36 35 35 35 35 35 35 42 37 31 33 11 12 12 45 45 46 37 33 33 42 42 51 51 33 33 12 12 12 36 33 44 50 42 42 42 42 42 42 42 36 36 35 36 36 39 37 40 40 40 33 33 17 17 17 31 31 44 42 42 42 42 42 42 48 44 42 40 40 35 35 40 40 40 40 36 35 42 44 42 42 42 44 38 45 42 35 30 36 22 22 30 31 42 36 31 35 35 37 37 45 51 51 46 42 42 42 42 42 42 42 38 38 38 40 40 40 46 46 40 40 40 40 42 42 40 40 40 40 40 40 40 48 48 48 40 25 25 11 9 9 18 19 48 48 48 36 33 33 33 33 34 40 40 42 42 42 42 42 42 42 46 44 44 35 35 42 42 35 37 42 43 40 40 28 28 28 36 36 36 40 31 35 36 37 40 40 44 42 36 35 45 45 25 29 33 35 35 40 42 38 38 38 40 40 40 42 42 29 28 28 32 31 37 35 45 40 40 42 48 37 34 34 42 42 42 27 27 16 18 13 19 16 27 24 22 18 27 30 15 15 15 30 24 35 29 24 12 21 21 32 32 27 27 11 10 10 28 28 31 29 23 21 21 28 39 37 34 28 31 26 22 18 14 12 11 16 19 27 32 48 48 48 48 48 56 56 46 46 32 12 12 12 27 24 24 19 4 4 4 21 19 20 10 9 13 8 10 14 20 23 29 23 16 10 8 9 16 9 10 11 8 8 10 20 21 31 21 19 6 6 4 4 4 11 7 7 10 9 9 7 7 13 16 13 7 7 4 7 7 8 11 16 20 20 15 14 13 18 18 20 12 10 7 7 7 9 7 9 9 9 6 6 9 11 13 9 9 19 23 20 25 19 14 24 27 15 11 8 10 8 8 8 8 9 9 9 9 7 7 7 9 8 6 10 6 7 8 8 9 13 13 18 14 24 17 16 17 11 8 7 13 13 9 6 6 6 8 8 9 10 10 12 15 18 18 13 13 6 6 6 7 8 7 7 8 9 8 8 9 8 6 10 6 6 10 6 6 6 6 9 12 17 24 26 16 12 8 8 6 6 8 7 12 8 7 9 7 9 13 11 13 8 8 6 6 9 9 9 11 8 6 6 8 8 10 9 10 9 15 8 8 6 6 8 8 6 6 8 6 6 6 6 6 6 8 13 9 8','855','1'),('H10_015501Evans__.g_91.ab1','015501','Evans__','1','65','810','ntttttgaaccnaactcacccgttgacctgacagtgagcctgctatggatataccgcagctggattattataatcatgtacgtgtctgtcatgtgtgtgggtaccacagcctctctgaacaatttaccacctttttttatgtttttttttcttctgaaatttgatcccaggctagtatatcagaaacttcttccttgtatgggatattgagcaccttgtcgctggttggagtcgtggtatgtgaatacatgtaaatttattatgaaaataagatgtttttgactgcttgttccctaactattacatcttaaacttccaattctttcaggccatggttattgcattctctcttggaatgggagctatgccatggattataatgtctgaggtaccatttttatggttttacattttaggcttttattcccaaagtataggaatatgcagcaacaatgatacatgtgacaatcttatgggtaaaacagtaatctcaatagatgatgtgctaccattttgaagatgaatcaatgctgcacaagtcactaacatctttttgcagatcatgtatttcatgaaaaaaaaattcttttgtatggctataacagttgcatgtaacacaaattgtggaaatagaattagtggtgtgcattattggttgcatttgaagtcgcagtcaaagttaatgtgttcaatttggcctatcacagattcttccataaacattaaaggcctcgcgggaagtgtggcaccacttgccaactggttggttccctggggggtctcttggcagccaaaacgctaatggataaaaacataaaagaa','0 4 9 8 8 6 6 6 6 9 4 0 4 6 6 6 6 6 6 6 6 6 6 6 6 6 6 6 4 8 8 4 4 6 6 8 6 4 4 4 7 7 7 9 9 6 6 6 6 6 6 7 7 7 7 7 8 8 6 6 11 9 9 11 11 18 24 29 39 39 40 46 40 40 35 35 35 35 40 40 39 39 39 39 28 21 9 12 8 8 9 17 23 31 28 30 30 37 37 39 29 32 20 20 18 15 9 8 10 27 27 40 44 44 46 46 40 40 40 39 39 39 40 40 40 39 39 39 39 39 39 56 56 56 56 35 35 34 34 34 33 45 45 51 56 56 56 51 51 51 51 42 42 35 35 35 35 39 39 48 37 37 37 37 37 38 56 56 42 37 35 35 32 35 32 35 35 35 35 31 35 30 30 29 35 35 35 35 35 37 35 40 40 42 42 44 37 42 34 37 44 44 42 42 42 40 40 40 40 40 35 35 35 35 35 35 50 44 35 35 32 32 32 35 44 47 47 50 50 50 42 42 42 37 37 35 46 42 42 42 42 39 44 33 33 30 30 26 30 30 50 50 56 56 56 42 42 35 35 37 37 37 37 37 42 46 56 56 50 50 44 44 44 44 44 50 50 50 50 38 32 36 36 36 32 38 32 38 35 50 50 42 42 42 38 36 36 36 36 36 38 42 42 42 41 41 42 42 43 40 36 36 36 36 43 41 50 56 50 42 41 41 41 42 42 56 56 56 56 50 50 47 42 50 45 41 41 41 33 35 35 35 35 35 41 41 41 41 41 41 41 42 50 50 50 47 47 47 50 50 42 38 38 38 38 38 41 42 42 42 42 42 50 41 41 41 42 41 41 42 42 44 50 50 42 42 42 42 50 35 35 37 42 42 42 46 45 41 41 41 41 41 50 50 46 46 42 41 41 41 42 46 46 42 56 43 43 56 56 45 45 37 37 37 40 40 45 46 46 40 33 42 23 23 23 42 50 50 37 37 37 42 42 50 50 50 50 50 30 30 34 42 42 42 42 42 34 34 34 42 42 44 35 35 42 40 40 40 44 42 42 44 44 42 42 35 35 37 35 35 35 44 37 33 36 42 42 42 42 56 56 56 44 44 42 42 42 42 42 42 42 42 30 30 29 35 35 37 37 38 42 42 46 42 42 44 48 44 56 56 56 56 56 56 44 44 42 42 35 35 35 35 34 32 37 42 42 42 37 48 30 29 32 35 35 35 33 33 28 28 28 48 48 42 42 40 44 37 37 37 40 37 36 31 29 23 23 21 20 20 25 27 29 32 40 44 48 48 48 48 48 31 27 19 16 24 26 29 22 17 21 10 8 8 13 14 13 13 13 14 23 22 21 27 19 19 10 11 9 9 9 15 12 8 8 10 13 15 27 27 40 21 19 10 10 10 20 20 19 24 20 20 20 30 30 40 29 24 17 14 10 8 12 8 8 8 11 8 8 8 11 10 12 19 25 21 16 16 12 12 16 20 20 24 17 17 12 12 12 14 12 14 12 15 16 22 14 15 16 15 14 14 19 16 10 10 12 20 11 9 6 7 7 7 11 8 8 9 9 8 8 7 10 8 8 9 12 13 20 9 9 8 9 7 10 15 16 9 8 13 12 11 8 10 8 6 6 6 6 8 7 7 6 9 9 6 7 6 6 6 8 8 8 9 10 11 10 9 9 8 8 8 12 12 21 23 23 9 9 13 10 6 6 6 6 6 6 10 17 13 9 8 13 7 6 11 8 6 6 6 6 8 8 9 11 10 10 8 10 9 7 9 8 8 9 9 7 7 9 8 8 8 9 7 7 9 9 9 9 11 19 13 8 6 6 6 8 6 8 8 9 8','822','1'),('H11_015501PI20933.g_95.ab1','015501','PI20933','1','57','737','gttttggaacgnaactcctagcttacttttgggggggctggtatgcatgaaacacactgttgtattataatcatgtaacgtgtctgcgcatgtgtgtgggtaccacagcctctctgaacaatttaccacctttttttatgtttttttttcttctgaaatttgatcccaggctagtatatcagaaacttcttccttgtatgggatattgagcaccttgtcgctggttggagtcgtggtatgtgaatacatgtaaatttattatgaaaataagatgtttttgactgcttgttccctaactattgcatcttaaacttccaattctttcaggccatggttattgcattctctcttggaatgggagctatgccatggattataatgtctgaggtaccatttttatggttttacattttaggcttttattcccaaagtataggaatatgcagcaacaatgatacatgtgacaatcttatgggtaaaacagtaatctcaagagatgatgtgctaccattttgaagatgaatcaatgctgcacaagtcactaacatctttttgcagatcatgtatttcatgaaaaaaaaattcttttgtatggttataacagttgcatgtagcacaaattgtggaaatagaattagtagtgtgcattattggttgcatttgaagtcgcagtcaaagataatgtgttcaatatggcatatcacagattcttccaataaacattaaaggccttgcgggaagtgtggcacccttgccaactggttggtttcctggttgggtacattgacagcaaaatgctttagaatggaacta','6 6 9 9 6 7 9 8 8 9 4 0 4 6 6 6 6 8 6 6 6 6 6 6 7 7 7 8 8 6 6 8 8 12 14 12 8 8 6 6 6 6 8 8 6 6 8 8 9 6 4 6 6 6 11 15 16 21 12 10 11 14 14 20 17 18 18 21 25 14 14 14 20 16 19 16 12 7 11 12 16 15 15 10 10 7 7 7 7 19 24 32 40 40 40 37 40 40 39 32 29 16 19 10 8 8 10 11 29 29 36 40 46 46 46 40 40 40 39 39 39 35 39 39 39 39 39 40 40 40 56 56 56 56 40 40 39 35 39 35 56 56 56 56 56 56 46 43 42 42 42 42 37 37 37 37 46 46 48 42 42 42 42 42 42 56 56 42 37 35 35 32 35 35 35 42 42 42 35 35 29 29 26 35 35 35 35 35 37 35 40 40 42 42 44 37 39 37 39 44 44 42 42 42 42 42 42 42 42 42 35 35 35 40 39 42 35 32 32 32 32 32 35 42 47 47 50 50 50 40 39 36 35 35 32 46 42 42 36 36 35 35 35 35 33 33 29 33 33 39 39 46 43 43 42 42 37 41 41 41 41 41 41 42 46 56 56 50 42 35 35 35 42 42 50 50 50 50 38 32 36 36 36 32 38 32 38 32 41 41 41 41 41 41 38 38 38 38 38 32 35 35 38 38 35 42 42 42 38 36 36 36 36 36 38 50 56 50 50 44 44 41 42 42 50 50 42 42 43 43 42 42 42 45 41 41 41 35 35 35 38 38 36 41 41 41 41 41 41 41 42 50 50 50 47 47 44 50 42 38 36 36 35 35 35 38 42 43 42 42 42 50 41 41 41 42 41 45 42 42 37 50 41 44 50 50 50 50 35 35 35 42 42 42 46 46 56 42 42 42 42 50 50 50 50 37 44 42 42 42 46 42 42 42 40 38 38 38 40 40 44 44 44 50 50 56 56 56 42 42 42 37 37 37 42 50 56 41 41 41 41 41 41 42 42 42 46 37 37 37 50 44 47 50 50 44 44 37 42 42 44 40 40 40 40 37 40 44 42 42 42 42 56 50 50 56 56 50 50 50 50 50 50 44 50 44 44 42 42 42 42 42 42 42 37 37 37 42 42 42 44 35 32 32 35 32 32 32 36 36 40 45 44 56 56 56 47 47 47 56 56 56 56 44 44 44 44 35 37 35 35 32 32 35 35 35 42 42 42 35 35 35 35 40 38 42 42 42 42 44 48 48 42 42 42 42 42 42 42 42 42 42 42 42 37 37 37 42 42 42 37 42 42 42 56 56 56 56 56 56 56 44 37 28 28 28 48 33 27 27 15 15 15 31 17 15 12 16 16 24 26 27 22 27 24 25 25 24 24 21 25 21 20 20 14 19 22 31 37 40 21 21 10 10 10 20 28 32 27 32 32 32 32 33 29 29 29 23 20 22 11 11 9 9 10 19 17 23 17 17 20 20 18 25 25 25 24 25 25 25 37 37 29 19 19 16 14 9 9 9 17 14 24 24 31 32 40 32 32 28 25 18 17 8 8 8 21 21 29 12 12 8 8 9 18 21 25 29 18 14 12 10 10 13 13 13 15 23 17 21 14 18 18 18 18 19 25 19 19 26 26 27 21 21 21 20 24 15 16 15 19 11 13 18 16 13 19 18 9 9 9 9 8 8 7 7 7 7 7 7 10 10 10 11 10 10 9 9 15 11 7 6 6 9 6 7 15 13 16 12 12 14 9 8 13 6 6 7 6 9 7 7 9 7 9 11 8 8 8 9 10 9 8 8 9 12 15 15 8 8 8 6 6 6 6 8 8 8 8 9 10 10 9','813','1'),('H12_015501Peking_.g_03.ab1','015501','Peking_','1','119','852','ggcgggcgaggggnngngnggggntgnnnagtnnnctttttttttgnnntnnngggaannccctggcgggttactagttggaagggttgggggcgatgnaccacacatgtnggattgtaatgaggtacgggtctgttcatgtgtgtgggtaccccagcctctctgaacaatttaccacctttttttatgtttttttttcttctgaaatttgatcccaggctagtatatcagaaacttcttccttgtatgggatattgagcaccttgtcgctggttggagtcgtggtatgtgaattcttgtaaatttattatgaaaataagatgtttttgactgcttgttccctaactattgcatcttaaacttccaattctttcaggccatggttattgcattctttcttggaatgggagctatgccatggattataatgtctgaggtcccatttttatgggtttacattttaggcttttattcccaaagtctgggactttgcggccgcggtgattcatgtggcattcttatgggtcaaacagttgtctgaggagatgttgtgctgcctttttggcgatgagtcattgcttgcgcagtccgtaccgtttgtttggcggtcgtgtgtttcataatcgcgcggcttctttgcgttgggtttgctcgtttgcgtctggtcttatgggggcgccggtgggtgtggcgtgaagttgtggcgcggctggtcgcggtcgttgtggtggtgtgtttggtgcggctgttggtgtggtcttcgtcggcgcggggggggggcgagtgcgtcgcgaggttgtgtggtggttcgattcgggattgttcctaggaaaaaacataggaaaaaaagaaaaa','7 7 6 9 16 9 7 6 8 9 9 9 4 0 0 4 0 4 0 4 6 6 4 0 4 4 0 0 0 4 4 4 0 0 0 4 7 8 9 8 8 6 6 6 9 4 0 0 0 4 0 0 0 4 10 10 10 4 0 0 4 4 4 4 4 6 4 6 6 6 6 6 6 6 4 9 9 9 11 12 10 8 8 8 6 6 6 6 6 7 9 8 7 6 6 6 8 4 0 4 6 4 6 11 9 9 6 6 8 4 0 4 7 8 8 6 6 8 12 19 14 13 9 9 9 9 9 9 8 8 9 9 9 8 10 10 8 8 14 29 23 26 28 28 28 33 27 31 17 18 13 15 9 9 8 14 11 29 29 40 40 40 48 48 39 39 39 39 35 35 51 40 39 39 39 39 39 40 40 40 51 56 56 56 51 40 40 40 40 40 51 56 56 56 56 56 56 56 56 48 44 29 29 42 46 46 48 46 42 35 35 45 40 40 40 56 44 42 35 35 35 40 36 37 44 37 36 30 35 32 35 35 35 35 40 40 35 44 39 44 33 37 42 44 33 33 26 28 33 33 35 37 37 37 37 38 38 40 37 38 37 37 37 35 44 37 33 32 24 24 24 32 36 47 47 35 40 40 32 32 32 34 34 34 48 40 40 40 40 27 27 13 9 9 8 6 6 8 23 23 32 48 31 25 16 15 14 15 13 14 19 30 48 46 56 56 56 40 35 35 29 29 29 35 42 56 56 37 32 29 22 22 15 28 18 29 30 48 48 48 34 34 34 42 36 38 36 40 27 27 22 31 31 37 42 46 46 45 40 38 38 40 40 42 44 42 46 46 37 37 44 48 48 42 42 42 42 42 42 37 37 42 42 42 37 36 35 35 35 35 37 40 20 20 10 10 10 10 10 24 27 46 42 34 34 37 48 44 42 29 29 29 29 29 35 40 35 35 31 35 40 30 30 35 42 42 42 42 31 19 13 11 11 17 19 19 29 25 39 32 24 29 28 23 23 29 27 29 15 9 9 7 7 12 16 25 29 29 29 21 21 24 29 30 30 34 34 37 37 37 37 37 37 29 29 29 24 16 8 8 6 6 6 6 10 16 7 7 7 7 11 13 9 9 9 10 8 8 6 6 8 8 8 10 6 8 6 6 9 13 11 6 6 8 8 9 12 12 15 18 16 20 31 24 21 8 8 10 12 14 11 17 17 9 9 8 8 10 8 8 9 10 11 10 10 10 13 11 7 9 14 17 17 17 10 9 9 9 9 9 13 13 14 12 10 9 9 12 19 17 9 9 9 9 9 6 6 6 6 6 6 8 8 6 6 8 8 13 9 9 7 8 9 6 6 6 7 12 11 9 9 10 10 7 7 9 9 9 8 8 6 6 8 8 9 9 9 9 9 11 11 8 8 12 10 12 8 9 9 11 11 13 9 9 9 9 14 8 8 6 6 8 8 8 6 6 10 10 14 11 10 9 9 10 11 10 14 8 8 9 9 9 9 8 9 6 6 8 8 11 9 9 9 10 7 7 9 9 9 9 9 9 11 11 10 10 9 9 8 8 6 6 9 10 9 8 8 6 6 8 6 6 8 8 8 8 8 8 8 8 10 8 9 9 6 6 8 8 8 8 6 6 9 6 6 8 8 8 6 6 8 9 9 9 9 14 8 9 8 10 8 8 6 6 9 9 9 8 8 6 6 8 6 6 8 8 8 8 6 6 8 8 9 6 6 9 9 9 10 8 13 6 6 8 8 11 9 9 11 10 10 9 9 9 9 9 9 9 9 9 9 9 9 9 9 9 12 9 10 10 10 8 8 8 8 9 11 13 12 6 6 8 8 8 6 6 8 6 6 9 11 13 13 10 9 7 7 9 9 9 14 14 15 12 13 6 6 8 8 8 8 8 6 7 9 16 9 10 8 8 8 15 18 9 4','855','1'),('H01_015529Archer_.b_15.ab1','015529','Archer_','-1','29','315','ggactgctaggaacgtagctctcctcacttggctctcggagggtctttgattcatgtcatcttgcacacactgcaaagccaccttaaccaaaacctcaacttgcgaaacttggcattggccttccaagttgggatcaagtatctcctcaatccaaaacccactcgtgggtgcatcgtttatcttgtccgttacccacatcaccaaccgtcgctgctctatgcccctactgttctcaaggctgtgaatttccatagggctccttccagtcaccatttccaacaccacaatcccataactataaacatccaccttcgcannnnnnnnnnnnnnnnnnnnnnnnnnnnnnnnnnnnnnnnnnnnnnnnnnnnnnnnnnnnnnnnnnnnnnnnnnnnnnnnnnnnnnnnnnnnnnnnnnnnnnnnnnnnnnnnnnnnnnnnnnnnnnnnnnnnnnnnnnnnnnnnnnnnnnnnnnnnnnnnnnnnnnnnnnnnnnnnnnnnnnnnnnnnnnnnnnnnnnnnnnnnnnnnnnnnnnnnnnnnnnnnnnnnnnnnnnnnnnnnnnnnnnnnnnnnnnnnnnnnnnnnnnnnnnnnnnnnnnnnnnnnnnnnnnnnnnnnnnnnnnnnnnnnnnnnnnnnnnnnnnnnnnnnnnnnnnnnnnnnnnnnnnnnnnnnnnnnnnnnnnnnnnnnnnnnnnnnnnnnnnnnnnn','4 4 4 6 4 6 6 6 6 6 6 6 6 6 6 6 6 6 9 11 13 9 8 8 7 7 9 13 16 20 23 23 20 11 8 6 6 6 8 14 14 19 22 32 34 34 34 33 33 29 29 32 34 34 32 32 33 33 33 33 34 40 46 45 45 35 34 42 35 42 46 46 51 51 34 30 31 31 31 31 34 35 35 45 45 40 35 35 35 35 35 35 45 45 45 45 45 51 51 51 45 45 56 56 51 45 45 45 51 51 45 56 51 51 51 51 51 45 51 51 51 51 40 51 40 35 35 35 35 35 46 40 40 39 39 39 39 39 39 45 45 45 56 56 56 56 56 56 56 56 51 51 51 51 51 51 51 51 51 45 45 45 45 45 51 56 56 56 56 56 56 56 56 56 56 56 51 51 51 51 51 51 51 56 56 56 56 51 45 45 45 45 45 51 51 51 51 51 51 51 45 45 45 45 45 45 51 51 51 51 51 51 51 51 51 51 45 45 51 51 51 51 56 56 51 45 45 45 45 45 51 51 45 45 51 51 51 51 51 51 56 56 56 56 56 56 56 56 51 51 51 51 51 51 56 51 51 51 51 51 51 56 51 51 51 51 40 40 40 40 40 40 51 51 51 40 40 46 46 46 40 56 51 51 51 51 51 51 56 51 51 51 51 51 45 35 35 35 35 35 39 40 40 46 46 34 34 25 25 25 25 27 33 40 27 27 4 0 0 0 0 0 0 0 0 0 0 0 0 0 0 0 0 0 0 0 0 0 0 0 0 0 0 0 0 0 0 0 0 0 0 0 0 0 0 0 0 0 0 0 0 0 0 0 0 0 0 0 0 0 0 0 0 0 0 0 0 0 0 0 0 0 0 0 0 0 0 0 0 0 0 0 0 0 0 0 0 0 0 0 0 0 0 0 0 0 0 0 0 0 0 0 0 0 0 0 0 0 0 0 0 0 0 0 0 0 0 0 0 0 0 0 0 0 0 0 0 0 0 0 0 0 0 0 0 0 0 0 0 0 0 0 0 0 0 0 0 0 0 0 0 0 0 0 0 0 0 0 0 0 0 0 0 0 0 0 0 0 0 0 0 0 0 0 0 0 0 0 0 0 0 0 0 0 0 0 0 0 0 0 0 0 0 0 0 0 0 0 0 0 0 0 0 0 0 0 0 0 0 0 0 0 0 0 0 0 0 0 0 0 0 0 0 0 0 0 0 0 0 0 0 0 0 0 0 0 0 0 0 0 0 0 0 0 0 0 0 0 0 0 0 0 0 0 0 0 0 0 0 0 0 0 0 0 0 0 0 0 0 0 0 0 0 0 0 0 0 0 0 0 0 0 0 0 0 0 0 0 0 0 0 0 0 0 0 0 0 0 0 0 0 0 0 0 0 0 0 0 0 0 0 0 0 0 0 0 0 0 0 0 0 0 0 0 0 0 0 0 0 0 0 0 0 0 0 0 0 0 0 0 0 0 0 0 0 0 0 0 0 0 0 0 0 0 0 0 0 0 0 0 0 0 0 0 0 0 0 0 0 0 0 0 0 0 0 0 0 0 0 0 0 0 0 0 0 0 0 0 0 0 0 0 0 0','704','1'),('H01_015529Peking_.b_13.ab1','015529','Peking_','-1','15','313','acttggtgcgactcatctccactacttggctcatggacggtctttgattcatgtcatcttgcacacactgcatagccaccttaaccaaaacctcaacttgcgaaacttggcattggccttccaagttgggatcaagtatctcctcaatccaaaacccactcgtgggtgcatcgtttatcttgtccgttacccacatcaccaaccgtcgctgctctatgcccctactgttctcaaggctgtgaatttccatagggctccttccagtcaccatttccaacaccacaatcccataactataaacatccanncttcgcannnnnnnnnnnnnnnnnnnnnnnnnnnnnnnnnnnnnnnnnnnnnnnnnnnnnnnnnnnnnnnnnnnnnnnnnnnnnnnnnnnnnnnnnnnnnnnnnnnnnnnnnnnnnnnnnnnnnnnnnnnnnnnnnnnnnnnnnnnnnnnnnnnnnnnnnnnnnnnnnnnnnnnnnnnnnnnnnnnnnnnnnnnnnnnnnnnnnnnnnnnnnnnnnnnnnnnnnnnnnnnnnnnnnnnnnnnnnnnnnnnnnnnnnnnnnnnnnnnnnnnnnnnnnnnnnnnnnnnnnnnnnnnnnnnnnnnnnnnnnnnnnnnnnnnnnnnnnnnnnnnnnnnnnnnnnnnnnnnnnnnnn','6 6 6 6 9 7 7 6 6 6 6 6 6 13 16 20 25 16 18 15 17 13 13 8 6 6 8 8 17 17 23 23 23 20 20 11 10 8 9 23 25 32 39 40 34 34 34 35 35 34 34 34 34 39 39 40 40 40 46 46 40 40 40 45 45 35 35 35 35 21 23 10 10 10 24 25 35 35 35 39 39 39 39 39 39 39 39 39 40 46 40 46 40 46 40 40 40 40 35 35 35 35 35 35 35 40 40 40 40 46 40 40 40 40 35 35 35 35 35 35 40 37 40 40 40 56 56 51 51 51 40 40 39 39 35 35 35 35 35 35 40 40 40 40 40 40 40 39 39 39 40 40 40 51 51 46 38 38 39 38 38 40 43 43 56 35 35 35 35 35 35 40 40 35 35 40 38 38 38 51 45 45 40 40 40 40 35 35 39 39 39 39 35 35 35 39 40 40 40 40 40 39 39 39 39 35 35 35 35 35 35 35 35 35 35 40 45 51 51 51 51 40 39 39 39 39 39 45 51 51 51 51 51 51 45 45 45 45 40 40 51 51 51 51 51 51 51 42 51 56 56 51 39 35 35 35 35 35 40 45 45 51 51 56 51 51 51 51 51 51 51 51 51 51 51 51 40 40 40 40 40 40 45 45 45 51 56 56 56 56 51 39 34 34 34 34 31 39 39 39 39 33 23 19 9 4 0 0 4 13 18 32 20 19 4 0 0 0 0 0 0 0 0 0 0 0 0 0 0 0 0 0 0 0 0 0 0 0 0 0 0 0 0 0 0 0 0 0 0 0 0 0 0 0 0 0 0 0 0 0 0 0 0 0 0 0 0 0 0 0 0 0 0 0 0 0 0 0 0 0 0 0 0 0 0 0 0 0 0 0 0 0 0 0 0 0 0 0 0 0 0 0 0 0 0 0 0 0 0 0 0 0 0 0 0 0 0 0 0 0 0 0 0 0 0 0 0 0 0 0 0 0 0 0 0 0 0 0 0 0 0 0 0 0 0 0 0 0 0 0 0 0 0 0 0 0 0 0 0 0 0 0 0 0 0 0 0 0 0 0 0 0 0 0 0 0 0 0 0 0 0 0 0 0 0 0 0 0 0 0 0 0 0 0 0 0 0 0 0 0 0 0 0 0 0 0 0 0 0 0 0 0 0 0 0 0 0 0 0 0 0 0 0 0 0 0 0 0 0 0 0 0 0 0 0 0 0 0 0 0 0 0 0 0 0 0 0 0 0 0 0 0 0 0 0 0 0 0 0 0 0 0 0 0 0 0 0 0 0 0 0 0 0 0 0 0 0 0 0 0 0 0 0 0 0 0 0 0 0 0 0 0 0 0 0 0 0 0 0 0 0 0 0 0 0 0 0 0 0 0 0 0 0 0 0 0 0 0 0 0 0 0 0 0 0 0 0 0 0 0 0 0 0 0 0 0 0 0 0 0 0 0 0 0 0 0 0 0 0 0 0 0 0 0 0 0 0 0 0 0','660','1'),('H02_015529Minsoy_.b_16.ab1','015529','Minsoy_','-1','48','322','gttgggggcttcctctagtaactaactctatccactgggctacggngggtctttgattcatgtcatcttgcacacactgcaaagccaccttaaccaaaacctcaacttgcgaaacttggcattggccttccaagttgggatcaagtatctcctcaatccaaaacccactcgtgggtgcatcgtttatcttgtccgttacccacatcaccaaccgtcgctgctctatgcccctactgttctcgaggctgtgaatttccatagggctccttccagtcaccatttccaacaccacaatcccataactataaacatcccnncttcgcannnnnnnnnnnnnnnnnnnnnnnnnnnnnnnnnnnnnnnnnnnnnnnnnnnnnnnnnnnnnnnnnnnnnnnnnnnnnnnnnnnnnnnnnnnnnnnnnnnnnnnnnnnnnnnnnnnnnnnnnnnnnnnnnnnnnnnnnnnnnnnnnnnnnnnnnnnnnnnnnnnnnnnnnnnnnnnnnnnnnnnnnnnnnnnnnnnnnnnnnnnnnnnnnnnnnnnnnnnnnnnnnnnnnnnnnnnnnnnnnnnnnnnnnnnnnnnnnnnnnnnnnnnnnnnnnnnnnnnnnnnnnnnnnnnnnnnnnnnnnnnnnnnnnnnnnnnnnnnnnnnnnnnnnnnnnnnnnnnnnnnnnnnnnnnnnnnnnnnnnnnnnnnnnnnnnnnnnnnnnnnnnnnnnnnnnnnnnnnnnnnnnnnnnnnnnnnnnnnnnnnnnnnnnnnnnnnnnnnnnnnnnnnnnnnnnnnnnnnnnnnnnnnnnnnnnnnnnnnnnnnnnnnnnnnnnnnnnnnnnnnnnnnnnnnnnnnnnnnnnnnnnnnnnnnnnnnnnnnnnnnnnnnnnnnnnnnnnnnnnnnnnnnnnnnnnnnnnnnnnnnnnnnnnnnnnn','6 6 8 6 9 9 9 4 4 4 6 6 6 6 6 7 7 6 6 6 6 6 6 6 7 10 9 9 7 7 8 4 4 9 16 9 9 9 16 13 9 8 8 10 4 0 4 12 20 21 32 34 34 27 27 29 29 29 29 29 29 29 33 33 33 33 33 40 45 45 31 18 22 27 27 35 30 45 45 45 32 30 30 30 30 31 35 35 35 35 35 35 35 35 39 39 40 45 45 40 40 40 40 40 40 51 45 45 56 51 51 40 40 40 51 51 45 56 51 51 51 51 51 45 51 51 51 51 40 51 40 35 35 35 35 35 46 39 39 35 35 35 35 35 35 39 39 39 51 56 51 51 51 45 45 45 45 45 45 45 51 45 45 45 45 45 45 45 45 45 51 51 51 51 51 51 51 51 56 56 56 56 51 51 51 51 56 56 56 56 56 56 51 51 51 51 51 51 56 51 51 51 51 51 51 51 45 45 45 45 45 45 51 51 45 45 45 45 45 45 51 51 45 45 51 51 51 51 56 56 51 45 45 45 45 45 51 56 56 56 51 51 51 45 45 45 51 51 51 56 56 56 56 56 40 40 46 46 46 40 56 51 51 51 51 51 51 56 46 46 40 40 40 40 45 40 40 40 40 40 40 40 40 46 46 46 40 51 51 51 51 51 51 56 56 56 56 56 56 56 51 35 35 35 35 34 34 34 39 44 25 24 9 9 4 0 0 4 13 18 32 24 25 4 0 0 0 0 0 0 0 0 0 0 0 0 0 0 0 0 0 0 0 0 0 0 0 0 0 0 0 0 0 0 0 0 0 0 0 0 0 0 0 0 0 0 0 0 0 0 0 0 0 0 0 0 0 0 0 0 0 0 0 0 0 0 0 0 0 0 0 0 0 0 0 0 0 0 0 0 0 0 0 0 0 0 0 0 0 0 0 0 0 0 0 0 0 0 0 0 0 0 0 0 0 0 0 0 0 0 0 0 0 0 0 0 0 0 0 0 0 0 0 0 0 0 0 0 0 0 0 0 0 0 0 0 0 0 0 0 0 0 0 0 0 0 0 0 0 0 0 0 0 0 0 0 0 0 0 0 0 0 0 0 0 0 0 0 0 0 0 0 0 0 0 0 0 0 0 0 0 0 0 0 0 0 0 0 0 0 0 0 0 0 0 0 0 0 0 0 0 0 0 0 0 0 0 0 0 0 0 0 0 0 0 0 0 0 0 0 0 0 0 0 0 0 0 0 0 0 0 0 0 0 0 0 0 0 0 0 0 0 0 0 0 0 0 0 0 0 0 0 0 0 0 0 0 0 0 0 0 0 0 0 0 0 0 0 0 0 0 0 0 0 0 0 0 0 0 0 0 0 0 0 0 0 0 0 0 0 0 0 0 0 0 0 0 0 0 0 0 0 0 0 0 0 0 0 0 0 0 0 0 0 0 0 0 0 0 0 0 0 0 0 0 0 0 0 0 0 0 0 0 0 0 0 0 0 0 0 0 0 0 0 0 0 0 0 0 0 0 0 0 0 0 0 0 0 0 0 0 0 0 0 0 0 0 0 0 0 0 0 0 0 0 0 0 0 0 0 0 0 0 0 0 0 0 0 0 0 0 0 0 0 0 0 0 0 0 0 0 0 0 0 0 0 0 0 0 0 0 0 0 0 0 0 0 0 0 0 0 0 0 0 0 0 0 0 0 0 0 0 0 0 0 0 0 0 0 0 0 0 0 0 0 0 0 0 0 0 0 0 0 0 0 0 0 0 0 0 0 0 0 0 0 0 0 0 0 0 0 0 0 0 0 0 0 0 0 0 0 0 0 0 0 0 0 0 0 0 0 0 0 0 0 0 0 0 0 0 0 0 0 0 0 0 0 0 0 0 0 0 0 0 0 0 0 0 0 0 0 0 0 0 0 0 0 0 0 0 0 0 0 0 0 0 0 0 0 0 0 0 0 0 0 0 0 0 0 0 0 0 0 0 0 0 0 0 0 0 0 0 0 0 0 0 0 0 0 0 0 0 0 0 0 0 0 0 0 0 0 0 0 0 0 0 0 0 0 0 0 0 0 0 0 0 0 0','918','1'),('H02_015529Peking_.g_25.ab1','015529','Peking_','1','17','315','ncttggatgtaactgttggaaatggttactggaaggagacttatggaaattcacagccttgagaacagtaggggcatagagcagcgacggttggtgatgtgggtaacggacaagataaacgatgcacccacgagtgggttttggattgaggagatacttgatcccaacttggaaggccaatgccaagtttcgcaagttgaggttttggttaaggtggctttgcagtgtgtgcaagatgacatgaatcaaagaccctccatgagccaagtagtggagatgcttctgtcccatgaaaataatgtgctccctcggttcgcaannnnnnnnnnnnnnnnnnnnnnnnnnnnnnnnnnnnnnnnnnnnnnnnnnnnnnnnnnnnnnnnnnnnnnnnnnnnnnnnnnnnnnnnnnnnnnnnnnnnnnnnnnnnnnnnnnnnnnnnnnnnnnnnnnnnnnnnnnnnnnnnnnnnnnnnnnnnnnnnnnnnnnnnnnnnnnnnnnnnnnnnnnnnnnnnnnnnnnnnnnnnnnnnnnnnnnnnnnnnnnnnnnnnnnnnnnnnnnnnnnnnnnnnnnnnnnnnnnnnnnnnnnnnnnnnnnnnnnnnnnnnnnnnnnnnnnnnnnnnnnnnnnnnnnnnnnnnnnnnnnnnnnnnnnnnnnnnnnnnnnnnnnnnnnnnnnnn','0 4 6 6 8 8 8 7 7 6 6 6 6 6 6 12 13 18 17 13 15 21 24 19 9 6 6 6 6 13 16 19 22 22 20 19 14 9 7 7 7 7 16 19 25 26 33 33 34 34 34 35 40 40 35 35 40 40 40 35 35 35 35 35 35 35 40 40 51 46 45 31 19 19 17 13 16 33 46 51 51 40 39 39 39 39 39 35 37 35 42 44 44 35 37 39 40 40 40 51 51 40 40 40 35 35 35 35 35 35 40 40 40 39 39 39 40 35 35 35 35 35 35 39 39 39 39 40 39 39 39 39 39 40 51 56 56 56 56 56 56 51 51 51 51 40 40 40 40 40 40 51 40 40 35 35 35 35 38 40 56 56 51 51 46 39 39 39 39 39 45 56 56 46 40 40 40 40 40 40 40 40 40 40 40 51 56 51 39 34 34 34 34 34 35 51 56 56 51 51 51 51 51 51 56 56 56 40 40 40 40 40 40 51 40 35 35 35 35 35 39 51 51 51 51 56 56 56 51 51 51 45 45 45 51 51 45 51 51 45 45 45 51 51 45 51 51 51 45 40 40 40 40 40 40 51 51 51 56 56 56 56 56 56 56 56 56 56 56 56 56 56 56 51 45 45 45 39 39 39 39 39 39 45 45 51 51 56 56 56 56 56 56 56 51 51 51 46 46 40 40 39 39 39 39 39 33 33 23 16 10 10 19 25 27 19 9 9 4 0 0 0 0 0 0 0 0 0 0 0 0 0 0 0 0 0 0 0 0 0 0 0 0 0 0 0 0 0 0 0 0 0 0 0 0 0 0 0 0 0 0 0 0 0 0 0 0 0 0 0 0 0 0 0 0 0 0 0 0 0 0 0 0 0 0 0 0 0 0 0 0 0 0 0 0 0 0 0 0 0 0 0 0 0 0 0 0 0 0 0 0 0 0 0 0 0 0 0 0 0 0 0 0 0 0 0 0 0 0 0 0 0 0 0 0 0 0 0 0 0 0 0 0 0 0 0 0 0 0 0 0 0 0 0 0 0 0 0 0 0 0 0 0 0 0 0 0 0 0 0 0 0 0 0 0 0 0 0 0 0 0 0 0 0 0 0 0 0 0 0 0 0 0 0 0 0 0 0 0 0 0 0 0 0 0 0 0 0 0 0 0 0 0 0 0 0 0 0 0 0 0 0 0 0 0 0 0 0 0 0 0 0 0 0 0 0 0 0 0 0 0 0 0 0 0 0 0 0 0 0 0 0 0 0 0 0 0 0 0 0 0 0 0 0 0 0 0 0 0 0 0 0 0 0 0 0 0 0 0 0 0 0 0 0 0 0 0 0 0 0 0 0 0 0 0 0 0 0 0 0 0 0 0 0 0 0 0 0 0 0 0 0 0 0 0 0 0 0 0 0 0 0 0 0 0 0 0 0 0 0 0 0 0 0 0 0 0 0 0 0 0 0 0 0 0 0 0 0 0 0 0 0 0 0 0 0 0 0 0 0 0 0 0 0 0 0 0 0 0 0 0 0 0 0 0','675','1'),('H03_015529Noir_1_.b_15.ab1','015529','Noir_1_','-1','33','321','gttggggcncccttagtaactaactctccttacttggctcatcggagggtctttgattcatgtcatcttgcacacactgcaaagccaccttaaccaaaacctcaacttgcgaaacttggcattggccttccaagttgggatcaagtatctcctcaatccaaaacccactcgtgggtgcatcgtttatcttgtccgttacccacatcaccaaccgtcgctgctctatgcccctactgttctcgaggctgtgaatttccatagggctccttccagtcaccatttccaacaccacaatcccataactataaacatccacnncttcgcaannnnnnnnnnnnnnnnnnnnnnnnnnnnnnnnnnnnnnnnnnnnnnnnnnnnnnnnnnnnnnnnnnnnnnnnnnnnnnnnnnnnnnnnnnnnnnnnnnnnnnnnnnnnnnnnnnnnnnnnnnnnnnnnnnnnnnnnnnnnnnnnnnnnnnnnnnnnnnnnnnnnnnnnnnnnnnnnnnnnnnnnnnnnnnnnnnnnnnnnnnnnnnnnnnnnnnnnnnnnnnnnnnnnnnnnnnnnnnnnnnnnnnnnnnnnnnnnnnnnnnnnnnnnnnnnnnnnnnnnnnnnnnnnnnnnnnnnnnnnnnnnnnnnnnnnnnnnnnnnnnnnnnnnnnnnnnnnnnnnnnnnnnnnnnnnnnnnnnnnnnnnnnnnnnnnnnnnnnnnnnnnnnnnnnnnnnnnnnnnnnnnnnnnnnnnnnnnnnnnnnnnnnnnnnnnnnnnnnnnnnnnnnnnnnnnnnnnnnnnnnnnnnnnnnnnnnnnnnnnnnnnnnnnnnnnnnnnnnnnnnnnnnnnnnnnnnnnnnnnnnnnnnnnnnnnnnnnnnnnnnnnnnnnnnnnnnnnnnnnnnnnnnnnnnnnnnnnnnnnnnnnnnnnnnnnnnnnnnnnnnnnnnnnnnnnnnnnnnnnnnnnnnnnnnnnnnnnn','4 4 13 9 10 9 16 4 0 4 8 9 8 8 8 8 6 6 6 6 6 8 13 10 10 10 12 6 6 6 6 7 17 20 25 25 29 16 13 10 6 6 6 6 8 16 16 19 22 34 36 39 40 29 29 29 29 29 33 34 34 34 34 34 34 34 34 46 46 45 45 45 40 42 35 37 35 42 46 46 35 34 34 34 34 34 39 40 40 40 40 40 35 35 35 39 39 40 45 45 45 45 45 45 45 51 51 45 56 56 56 45 45 45 51 51 51 56 56 51 51 51 51 51 56 56 56 56 45 51 40 35 35 35 35 35 46 45 45 40 40 40 40 37 37 40 45 45 56 56 56 56 56 51 40 40 40 40 40 40 51 45 45 45 45 45 45 45 45 45 51 51 56 56 56 56 56 56 46 51 56 56 51 45 45 45 45 45 45 51 56 56 56 56 56 51 45 45 45 45 45 45 45 45 45 45 45 45 45 51 51 51 51 51 45 45 45 45 45 45 45 45 45 45 51 51 51 56 56 56 51 45 45 45 45 45 51 56 56 56 51 51 51 45 45 45 51 51 51 56 56 56 56 56 51 51 51 51 51 51 56 51 51 51 51 51 51 56 40 40 40 40 40 40 40 40 40 40 51 51 51 40 40 40 46 46 40 56 51 51 51 51 51 51 56 56 56 56 56 56 51 40 40 34 34 34 34 34 34 40 44 28 26 13 14 4 0 0 4 13 18 32 17 9 9 4 0 0 0 0 0 0 0 0 0 0 0 0 0 0 0 0 0 0 0 0 0 0 0 0 0 0 0 0 0 0 0 0 0 0 0 0 0 0 0 0 0 0 0 0 0 0 0 0 0 0 0 0 0 0 0 0 0 0 0 0 0 0 0 0 0 0 0 0 0 0 0 0 0 0 0 0 0 0 0 0 0 0 0 0 0 0 0 0 0 0 0 0 0 0 0 0 0 0 0 0 0 0 0 0 0 0 0 0 0 0 0 0 0 0 0 0 0 0 0 0 0 0 0 0 0 0 0 0 0 0 0 0 0 0 0 0 0 0 0 0 0 0 0 0 0 0 0 0 0 0 0 0 0 0 0 0 0 0 0 0 0 0 0 0 0 0 0 0 0 0 0 0 0 0 0 0 0 0 0 0 0 0 0 0 0 0 0 0 0 0 0 0 0 0 0 0 0 0 0 0 0 0 0 0 0 0 0 0 0 0 0 0 0 0 0 0 0 0 0 0 0 0 0 0 0 0 0 0 0 0 0 0 0 0 0 0 0 0 0 0 0 0 0 0 0 0 0 0 0 0 0 0 0 0 0 0 0 0 0 0 0 0 0 0 0 0 0 0 0 0 0 0 0 0 0 0 0 0 0 0 0 0 0 0 0 0 0 0 0 0 0 0 0 0 0 0 0 0 0 0 0 0 0 0 0 0 0 0 0 0 0 0 0 0 0 0 0 0 0 0 0 0 0 0 0 0 0 0 0 0 0 0 0 0 0 0 0 0 0 0 0 0 0 0 0 0 0 0 0 0 0 0 0 0 0 0 0 0 0 0 0 0 0 0 0 0 0 0 0 0 0 0 0 0 0 0 0 0 0 0 0 0 0 0 0 0 0 0 0 0 0 0 0 0 0 0 0 0 0 0 0 0 0 0 0 0 0 0 0 0 0 0 0 0 0 0 0 0 0 0 0 0 0 0 0 0 0 0 0 0 0 0 0 0 0 0 0 0 0 0 0 0 0 0 0 0 0 0 0 0 0 0 0 0 0 0 0 0 0 0 0 0 0 0 0 0 0 0 0 0 0 0 0 0 0 0 0 0 0 0 0 0 0 0 0 0 0 0 0 0 0 0 0 0 0 0 0 0 0 0 0 0 0 0 0 0 0 0 0 0 0 0 0 0 0 0 0 0 0 0 0 0 0 0 0 0 0 0 0 0 0 0 0 0 0 0 0 0 0 0 0 0 0 0 0 0 0 0 0 0 0 0 0 0 0 0 0 0 0 0 0 0 0 0 0 0 0 0 0 0 0 0 0 0 0 0 0 0 0 0 0 0 0 0 0 0 0 0 0 0 0 0 0 0 0 0 0 0 0 0 0 0 0 0 0 0 0 0 0 0 0 0 0 0 0 0 0 0 0 0 0 0 0 0 0 0 0 0 0 0 0 0 0 0 0 0 0','963','1'),('H03_015529Peking_.b_29.ab1','015529','Peking_','-1','18','315','aactgnggggcatcactcatctccactacttggctcatggcgggtctttgattcatgtcatcttgcacacactgcaaagccaccttaaccaaaacctcaacttgcgaaacttggcattggccttccaagttgggatcaagtatctcctcaatccaaaacccactcgtgggtgcatcgtttatcttgtccgttacccacatcaccaaccgtcgctgctctatgcccctactgttctcaaggctgtgaatttccatagggctccttccagtcaccatttccaacaccacaatcccataactataaacatcancctttcgcaannnnnnnnnnnnnnnnnnnnnnnnnnnnnnnnnnnnnnnnnnnnnnnnnnnnnnnnnnnnnnnnnnnnnnnnnnnnnnnnnnnnnnnnnnnnnnnnnnnnnnnnnnnnnnnnnnnnnnnnnnnnnnnnnnnnnnnnnnnnnnnnnnnnnnnnnnnnnnnnnnnnnnnnnnnnnnnnnnnnnnnnnnnnnnnnnnnnnnnnnnnnnnnnnnnnnnnnnnnnnnnnnnnnnnnnnnnnnnnnnnnnnnnnnnnnnnnnnnnnnnnnnnnnnnnnnnnnnnnnnnnnnnnnnnnnnnnnnnnnnnnnnnnnnnnnnnnnnnnnnnnnnnnnnnnnnnnnnnnnnn','6 6 6 4 4 0 4 16 6 7 9 4 4 4 6 6 6 8 19 19 32 26 22 22 19 19 9 7 7 7 16 19 25 40 29 29 29 19 16 9 9 8 8 19 28 51 51 51 33 32 32 32 32 33 34 34 34 39 39 39 39 40 46 46 40 40 40 45 45 39 40 40 37 37 37 37 38 37 39 39 35 35 35 39 40 40 40 35 35 35 35 35 35 40 40 40 37 51 51 51 51 40 39 39 39 39 39 39 40 40 40 40 40 46 40 40 40 39 35 35 35 35 35 40 40 46 46 46 46 56 56 51 51 51 40 40 40 40 39 39 39 35 35 35 45 45 45 51 51 51 51 40 40 40 46 46 40 51 51 39 35 35 35 35 35 37 42 42 56 43 43 38 39 35 35 39 39 38 38 40 40 40 40 51 45 40 40 40 40 40 35 35 35 35 35 35 35 35 35 35 40 40 40 40 40 39 39 39 39 35 35 35 35 35 35 35 35 35 39 45 45 51 51 45 45 40 39 39 39 39 39 45 56 56 56 56 56 56 45 51 45 45 40 45 56 56 56 56 56 51 51 42 51 51 45 51 40 39 39 39 35 35 45 51 51 51 51 51 40 40 40 40 40 40 51 56 56 56 51 45 40 40 40 40 39 39 39 39 39 40 56 56 56 56 51 40 40 40 37 37 34 39 39 30 28 14 11 11 4 0 4 6 6 6 9 24 15 9 9 4 0 0 0 0 0 0 0 0 0 0 0 0 0 0 0 0 0 0 0 0 0 0 0 0 0 0 0 0 0 0 0 0 0 0 0 0 0 0 0 0 0 0 0 0 0 0 0 0 0 0 0 0 0 0 0 0 0 0 0 0 0 0 0 0 0 0 0 0 0 0 0 0 0 0 0 0 0 0 0 0 0 0 0 0 0 0 0 0 0 0 0 0 0 0 0 0 0 0 0 0 0 0 0 0 0 0 0 0 0 0 0 0 0 0 0 0 0 0 0 0 0 0 0 0 0 0 0 0 0 0 0 0 0 0 0 0 0 0 0 0 0 0 0 0 0 0 0 0 0 0 0 0 0 0 0 0 0 0 0 0 0 0 0 0 0 0 0 0 0 0 0 0 0 0 0 0 0 0 0 0 0 0 0 0 0 0 0 0 0 0 0 0 0 0 0 0 0 0 0 0 0 0 0 0 0 0 0 0 0 0 0 0 0 0 0 0 0 0 0 0 0 0 0 0 0 0 0 0 0 0 0 0 0 0 0 0 0 0 0 0 0 0 0 0 0 0 0 0 0 0 0 0 0 0 0 0 0 0 0 0 0 0 0 0 0 0 0 0 0 0 0 0 0 0 0 0 0 0 0 0 0 0 0 0 0 0 0 0 0 0 0 0 0 0 0 0 0 0 0 0 0 0 0 0 0 0 0 0 0 0 0 0 0 0 0 0 0 0 0 0 0 0 0 0 0 0 0 0 0 0 0 0 0 0 0 0 0 0 0 0 0 0','662','1'),('H04_015529Evans__.b_16.ab1','015529','Evans__','-1','6','322','tttggggcnccttctagaaactaactctccttacttggctccggagggtctttgattcatgtcatcttgcacacactgcaaagccaccttaaccaaaacctcaacttgcgaaacttggcattggccttccaagttgggatcaagtatctcctcaatccaaaacccactcgtgggtgcatcgtttatcttgtccgttacccacatcaccaaccgtcgctgctctatgcccctactgttctcaaggctgtgaatttccatagggctccttccagtcaccatttccaacaccacaatcccataactataaacatccacnncttcgcannnnnnnnnnnnnnnnnnnnnnnnnnnnnnnnnnnnnnnnnnnnnnnnnnnnnnnnnnnnnnnnnnnnnnnnnnnnnnnnnnnnnnnnnnnnnnnnnnnnnnnnnnnnnnnnnnnnnnnnnnnnnnnnnnnnnnnnnnnnnnnnnnnnnnnnnnnnnnnnnnnnnnnnnnnnnnnnnnnnnnnnnnnnnnnnnnnnnnnnnnnnnnnnnnnnnnnnnnnnnnnnnnnnnnnnnnnnnnnnnnnnnnnnnnnnnnnnnnnnnnnnnnnnnnnnnnnnnnnnnnnnnnnnnnnnnnnnnnnnnnnnnnnnnnnnnnnnnnnnnnnnnnnnnnnnnnnnnnnnnnnnnnnnnnnnnnnnnnnnnnnnnnnnnnnnnnnnnnnnnnnnnnnnnnnnnnnnnnnnnnnnnnnnnnnnnnnnnnnnnnnnnnnnnnnnnnnnnnnnnnnnnnnnnnnnnnnnnnnnnnnnnnnnnnnnnnnnnnnnnnnnnnnnnnnnnnnnnnnnnnnnnnnnnnnnnnnnnnnnnnnnnnnnnnnnnnnnnnnnnnnnnnnnnnnnnnnnnnnnnnnnnnnnnnnnnnnnnnnnnnnnnnnnnnnnnnnnnnnnnnnnnnnnnnnnnnnnnn','12 17 13 10 13 12 19 4 0 4 6 6 6 6 6 8 8 6 6 6 6 6 10 13 10 9 9 8 6 6 6 6 6 17 20 25 29 23 20 9 8 8 8 14 16 19 19 22 34 34 39 35 29 29 29 29 29 32 32 32 33 39 34 34 34 34 40 40 51 46 46 42 42 35 37 40 45 45 45 35 34 34 34 34 34 35 39 39 39 39 35 35 35 39 39 39 40 45 45 45 45 40 40 40 40 40 40 56 56 56 45 45 51 51 51 51 56 56 56 56 56 56 45 51 51 51 51 40 51 51 40 40 40 40 40 51 45 45 39 39 39 39 39 39 45 45 45 51 51 56 56 56 51 40 40 40 40 40 40 51 45 45 45 40 40 40 40 40 40 51 51 56 56 56 56 56 56 51 51 56 56 51 51 51 51 51 51 51 51 51 51 51 51 51 51 45 45 45 45 45 45 51 51 51 51 51 51 51 51 51 51 51 51 45 40 40 40 40 40 40 40 40 45 56 51 51 51 51 51 40 40 40 40 40 40 56 56 51 51 51 51 51 45 51 51 51 51 51 56 56 56 56 56 46 46 46 40 40 40 56 51 51 51 51 51 51 56 51 51 51 51 51 51 51 51 51 51 51 51 51 40 40 46 46 46 40 56 51 51 51 51 51 51 56 51 51 51 51 51 51 40 40 39 39 39 39 34 39 44 44 19 19 9 9 4 0 0 4 13 18 32 24 25 4 0 0 0 0 0 0 0 0 0 0 0 0 0 0 0 0 0 0 0 0 0 0 0 0 0 0 0 0 0 0 0 0 0 0 0 0 0 0 0 0 0 0 0 0 0 0 0 0 0 0 0 0 0 0 0 0 0 0 0 0 0 0 0 0 0 0 0 0 0 0 0 0 0 0 0 0 0 0 0 0 0 0 0 0 0 0 0 0 0 0 0 0 0 0 0 0 0 0 0 0 0 0 0 0 0 0 0 0 0 0 0 0 0 0 0 0 0 0 0 0 0 0 0 0 0 0 0 0 0 0 0 0 0 0 0 0 0 0 0 0 0 0 0 0 0 0 0 0 0 0 0 0 0 0 0 0 0 0 0 0 0 0 0 0 0 0 0 0 0 0 0 0 0 0 0 0 0 0 0 0 0 0 0 0 0 0 0 0 0 0 0 0 0 0 0 0 0 0 0 0 0 0 0 0 0 0 0 0 0 0 0 0 0 0 0 0 0 0 0 0 0 0 0 0 0 0 0 0 0 0 0 0 0 0 0 0 0 0 0 0 0 0 0 0 0 0 0 0 0 0 0 0 0 0 0 0 0 0 0 0 0 0 0 0 0 0 0 0 0 0 0 0 0 0 0 0 0 0 0 0 0 0 0 0 0 0 0 0 0 0 0 0 0 0 0 0 0 0 0 0 0 0 0 0 0 0 0 0 0 0 0 0 0 0 0 0 0 0 0 0 0 0 0 0 0 0 0 0 0 0 0 0 0 0 0 0 0 0 0 0 0 0 0 0 0 0 0 0 0 0 0 0 0 0 0 0 0 0 0 0 0 0 0 0 0 0 0 0 0 0 0 0 0 0 0 0 0 0 0 0 0 0 0 0 0 0 0 0 0 0 0 0 0 0 0 0 0 0 0 0 0 0 0 0 0 0 0 0 0 0 0 0 0 0 0 0 0 0 0 0 0 0 0 0 0 0 0 0 0 0 0 0 0 0 0 0 0 0 0 0 0 0 0 0 0 0 0 0 0 0 0 0 0 0 0 0 0 0 0 0 0 0 0 0 0 0 0 0 0 0 0 0 0 0 0 0 0 0 0 0 0 0 0 0 0 0 0 0 0 0 0 0 0 0 0 0 0 0 0 0 0 0 0 0 0 0 0 0 0 0 0 0 0 0 0 0 0 0 0 0 0 0 0 0 0 0 0 0 0 0 0 0 0 0 0 0 0 0 0 0 0 0 0 0 0 0 0 0 0 0 0 0 0 0 0 0 0 0 0 0 0 0 0 0 0 0 0 0 0 0 0 0 0 0 0 0 0 0 0 0 0 0 0 0 0 0 0 0 0 0 0 0 0 0 0 0 0 0 0 0 0 0 0 0 0 0 0 0 0 0 0 0 0 0 0 0 0 0','942','1'),('H04_015529Peking_.g_41.ab1','015529','Peking_','1','16','306','acttggattgtagctgttggaaatggtgactggaaggagccctatggaaattcacagccttgagaacagtagggtcatagagcagcgacggttggtgatgtgggtaacggacaagataaacgatgcacccacgagtgggttttggattgaggagatacttgatcccaacttggaaggccaatgccaagtttcgcaagttgaggttttggttaaggtggctttgcagtgtgtgcaagatgacatgaatcaaagaccctccatgagccaagtagtggagatgcttctgtcccatgaaaataatgtgctccctccgttccgcaannnnnnnnnnnnnnnnnnnnnnnnnnnnnnnnnnnnnnnnnnnnnnnnnnnnnnnnnnnnnnnnnnnnnnnnnnnnnnnnnnnnnnnnnnnnnnnnnnnnnnnnnnnnnnnnnnnnnnnnnnnnnnnnnnnnnnnnnnnnnnnnnnnnnnnnnnnnnnnnnnnnnnnnnnnnnnnnnnnnnnnnnnnnnnnnnnnnnnnnnnnnnnnnnnnnnnnnnnnnnnnnnnnnnnnnnnnnnnnnnnnnnnnnnnnnnnnnnnnnnnnnnnnnnnnnnnnnnnnnnnnnnnnnnnnnnnnnnnnnnnnnnnnnnnnnnnnnnnnnnnnnnnnnnnnnnnnnnnnnnnnnnnnnnn','6 6 6 6 6 9 8 8 8 6 8 6 6 6 6 10 23 21 29 29 32 29 29 25 16 13 6 6 8 17 16 22 22 22 22 19 19 14 10 10 13 13 19 25 25 26 27 33 33 33 40 40 40 40 40 35 35 40 40 40 35 35 35 35 35 35 35 45 45 51 46 26 19 9 9 9 23 26 46 46 51 51 40 40 40 35 35 35 35 35 35 42 44 44 37 39 40 40 40 46 56 56 40 40 40 35 35 35 39 39 39 40 40 40 35 35 35 40 35 35 35 35 35 35 40 40 40 40 40 39 39 39 39 39 40 51 56 56 56 56 56 56 51 51 51 51 40 40 40 40 40 40 51 40 40 39 39 39 39 39 45 56 56 56 56 46 38 38 38 38 38 40 56 56 46 40 40 40 40 40 40 40 40 40 40 40 51 56 51 39 34 34 34 34 34 35 56 56 56 56 56 56 56 56 56 56 56 56 35 35 35 35 35 39 56 40 35 35 35 35 35 35 40 40 40 40 51 56 56 40 40 40 40 40 40 56 56 56 56 56 56 56 56 56 56 51 51 51 51 51 40 40 40 40 40 40 51 51 51 56 56 56 56 56 56 56 56 56 56 56 56 56 56 56 56 56 56 51 39 39 39 39 39 40 51 51 51 56 56 56 56 56 56 56 56 46 46 46 46 46 40 34 34 33 33 27 23 10 9 6 6 6 6 7 6 8 10 13 8 8 4 0 0 0 0 0 0 0 0 0 0 0 0 0 0 0 0 0 0 0 0 0 0 0 0 0 0 0 0 0 0 0 0 0 0 0 0 0 0 0 0 0 0 0 0 0 0 0 0 0 0 0 0 0 0 0 0 0 0 0 0 0 0 0 0 0 0 0 0 0 0 0 0 0 0 0 0 0 0 0 0 0 0 0 0 0 0 0 0 0 0 0 0 0 0 0 0 0 0 0 0 0 0 0 0 0 0 0 0 0 0 0 0 0 0 0 0 0 0 0 0 0 0 0 0 0 0 0 0 0 0 0 0 0 0 0 0 0 0 0 0 0 0 0 0 0 0 0 0 0 0 0 0 0 0 0 0 0 0 0 0 0 0 0 0 0 0 0 0 0 0 0 0 0 0 0 0 0 0 0 0 0 0 0 0 0 0 0 0 0 0 0 0 0 0 0 0 0 0 0 0 0 0 0 0 0 0 0 0 0 0 0 0 0 0 0 0 0 0 0 0 0 0 0 0 0 0 0 0 0 0 0 0 0 0 0 0 0 0 0 0 0 0 0 0 0 0 0 0 0 0 0 0 0 0 0 0 0 0 0 0 0 0 0 0 0 0 0 0 0 0 0 0 0 0 0 0 0 0 0 0 0 0 0 0 0 0 0 0 0 0 0 0 0 0 0 0 0 0 0 0 0 0 0 0 0 0 0 0 0 0 0 0 0 0 0 0 0 0 0 0 0 0 0 0 0 0 0 0 0 0 0 0 0 0 0 0 0 0 0 0 0 0 0 0 0 0 0 0 0 0','671','1'),('H05_015529PI20933.b_15.ab1','015529','PI20933','-1','40','314','ggacttctgtaacttaaccctccttacttggctcacggagggtctttgattcatgtcatcttgcacacactgcaaagccaccttaaccaaaacctcaacttgcgaaacttggcattggccttccaagttgggatcaagtatctcctcaatccaaaacccactcgtgggtgcatcgtttatcttgtccgttacccacatcaccaaccgtcgctgctctatgcccctactgttctcgaggctgtgaatttccatagggctccttccagtcaccatttccaacaccacaatcccataactataaacatccaccttcgcannnnnnnnnnnnnnnnnnnnnnnnnnnnnnnnnnnnnnnnnnnnnnnnnnnnnnnnnnnnnnnnnnnnnnnnnnnnnnnnnnnnnnnnnnnnnnnnnnnnnnnnnnnnnnnnnnnnnnnnnnnnnnnnnnnnnnnnnnnnnnnnnnnnnnnnnnnnnnnnnnnnnnnnnnnnnnnnnnnnnnnnnnnnnnnnnnnnnnnnnnnnnnnnnnnnnnnnnnnnnnnnnnnnnnnnnnnnnnnnnnnnnnnnnnnnnnnnnnnnnnnnnnnnnnnnnnnnnnnnnnnnnnnnnnnnnnnnnnnnnnnnnnnnnnnnnnnnnnnnnnnnnnnnnnnnnnnnnnnnnnnnnnnnnnnnnnnnnnnnnnnnnnnnnnnnnnnnnnnnnnnnnnnnnnnnnnnnnnnnnnnnnnnnn','6 6 4 6 6 6 6 7 7 6 6 6 6 6 8 6 6 8 9 9 9 12 6 6 6 6 11 14 12 12 11 10 13 9 8 7 8 8 16 16 19 22 34 34 40 40 34 34 34 29 29 33 32 29 29 34 34 34 34 34 40 46 51 51 46 42 42 36 42 42 42 46 56 35 34 34 34 34 34 35 39 39 40 40 40 35 35 35 35 35 35 45 45 45 45 45 45 45 45 45 45 56 56 56 45 45 45 51 51 45 56 51 51 51 51 56 45 51 51 51 51 40 51 40 35 35 35 35 35 46 45 45 39 39 39 39 39 39 45 45 45 56 56 56 56 56 56 56 56 51 51 51 51 51 51 56 56 40 40 40 40 40 40 51 51 51 51 51 56 56 56 51 51 56 56 45 45 45 45 45 45 51 56 56 56 56 56 56 51 45 45 45 45 45 45 45 45 45 45 45 45 51 51 51 51 51 51 51 51 51 51 51 51 51 51 51 51 56 51 51 51 51 51 45 51 51 51 51 51 56 56 56 56 51 51 51 45 45 45 51 51 51 56 56 56 56 56 51 51 51 51 51 51 56 51 51 51 51 51 51 56 46 46 40 40 40 40 40 40 40 40 51 51 51 40 40 46 46 46 40 51 51 51 51 51 51 56 56 51 51 51 51 51 45 35 35 35 35 35 35 35 39 46 46 35 35 25 25 25 25 27 32 40 27 27 4 0 0 0 0 0 0 0 0 0 0 0 0 0 0 0 0 0 0 0 0 0 0 0 0 0 0 0 0 0 0 0 0 0 0 0 0 0 0 0 0 0 0 0 0 0 0 0 0 0 0 0 0 0 0 0 0 0 0 0 0 0 0 0 0 0 0 0 0 0 0 0 0 0 0 0 0 0 0 0 0 0 0 0 0 0 0 0 0 0 0 0 0 0 0 0 0 0 0 0 0 0 0 0 0 0 0 0 0 0 0 0 0 0 0 0 0 0 0 0 0 0 0 0 0 0 0 0 0 0 0 0 0 0 0 0 0 0 0 0 0 0 0 0 0 0 0 0 0 0 0 0 0 0 0 0 0 0 0 0 0 0 0 0 0 0 0 0 0 0 0 0 0 0 0 0 0 0 0 0 0 0 0 0 0 0 0 0 0 0 0 0 0 0 0 0 0 0 0 0 0 0 0 0 0 0 0 0 0 0 0 0 0 0 0 0 0 0 0 0 0 0 0 0 0 0 0 0 0 0 0 0 0 0 0 0 0 0 0 0 0 0 0 0 0 0 0 0 0 0 0 0 0 0 0 0 0 0 0 0 0 0 0 0 0 0 0 0 0 0 0 0 0 0 0 0 0 0 0 0 0 0 0 0 0 0 0 0 0 0 0 0 0 0 0 0 0 0 0 0 0 0 0 0 0 0 0 0 0 0 0 0 0 0 0 0 0 0 0 0 0 0 0 0 0 0 0 0 0 0 0 0 0 0 0 0 0 0 0 0 0 0 0 0 0 0 0 0 0 0 0 0 0 0 0 0 0 0 0 0 0 0 0 0 0 0 0 0 0 0 0 0 0 0 0 0 0 0 0 0 0 0 0 0 0 0 0 0 0 0 0 0 0 0 0 0 0 0 0 0 0 0 0 0 0 0 0 0 0 0','725','1'),('H06_015529Peking_.b_16.ab1','015529','Peking_','-1','296','794','ttttggtgtttttgggacttaccctcngtaaaccngtanaacanncctcntncgnaanaacctgnnnggnnnnnnnttnnnngnnngnnnnnnnnttnnngggngnggnaaaaaaaccccnnngnngnnnnnnnnnnnnnnnnnnnnnnnnnnnnnnnnnnnnnnnngnnnnnngnnnnnnnnnnnnnnnnnnnnnngnnnnnnnnnnnnnnnnnnnnnnnnnnnnnnnngnnnnnnngnnnnnnnnnnnnnnnnngnnnnnnnggnnngnnggnnnnnngggnntttttttttntttnngggggggggggggggggnnnnnnnnnnnnnnnnnnnnnnnnnnnnnnnnnnnnnnnnnnnnnnnnnnnnnnnnnnnnnnnnnnnnnnnnnnnnntnnnnnnnnnnnnnnnnnnnnnnnnnnnnnnnnnnnnnnnnnnnnnnnnnnnnnnnnnnnnnnnnnnnnnnnnnnnnnnnnnnnnnnnnnnnnnnnnnnnnnnnnnnnnnnnnnnnnnnnnnnnnnnnnnnnnnnnnnnnnnnnnnnnnnnnnnnnnnnnnnnnnnnnnnnnnnnnnnnnnnnnnnnnnnnnnnnnnnnnnnnnnnnnnnnnnnnnnnnnnnnnnnnnnnnnnnnnnnnnnnnnnnnnntnnnnnnnnnnnnnnnnnnnnnnnnnnnnnnnnnnnnnnnnnnnnnnnnnnnnnnnnnnnnnnntnntnnnnnnnnnnnnnnnnnnnnnnnnnnnnnntntnnnttnntnnnnnttttnnnnttnntnttttntnnttttnttttttttttttttntntnnttntntttttnnttnntnntnttttttttttnttttnnnttnntttntttttntttntnnttttttnnnttttttnntntttntntttnntnnnnnntttttttttnnnntttttttttttttnttntnntttttnnttnnnntttttttntttntttntttnnnntttttnttttnttttntttttnttttt','6 6 8 4 4 8 4 4 4 9 9 9 9 9 9 11 13 4 4 4 4 6 6 6 7 4 0 4 4 6 4 4 4 4 0 4 4 4 0 4 15 12 4 0 0 4 4 4 4 0 4 0 4 4 0 4 4 0 4 6 6 6 4 4 0 0 0 4 4 0 0 0 0 0 0 0 4 4 0 0 0 0 4 0 0 0 4 0 0 0 0 0 0 0 0 4 4 0 0 0 4 10 4 0 4 0 4 4 0 4 6 7 8 8 8 8 8 9 9 4 0 0 0 4 0 0 4 0 0 0 0 0 0 0 0 0 0 0 0 0 0 0 0 0 0 0 0 0 0 0 0 0 0 0 0 0 0 0 0 0 0 0 0 0 0 0 0 4 0 0 0 0 0 0 4 0 0 0 0 0 0 0 0 0 0 0 0 0 0 0 0 0 0 0 0 0 0 4 0 0 0 0 0 0 0 0 0 0 0 0 0 0 0 0 0 0 0 0 0 0 0 0 0 0 0 0 0 0 0 0 4 0 0 0 0 0 0 0 4 0 0 0 0 0 0 0 0 0 0 0 0 0 0 0 0 0 4 0 0 0 0 0 0 0 4 4 0 0 0 4 0 0 4 4 0 0 0 0 0 0 4 11 4 0 0 4 4 7 7 9 14 15 15 4 0 4 19 4 0 0 4 8 15 14 18 14 10 8 10 12 12 12 18 15 12 18 4 0 0 0 0 0 0 0 0 0 0 0 0 0 0 0 0 0 0 0 0 0 0 0 0 0 0 0 0 0 0 0 0 0 0 0 0 0 0 0 0 0 0 0 0 0 0 0 0 0 0 0 0 0 0 0 0 0 0 0 0 0 0 0 0 0 0 0 0 0 0 0 0 0 0 0 0 0 4 0 0 0 0 0 0 0 0 0 0 0 0 0 0 0 0 0 0 0 0 0 0 0 0 0 0 0 0 0 0 0 0 0 0 0 0 0 0 0 0 0 0 0 0 0 0 0 0 0 0 0 0 0 0 0 0 0 0 0 0 0 0 0 0 0 0 0 0 0 0 0 0 0 0 0 0 0 0 0 0 0 0 0 0 0 0 0 0 0 0 0 0 0 0 0 0 0 0 0 0 0 0 0 0 0 0 0 0 0 0 0 0 0 0 0 0 0 0 0 0 0 0 0 0 0 0 0 0 0 0 0 0 0 0 0 0 0 0 0 0 0 0 0 0 0 0 0 0 0 0 0 0 0 0 0 0 0 0 0 0 0 0 0 0 0 0 0 0 0 0 0 0 0 0 0 0 0 0 0 0 0 0 0 0 0 0 0 0 0 0 0 0 0 0 0 0 0 0 0 0 0 0 0 0 0 0 0 0 0 0 0 0 0 0 0 0 0 0 0 0 0 0 0 0 0 0 0 0 0 0 0 0 0 0 0 0 0 0 0 0 0 0 0 0 0 0 0 0 4 0 0 0 0 0 0 0 0 0 0 0 0 0 0 0 0 0 0 0 0 0 0 0 0 0 0 0 0 0 0 0 0 0 0 0 0 0 0 0 0 0 0 0 0 0 0 0 0 0 0 0 0 0 0 0 0 0 0 0 0 0 0 0 4 0 0 4 0 0 0 0 0 0 0 0 0 0 0 0 0 0 0 0 0 0 0 0 0 0 0 0 0 0 0 0 0 0 4 0 4 0 0 0 4 4 0 0 4 0 0 0 0 0 4 19 9 4 0 0 0 0 4 4 0 0 4 0 4 9 9 4 0 4 0 0 4 9 9 4 0 4 6 7 7 9 9 7 13 19 26 19 16 13 4 0 4 0 4 0 0 4 4 0 4 0 4 8 13 6 4 0 0 4 4 0 0 4 0 0 4 0 4 8 6 6 6 6 9 9 9 4 0 4 6 8 4 0 0 0 4 4 0 0 4 9 4 0 4 6 4 6 4 0 4 6 4 0 4 0 0 4 6 6 6 11 4 0 0 0 4 6 6 6 6 4 0 0 4 0 4 6 4 0 4 0 4 4 4 0 0 4 0 0 0 0 0 0 4 4 6 6 6 6 6 9 4 0 0 0 0 4 6 15 9 9 9 9 9 9 9 8 8 4 0 4 4 0 4 0 0 4 4 4 4 4 0 0 4 4 0 0 0 0 4 7 7 6 6 6 4 0 4 6 4 0 4 6 4 0 4 6 4 0 0 0 0 4 7 11 13 4 0 4 6 6 4 0 4 10 7 4 0 4 8 9 7 4 0 4 6 8 8 4','997','0'),('H07_015529Archer_.g_15.ab1','015529','Archer_','1','40','332','gggacttgngaaggttagcctggatgttggtaactttggtgactggaaagcggagccctatggaaattcacagccttgagaacagtaggggcatagagcagcgacggttggtgatgtgggtaacggacaagataaacgatgcacccacgagtgggttttggattgaggagatacttgatcccaacttggaaggccaatgccaagtttcgcaagttgaggttttggttaaggtggctttgcagtgtgtgcaagatgacatgaatcaaagaccctccatgagccaagtagtggagatgcttctgtcccatgaaaataatgtgctccctcgttcgcannnnnnnnnnnnnnnnnnnnnnnnnnnnnnnnnnnnnnnnnnnnnnnnnnnnnnnnnnnnnnnnnnnnnnnnnnnnnnnnnnnnnnnnnnnnnnnnnnnnnnnnnnnnnnnnnnnnnnnnnnnnnnnnnnnnnnnnnnnnnnnnnnnnnnnnnnnnnnnnnnnnnnnnnnnnnnnnnnnnnnnnnnnnnnnnnnnnnnnnnnnnnnnnnnnnnnnnnnnnnnnnnnnnnnnnnnnnnnnnnnnnnnnnnnnnnnnnnnnnnnnnnnnnnnnnnnnnnnnnnnnnnnnnnnnnnnnnnnnnnnnnnnnnnnnnnnnnnnnnnnnnnnnnnnnnnnnnnnnnnnnnnnnnnnnnnnnnnnnnnnnnnnnnnnnnnnnnnnnnnnnnnnnnnnnnnnnnnnnnnnnnnnnnnnnn','4 4 4 4 6 6 4 4 0 4 6 6 6 6 6 6 6 6 6 6 6 6 6 6 8 13 17 14 11 9 4 4 6 6 6 6 6 6 8 16 20 29 29 16 19 9 7 4 7 7 6 6 6 6 15 19 21 26 33 33 27 27 29 34 34 34 35 35 35 35 34 34 39 39 39 35 28 28 25 25 25 25 29 29 35 28 35 40 51 51 56 51 51 35 33 33 33 33 33 35 37 38 40 40 40 45 45 51 51 51 51 51 51 51 51 51 51 51 51 56 56 56 56 40 35 35 35 35 35 35 35 35 35 35 40 45 45 45 51 56 51 45 45 45 40 40 39 39 39 35 39 39 39 51 56 56 56 56 51 40 40 40 40 40 51 45 45 40 40 40 40 40 40 45 45 45 45 45 45 45 45 51 56 56 56 56 45 45 40 40 40 43 40 40 43 43 40 40 45 45 45 45 45 45 51 51 45 51 51 51 51 51 56 56 56 51 51 51 51 51 56 56 56 56 40 40 40 40 40 40 56 51 39 39 39 39 39 40 56 56 56 56 56 56 56 51 51 51 51 51 51 56 56 56 56 56 56 56 56 56 56 40 40 40 40 40 40 40 40 40 40 40 56 51 51 51 51 51 51 40 40 40 40 40 40 51 51 51 51 56 56 51 51 51 45 45 45 45 45 51 56 56 56 40 46 46 46 46 46 56 56 46 46 40 40 40 40 51 40 40 40 40 40 40 39 34 34 34 36 33 40 25 25 4 0 0 0 0 0 0 0 0 0 0 0 0 0 0 0 0 0 0 0 0 0 0 0 0 0 0 0 0 0 0 0 0 0 0 0 0 0 0 0 0 0 0 0 0 0 0 0 0 0 0 0 0 0 0 0 0 0 0 0 0 0 0 0 0 0 0 0 0 0 0 0 0 0 0 0 0 0 0 0 0 0 0 0 0 0 0 0 0 0 0 0 0 0 0 0 0 0 0 0 0 0 0 0 0 0 0 0 0 0 0 0 0 0 0 0 0 0 0 0 0 0 0 0 0 0 0 0 0 0 0 0 0 0 0 0 0 0 0 0 0 0 0 0 0 0 0 0 0 0 0 0 0 0 0 0 0 0 0 0 0 0 0 0 0 0 0 0 0 0 0 0 0 0 0 0 0 0 0 0 0 0 0 0 0 0 0 0 0 0 0 0 0 0 0 0 0 0 0 0 0 0 0 0 0 0 0 0 0 0 0 0 0 0 0 0 0 0 0 0 0 0 0 0 0 0 0 0 0 0 0 0 0 0 0 0 0 0 0 0 0 0 0 0 0 0 0 0 0 0 0 0 0 0 0 0 0 0 0 0 0 0 0 0 0 0 0 0 0 0 0 0 0 0 0 0 0 0 0 0 0 0 0 0 0 0 0 0 0 0 0 0 0 0 0 0 0 0 0 0 0 0 0 0 0 0 0 0 0 0 0 0 0 0 0 0 0 0 0 0 0 0 0 0 0 0 0 0 0 0 0 0 0 0 0 0 0 0 0 0 0 0 0 0 0 0 0 0 0 0 0 0 0 0 0 0 0 0 0 0 0 0 0 0 0 0 0 0 0 0 0 0 0 0 0 0 0 0 0 0 0 0 0 0 0 0 0 0 0 0 0 0 0 0 0 0 0 0 0 0 0 0 0 0 0 0 0 0 0 0 0 0 0','746','1'),('H08_015529Minsoy_.g_16.ab1','015529','Minsoy_','1','30','335','gtttggggacttaccttaaagtatcangtgtgttggaactaggtgactggaaagcgagccctatggaaattcacagcctcgagaacagtaggggcatagagcagcgacggttggtgatgtgggtaacggacaagataaacgatgcacccacgagtgggttttggattgaggagatacttgatcccaacttggaaggccaatgccaagtttcgcaagttgaggttttggttaaggtggctttgcagtgtgtgcaagatgacatgaatcaaagaccctccatgagccaagtagtggagatgcttctgtcccatgaaaataatgtgctcccttcgttcgcaannnnnnnnnnnnnnnnnnnnnnnnnnnnnnnnnnnnnnnnnnnnnnnnnnnnnnnnnnnnnnnnnnnnnnnnnnnnnnnnnnnnnnnnnnnnnnnnnnnnnnnnnnnnnnnnnnnnnnnnnnnnnnnnnnnnnnnnnnnnnnnnnnnnnnnnnnnnnnnnnnnnnnnnnnnnnnnnnnnnnnnnnnnnnnnnnnnnnnnnnnnnnnnnnnnnnnnnnnnnnnnnnnnnnnnnnnnnnnnnnnnnnnnnnnnnnnnnnnnnnnnnnnnnnnnnnnnnnnnnnnnnnnnnnnnnnnnnnnnnnnnnnnnnnnnnnnnnnnnnnnnnnnnnnnnnnnnnnnnnnnnnnnnnnnnnnnnnnnnnnnnnnnnnnnnnnnnnnnnnnnnnnnnnnnnnnnnnnnnnnnnnnnnnnnnnnnnnnnnnnnnnnnnnnnnnnnnnnnnnnnnnnnnnnnnnnnnnnnnnnnnnnnnnnnnnnnnnnnnnnnnnnnnnnnnnnnnnnnnnnnnnnnnnnnnnnnnnnnnnnnnnnnnnnnnnnnnnnnnnnnnnnnnnnnnnnnnnnnnnnnnnnnnnnnnnnnnnnnnnnnnnnnnnnnnnnnnnnnnnnnnnn','6 6 9 6 6 14 7 10 8 4 4 6 6 6 6 6 6 7 7 7 7 7 6 6 6 4 0 4 7 13 19 30 29 19 12 6 6 6 6 6 6 8 8 20 14 29 29 21 24 13 7 6 6 6 6 6 10 17 19 22 27 27 27 25 25 25 33 33 33 34 34 34 34 33 33 35 35 35 35 29 25 25 25 23 22 26 22 21 15 25 28 45 45 51 51 45 34 28 28 22 22 22 28 35 35 35 35 35 39 40 56 56 56 56 45 45 45 45 45 51 56 51 51 51 51 51 40 35 35 35 35 35 34 34 34 34 34 35 45 45 45 45 51 40 39 39 39 39 39 39 39 39 35 39 39 39 51 56 56 56 56 51 39 39 39 39 39 40 51 45 40 39 39 39 39 39 40 45 45 45 45 45 45 45 51 51 51 51 51 45 45 40 40 40 40 40 40 40 40 40 40 40 40 40 40 40 40 51 51 40 40 40 40 40 40 51 51 51 51 56 56 56 56 56 56 56 56 40 40 40 40 40 40 56 51 40 40 40 40 40 40 51 51 51 51 56 56 56 51 51 51 51 51 51 56 56 56 56 56 56 56 56 56 56 46 46 40 40 40 40 40 40 40 40 40 51 51 51 51 51 51 51 40 40 40 40 40 40 40 40 40 40 56 56 56 56 51 45 45 45 45 45 45 51 51 51 51 51 51 51 51 51 56 56 40 40 39 39 39 39 46 40 39 36 33 32 17 9 9 6 6 16 19 33 27 19 9 9 4 0 0 0 0 0 0 0 0 0 0 0 0 0 0 0 0 0 0 0 0 0 0 0 0 0 0 0 0 0 0 0 0 0 0 0 0 0 0 0 0 0 0 0 0 0 0 0 0 0 0 0 0 0 0 0 0 0 0 0 0 0 0 0 0 0 0 0 0 0 0 0 0 0 0 0 0 0 0 0 0 0 0 0 0 0 0 0 0 0 0 0 0 0 0 0 0 0 0 0 0 0 0 0 0 0 0 0 0 0 0 0 0 0 0 0 0 0 0 0 0 0 0 0 0 0 0 0 0 0 0 0 0 0 0 0 0 0 0 0 0 0 0 0 0 0 0 0 0 0 0 0 0 0 0 0 0 0 0 0 0 0 0 0 0 0 0 0 0 0 0 0 0 0 0 0 0 0 0 0 0 0 0 0 0 0 0 0 0 0 0 0 0 0 0 0 0 0 0 0 0 0 0 0 0 0 0 0 0 0 0 0 0 0 0 0 0 0 0 0 0 0 0 0 0 0 0 0 0 0 0 0 0 0 0 0 0 0 0 0 0 0 0 0 0 0 0 0 0 0 0 0 0 0 0 0 0 0 0 0 0 0 0 0 0 0 0 0 0 0 0 0 0 0 0 0 0 0 0 0 0 0 0 0 0 0 0 0 0 0 0 0 0 0 0 0 0 0 0 0 0 0 0 0 0 0 0 0 0 0 0 0 0 0 0 0 0 0 0 0 0 0 0 0 0 0 0 0 0 0 0 0 0 0 0 0 0 0 0 0 0 0 0 0 0 0 0 0 0 0 0 0 0 0 0 0 0 0 0 0 0 0 0 0 0 0 0 0 0 0 0 0 0 0 0 0 0 0 0 0 0 0 0 0 0 0 0 0 0 0 0 0 0 0 0 0 0 0 0 0 0 0 0 0 0 0 0 0 0 0 0 0 0 0 0 0 0 0 0 0 0 0 0 0 0 0 0 0 0 0 0 0 0 0 0 0 0 0 0 0 0 0 0 0 0 0 0 0 0 0 0 0 0 0 0 0 0 0 0 0 0 0 0 0 0 0 0 0 0 0 0 0 0 0 0 0 0 0 0 0 0 0 0 0 0 0 0 0 0 0 0 0 0 0 0 0 0 0 0 0 0 0 0 0 0 0 0 0 0 0 0 0 0 0 0 0 0 0 0 0 0 0 0 0 0 0 0 0 0 0 0 0 0 0 0 0 0 0 0 0 0 0 0 0 0 0 0 0 0 0 0 0 0 0 0 0 0 0 0 0 0 0 0 0 0 0 0 0 0 0 0 0 0 0 0 0 0 0 0 0 0 0 0 0 0 0 0 0 0 0 0 0 0 0 0 0 0 0 0 0 0 0 0 0 0 0','944','1'),('H09_015529Noir_1_.g_15.ab1','015529','Noir_1_','1','16','317','ggactggagttactggtgttggaatggtgactggaacgagccctatggaaattcacagcctcgagaacagtaggggcatagagcagcgacggttggtgatgtgggtaacggacaagataaacgatgcacccacgagtgggttttggattgaggagatacttgatcccaacttggaaggccaatgccaagtttcgcaagttgaggttttggttaaggtggctttgcagtgtgtgcaagatgacatgaatcaaagaccctccatgagccaagtagtggagatgcttctgtcccatgaaaataatgtgctccctcgttcgcannnnnnnnnnnnnnnnnnnnnnnnnnnnnnnnnnnnnnnnnnnnnnnnnnnnnnnnnnnnnnnnnnnnnnnnnnnnnnnnnnnnnnnnnnnnnnnnnnnnnnnnnnnnnnnnnnnnnnnnnnnnnnnnnnnnnnnnnnnnnnnnnnnnnnnnnnnnnnnnnnnnnnnnnnnnnnnnnnnnnnnnnnnnnnnnnnnnnnnnnnnnnnnnnnnnnnnnnnnnnnnnnnnnnnnnnnnnnnnnnnnnnnnnnnnnnnnnnnnnnnnnnnnnnnnnnnnnnnnnnnnnnnnnnnnnnnnnnnnnnnnnnnnnnnnnnnnnnnnnnnnnnnnnnnnnnnnnnnnnnnnnnnnnnnnnnnnnnnnnnnnnnnnnnnnnnnnnnnnnnnnnnnnnnnnnnnnnnnnnnnnnnnnnnnnnnnnnnn','4 4 4 7 4 4 4 4 6 6 6 6 6 6 10 11 24 31 40 27 20 17 9 9 9 9 24 21 27 29 29 27 19 18 9 7 6 9 13 17 20 25 33 34 34 29 32 33 35 35 35 34 34 34 34 29 29 39 39 39 39 28 25 25 25 25 25 29 29 32 28 33 40 51 51 51 51 45 35 33 33 33 33 33 35 46 42 42 42 45 45 45 51 51 51 51 51 51 51 51 51 51 51 51 56 56 56 56 45 39 39 39 39 35 35 35 35 35 35 40 51 51 51 51 56 51 45 45 45 45 45 45 45 45 40 45 45 45 56 56 56 56 56 56 45 45 45 45 45 51 45 45 40 40 40 40 40 40 45 45 40 40 40 40 40 40 51 56 56 56 56 45 45 40 43 43 43 51 51 51 51 51 45 45 45 45 45 45 45 51 51 45 45 45 45 45 45 51 51 51 51 56 56 56 56 51 51 51 51 40 40 40 40 40 40 56 51 40 40 40 40 40 45 56 56 56 56 56 56 56 56 56 56 56 51 45 45 45 45 45 51 56 56 56 56 56 51 51 51 51 45 45 45 45 45 45 51 56 51 51 51 51 51 45 40 40 40 40 40 40 51 51 51 51 56 56 56 56 56 51 51 51 51 51 51 56 56 56 56 56 56 56 56 56 56 56 40 40 39 39 39 39 51 40 40 40 40 40 40 39 39 39 39 39 33 33 20 19 4 0 0 0 0 0 0 0 0 0 0 0 0 0 0 0 0 0 0 0 0 0 0 0 0 0 0 0 0 0 0 0 0 0 0 0 0 0 0 0 0 0 0 0 0 0 0 0 0 0 0 0 0 0 0 0 0 0 0 0 0 0 0 0 0 0 0 0 0 0 0 0 0 0 0 0 0 0 0 0 0 0 0 0 0 0 0 0 0 0 0 0 0 0 0 0 0 0 0 0 0 0 0 0 0 0 0 0 0 0 0 0 0 0 0 0 0 0 0 0 0 0 0 0 0 0 0 0 0 0 0 0 0 0 0 0 0 0 0 0 0 0 0 0 0 0 0 0 0 0 0 0 0 0 0 0 0 0 0 0 0 0 0 0 0 0 0 0 0 0 0 0 0 0 0 0 0 0 0 0 0 0 0 0 0 0 0 0 0 0 0 0 0 0 0 0 0 0 0 0 0 0 0 0 0 0 0 0 0 0 0 0 0 0 0 0 0 0 0 0 0 0 0 0 0 0 0 0 0 0 0 0 0 0 0 0 0 0 0 0 0 0 0 0 0 0 0 0 0 0 0 0 0 0 0 0 0 0 0 0 0 0 0 0 0 0 0 0 0 0 0 0 0 0 0 0 0 0 0 0 0 0 0 0 0 0 0 0 0 0 0 0 0 0 0 0 0 0 0 0 0 0 0 0 0 0 0 0 0 0 0 0 0 0 0 0 0 0 0 0 0 0 0 0 0 0 0 0 0 0 0 0 0 0 0 0 0 0 0 0 0 0 0 0 0 0 0 0 0 0 0 0 0 0 0 0 0 0 0 0 0 0 0 0 0 0 0 0 0 0 0 0 0 0 0 0 0 0 0 0 0 0 0 0 0 0 0 0 0 0 0 0 0 0 0 0 0 0 0 0 0 0 0 0 0 0 0 0 0 0 0 0 0 0 0 0 0 0 0','737','1'),('H10_015529Evans__.g_16.ab1','015529','Evans__','1','26','325','tttgggaacncctttggggtactggtgttggnataggtgactggaacgagccctatggaaattcacagccttgagaacagtaggggcatagagcagcgacggttggtgatgtgggtaacggacaagataaacgatgcacccacgagtgggttttggattgaggagatacttgatcccaacttggaaggccaatgccaagtttcgcaagttgaggttttggttaaggtggctttgcagtgtgtgcaagatgacatgaatcaaagaccctccatgagccaagtagtggagatgcttctgtcccatgaaaataatgtgctccctcgttcgcaannnnnnnnnnnnnnnnnnnnnnnnnnnnnnnnnnnnnnnnnnnnnnnnnnnnnnnnnnnnnnnnnnnnnnnnnnnnnnnnnnnnnnnnnnnnnnnnnnnnnnnnnnnnnnnnnnnnnnnnnnnnnnnnnnnnnnnnnnnnnnnnnnnnnnnnnnnnnnnnnnnnnnnnnnnnnnnnnnnnnnnnnnnnnnnnnnnnnnnnnnnnnnnnnnnnnnnnnnnnnnnnnnnnnnnnnnnnnnnnnnnnnnnnnnnnnnnnnnnnnnnnnnnnnnnnnnnnnnnnnnnnnnnnnnnnnnnnnnnnnnnnnnnnnnnnnnnnnnnnnnnnnnnnnnnnnnnnnnnnnnnnnnnnnnnnnnnnnnnnnnnnnnnnnnnnnnnnnnnnnnnnnnnnnnnnnnnnnnnnnnnnnnnnnnnnnnnnnnnnnnnnnnnnnnnnnnnnn','9 9 6 9 15 7 7 7 4 0 4 6 6 6 6 8 6 7 8 7 6 6 6 9 16 17 32 32 24 17 4 0 4 6 6 6 8 21 20 29 25 18 15 7 4 4 9 9 17 17 25 27 33 34 34 25 25 28 29 29 29 34 34 34 34 29 29 34 34 34 40 30 29 29 29 28 26 29 31 31 23 45 45 45 45 51 51 45 35 33 33 33 33 33 35 51 35 35 35 35 35 35 51 51 51 51 51 51 51 51 51 51 56 51 51 51 51 51 45 39 39 39 39 35 35 35 35 35 35 39 51 51 51 51 56 51 45 45 45 40 40 40 40 39 39 39 39 39 51 56 56 56 56 45 40 40 40 40 40 51 51 45 40 39 39 39 39 39 40 45 40 40 40 40 40 40 45 51 51 51 56 45 45 43 43 43 43 43 43 43 40 40 40 45 45 45 45 45 45 51 51 45 51 51 51 45 45 51 51 51 51 51 51 51 51 56 56 56 56 51 51 51 51 51 51 56 51 40 40 40 40 40 45 56 56 56 56 56 56 56 56 56 56 56 51 45 45 45 45 45 51 56 56 56 56 56 51 51 51 51 51 51 51 51 51 51 51 51 51 51 51 51 51 56 51 51 51 45 45 45 45 45 45 51 56 56 56 56 56 51 51 51 51 51 51 56 56 56 51 51 51 51 51 51 56 56 46 46 40 40 40 40 56 51 40 40 40 40 39 28 20 20 20 28 26 27 17 9 9 4 0 0 0 0 0 0 0 0 0 0 0 0 0 0 0 0 0 0 0 0 0 0 0 0 0 0 0 0 0 0 0 0 0 0 0 0 0 0 0 0 0 0 0 0 0 0 0 0 0 0 0 0 0 0 0 0 0 0 0 0 0 0 0 0 0 0 0 0 0 0 0 0 0 0 0 0 0 0 0 0 0 0 0 0 0 0 0 0 0 0 0 0 0 0 0 0 0 0 0 0 0 0 0 0 0 0 0 0 0 0 0 0 0 0 0 0 0 0 0 0 0 0 0 0 0 0 0 0 0 0 0 0 0 0 0 0 0 0 0 0 0 0 0 0 0 0 0 0 0 0 0 0 0 0 0 0 0 0 0 0 0 0 0 0 0 0 0 0 0 0 0 0 0 0 0 0 0 0 0 0 0 0 0 0 0 0 0 0 0 0 0 0 0 0 0 0 0 0 0 0 0 0 0 0 0 0 0 0 0 0 0 0 0 0 0 0 0 0 0 0 0 0 0 0 0 0 0 0 0 0 0 0 0 0 0 0 0 0 0 0 0 0 0 0 0 0 0 0 0 0 0 0 0 0 0 0 0 0 0 0 0 0 0 0 0 0 0 0 0 0 0 0 0 0 0 0 0 0 0 0 0 0 0 0 0 0 0 0 0 0 0 0 0 0 0 0 0 0 0 0 0 0 0 0 0 0 0 0 0 0 0 0 0 0 0 0 0 0 0 0 0 0 0 0 0 0 0 0 0 0 0 0 0 0 0 0 0 0 0 0 0 0 0 0 0 0 0 0 0 0 0 0 0 0 0 0 0 0 0 0 0 0 0 0 0 0 0 0 0 0 0 0 0 0 0 0 0 0 0 0 0 0 0 0 0 0 0 0 0 0 0 0 0 0 0 0 0 0 0 0 0 0 0 0 0 0 0 0 0 0 0 0 0 0 0 0 0 0 0 0 0 0 0 0 0 0 0 0 0 0 0 0 0 0 0 0 0','767','1'),('H11_015529PI20933.g_15.ab1','015529','PI20933','1','27','328','tttgggnaanaactttaagtaactggtgtgggaactggtgactggaaagcgagccctatggaaattcacagcctcgagaacagtaggggcatagagcagcgacggttggtgatgtgggtaacggacaagataaacgatgcacccacgagtgggttttggattgaggagatacttgatcccaacttggaaggccaatgccaagtttcgcaagttgaggttttggttaaggtggctttgcagtgtgtgcaagatgacatgaatcaaagaccctccatgagccaagtagtggagatgcttctgtcccatgaaaataatgtgctccctcgttcgcaannnnnnnnnnnnnnnnnnnnnnnnnnnnnnnnnnnnnnnnnnnnnnnnnnnnnnnnnnnnnnnnnnnnnnnnnnnnnnnnnnnnnnnnnnnnnnnnnnnnnnnnnnnnnnnnnnnnnnnnnnnnnnnnnnnnnnnnnnnnnnnnnnnnnnnnnnnnnnnnnnnnnnnnnnnnnnnnnnnnnnnnnnnnnnnnnnnnnnnnnnnnnnnnnnnnnnnnnnnnnnnnnnnnnnnnnnnnnnnnnnnnnnnnnnnnnnnnnnnnnnnnnnnnnnnnnnnnnnnnnnnnnnnnnnnnnnnnnnnnnnnnnnnnnnnnnnnnnnnnnnnnnnnnnnnnnnnnnnnnnnnnnnnnnnnnnnnnnnnnnnnnnnnnnnnnnnnnnnnnnnnnnnnnnnnnnnnnnnnnnnnnnnnnnnnnnnnnnnnnnnnnnnnnn','9 9 9 9 10 4 0 4 4 0 4 6 6 6 6 6 8 7 7 6 6 6 6 6 6 12 15 24 13 10 9 9 6 6 6 6 6 8 19 18 21 21 16 14 9 6 4 6 6 6 6 10 19 25 26 27 29 29 26 29 29 34 34 34 35 35 35 35 33 33 34 34 34 35 28 25 22 25 25 22 26 27 27 15 33 33 40 45 56 56 51 40 33 33 33 33 33 35 35 37 37 37 37 39 40 56 56 56 56 45 45 45 45 51 51 56 56 56 56 51 51 40 35 35 35 35 35 35 35 35 35 35 35 45 45 45 51 56 51 51 51 51 40 40 39 39 39 35 35 35 39 51 56 56 56 56 56 45 45 45 45 45 45 51 45 40 39 39 39 39 39 40 51 40 40 40 40 40 40 45 45 45 45 45 40 45 40 40 43 43 40 43 43 40 40 40 45 45 45 45 45 51 56 51 45 45 45 45 45 51 56 56 51 45 45 45 40 45 56 56 56 56 40 40 40 40 40 40 56 45 39 39 39 39 39 40 56 56 56 56 56 56 56 56 56 56 56 51 45 45 45 45 45 51 56 56 56 56 56 40 40 40 40 40 40 40 40 40 40 40 51 51 51 51 51 51 51 40 40 40 40 40 40 51 51 51 51 56 56 56 56 51 45 45 45 45 45 51 56 56 56 51 51 51 51 51 51 56 56 40 40 39 39 39 39 40 39 39 39 39 39 40 34 29 29 32 32 33 40 17 9 9 4 0 0 0 0 0 0 0 0 0 0 0 0 0 0 0 0 0 0 0 0 0 0 0 0 0 0 0 0 0 0 0 0 0 0 0 0 0 0 0 0 0 0 0 0 0 0 0 0 0 0 0 0 0 0 0 0 0 0 0 0 0 0 0 0 0 0 0 0 0 0 0 0 0 0 0 0 0 0 0 0 0 0 0 0 0 0 0 0 0 0 0 0 0 0 0 0 0 0 0 0 0 0 0 0 0 0 0 0 0 0 0 0 0 0 0 0 0 0 0 0 0 0 0 0 0 0 0 0 0 0 0 0 0 0 0 0 0 0 0 0 0 0 0 0 0 0 0 0 0 0 0 0 0 0 0 0 0 0 0 0 0 0 0 0 0 0 0 0 0 0 0 0 0 0 0 0 0 0 0 0 0 0 0 0 0 0 0 0 0 0 0 0 0 0 0 0 0 0 0 0 0 0 0 0 0 0 0 0 0 0 0 0 0 0 0 0 0 0 0 0 0 0 0 0 0 0 0 0 0 0 0 0 0 0 0 0 0 0 0 0 0 0 0 0 0 0 0 0 0 0 0 0 0 0 0 0 0 0 0 0 0 0 0 0 0 0 0 0 0 0 0 0 0 0 0 0 0 0 0 0 0 0 0 0 0 0 0 0 0 0 0 0 0 0 0 0 0 0 0 0 0 0 0 0 0 0 0 0 0 0 0 0 0 0 0 0 0 0 0 0 0 0 0 0 0 0 0 0 0 0 0 0 0 0 0 0 0 0 0 0 0 0 0 0 0 0 0 0 0 0 0 0 0 0 0 0 0 0 0 0 0 0 0 0 0 0 0 0 0 0 0 0 0 0 0 0 0 0 0 0 0 0 0 0 0 0 0 0 0 0 0 0 0 0 0 0 0 0 0 0 0 0 0 0 0 0 0 0 0 0 0 0 0 0 0 0 0 0 0 0 0 0 0 0 0 0 0 0 0','762','1'),('H12_015529Peking_.g_16.ab1','015529','Peking_','1','170','860','gtttgngggacnnccttttgttngtgactngatgtcgcnnctcngcnttgcaannaacctngnggngnannnnattnnnnngnngnnagagtangtggngnggggggagaaaaagcccaggggnnggnnnannaagggnnaaagaaaaagaaaaaagaggngaagngaggaggggagaaagaggagagaggagagaanagagaggaagggaaaagggaagagaggnaagaagagaggagagggaaggaggnnaggaaagagagttttttttgtttgagggggtggggggggatnaanaaanngaagganatgnttataaaataggaaagaaatgagttgaggagngaggaagaganagaaattaggggaagatgatttgttaaaaagaagagaatggtatagtatgatattataggatagaggtgatgatagtaaggatgatagatgagagaagattaaggtgtaatggaggtgaaaaggtatgaaattgtagggtaagaaaattaaaaattatataaaatgtaaaatgagagagatattgaagaagaagttaaggtagagagaatatgaaaatgaaaaagataaatgtgtgatgaattgagaaatattgaagtgtatgtaataataaagaaataaaataaaaaaatataatatataaatagattaagattaggaagaaagaatggtagagagtagtgaagtaaaagagatgaagtggaggaagtaggaagaagaatgagtgaatgggaggtgatagagaaaanataaaaagtgggaaatttatatgaggagaggaagaaaatgaatagaatgtnaaatagattgnttattgtataataagatagaattagtaaaatattaaaagtagaaagntgttgttagagaaaaaagaaggaaggaggagaagaagaataagtgggggtaagagtagtagggtgtagatagtgtgaggaatagaataanttgaaatagaaagaag','6 6 9 4 4 0 4 9 13 12 4 0 0 4 6 6 6 6 4 6 4 4 0 4 4 4 4 4 4 0 4 4 6 8 8 6 6 4 0 0 4 4 4 0 4 4 0 4 6 6 4 4 4 0 0 4 4 4 4 4 0 4 0 4 4 0 4 0 4 0 0 0 0 4 10 4 0 0 0 0 0 4 0 0 4 0 0 4 13 12 11 4 4 0 4 4 4 4 0 4 0 4 9 10 16 8 7 10 9 7 4 7 9 7 7 6 9 4 4 10 10 13 4 0 0 4 4 0 0 0 4 0 0 4 11 10 10 4 0 0 4 13 8 9 8 8 8 8 6 9 9 9 9 9 4 4 9 9 10 4 0 4 6 9 4 0 4 6 10 12 20 11 11 10 10 7 7 7 7 9 9 10 11 18 16 13 12 12 11 11 10 14 13 4 4 9 4 0 4 9 4 6 8 10 14 10 13 7 8 4 4 4 8 4 6 6 6 11 11 4 4 8 4 4 4 0 4 15 9 9 9 9 10 9 16 13 13 11 10 6 6 9 11 13 9 9 9 9 9 4 0 0 4 9 9 8 8 6 6 8 8 6 6 6 8 9 9 9 9 7 4 4 6 11 10 21 18 11 12 10 7 7 7 7 8 8 12 12 8 7 9 9 4 0 4 4 0 4 8 4 0 0 4 13 16 9 10 4 0 4 9 4 0 4 11 10 10 9 9 9 8 8 8 7 7 7 14 9 9 9 18 19 16 11 12 9 9 9 9 9 8 8 6 4 0 4 4 4 6 6 8 8 8 6 4 0 4 4 9 8 13 6 7 9 9 9 7 9 13 17 16 11 10 10 12 11 13 11 10 8 8 6 6 6 7 7 11 15 13 10 10 10 10 9 9 9 8 7 11 11 13 11 11 9 9 9 9 8 7 10 11 6 6 8 9 6 6 6 6 8 8 8 8 6 6 9 8 8 9 6 6 10 10 8 8 8 8 8 10 13 10 9 9 9 8 8 6 6 8 8 11 11 8 8 6 7 8 8 10 11 8 8 6 6 9 6 6 8 8 8 8 6 6 8 8 9 8 8 11 8 8 8 9 9 8 8 6 6 8 6 6 8 8 8 8 9 9 9 16 10 11 6 6 6 4 4 4 4 8 6 6 8 8 8 8 9 8 7 12 7 6 8 8 11 9 10 8 8 8 8 8 6 6 6 6 6 6 6 9 9 9 8 8 6 6 8 8 8 8 6 6 8 8 8 8 8 8 6 6 8 8 8 10 6 7 8 8 6 7 13 12 18 8 8 8 11 13 10 8 8 8 8 8 8 8 8 9 9 8 8 8 9 8 10 12 12 10 8 9 9 7 7 7 7 7 9 9 9 9 9 9 9 17 9 9 9 9 8 8 8 8 6 6 8 8 13 8 6 8 6 6 10 8 9 10 12 12 11 9 10 14 11 12 13 10 10 7 6 6 6 6 7 9 10 10 10 9 7 7 9 8 6 6 6 8 8 7 7 7 9 11 11 8 8 6 7 7 7 10 10 9 6 7 10 10 6 6 6 8 7 8 9 8 8 7 6 10 6 6 9 9 11 11 11 10 9 7 7 7 9 8 8 8 9 10 8 8 6 6 8 8 10 9 8 6 6 6 8 8 11 11 12 7 6 6 6 6 12 10 15 13 12 8 6 6 6 8 8 6 6 6 8 8 6 6 8 9 9 9 9 10 10 4 0 4 6 6 6 6 11 8 8 6 6 6 6 8 13 6 6 8 8 8 6 6 9 6 6 8 8 8 6 6 9 9 9 9 9 9 9 9 9 8 6 8 6 6 8 8 8 8 8 4 4 0 4 9 13 10 6 6 9 12 9 4 0 4 11 10 6 6 8 8 10 9 9 9 7 7 7 9 9 7 7 6 6 6 6 6 6 9 8 11 11 12 10 6 6 10 10 20 13 13 8 6 6 8 8 9 13 10 4 0 4 9 12 9 9 8 8 6 6 8 13 7 6 6 6 9 9 8 8 6 6 6 6 10 6 6 6 6 8 6 6 8 8 8 12 10 9 9 9 9 8 6 6 6 6 9 9 9 7 7 7 6 8 6 6 8 8 8 8 6 6 8 8 9 11 9 9 7 7 9 9 8 8 6 6 8 6 6 8 6 6 6 7 6 8 8 11 9 4 0 4 8 9 7 7 8 11 6 6 8 8 10 11 10 9 7','979','0'),('A01_015903Archer_.b_02.ab1','015903','Archer_','-1','13','524','acttaagagaccatgtggtatgtttaataataaactctaatcatcacgattcaccgaaaactagggtttgaaatgagagcaagtagcatgcttcgtcagaagcgaaggactgaatcccaccatggaagtatcaaaatcaatctgcaccaacacatcctccaattgataccctccaatcacaatagggttcctcggattctcacctccatcaacaaaccctaagcacataacatcgtcgttcacctgcaccatggagtttcttccgtgtatgctccacttcaccatctcgctctgcaggaccagatcaatgaccggcacgttgggccccacttgggagcttccaacgccgttggattcgaagcagagcccaaagggggaaactggatcgacccttttcatgctcatagacgaagcggctttcaaataagcgctttcgaagtttgcatagatcgaggtttggagagtggtgtaaggcaccaccgtgctcagctgagcacccccacccaagggggtgtcgaaagaaacctttcnncntnnncaaannnnnnnnnnnnnnnnnnnnnnnnnnnnnnnnnnnnnnnnnnnnnnnnnnnnnnnnnnnnnnnnnnnnnnnnnnnnnnnnnnnnnnnnnnnnnnnnnnnnnnnnnnnnnnnnnnnnnnnnnnnnnnnnnnnnnnnnnnnnnnnnnnnnnnnnnnnnnnnnnnnnnnnnnnnnnnnnnnnnnnnnnnnnnnnnnnnnnnnnnnnnnnnnnnnnnnnnnna','7 7 7 7 9 16 8 6 6 8 8 10 11 20 14 18 14 14 14 12 14 10 8 9 10 10 21 21 32 30 34 29 33 19 19 10 10 10 19 21 35 35 35 35 35 40 35 35 35 35 39 39 39 39 39 40 51 39 40 40 40 40 39 40 40 56 56 46 42 42 42 46 46 51 51 40 40 40 40 40 46 46 40 40 40 40 37 37 37 40 40 40 40 45 40 40 40 40 40 40 40 35 35 35 35 35 39 40 40 40 40 40 45 51 51 51 40 35 35 35 35 35 45 51 51 51 39 39 39 39 39 39 40 46 46 46 46 40 40 40 40 38 38 38 38 38 39 51 51 40 40 40 40 40 40 45 45 45 45 45 51 56 56 56 51 51 45 45 45 45 45 45 45 45 51 51 43 43 43 43 43 43 51 56 56 56 51 51 43 43 43 43 43 43 43 43 43 43 43 43 43 43 43 43 43 43 43 45 51 51 51 51 51 51 45 45 45 45 45 51 51 51 51 51 51 51 51 51 51 45 45 43 43 51 51 51 51 45 45 45 45 43 43 43 43 36 36 43 43 43 43 56 45 45 45 45 45 51 51 51 51 51 51 51 51 51 51 56 51 43 43 43 43 43 43 43 43 43 43 43 43 43 43 43 56 56 43 43 43 43 43 43 43 43 43 43 43 43 43 43 36 36 45 45 45 45 56 56 43 43 43 43 43 43 43 43 43 43 43 43 46 45 43 43 43 43 36 36 36 36 36 36 46 51 51 43 43 43 43 43 43 43 43 43 43 43 43 43 43 51 51 51 51 45 43 43 43 43 43 46 56 56 51 51 51 51 51 51 51 45 51 51 45 45 45 56 56 51 45 45 45 45 45 45 51 51 45 45 45 45 45 45 56 56 45 51 45 45 40 40 45 45 45 45 45 40 40 40 40 40 40 45 45 45 45 45 45 45 45 45 56 56 51 51 51 51 40 35 35 35 35 35 35 51 51 45 45 45 51 51 45 45 51 51 51 51 51 45 39 40 40 40 40 40 56 56 56 56 56 51 42 42 42 42 42 46 46 45 45 45 45 45 45 45 40 40 40 45 45 45 51 51 40 40 40 40 40 40 45 51 45 45 45 51 51 51 51 51 51 39 40 37 37 37 39 39 35 35 35 39 46 46 56 46 40 40 40 40 39 46 44 34 33 27 25 17 12 8 9 4 0 0 4 0 4 0 0 0 4 8 9 4 0 0 0 0 0 0 0 0 0 0 0 0 0 0 0 0 0 0 0 0 0 0 0 0 0 0 0 0 0 0 0 0 0 0 0 0 0 0 0 0 0 0 0 0 0 0 0 0 0 0 0 0 0 0 0 0 0 0 0 0 0 0 0 0 0 0 0 0 0 0 0 0 0 0 0 0 0 0 0 0 0 0 0 0 0 0 0 0 0 0 0 0 0 0 0 0 0 0 0 0 0 0 0 0 0 0 0 0 0 0 0 0 0 0 0 0 0 0 0 0 0 0 0 0 0 0 0 0 0 0 0 0 0 0 0 0 0 0 0 0 0 0 0 0 0 0 0 0 0 0 0 0 0 0 0 0 0 0 0 0 0 0 0 0 0 0 0 0 0 0 0 0 0 0 0 0 0 0 0 0 0 0 0 0 0 0 0 0 0 0 0 0 0 0 0 0 0 0 0 0 0 0 0 0 0 0 0 0 0 0 0 0 0 0 0 0 0 0 4','761','1'),('A02_015903Minsoy_.b_06.ab1','015903','Minsoy_','-1','17','529','ntatcttaggaaactatgtggtatggttaataataaactctaatcatcacgattcaccgaaaactagggtttgaaatgagagcaagtagcatgcttcgtcagaagcgaaggactgaatcccaccatggaagtatcaaaatcaatctgcaccaacacatcctccaattgataccctccaatcacaatagggttcctcggattctcacctccatcaacaaaccctaagcacataacatcgtcgttcacctgcaccatggagtttcttccgtgtatgctccacttcaccatctcgctctgcaggaccagatcaatgaccggcacgttgggccccacttgggagcttccaacgccgttggattcgaagcagagcccaaagggggaaactggatcgacccttttcatgctcatagacgaagcggctttcaaataagcgctttcgaagtttgcatagatcgaggtttggagagtggtgtaaggcaccaccgtgctcagctgagcacccccacccaagggggtgtcgaaagaaaccttttccgnnnggggccannnnnnnnnnnnnnnnnnnnnnnnnnnnnnnnnnnnnnnnnnnnnnnnnnnnnnnnnnnnnnnnnnnnnnnnnnnnnnnnnnnnnnnnnnnnnnnnnnnnnnnnnnnnnnnnnnnnnnnnnnnnnnnnnnnnnnnnnnnnnnnnnnnnnnnnnnnnnnnnnnnnnnnnnnnnnnnnnnnnnnnnnnnnnnnnnnnnnnnnnnnnnnnnnnnnnnnnnnnnnnnnnnnnnnnnnnnnn','0 4 4 7 6 6 7 9 9 9 7 6 6 6 6 8 13 19 19 24 21 23 17 22 10 9 10 10 21 24 32 40 40 33 33 33 24 24 12 12 11 13 20 24 34 35 31 31 35 35 35 35 35 39 35 35 35 35 35 45 35 35 35 35 35 35 40 46 56 48 42 39 39 42 42 42 42 42 51 40 40 40 40 46 46 51 40 40 46 40 38 35 35 35 39 39 40 40 40 40 40 40 40 40 35 35 35 35 35 39 35 35 35 35 35 40 51 51 46 46 40 40 40 40 40 51 51 56 56 40 39 39 39 39 39 51 51 51 46 46 40 40 40 40 38 38 39 39 39 39 40 40 40 40 40 40 40 40 45 45 45 45 45 51 51 51 51 51 51 51 51 45 45 45 45 45 45 51 56 43 43 43 43 43 43 51 56 56 56 43 43 43 43 43 43 43 43 43 43 45 45 45 43 43 43 43 43 43 45 45 56 56 51 51 51 51 51 51 56 56 56 56 56 56 56 51 51 51 51 51 51 51 51 51 43 43 51 51 51 51 51 51 45 45 45 45 45 45 43 43 43 43 43 43 51 51 51 51 51 45 51 51 51 51 51 51 51 51 51 51 56 51 43 43 43 43 36 36 36 36 36 36 43 43 43 43 43 56 56 43 43 43 43 43 43 43 43 43 43 43 43 43 43 43 43 51 51 51 51 56 56 43 43 43 43 43 43 43 43 43 43 43 43 46 51 51 51 51 51 43 43 43 43 43 43 51 51 51 43 43 43 43 43 43 43 43 43 43 43 43 43 43 51 51 56 56 45 43 43 43 43 43 51 56 56 51 51 51 51 51 51 51 51 56 51 51 51 51 56 56 51 45 45 45 45 45 45 45 45 45 45 45 45 51 51 56 56 40 40 40 40 39 39 45 45 45 45 45 39 35 35 35 35 35 45 51 45 39 35 35 35 39 40 56 56 51 51 45 45 45 40 40 40 39 35 39 46 51 45 51 51 51 51 40 40 37 40 40 40 56 40 45 45 45 45 45 45 51 51 51 56 56 46 42 44 44 44 44 48 48 51 51 51 51 56 56 56 45 45 45 45 45 45 51 51 45 45 45 45 45 40 40 40 45 45 40 51 51 51 51 51 51 39 39 37 37 37 39 39 35 35 35 39 46 40 56 42 37 37 40 40 40 46 46 40 34 32 32 32 29 12 7 4 4 7 4 0 0 0 4 7 7 7 7 7 4 0 0 0 0 0 0 0 0 0 0 0 0 0 0 0 0 0 0 0 0 0 0 0 0 0 0 0 0 0 0 0 0 0 0 0 0 0 0 0 0 0 0 0 0 0 0 0 0 0 0 0 0 0 0 0 0 0 0 0 0 0 0 0 0 0 0 0 0 0 0 0 0 0 0 0 0 0 0 0 0 0 0 0 0 0 0 0 0 0 0 0 0 0 0 0 0 0 0 0 0 0 0 0 0 0 0 0 0 0 0 0 0 0 0 0 0 0 0 0 0 0 0 0 0 0 0 0 0 0 0 0 0 0 0 0 0 0 0 0 0 0 0 0 0 0 0 0 0 0 0 0 0 0 0 0 0 0 0 0 0 0 0 0 0 0 0 0 0 0 0 0 0 0 0 0 0 0 0 0 0 0 0 0 0 0 0 0 0 0 0 0 0 0 0 0 0 0 0 0 0 0 0 0 0 0 0 0 0 0 0 0 0 0 0 0 0 0 0 0 0 0 0 0 0 0 0 0 0 0 0 0 0 0 0 0 0 0','783','1'),('A03_015903Noir_1_.b_18.ab1','015903','Noir_1_','-1','16','527','ctcttagggacacatgtggtatggtatataataaactataatcatcacgattcaccagaaaactagggtttgaaatgagagcaagtagcatgcttcgtcagaagcgaaggactgaatcccaccatggaagtatcaaaatcaatctgcaccaacacatcctccaattgataccctccaatcacaatagggttcctcggattctcacctccatcaacaaaccctaagcacataacatcgtcgttcacctgcaccatggagtttcttccgtgtatgctccacttcaccatctcgctctgcaggaccagatcaatgaccggcacgttgggccccacttgggagcttccaacgccgttggattcgaagcagagcccaaagggggaaactggatcgacccttttcatgctcatagacgaagcggctttcaaataagcgctttcgaagtttgcatagatcgaggtttggagagtggtgtaaggcaccaccgtgctcagctgagcacccccacccaagggggtgtcgaaagaacctttgnnnntnnnnccaaannnnnnnnnnnnnnnnnnnnnnnnnnnnnnnnnnnnnnnnnnnnnnnnnnnnnnnnnnnnnnnnnnnnnnnnnnnnnnnnnnnnnnnnnnnnnnnnnnnnnnnnnnnnnnnnnnnnnnnnnnnnnnnnnnnnnnnnnnnnnnnnnnnnnnnnnnnnnnnnnnnnnnnnnnnnnnnnnnnnnnnnnnnnnnnnnnnnnnnnnnnnnnnnnnnnnnnnnnnnnnnnnnnnnnnnnnnnnnnnnnnnnnnnnnnnnnnnnna','6 9 9 6 10 12 9 12 9 9 6 6 6 6 8 12 19 24 18 13 13 9 17 9 9 9 9 11 23 17 26 24 24 24 22 20 13 11 11 11 18 20 29 35 35 35 39 35 35 35 35 35 39 39 39 35 35 40 40 34 34 35 35 35 35 37 37 56 56 40 37 37 37 37 46 46 46 42 42 26 26 26 46 46 40 40 39 39 37 37 37 37 39 40 40 45 40 40 40 46 46 40 35 35 35 35 35 35 37 35 35 35 35 35 39 46 46 51 40 35 35 35 35 35 40 46 56 56 35 35 35 35 35 35 40 46 46 46 46 40 40 40 40 38 38 38 38 38 39 40 40 43 43 43 43 43 43 45 45 45 45 43 51 56 51 51 51 51 51 51 43 43 43 43 43 43 43 51 43 43 43 43 43 43 51 56 56 56 43 43 43 43 43 43 43 43 43 43 43 43 43 43 43 43 43 43 43 43 43 43 51 51 51 51 45 45 45 45 45 45 45 51 51 51 51 51 51 51 51 51 51 51 51 43 43 51 51 51 51 51 51 45 45 45 45 45 45 43 43 43 43 43 43 56 56 56 56 56 51 51 51 51 51 51 51 51 51 51 51 56 51 43 43 43 43 43 43 43 43 43 43 43 43 43 43 43 51 45 43 43 43 43 43 43 43 43 43 43 43 43 43 43 43 43 51 51 51 51 56 56 51 51 43 43 43 43 43 43 43 43 43 43 46 51 43 43 43 43 36 36 36 36 36 36 46 56 45 43 43 36 36 36 36 43 36 43 43 43 43 43 43 51 51 51 51 51 45 45 45 45 45 51 56 56 45 45 45 45 45 45 51 45 51 45 45 45 45 51 51 51 45 45 45 45 45 45 45 45 45 45 45 45 51 51 56 56 45 45 45 45 40 40 45 45 45 45 45 39 39 38 35 35 39 45 45 40 39 39 39 39 39 40 56 56 51 51 51 51 40 39 39 39 39 39 39 45 45 45 45 45 51 51 45 45 51 51 51 51 51 45 40 45 45 45 45 45 51 51 51 56 56 45 40 40 40 40 38 45 46 45 45 51 45 45 45 45 40 40 40 45 45 45 51 45 39 39 39 39 39 40 45 51 51 45 45 51 51 51 51 51 51 40 46 46 46 51 51 39 35 35 35 39 46 51 56 56 40 40 40 40 40 29 28 27 27 27 26 20 13 11 4 0 0 0 0 4 0 0 0 0 4 6 6 6 4 0 0 0 0 0 0 0 0 0 0 0 0 0 0 0 0 0 0 0 0 0 0 0 0 0 0 0 0 0 0 0 0 0 0 0 0 0 0 0 0 0 0 0 0 0 0 0 0 0 0 0 0 0 0 0 0 0 0 0 0 0 0 0 0 0 0 0 0 0 0 0 0 0 0 0 0 0 0 0 0 0 0 0 0 0 0 0 0 0 0 0 0 0 0 0 0 0 0 0 0 0 0 0 0 0 0 0 0 0 0 0 0 0 0 0 0 0 0 0 0 0 0 0 0 0 0 0 0 0 0 0 0 0 0 0 0 0 0 0 0 0 0 0 0 0 0 0 0 0 0 0 0 0 0 0 0 0 0 0 0 0 0 0 0 0 0 0 0 0 0 0 0 0 0 0 0 0 0 0 0 0 0 0 0 0 0 0 0 0 0 0 0 0 0 0 0 0 0 0 0 0 0 0 0 0 0 0 0 0 0 0 0 0 0 0 0 0 0 0 0 0 0 0 0 0 0 0 0 0 0 0 0 0 0 0 0 0 0 0 0 0 0 0 0 0 0 0 0 0 0 0 0 0 0 0 0 0 0 4','804','1'),('A04_015903Evans__.b_22.ab1','015903','Evans__','-1','28','536','tttggaacaatttataagggactcatgtggtatggcatataataaactacaatcatcacgattcaccgaaaactagggtttgaaatgagagcaagtagcatgcttcgtcagaagcgaaggactgaatcccaccatggaagtatcaaaatcaatctgcaccaacacatcctccaattgataccctccaatcacaatagggttcctcggattctcacctccatcaacaaaccctaagcacataacatcgtcgttcacctgcaccatggagtttcttccgtgtatgctccacttcaccatctcgctctgcaggaccagatcaatgaccggcacgttgggccccacttgggagcttccaacgccgttggattcgaagcagagcccaaagggggaaactggatcgacccttttcatgctcatagacgaagcggctttcaaataagcgctttcgaagtttgcatagatcgaggtttggagagtggtgtaaggcaccaccgtgctcagctgagcacccccacccaagggggtgtcgaaagaaacctttcnnntnnnngcaannnnnnnnnnnnnnnnnnnnnnnnnnnnnnnnnnnnnnnnnnnnnnnnnnnnnnnnnnnnnnnnnnnnnnnnnnnnnnnnnnnnnnnnnnnnnnnnnnnnnnnnnnnnnnnnnnnnnnnnnnnnnnnnnnnnnnnnnnnnnnnnnnnnnnnnnnnnnnnnnnnnnnnnnnnnnnnnnnnnnnnnnnnnnnnnnnnnnnnnnnnnnnnnnnnnnnnnnnnnnnnnnnnnnnnnnnnnnnnnnnnnnnnnnnnnnnnnnnnnnnna','9 9 7 6 6 4 6 4 4 6 6 6 6 6 6 6 6 8 8 8 9 6 6 6 6 8 12 16 25 19 20 13 15 9 6 6 6 8 8 19 21 25 27 29 33 33 24 17 11 11 11 19 19 29 32 29 29 35 39 39 40 40 46 40 40 40 40 40 51 39 40 40 40 39 39 40 40 56 56 46 42 42 42 42 42 42 46 46 46 42 42 42 46 46 51 46 46 46 46 46 35 39 39 39 39 40 51 51 51 51 51 51 40 39 39 39 39 39 39 35 35 35 35 35 40 51 51 51 40 35 35 35 35 35 45 51 56 56 40 39 39 39 39 39 40 46 46 46 46 40 40 40 40 38 38 38 38 39 39 40 40 40 40 40 40 40 40 56 56 56 56 56 56 56 56 56 51 51 45 45 43 43 43 43 43 43 51 51 51 51 51 51 51 51 51 51 51 51 43 43 43 43 43 43 43 43 43 43 45 45 45 45 45 45 45 45 45 51 56 56 56 56 56 56 56 51 45 45 45 45 45 51 56 56 51 51 51 51 51 51 51 51 51 43 43 51 51 45 45 45 45 43 45 45 45 45 45 43 43 43 43 43 43 46 43 43 43 43 43 56 56 56 56 45 45 45 45 45 45 51 45 43 43 43 43 43 43 43 43 43 43 43 43 43 43 43 45 45 43 43 43 43 43 43 43 43 43 43 43 43 43 43 43 43 51 51 51 51 56 56 51 51 43 43 43 43 43 43 43 43 43 43 46 51 51 51 51 51 43 36 36 36 36 36 46 45 45 43 43 43 43 43 43 43 43 45 45 45 45 45 51 56 56 51 51 51 45 45 45 45 45 45 56 56 56 56 51 51 51 51 56 45 51 51 51 45 45 56 56 51 45 45 45 45 45 45 51 51 45 45 45 45 45 45 56 56 51 51 51 51 40 40 45 45 45 45 45 39 39 35 35 35 39 45 45 40 39 39 39 39 39 40 56 56 51 51 45 45 40 39 39 39 39 39 39 51 51 45 51 51 51 51 45 45 51 51 51 51 56 51 45 45 45 45 45 45 51 45 45 45 45 45 40 43 40 38 38 45 45 40 40 51 45 45 45 51 45 45 45 45 45 45 45 45 45 45 45 45 45 40 40 40 40 40 40 51 51 51 51 51 51 40 40 46 46 46 46 40 39 40 40 40 46 46 48 46 39 39 39 36 33 40 48 25 32 29 19 9 9 10 9 4 0 0 0 4 0 0 0 0 4 6 6 4 0 0 0 0 0 0 0 0 0 0 0 0 0 0 0 0 0 0 0 0 0 0 0 0 0 0 0 0 0 0 0 0 0 0 0 0 0 0 0 0 0 0 0 0 0 0 0 0 0 0 0 0 0 0 0 0 0 0 0 0 0 0 0 0 0 0 0 0 0 0 0 0 0 0 0 0 0 0 0 0 0 0 0 0 0 0 0 0 0 0 0 0 0 0 0 0 0 0 0 0 0 0 0 0 0 0 0 0 0 0 0 0 0 0 0 0 0 0 0 0 0 0 0 0 0 0 0 0 0 0 0 0 0 0 0 0 0 0 0 0 0 0 0 0 0 0 0 0 0 0 0 0 0 0 0 0 0 0 0 0 0 0 0 0 0 0 0 0 0 0 0 0 0 0 0 0 0 0 0 0 0 0 0 0 0 0 0 0 0 0 0 0 0 0 0 0 0 0 0 0 0 0 0 0 0 0 0 0 0 0 0 0 0 0 0 0 0 0 0 0 0 0 0 0 0 0 0 0 0 0 0 0 0 0 0 0 0 0 0 0 0 0 0 0 0 0 0 0 0 0 0 0 0 0 0 0 0 0 0 0 0 0 0 4','818','1'),('A05_015903PI20933.b_34.ab1','015903','PI20933','-1','15','528','aactatagagaatatgtggtatgttataataataaactctaatcatcacgattcaccagaaaactagggtttgaaatgagagcaagtagcatgcttcgtcagaagcgaaggactgaatcccaccatggaagtatcaaaatcaatctgcaccaacacatcctccaattgataccctccaatcacaatagggttcctcggattctcacctccatcaacaaaccctaagcacataacatcgtcgttcacctgcaccatggagtttcttccgtgtatgctccacttcaccatctcgctctgcaggaccagatcaatgaccggcacgttgggccccacttgggagcttccaacgccgttggattcgaagcagagcccaaagggggaaactggatcgacccttttcatgctcatagacgaagcggctttcaaataagcgctttcgaagtttgcatagatcgaggtttggagagtggtgtaaggcaccaccgtgctcagctgagcacccccacccaagggggtgtcgaaagaacctttggccnntgnngcaannnnnnnnnnnnnnnnnnnnnnnnnnnnnnnnnnnnnnnnnnnnnnnnnnnnnnnnnnnnnnnnnnnnnnnnnnnnnnnnnnnnnnnnnnnnnnnnnnnnnnnnnnnnnnnnnnnnnnnnnnnnnnnnnnnnnnnnnnnnnnnnnnnnnnnnnnnnnnnnnnnnnnnnnnnnnnnnnnnnnnnnnnnnnnnnnnnnnnnnnnnnnnnnnnnnnnnnnnnnnnnnnnnnnnnnnnna','6 6 6 6 6 6 8 8 6 6 8 6 6 6 10 19 24 32 34 34 24 24 9 9 9 11 10 22 22 42 42 42 37 29 32 19 19 9 9 10 19 21 32 35 35 35 39 40 39 39 39 39 39 39 39 39 35 35 45 45 35 35 39 39 39 39 40 46 56 56 46 42 42 42 46 46 51 51 51 40 40 40 40 46 46 40 40 40 40 37 35 35 35 35 35 35 40 40 40 40 46 46 46 39 39 39 39 39 39 46 40 40 40 40 40 40 40 46 46 40 35 35 35 35 35 45 51 56 56 40 39 39 39 39 39 40 40 40 40 40 40 40 40 40 38 38 38 38 39 39 40 43 43 43 43 43 43 43 45 45 45 45 45 51 51 51 51 51 43 43 43 43 43 43 43 43 43 43 51 43 43 43 43 43 43 51 51 51 51 51 51 43 43 43 43 43 43 43 43 45 45 45 43 43 43 43 43 43 43 43 51 56 56 56 56 51 45 45 45 45 45 45 51 51 51 51 51 51 51 51 51 51 51 51 43 43 51 51 45 45 45 45 43 45 43 43 43 43 43 43 43 43 43 43 56 56 56 56 56 51 51 51 51 51 45 45 45 45 45 45 56 51 43 43 43 43 36 36 36 36 36 36 43 43 43 43 43 45 45 43 43 43 43 43 43 43 43 43 43 43 43 43 43 43 43 43 43 43 43 51 56 43 43 43 43 43 43 43 43 43 43 43 43 46 51 51 51 51 51 43 43 43 43 43 43 46 51 51 43 43 43 43 43 43 43 43 43 43 43 43 43 43 51 51 51 51 51 45 45 45 45 45 45 56 56 56 56 51 51 51 51 51 45 51 51 51 45 45 56 56 45 43 43 43 43 43 51 51 45 40 40 40 40 45 45 56 56 45 51 45 45 40 40 40 40 40 40 45 45 40 40 40 40 40 45 45 40 39 39 39 39 39 40 56 56 51 51 45 45 40 39 39 39 39 39 39 51 51 45 45 45 51 51 45 45 51 51 51 51 51 45 40 51 45 45 45 45 56 56 56 56 56 45 40 40 40 40 40 45 46 45 45 45 45 45 45 45 40 40 40 45 45 45 51 45 39 39 39 39 39 40 40 40 40 40 40 51 51 51 51 51 51 39 39 40 40 40 40 40 35 35 35 39 46 46 48 48 46 44 44 40 40 25 19 8 8 10 19 19 12 11 4 6 6 4 0 0 4 4 0 0 4 7 7 4 0 0 0 0 0 0 0 0 0 0 0 0 0 0 0 0 0 0 0 0 0 0 0 0 0 0 0 0 0 0 0 0 0 0 0 0 0 0 0 0 0 0 0 0 0 0 0 0 0 0 0 0 0 0 0 0 0 0 0 0 0 0 0 0 0 0 0 0 0 0 0 0 0 0 0 0 0 0 0 0 0 0 0 0 0 0 0 0 0 0 0 0 0 0 0 0 0 0 0 0 0 0 0 0 0 0 0 0 0 0 0 0 0 0 0 0 0 0 0 0 0 0 0 0 0 0 0 0 0 0 0 0 0 0 0 0 0 0 0 0 0 0 0 0 0 0 0 0 0 0 0 0 0 0 0 0 0 0 0 0 0 0 0 0 0 0 0 0 0 0 0 0 0 0 0 0 0 0 0 0 0 0 0 0 0 0 0 0 0 0 0 0 0 0 0 0 0 0 0 0 0 0 0 0 0 0 0 0 0 0 0 0 0 0 0 0 0 0 0 0 0 0 0 0 0 0 0 0 0 0 0 0 0 0 0 4','781','1'),('A06_015903Peking_.b_38.ab1','015903','Peking_','-1','15','529','attttagagaaacctgtggtatggtataataataaactctaatcatcacgattcaccgaaaactagggtttgtaatgagagcaagtagcatgcttcgtcagaagcgaaggactgaatcccaccatggaagtatcaaaatcaatctgcaccaacacatcctccaattgataccctccaatcacaatagggttcctcggattctcacctccatcaacaaaccctaagcacataacatcgtcgttcacctgcaccatggagtttcttccgtgtatgctccacttcaccatctcgctctgcaggaccagatcaatgaccggcacgttgggccccacttgggagcttccaacgccgttggattcgaagcagagcccaaagggggaaactggatcgacccttttcatgctcatagacgaagcggctttcaaataagcgctttcgaagtttgcatagatcgaggtttggagagtggtgtaaggcaccaccgtgctcagctgagcacccccacccaagggggtgtcgaaagaaaccttttgccnnttnngcaannnnnnnnnnnnnnnnnnnnnnnnnnnnnnnnnnnnnnnnnnnnnnnnnnnnnnnnnnnnnnnnnnnnnnnnnnnnnnnnnnnnnnnnnnnnnnnnnnnnnnnnnnnnnnnnnnnnnnnnnnnnnnnnnnnnnnnnnnnnnnnnnnnnnnnnnnnnnnnnnnnnnnnnnnnnnnnnnnnnnnnnnnnnnnnnnnnnnnnnnnnnnnnnnnnnnnnnnnnnnnnna','9 9 11 9 9 9 9 9 6 6 6 7 7 7 9 24 24 32 32 32 24 19 10 11 8 8 8 17 19 40 40 36 32 29 29 19 16 8 8 8 8 19 21 35 35 35 35 40 35 35 35 35 39 35 35 35 35 35 45 39 40 40 40 40 40 46 46 56 48 30 23 9 9 9 26 30 46 51 51 51 51 51 51 51 51 46 46 46 35 35 37 37 35 39 40 45 40 40 40 40 40 40 35 35 35 35 35 35 40 40 40 40 40 40 40 40 46 46 46 40 40 40 40 40 40 40 56 56 40 39 39 39 39 39 40 40 40 40 40 40 40 40 40 38 38 38 38 38 39 40 40 40 46 51 51 51 51 56 56 56 56 56 56 56 51 51 43 43 43 43 43 43 45 45 45 45 51 51 43 43 43 43 43 43 51 51 51 51 43 43 43 43 43 43 43 43 43 43 45 45 45 43 43 43 43 43 43 45 45 51 56 51 51 51 51 51 45 45 45 45 45 51 51 51 51 51 51 51 51 51 56 51 51 45 45 51 51 45 45 45 43 43 45 43 43 43 43 43 43 51 51 51 51 56 56 56 56 56 51 51 51 45 45 43 43 43 43 45 45 51 45 43 43 43 43 43 43 43 43 43 43 43 40 43 43 43 56 56 43 43 43 43 43 43 43 45 45 45 43 43 43 43 43 43 51 51 51 51 56 56 43 43 43 43 43 43 43 43 43 43 43 43 46 51 51 51 51 51 43 36 36 36 36 36 46 51 51 43 43 43 43 43 43 43 43 43 43 43 43 43 43 45 45 51 51 51 45 45 45 45 45 45 56 51 45 45 45 45 45 45 56 51 56 56 56 51 51 56 56 45 43 43 43 43 43 45 51 51 45 45 45 45 45 45 56 56 51 51 45 45 40 40 45 45 45 45 51 45 40 37 37 37 40 45 51 51 45 45 45 45 45 45 56 56 51 51 51 51 40 39 39 35 35 35 39 45 45 45 45 45 56 56 51 51 42 51 44 46 56 51 45 51 40 40 40 40 40 45 51 56 56 51 43 56 56 44 44 48 48 51 51 51 51 51 51 51 51 51 45 40 40 40 40 40 45 45 45 45 45 45 45 45 45 45 40 51 51 51 51 51 51 39 35 35 35 37 40 46 40 40 40 40 46 40 40 40 34 34 32 32 32 40 48 25 25 25 32 32 29 19 10 10 4 7 4 0 0 4 4 0 0 4 9 7 4 0 0 0 0 0 0 0 0 0 0 0 0 0 0 0 0 0 0 0 0 0 0 0 0 0 0 0 0 0 0 0 0 0 0 0 0 0 0 0 0 0 0 0 0 0 0 0 0 0 0 0 0 0 0 0 0 0 0 0 0 0 0 0 0 0 0 0 0 0 0 0 0 0 0 0 0 0 0 0 0 0 0 0 0 0 0 0 0 0 0 0 0 0 0 0 0 0 0 0 0 0 0 0 0 0 0 0 0 0 0 0 0 0 0 0 0 0 0 0 0 0 0 0 0 0 0 0 0 0 0 0 0 0 0 0 0 0 0 0 0 0 0 0 0 0 0 0 0 0 0 0 0 0 0 0 0 0 0 0 0 0 0 0 0 0 0 0 0 0 0 0 0 0 0 0 0 0 0 0 0 0 0 0 0 0 0 0 0 0 0 0 0 0 0 0 0 0 0 0 0 0 0 0 0 0 0 0 0 0 0 0 0 0 0 0 0 0 0 0 0 0 0 0 0 4','770','1'),('A07_015903Archer_.g_51.ab1','015903','Archer_','1','24','545','tggccgctactccccgctactgtgggggtgcttagctgagcacactggtgccttacaccactctccaaacctcgatctatgcaaacttcgaaagcgcttatttgaaagccgcttcgtctatgagcatgaaaagggtcgatccagtttccccctttgggctctgcttcgaatccaacggcgttggaagctcccaagtggggcccaacgtgccggtcattgatctggtcctgcagagcgagatggtgaagtggagcatacacggaagaaactccatggtgcaggtgaacgacgatgttatgtgcttagggtttgttgatggaggtgagaatccgaggaaccctattgtgattggagggtatcaattggaggatgtgttggtgcagattgattttgatacttccatggtgggattcagtccttcgcttctgacgaagcatgctacttgctctcatttcaaaccctagttttcggtgaatcgtgatgattatagtttattattatccataccacatagtttttctttagattaagaagagttttggggagccccannnnnnnnnnnnnnnnnnnnnnnnnnnnnnnnnnnnnnnnnnnnnnnnnnnnnnnnnnnnnnnnnnnnnnnnnnnnnnnnnnnnnnnnnnnnnnnnnnnnnnnnnnnnnnnnnnnnnnnnnnnnnnnnnnnnnnnnnnnnnnnnnnnnnnnnnnnnnnnnnnnnnnnnnnnnnnnnnnnnnnnnnnnnnnnnnnnnnnnnnnnnnnnnnnnnnnnnnnnnnnnnnna','6 6 9 9 6 6 4 8 6 6 6 6 8 14 10 10 10 10 6 6 6 12 10 11 24 25 25 24 29 15 7 7 7 7 10 11 13 16 16 19 13 13 9 7 7 7 9 20 24 36 39 39 34 34 34 34 34 34 39 39 40 40 40 39 40 40 40 39 39 39 39 39 39 40 40 29 30 29 29 29 35 35 39 39 40 40 40 40 51 51 40 40 40 35 32 32 29 29 29 32 39 40 40 40 40 40 46 45 35 34 34 34 34 34 40 51 39 39 39 39 39 39 51 51 51 51 51 51 51 51 51 56 56 51 40 35 35 35 35 35 39 51 51 51 51 51 51 51 51 51 56 56 56 56 56 51 40 39 39 39 35 35 35 35 35 35 38 39 39 39 46 46 46 39 40 40 39 39 39 39 39 40 56 56 51 43 35 35 35 35 35 43 56 56 56 56 56 43 43 43 43 43 43 43 43 43 43 43 43 43 43 43 45 45 45 45 45 45 51 51 51 51 51 51 51 51 51 43 43 43 43 43 43 45 45 45 45 43 43 51 51 51 51 56 56 56 56 56 56 56 51 51 51 51 51 51 51 43 43 43 43 43 43 51 51 43 36 36 36 36 36 45 56 56 56 51 51 51 51 51 51 56 56 43 35 35 35 35 35 36 43 43 43 56 56 56 56 56 43 43 43 43 43 43 43 51 51 56 56 56 56 56 56 56 56 56 56 56 56 56 56 56 56 56 56 56 56 56 45 45 45 45 45 45 43 43 43 43 43 43 51 51 51 56 56 56 51 51 51 51 51 51 56 56 56 56 56 56 56 56 56 56 56 56 56 56 56 56 56 56 56 56 56 56 56 56 56 45 45 45 45 43 43 51 51 51 56 56 56 56 56 56 56 56 51 51 51 51 51 51 56 56 56 56 56 56 56 56 56 56 56 56 56 56 56 56 56 56 51 45 45 45 45 45 45 51 51 40 40 40 40 40 45 56 56 51 40 40 40 40 40 40 40 40 40 40 40 40 45 56 56 56 40 40 40 40 40 40 51 51 51 51 51 51 51 51 56 56 56 56 51 51 56 56 45 45 45 40 40 40 56 56 56 51 51 51 40 40 45 51 45 45 45 45 45 45 40 40 40 40 40 40 51 51 45 45 45 45 45 45 45 45 56 56 56 56 51 51 56 56 51 51 51 51 51 40 40 40 40 40 40 56 56 48 48 48 48 27 24 9 9 9 7 7 13 19 9 12 8 8 4 0 0 0 0 0 0 0 0 0 0 0 0 0 0 0 0 0 0 0 0 0 0 0 0 0 0 0 0 0 0 0 0 0 0 0 0 0 0 0 0 0 0 0 0 0 0 0 0 0 0 0 0 0 0 0 0 0 0 0 0 0 0 0 0 0 0 0 0 0 0 0 0 0 0 0 0 0 0 0 0 0 0 0 0 0 0 0 0 0 0 0 0 0 0 0 0 0 0 0 0 0 0 0 0 0 0 0 0 0 0 0 0 0 0 0 0 0 0 0 0 0 0 0 0 0 0 0 0 0 0 0 0 0 0 0 0 0 0 0 0 0 0 0 0 0 0 0 0 0 0 0 0 0 0 0 0 0 0 0 0 0 0 0 0 0 0 0 0 0 0 0 0 0 0 0 0 0 0 0 0 0 0 0 0 0 0 0 0 0 0 0 0 0 0 0 0 0 0 0 0 0 0 0 0 0 0 0 0 0 0 0 0 0 0 0 0 0 0 0 0 0 0 0 0 0 0 4','778','1'),('A08_015903Minsoy_.g_55.ab1','015903','Minsoy_','1','24','538','tgacggctataccgctacgctgtgggggtgcttagctgagcacactggtgccttacaccactctccaaacctcgatctatgcaaacttcgaaagcgcttatttgaaagccgcttcgtctatgagcatgaaaagggtcgatccagtttccccctttgggctctgcttcgaatccaacggcgttggaagctcccaagtggggcccaacgtgccggtcattgatctggtcctgcagagcgagatggtgaagtggagcatacacggaagaaactccatggtgcaggtgaacgacgatgttatgtgcttagggtttgttgatggaggtgagaatccgaggaaccctattgtgattggagggtatcaattggaggatgtgttggtgcagattgattttgatacttccatggtgggattcagtccttcgcttctgacgaagcatgctacttgctctcatttcaaaccctagttttcggtgaatcgtgatgattatagtttattattatccataccacatagtttttctttagattaagaagagttttggggagccccannnnnnnnnnnnnnnnnnnnnnnnnnnnnnnnnnnnnnnnnnnnnnnnnnnnnnnnnnnnnnnnnnnnnnnnnnnnnnnnnnnnnnnnnnnnnnnnnnnnnnnnnnnnnnnnnnnnnnnnnnnnnnnnnnnnnnnnnnnnnnnnnnnnnnnnnnnnnnnnnnnnnnnnnnnnnnnnnnnnnnnnnnnnnnnnnnnnnnnnnnnnnnnnnnnnnnnnnnnnnnnnnnnnnnnnnnnnnn','4 9 9 9 4 4 8 8 6 6 6 8 9 6 7 9 10 9 8 7 7 10 15 17 40 40 40 29 32 19 15 8 8 8 9 13 12 17 16 19 18 14 9 9 7 7 11 23 21 25 29 32 27 29 31 29 29 32 39 39 39 39 39 39 39 42 40 37 40 37 35 35 31 31 35 35 35 35 37 37 37 37 40 37 37 37 37 37 56 46 42 42 35 32 29 32 29 29 29 35 39 40 40 40 40 40 40 45 35 35 35 35 35 35 40 40 40 40 40 40 40 40 51 51 51 51 51 51 51 51 51 56 56 56 45 35 35 35 35 35 39 51 51 51 51 51 51 51 51 51 56 56 56 56 56 51 40 39 39 39 35 35 35 35 35 35 40 45 45 45 51 51 51 40 40 39 38 38 38 38 38 46 56 56 43 43 43 43 43 43 43 46 56 56 56 56 56 43 43 43 43 43 43 35 35 35 35 35 43 45 45 45 51 51 56 56 56 56 56 51 51 51 51 51 51 56 56 43 43 43 43 43 43 45 45 45 45 43 43 51 51 51 51 56 56 56 56 56 56 56 51 51 51 51 51 51 51 43 43 43 43 43 43 51 51 43 43 43 43 43 43 51 56 56 56 46 45 45 45 45 45 56 56 43 36 36 36 36 36 43 43 43 45 51 51 45 45 45 43 43 43 43 43 43 43 56 56 56 56 56 56 56 56 56 56 56 56 56 56 56 56 56 56 56 56 56 51 51 43 43 43 43 45 45 43 43 43 43 43 43 45 45 45 51 51 51 51 56 56 56 56 56 56 56 56 56 56 56 56 56 56 56 56 56 51 51 51 51 51 56 56 56 51 56 56 56 56 51 56 56 56 56 56 56 56 56 56 56 56 56 56 56 56 56 51 51 51 51 51 51 56 56 56 56 56 56 56 56 56 56 56 51 51 51 51 51 51 51 51 45 40 40 40 40 40 45 51 40 40 37 37 37 40 51 56 51 40 40 40 40 40 40 40 40 40 40 40 40 45 56 56 56 51 51 51 51 51 51 56 56 56 56 51 51 51 51 51 51 46 46 42 44 47 56 46 45 45 40 40 40 56 56 56 51 51 51 45 45 45 51 40 40 40 40 40 40 45 45 45 45 45 51 56 56 56 56 56 56 56 56 56 56 56 56 56 56 51 51 56 56 51 51 45 40 40 40 40 40 51 40 40 56 56 40 40 48 48 27 24 10 9 9 7 7 10 10 7 10 7 7 4 0 0 0 0 0 0 0 0 0 0 0 0 0 0 0 0 0 0 0 0 0 0 0 0 0 0 0 0 0 0 0 0 0 0 0 0 0 0 0 0 0 0 0 0 0 0 0 0 0 0 0 0 0 0 0 0 0 0 0 0 0 0 0 0 0 0 0 0 0 0 0 0 0 0 0 0 0 0 0 0 0 0 0 0 0 0 0 0 0 0 0 0 0 0 0 0 0 0 0 0 0 0 0 0 0 0 0 0 0 0 0 0 0 0 0 0 0 0 0 0 0 0 0 0 0 0 0 0 0 0 0 0 0 0 0 0 0 0 0 0 0 0 0 0 0 0 0 0 0 0 0 0 0 0 0 0 0 0 0 0 0 0 0 0 0 0 0 0 0 0 0 0 0 0 0 0 0 0 0 0 0 0 0 0 0 0 0 0 0 0 0 0 0 0 0 0 0 0 0 0 0 0 0 0 0 0 0 0 0 0 0 0 0 0 0 0 0 0 0 0 0 0 0 0 0 0 0 0 0 0 0 0 0 0 0 0 0 0','789','1'),('A09_015903Noir_1_.g_68.ab1','015903','Noir_1_','1','19','535','ttaacctctatccggtaacgtgggggtgcttagctgagcacgctggtgccttacaccactctccaaacctcgatctatgcaaacttcgaaagcgcttatttgaaagccgcttcgtctatgagcatgaaaagggtcgatccagtttccccctttgggctctgcttcgaatccaacggcgttggaagctcccaagtggggcccaacgtgccggtcattgatctggtcctgcagagcgagatggtgaagtggagcatacacggaagaaactccatggtgcaggtgaacgacgatgttatgtgcttagggtttgttgatggaggtgagaatccgaggaaccctattgtgattggagggtatcaattggaggatgtgttggtgcagattgattttgatacttccatggtgggattcagtccttcgcttctgacgaagcatgctacttgctctcatttcaaaccctagttttctggtgaatcgtgatgattatagtttattattatccataccacatagtttttctttagattaagaagagtttgggggagcccaanncnnnnnnnnnnnnnnnnnnnnnnnnnnnnnnnnnnnnnnnnnnnnnnnnnnnnnnnnnnnnnnnnnnnnnnnnnnnnnnnnnnnnnnnnnnnnnnnnnnnnnnnnnnnnnnnnnnnnnnnnnnnnnnnnnnnnnnnnnnnnnnnnnnnnnnnnnnnnnnnnnnnnnnnnnnnnnnnna','9 9 9 9 13 8 9 8 6 6 6 10 8 7 8 9 8 8 9 19 19 27 31 31 31 19 27 14 10 10 9 8 12 15 13 16 15 19 19 14 13 9 7 7 9 16 21 32 39 34 34 34 40 34 34 34 39 39 39 39 39 40 40 46 40 39 39 39 39 39 34 34 35 24 29 26 29 29 32 32 40 40 40 40 40 40 51 51 51 51 45 35 35 35 35 35 35 39 39 40 40 40 40 40 40 45 35 34 34 34 34 34 40 51 39 39 39 39 39 40 51 51 51 51 51 51 51 51 51 56 56 56 45 35 35 35 35 35 39 51 51 51 40 40 40 40 46 40 56 56 56 56 56 46 35 35 35 35 35 35 35 35 35 35 39 45 45 45 51 51 46 39 39 39 38 38 39 39 39 40 56 56 51 43 43 43 43 43 43 51 45 45 40 40 40 43 43 43 43 43 43 35 35 35 35 35 43 45 45 45 45 45 51 51 51 51 56 56 56 56 56 56 56 56 56 43 43 43 43 43 43 45 43 43 43 43 43 45 45 45 45 51 51 51 51 56 56 56 56 56 56 56 51 45 45 43 43 43 43 43 43 51 51 43 36 36 36 36 36 45 56 56 51 45 45 45 45 45 51 56 56 36 31 31 31 31 31 36 43 43 45 51 51 45 45 45 43 43 43 43 43 43 43 51 51 56 56 56 56 56 56 56 56 51 51 51 51 51 51 51 51 56 56 56 51 51 43 43 43 43 43 43 43 43 43 43 43 43 45 45 45 56 56 56 51 51 51 51 51 56 56 56 51 51 51 51 51 51 56 56 56 56 56 51 51 51 51 51 51 56 56 56 56 56 56 45 45 45 45 45 51 56 56 56 56 56 56 56 56 56 56 56 51 51 51 51 45 45 51 51 51 51 56 56 40 45 45 45 45 45 51 51 56 56 56 56 51 45 45 45 45 45 45 51 51 40 40 37 37 37 40 45 51 51 39 39 39 39 39 39 40 40 45 45 45 45 45 51 51 56 51 51 51 51 51 45 51 51 51 51 51 56 56 56 56 56 56 56 56 56 56 56 56 51 45 45 45 45 45 56 56 56 51 51 51 45 45 45 51 45 45 45 40 40 40 40 40 40 45 45 51 51 51 51 51 51 51 51 56 56 56 56 56 56 56 56 56 56 56 40 40 40 40 40 40 40 40 40 37 40 56 48 46 46 27 21 9 9 9 9 10 13 10 10 11 9 10 8 11 4 0 0 4 0 0 0 0 0 0 0 0 0 0 0 0 0 0 0 0 0 0 0 0 0 0 0 0 0 0 0 0 0 0 0 0 0 0 0 0 0 0 0 0 0 0 0 0 0 0 0 0 0 0 0 0 0 0 0 0 0 0 0 0 0 0 0 0 0 0 0 0 0 0 0 0 0 0 0 0 0 0 0 0 0 0 0 0 0 0 0 0 0 0 0 0 0 0 0 0 0 0 0 0 0 0 0 0 0 0 0 0 0 0 0 0 0 0 0 0 0 0 0 0 0 0 0 0 0 0 0 0 0 0 0 0 0 0 0 0 0 0 0 0 0 0 0 0 0 0 0 0 0 0 0 0 0 0 0 0 0 0 0 0 0 0 0 0 0 0 0 0 0 0 0 0 0 0 0 0 4','730','1'),('A10_015903Evans__.g_72.ab1','015903','Evans__','1','24','538','ttggggctctttctcccggtcgcgtgggggtgctttgctgagccgctggtgccttacaccactctccaaacctcgatctatgcaaacttcgaaagcgcttatttgaaagccgcttcgtctatgagcatgaaaagggtcgatccagtttccccctttgggctctgcttcgaatccaacggcgttggaagctcccaagtggggcccaacgtgccggtcattgatctggtcctgcagagcgagatggtgaagtggagcatacacggaagaaactccatggtgcaggtgaacgacgatgttatgtgcttagggtttgttgatggaggtgagaatccgaggaaccctattgtgattggagggtatcaattggaggatgtgttggtgcagattgattttgatacttccatggtgggattcagtccttcgcttctgacgaagcatgctacttgctctcatttcaaaccctagttttcggtgaatcgtgatgattatagtttattattatccataccacatagtttttctttagattaagaagagtttgggggaagcccaannnnnnnnnnnnnnnnccttnnnnnnnnnnnnnnnnnnnnnnnnnnnnnnnnnnnnnnnnnnnnnnnnnnnnnnnnnnnnnnnnnnnnnnnnnnnnnnnnnnnnnnnnnnnnnnnnnnnnnnnnnnnnnnnnnnnnnnnnnnnnnnnnnnnnnnnnnnnnnnnnnnnnnnnnnnnnnnnnnnngngg','9 9 9 9 6 7 4 8 8 6 6 6 6 8 11 13 6 6 6 8 9 9 10 14 25 16 16 21 24 18 24 18 23 12 9 9 10 14 10 14 13 8 8 8 9 7 7 9 18 21 28 29 30 29 29 30 32 29 29 35 39 39 40 40 39 39 40 40 39 39 39 39 39 34 35 35 32 34 35 37 37 37 37 40 40 40 40 40 40 51 51 51 51 40 33 33 33 32 32 32 40 40 40 40 40 40 40 40 45 35 35 35 35 35 35 40 40 40 40 40 40 40 40 51 51 51 51 51 51 51 51 51 56 56 56 45 35 35 35 35 35 39 51 51 51 51 51 51 51 51 51 56 56 56 56 56 51 40 39 39 39 35 35 35 35 35 35 40 45 45 45 51 51 46 38 38 38 38 38 39 39 39 40 56 56 43 43 43 43 43 43 43 46 56 56 56 56 56 43 43 43 43 43 43 35 35 35 35 35 43 45 45 45 45 45 51 51 51 51 56 56 56 56 56 56 56 56 56 43 43 43 43 43 43 43 43 43 43 43 43 51 51 45 45 51 51 51 51 56 56 56 51 51 51 51 51 45 45 43 43 43 43 43 43 51 51 43 36 36 36 36 36 45 56 56 56 51 45 45 45 45 45 51 56 36 31 31 31 31 31 36 43 43 45 51 51 45 45 45 43 43 43 43 43 43 43 45 45 56 56 56 56 56 56 56 56 51 51 51 51 51 51 51 51 56 56 56 56 56 45 45 43 43 43 43 43 43 43 43 43 43 51 51 51 56 56 56 51 51 51 51 51 56 56 56 56 56 56 56 56 56 56 56 56 56 51 51 51 51 51 51 51 51 51 56 56 56 56 45 51 51 45 45 45 51 51 51 51 51 51 51 56 51 56 56 45 45 45 45 43 43 51 51 45 45 42 42 42 46 46 51 51 51 51 51 51 51 56 56 56 51 40 40 40 40 40 45 51 45 45 40 40 40 51 56 56 56 45 40 40 40 40 40 40 40 40 40 40 40 45 56 56 56 51 51 51 51 51 51 56 56 56 56 51 51 51 51 51 51 56 56 56 56 56 56 45 45 45 45 45 45 56 56 56 51 51 51 45 45 45 51 40 40 35 35 39 35 35 35 40 40 40 40 40 45 45 51 51 51 51 51 51 46 56 56 56 56 51 51 56 56 51 51 51 51 51 39 39 35 35 35 35 56 48 48 46 33 19 19 9 9 9 8 10 8 6 6 6 6 6 6 8 4 0 0 0 0 0 0 0 0 0 0 0 0 0 0 0 0 4 6 6 4 0 0 0 0 0 0 0 0 0 0 0 0 0 0 0 0 0 0 0 0 0 0 0 0 0 0 0 0 0 0 0 0 0 0 0 0 0 0 0 0 0 0 0 0 0 0 0 0 0 0 0 0 0 0 0 0 0 0 0 0 0 0 0 0 0 0 0 0 0 0 0 0 0 0 0 0 0 0 0 0 0 0 0 0 0 0 0 0 0 0 0 0 0 0 0 0 0 0 0 0 0 0 0 0 0 0 0 0 0 0 0 0 0 0 0 0 0 0 0 0 0 0 0 0 0 0 0 0 0 0 0 0 0 0 0 0 0 0 0 0 0 0 0 0 0 0 0 0 0 0 0 0 0 0 0 0 0 0 0 0 0 0 0 4 0 4 4','740','1'),('A11_015903PI20933.g_84.ab1','015903','PI20933','1','22','537','tgaagtacatccccgctactgtgggggtgcctagctgagcacactggtgccttacaccactctccaaacctcgatctatgcaaacttcgaaagcgcttatttgaaagccgcttcgtctatgagcatgaaaagggtcgatccagtttccccctttgggctctgcttcgaatccaacggcgttggaagctcccaagtggggcccaacgtgccggtcattgatctggtcctgcagagcgagatggtgaagtggagcatacacggaagaaactccatggtgcaggtgaacgacgatgttatgtgcttagggtttgttgatggaggtgagaatccgaggaaccctattgtgattggagggtatcaattggaggatgtgttggtgcagattgattttgatacttccatggtgggattcagtccttcgcttctgacgaagcatgctacttgctctcatttcaaaccctagttttctggtgaatcgtgatgattatagtttattattatccataccacatagtttttctttagattaagaagagtttgagggaacccaaannnnnnnnnnnnnnnnnnnnnnnnnnnnnnnnnnnnnnnnnnnnnnnnnnnnnnnnnnnnnnnnnnnnnnnnnnnnnnnnnnnnnnnnnnnnnnnnnnnnnnnnnnnnnnnnnnnnnnnnnnnnnnnnnnnnnnnnnnnnnnnnnnnnnnnnnnnnnnnnnnnnnnnnnnnnnnnnnnnnnnnnnnnnnnnnnnnnnnnnnnnnnnnnnnnnnnnnnnnnnnnnnnnnnnnnnaaaaaa','9 9 6 6 8 8 6 6 6 6 6 7 9 8 7 7 9 6 6 6 6 13 19 40 40 40 33 24 20 4 4 4 8 9 13 19 13 13 15 16 16 8 6 6 6 7 13 32 32 36 39 34 34 34 34 34 34 39 39 40 40 40 39 40 40 40 40 40 40 40 40 40 40 40 30 37 29 31 28 29 28 33 37 40 40 40 40 51 51 40 40 40 35 32 32 29 29 29 32 46 46 51 51 51 51 51 45 34 31 29 29 29 31 39 40 40 40 40 40 40 40 51 51 51 51 51 51 51 51 51 56 56 51 40 39 39 39 39 39 40 40 40 40 40 40 40 46 46 40 56 56 56 56 56 46 39 39 39 39 35 35 35 35 35 35 40 40 39 39 46 46 46 39 40 40 40 40 40 40 40 51 56 56 46 43 43 43 43 43 43 46 56 56 56 56 56 43 43 43 43 43 43 35 35 35 35 35 43 43 43 43 43 45 51 51 51 51 56 56 56 56 56 56 56 56 56 43 43 43 43 43 43 43 43 43 43 43 43 51 46 45 45 51 51 51 51 56 56 56 51 51 51 51 51 45 45 43 43 43 43 43 43 51 51 43 43 43 43 43 43 51 56 56 56 51 45 45 45 45 45 56 56 43 35 35 35 35 35 43 43 43 45 51 51 51 51 51 43 43 43 43 43 43 45 56 56 56 56 56 51 51 51 51 51 51 51 51 51 51 51 51 51 56 51 51 45 45 43 43 43 43 43 43 43 43 43 43 43 43 51 51 51 56 56 56 56 56 56 51 51 51 51 51 51 56 56 56 56 56 51 51 51 56 51 51 51 51 51 56 51 51 51 56 56 56 56 51 56 56 56 56 56 56 56 56 56 56 56 56 51 51 51 45 43 43 43 43 43 43 51 51 45 45 56 56 56 56 56 56 51 51 56 56 56 56 56 56 51 45 45 45 45 45 40 40 40 45 45 40 40 40 43 51 51 56 45 40 40 40 40 40 40 45 45 45 45 45 40 51 51 51 51 51 51 56 51 51 51 51 46 46 42 56 56 56 56 56 56 56 56 56 56 56 56 45 45 45 40 40 40 56 56 51 45 45 45 45 45 45 51 51 51 51 37 40 35 35 35 39 39 35 40 38 40 40 51 56 56 56 56 56 56 56 56 56 56 46 46 56 56 42 46 42 42 42 39 39 37 37 37 40 48 48 44 44 32 19 18 8 6 6 8 6 8 8 8 8 8 7 7 7 4 0 0 0 0 0 0 0 0 0 0 0 0 0 0 0 0 0 0 0 0 0 0 0 0 0 0 0 0 0 0 0 0 0 0 0 0 0 0 0 0 0 0 0 0 0 0 0 0 0 0 0 0 0 0 0 0 0 0 0 0 0 0 0 0 0 0 0 0 0 0 0 0 0 0 0 0 0 0 0 0 0 0 0 0 0 0 0 0 0 0 0 0 0 0 0 0 0 0 0 0 0 0 0 0 0 0 0 0 0 0 0 0 0 0 0 0 0 0 0 0 0 0 0 0 0 0 0 0 0 0 0 0 0 0 0 0 0 0 0 0 0 0 0 0 0 0 0 0 0 0 0 0 0 0 0 0 0 0 0 0 0 0 0 0 0 0 0 0 0 0 0 0 0 0 0 0 0 0 0 0 0 0 0 0 0 0 0 0 0 0 0 0 0 0 0 0 0 0 0 0 0 0 0 0 0 0 0 0 0 0 0 0 0 0 0 0 0 0 0 0 0 0 0 0 0 0 0 0 0 0 0 0 0 4 15 8 9 9 7','791','1'),('A12_015903Peking_.g_88.ab1','015903','Peking_','1','23','768','ttggacgtctatcccgcaacgctgggggtgcctactgagccgacggtgccttacaccactctccaaacctcgatctattcaaacttcgaaagcgctcatttgaaagccgcttcgtctatgagcatgaaaagggtcgatccagtttccccctttgggctctgcttcgaatccaacggcgttggaagctcccaagtggggcccaacgtgccggtcattgatctggtcctgcagagcgagatggtgaagtggagcatacacggaagaaactccatggtgcaggtgaacgacgatgttatgtgcttagggtttgttgatggaggtgagaatccgaggaaccctattgtgattggagggtatcaattggaggatgtgttggtgcagattgattttgatacttccatggtgggattcagtccttcgcttctgacgaagcatgctacttgctctcatttcaaaccctagttttcggtgaatcgtgatgattatagtttattattatccataccacatagtttttctttagattaagaagagtttggggaaggccaaannnnnnnnngnnnnnnnnnnnnnnnnnnnnnnnnnnnnnnnnnnnnnnnnnnnnnnnnnnnnnnnnnnnngnnnnnnnnnnnnnnnnnnnnnnnnnnnnnnnnnnnnnnnnnnnnnnnnnnnnnnnnnnnnnnnnnnnnnnnnnnnnnnngnnnnnnnngnnnnngnnnngnnnnnnnngggggggggggggggggggggggggggggggggngggggggggggggggggggggggngggggagagaaaaa','6 6 6 4 4 7 7 9 9 9 8 9 9 16 8 8 6 6 6 6 6 8 14 29 29 44 44 36 31 24 19 7 7 8 9 19 8 6 6 10 8 8 8 8 15 10 24 24 39 39 34 34 40 34 34 34 39 39 39 39 39 39 40 40 40 39 39 39 39 39 39 39 39 32 32 23 19 9 9 10 21 24 32 34 34 34 40 46 46 46 40 35 35 19 19 9 9 9 20 24 39 40 40 40 40 40 34 34 34 34 34 34 40 40 39 39 39 39 39 40 51 51 51 51 51 51 51 51 51 56 56 51 39 34 34 34 34 34 39 40 40 40 40 40 40 46 46 40 56 56 56 56 56 46 39 39 39 39 35 35 35 35 35 35 40 45 45 45 51 51 51 40 40 39 35 35 35 35 35 40 56 56 46 35 35 35 35 35 35 46 45 45 40 40 40 40 40 40 40 40 38 35 35 35 35 35 39 45 45 45 45 45 51 51 51 51 56 51 51 51 51 51 51 56 56 43 43 43 43 43 43 43 43 43 43 41 43 56 56 46 46 51 51 51 51 56 56 56 51 51 51 51 51 51 51 43 43 43 43 43 43 51 51 43 43 43 43 43 43 45 56 56 56 43 43 43 43 43 43 51 56 36 31 31 31 31 31 36 43 43 43 51 51 51 51 51 43 36 36 36 36 36 43 45 45 56 56 51 56 56 56 56 56 56 56 56 56 56 56 56 56 56 56 56 51 45 43 43 43 43 45 45 43 43 43 43 43 43 51 51 51 56 56 56 56 56 56 56 56 56 56 56 56 56 56 51 51 51 45 45 45 56 51 51 51 51 51 51 51 56 51 56 56 56 56 45 51 51 51 51 51 56 56 56 51 51 51 51 51 51 51 51 45 45 45 45 43 43 51 51 51 51 56 51 51 51 51 45 45 45 45 40 45 51 51 56 51 45 45 45 45 45 45 51 40 39 35 35 35 35 45 56 56 51 40 40 40 40 40 40 40 45 45 51 51 51 51 51 51 51 45 45 45 51 45 45 45 45 45 51 51 51 51 51 51 51 56 56 56 56 56 56 56 51 51 42 42 42 51 51 45 45 45 45 45 45 45 51 40 40 40 40 40 40 40 40 40 40 40 40 45 45 45 45 45 45 45 45 51 45 56 56 56 56 51 56 56 56 51 51 51 51 51 39 39 35 35 35 39 56 48 48 46 33 19 19 9 9 9 9 6 6 6 6 6 6 8 8 8 4 0 0 0 0 0 0 0 0 0 4 0 0 0 0 0 0 0 0 0 0 0 0 0 0 0 0 0 0 0 0 0 0 0 0 0 0 0 0 0 0 0 0 0 0 0 0 0 0 0 0 0 0 0 0 0 0 0 0 0 0 0 0 0 0 0 0 0 0 0 0 4 0 0 0 0 0 0 0 0 0 0 0 0 0 0 0 0 0 0 0 0 0 0 0 0 0 0 0 0 0 0 0 0 0 0 0 0 0 0 0 0 0 0 0 0 0 0 0 0 0 0 0 0 0 0 0 0 0 0 0 0 0 0 0 0 0 0 0 0 0 0 0 0 0 0 0 0 0 0 0 4 0 0 0 0 0 0 0 0 4 0 0 0 0 0 4 0 0 0 0 4 0 0 0 0 0 0 0 0 4 19 19 8 7 7 7 7 6 8 8 6 6 6 7 11 8 19 8 6 6 6 6 6 6 6 8 6 6 8 8 9 4 0 4 9 7 7 19 19 8 8 6 6 8 12 16 9 9 6 6 6 6 6 4 6 4 0 4 4 4 4 4 6 6 6 6 6 8 8 8 6','801','1');
UNLOCK TABLES;
/*!40000 ALTER TABLE `CHROMATS` ENABLE KEYS */;

--
-- Table structure for table `CONFIRMED_SNPS`
--

DROP TABLE IF EXISTS `CONFIRMED_SNPS`;
CREATE TABLE `CONFIRMED_SNPS` (
  `SEQID` varchar(30) default NULL,
  `SNP_ID` varchar(40) default NULL,
  `SNP_POS_BF_TRIM` decimal(5,0) default NULL,
  `SNP_POS_AF_TRIM` decimal(5,0) default NULL,
  `SNP_PROB` decimal(3,2) default NULL,
  `SNP_TYPE` varchar(20) default NULL,
  `SEQ_5_PRIME` longtext,
  `SEQ_3_PRIME` longtext,
  `CONSENSUS_SEQ` longtext,
  `MODIFICATION` varchar(100) default NULL,
  `CONSENSUS_LENGTH` decimal(5,0) default NULL,
  `USER` varchar(30) default NULL,
  `SNP_COMMENT` varchar(30) default NULL,
  KEY `confirmed_snp_ind` (`SEQID`)
) ENGINE=MyISAM DEFAULT CHARSET=latin1;

--
-- Dumping data for table `CONFIRMED_SNPS`
--


/*!40000 ALTER TABLE `CONFIRMED_SNPS` DISABLE KEYS */;
LOCK TABLES `CONFIRMED_SNPS` WRITE;
INSERT INTO `CONFIRMED_SNPS` VALUES ('015471','PP-015471-1-1','161','148','0.85','S','aaACAGAGttggCTATaaCAaggtTTTGGATAATGCCAAGCCCATGAATGATCCAGATGGAAGGCACTTTTCATCTTTTACTTACCTGAGGCTTAGTTCACTTCTCATGGAACGACAAAACTTCATAGAGTTTGAAAGATTTGTCAA','AGAATGCATGGTAAGTTGATGAAGAAAATTTTAAATGTATCTYTAGCCTCTAATTGATTTATGAAAATATCTATTAAGGAAAGAAAATCATCCCTTTATCTGGCCTTGATTGAATGAATGCTCACGTGTCATCTGRAACCTTCTTACTCCACAGTCCCACACTCAGTAGGGTAATGGGTAAATGGGTAATCARCAAAACCCTGAAGACCCAAATTTCTTTCAGAGGCATGGTTCAGCAACTGTACTAATATCATATTGAACTTTGGATTCCATTATTCGMTCCCACTGATAGTGTTCTTTGATCCACCTWGCACTAGTCTTTTTATCTGATTGGAATCATTTTATAAATAATTGAACACGAAASGAGTATTAATGTCAGTTTTAAGAGGTGTACTTCTCTTGGAGAGAAAAACACTGAAACTTTAAGTAGCTGCAAAAGTTGTTGCTATCTTGTGGGACATTGATTATATTAGGGTTGATGACTGTGTCATTTCTCATTGCAGGGGAAGCTGTTCTTGATCTTCAGGTATAACCGGTGGGAAACAAAGTCTTGTTGAATTTGTATTTATAAGTCCCCTGACAAAATGGTTGGGGGAATCTGTTATAGAataggagaaaTAGg','aaACAGAGttggCTATaaCAaggtTTTGGATAATGCCAAGCCCATGAATGATCCAGATGGAAGGCACTTTTCATCTTTTACTTACCTGAGGCTTAGTTCACTTCTCATGGAACGACAAAACTTCATAGAGTTTGAAAGATTTGTCAA[A/G]AGAATGCATGGTAAGTTGATGAAGAAAATTTTAAATGTATCT[C/T]TAGCCTCTAATTGATTTATGAAAATATCTATTAAGGAAAGAAAATCATCCCTTTATCTGGCCTTGATTGAATGAATGCTCACGTGTCATCTG[A/G]AACCTTCTTACTCCACAGTCCCACACTCAGTAGGGTA[ATGGGTAA/-]ATGGGTAATCA[A/G]CAAAACCCTGAAGACCCAAATTTCTTTCAGAGGCATGGTTCAGCAACTGTACTAATATCATATTGAACTTTGGATTCCATTATTCG[A/C]TCCCACTGATAGTGTTCTTTGATCCACCT[A/T]GCACTAGTCTTTTTATCTGATTGGAATCATTTTATAAATAATTGAACACGAAA[C/G]GAGTATTAATGTCAGTTTTAAGAGGTGTACTTCTCTTGGAGAGAAAAACACTGAAACTTTAAGTAGCTGCAAAAGTTGTTGCTATCTTGTGGGACATTGATTATATTAGGGTTGATGACTGTGTCATTTCTCATTGCAGGGGAAGCTGTTCTTGATCTTCAGGTATAACCGGTGGGAAACAAAGTC[T/-][T/-]GTTGAATTTGTATTTATAAGTCCCCTGACAAAATGGTTGGGGGAATCTGTTATAGAataggagaaaTAGg','A/G','764',NULL,'Good Call'),('015471','PP-015471-1-2','204','191','0.83','S','aaACAGAGttggCTATaaCAaggtTTTGGATAATGCCAAGCCCATGAATGATCCAGATGGAAGGCACTTTTCATCTTTTACTTACCTGAGGCTTAGTTCACTTCTCATGGAACGACAAAACTTCATAGAGTTTGAAAGATTTGTCAARAGAATGCATGGTAAGTTGATGAAGAAAATTTTAAATGTATCT','TAGCCTCTAATTGATTTATGAAAATATCTATTAAGGAAAGAAAATCATCCCTTTATCTGGCCTTGATTGAATGAATGCTCACGTGTCATCTGRAACCTTCTTACTCCACAGTCCCACACTCAGTAGGGTAATGGGTAAATGGGTAATCARCAAAACCCTGAAGACCCAAATTTCTTTCAGAGGCATGGTTCAGCAACTGTACTAATATCATATTGAACTTTGGATTCCATTATTCGMTCCCACTGATAGTGTTCTTTGATCCACCTWGCACTAGTCTTTTTATCTGATTGGAATCATTTTATAAATAATTGAACACGAAASGAGTATTAATGTCAGTTTTAAGAGGTGTACTTCTCTTGGAGAGAAAAACACTGAAACTTTAAGTAGCTGCAAAAGTTGTTGCTATCTTGTGGGACATTGATTATATTAGGGTTGATGACTGTGTCATTTCTCATTGCAGGGGAAGCTGTTCTTGATCTTCAGGTATAACCGGTGGGAAACAAAGTCTTGTTGAATTTGTATTTATAAGTCCCCTGACAAAATGGTTGGGGGAATCTGTTATAGAataggagaaaTAGg','aaACAGAGttggCTATaaCAaggtTTTGGATAATGCCAAGCCCATGAATGATCCAGATGGAAGGCACTTTTCATCTTTTACTTACCTGAGGCTTAGTTCACTTCTCATGGAACGACAAAACTTCATAGAGTTTGAAAGATTTGTCAA[A/G]AGAATGCATGGTAAGTTGATGAAGAAAATTTTAAATGTATCT[C/T]TAGCCTCTAATTGATTTATGAAAATATCTATTAAGGAAAGAAAATCATCCCTTTATCTGGCCTTGATTGAATGAATGCTCACGTGTCATCTG[A/G]AACCTTCTTACTCCACAGTCCCACACTCAGTAGGGTA[ATGGGTAA/-]ATGGGTAATCA[A/G]CAAAACCCTGAAGACCCAAATTTCTTTCAGAGGCATGGTTCAGCAACTGTACTAATATCATATTGAACTTTGGATTCCATTATTCG[A/C]TCCCACTGATAGTGTTCTTTGATCCACCT[A/T]GCACTAGTCTTTTTATCTGATTGGAATCATTTTATAAATAATTGAACACGAAA[C/G]GAGTATTAATGTCAGTTTTAAGAGGTGTACTTCTCTTGGAGAGAAAAACACTGAAACTTTAAGTAGCTGCAAAAGTTGTTGCTATCTTGTGGGACATTGATTATATTAGGGTTGATGACTGTGTCATTTCTCATTGCAGGGGAAGCTGTTCTTGATCTTCAGGTATAACCGGTGGGAAACAAAGTC[T/-][T/-]GTTGAATTTGTATTTATAAGTCCCCTGACAAAATGGTTGGGGGAATCTGTTATAGAataggagaaaTAGg','C/T','764',NULL,'Good Call'),('015471','PP-015471-1-8','297','284','0.99','S','aaACAGAGttggCTATaaCAaggtTTTGGATAATGCCAAGCCCATGAATGATCCAGATGGAAGGCACTTTTCATCTTTTACTTACCTGAGGCTTAGTTCACTTCTCATGGAACGACAAAACTTCATAGAGTTTGAAAGATTTGTCAARAGAATGCATGGTAAGTTGATGAAGAAAATTTTAAATGTATCTYTAGCCTCTAATTGATTTATGAAAATATCTATTAAGGAAAGAAAATCATCCCTTTATCTGGCCTTGATTGAATGAATGCTCACGTGTCATCTG','AACCTTCTTACTCCACAGTCCCACACTCAGTAGGGTAATGGGTAAATGGGTAATCARCAAAACCCTGAAGACCCAAATTTCTTTCAGAGGCATGGTTCAGCAACTGTACTAATATCATATTGAACTTTGGATTCCATTATTCGMTCCCACTGATAGTGTTCTTTGATCCACCTWGCACTAGTCTTTTTATCTGATTGGAATCATTTTATAAATAATTGAACACGAAASGAGTATTAATGTCAGTTTTAAGAGGTGTACTTCTCTTGGAGAGAAAAACACTGAAACTTTAAGTAGCTGCAAAAGTTGTTGCTATCTTGTGGGACATTGATTATATTAGGGTTGATGACTGTGTCATTTCTCATTGCAGGGGAAGCTGTTCTTGATCTTCAGGTATAACCGGTGGGAAACAAAGTCTTGTTGAATTTGTATTTATAAGTCCCCTGACAAAATGGTTGGGGGAATCTGTTATAGAataggagaaaTAGg','aaACAGAGttggCTATaaCAaggtTTTGGATAATGCCAAGCCCATGAATGATCCAGATGGAAGGCACTTTTCATCTTTTACTTACCTGAGGCTTAGTTCACTTCTCATGGAACGACAAAACTTCATAGAGTTTGAAAGATTTGTCAA[A/G]AGAATGCATGGTAAGTTGATGAAGAAAATTTTAAATGTATCT[C/T]TAGCCTCTAATTGATTTATGAAAATATCTATTAAGGAAAGAAAATCATCCCTTTATCTGGCCTTGATTGAATGAATGCTCACGTGTCATCTG[A/G]AACCTTCTTACTCCACAGTCCCACACTCAGTAGGGTA[ATGGGTAA/-]ATGGGTAATCA[A/G]CAAAACCCTGAAGACCCAAATTTCTTTCAGAGGCATGGTTCAGCAACTGTACTAATATCATATTGAACTTTGGATTCCATTATTCG[A/C]TCCCACTGATAGTGTTCTTTGATCCACCT[A/T]GCACTAGTCTTTTTATCTGATTGGAATCATTTTATAAATAATTGAACACGAAA[C/G]GAGTATTAATGTCAGTTTTAAGAGGTGTACTTCTCTTGGAGAGAAAAACACTGAAACTTTAAGTAGCTGCAAAAGTTGTTGCTATCTTGTGGGACATTGATTATATTAGGGTTGATGACTGTGTCATTTCTCATTGCAGGGGAAGCTGTTCTTGATCTTCAGGTATAACCGGTGGGAAACAAAGTC[T/-][T/-]GTTGAATTTGTATTTATAAGTCCCCTGACAAAATGGTTGGGGGAATCTGTTATAGAataggagaaaTAGg','A/G','764',NULL,'Good Call'),('015471','PP-015471-1-7','335','322','0.00','ID','aaACAGAGttggCTATaaCAaggtTTTGGATAATGCCAAGCCCATGAATGATCCAGATGGAAGGCACTTTTCATCTTTTACTTACCTGAGGCTTAGTTCACTTCTCATGGAACGACAAAACTTCATAGAGTTTGAAAGATTTGTCAARAGAATGCATGGTAAGTTGATGAAGAAAATTTTAAATGTATCTYTAGCCTCTAATTGATTTATGAAAATATCTATTAAGGAAAGAAAATCATCCCTTTATCTGGCCTTGATTGAATGAATGCTCACGTGTCATCTGRAACCTTCTTACTCCACAGTCCCACACTCAGTAGGGTA','ATGGGTAATCARCAAAACCCTGAAGACCCAAATTTCTTTCAGAGGCATGGTTCAGCAACTGTACTAATATCATATTGAACTTTGGATTCCATTATTCGMTCCCACTGATAGTGTTCTTTGATCCACCTWGCACTAGTCTTTTTATCTGATTGGAATCATTTTATAAATAATTGAACACGAAASGAGTATTAATGTCAGTTTTAAGAGGTGTACTTCTCTTGGAGAGAAAAACACTGAAACTTTAAGTAGCTGCAAAAGTTGTTGCTATCTTGTGGGACATTGATTATATTAGGGTTGATGACTGTGTCATTTCTCATTGCAGGGGAAGCTGTTCTTGATCTTCAGGTATAACCGGTGGGAAACAAAGTCTTGTTGAATTTGTATTTATAAGTCCCCTGACAAAATGGTTGGGGGAATCTGTTATAGAataggagaaaTAGg','aaACAGAGttggCTATaaCAaggtTTTGGATAATGCCAAGCCCATGAATGATCCAGATGGAAGGCACTTTTCATCTTTTACTTACCTGAGGCTTAGTTCACTTCTCATGGAACGACAAAACTTCATAGAGTTTGAAAGATTTGTCAA[A/G]AGAATGCATGGTAAGTTGATGAAGAAAATTTTAAATGTATCT[C/T]TAGCCTCTAATTGATTTATGAAAATATCTATTAAGGAAAGAAAATCATCCCTTTATCTGGCCTTGATTGAATGAATGCTCACGTGTCATCTG[A/G]AACCTTCTTACTCCACAGTCCCACACTCAGTAGGGTA[ATGGGTAA/-]ATGGGTAATCA[A/G]CAAAACCCTGAAGACCCAAATTTCTTTCAGAGGCATGGTTCAGCAACTGTACTAATATCATATTGAACTTTGGATTCCATTATTCG[A/C]TCCCACTGATAGTGTTCTTTGATCCACCT[A/T]GCACTAGTCTTTTTATCTGATTGGAATCATTTTATAAATAATTGAACACGAAA[C/G]GAGTATTAATGTCAGTTTTAAGAGGTGTACTTCTCTTGGAGAGAAAAACACTGAAACTTTAAGTAGCTGCAAAAGTTGTTGCTATCTTGTGGGACATTGATTATATTAGGGTTGATGACTGTGTCATTTCTCATTGCAGGGGAAGCTGTTCTTGATCTTCAGGTATAACCGGTGGGAAACAAAGTC[T/-][T/-]GTTGAATTTGTATTTATAAGTCCCCTGACAAAATGGTTGGGGGAATCTGTTATAGAataggagaaaTAGg','ATGGGTAA/-','764',NULL,'Good Call'),('015471','PB-015471-1-4',NULL,NULL,NULL,NULL,NULL,NULL,NULL,NULL,NULL,NULL,'Poor Call'),('015471','PB-015471-1-5',NULL,NULL,NULL,NULL,NULL,NULL,NULL,NULL,NULL,NULL,'Poor Call'),('015471','PB-015471-1-6',NULL,NULL,NULL,NULL,NULL,NULL,NULL,NULL,NULL,NULL,'Poor Call'),('015471','PB-015471-1-7',NULL,NULL,NULL,NULL,NULL,NULL,NULL,NULL,NULL,NULL,'Poor Call'),('015471','PB-015471-1-8',NULL,NULL,NULL,NULL,NULL,NULL,NULL,NULL,NULL,NULL,'Poor Call'),('015471','PB-015471-1-9',NULL,NULL,NULL,NULL,NULL,NULL,NULL,NULL,NULL,NULL,'Poor Call'),('015471','PB-015471-1-10',NULL,NULL,NULL,NULL,NULL,NULL,NULL,NULL,NULL,NULL,'Poor Call'),('015471','PB-015471-1-11',NULL,NULL,NULL,NULL,NULL,NULL,NULL,NULL,NULL,NULL,'Poor Call'),('015471','PP-015471-1-4','347','334','0.94','S','aaACAGAGttggCTATaaCAaggtTTTGGATAATGCCAAGCCCATGAATGATCCAGATGGAAGGCACTTTTCATCTTTTACTTACCTGAGGCTTAGTTCACTTCTCATGGAACGACAAAACTTCATAGAGTTTGAAAGATTTGTCAARAGAATGCATGGTAAGTTGATGAAGAAAATTTTAAATGTATCTYTAGCCTCTAATTGATTTATGAAAATATCTATTAAGGAAAGAAAATCATCCCTTTATCTGGCCTTGATTGAATGAATGCTCACGTGTCATCTGRAACCTTCTTACTCCACAGTCCCACACTCAGTAGGGTAATGGGTAAATGGGTAATCA','CAAAACCCTGAAGACCCAAATTTCTTTCAGAGGCATGGTTCAGCAACTGTACTAATATCATATTGAACTTTGGATTCCATTATTCGMTCCCACTGATAGTGTTCTTTGATCCACCTWGCACTAGTCTTTTTATCTGATTGGAATCATTTTATAAATAATTGAACACGAAASGAGTATTAATGTCAGTTTTAAGAGGTGTACTTCTCTTGGAGAGAAAAACACTGAAACTTTAAGTAGCTGCAAAAGTTGTTGCTATCTTGTGGGACATTGATTATATTAGGGTTGATGACTGTGTCATTTCTCATTGCAGGGGAAGCTGTTCTTGATCTTCAGGTATAACCGGTGGGAAACAAAGTCTTGTTGAATTTGTATTTATAAGTCCCCTGACAAAATGGTTGGGGGAATCTGTTATAGAataggagaaaTAGg','aaACAGAGttggCTATaaCAaggtTTTGGATAATGCCAAGCCCATGAATGATCCAGATGGAAGGCACTTTTCATCTTTTACTTACCTGAGGCTTAGTTCACTTCTCATGGAACGACAAAACTTCATAGAGTTTGAAAGATTTGTCAA[A/G]AGAATGCATGGTAAGTTGATGAAGAAAATTTTAAATGTATCT[C/T]TAGCCTCTAATTGATTTATGAAAATATCTATTAAGGAAAGAAAATCATCCCTTTATCTGGCCTTGATTGAATGAATGCTCACGTGTCATCTG[A/G]AACCTTCTTACTCCACAGTCCCACACTCAGTAGGGTA[ATGGGTAA/-]ATGGGTAATCA[A/G]CAAAACCCTGAAGACCCAAATTTCTTTCAGAGGCATGGTTCAGCAACTGTACTAATATCATATTGAACTTTGGATTCCATTATTCG[A/C]TCCCACTGATAGTGTTCTTTGATCCACCT[A/T]GCACTAGTCTTTTTATCTGATTGGAATCATTTTATAAATAATTGAACACGAAA[C/G]GAGTATTAATGTCAGTTTTAAGAGGTGTACTTCTCTTGGAGAGAAAAACACTGAAACTTTAAGTAGCTGCAAAAGTTGTTGCTATCTTGTGGGACATTGATTATATTAGGGTTGATGACTGTGTCATTTCTCATTGCAGGGGAAGCTGTTCTTGATCTTCAGGTATAACCGGTGGGAAACAAAGTC[T/-][T/-]GTTGAATTTGTATTTATAAGTCCCCTGACAAAATGGTTGGGGGAATCTGTTATAGAataggagaaaTAGg','A/G','764',NULL,'Good Call'),('015471','PP-015471-1-6','434','421','0.92','V','aaACAGAGttggCTATaaCAaggtTTTGGATAATGCCAAGCCCATGAATGATCCAGATGGAAGGCACTTTTCATCTTTTACTTACCTGAGGCTTAGTTCACTTCTCATGGAACGACAAAACTTCATAGAGTTTGAAAGATTTGTCAARAGAATGCATGGTAAGTTGATGAAGAAAATTTTAAATGTATCTYTAGCCTCTAATTGATTTATGAAAATATCTATTAAGGAAAGAAAATCATCCCTTTATCTGGCCTTGATTGAATGAATGCTCACGTGTCATCTGRAACCTTCTTACTCCACAGTCCCACACTCAGTAGGGTAATGGGTAAATGGGTAATCARCAAAACCCTGAAGACCCAAATTTCTTTCAGAGGCATGGTTCAGCAACTGTACTAATATCATATTGAACTTTGGATTCCATTATTCG','TCCCACTGATAGTGTTCTTTGATCCACCTWGCACTAGTCTTTTTATCTGATTGGAATCATTTTATAAATAATTGAACACGAAASGAGTATTAATGTCAGTTTTAAGAGGTGTACTTCTCTTGGAGAGAAAAACACTGAAACTTTAAGTAGCTGCAAAAGTTGTTGCTATCTTGTGGGACATTGATTATATTAGGGTTGATGACTGTGTCATTTCTCATTGCAGGGGAAGCTGTTCTTGATCTTCAGGTATAACCGGTGGGAAACAAAGTCTTGTTGAATTTGTATTTATAAGTCCCCTGACAAAATGGTTGGGGGAATCTGTTATAGAataggagaaaTAGg','aaACAGAGttggCTATaaCAaggtTTTGGATAATGCCAAGCCCATGAATGATCCAGATGGAAGGCACTTTTCATCTTTTACTTACCTGAGGCTTAGTTCACTTCTCATGGAACGACAAAACTTCATAGAGTTTGAAAGATTTGTCAA[A/G]AGAATGCATGGTAAGTTGATGAAGAAAATTTTAAATGTATCT[C/T]TAGCCTCTAATTGATTTATGAAAATATCTATTAAGGAAAGAAAATCATCCCTTTATCTGGCCTTGATTGAATGAATGCTCACGTGTCATCTG[A/G]AACCTTCTTACTCCACAGTCCCACACTCAGTAGGGTA[ATGGGTAA/-]ATGGGTAATCA[A/G]CAAAACCCTGAAGACCCAAATTTCTTTCAGAGGCATGGTTCAGCAACTGTACTAATATCATATTGAACTTTGGATTCCATTATTCG[A/C]TCCCACTGATAGTGTTCTTTGATCCACCT[A/T]GCACTAGTCTTTTTATCTGATTGGAATCATTTTATAAATAATTGAACACGAAA[C/G]GAGTATTAATGTCAGTTTTAAGAGGTGTACTTCTCTTGGAGAGAAAAACACTGAAACTTTAAGTAGCTGCAAAAGTTGTTGCTATCTTGTGGGACATTGATTATATTAGGGTTGATGACTGTGTCATTTCTCATTGCAGGGGAAGCTGTTCTTGATCTTCAGGTATAACCGGTGGGAAACAAAGTC[T/-][T/-]GTTGAATTTGTATTTATAAGTCCCCTGACAAAATGGTTGGGGGAATCTGTTATAGAataggagaaaTAGg','A/C','764',NULL,'Good Call'),('015471','PP-015471-1-5','464','451','0.98','V','aaACAGAGttggCTATaaCAaggtTTTGGATAATGCCAAGCCCATGAATGATCCAGATGGAAGGCACTTTTCATCTTTTACTTACCTGAGGCTTAGTTCACTTCTCATGGAACGACAAAACTTCATAGAGTTTGAAAGATTTGTCAARAGAATGCATGGTAAGTTGATGAAGAAAATTTTAAATGTATCTYTAGCCTCTAATTGATTTATGAAAATATCTATTAAGGAAAGAAAATCATCCCTTTATCTGGCCTTGATTGAATGAATGCTCACGTGTCATCTGRAACCTTCTTACTCCACAGTCCCACACTCAGTAGGGTAATGGGTAAATGGGTAATCARCAAAACCCTGAAGACCCAAATTTCTTTCAGAGGCATGGTTCAGCAACTGTACTAATATCATATTGAACTTTGGATTCCATTATTCGMTCCCACTGATAGTGTTCTTTGATCCACCT','GCACTAGTCTTTTTATCTGATTGGAATCATTTTATAAATAATTGAACACGAAASGAGTATTAATGTCAGTTTTAAGAGGTGTACTTCTCTTGGAGAGAAAAACACTGAAACTTTAAGTAGCTGCAAAAGTTGTTGCTATCTTGTGGGACATTGATTATATTAGGGTTGATGACTGTGTCATTTCTCATTGCAGGGGAAGCTGTTCTTGATCTTCAGGTATAACCGGTGGGAAACAAAGTCTTGTTGAATTTGTATTTATAAGTCCCCTGACAAAATGGTTGGGGGAATCTGTTATAGAataggagaaaTAGg','aaACAGAGttggCTATaaCAaggtTTTGGATAATGCCAAGCCCATGAATGATCCAGATGGAAGGCACTTTTCATCTTTTACTTACCTGAGGCTTAGTTCACTTCTCATGGAACGACAAAACTTCATAGAGTTTGAAAGATTTGTCAA[A/G]AGAATGCATGGTAAGTTGATGAAGAAAATTTTAAATGTATCT[C/T]TAGCCTCTAATTGATTTATGAAAATATCTATTAAGGAAAGAAAATCATCCCTTTATCTGGCCTTGATTGAATGAATGCTCACGTGTCATCTG[A/G]AACCTTCTTACTCCACAGTCCCACACTCAGTAGGGTA[ATGGGTAA/-]ATGGGTAATCA[A/G]CAAAACCCTGAAGACCCAAATTTCTTTCAGAGGCATGGTTCAGCAACTGTACTAATATCATATTGAACTTTGGATTCCATTATTCG[A/C]TCCCACTGATAGTGTTCTTTGATCCACCT[A/T]GCACTAGTCTTTTTATCTGATTGGAATCATTTTATAAATAATTGAACACGAAA[C/G]GAGTATTAATGTCAGTTTTAAGAGGTGTACTTCTCTTGGAGAGAAAAACACTGAAACTTTAAGTAGCTGCAAAAGTTGTTGCTATCTTGTGGGACATTGATTATATTAGGGTTGATGACTGTGTCATTTCTCATTGCAGGGGAAGCTGTTCTTGATCTTCAGGTATAACCGGTGGGAAACAAAGTC[T/-][T/-]GTTGAATTTGTATTTATAAGTCCCCTGACAAAATGGTTGGGGGAATCTGTTATAGAataggagaaaTAGg','A/T','764',NULL,'Good Call'),('015471','PP-015471-1-3','518','505','0.81','V','aaACAGAGttggCTATaaCAaggtTTTGGATAATGCCAAGCCCATGAATGATCCAGATGGAAGGCACTTTTCATCTTTTACTTACCTGAGGCTTAGTTCACTTCTCATGGAACGACAAAACTTCATAGAGTTTGAAAGATTTGTCAARAGAATGCATGGTAAGTTGATGAAGAAAATTTTAAATGTATCTYTAGCCTCTAATTGATTTATGAAAATATCTATTAAGGAAAGAAAATCATCCCTTTATCTGGCCTTGATTGAATGAATGCTCACGTGTCATCTGRAACCTTCTTACTCCACAGTCCCACACTCAGTAGGGTAATGGGTAAATGGGTAATCARCAAAACCCTGAAGACCCAAATTTCTTTCAGAGGCATGGTTCAGCAACTGTACTAATATCATATTGAACTTTGGATTCCATTATTCGMTCCCACTGATAGTGTTCTTTGATCCACCTWGCACTAGTCTTTTTATCTGATTGGAATCATTTTATAAATAATTGAACACGAAA','GAGTATTAATGTCAGTTTTAAGAGGTGTACTTCTCTTGGAGAGAAAAACACTGAAACTTTAAGTAGCTGCAAAAGTTGTTGCTATCTTGTGGGACATTGATTATATTAGGGTTGATGACTGTGTCATTTCTCATTGCAGGGGAAGCTGTTCTTGATCTTCAGGTATAACCGGTGGGAAACAAAGTCTTGTTGAATTTGTATTTATAAGTCCCCTGACAAAATGGTTGGGGGAATCTGTTATAGAataggagaaaTAGg','aaACAGAGttggCTATaaCAaggtTTTGGATAATGCCAAGCCCATGAATGATCCAGATGGAAGGCACTTTTCATCTTTTACTTACCTGAGGCTTAGTTCACTTCTCATGGAACGACAAAACTTCATAGAGTTTGAAAGATTTGTCAA[A/G]AGAATGCATGGTAAGTTGATGAAGAAAATTTTAAATGTATCT[C/T]TAGCCTCTAATTGATTTATGAAAATATCTATTAAGGAAAGAAAATCATCCCTTTATCTGGCCTTGATTGAATGAATGCTCACGTGTCATCTG[A/G]AACCTTCTTACTCCACAGTCCCACACTCAGTAGGGTA[ATGGGTAA/-]ATGGGTAATCA[A/G]CAAAACCCTGAAGACCCAAATTTCTTTCAGAGGCATGGTTCAGCAACTGTACTAATATCATATTGAACTTTGGATTCCATTATTCG[A/C]TCCCACTGATAGTGTTCTTTGATCCACCT[A/T]GCACTAGTCTTTTTATCTGATTGGAATCATTTTATAAATAATTGAACACGAAA[C/G]GAGTATTAATGTCAGTTTTAAGAGGTGTACTTCTCTTGGAGAGAAAAACACTGAAACTTTAAGTAGCTGCAAAAGTTGTTGCTATCTTGTGGGACATTGATTATATTAGGGTTGATGACTGTGTCATTTCTCATTGCAGGGGAAGCTGTTCTTGATCTTCAGGTATAACCGGTGGGAAACAAAGTC[T/-][T/-]GTTGAATTTGTATTTATAAGTCCCCTGACAAAATGGTTGGGGGAATCTGTTATAGAataggagaaaTAGg','C/G','764',NULL,'Good Call'),('015471','PB-015471-1-16','705','692','1.00','ID','aaACAGAGttggCTATaaCAaggtTTTGGATAATGCCAAGCCCATGAATGATCCAGATGGAAGGCACTTTTCATCTTTTACTTACCTGAGGCTTAGTTCACTTCTCATGGAACGACAAAACTTCATAGAGTTTGAAAGATTTGTCAARAGAATGCATGGTAAGTTGATGAAGAAAATTTTAAATGTATCTYTAGCCTCTAATTGATTTATGAAAATATCTATTAAGGAAAGAAAATCATCCCTTTATCTGGCCTTGATTGAATGAATGCTCACGTGTCATCTGRAACCTTCTTACTCCACAGTCCCACACTCAGTAGGGTAATGGGTAAATGGGTAATCARCAAAACCCTGAAGACCCAAATTTCTTTCAGAGGCATGGTTCAGCAACTGTACTAATATCATATTGAACTTTGGATTCCATTATTCGMTCCCACTGATAGTGTTCTTTGATCCACCTWGCACTAGTCTTTTTATCTGATTGGAATCATTTTATAAATAATTGAACACGAAASGAGTATTAATGTCAGTTTTAAGAGGTGTACTTCTCTTGGAGAGAAAAACACTGAAACTTTAAGTAGCTGCAAAAGTTGTTGCTATCTTGTGGGACATTGATTATATTAGGGTTGATGACTGTGTCATTTCTCATTGCAGGGGAAGCTGTTCTTGATCTTCAGGTATAACCGGTGGGAAACAAAGTC','TGTTGAATTTGTATTTATAAGTCCCCTGACAAAATGGTTGGGGGAATCTGTTATAGAataggagaaaTAGg','aaACAGAGttggCTATaaCAaggtTTTGGATAATGCCAAGCCCATGAATGATCCAGATGGAAGGCACTTTTCATCTTTTACTTACCTGAGGCTTAGTTCACTTCTCATGGAACGACAAAACTTCATAGAGTTTGAAAGATTTGTCAA[A/G]AGAATGCATGGTAAGTTGATGAAGAAAATTTTAAATGTATCT[C/T]TAGCCTCTAATTGATTTATGAAAATATCTATTAAGGAAAGAAAATCATCCCTTTATCTGGCCTTGATTGAATGAATGCTCACGTGTCATCTG[A/G]AACCTTCTTACTCCACAGTCCCACACTCAGTAGGGTA[ATGGGTAA/-]ATGGGTAATCA[A/G]CAAAACCCTGAAGACCCAAATTTCTTTCAGAGGCATGGTTCAGCAACTGTACTAATATCATATTGAACTTTGGATTCCATTATTCG[A/C]TCCCACTGATAGTGTTCTTTGATCCACCT[A/T]GCACTAGTCTTTTTATCTGATTGGAATCATTTTATAAATAATTGAACACGAAA[C/G]GAGTATTAATGTCAGTTTTAAGAGGTGTACTTCTCTTGGAGAGAAAAACACTGAAACTTTAAGTAGCTGCAAAAGTTGTTGCTATCTTGTGGGACATTGATTATATTAGGGTTGATGACTGTGTCATTTCTCATTGCAGGGGAAGCTGTTCTTGATCTTCAGGTATAACCGGTGGGAAACAAAGTC[T/-][T/-]GTTGAATTTGTATTTATAAGTCCCCTGACAAAATGGTTGGGGGAATCTGTTATAGAataggagaaaTAGg','T/-','764',NULL,'Good Call'),('015471','PB-015471-1-17','706','693','1.00','ID','aaACAGAGttggCTATaaCAaggtTTTGGATAATGCCAAGCCCATGAATGATCCAGATGGAAGGCACTTTTCATCTTTTACTTACCTGAGGCTTAGTTCACTTCTCATGGAACGACAAAACTTCATAGAGTTTGAAAGATTTGTCAARAGAATGCATGGTAAGTTGATGAAGAAAATTTTAAATGTATCTYTAGCCTCTAATTGATTTATGAAAATATCTATTAAGGAAAGAAAATCATCCCTTTATCTGGCCTTGATTGAATGAATGCTCACGTGTCATCTGRAACCTTCTTACTCCACAGTCCCACACTCAGTAGGGTAATGGGTAAATGGGTAATCARCAAAACCCTGAAGACCCAAATTTCTTTCAGAGGCATGGTTCAGCAACTGTACTAATATCATATTGAACTTTGGATTCCATTATTCGMTCCCACTGATAGTGTTCTTTGATCCACCTWGCACTAGTCTTTTTATCTGATTGGAATCATTTTATAAATAATTGAACACGAAASGAGTATTAATGTCAGTTTTAAGAGGTGTACTTCTCTTGGAGAGAAAAACACTGAAACTTTAAGTAGCTGCAAAAGTTGTTGCTATCTTGTGGGACATTGATTATATTAGGGTTGATGACTGTGTCATTTCTCATTGCAGGGGAAGCTGTTCTTGATCTTCAGGTATAACCGGTGGGAAACAAAGTCT','GTTGAATTTGTATTTATAAGTCCCCTGACAAAATGGTTGGGGGAATCTGTTATAGAataggagaaaTAGg','aaACAGAGttggCTATaaCAaggtTTTGGATAATGCCAAGCCCATGAATGATCCAGATGGAAGGCACTTTTCATCTTTTACTTACCTGAGGCTTAGTTCACTTCTCATGGAACGACAAAACTTCATAGAGTTTGAAAGATTTGTCAA[A/G]AGAATGCATGGTAAGTTGATGAAGAAAATTTTAAATGTATCT[C/T]TAGCCTCTAATTGATTTATGAAAATATCTATTAAGGAAAGAAAATCATCCCTTTATCTGGCCTTGATTGAATGAATGCTCACGTGTCATCTG[A/G]AACCTTCTTACTCCACAGTCCCACACTCAGTAGGGTA[ATGGGTAA/-]ATGGGTAATCA[A/G]CAAAACCCTGAAGACCCAAATTTCTTTCAGAGGCATGGTTCAGCAACTGTACTAATATCATATTGAACTTTGGATTCCATTATTCG[A/C]TCCCACTGATAGTGTTCTTTGATCCACCT[A/T]GCACTAGTCTTTTTATCTGATTGGAATCATTTTATAAATAATTGAACACGAAA[C/G]GAGTATTAATGTCAGTTTTAAGAGGTGTACTTCTCTTGGAGAGAAAAACACTGAAACTTTAAGTAGCTGCAAAAGTTGTTGCTATCTTGTGGGACATTGATTATATTAGGGTTGATGACTGTGTCATTTCTCATTGCAGGGGAAGCTGTTCTTGATCTTCAGGTATAACCGGTGGGAAACAAAGTC[T/-][T/-]GTTGAATTTGTATTTATAAGTCCCCTGACAAAATGGTTGGGGGAATCTGTTATAGAataggagaaaTAGg','T/-','764',NULL,'Good Call'),('015471','PB-015471-1-18',NULL,NULL,NULL,NULL,NULL,NULL,NULL,NULL,NULL,NULL,'Poor Call'),('015471','PB-015471-1-19',NULL,NULL,NULL,NULL,NULL,NULL,NULL,NULL,NULL,NULL,'Poor Call'),('015493','PB-015493-1-1',NULL,NULL,NULL,NULL,NULL,NULL,NULL,NULL,NULL,NULL,'Poor Call'),('015493','PB-015493-1-2',NULL,NULL,NULL,NULL,NULL,NULL,NULL,NULL,NULL,NULL,'Poor Call'),('015493','PB-015493-1-3',NULL,NULL,NULL,NULL,NULL,NULL,NULL,NULL,NULL,NULL,'Poor Call'),('015493','PP-015493-1-1','253','250','0.99','V','AAGGAAGAAGCATGCGTGGAGACCGAAGCCGCGAACAGCATTCTGAGGGCTCAGACAATGGAACTGGCCGATCGATTGCGCTTCTTGAACTCCATCCTTGAGATCGCTGAAGAGGTCGAGGGATTATCCGTTGAGATTCCCGAGATTCCAGATCCTCTCCTCAAGCCCTGGCAGATTCCTCATCCCATACAACCGATTATGGCCACCGCAAACATGTTTCTGCGTTGATAATTTCTTTTGCTCTTTCTC','TTTGGGGATTTTAGTTTAATTAGTGTGGTAACTTTTCTCTGTTATGTGTATTATTACTATTAGTGTTATCTGTTTGTGTCAAAAATATCGTGTGGTCCGCAATGCATTGGGTTCCTGAGAGAGATGAATGTG','AAGGAAGAAGCATGCGTGGAGACCGAAGCCGCGAACAGCATTCTGAGGGCTCAGACAATGGAACTGGCCGATCGATTGCGCTTCTTGAACTCCATCCTTGAGATCGCTGAAGAGGTCGAGGGATTATCCGTTGAGATTCCCGAGATTCCAGATCCTCTCCTCAAGCCCTGGCAGATTCCTCATCCCATACAACCGATTATGGCCACCGCAAACATGTTTCTGCGTTGATAATTTCTTTTGCTCTTTCTC[G/T]TTTGGGGATTTTAGTTTAATTAGTGTGGTAACTTTTCTCTGTTATGTGTATTATTACTATTAGTGTTATCTGTTTGTGTCAAAAATATCGTGTGGTCCGCAATGCATTGGGTTCCTGAGAGAGATGAATGTG','G/T','383',NULL,'Good Call'),('015493','PB-015493-1-5',NULL,NULL,NULL,NULL,NULL,NULL,NULL,NULL,NULL,NULL,'Poor Call'),('015501','PP-015501-1-10','229','188','0.75','S','ACACTGTTTTATTATAATCATGTACGTGTCTGCTCATGTGTGTGGGTACCACAGCCTCTCTGAACAATTTACCACCTTTTTTTATGTTTTTTTTTCTTCTGAAATTTGATCCCAGGCTAGTATATCAGAAACTTCTTCCTTGTATGGGATATTGAGCACCTTGTCGCTGGTTGGAGTCGTGGTATGT','AATMCATGTAAATTTATTATGAAAATAAGATGTTTTTGACTGCTTGTTCCCTAACTATTRCATCTTAAACTTCCAATTCTTTCAGGCCATGGTTATTGCATTCTCTCTTGGAATGGGAGCTATGCCATGGATTATAATGTCTGAGGTACCATTTTTATGGTTTTACATTTTAGGCTTTTATTCCCAAAGTATAGGAATATGCAGCAACAATGATACATGTGACAATCTTATGGGTAAAACAGTAATCTCAAKAGATGATGTGCTACCATTTTGAAGATGAATCAATGCTGCACAAGTCACTAACATCTTTTTGCAGATCATGTATTTCATGAAAAAAAAATTCTTTTGTATGGTTATAACAGTTGCATGTAACACAAATTGTGGAAATAGAATTAGTAGTGTGCATTATTGGTTGCATTTGAAGTCGCAGTCAAAGTTAATGTGTTCAATATGGCATATCACAGATTCTTCCAATAAACATTAAAGGCCTCGCGGGAAGTGTGGCAACACTTGCCAACTGGTTGTTTTCCTGGTTGGTTACATTGACAGCAAATATGCTTTTGGATTGGAGCTCTGGAGGTTTGTGTGCATTAATGCATGTATTTTCCTTGGATTTTATTTTATTTTATTTTTTAGTTAACCAGAAGCTGCCTTTGTTCTTGTCAGGAACCTTCACCATATATGCAGTTGTATGTGCCTTGACTGTAGTATTTGTTACCATTTGGGTCCCTGAGACAAAGGGAAAAACTATTTAAAAAATCCAATGGTCTTTCAGATGAATTTCCTTCTCTaGCAGTTTTTTTTTTTTTTCCTTTCACAAGCTGATTTAAGAATTTCACATTTTAAT','ACACTGTTTTATTATAATCATGTACGTGTCTGCTCATGTGTGTGGGTACCACAGCCTCTCTGAACAATTTACCACCTTTTTTTATGTTTTTTTTTCTTCTGAAATTTGATCCCAGGCTAGTATATCAGAAACTTCTTCCTTGTATGGGATATTGAGCACCTTGTCGCTGGTTGGAGTCGTGGTATGT[A/G]AAT[A/C]CATGTAAATTTATTATGAAAATAAGATGTTTTTGACTGCTTGTTCCCTAACTATT[A/G]CATCTTAAACTTCCAATTCTTTCAGGCCATGGTTATTGCATTCTCTCTTGGAATGGGAGCTATGCCATGGATTATAATGTCTGAGGTACCATTTTTATGGTTTTACATTTTAGGCTTTTATTCCCAAAGTATAGGAATATGCAGCAACAATGATACATGTGACAATCTTATGGGTAAAACAGTAATCTCAA[G/T]AGATGATGTGCTACCATTTTGAAGATGAATCAATGCTGCACAAGTCACTAACATCTTTTTGCAGATCATGTATTTCATGAAAAAAAAATTCTTTTGTATGGTTATAACAGTTGCATGTAACACAAATTGTGGAAATAGAATTAGTAGTGTGCATTATTGGTTGCATTTGAAGTCGCAGTCAAAGTTAATGTGTTCAATATGGCATATCACAGATTCTTCCAATAAACATTAAAGGCCTCGCGGGAAGTGTGGCAACACTTGCCAACTGGTTGTTTTCCTGGTTGGTTACATTGACAGCAAATATGCTTTTGGATTGGAGCTCTGGAGGTTTGTGTGCATTAATGCATGTATTTTCCTTGGATTTTATTTTATTTTATTTTTTAGTTAACCAGAAGCTGCCTTTGTTCTTGTCAGGAACCTTCACCATATATGCAGTTGTATGTGCCTTGACTGTAGTATTTGTTACCATTTGGGTCCCTGAGACAAAGGGAAAAACTATTTAAAAAATCCAATGGTCTTTCAGATGAATTTCCTTCTCTaGCAGTTTTTTTTTTTTTTCCTTTCACAAGCTGATTTAAGAATTTCACATTTTAAT','A/G','1036',NULL,'Good Call'),('015501','PP-015501-1-4','233','192','0.81','V','ACACTGTTTTATTATAATCATGTACGTGTCTGCTCATGTGTGTGGGTACCACAGCCTCTCTGAACAATTTACCACCTTTTTTTATGTTTTTTTTTCTTCTGAAATTTGATCCCAGGCTAGTATATCAGAAACTTCTTCCTTGTATGGGATATTGAGCACCTTGTCGCTGGTTGGAGTCGTGGTATGTRAAT','CATGTAAATTTATTATGAAAATAAGATGTTTTTGACTGCTTGTTCCCTAACTATTRCATCTTAAACTTCCAATTCTTTCAGGCCATGGTTATTGCATTCTCTCTTGGAATGGGAGCTATGCCATGGATTATAATGTCTGAGGTACCATTTTTATGGTTTTACATTTTAGGCTTTTATTCCCAAAGTATAGGAATATGCAGCAACAATGATACATGTGACAATCTTATGGGTAAAACAGTAATCTCAAKAGATGATGTGCTACCATTTTGAAGATGAATCAATGCTGCACAAGTCACTAACATCTTTTTGCAGATCATGTATTTCATGAAAAAAAAATTCTTTTGTATGGTTATAACAGTTGCATGTAACACAAATTGTGGAAATAGAATTAGTAGTGTGCATTATTGGTTGCATTTGAAGTCGCAGTCAAAGTTAATGTGTTCAATATGGCATATCACAGATTCTTCCAATAAACATTAAAGGCCTCGCGGGAAGTGTGGCAACACTTGCCAACTGGTTGTTTTCCTGGTTGGTTACATTGACAGCAAATATGCTTTTGGATTGGAGCTCTGGAGGTTTGTGTGCATTAATGCATGTATTTTCCTTGGATTTTATTTTATTTTATTTTTTAGTTAACCAGAAGCTGCCTTTGTTCTTGTCAGGAACCTTCACCATATATGCAGTTGTATGTGCCTTGACTGTAGTATTTGTTACCATTTGGGTCCCTGAGACAAAGGGAAAAACTATTTAAAAAATCCAATGGTCTTTCAGATGAATTTCCTTCTCTaGCAGTTTTTTTTTTTTTTCCTTTCACAAGCTGATTTAAGAATTTCACATTTTAAT','ACACTGTTTTATTATAATCATGTACGTGTCTGCTCATGTGTGTGGGTACCACAGCCTCTCTGAACAATTTACCACCTTTTTTTATGTTTTTTTTTCTTCTGAAATTTGATCCCAGGCTAGTATATCAGAAACTTCTTCCTTGTATGGGATATTGAGCACCTTGTCGCTGGTTGGAGTCGTGGTATGT[A/G]AAT[A/C]CATGTAAATTTATTATGAAAATAAGATGTTTTTGACTGCTTGTTCCCTAACTATT[A/G]CATCTTAAACTTCCAATTCTTTCAGGCCATGGTTATTGCATTCTCTCTTGGAATGGGAGCTATGCCATGGATTATAATGTCTGAGGTACCATTTTTATGGTTTTACATTTTAGGCTTTTATTCCCAAAGTATAGGAATATGCAGCAACAATGATACATGTGACAATCTTATGGGTAAAACAGTAATCTCAA[G/T]AGATGATGTGCTACCATTTTGAAGATGAATCAATGCTGCACAAGTCACTAACATCTTTTTGCAGATCATGTATTTCATGAAAAAAAAATTCTTTTGTATGGTTATAACAGTTGCATGTAACACAAATTGTGGAAATAGAATTAGTAGTGTGCATTATTGGTTGCATTTGAAGTCGCAGTCAAAGTTAATGTGTTCAATATGGCATATCACAGATTCTTCCAATAAACATTAAAGGCCTCGCGGGAAGTGTGGCAACACTTGCCAACTGGTTGTTTTCCTGGTTGGTTACATTGACAGCAAATATGCTTTTGGATTGGAGCTCTGGAGGTTTGTGTGCATTAATGCATGTATTTTCCTTGGATTTTATTTTATTTTATTTTTTAGTTAACCAGAAGCTGCCTTTGTTCTTGTCAGGAACCTTCACCATATATGCAGTTGTATGTGCCTTGACTGTAGTATTTGTTACCATTTGGGTCCCTGAGACAAAGGGAAAAACTATTTAAAAAATCCAATGGTCTTTCAGATGAATTTCCTTCTCTaGCAGTTTTTTTTTTTTTTCCTTTCACAAGCTGATTTAAGAATTTCACATTTTAAT','A/C','1036',NULL,'Good Call'),('015501','PP-015501-1-6','289','248','0.98','S','ACACTGTTTTATTATAATCATGTACGTGTCTGCTCATGTGTGTGGGTACCACAGCCTCTCTGAACAATTTACCACCTTTTTTTATGTTTTTTTTTCTTCTGAAATTTGATCCCAGGCTAGTATATCAGAAACTTCTTCCTTGTATGGGATATTGAGCACCTTGTCGCTGGTTGGAGTCGTGGTATGTRAATMCATGTAAATTTATTATGAAAATAAGATGTTTTTGACTGCTTGTTCCCTAACTATT','CATCTTAAACTTCCAATTCTTTCAGGCCATGGTTATTGCATTCTCTCTTGGAATGGGAGCTATGCCATGGATTATAATGTCTGAGGTACCATTTTTATGGTTTTACATTTTAGGCTTTTATTCCCAAAGTATAGGAATATGCAGCAACAATGATACATGTGACAATCTTATGGGTAAAACAGTAATCTCAAKAGATGATGTGCTACCATTTTGAAGATGAATCAATGCTGCACAAGTCACTAACATCTTTTTGCAGATCATGTATTTCATGAAAAAAAAATTCTTTTGTATGGTTATAACAGTTGCATGTAACACAAATTGTGGAAATAGAATTAGTAGTGTGCATTATTGGTTGCATTTGAAGTCGCAGTCAAAGTTAATGTGTTCAATATGGCATATCACAGATTCTTCCAATAAACATTAAAGGCCTCGCGGGAAGTGTGGCAACACTTGCCAACTGGTTGTTTTCCTGGTTGGTTACATTGACAGCAAATATGCTTTTGGATTGGAGCTCTGGAGGTTTGTGTGCATTAATGCATGTATTTTCCTTGGATTTTATTTTATTTTATTTTTTAGTTAACCAGAAGCTGCCTTTGTTCTTGTCAGGAACCTTCACCATATATGCAGTTGTATGTGCCTTGACTGTAGTATTTGTTACCATTTGGGTCCCTGAGACAAAGGGAAAAACTATTTAAAAAATCCAATGGTCTTTCAGATGAATTTCCTTCTCTaGCAGTTTTTTTTTTTTTTCCTTTCACAAGCTGATTTAAGAATTTCACATTTTAAT','ACACTGTTTTATTATAATCATGTACGTGTCTGCTCATGTGTGTGGGTACCACAGCCTCTCTGAACAATTTACCACCTTTTTTTATGTTTTTTTTTCTTCTGAAATTTGATCCCAGGCTAGTATATCAGAAACTTCTTCCTTGTATGGGATATTGAGCACCTTGTCGCTGGTTGGAGTCGTGGTATGT[A/G]AAT[A/C]CATGTAAATTTATTATGAAAATAAGATGTTTTTGACTGCTTGTTCCCTAACTATT[A/G]CATCTTAAACTTCCAATTCTTTCAGGCCATGGTTATTGCATTCTCTCTTGGAATGGGAGCTATGCCATGGATTATAATGTCTGAGGTACCATTTTTATGGTTTTACATTTTAGGCTTTTATTCCCAAAGTATAGGAATATGCAGCAACAATGATACATGTGACAATCTTATGGGTAAAACAGTAATCTCAA[G/T]AGATGATGTGCTACCATTTTGAAGATGAATCAATGCTGCACAAGTCACTAACATCTTTTTGCAGATCATGTATTTCATGAAAAAAAAATTCTTTTGTATGGTTATAACAGTTGCATGTAACACAAATTGTGGAAATAGAATTAGTAGTGTGCATTATTGGTTGCATTTGAAGTCGCAGTCAAAGTTAATGTGTTCAATATGGCATATCACAGATTCTTCCAATAAACATTAAAGGCCTCGCGGGAAGTGTGGCAACACTTGCCAACTGGTTGTTTTCCTGGTTGGTTACATTGACAGCAAATATGCTTTTGGATTGGAGCTCTGGAGGTTTGTGTGCATTAATGCATGTATTTTCCTTGGATTTTATTTTATTTTATTTTTTAGTTAACCAGAAGCTGCCTTTGTTCTTGTCAGGAACCTTCACCATATATGCAGTTGTATGTGCCTTGACTGTAGTATTTGTTACCATTTGGGTCCCTGAGACAAAGGGAAAAACTATTTAAAAAATCCAATGGTCTTTCAGATGAATTTCCTTCTCTaGCAGTTTTTTTTTTTTTTCCTTTCACAAGCTGATTTAAGAATTTCACATTTTAAT','A/G','1036',NULL,'Good Call'),('015501','PB-015501-1-4',NULL,NULL,NULL,NULL,NULL,NULL,NULL,NULL,NULL,NULL,'Poor Call'),('015501','PP-015501-1-9','481','440','0.89','V','ACACTGTTTTATTATAATCATGTACGTGTCTGCTCATGTGTGTGGGTACCACAGCCTCTCTGAACAATTTACCACCTTTTTTTATGTTTTTTTTTCTTCTGAAATTTGATCCCAGGCTAGTATATCAGAAACTTCTTCCTTGTATGGGATATTGAGCACCTTGTCGCTGGTTGGAGTCGTGGTATGTRAATMCATGTAAATTTATTATGAAAATAAGATGTTTTTGACTGCTTGTTCCCTAACTATTRCATCTTAAACTTCCAATTCTTTCAGGCCATGGTTATTGCATTCTCTCTTGGAATGGGAGCTATGCCATGGATTATAATGTCTGAGGTACCATTTTTATGGTTTTACATTTTAGGCTTTTATTCCCAAAGTATAGGAATATGCAGCAACAATGATACATGTGACAATCTTATGGGTAAAACAGTAATCTCAA','AGATGATGTGCTACCATTTTGAAGATGAATCAATGCTGCACAAGTCACTAACATCTTTTTGCAGATCATGTATTTCATGAAAAAAAAATTCTTTTGTATGGTTATAACAGTTGCATGTAACACAAATTGTGGAAATAGAATTAGTAGTGTGCATTATTGGTTGCATTTGAAGTCGCAGTCAAAGTTAATGTGTTCAATATGGCATATCACAGATTCTTCCAATAAACATTAAAGGCCTCGCGGGAAGTGTGGCAACACTTGCCAACTGGTTGTTTTCCTGGTTGGTTACATTGACAGCAAATATGCTTTTGGATTGGAGCTCTGGAGGTTTGTGTGCATTAATGCATGTATTTTCCTTGGATTTTATTTTATTTTATTTTTTAGTTAACCAGAAGCTGCCTTTGTTCTTGTCAGGAACCTTCACCATATATGCAGTTGTATGTGCCTTGACTGTAGTATTTGTTACCATTTGGGTCCCTGAGACAAAGGGAAAAACTATTTAAAAAATCCAATGGTCTTTCAGATGAATTTCCTTCTCTaGCAGTTTTTTTTTTTTTTCCTTTCACAAGCTGATTTAAGAATTTCACATTTTAAT','ACACTGTTTTATTATAATCATGTACGTGTCTGCTCATGTGTGTGGGTACCACAGCCTCTCTGAACAATTTACCACCTTTTTTTATGTTTTTTTTTCTTCTGAAATTTGATCCCAGGCTAGTATATCAGAAACTTCTTCCTTGTATGGGATATTGAGCACCTTGTCGCTGGTTGGAGTCGTGGTATGT[A/G]AAT[A/C]CATGTAAATTTATTATGAAAATAAGATGTTTTTGACTGCTTGTTCCCTAACTATT[A/G]CATCTTAAACTTCCAATTCTTTCAGGCCATGGTTATTGCATTCTCTCTTGGAATGGGAGCTATGCCATGGATTATAATGTCTGAGGTACCATTTTTATGGTTTTACATTTTAGGCTTTTATTCCCAAAGTATAGGAATATGCAGCAACAATGATACATGTGACAATCTTATGGGTAAAACAGTAATCTCAA[G/T]AGATGATGTGCTACCATTTTGAAGATGAATCAATGCTGCACAAGTCACTAACATCTTTTTGCAGATCATGTATTTCATGAAAAAAAAATTCTTTTGTATGGTTATAACAGTTGCATGTAACACAAATTGTGGAAATAGAATTAGTAGTGTGCATTATTGGTTGCATTTGAAGTCGCAGTCAAAGTTAATGTGTTCAATATGGCATATCACAGATTCTTCCAATAAACATTAAAGGCCTCGCGGGAAGTGTGGCAACACTTGCCAACTGGTTGTTTTCCTGGTTGGTTACATTGACAGCAAATATGCTTTTGGATTGGAGCTCTGGAGGTTTGTGTGCATTAATGCATGTATTTTCCTTGGATTTTATTTTATTTTATTTTTTAGTTAACCAGAAGCTGCCTTTGTTCTTGTCAGGAACCTTCACCATATATGCAGTTGTATGTGCCTTGACTGTAGTATTTGTTACCATTTGGGTCCCTGAGACAAAGGGAAAAACTATTTAAAAAATCCAATGGTCTTTCAGATGAATTTCCTTCTCTaGCAGTTTTTTTTTTTTTTCCTTTCACAAGCTGATTTAAGAATTTCACATTTTAAT','G/T','1036',NULL,'Good Call'),('015501','PB-015501-1-6',NULL,NULL,NULL,NULL,NULL,NULL,NULL,NULL,NULL,NULL,'Poor Call'),('015501','PB-015501-1-7',NULL,NULL,NULL,NULL,NULL,NULL,NULL,NULL,NULL,NULL,'Poor Call'),('015501','PB-015501-1-8',NULL,NULL,NULL,NULL,NULL,NULL,NULL,NULL,NULL,NULL,'Poor Call'),('015501','PB-015501-1-9',NULL,NULL,NULL,NULL,NULL,NULL,NULL,NULL,NULL,NULL,'Poor Call'),('015501','PB-015501-1-10',NULL,NULL,NULL,NULL,NULL,NULL,NULL,NULL,NULL,NULL,'Poor Call'),('015501','PB-015501-1-11',NULL,NULL,NULL,NULL,NULL,NULL,NULL,NULL,NULL,NULL,'Poor Call'),('015501','PB-015501-1-12',NULL,NULL,NULL,NULL,NULL,NULL,NULL,NULL,NULL,NULL,'Poor Call'),('015501','PB-015501-1-13',NULL,NULL,NULL,NULL,NULL,NULL,NULL,NULL,NULL,NULL,'Poor Call'),('015501','PB-015501-1-14',NULL,NULL,NULL,NULL,NULL,NULL,NULL,NULL,NULL,NULL,'Poor Call'),('015501','PB-015501-1-15',NULL,NULL,NULL,NULL,NULL,NULL,NULL,NULL,NULL,NULL,'Poor Call'),('015501','PB-015501-1-16',NULL,NULL,NULL,NULL,NULL,NULL,NULL,NULL,NULL,NULL,'Poor Call'),('015501','PB-015501-1-17',NULL,NULL,NULL,NULL,NULL,NULL,NULL,NULL,NULL,NULL,'Poor Call'),('015501','PB-015501-1-18',NULL,NULL,NULL,NULL,NULL,NULL,NULL,NULL,NULL,NULL,'Poor Call'),('015501','PB-015501-1-19',NULL,NULL,NULL,NULL,NULL,NULL,NULL,NULL,NULL,NULL,'Poor Call'),('015501','PP-015501-1-11',NULL,NULL,NULL,NULL,NULL,NULL,NULL,NULL,NULL,NULL,'Poor Call'),('015501','PB-015501-1-21',NULL,NULL,NULL,NULL,NULL,NULL,NULL,NULL,NULL,NULL,'Poor Call'),('015501','PB-015501-1-22',NULL,NULL,NULL,NULL,NULL,NULL,NULL,NULL,NULL,NULL,'Poor Call'),('015501','PB-015501-1-23',NULL,NULL,NULL,NULL,NULL,NULL,NULL,NULL,NULL,NULL,'Poor Call'),('015501','PB-015501-1-24',NULL,NULL,NULL,NULL,NULL,NULL,NULL,NULL,NULL,NULL,'Poor Call'),('015501','PB-015501-1-25',NULL,NULL,NULL,NULL,NULL,NULL,NULL,NULL,NULL,NULL,'Poor Call'),('015501','PB-015501-1-26',NULL,NULL,NULL,NULL,NULL,NULL,NULL,NULL,NULL,NULL,'Poor Call'),('015501','PB-015501-1-27',NULL,NULL,NULL,NULL,NULL,NULL,NULL,NULL,NULL,NULL,'Poor Call'),('015501','PB-015501-1-28',NULL,NULL,NULL,NULL,NULL,NULL,NULL,NULL,NULL,NULL,'Poor Call'),('015501','PB-015501-1-29',NULL,NULL,NULL,NULL,NULL,NULL,NULL,NULL,NULL,NULL,'Poor Call'),('015501','PB-015501-1-30',NULL,NULL,NULL,NULL,NULL,NULL,NULL,NULL,NULL,NULL,'Poor Call'),('015501','PB-015501-1-31',NULL,NULL,NULL,NULL,NULL,NULL,NULL,NULL,NULL,NULL,'Poor Call'),('015501','PB-015501-1-32',NULL,NULL,NULL,NULL,NULL,NULL,NULL,NULL,NULL,NULL,'Poor Call'),('015501','PB-015501-1-33',NULL,NULL,NULL,NULL,NULL,NULL,NULL,NULL,NULL,NULL,'Poor Call'),('015501','PB-015501-1-34',NULL,NULL,NULL,NULL,NULL,NULL,NULL,NULL,NULL,NULL,'Poor Call'),('015501','PB-015501-1-35',NULL,NULL,NULL,NULL,NULL,NULL,NULL,NULL,NULL,NULL,'Poor Call'),('015501','PB-015501-1-36',NULL,NULL,NULL,NULL,NULL,NULL,NULL,NULL,NULL,NULL,'Poor Call'),('015501','PB-015501-1-37',NULL,NULL,NULL,NULL,NULL,NULL,NULL,NULL,NULL,NULL,'Poor Call'),('015501','PB-015501-1-38',NULL,NULL,NULL,NULL,NULL,NULL,NULL,NULL,NULL,NULL,'Poor Call'),('015501','PB-015501-1-39',NULL,NULL,NULL,NULL,NULL,NULL,NULL,NULL,NULL,NULL,'Poor Call'),('015501','PB-015501-1-40',NULL,NULL,NULL,NULL,NULL,NULL,NULL,NULL,NULL,NULL,'Poor Call'),('015501','PB-015501-1-41',NULL,NULL,NULL,NULL,NULL,NULL,NULL,NULL,NULL,NULL,'Poor Call'),('015501','PB-015501-1-42',NULL,NULL,NULL,NULL,NULL,NULL,NULL,NULL,NULL,NULL,'Poor Call'),('015501','PP-015501-1-8',NULL,NULL,NULL,NULL,NULL,NULL,NULL,NULL,NULL,NULL,'Poor Call'),('015501','PB-015501-1-44',NULL,NULL,NULL,NULL,NULL,NULL,NULL,NULL,NULL,NULL,'Poor Call'),('015501','PB-015501-1-45',NULL,NULL,NULL,NULL,NULL,NULL,NULL,NULL,NULL,NULL,'Poor Call'),('015501','PB-015501-1-46',NULL,NULL,NULL,NULL,NULL,NULL,NULL,NULL,NULL,NULL,'Poor Call'),('015501','PB-015501-1-47',NULL,NULL,NULL,NULL,NULL,NULL,NULL,NULL,NULL,NULL,'Poor Call'),('015501','PB-015501-1-48',NULL,NULL,NULL,NULL,NULL,NULL,NULL,NULL,NULL,NULL,'Poor Call'),('015501','PB-015501-1-49',NULL,NULL,NULL,NULL,NULL,NULL,NULL,NULL,NULL,NULL,'Poor Call'),('015501','PB-015501-1-50',NULL,NULL,NULL,NULL,NULL,NULL,NULL,NULL,NULL,NULL,'Poor Call'),('015501','PP-015501-1-2',NULL,NULL,NULL,NULL,NULL,NULL,NULL,NULL,NULL,NULL,'Poor Call'),('015501','PP-015501-1-3',NULL,NULL,NULL,NULL,NULL,NULL,NULL,NULL,NULL,NULL,'Poor Call'),('015501','PB-015501-1-53',NULL,NULL,NULL,NULL,NULL,NULL,NULL,NULL,NULL,NULL,'Poor Call'),('015501','PP-015501-1-12',NULL,NULL,NULL,NULL,NULL,NULL,NULL,NULL,NULL,NULL,'Poor Call'),('015501','PB-015501-1-55',NULL,NULL,NULL,NULL,NULL,NULL,NULL,NULL,NULL,NULL,'Poor Call'),('015501','PP-015501-1-1',NULL,NULL,NULL,NULL,NULL,NULL,NULL,NULL,NULL,NULL,'Poor Call'),('015501','PB-015501-1-57',NULL,NULL,NULL,NULL,NULL,NULL,NULL,NULL,NULL,NULL,'Poor Call'),('015501','PB-015501-1-58',NULL,NULL,NULL,NULL,NULL,NULL,NULL,NULL,NULL,NULL,'Poor Call'),('015501','PB-015501-1-59',NULL,NULL,NULL,NULL,NULL,NULL,NULL,NULL,NULL,NULL,'Poor Call'),('015501','PB-015501-1-60',NULL,NULL,NULL,NULL,NULL,NULL,NULL,NULL,NULL,NULL,'Poor Call'),('015501','PB-015501-1-61',NULL,NULL,NULL,NULL,NULL,NULL,NULL,NULL,NULL,NULL,'Poor Call'),('015501','PB-015501-1-62',NULL,NULL,NULL,NULL,NULL,NULL,NULL,NULL,NULL,NULL,'Poor Call'),('015501','PB-015501-1-63',NULL,NULL,NULL,NULL,NULL,NULL,NULL,NULL,NULL,NULL,'Poor Call'),('015501','PB-015501-1-64',NULL,NULL,NULL,NULL,NULL,NULL,NULL,NULL,NULL,NULL,'Poor Call'),('015501','PB-015501-1-65',NULL,NULL,NULL,NULL,NULL,NULL,NULL,NULL,NULL,NULL,'Poor Call'),('015501','PB-015501-1-66',NULL,NULL,NULL,NULL,NULL,NULL,NULL,NULL,NULL,NULL,'Poor Call'),('015501','PB-015501-1-67',NULL,NULL,NULL,NULL,NULL,NULL,NULL,NULL,NULL,NULL,'Poor Call'),('015501','PB-015501-1-68',NULL,NULL,NULL,NULL,NULL,NULL,NULL,NULL,NULL,NULL,'Poor Call'),('015501','PB-015501-1-69',NULL,NULL,NULL,NULL,NULL,NULL,NULL,NULL,NULL,NULL,'Poor Call'),('015501','PB-015501-1-70',NULL,NULL,NULL,NULL,NULL,NULL,NULL,NULL,NULL,NULL,'Poor Call'),('015501','PB-015501-1-71',NULL,NULL,NULL,NULL,NULL,NULL,NULL,NULL,NULL,NULL,'Poor Call'),('015501','PB-015501-1-72',NULL,NULL,NULL,NULL,NULL,NULL,NULL,NULL,NULL,NULL,'Poor Call'),('015501','PB-015501-1-73',NULL,NULL,NULL,NULL,NULL,NULL,NULL,NULL,NULL,NULL,'Poor Call'),('015501','PB-015501-1-74',NULL,NULL,NULL,NULL,NULL,NULL,NULL,NULL,NULL,NULL,'Poor Call'),('015501','PB-015501-1-75',NULL,NULL,NULL,NULL,NULL,NULL,NULL,NULL,NULL,NULL,'Poor Call'),('015501','PB-015501-1-76',NULL,NULL,NULL,NULL,NULL,NULL,NULL,NULL,NULL,NULL,'Poor Call'),('015501','PB-015501-1-77',NULL,NULL,NULL,NULL,NULL,NULL,NULL,NULL,NULL,NULL,'Poor Call'),('015501','PB-015501-1-78',NULL,NULL,NULL,NULL,NULL,NULL,NULL,NULL,NULL,NULL,'Poor Call'),('015501','PB-015501-1-79',NULL,NULL,NULL,NULL,NULL,NULL,NULL,NULL,NULL,NULL,'Poor Call'),('015501','PB-015501-1-80',NULL,NULL,NULL,NULL,NULL,NULL,NULL,NULL,NULL,NULL,'Poor Call'),('015501','PB-015501-1-81',NULL,NULL,NULL,NULL,NULL,NULL,NULL,NULL,NULL,NULL,'Poor Call'),('015501','PB-015501-1-82',NULL,NULL,NULL,NULL,NULL,NULL,NULL,NULL,NULL,NULL,'Poor Call'),('015501','PB-015501-1-83',NULL,NULL,NULL,NULL,NULL,NULL,NULL,NULL,NULL,NULL,'Poor Call'),('015501','PB-015501-1-84',NULL,NULL,NULL,NULL,NULL,NULL,NULL,NULL,NULL,NULL,'Poor Call'),('015501','PB-015501-1-85',NULL,NULL,NULL,NULL,NULL,NULL,NULL,NULL,NULL,NULL,'Poor Call'),('015501','PB-015501-1-86',NULL,NULL,NULL,NULL,NULL,NULL,NULL,NULL,NULL,NULL,'Poor Call'),('015501','PB-015501-1-87',NULL,NULL,NULL,NULL,NULL,NULL,NULL,NULL,NULL,NULL,'Poor Call'),('015501','PB-015501-1-88',NULL,NULL,NULL,NULL,NULL,NULL,NULL,NULL,NULL,NULL,'Poor Call'),('015501','PP-015501-1-5',NULL,NULL,NULL,NULL,NULL,NULL,NULL,NULL,NULL,NULL,'Poor Call'),('015501','PB-015501-1-89',NULL,NULL,NULL,NULL,NULL,NULL,NULL,NULL,NULL,NULL,'Poor Call'),('015501','PP-015501-1-7',NULL,NULL,NULL,NULL,NULL,NULL,NULL,NULL,NULL,NULL,'Poor Call'),('015501','PB-015501-1-90',NULL,NULL,NULL,NULL,NULL,NULL,NULL,NULL,NULL,NULL,'Poor Call'),('015501','PB-015501-1-91',NULL,NULL,NULL,NULL,NULL,NULL,NULL,NULL,NULL,NULL,'Poor Call'),('015529','PP-015529-1-2',NULL,NULL,NULL,NULL,NULL,NULL,NULL,NULL,NULL,NULL,'Poor Call'),('015529','PP-015529-1-1','63','50','0.99','S','TGGTGTTGGAAATGGTGACTGGAAGGAGCCCTATGGAAATTCACAGCCT','GAGAACAGTAGGGGCATAGAGCAGCGACGGTTGGTGATGTGGGTAACGGACAAGATAAACGATGCACCCACGAGTGGGTTTTGGATTGAGGAGATACTTGATCCCAACTTGGAAGGCCAATGCCAAGTTTCGCAAGTTGAGGTTTTGGTTAAGGTGGCTTTGCAGTGTGTGCAAGATGACATGAATCAAAGACCCTCCATGAGCCAAGTAGTGGAGATGCTTCTGTCCCATGAAAATAATGTGCTCCCTCGTTCG','TGGTGTTGGAAATGGTGACTGGAAGGAGCCCTATGGAAATTCACAGCCT[C/T]GAGAACAGTAGGGGCATAGAGCAGCGACGGTTGGTGATGTGGGTAACGGACAAGATAAACGATGCACCCACGAGTGGGTTTTGGATTGAGGAGATACTTGATCCCAACTTGGAAGGCCAATGCCAAGTTTCGCAAGTTGAGGTTTTGGTTAAGGTGGCTTTGCAGTGTGTGCAAGATGACATGAATCAAAGACCCTCCATGAGCCAAGTAGTGGAGATGCTTCTGTCCCATGAAAATAATGTGCTCCCTCGTTCG','C/T','306',NULL,'Good Call'),('015903','PB-015903-1-1','58','49','1.00','ID','AAACTATGTGGTATGGATAATAATAAACTATAATCATCACGATTCACC','GAAAACTAGGGTTTGAAATGAGAGCAAGTAGCATGCTTCGTCAGAAGCGAAGGACTGAATCCCACCATGGAAGTATCAAAATCAATCTGCACCAACACATCCTCCAATTGATACCCTCCAATCACAATAGGGTTCCTCGGATTCTCACCTCCATCAACAAACCCTAAGCACATAACATCGTCGTTCACCTGCACCATGGAGTTTCTTCCGTGTATGCTCCACTTCACCATCTCGCTCTGCAGGACCAGATCAATGACCGGCACGTTGGGCCCCACTTGGGAGCTTCCAACGCCGTTGGATTCGAAGCAGAGCCCAAAGGGGGAAACTGGATCGACCCTTTTCATGCTCATAGACGAAGCGGCTTTCAAATAAGCGCTTTCGAAGTTTGCATAGATCGAGGTTTGGAGAGTGGTGTAAGGCACCACCGTGCTCAGCTGAGCACCCCCACCCAAGGGGGTGTCGAAAGAAACCT','AAACTATGTGGTATGGATAATAATAAACTATAATCATCACGATTCACC[A/-]GAAAACTAGGGTTTGAAATGAGAGCAAGTAGCATGCTTCGTCAGAAGCGAAGGACTGAATCCCACCATGGAAGTATCAAAATCAATCTGCACCAACACATCCTCCAATTGATACCCTCCAATCACAATAGGGTTCCTCGGATTCTCACCTCCATCAACAAACCCTAAGCACATAACATCGTCGTTCACCTGCACCATGGAGTTTCTTCCGTGTATGCTCCACTTCACCATCTCGCTCTGCAGGACCAGATCAATGACCGGCACGTTGGGCCCCACTTGGGAGCTTCCAACGCCGTTGGATTCGAAGCAGAGCCCAAAGGGGGAAACTGGATCGACCCTTTTCATGCTCATAGACGAAGCGGCTTTCAAATAAGCGCTTTCGAAGTTTGCATAGATCGAGGTTTGGAGAGTGGTGTAAGGCACCACCGTGCTCAGCTGAGCACCCCCACCCAAGGGGGTGTCGAAAGAAACCT','A/-','522',NULL,'Good Call');
UNLOCK TABLES;
/*!40000 ALTER TABLE `CONFIRMED_SNPS` ENABLE KEYS */;

--
-- Table structure for table `CONTIGS`
--

DROP TABLE IF EXISTS `CONTIGS`;
CREATE TABLE `CONTIGS` (
  `SEQID` varchar(30) default NULL,
  `CONTIG_No` decimal(3,0) default NULL,
  `CONTIG_LEN` decimal(5,0) default NULL,
  `TRIM_LEFT_POS` decimal(5,0) default NULL,
  `TRIM_RIGHT_POS` decimal(5,0) default NULL,
  `CONTIG_SEQ` longtext,
  `EDITED` varchar(30) default NULL,
  `QUALITY` longtext,
  `SEQUENCE` longtext,
  KEY `contig_ind` (`SEQID`)
) ENGINE=MyISAM DEFAULT CHARSET=latin1;

--
-- Dumping data for table `CONTIGS`
--


/*!40000 ALTER TABLE `CONTIGS` DISABLE KEYS */;
LOCK TABLES `CONTIGS` WRITE;
INSERT INTO `CONTIGS` VALUES ('015471','1','825','13','776',NULL,NULL,'0 12 12 12 15 15 12 15 13 15 10 12 17 19 18 26 28 23 28 23 24 15 19 18 18 21 40 21 21 16 19 25 20 19 15 15 16 24 32 33 33 49 48 47 35 45 29 31 28 32 28 46 54 49 63 68 52 46 39 39 39 39 50 65 57 64 65 61 64 59 60 54 62 69 70 74 79 70 70 68 90 90 84 90 90 90 85 85 83 87 82 80 79 75 72 69 75 69 72 74 83 88 90 90 90 90 82 77 81 68 75 67 70 70 74 76 78 87 90 85 81 75 81 79 79 79 78 75 75 85 88 80 80 87 79 72 90 90 90 90 90 90 90 90 90 90 90 90 90 90 90 90 90 86 85 79 82 79 75 79 79 90 90 90 90 89 89 89 89 81 82 82 75 75 75 82 87 87 90 90 90 90 90 90 90 90 90 90 90 90 90 90 90 90 90 90 90 90 90 90 90 90 90 90 90 90 90 90 90 90 90 90 90 90 90 90 90 90 90 90 90 90 90 90 90 90 90 90 90 90 90 90 90 90 90 90 90 90 90 90 90 90 90 90 90 90 90 90 90 90 90 90 90 90 90 90 90 90 90 90 90 90 90 90 90 90 90 90 90 90 90 90 90 90 90 90 90 90 90 90 90 90 90 90 90 90 90 90 90 90 90 90 90 90 90 90 90 90 90 90 89 87 90 90 85 86 90 90 90 90 90 90 90 90 90 90 90 90 90 90 90 90 90 90 90 90 90 90 90 90 90 90 90 90 90 90 90 90 90 90 90 90 90 90 90 90 90 90 90 90 90 90 90 90 90 90 90 90 90 90 90 90 90 90 90 90 90 90 90 90 90 90 90 90 90 90 90 90 90 90 90 90 90 90 90 90 90 90 90 90 90 90 90 90 90 90 90 90 90 90 90 90 90 90 90 90 90 90 90 90 90 90 90 90 90 90 90 90 90 90 90 90 90 90 90 90 90 90 90 90 90 90 90 90 90 90 90 90 90 90 90 90 90 90 90 90 90 90 90 90 90 90 90 90 90 90 90 90 90 90 90 90 90 90 90 90 90 90 90 90 90 90 90 90 90 90 90 90 90 90 90 90 90 90 90 90 90 90 90 90 90 90 90 90 90 90 90 90 90 90 90 90 90 90 90 90 90 90 90 90 90 90 90 90 90 90 90 90 90 90 90 90 90 90 90 90 90 90 90 90 90 90 90 90 90 90 90 90 90 90 90 90 90 90 90 90 90 90 90 90 90 90 90 90 90 90 90 90 90 90 90 90 90 90 90 90 90 90 90 90 90 90 90 90 90 90 90 90 90 90 90 90 90 90 90 90 90 90 90 90 90 90 90 90 90 90 90 90 85 85 87 87 89 90 90 90 90 90 90 90 90 90 90 90 90 90 90 90 90 90 90 90 90 90 90 80 84 81 89 90 90 90 90 90 89 90 89 90 90 83 90 90 90 90 90 90 90 90 90 90 90 90 90 90 82 79 82 90 90 84 82 79 79 79 82 90 90 90 90 90 90 90 90 90 90 90 90 90 90 83 83 71 73 74 68 70 90 90 79 71 77 77 87 78 87 86 90 90 90 81 86 78 76 72 74 85 90 86 78 81 81 80 81 80 80 84 90 90 90 83 83 89 77 63 63 73 81 78 78 79 70 60 60 60 34 31 27 34 37 33 50 52 54 37 39 42 39 29 25 23 24 22 33 44 51 56 51 50 49 35 34 25 9 9 10 8 15 13 16 10 11 12 21 21 26 12 20 9 9 9 10 9 10 8 14 12 9 9 9 0 0 0 0 0 0 0 0 0 0 0 0 0 0 0 0 0 0 0 0 0 0 0 0 0 0 0 0 0 0 0 0 0 0 0 0','tccttccctgcctaaACAGAGttggCTATaaCAaggtTTTGGATAATGCCAAGCCCATGAATGATCCAGATGGAAGGCACTTTTCATCTTTTACTTACCTGAGGCTTAGTTCACTTCTCATGGAACGACAAAACTTCATAGAGTTTGAAAGATTTGTCAAGAGAATGCATGGTAAGTTGATGAAGAAAATTTTAAATGTATCTCTAGCCTCTAATTGATTTATGAAAATATCTATTAAGGAAAGAAAATCATCCCTTTATCTGGCCTTGATTGAATGAATGCTCACGTGTCATCTGAAACCTTCTTACTCCACAGTCCCACACTCAGTAGGGTAAATGGGTAATCAACAAAACCCTGAAGACCCAAATTTCTTTCAGAGGCATGGTTCAGCAACTGTACTAATATCATATTGAACTTTGGATTCCATTATTCGATCCCACTGATAGTGTTCTTTGATCCACCTAGCACTAGTCTTTTTATCTGATTGGAATCATTTTATAAATAATTGAACACGAAAGGAGTATTAATGTCAGTTTTAAGAGGTGTACTTCTCTTGGAGAGAAAAACACTGAAACTTTAAGTAGCTGCAAAAGTTGTTGCTATCTTGTGGGACATTGATTATATTAGGGTTGATGACTGTGTCATTTCTCATTGCAGGGGAAGCTGTTCTTGATCTTCAGGTATAACCGGTGGGAAACAAAGTCTTGTTGAATTTGTATTTATAAGTCCCCTGACAAAATGGTTGGGGGAATCTGTTATAGAataggagaaaTAGgAttgttatttgatgcgtgcacccacgggggcctnttacacctttgagga'),('015493','1','399','3','385',NULL,NULL,'0 0 0 50 66 66 66 66 66 55 55 55 55 55 50 50 45 45 58 82 74 78 55 55 55 55 61 49 49 49 49 44 44 45 60 60 60 65 65 65 65 75 90 90 90 90 90 90 90 90 90 90 90 90 90 90 90 90 90 90 90 90 90 90 90 90 90 90 90 90 90 87 87 90 90 90 90 90 88 80 80 80 80 80 85 90 90 90 90 90 90 90 90 90 90 90 90 90 90 90 90 90 90 90 90 90 90 90 90 90 90 90 90 90 90 90 90 90 89 89 89 90 90 90 90 90 90 90 90 90 88 90 90 90 90 90 90 90 90 90 90 90 90 90 90 90 90 90 90 90 90 90 90 90 90 90 90 90 90 90 90 90 90 90 90 90 90 90 90 90 90 89 89 89 89 89 89 90 90 90 90 90 90 90 90 90 90 90 90 90 90 90 90 90 90 90 90 90 90 90 90 90 90 90 90 90 90 90 88 88 88 88 90 90 90 90 90 90 90 90 90 90 90 90 90 90 90 90 90 90 90 90 90 90 90 90 90 90 90 90 90 90 90 90 90 90 90 90 90 90 90 90 90 90 90 90 90 90 90 90 90 90 90 90 90 90 90 90 90 90 90 90 90 90 90 90 90 90 90 90 90 90 90 90 90 90 90 90 90 90 90 90 90 90 90 90 90 90 90 90 90 90 90 90 90 90 90 90 90 90 90 90 90 90 90 90 90 90 90 90 90 90 90 90 90 90 90 90 90 90 90 90 90 90 90 89 90 90 90 79 65 65 71 71 71 66 66 66 66 50 50 50 65 65 65 90 90 76 78 77 82 80 66 66 66 66 66 66 66 61 61 61 61 56 56 66 66 58 58 58 58 58 46 43 34 29 9 4 4 0 0 0 0 0 0 0 0 0 0','gatAAGGAAGAAGCATGCGTGGAGACCGAAGCCGCGAACAGCATTCTGAGGGCTCAGACAATGGAACTGGCCGATCGATTGCGCTTCTTGAACTCCATCCTTGAGATCGCTGAAGAGGTCGAGGGATTATCCGTTGAGATTCCCGAGATTCCAGATCCTCTCCTCAAGCCCTGGCAGATTCCTCATCCCATACAACCGATTATGGCCACCGCAAACATGTTTCTGCGTTGATAATTTCTTTTGCTCTTTCTCGTTTGGGGATTTTAGTTTAATTAGTGTGGTAACTTTTCTCTGTTATGTGTATTATTACTATTAGTGTTATCTGTTTGTGTCAAAAATATCGTGTGGTCCGCAATGCATTGGGTTCCTGAGAGAGATGAATGTGAggagagggtcgca'),('015501','1','1134','41','1076',NULL,NULL,'0 0 0 0 0 0 0 0 0 0 0 0 0 0 0 0 0 0 0 0 0 0 0 0 0 0 0 0 0 0 0 0 7 6 8 8 6 6 6 6 6 33 54 54 56 56 58 66 56 50 49 49 49 49 49 61 56 50 50 49 49 49 49 61 61 56 55 49 49 40 40 30 58 55 55 55 55 55 55 61 66 66 66 66 56 54 45 47 45 45 55 55 50 50 50 61 61 61 66 66 61 61 50 50 50 50 55 55 61 61 61 55 55 55 55 55 55 66 66 66 66 66 66 61 61 61 61 66 66 66 66 66 66 66 66 66 66 66 60 60 57 60 60 66 60 66 60 52 52 55 54 61 66 66 57 53 52 54 54 54 60 54 54 54 54 52 46 45 45 45 49 49 60 60 54 57 57 60 60 60 60 60 54 54 54 54 60 60 60 60 60 52 52 52 60 60 60 54 54 54 60 60 60 60 52 51 51 51 51 51 60 60 60 60 66 66 60 60 60 54 54 54 60 60 60 60 60 57 57 52 52 52 52 52 52 60 66 66 66 66 66 60 60 52 52 53 55 52 52 52 66 66 66 66 66 60 54 54 54 60 60 66 66 66 66 53 52 52 52 51 51 51 51 51 52 66 60 60 60 60 60 66 48 48 50 50 48 52 52 52 52 54 53 56 56 55 56 59 72 72 60 58 72 66 60 60 57 57 60 60 60 66 66 66 66 68 66 65 58 60 63 62 60 60 59 59 60 66 66 66 60 66 60 60 57 57 57 60 60 66 72 67 67 67 74 73 69 60 58 58 58 60 58 60 62 62 68 52 66 52 53 52 54 52 55 60 60 57 60 60 60 66 66 60 60 54 52 54 60 60 66 66 76 80 66 66 66 66 66 66 61 61 61 60 60 71 70 74 83 81 81 81 78 81 78 81 77 69 71 76 75 69 74 74 84 79 75 74 65 65 65 71 70 76 76 74 65 65 63 70 71 86 75 69 63 71 71 74 74 74 74 74 68 70 70 79 82 77 74 73 76 75 74 76 70 69 69 76 82 89 85 80 85 81 75 76 68 81 73 81 77 90 77 79 76 76 77 80 78 75 66 62 65 65 70 70 71 81 72 72 69 73 71 69 65 70 72 71 74 88 84 83 83 81 81 81 81 81 90 87 90 83 85 85 75 84 86 84 73 69 81 81 71 69 75 79 61 61 66 79 88 76 71 74 70 70 72 90 90 90 90 87 83 76 76 80 82 82 82 82 80 86 86 85 90 90 77 77 78 78 90 90 90 90 90 90 90 90 77 63 59 53 54 82 79 90 76 65 64 66 83 77 72 62 58 55 70 74 68 90 85 85 90 90 90 90 85 85 84 73 76 57 57 56 80 77 90 73 58 56 56 56 70 69 90 67 67 65 60 60 85 90 86 86 87 74 74 61 61 57 61 61 79 73 78 78 76 72 77 77 83 79 83 86 85 82 77 90 90 75 65 65 64 57 49 49 52 70 68 69 67 69 69 65 63 61 64 66 71 68 62 64 64 73 73 81 71 55 62 60 67 75 66 70 68 57 53 62 51 51 51 59 58 54 66 45 52 46 61 70 74 61 59 64 58 71 73 73 81 75 79 85 85 83 86 65 79 57 45 44 48 52 58 67 75 75 60 54 60 53 54 53 61 67 55 55 56 57 57 69 58 81 83 77 63 54 61 54 68 54 58 59 63 66 60 64 66 57 57 60 60 58 58 58 66 56 57 51 59 51 60 56 54 59 53 51 54 51 54 55 63 51 51 51 43 43 47 47 69 67 61 63 63 64 54 54 52 52 45 43 43 25 32 33 43 43 47 52 51 54 52 52 47 47 45 45 45 54 51 51 46 52 45 45 45 47 47 47 45 45 45 52 46 53 53 52 52 52 54 60 60 54 57 54 60 60 54 54 54 60 60 54 54 52 58 56 47 51 51 60 58 56 50 45 43 43 43 50 48 39 47 31 31 31 31 31 31 40 47 60 60 60 60 54 45 45 45 45 39 43 45 52 52 52 54 54 60 60 60 60 43 43 31 31 39 43 32 43 37 43 37 43 43 45 45 51 47 47 45 45 45 43 41 45 45 45 49 52 54 54 43 43 41 41 43 43 37 37 41 47 47 52 47 38 32 47 47 47 47 54 54 52 49 45 45 39 39 39 39 39 39 39 39 39 43 43 47 40 40 39 52 52 52 56 56 52 52 47 45 52 29 41 41 54 54 37 45 42 42 42 22 22 28 32 28 29 24 34 34 42 36 52 38 38 36 38 33 45 43 52 52 52 52 52 52 34 34 28 29 29 15 33 27 37 30 37 43 58 58 66 66 66 66 66 66 66 58 54 50 50 44 44 49 42 55 45 40 41 55 49 49 49 50 50 50 56 66 66 61 50 50 50 50 49 49 56 50 50 50 50 50 49 46 44 44 39 19 10 8 8 10 13 13 13 17 0 0 0 0 0 0 0 0 0 0 0 0 0 0 0 0 0 0 0 0 0 0 0 0 0 0 0 0 0 0 0 0 0 0 0 0 0 0 0 0 0 0 0 0 0 0 0 0 0','aactcctagcttacttttgggggggctggggagcataaactACACTGTTTTATTATAATCATGTACGTGTCTGCTCATGTGTGTGGGTACCACAGCCTCTCTGAACAATTTACCACCTTTTTTTATGTTTTTTTTTCTTCTGAAATTTGATCCCAGGCTAGTATATCAGAAACTTCTTCCTTGTATGGGATATTGAGCACCTTGTCGCTGGTTGGAGTCGTGGTATGTGAATACATGTAAATTTATTATGAAAATAAGATGTTTTTGACTGCTTGTTCCCTAACTATTGCATCTTAAACTTCCAATTCTTTCAGGCCATGGTTATTGCATTCTCTCTTGGAATGGGAGCTATGCCATGGATTATAATGTCTGAGGTACCATTTTTATGGTTTTACATTTTAGGCTTTTATTCCCAAAGTATAGGAATATGCAGCAACAATGATACATGTGACAATCTTATGGGTAAAACAGTAATCTCAATAGATGATGTGCTACCATTTTGAAGATGAATCAATGCTGCACAAGTCACTAACATCTTTTTGCAGATCATGTATTTCATGAAAAAAAAATTCTTTTGTATGGTTATAACAGTTGCATGTAACACAAATTGTGGAAATAGAATTAGTAGTGTGCATTATTGGTTGCATTTGAAGTCGCAGTCAAAGTTAATGTGTTCAATATGGCATATCACAGATTCTTCCAATAAACATTAAAGGCCTCGCGGGAAGTGTGGCAACACTTGCCAACTGGTTGTTTTCCTGGTTGGTTACATTGACAGCAAATATGCTTTTGGATTGGAGCTCTGGAGGTTTGTGTGCATTAATGCATGTATTTTCCTTGGATTTTATTTTATTTTATTTTTTAGTTAACCAGAAGCTGCCTTTGTTCTTGTCAGGAACCTTCACCATATATGCAGTTGTATGTGCCTTGACTGTAGTATTTGTTACCATTTGGGTCCCTGAGACAAAGGGAAAAACTATTTAAAAAATCCAATGGTCTTTCAGATGAATTTCCTTCTCTaGCAGTTTTTTTTTTTTTTCCTTTCACAAGCTGATTTAAGAATTTCACATTTTAATgtatgtgggtatcaccggatatcttcatagtaagtaatctgcaacttnngcccccaaa'),('015529','1','321','13','318',NULL,NULL,'0 0 0 0 0 0 0 0 0 0 0 0 0 61 61 61 66 57 65 61 61 66 66 66 90 86 77 74 67 67 69 83 77 83 83 83 88 80 80 76 76 76 76 90 90 90 90 90 90 90 90 90 90 90 90 90 90 90 90 90 90 90 90 90 90 90 90 90 90 90 90 90 90 90 90 90 90 90 90 90 90 90 90 90 90 90 90 90 90 90 90 90 90 90 90 90 90 90 90 90 90 90 90 90 90 90 90 90 90 90 90 90 90 90 90 90 90 90 90 90 90 90 90 90 90 90 90 90 90 90 90 90 90 90 90 90 90 90 90 90 90 90 90 90 90 90 90 90 90 90 90 90 90 90 90 90 90 90 90 90 90 90 90 90 90 90 90 90 90 90 90 90 90 90 90 90 90 90 90 90 90 90 90 90 90 90 90 90 90 90 90 90 90 90 90 90 90 90 90 90 90 90 90 90 90 90 90 90 90 90 90 90 90 90 90 90 90 90 85 89 89 87 88 90 90 90 90 90 90 90 90 90 90 90 90 90 90 90 90 90 90 90 90 90 90 90 90 90 90 90 90 90 90 76 76 76 76 76 66 61 76 81 81 89 90 90 90 90 90 73 73 74 79 85 85 88 88 90 66 66 61 61 61 61 61 61 66 66 66 66 66 66 66 66 66 66 66 61 61 61 56 56 50 66 61 50 50 50 50 50 49 49 49 49 49 43 50 35 25 9 4','ggactggagttacTGGTGTTGGAAATGGTGACTGGAAGGAGCCCTATGGAAATTCACAGCCTTGAGAACAGTAGGGGCATAGAGCAGCGACGGTTGGTGATGTGGGTAACGGACAAGATAAACGATGCACCCACGAGTGGGTTTTGGATTGAGGAGATACTTGATCCCAACTTGGAAGGCCAATGCCAAGTTTCGCAAGTTGAGGTTTTGGTTAAGGTGGCTTTGCAGTGTGTGCAAGATGACATGAATCAAAGACCCTCCATGAGCCAAGTAGTGGAGATGCTTCTGTCCCATGAAAATAATGTGCTCCCTCGTTCGCaa'),('015903','1','533','9','530',NULL,NULL,'0 0 0 0 0 0 0 0 0 66 66 66 66 66 66 81 85 85 90 90 81 81 66 66 61 55 55 70 70 70 70 70 70 76 76 76 76 70 70 70 76 79 81 90 90 90 90 90 90 90 90 90 90 90 90 90 90 90 90 90 90 90 90 90 90 90 90 90 90 90 90 90 90 90 90 90 90 90 90 90 90 90 90 90 90 90 90 90 90 90 90 90 90 90 90 90 90 90 90 90 90 90 90 90 90 90 90 90 90 90 90 90 90 90 90 90 90 90 90 90 90 90 90 90 90 90 90 90 90 90 90 90 90 90 90 90 90 90 90 90 90 90 90 90 90 90 90 90 90 90 90 90 90 90 90 90 90 90 90 90 90 90 90 90 90 90 90 90 90 90 90 90 90 90 90 90 90 90 90 90 90 90 90 90 90 90 90 90 90 90 90 90 90 90 90 90 90 90 90 90 90 90 90 90 90 90 90 90 90 90 90 90 90 90 90 90 90 90 90 90 90 90 90 90 90 90 90 90 90 90 90 90 90 90 90 90 90 90 90 90 90 90 90 90 90 90 90 90 90 90 90 90 90 90 90 90 90 90 90 90 90 90 90 90 90 90 90 90 90 90 90 90 90 90 90 90 90 90 90 90 90 90 90 90 90 90 90 90 90 90 90 90 90 90 90 90 90 90 90 90 90 90 90 90 90 90 90 90 90 90 90 90 90 90 90 90 90 90 90 90 90 90 90 90 90 90 90 90 90 90 90 90 90 90 90 90 90 90 90 90 90 90 90 90 90 90 90 90 90 90 90 90 90 90 90 90 90 90 90 90 90 90 90 90 90 90 90 90 90 90 90 90 90 90 90 90 90 90 90 90 90 90 90 90 90 90 90 90 90 90 90 90 90 90 90 90 90 90 90 90 90 90 90 90 90 90 90 90 90 90 90 90 90 85 90 90 90 90 90 90 90 90 90 90 90 90 90 90 90 90 85 85 85 84 90 90 90 90 90 90 90 90 90 90 90 90 90 90 90 90 90 90 90 90 90 90 90 90 90 90 90 90 90 90 90 90 90 90 90 90 90 90 90 90 90 81 81 76 76 70 55 55 55 61 61 55 55 74 70 72 55 55 61 61 55 55 61 61 61 61 69 69 65 56 56 56 61 61 56 50 50 50 50 56 61 66 66 56 54 54 50 50 56 58 50 44 42 42 32 29 19 11 4','tatcttaggAAACTATGTGGTATGGATAATAATAAACTATAATCATCACGATTCACCAGAAAACTAGGGTTTGAAATGAGAGCAAGTAGCATGCTTCGTCAGAAGCGAAGGACTGAATCCCACCATGGAAGTATCAAAATCAATCTGCACCAACACATCCTCCAATTGATACCCTCCAATCACAATAGGGTTCCTCGGATTCTCACCTCCATCAACAAACCCTAAGCACATAACATCGTCGTTCACCTGCACCATGGAGTTTCTTCCGTGTATGCTCCACTTCACCATCTCGCTCTGCAGGACCAGATCAATGACCGGCACGTTGGGCCCCACTTGGGAGCTTCCAACGCCGTTGGATTCGAAGCAGAGCCCAAAGGGGGAAACTGGATCGACCCTTTTCATGCTCATAGACGAAGCGGCTTTCAAATAAGCGCTTTCGAAGTTTGCATAGATCGAGGTTTGGAGAGTGGTGTAAGGCACCACCGTGCTCAGCTGAGCACCCCCACCCAAGGGGGTGTCGAAAGAAACCTttc');
UNLOCK TABLES;
/*!40000 ALTER TABLE `CONTIGS` ENABLE KEYS */;

--
-- Table structure for table `Haplotypes`
--

DROP TABLE IF EXISTS `Haplotypes`;
CREATE TABLE `Haplotypes` (
  `SEQID` varchar(30) default NULL,
  `CONTIG_NO` decimal(2,0) default NULL,
  `SNPs` longtext,
  `Haplotype` longtext,
  `Samples` longtext,
  KEY `Haplotypes` (`SEQID`)
) ENGINE=MyISAM DEFAULT CHARSET=latin1;

--
-- Dumping data for table `Haplotypes`
--


/*!40000 ALTER TABLE `Haplotypes` DISABLE KEYS */;
LOCK TABLES `Haplotypes` WRITE;
INSERT INTO `Haplotypes` VALUES ('015471','1','161-204-297-335-347-434-464-518-705-706','a:t:g:atgggtaa:a:a:a:c:t:t:','Noir_1_;'),('015471','1','161-204-297-335-347-434-464-518-705-706','g:c:a:-:g:c:a:g:t:t:','Contig;PI20933;Archer_;'),('015471','1','161-204-297-335-347-434-464-518-705-706','a/g:c/t:a/g:-:g:c:a:g:t:c:','Evans__;'),('015471','1','161-204-297-335-347-434-464-518-705-706','g:c:a:-:g:c:t:g:-:-:','Minsoy_;Peking_;'),('015493','1','253','t:','Noir_1_;PI20933;'),('015493','1','253','g:','Minsoy_;Evans__;Archer_;Peking_;'),('015501','1','229-233-289-481','g:a:g:g:','Minsoy_;Noir_1_;PI20933;'),('015501','1','229-233-289-481','g:a:a:t:','Evans__;'),('015501','1','229-233-289-481','g:a/t:g:','Peking_;'),('015501','1','229-233-289-481','a:c:g:g:','Archer_;'),('015529','1','63','t:','Evans__;Archer_;Peking_;'),('015529','1','63','c:','Minsoy_;Noir_1_;PI20933;'),('015903','1','58','-:','Minsoy_;Evans__;Archer_;Peking_;'),('015903','1','58','a:','Contig;Noir_1_;PI20933;');
UNLOCK TABLES;
/*!40000 ALTER TABLE `Haplotypes` ENABLE KEYS */;

--
-- Table structure for table `ML_Features`
--

DROP TABLE IF EXISTS `ML_Features`;
CREATE TABLE `ML_Features` (
  `SNP_ID` varchar(40) default NULL,
  `Seq_Depth` decimal(3,0) default NULL,
  `Align_Quality` decimal(3,0) default NULL,
  `var_type` varchar(20) default NULL,
  `Probability` decimal(3,2) default NULL,
  `Freq_base_first` decimal(3,0) default NULL,
  `Freq_base_second` decimal(3,0) default NULL,
  `Local_Avg_Qual` decimal(2,0) default NULL,
  `Overall_Avg_Qual` decimal(2,0) default NULL,
  `Rel_distance` decimal(3,2) default NULL,
  `Dir_Agreement` decimal(3,0) default NULL,
  `Informative` decimal(3,0) default NULL,
  `First_max_qual` decimal(2,0) default NULL,
  `First_avg_qual` decimal(2,0) default NULL,
  `Second_max_qual` decimal(2,0) default NULL,
  `Second_avg_qual` decimal(2,0) default NULL,
  `Haplotype` decimal(3,2) default NULL,
  `ML_Decision` varchar(10) default NULL,
  `Expert_Decision` varchar(10) default NULL
) ENGINE=MyISAM DEFAULT CHARSET=latin1;

--
-- Dumping data for table `ML_Features`
--


/*!40000 ALTER TABLE `ML_Features` DISABLE KEYS */;
LOCK TABLES `ML_Features` WRITE;
INSERT INTO `ML_Features` VALUES ('PB-015471-1-1','13','100','transition','0.99','1','0','33','34','0.20','1','1','40','28','40','33','0.68','good_call',NULL),('PB-015471-1-2','13','100','transition','0.99','1','0','36','37','0.25','1','1','43','34','45','32','0.68','good_call',NULL),('PB-015471-1-3','13','100','transition','1.00','1','0','41','41','0.36','1','1','48','40','43','38','0.68','good_call',NULL),('PB-015471-1-4','13','100','indel','1.00','1','0','47','46','0.41','1','1','53','45','56','50','0.68','good_call',NULL),('PB-015471-1-5','13','100','indel','1.00','1','0','47','46','0.41','1','1','53','45','56','54','0.68','good_call',NULL),('PB-015471-1-6','13','100','indel','1.00','1','0','46','46','0.41','1','1','53','45','56','54','0.68','good_call',NULL),('PB-015471-1-7','13','100','indel','1.00','1','0','46','46','0.41','1','1','53','45','56','50','0.68','good_call',NULL),('PB-015471-1-8','13','100','indel','1.00','1','0','45','45','0.41','1','1','53','45','56','50','0.68','good_call',NULL),('PB-015471-1-9','13','50','indel','1.00','1','0','45','45','0.41','1','1','53','45','56','50','0.68','good_call',NULL),('PB-015471-1-10','13','50','indel','1.00','1','0','44','45','0.41','1','1','53','45','56','50','0.68','good_call',NULL),('PB-015471-1-11','13','50','indel','1.00','1','0','44','45','0.42','1','1','53','45','56','50','0.68','good_call',NULL),('PB-015471-1-12','13','50','transition','1.00','1','0','44','45','0.42','1','1','51','38','51','48','0.68','good_call',NULL),('PB-015471-1-13','13','100','transversion','1.00','1','0','42','44','0.47','1','1','40','34','51','46','0.68','good_call',NULL),('PB-015471-1-14','13','100','transversion','1.00','1','0','43','45','0.44','2','2','51','42','51','46','0.11','good_call',NULL),('PB-015471-1-15','13','100','transversion','1.00','1','0','42','43','0.37','1','1','51','42','51','46','0.68','good_call',NULL),('PB-015471-1-16','13','97','indel','1.00','1','0','27','29','0.15','2','2','35','23','32','26','0.11','good_call',NULL),('PB-015471-1-17','13','100','indel','1.00','1','0','27','29','0.14','2','2','46','31','32','26','0.11','good_call',NULL),('PB-015471-1-18','13','100','transversion','0.76','1','0','11','14','0.09','0','1','10','8','9','8','0.05','poor_call',NULL),('PB-015471-1-19','13','100','indel','0.65','1','0','11','14','0.09','0','1','9','8','9','7','0.05','poor_call',NULL),('PB-015493-1-1','11','93','transversion','0.89','1','0','26','27','0.03','0','1','45','43','14','9','0.60','poor_call',NULL),('PB-015493-1-2','11','87','indel','0.79','1','0','26','27','0.04','0','1','40','34','12','10','0.60','poor_call',NULL),('PB-015493-1-3','12','75','indel','0.85','1','0','23','23','0.08','0','1','39','29','11','11','0.60','poor_call',NULL),('PB-015493-1-4','12','100','transversion','1.00','1','0','49','48','0.37','1','2','51','45','56','54','0.30','good_call',NULL),('PB-015493-1-5','12','94','transversion','0.54','1','0','30','32','0.13','0','0','56','46','10','8','0.00','poor_call',NULL),('PB-015501-1-1','11','95','transition','0.75','1','0','29','29','0.20','0','1','44','39','46','46','0.05','good_call',NULL),('PB-015501-1-2','12','97','transversion','0.55','1','0','28','31','0.21','0','1','42','31','42','42','0.05','good_call',NULL),('PB-015501-1-3','12','95','transition','1.00','1','0','28','29','0.25','0','0','42','34','38','38','0.00','poor_call',NULL),('PB-015501-1-4','15','85','transversion','0.72','1','0','27','28','0.33','0','1','41','33','39','24','0.54','good_call',NULL),('PB-015501-1-5','16','98','transversion','1.00','0','0','27','27','0.42','1','1','42','33','43','28','0.36','good_call',NULL),('PB-015501-1-6','16','100','transition','0.95','1','0','30','28','0.45','0','0','56','32','25','22','0.00','poor_call',NULL),('PB-015501-1-7','17','97','transition','1.00','1','0','26','28','0.50','0','1','28','20','31','23','0.54','poor_call',NULL),('PB-015501-1-8','17','98','transversion','0.82','1','0','17','20','0.49','0','1','30','21','11','10','0.54','poor_call',NULL),('PB-015501-1-9','17','98','transition','1.00','1','0','18','19','0.47','1','3','16','13','33','19','0.32','poor_call',NULL),('PB-015501-1-10','17','100','transversion','1.00','1','0','18','18','0.47','0','1','29','16','22','17','0.54','poor_call',NULL),('PB-015501-1-11','17','92','transversion','0.86','1','0','18','17','0.47','0','1','40','23','18','14','0.54','poor_call',NULL),('PB-015501-1-12','17','100','transversion','1.00','1','0','20','19','0.46','0','1','29','20','27','24','0.54','poor_call',NULL),('PB-015501-1-13','17','96','transition','1.00','1','0','21','18','0.45','0','1','29','17','33','28','0.54','poor_call',NULL),('PB-015501-1-14','17','96','transversion','1.00','1','0','16','18','0.44','1','2','28','15','24','15','0.30','poor_call',NULL),('PB-015501-1-15','17','98','transversion','1.00','1','0','19','19','0.43','0','1','37','18','22','20','0.54','poor_call',NULL),('PB-015501-1-16','17','100','transversion','0.59','1','0','19','18','0.43','1','2','42','19','14','11','0.30','poor_call',NULL),('PB-015501-1-17','17','100','transversion','1.00','1','0','17','17','0.43','0','1','35','16','27','26','0.54','poor_call',NULL),('PB-015501-1-18','17','99','transition','0.96','1','0','15','16','0.42','0','1','27','13','16','16','0.54','poor_call',NULL),('PB-015501-1-19','17','97','transition','1.00','1','0','19','16','0.41','0','1','35','18','42','36','0.54','poor_call',NULL),('PB-015501-1-20','17','98','transversion','1.00','1','0','19','17','0.41','1','2','34','22','35','20','0.21','poor_call',NULL),('PB-015501-1-21','17','95','transversion','1.00','1','0','18','17','0.41','0','1','35','16','28','23','0.54','poor_call',NULL),('PB-015501-1-22','17','96','transversion','0.99','1','0','17','17','0.41','0','1','35','15','16','14','0.54','poor_call',NULL),('PB-015501-1-23','17','99','transversion','0.99','1','0','15','15','0.40','0','1','33','12','19','17','0.54','poor_call',NULL),('PB-015501-1-24','17','96','transversion','1.00','1','0','14','14','0.40','1','2','33','17','19','14','0.37','poor_call',NULL),('PB-015501-1-25','17','96','transversion','1.00','1','0','14','14','0.40','0','1','23','12','24','22','0.54','poor_call',NULL),('PB-015501-1-26','17','97','transversion','0.84','1','0','14','15','0.39','0','1','24','12','15','14','0.54','poor_call',NULL),('PB-015501-1-27','17','99','transition','1.00','1','0','15','15','0.39','2','3','21','15','20','14','0.28','poor_call',NULL),('PB-015501-1-28','17','99','transition','1.00','1','0','16','15','0.39','0','1','21','13','33','30','0.54','poor_call',NULL),('PB-015501-1-29','17','98','transversion','0.99','1','0','16','17','0.38','0','1','26','16','25','23','0.54','poor_call',NULL),('PB-015501-1-30','17','98','transition','0.99','1','0','18','17','0.37','0','1','44','19','17','16','0.54','poor_call',NULL),('PB-015501-1-31','17','97','transition','1.00','1','0','16','16','0.37','0','1','26','13','20','19','0.54','poor_call',NULL),('PB-015501-1-32','17','100','transition','1.00','1','0','16','16','0.37','1','2','14','13','26','13','0.21','poor_call',NULL),('PB-015501-1-33','17','99','transversion','0.99','1','0','16','16','0.36','0','1','26','10','15','13','0.54','poor_call',NULL),('PB-015501-1-34','17','99','transition','0.99','1','0','14','14','0.36','0','1','30','12','15','14','0.54','poor_call',NULL),('PB-015501-1-35','17','100','transversion','0.99','1','0','14','14','0.35','1','2','29','13','14','12','0.30','poor_call',NULL),('PB-015501-1-36','17','99','transversion','1.00','1','0','15','14','0.35','1','2','37','15','24','16','0.37','poor_call',NULL),('PB-015501-1-37','17','97','transversion','1.00','1','0','15','14','0.34','1','2','37','15','15','13','0.37','poor_call',NULL),('PB-015501-1-38','17','99','transversion','1.00','1','0','14','15','0.34','2','3','37','16','16','12','0.28','poor_call',NULL),('PB-015501-1-39','17','98','transition','0.97','1','0','15','15','0.33','0','1','42','15','19','16','0.54','poor_call',NULL),('PB-015501-1-40','16','99','transversion','1.00','1','0','14','15','0.33','1','3','42','16','18','13','0.27','poor_call',NULL),('PB-015501-1-41','14','99','transversion','1.00','0','0','14','14','0.32','1','1','15','12','37','15','0.36','poor_call',NULL),('PB-015501-1-42','13','98','transition','1.00','1','0','13','13','0.31','0','1','21','11','13','13','0.54','poor_call',NULL),('PB-015501-1-43','13','93','transversion','1.00','1','0','13','13','0.31','0','1','33','13','25','24','0.54','poor_call',NULL),('PB-015501-1-44','13','99','transversion','0.92','1','0','15','14','0.31','0','1','33','14','10','10','0.54','poor_call',NULL),('PB-015501-1-45','10','97','transversion','1.00','1','0','15','14','0.30','0','2','44','19','21','20','0.37','poor_call',NULL),('PB-015501-1-46','10','95','transversion','1.00','1','0','13','13','0.30','0','2','32','16','21','20','0.37','poor_call',NULL),('PB-015501-1-47','10','96','transition','1.00','0','0','13','13','0.29','0','0','16','14','22','14','0.00','poor_call',NULL),('PB-015501-1-48','10','96','transition','1.00','0','0','11','13','0.29','0','3','11','9','24','20','0.28','poor_call',NULL),('PB-015501-1-49','10','96','transversion','0.80','1','0','15','15','0.28','0','2','33','16','13','13','0.37','poor_call',NULL),('PB-015501-1-50','10','98','transversion','1.00','0','0','17','17','0.28','1','1','15','12','41','20','0.36','poor_call',NULL),('PB-015501-1-51','10','99','transversion','1.00','1','0','18','17','0.27','1','1','19','16','35','22','0.36','poor_call',NULL),('PB-015501-1-52','10','92','transversion','1.00','0','0','18','19','0.27','1','1','23','20','35','17','0.36','poor_call',NULL),('PB-015501-1-53','10','99','transversion','1.00','0','0','19','20','0.27','1','1','33','23','35','16','0.36','good_call',NULL),('PB-015501-1-54','10','97','transition','1.00','1','0','21','22','0.26','0','0','33','26','42','27','0.00','poor_call',NULL),('PB-015501-1-55','10','92','indel','1.00','1','0','24','23','0.26','0','2','44','18','15','14','0.37','poor_call',NULL),('PB-015501-1-56','10','96','transversion','1.00','1','0','24','22','0.25','1','1','48','40','44','26','0.36','poor_call',NULL),('PB-015501-1-57','10','98','indel','1.00','1','0','24','22','0.25','0','2','44','22','21','21','0.37','poor_call',NULL),('PB-015501-1-58','10','99','transition','1.00','1','0','15','16','0.23','1','1','15','12','15','10','0.36','poor_call',NULL),('PB-015501-1-59','10','99','transition','1.00','1','0','15','15','0.23','0','0','18','12','16','16','0.00','poor_call',NULL),('PB-015501-1-60','10','99','transition','1.00','0','0','17','16','0.22','0','3','26','12','24','18','0.28','poor_call',NULL),('PB-015501-1-61','10','99','transversion','1.00','0','0','17','17','0.21','0','2','33','14','18','16','0.37','poor_call',NULL),('PB-015501-1-62','9','98','transversion','1.00','1','0','16','15','0.20','0','1','14','12','17','14','0.36','poor_call',NULL),('PB-015501-1-63','9','97','transversion','1.00','1','0','14','14','0.20','0','1','20','17','29','18','0.36','poor_call',NULL),('PB-015501-1-64','8','99','transversion','1.00','1','0','14','14','0.20','0','1','19','17','25','25','0.36','poor_call',NULL),('PB-015501-1-65','8','97','transversion','1.00','1','0','13','14','0.20','0','1','11','10','19','19','0.36','poor_call',NULL),('PB-015501-1-66','8','92','transition','0.96','0','0','13','14','0.19','0','1','11','10','14','14','0.36','poor_call',NULL),('PB-015501-1-67','8','97','transition','1.00','1','0','13','14','0.19','0','1','13','11','24','24','0.36','poor_call',NULL),('PB-015501-1-68','8','97','transition','1.00','1','0','14','13','0.18','0','1','16','14','42','42','0.36','poor_call',NULL),('PB-015501-1-69','8','96','transversion','1.00','1','0','14','13','0.18','0','1','13','12','44','44','0.36','poor_call',NULL),('PB-015501-1-70','8','96','transversion','1.00','1','0','14','14','0.17','0','1','11','10','22','22','0.36','poor_call',NULL),('PB-015501-1-71','8','96','transversion','1.00','0','0','14','14','0.17','0','3','29','20','16','14','0.28','poor_call',NULL),('PB-015501-1-72','8','96','transversion','0.98','0','0','14','15','0.16','0','1','13','12','33','33','0.36','poor_call',NULL),('PB-015501-1-73','8','98','transversion','1.00','1','0','20','19','0.16','0','1','23','19','29','29','0.36','poor_call',NULL),('PB-015501-1-74','8','90','transversion','1.00','1','0','19','20','0.15','0','1','13','12','23','23','0.36','poor_call',NULL),('PB-015501-1-75','8','98','transition','1.00','0','0','19','20','0.15','0','2','16','16','22','16','0.23','poor_call',NULL),('PB-015501-1-76','8','98','transition','1.00','1','0','21','20','0.15','0','1','24','20','24','24','0.36','poor_call',NULL),('PB-015501-1-77','8','100','transversion','0.95','1','0','24','24','0.13','0','1','31','25','21','21','0.36','poor_call',NULL),('PB-015501-1-78','8','100','transition','0.97','1','0','25','22','0.13','0','1','37','31','24','24','0.36','poor_call',NULL),('PB-015501-1-79','8','100','transversion','0.96','1','0','23','21','0.13','0','3','32','22','22','16','0.28','poor_call',NULL),('PB-015501-1-80','8','100','transversion','1.00','1','0','19','21','0.13','0','1','24','22','19','19','0.36','poor_call',NULL),('PB-015501-1-81','8','95','transversion','1.00','1','0','18','20','0.12','0','0','18','0','0','0','0.00','good_call',NULL),('PB-015501-1-82','8','100','transition','1.00','0','0','18','18','0.12','0','3','16','14','17','16','0.27','poor_call',NULL),('PB-015501-1-83','8','98','transition','1.00','0','0','17','18','0.12','0','3','29','20','17','15','0.28','poor_call',NULL),('PB-015501-1-84','8','100','transition','1.00','1','0','17','18','0.11','0','1','16','14','17','17','0.36','poor_call',NULL),('PB-015501-1-85','8','100','transversion','1.00','1','0','17','18','0.11','0','1','12','11','20','20','0.36','poor_call',NULL),('PB-015501-1-86','8','94','transition','1.00','1','0','17','16','0.10','0','1','17','15','42','42','0.36','poor_call',NULL),('PB-015501-1-87','8','100','transition','1.00','0','0','16','16','0.10','0','4','24','24','16','14','0.22','poor_call',NULL),('PB-015501-1-88','8','92','transition','1.00','1','0','13','15','0.10','0','1','19','16','15','15','0.36','poor_call',NULL),('PB-015501-1-89','8','98','indel','0.93','0','0','13','14','0.10','0','3','10','10','10','10','0.27','poor_call',NULL),('PB-015501-1-90','8','96','transversion','0.97','1','0','25','28','0.09','0','1','48','28','33','33','0.36','good_call',NULL),('PB-015501-1-91','8','98','transition','0.99','1','0','29','31','0.09','0','1','48','31','33','33','0.36','good_call',NULL),('PB-015529-1-1','15','100','transition','1.00','1','0','41','41','0.20','3','3','51','41','51','40','0.00','good_call',NULL),('PB-015903-1-1','13','100','indel','1.00','1','0','46','45','0.11','2','2','56','45','56','46','0.00','good_call',NULL);
UNLOCK TABLES;
/*!40000 ALTER TABLE `ML_Features` ENABLE KEYS */;

--
-- Table structure for table `PRIMERS`
--

DROP TABLE IF EXISTS `PRIMERS`;
CREATE TABLE `PRIMERS` (
  `NAME` varchar(30) default NULL,
  `SEQID` varchar(30) default NULL,
  `SOURCE_DNA_SEQ` longtext,
  `SOURCE_PROTEIN_SEQ` longtext,
  `GB_ACC` varchar(30) default NULL,
  `FP` varchar(40) default NULL,
  `RP` varchar(40) default NULL,
  `Annotation` varchar(250) default NULL
) ENGINE=MyISAM DEFAULT CHARSET=latin1;

--
-- Dumping data for table `PRIMERS`
--


/*!40000 ALTER TABLE `PRIMERS` DISABLE KEYS */;
LOCK TABLES `PRIMERS` WRITE;
INSERT INTO `PRIMERS` VALUES ('Ik-Young','015471','CTATAATTGTACAGATCACTGTACATTGGCTAATACAATAGGTCAATGAGTTGCACATGTGTGGATAAATTATACATAAGGGTTCTTATGTAAGCTGTTTGATCCCAAAAAAGGGGTAAAGAACAAAAGCTTATCCTAGTCAAACTACTTGACTAACAAATATGTGCCGCATCAAATAACAATCCTATTTCTCCTATTCTATAACAGAATACCCCCAACCATTTTGTCAGGGGACTTATAAATACAAATTCAACAAGACTTTGTTTCCCACCGGTTATACCTGAAGATCAAGAACAGCTTCCCCATGCATTCTCTTGACAAATCTTTCAAACTCTATGAAGTTTTGTCGTTCCATGAGAAGTGAACTAAGCCTCAGGTAAGTAAAAGATGAAAAGTGCCTTCCATCTGGATCATTCATGGGCTTGGCATTATCCAAAACCTTGTTATAGCCAACTCTGTTTAGGCAAGGAAATCCATTCTGACTGGTAACTGGTAGGTCAACTTCCCACCCGGCATTCAACACTTGCCAGACTAGTCCCTCAATACTTAAATTCAATTAAAAAATATTCTACTGATTCCGTTGATTGCNAGTGNNATCAAAATTTATAAACAGCCTCCATCTCTAACCAAAAAANNNATGNNNTCNNGAACTCCACAAGCANNNNNNNCGAAATGACGNNNNNNATGACGAAT',NULL,'AW349673','GGGGTGCCGCATCAAATAACAATC','GCCTTCCTTGCCTAAACAGAGTTG','similar to PIR-T01213-T01213 beta-amylase - Arabidopsis thaliana {Arabidopsis thaliana;} , partial (43%)'),('Ik-Young','015493','CCACCATTGAAGATGATTGCTTTTGATTAAAATAAAACACGACTATTTAAAAACGATTACAAGACGCACAAAGGGACACTGCCACTACCAGCCATCAACACCCTGTACCTGACCTCACATTCATCTCTCTCAGGAACCCAATGCATTGCGGACCACACGATATTTTTGACACAAACAGATAACACTAATAGTAATAATACACATAACAGAGAAAAGTTACCACACTAATTAAACTAAAATCCCCAAACGAGAAAGAGCAAAAGAAATTATCAACGCAGAAACATGTTTGCGGTGGCCATAATCGGTTGTATGGGATGAGGAATCTGCCAGGGCTTGAGGAGAGGATCTGGAATCTCGGGAATCTCAACGGATAATCCCTCGACCTCTTCAGCGATCTCAAGGATGGAGTTCAAGAAGCGCAATCGATCGGCCAGTTCCATTGTCTGAGCCCTCAGAATGCTGTTCGCGGCTTCGGTCTCCACGCATGCTTCTTCCTTTGCCTTTATGTTCTCCGCCAGCTTCTTGTTCGCGCCTTGCAATCTGCTAACTTCATCGGTCAAATCCTCCNNCTGTTTCTGCTTCCTCATCCGCGATCGCCGCGCCGACTCGCGNNNCGACAGCATNCTCTTCCGCNNNNNCTCGTCGATCATTTGCGGATCTCCTCCTCCTTCNNNNNCNNNNCTTGTTGCAGTCNNNNGNNGNNG',NULL,'AW349688','GCGACCTGACCTCACATTCATCT','GCGGCTGGCGGAGAACATAAAG','similar to UP-Q941L6 (Q941L6) BZIP transcription factor BZI-3, partial (43%)'),('Ik-Young','015501','ACGAGGAACAGTTNNCNNGGCATANNGGTGGAGNNCGAGTCTAAGTGAATGTTCAACAAGCCAACTCATACAAAAGAANANNCGATAAGTTATCGGCGGTACAGGATCCCCATTTTCAAGTGAAGGAATCAAATGAATACTGGGATCACTCGATAATCCCAGATACATTAAAATGTGAAATTCTTAAATCAGCTTGTGAAAGGAAAAAAAAAAAGCAACTGCTAGAGAAGGAAATTCATCTGAAAGACCATTGGATTTCTTCAATAGTTTTTCCCTTTGTCTCAGGGACCCAAATGGTAACAAATACTACAGTCAAGGCACATACAACTGCATATATGGTGAAGGTTCCTCCAGAGCTCCAATCCAAAAGCATATTTGCTGTCAATGTAACCAACCAGGAAAACAACCAGTTGGCAAGTGTTGCCACACTTCCCGCGAGGCCTTTAATGTTTATTGGAAGAATCTCAGACATTATAATCCATGGCATNNCTCCCATTCCAAGAGAGAATGCAATAACCATGGCCACGACTCCAACCAGCGACAAGGTGCTCAATATCCCATACAAGGAAGAAGTTTCTGATATACTAGCCTTTATGTAGAATGTGATTGCAACAACTAAGAGACNANAAGACANNNNAGTTGCAGNGACAATAANNAGAANCNNNCGA',NULL,'AW349693','GCCTCCCCATTTTCAAGTGAAG','GCCGCAATCACATTCTACATAAAG','similar to UP-Q39416 (Q39416) Integral membrane protein, partial (93%)'),('Ik-Young','015529','TTANNTAGCAGNNAATTAAAAATTAAAAANNAGGACAAACAAATAAAAAAAGATTAACGAGGGAGCACATTATTTTCATGGGACAGAAGCATCTCCACTACTTGGCTCATGGAGGGTCTTTGATTCATGTCATCTTGCACACACTGCAAAGCCACCTTAACCAAAACCTCAACTTGCGAAACTTGGCATTGGCCTTCCAAGTTGGGATCAAGTATCTCCTCAATCCAAAACCCACTCGTGGGTGCATCGTTTATCTTGTCCGTTACCCACATCACCAACCGTCGCTGCTCTATGCCCCTACTGTTCTCAAGGCTGTGAATTTCCATAGGGCTCCTTCCAGTCACCATTTCCAACACCACAATCCCATAACTATAAACATCCACCTTGGAAGTTATGGGCAGATTGTAAACCCACTCCGGAGCCATGTAACCTCGTGTCCCTCTTATTCTTGNNAAAGTNNC',NULL,'AW349710','GCGAACGAGGGAGCACATTATTTT','GCGAAGGTGGATGTTTATAGTTATG','similar to PIR-S10930-S10930 S-receptor kinase homolog PK1 precursor - maize {Zea mays;} , partial (9%)'),('Ik-Young','015903','CNNNCNTTTACATAGGCNNNTTAAGNNGTTGATACAGATAATACCGCAGGAGAGCAAAAAAGAAAGAAAAAAAAAATAAAAGGGTTATTACAGAACGTGTTAAACTCCTCAAAACTCTTCTTAATCTAAAGAAAAACTATGTGGTATGGATAATAATAAACTATAATCATCACGATTCACCGAAAACTAGGGTTTGAAATGAGAGCAAGTAGCATGCTTCGTCAGAAGCGAAGGACTGAATCCCACCATGGAAGTATCAAAATCAATCTGCACCAACACATCCTCCAATTGATACCCTCCAATCACAATAGGGTTCCTCGGATTCTCACCTCCATCAACAAACCCTAAGCACATAACATCGTCGTTCACCTGCACCATGGAGTTTCTTCCGTGTATGCTCCACTTCACCATCTCGCTCTGCAGGACCAGATCAATGACCGGCACGTTGGGCCCCACTTGGGAGCTTCCAACGCCGTTGGATTCGAAGCAGAGCCCAAAGGGGGAAACTGGATCGACCCTTTTCATGCTCATAGACGAAGCGGCTTTCAAATAAGCGCTTTCGAAGTTTGCATAGATCGAGGTTTGGAGAGTGGTGTAAGGCACCACCGTGCTCAGCTGAGCACCCCCACCCAAGGGGGTGTCGAAAGAAACCTTTTTGCCGTTGATTTTGACGGAGTTAACGTTGATGCTGGTGCCGAATTC',NULL,'AW349765','GGGCTCCTCAAAACTCTTCTTAATC','GGCAACGGCAAAAAGGTTTCTT','weakly similar to UP-Q8GT67 (Q8GT67) Xyloglucan-specific fungal endoglucanase inhibitor protein, partial (25%)');
UNLOCK TABLES;
/*!40000 ALTER TABLE `PRIMERS` ENABLE KEYS */;

--
-- Table structure for table `PUTATIVE_SNPS`
--

DROP TABLE IF EXISTS `PUTATIVE_SNPS`;
CREATE TABLE `PUTATIVE_SNPS` (
  `SEQID` varchar(30) default NULL,
  `SNP_ID` varchar(50) default NULL,
  `CONTIG_NO` decimal(3,0) default NULL,
  `CONTIG_LENGTH` decimal(5,0) default NULL,
  `UNPAD_POSITION` decimal(5,0) default NULL,
  `PAD_POSITION` decimal(5,0) default NULL,
  `VARIATION_TYPE` varchar(10) default NULL,
  `TEMPLATE_DEPTH` decimal(5,0) default NULL,
  `SEQUENCE_DEPTH` decimal(5,0) default NULL,
  `PROBABILITY` decimal(3,2) default NULL,
  `ALGORITHM` varchar(30) default NULL,
  `DATE` date default NULL,
  KEY `putative_snps_ind` (`SEQID`)
) ENGINE=MyISAM DEFAULT CHARSET=latin1;

--
-- Dumping data for table `PUTATIVE_SNPS`
--


/*!40000 ALTER TABLE `PUTATIVE_SNPS` DISABLE KEYS */;
LOCK TABLES `PUTATIVE_SNPS` WRITE;
INSERT INTO `PUTATIVE_SNPS` VALUES ('015471','PB-015471-1-1','1','825','161','161','A/G','13','13','0.99','polybayes','2006-04-16'),('015471','PB-015471-1-2','1','825','204','204','C/T','13','13','0.99','polybayes','2006-04-16'),('015471','PB-015471-1-3','1','825','297','297','A/G','13','13','1.00','polybayes','2006-04-16'),('015471','PB-015471-1-4','1','825','336','336','A/-','13','13','1.00','polybayes','2006-04-16'),('015471','PB-015471-1-5','1','825','337','337','T/-','13','13','1.00','polybayes','2006-04-16'),('015471','PB-015471-1-6','1','825','338','338','G/-','13','13','1.00','polybayes','2006-04-16'),('015471','PB-015471-1-7','1','825','339','339','G/-','13','13','1.00','polybayes','2006-04-16'),('015471','PB-015471-1-8','1','825','340','340','G/-','13','13','1.00','polybayes','2006-04-16'),('015471','PB-015471-1-9','1','825','341','341','T/-','13','13','1.00','polybayes','2006-04-16'),('015471','PB-015471-1-10','1','825','342','342','A/-','13','13','1.00','polybayes','2006-04-16'),('015471','PB-015471-1-11','1','825','343','343','A/-','13','13','1.00','polybayes','2006-04-16'),('015471','PB-015471-1-12','1','825','347','347','A/G','13','13','1.00','polybayes','2006-04-16'),('015471','PB-015471-1-13','1','825','434','434','A/C','13','13','1.00','polybayes','2006-04-16'),('015471','PB-015471-1-14','1','825','464','464','A/T','13','13','1.00','polybayes','2006-04-16'),('015471','PB-015471-1-15','1','825','518','518','C/G','13','13','1.00','polybayes','2006-04-16'),('015471','PB-015471-1-16','1','825','705','706','T/-','13','13','1.00','polybayes','2006-04-16'),('015471','PB-015471-1-17','1','825','706','707','T/-','13','13','1.00','polybayes','2006-04-16'),('015471','PB-015471-1-18','1','825','750','754','A/T','13','13','0.76','polybayes','2006-04-16'),('015471','PB-015471-1-19','1','825','751','756','T/-','13','13','0.65','polybayes','2006-04-16'),('015471','PP-015471-1-1','1','825','161','161','A/G','12','11','0.85','polyphred','2006-04-16'),('015471','PP-015471-1-2','1','825','204','204','C/T','12','11','0.83','polyphred','2006-04-16'),('015471','PP-015471-1-3','1','825','518','518','C/G','12','11','0.81','polyphred','2006-04-16'),('015471','PP-015471-1-4','1','825','347','347','A/G','12','12','0.94','polyphred','2006-04-16'),('015471','PP-015471-1-5','1','825','464','464','A/T','12','12','0.98','polyphred','2006-04-16'),('015471','PP-015471-1-6','1','825','434','434','A/C','12','12','0.92','polyphred','2006-04-16'),('015471','PP-015471-1-7','1','825','335','335','ATGGGTAA/-','12','12','0.00','polyphred','2006-04-16'),('015471','PP-015471-1-8','1','825','297','297','A/G','12','12','0.99','polyphred','2006-04-16'),('015493','PB-015493-1-1','1','399','13','13','C/G','11','11','0.89','polybayes','2006-04-16'),('015493','PB-015493-1-2','1','399','15','15','A/-','11','11','0.79','polybayes','2006-04-16'),('015493','PB-015493-1-3','1','399','31','33','G/-','12','12','0.85','polybayes','2006-04-16'),('015493','PB-015493-1-4','1','399','253','255','G/T','12','12','1.00','polybayes','2006-04-16'),('015493','PB-015493-1-5','1','399','349','352','A/T','12','12','0.54','polybayes','2006-04-16'),('015493','PP-015493-1-1','1','399','253','255','G/T','11','11','0.99','polyphred','2006-04-16'),('015501','PB-015501-1-1','1','1134','229','232','A/G','11','11','0.75','polybayes','2006-04-16'),('015501','PB-015501-1-2','1','1134','233','236','A/C','12','12','0.55','polybayes','2006-04-16'),('015501','PB-015501-1-3','1','1134','289','292','A/G','12','12','1.00','polybayes','2006-04-16'),('015501','PB-015501-1-4','1','1134','377','386','A/C','15','15','0.72','polybayes','2006-04-16'),('015501','PB-015501-1-5','1','1134','481','495','G/T','16','16','1.00','polybayes','2006-04-16'),('015501','PB-015501-1-6','1','1134','505','520','A/G','16','16','0.95','polybayes','2006-04-16'),('015501','PB-015501-1-7','1','1134','572','589','C/T','17','17','1.00','polybayes','2006-04-16'),('015501','PB-015501-1-8','1','1134','583','600','G/T','17','17','0.82','polybayes','2006-04-16'),('015501','PB-015501-1-9','1','1134','601','618','A/G','17','17','1.00','polybayes','2006-04-16'),('015501','PB-015501-1-10','1','1134','603','620','A/C','17','17','1.00','polybayes','2006-04-16'),('015501','PB-015501-1-11','1','1134','605','623','A/C','17','17','0.86','polybayes','2006-04-16'),('015501','PB-015501-1-12','1','1134','617','635','A/T','17','17','1.00','polybayes','2006-04-16'),('015501','PB-015501-1-13','1','1134','619','637','A/G','17','17','1.00','polybayes','2006-04-16'),('015501','PB-015501-1-14','1','1134','631','649','G/T','17','17','1.00','polybayes','2006-04-16'),('015501','PB-015501-1-15','1','1134','642','661','G/T','17','17','1.00','polybayes','2006-04-16'),('015501','PB-015501-1-16','1','1134','646','665','A/C','17','17','0.59','polybayes','2006-04-16'),('015501','PB-015501-1-17','1','1134','650','669','G/T','17','17','1.00','polybayes','2006-04-16'),('015501','PB-015501-1-18','1','1134','653','672','A/G','17','17','0.96','polybayes','2006-04-16'),('015501','PB-015501-1-19','1','1134','665','685','A/G','17','17','1.00','polybayes','2006-04-16'),('015501','PB-015501-1-20','1','1134','666','686','A/T','17','17','1.00','polybayes','2006-04-16'),('015501','PB-015501-1-21','1','1134','667','687','A/T','17','17','1.00','polybayes','2006-04-16'),('015501','PB-015501-1-22','1','1134','670','690','A/T','17','17','0.99','polybayes','2006-04-16'),('015501','PB-015501-1-23','1','1134','679','699','A/T','17','17','0.99','polybayes','2006-04-16'),('015501','PB-015501-1-24','1','1134','684','704','C/G','17','17','1.00','polybayes','2006-04-16'),('015501','PB-015501-1-25','1','1134','686','706','A/T','17','17','1.00','polybayes','2006-04-16'),('015501','PB-015501-1-26','1','1134','690','710','A/C','17','17','0.84','polybayes','2006-04-16'),('015501','PB-015501-1-27','1','1134','693','713','A/G','17','17','1.00','polybayes','2006-04-16'),('015501','PB-015501-1-28','1','1134','697','717','C/T','17','17','1.00','polybayes','2006-04-16'),('015501','PB-015501-1-29','1','1134','704','725','A/T','17','17','0.99','polybayes','2006-04-16'),('015501','PB-015501-1-30','1','1134','715','736','A/G','17','17','0.99','polybayes','2006-04-16'),('015501','PB-015501-1-31','1','1134','719','741','C/T','17','17','1.00','polybayes','2006-04-16'),('015501','PB-015501-1-32','1','1134','720','742','C/T','17','17','1.00','polybayes','2006-04-16'),('015501','PB-015501-1-33','1','1134','721','743','G/T','17','17','0.99','polybayes','2006-04-16'),('015501','PB-015501-1-34','1','1134','728','751','A/G','17','17','0.99','polybayes','2006-04-16'),('015501','PB-015501-1-35','1','1134','738','761','A/C','17','17','0.99','polybayes','2006-04-16'),('015501','PB-015501-1-36','1','1134','742','765','G/T','17','17','1.00','polybayes','2006-04-16'),('015501','PB-015501-1-37','1','1134','745','768','A/C','17','17','1.00','polybayes','2006-04-16'),('015501','PB-015501-1-38','1','1134','751','774','G/T','17','17','1.00','polybayes','2006-04-16'),('015501','PB-015501-1-39','1','1134','760','785','C/T','17','17','0.97','polybayes','2006-04-16'),('015501','PB-015501-1-40','1','1134','763','788','G/T','16','16','1.00','polybayes','2006-04-16'),('015501','PB-015501-1-41','1','1134','767','792','G/T','14','14','1.00','polybayes','2006-04-16'),('015501','PB-015501-1-42','1','1134','778','804','A/G','13','13','1.00','polybayes','2006-04-16'),('015501','PB-015501-1-43','1','1134','783','809','A/T','13','13','1.00','polybayes','2006-04-16'),('015501','PB-015501-1-44','1','1134','785','811','A/T','13','13','0.92','polybayes','2006-04-16'),('015501','PB-015501-1-45','1','1134','792','818','G/T','10','10','1.00','polybayes','2006-04-16'),('015501','PB-015501-1-46','1','1134','797','823','G/T','10','10','1.00','polybayes','2006-04-16'),('015501','PB-015501-1-47','1','1134','800','826','A/G','10','10','1.00','polybayes','2006-04-16'),('015501','PB-015501-1-48','1','1134','803','829','C/T','10','10','1.00','polybayes','2006-04-16'),('015501','PB-015501-1-49','1','1134','813','840','G/T','10','10','0.80','polybayes','2006-04-16'),('015501','PB-015501-1-50','1','1134','820','847','A/T','10','10','1.00','polybayes','2006-04-16'),('015501','PB-015501-1-51','1','1134','824','851','A/T','10','10','1.00','polybayes','2006-04-16'),('015501','PB-015501-1-52','1','1134','828','856','A/T','10','10','1.00','polybayes','2006-04-16'),('015501','PB-015501-1-53','1','1134','830','858','G/T','10','10','1.00','polybayes','2006-04-16'),('015501','PB-015501-1-54','1','1134','838','866','C/T','10','10','1.00','polybayes','2006-04-16'),('015501','PB-015501-1-55','1','1134','842','871','A/-','10','10','1.00','polybayes','2006-04-16'),('015501','PB-015501-1-56','1','1134','847','876','A/T','10','10','1.00','polybayes','2006-04-16'),('015501','PB-015501-1-57','1','1134','848','878','A/-','10','10','1.00','polybayes','2006-04-16'),('015501','PB-015501-1-58','1','1134','873','905','A/G','10','10','1.00','polybayes','2006-04-16'),('015501','PB-015501-1-59','1','1134','876','908','A/G','10','10','1.00','polybayes','2006-04-16'),('015501','PB-015501-1-60','1','1134','888','920','C/T','10','10','1.00','polybayes','2006-04-16'),('015501','PB-015501-1-61','1','1134','891','923','G/T','10','10','1.00','polybayes','2006-04-16'),('015501','PB-015501-1-62','1','1134','904','936','A/C','9','9','1.00','polybayes','2006-04-16'),('015501','PB-015501-1-63','1','1134','908','940','A/T','9','9','1.00','polybayes','2006-04-16'),('015501','PB-015501-1-64','1','1134','910','942','A/T','8','8','1.00','polybayes','2006-04-16'),('015501','PB-015501-1-65','1','1134','912','944','A/T','8','8','1.00','polybayes','2006-04-16'),('015501','PB-015501-1-66','1','1134','913','945','A/G','8','8','0.96','polybayes','2006-04-16'),('015501','PB-015501-1-67','1','1134','916','948','A/G','8','8','1.00','polybayes','2006-04-16'),('015501','PB-015501-1-68','1','1134','928','960','C/T','8','8','1.00','polybayes','2006-04-16'),('015501','PB-015501-1-69','1','1134','930','962','G/T','8','8','1.00','polybayes','2006-04-16'),('015501','PB-015501-1-70','1','1134','938','970','G/T','8','8','1.00','polybayes','2006-04-16'),('015501','PB-015501-1-71','1','1134','946','978','A/T','8','8','1.00','polybayes','2006-04-16'),('015501','PB-015501-1-72','1','1134','949','981','A/C','8','8','0.98','polybayes','2006-04-16'),('015501','PB-015501-1-73','1','1134','956','988','G/T','8','8','1.00','polybayes','2006-04-16'),('015501','PB-015501-1-74','1','1134','961','993','G/T','8','8','1.00','polybayes','2006-04-16'),('015501','PB-015501-1-75','1','1134','963','995','A/G','8','8','1.00','polybayes','2006-04-16'),('015501','PB-015501-1-76','1','1134','969','1001','A/G','8','8','1.00','polybayes','2006-04-16'),('015501','PB-015501-1-77','1','1134','982','1014','G/T','8','8','0.95','polybayes','2006-04-16'),('015501','PB-015501-1-78','1','1134','985','1017','A/G','8','8','0.97','polybayes','2006-04-16'),('015501','PB-015501-1-79','1','1134','989','1021','A/T','8','8','0.96','polybayes','2006-04-16'),('015501','PB-015501-1-80','1','1134','992','1024','A/C','8','8','1.00','polybayes','2006-04-16'),('015501','PB-015501-1-81','1','1134','994','1026','A/T','8','8','1.00','polybayes','2006-04-16'),('015501','PB-015501-1-82','1','1134','998','1030','C/T','8','8','1.00','polybayes','2006-04-16'),('015501','PB-015501-1-83','1','1134','1002','1034','C/T','8','8','1.00','polybayes','2006-04-16'),('015501','PB-015501-1-84','1','1134','1004','1036','A/G','8','8','1.00','polybayes','2006-04-16'),('015501','PB-015501-1-85','1','1134','1006','1038','A/T','8','8','1.00','polybayes','2006-04-16'),('015501','PB-015501-1-86','1','1134','1015','1047','C/T','8','8','1.00','polybayes','2006-04-16'),('015501','PB-015501-1-87','1','1134','1017','1049','C/T','8','8','1.00','polybayes','2006-04-16'),('015501','PB-015501-1-88','1','1134','1022','1054','A/G','8','8','1.00','polybayes','2006-04-16'),('015501','PB-015501-1-89','1','1134','1024','1057','A/-','8','8','0.93','polybayes','2006-04-16'),('015501','PB-015501-1-90','1','1134','1028','1073','G/T','8','8','0.97','polybayes','2006-04-16'),('015501','PB-015501-1-91','1','1134','1029','1075','C/T','8','8','0.99','polybayes','2006-04-16'),('015501','PP-015501-1-1','1','1134','847','874','A/T','17','6','0.88','polyphred','2006-04-16'),('015501','PP-015501-1-2','1','1134','824','850','A/T','17','4','0.98','polyphred','2006-04-16'),('015501','PP-015501-1-3','1','1134','828','854','A/T','17','6','0.78','polyphred','2006-04-16'),('015501','PP-015501-1-4','1','1134','233','236','A/C','17','10','0.81','polyphred','2006-04-16'),('015501','PP-015501-1-5','1','1134','1024','1056','----/-','17','6','0.00','polyphred','2006-04-16'),('015501','PP-015501-1-6','1','1134','289','292','A/G','17','10','0.98','polyphred','2006-04-16'),('015501','PP-015501-1-7','1','1134','1025','1057','----/-','17','6','0.00','polyphred','2006-04-16'),('015501','PP-015501-1-8','1','1134','783','807','A/T','17','4','0.88','polyphred','2006-04-16'),('015501','PP-015501-1-9','1','1134','481','493','G/T','17','9','0.89','polyphred','2006-04-16'),('015501','PP-015501-1-10','1','1134','229','232','A/G','17','10','0.75','polyphred','2006-04-16'),('015501','PP-015501-1-11','1','1134','666','685','A/T','17','4','0.76','polyphred','2006-04-16'),('015501','PP-015501-1-12','1','1134','838','865','C/T','17','6','0.80','polyphred','2006-04-16'),('015529','PB-015529-1-1','1','321','63','68','C/T','15','15','1.00','polybayes','2006-04-16'),('015529','PP-015529-1-1','1','321','63','68','C/T','14','14','0.99','polyphred','2006-04-16'),('015529','PP-015529-1-2','1','321','37','38','---/-','14','8','0.00','polyphred','2006-04-16'),('015903','PB-015903-1-1','1','533','58','59','A/-','13','13','1.00','polybayes','2006-04-16');
UNLOCK TABLES;
/*!40000 ALTER TABLE `PUTATIVE_SNPS` ENABLE KEYS */;

--
-- Table structure for table `SAMPLE_GENOTYPES`
--

DROP TABLE IF EXISTS `SAMPLE_GENOTYPES`;
CREATE TABLE `SAMPLE_GENOTYPES` (
  `SEQID` varchar(30) default NULL,
  `SNP_ID` varchar(50) default NULL,
  `SAMPLE_CHROMAT` varchar(50) default NULL,
  `SAMPLE_NAME` varchar(30) default NULL,
  `SNP_POSITION_CHROMAT` decimal(5,0) default NULL,
  `BASE` varchar(30) default NULL,
  `BASE_QUALITY` decimal(2,0) default NULL,
  `SNP_QUALITY` decimal(3,2) default NULL,
  `DIRECTION` decimal(1,0) default NULL,
  KEY `sample_genotypes_ind` (`SEQID`)
) ENGINE=MyISAM DEFAULT CHARSET=latin1;

--
-- Dumping data for table `SAMPLE_GENOTYPES`
--


/*!40000 ALTER TABLE `SAMPLE_GENOTYPES` DISABLE KEYS */;
LOCK TABLES `SAMPLE_GENOTYPES` WRITE;
[truncated: 153,732 more chars]
