# Supplementary material for: SNP-PHAGE – High throughput SNP discovery pipeline
Source: BMC Bioinformatics. 2006 Oct 23;7:468. doi: 10.1186/1471-2105-7-468 (PMC1626092; doi:10.1186/1471-2105-7-468)
Supplement: Additional file 2 — Test dataset. This compressed file contains test data for recreating the demo website. It contains the database table entries and chromatogram files to test for proper installation of all functionalities provided. [file 1471-2105-7-468-S2.gz › test_data/TempDataStore/poly_dir/A01_015903Archer_.b_02.ab1.poly]

A01_015903Archer_.b_02.ab1 27830.166648 30112.034973 27830.166648 33376.884309 34558.409664
A  12  302773.398863  1.000000  C  14  149437.691803  4.935612  17011.964133  14896.681967  0.000000  3274.884334
C  29  140747.960656  0.464862  T  27  113173.108090  3.737869  0.000000  22430.636066  0.000000  22717.355538
T  35  67428.144814  0.304058  N  -1  -1.000000  -1.000000  0.000000  6121.337705  0.000000  22476.048271
T  50  134132.367828  0.787548  A  49  97561.636168  3.222255  21403.424642  0.000000  0.000000  24751.231072
A  59  87987.461005  0.545589  C  61  25341.481967  0.580020  16220.709987  3510.137705  0.000000  172.362333
A  71  77028.591087  0.525384  N  -1  -1.000000  -1.000000  14677.764403  85.613115  2427.108707  68.944933
G  81  169897.609510  1.258349  N  -1  -1.000000  -1.000000  0.000000  0.000000  19131.327457  0.000000
A  94  239235.690961  1.708834  N  -1  -1.000000  -1.000000  23381.560006  0.000000  18988.556357  0.000000
G  95  126495.194980  0.830000  N  -1  -1.000000  -1.000000  22748.556690  0.000000  19131.327457  0.000000
A  110  99381.520704  0.664647  A  117  84387.254642  0.787256  20612.170496  0.000000  5889.307893  0.000000
C  126  185095.554098  1.280842  A  127  149190.969177  1.186870  21799.051715  29065.652459  35.692775  68.944933
C  143  192715.121311  1.451791  T  147  144370.690430  0.995847  3085.891168  30949.140984  0.000000  9997.015335
A  154  129646.991778  0.939881  N  -1  -1.000000  -1.000000  19662.665521  85.613115  0.000000  5170.870001
T  165  108622.742489  0.753479  G  168  13527.561766  0.080140  0.000000  171.226230  1463.403779  21166.094538
G  178  84484.798679  0.596599  N  -1  -1.000000  -1.000000  0.000000  342.452459  14098.646167  0.000000
T  189  45986.270543  0.325543  A  186  29869.844001  0.203237  5024.463825  0.000000  0.000000  9031.786269
G  203  89695.943844  0.649236  A  202  17961.469108  0.130008  4114.521558  42.806557  17275.303152  0.000000
G  215  91087.962073  0.699944  C  210  24956.222951  0.191770  0.000000  1755.068852  17596.538128  0.000000
T  228  63463.811146  0.550322  C  222  23714.832787  0.205641  0.000000  898.937705  0.000000  7583.942668
A  236  38613.202312  0.354191  N  -1  -1.000000  -1.000000  8703.795603  513.678689  0.000000  965.229067
T  245  110174.003489  1.070261  N  -1  -1.000000  -1.000000  0.000000  0.000000  0.000000  21476.346738
G  258  103080.734509  1.079955  T  256  14961.050536  0.156744  0.000000  0.000000  19523.947984  5791.374401
T  268  191460.079906  2.213779  G  271  117107.995127  1.263750  0.000000  342.452459  13349.097890  24820.176005
T  280  152195.940365  1.642397  N  -1  -1.000000  -1.000000  0.000000  342.452459  0.000000  26302.492072
T  291  119964.184025  1.236435  A  287  84505.942764  0.870976  6883.911068  0.000000  4818.524639  26233.547139
A  303  62034.325025  0.616814  C  298  12670.740984  0.125986  13372.195063  513.678689  0.000000  0.000000
A  313  61559.572538  0.602480  C  311  26197.613115  0.256394  13372.195063  5222.400000  0.000000  0.000000
T  322  97143.411087  0.977658  G  323  26948.045206  0.269564  0.000000  0.000000  4283.133013  18718.549404
A  333  72241.503505  0.722640  N  -1  -1.000000  -1.000000  13807.384843  0.000000  1856.024306  379.197133
A  343  68008.293825  0.674373  G  341  12885.091814  0.127769  14559.076281  171.226230  2605.572583  1378.898667
T  353  95798.984886  0.923042  G  353  34015.214677  0.327743  0.000000  0.000000  5532.380142  18787.494337
A  364  63616.833317  0.621570  C  362  9331.829508  0.091177  14400.825452  1926.295082  0.000000  0.000000
A  374  102190.472921  1.038497  C  376  11343.737705  0.126780  19939.604472  1583.842623  0.000000  0.000000
A  386  138865.102575  1.551993  N  -1  -1.000000  -1.000000  26427.888467  0.000000  0.000000  0.000000
C  394  161423.527869  1.831397  N  -1  -1.000000  -1.000000  712.128731  23971.672131  0.000000  0.000000
T  405  111483.957223  1.207998  A  402  16299.835402  0.176619  2175.948901  11172.511475  0.000000  21510.819204
C  411  184367.842623  1.896142  A  416  74694.391357  0.682053  2888.077632  16394.911475  0.000000  3033.577067
T  424  158090.732166  1.443567  N  -1  -1.000000  -1.000000  0.000000  1412.616393  71.385550  29956.573539
A  437  64526.775584  0.558148  N  -1  -1.000000  -1.000000  14123.886501  0.000000  0.000000  0.000000
A  448  64843.277242  0.564654  N  -1  -1.000000  -1.000000  14638.201696  128.419672  0.000000  0.000000
T  456  75184.449815  0.656514  N  -1  -1.000000  -1.000000  0.000000  0.000000  0.000000  16133.114403
C  470  68875.750820  0.612450  N  -1  -1.000000  -1.000000  0.000000  14597.036066  0.000000  0.000000
A  478  79837.543304  0.706620  N  -1  -1.000000  -1.000000  16972.401426  128.419672  0.000000  0.000000
T  488  119550.514425  1.079464  N  -1  -1.000000  -1.000000  0.000000  0.000000  0.000000  23372.332405
C  502  59415.501639  0.546006  N  -1  -1.000000  -1.000000  0.000000  11686.190164  0.000000  0.000000
A  511  112516.339523  1.140935  N  -1  -1.000000  -1.000000  22036.427959  0.000000  0.000000  0.000000
C  520  116476.642623  1.179858  N  -1  -1.000000  -1.000000  0.000000  22687.475410  0.000000  0.000000
G  534  70136.303086  0.762917  N  -1  -1.000000  -1.000000  0.000000  0.000000  13706.025641  0.000000
A  546  143493.939328  1.726008  N  -1  -1.000000  -1.000000  28010.396759  85.613115  0.000000  0.000000
T  554  81803.163417  0.898610  N  -1  -1.000000  -1.000000  0.000000  85.613115  0.000000  16064.169470
T  567  59533.949946  0.642021  N  -1  -1.000000  -1.000000  0.000000  0.000000  0.000000  11893.001002
C  579  82231.396721  0.902016  N  -1  -1.000000  -1.000000  0.000000  16223.685246  0.000000  0.000000
A  587  117461.677933  1.269862  N  -1  -1.000000  -1.000000  24924.505590  0.000000  0.000000  0.000000
C  596  100424.183607  1.043239  N  -1  -1.000000  -1.000000  0.000000  22644.668852  0.000000  0.000000
C  609  104662.032787  1.109304  N  -1  -1.000000  -1.000000  0.000000  23158.347541  0.000000  0.000000
G  622  81665.069445  0.825951  N  -1  -1.000000  -1.000000  0.000000  0.000000  17775.002003  34.472467
A  634  85969.762933  0.897493  N  -1  -1.000000  -1.000000  16893.276011  0.000000  0.000000  0.000000
A  645  87354.457688  0.941947  N  -1  -1.000000  -1.000000  19781.353643  0.000000  0.000000  0.000000
A  655  70382.056263  0.745099  N  -1  -1.000000  -1.000000  15548.143964  0.000000  0.000000  0.000000
A  665  86761.017079  0.995551  N  -1  -1.000000  -1.000000  16853.713304  0.000000  0.000000  0.000000
C  673  154916.931148  1.767559  N  -1  -1.000000  -1.000000  0.000000  29921.783607  0.000000  0.000000
T  685  130823.011027  1.346153  N  -1  -1.000000  -1.000000  0.000000  0.000000  249.849426  25268.318072
A  694  94277.931464  0.923913  N  -1  -1.000000  -1.000000  18001.031815  0.000000  214.156651  0.000000
G  706  74597.899974  0.748046  N  -1  -1.000000  -1.000000  197.813536  0.000000  16954.068176  0.000000
G  718  159975.018030  1.646833  N  -1  -1.000000  -1.000000  79.125415  0.000000  34300.756878  103.417400
G  731  175679.839077  1.711073  N  -1  -1.000000  -1.000000  0.000000  85.613115  34621.991854  34.472467
T  742  60051.036946  0.535817  N  -1  -1.000000  -1.000000  0.000000  42.806557  0.000000  13582.151869
T  754  64739.292413  0.591324  N  -1  -1.000000  -1.000000  0.000000  42.806557  0.000000  12789.285136
T  765  65049.544613  0.606690  N  -1  -1.000000  -1.000000  0.000000  0.000000  0.000000  12237.725669
G  778  144198.811433  1.351604  T  779  16960.453603  0.150852  0.000000  0.000000  28411.448985  2378.600200
A  788  83991.627569  0.747051  N  -1  -1.000000  -1.000000  19029.662205  0.000000  0.000000  448.142067
A  798  99974.961313  0.949084  N  -1  -1.000000  -1.000000  19741.790936  0.000000  0.000000  137.889867
A  808  68483.046313  0.669737  N  -1  -1.000000  -1.000000  14915.140647  85.613115  0.000000  0.000000
T  819  88456.349485  0.887456  N  -1  -1.000000  -1.000000  435.189780  0.000000  71.385550  17408.595670
G  831  166256.946449  1.645132  N  -1  -1.000000  -1.000000  39.562707  0.000000  32694.581998  0.000000
A  841  132614.194824  1.304126  N  -1  -1.000000  -1.000000  25320.132663  0.000000  0.000000  0.000000
G  853  125924.110578  1.293100  N  -1  -1.000000  -1.000000  0.000000  0.000000  24735.093149  0.000000
A  866  150417.413103  1.446754  N  -1  -1.000000  -1.000000  33707.426608  0.000000  0.000000  0.000000
G  875  113859.952592  1.011758  N  -1  -1.000000  -1.000000  0.000000  0.000000  24199.701523  0.000000
C  885  139849.022951  1.191038  N  -1  -1.000000  -1.000000  0.000000  26625.678689  0.000000  0.000000
A  896  74021.825333  0.632758  N  -1  -1.000000  -1.000000  16655.899768  0.000000  0.000000  310.252200
A  906  70302.930848  0.606134  N  -1  -1.000000  -1.000000  15666.832085  0.000000  0.000000  0.000000
G  918  124817.634550  1.104399  N  -1  -1.000000  -1.000000  0.000000  0.000000  24235.394298  0.000000
T  930  70737.501615  0.596176  N  -1  -1.000000  -1.000000  0.000000  0.000000  0.000000  13616.624336
A  939  55150.413957  0.471854  N  -1  -1.000000  -1.000000  11789.686771  0.000000  0.000000  0.000000
G  952  82521.696048  0.780203  N  -1  -1.000000  -1.000000  0.000000  0.000000  16240.212674  34.472467
C  961  98626.308197  0.978822  N  -1  -1.000000  -1.000000  0.000000  18663.659016  0.000000  0.000000
A  973  67850.042996  0.692132  C  976  14811.068852  0.164982  15389.893134  1583.842623  0.000000  413.669600
T  984  138751.678362  1.545571  N  -1  -1.000000  -1.000000  79.125415  385.259016  178.463876  26130.129739
G  997  187672.611513  2.034107  N  -1  -1.000000  -1.000000  0.000000  0.000000  36478.016159  206.834800
C  1006  151064.340984  1.556638  N  -1  -1.000000  -1.000000  0.000000  29279.685246  0.000000  34.472467
T  1020  118516.340424  1.131426  N  -1  -1.000000  -1.000000  0.000000  171.226230  35.692775  25268.318072
T  1032  69634.382681  0.635519  N  -1  -1.000000  -1.000000  0.000000  0.000000  0.000000  15098.940403
C  1042  54621.167213  0.524938  N  -1  -1.000000  -1.000000  0.000000  11814.609836  0.000000  0.000000
G  1056  71421.242989  0.697195  N  -1  -1.000000  -1.000000  0.000000  256.839344  16061.748798  34.472467
T  1066  62257.274813  0.598237  N  -1  -1.000000  -1.000000  0.000000  0.000000  0.000000  12203.253203
C  1077  80433.521311  0.788243  N  -1  -1.000000  -1.000000  0.000000  15710.006557  0.000000  0.000000
A  1086  114652.725716  1.143985  N  -1  -1.000000  -1.000000  21957.302544  0.000000  0.000000  172.362333
G  1098  98904.679822  0.942825  N  -1  -1.000000  -1.000000  0.000000  0.000000  18881.478032  0.000000
A  1111  154808.873612  1.534009  N  -1  -1.000000  -1.000000  34736.056997  0.000000  0.000000  0.000000
A  1121  123396.084026  1.263897  N  -1  -1.000000  -1.000000  24331.064981  0.000000  0.000000  137.889867
G  1132  134133.448853  1.413946  N  -1  -1.000000  -1.000000  0.000000  0.000000  26376.960804  0.000000
C  1142  145028.616393  1.504035  N  -1  -1.000000  -1.000000  0.000000  28509.167213  0.000000  0.000000
G  1157  85805.431358  0.825324  N  -1  -1.000000  -1.000000  0.000000  0.000000  16811.297075  0.000000
A  1165  142544.434353  1.331144  N  -1  -1.000000  -1.000000  30938.037098  0.000000  0.000000  0.000000
A  1177  115325.291740  1.009885  N  -1  -1.000000  -1.000000  22788.119397  0.000000  0.000000  68.944933
G  1187  71956.634616  0.602131  N  -1  -1.000000  -1.000000  316.501658  0.000000  15740.513822  0.000000
G  1200  223401.079396  1.882769  N  -1  -1.000000  -1.000000  0.000000  0.000000  43331.028980  0.000000
A  1211  158290.391853  1.222032  N  -1  -1.000000  -1.000000  30542.410025  0.000000  35.692775  0.000000
C  1220  149394.885246  1.102797  N  -1  -1.000000  -1.000000  0.000000  29322.491803  0.000000  344.724667
T  1234  143060.736696  1.060278  N  -1  -1.000000  -1.000000  118.688122  0.000000  464.006076  27681.390739
G  1246  131599.261820  0.961322  N  -1  -1.000000  -1.000000  0.000000  0.000000  28304.370660  0.000000
A  1256  102546.537286  0.750483  N  -1  -1.000000  -1.000000  22708.993982  0.000000  0.000000  0.000000
A  1267  94040.555220  0.710317  N  -1  -1.000000  -1.000000  20809.984033  299.645902  0.000000  137.889867
T  1279  117516.638891  0.882151  N  -1  -1.000000  -1.000000  0.000000  128.419672  0.000000  22648.410605
C  1289  80048.262295  0.612396  N  -1  -1.000000  -1.000000  0.000000  17336.655738  0.000000  0.000000
C  1301  156672.000000  1.231839  N  -1  -1.000000  -1.000000  0.000000  30777.914754  0.000000  0.000000
C  1312  114336.314754  0.842834  N  -1  -1.000000  -1.000000  0.000000  22302.216393  0.000000  344.724667
A  1322  139933.295672  1.121705  N  -1  -1.000000  -1.000000  31650.165829  0.000000  0.000000  275.779733
C  1330  153589.927869  1.249564  N  -1  -1.000000  -1.000000  0.000000  29793.363934  0.000000  0.000000
C  1344  165490.150820  1.341801  N  -1  -1.000000  -1.000000  0.000000  32104.918033  0.000000  0.000000
A  1354  128024.920779  1.019491  N  -1  -1.000000  -1.000000  25161.881834  128.419672  0.000000  723.921800
T  1366  167743.022834  1.339588  N  -1  -1.000000  -1.000000  197.813536  0.000000  678.162727  31955.976607
G  1379  163365.831665  1.240067  N  -1  -1.000000  -1.000000  316.501658  0.000000  32444.732572  0.000000
G  1390  128672.454261  0.927890  N  -1  -1.000000  -1.000000  0.000000  0.000000  24663.707599  0.000000
A  1403  108837.007745  0.778588  N  -1  -1.000000  -1.000000  24528.878518  0.000000  71.385550  0.000000
A  1413  121655.324906  0.852725  N  -1  -1.000000  -1.000000  25834.447858  0.000000  0.000000  0.000000
G  1426  108720.192976  0.781233  N  -1  -1.000000  -1.000000  0.000000  0.000000  21165.815639  172.362333
T  1438  77597.522483  0.559854  N  -1  -1.000000  -1.000000  0.000000  0.000000  71.385550  15202.357803
A  1446  69630.364824  0.526030  N  -1  -1.000000  -1.000000  15745.957500  0.000000  0.000000  0.000000
T  1459  145611.699230  1.174537  N  -1  -1.000000  -1.000000  0.000000  0.000000  249.849426  28646.619806
C  1469  81503.685246  0.668141  N  -1  -1.000000  -1.000000  0.000000  15710.006557  0.000000  0.000000
A  1478  138232.099259  1.178111  N  -1  -1.000000  -1.000000  26269.637638  0.000000  0.000000  0.000000
A  1490  125928.097293  1.100937  N  -1  -1.000000  -1.000000  24647.566639  0.000000  0.000000  0.000000
A  1502  121813.575735  1.101002  N  -1  -1.000000  -1.000000  26704.827418  0.000000  0.000000  0.000000
A  1514  98669.391972  0.897378  N  -1  -1.000000  -1.000000  22313.366910  0.000000  0.000000  0.000000
T  1526  92351.738219  0.847760  N  -1  -1.000000  -1.000000  0.000000  0.000000  0.000000  17649.902937
C  1537  88695.186885  0.836701  N  -1  -1.000000  -1.000000  0.000000  17507.881967  0.000000  0.000000
A  1546  108283.129843  1.041151  N  -1  -1.000000  -1.000000  24370.627688  0.000000  0.000000  68.944933
A  1557  98748.517387  0.922264  N  -1  -1.000000  -1.000000  21442.987349  0.000000  0.000000  34.472467
T  1571  108036.710556  0.982297  N  -1  -1.000000  -1.000000  0.000000  0.000000  178.463876  21097.149604
C  1582  101109.088525  0.951828  N  -1  -1.000000  -1.000000  0.000000  19434.177049  35.692775  0.000000
T  1595  114103.864690  1.054693  N  -1  -1.000000  -1.000000  0.000000  0.000000  678.162727  24165.199138
G  1609  128672.454261  1.216486  N  -1  -1.000000  -1.000000  0.000000  0.000000  25306.177551  0.000000
C  1617  83558.400000  0.787927  N  -1  -1.000000  -1.000000  0.000000  16394.911475  0.000000  0.000000
A  1628  105395.052211  1.031032  N  -1  -1.000000  -1.000000  19741.790936  0.000000  35.692775  0.000000
C  1638  167202.413115  1.624974  N  -1  -1.000000  -1.000000  0.000000  32618.596721  0.000000  0.000000
C  1651  150593.468852  1.364312  N  -1  -1.000000  -1.000000  0.000000  29194.072131  0.000000  0.000000
A  1661  143454.376621  1.230625  N  -1  -1.000000  -1.000000  27852.145930  0.000000  0.000000  0.000000
A  1673  118569.433737  0.987359  N  -1  -1.000000  -1.000000  23223.309177  0.000000  0.000000  0.000000
C  1683  190146.727869  1.557692  N  -1  -1.000000  -1.000000  0.000000  36043.121311  0.000000  0.000000
A  1696  138865.102575  1.065893  N  -1  -1.000000  -1.000000  24251.939567  0.000000  0.000000  34.472467
C  1705  171868.327869  1.282062  N  -1  -1.000000  -1.000000  0.000000  32961.049180  0.000000  0.000000
A  1718  124939.029611  0.893490  N  -1  -1.000000  -1.000000  27970.834052  0.000000  0.000000  206.834800
T  1730  153126.696965  1.098003  N  -1  -1.000000  -1.000000  0.000000  0.000000  392.620526  29508.431473
C  1741  56804.301639  0.387965  N  -1  -1.000000  -1.000000  0.000000  12884.773770  0.000000  0.000000
C  1754  181242.963934  1.280353  N  -1  -1.000000  -1.000000  0.000000  34801.731148  0.000000  0.000000
T  1768  196596.477440  1.375175  N  -1  -1.000000  -1.000000  0.000000  0.000000  571.084402  34437.994207
C  1778  64381.062295  0.436300  N  -1  -1.000000  -1.000000  0.000000  14554.229508  0.000000  0.000000
C  1790  161851.593443  1.158947  N  -1  -1.000000  -1.000000  0.000000  30478.268852  0.000000  0.000000
A  1801  164699.550433  1.143888  N  -1  -1.000000  -1.000000  31175.413342  0.000000  35.692775  448.142067
A  1812  136214.401187  0.963071  N  -1  -1.000000  -1.000000  26348.763053  0.000000  0.000000  172.362333
T  1824  138372.481228  0.980166  N  -1  -1.000000  -1.000000  0.000000  0.000000  785.241052  26371.437005
T  1837  80010.595150  0.580532  N  -1  -1.000000  -1.000000  0.000000  0.000000  678.162727  17270.705804
G  1850  163972.608842  1.229825  N  -1  -1.000000  -1.000000  0.000000  0.000000  31588.105970  0.000000
A  1861  124622.527952  0.927150  N  -1  -1.000000  -1.000000  27891.708637  128.419672  0.000000  0.000000
T  1872  136200.715828  0.964619  N  -1  -1.000000  -1.000000  0.000000  0.000000  392.620526  26026.712339
A  1882  104801.611602  0.766698  N  -1  -1.000000  -1.000000  20018.729887  85.613115  0.000000  0.000000
C  1892  230941.377049  1.811124  N  -1  -1.000000  -1.000000  0.000000  43833.914754  0.000000  0.000000
C  1906  150379.436066  1.043079  N  -1  -1.000000  -1.000000  0.000000  33731.567213  0.000000  137.889867
C  1918  142117.770492  0.993681  N  -1  -1.000000  -1.000000  0.000000  27439.003279  0.000000  275.779733
T  1932  187151.021572  1.329544  N  -1  -1.000000  -1.000000  0.000000  0.000000  392.620526  35058.498607
C  1942  67719.973770  0.464290  N  -1  -1.000000  -1.000000  0.000000  14811.068852  0.000000  0.000000
C  1955  171055.003279  1.232458  N  -1  -1.000000  -1.000000  0.000000  33431.921311  0.000000  0.000000
A  1966  146065.515302  0.987622  N  -1  -1.000000  -1.000000  32639.233511  0.000000  0.000000  413.669600
A  1976  128816.174925  0.881666  N  -1  -1.000000  -1.000000  27733.457808  0.000000  0.000000  0.000000
T  1989  151678.853364  1.035175  N  -1  -1.000000  -1.000000  0.000000  0.000000  142.771100  29370.541606
C  2000  119473.101639  0.806854  N  -1  -1.000000  -1.000000  0.000000  23243.960656  0.000000  0.000000
A  2011  151564.731614  1.013541  N  -1  -1.000000  -1.000000  28801.650905  0.000000  0.000000  0.000000
C  2020  208082.675410  1.469488  N  -1  -1.000000  -1.000000  0.000000  39296.419672  0.000000  0.000000
A  2034  165253.428335  1.121332  N  -1  -1.000000  -1.000000  31887.542073  0.000000  0.000000  172.362333
A  2045  106304.994479  0.710186  N  -1  -1.000000  -1.000000  22669.431275  0.000000  0.000000  0.000000
T  2058  138786.150829  0.980118  N  -1  -1.000000  -1.000000  0.000000  0.000000  571.084402  26371.437005
A  2069  129726.117192  0.872354  N  -1  -1.000000  -1.000000  24805.817469  0.000000  749.548277  0.000000
G  2082  90052.871595  0.622879  N  -1  -1.000000  -1.000000  0.000000  0.000000  17489.459802  0.000000
G  2095  219117.946383  1.576684  N  -1  -1.000000  -1.000000  0.000000  0.000000  41760.546875  0.000000
G  2108  171646.555490  1.159742  N  -1  -1.000000  -1.000000  0.000000  0.000000  32837.353099  0.000000
T  2120  76563.348482  0.510419  N  -1  -1.000000  -1.000000  0.000000  0.000000  142.771100  14857.633136
T  2133  88008.207418  0.603996  N  -1  -1.000000  -1.000000  0.000000  0.000000  285.542201  16684.673870
C  2143  78592.839344  0.563979  N  -1  -1.000000  -1.000000  0.000000  17679.108197  0.000000  0.000000
C  2155  149822.950820  1.185259  N  -1  -1.000000  -1.000000  0.000000  28466.360656  0.000000  0.000000
T  2170  170673.182502  1.366892  N  -1  -1.000000  -1.000000  0.000000  0.000000  749.548277  32748.843340
C  2180  82702.268852  0.629877  N  -1  -1.000000  -1.000000  0.000000  15966.845902  285.542201  0.000000
G  2195  109933.747330  0.874638  N  -1  -1.000000  -1.000000  237.376244  0.000000  21522.743390  0.000000
G  2207  122711.760818  0.991920  N  -1  -1.000000  -1.000000  39.562707  0.000000  23842.773772  0.000000
A  2220  146263.328838  1.151886  N  -1  -1.000000  -1.000000  27773.020515  0.000000  0.000000  0.000000
T  2231  166570.958968  1.391665  N  -1  -1.000000  -1.000000  0.000000  0.000000  321.234976  29094.761873
T  2244  105347.858155  0.883907  N  -1  -1.000000  -1.000000  0.000000  0.000000  35.692775  20649.007538
C  2253  121998.688525  0.999476  N  -1  -1.000000  -1.000000  0.000000  20375.921311  0.000000  0.000000
T  2268  220520.369312  1.757670  N  -1  -1.000000  -1.000000  0.000000  0.000000  428.313301  38161.020608
C  2278  110226.885246  0.789283  N  -1  -1.000000  -1.000000  39.562707  19220.144262  0.000000  0.000000
A  2290  194965.021508  1.436790  N  -1  -1.000000  -1.000000  37545.009215  0.000000  0.000000  34.472467
C  2299  179958.767213  1.302877  N  -1  -1.000000  -1.000000  0.000000  35058.570492  0.000000  0.000000
C  2312  192458.281967  1.301715  N  -1  -1.000000  -1.000000  0.000000  32062.111475  0.000000  34.472467
T  2327  204938.814375  1.312850  N  -1  -1.000000  -1.000000  0.000000  0.000000  535.391627  38712.580075
C  2337  60870.924590  0.370430  N  -1  -1.000000  -1.000000  0.000000  13312.839344  0.000000  0.000000
C  2351  197167.003279  1.265630  N  -1  -1.000000  -1.000000  0.000000  33217.888525  0.000000  34.472467
A  2362  155046.249856  0.976084  N  -1  -1.000000  -1.000000  29751.155879  42.806557  0.000000  448.142067
T  2373  256957.766586  1.568584  N  -1  -1.000000  -1.000000  0.000000  0.000000  464.006076  42849.276075
C  2386  130217.547541  0.734402  N  -1  -1.000000  -1.000000  79.125415  22601.862295  0.000000  0.000000
A  2397  175262.793279  1.041491  N  -1  -1.000000  -1.000000  33628.301193  0.000000  0.000000  0.000000
A  2409  165332.553750  0.945923  N  -1  -1.000000  -1.000000  31610.603122  0.000000  0.000000  0.000000
C  2419  241685.822951  1.406613  N  -1  -1.000000  -1.000000  0.000000  39638.872131  0.000000  0.000000
A  2432  158171.703731  0.888636  N  -1  -1.000000  -1.000000  29830.281294  0.000000  0.000000  34.472467
A  2444  122881.768832  0.703931  N  -1  -1.000000  -1.000000  27337.830735  0.000000  0.000000  0.000000
A  2457  177873.931960  1.069215  N  -1  -1.000000  -1.000000  33944.802852  0.000000  0.000000  0.000000
C  2467  206327.606557  1.158755  N  -1  -1.000000  -1.000000  0.000000  38825.547541  0.000000  0.000000
C  2481  179873.154098  1.005014  N  -1  -1.000000  -1.000000  0.000000  35015.763934  0.000000  103.417400
C  2493  180600.865574  0.995274  N  -1  -1.000000  -1.000000  0.000000  30521.075410  0.000000  310.252200
T  2507  239169.973782  1.375942  N  -1  -1.000000  -1.000000  0.000000  0.000000  785.241052  45469.183543
A  2519  201848.932575  1.092741  N  -1  -1.000000  -1.000000  35171.246778  0.000000  0.000000  0.000000
A  2530  168418.444918  0.898823  N  -1  -1.000000  -1.000000  28603.837368  0.000000  0.000000  0.000000
G  2542  105400.764891  0.561583  N  -1  -1.000000  -1.000000  0.000000  0.000000  18203.315305  0.000000
C  2553  166431.895082  0.956193  N  -1  -1.000000  -1.000000  0.000000  27867.068852  0.000000  0.000000
A  2566  161851.035509  0.925483  N  -1  -1.000000  -1.000000  28049.959466  0.000000  0.000000  0.000000
C  2576  257909.508197  1.442611  N  -1  -1.000000  -1.000000  0.000000  44347.593443  0.000000  68.944933
A  2588  196982.719579  1.054606  N  -1  -1.000000  -1.000000  36714.192362  0.000000  0.000000  620.504400
T  2601  221761.378112  1.193236  N  -1  -1.000000  -1.000000  0.000000  0.000000  499.698851  42504.551409
A  2612  178229.996325  0.937867  N  -1  -1.000000  -1.000000  30581.972732  0.000000  0.000000  0.000000
A  2624  173996.786646  0.916735  N  -1  -1.000000  -1.000000  32995.297877  0.000000  0.000000  0.000000
C  2634  200120.655738  1.091866  N  -1  -1.000000  -1.000000  0.000000  32447.370492  0.000000  0.000000
A  2647  202323.685063  1.104928  N  -1  -1.000000  -1.000000  33588.738486  0.000000  0.000000  172.362333
T  2661  185048.201105  0.992211  N  -1  -1.000000  -1.000000  0.000000  0.000000  249.849426  28370.840072
C  2674  87753.442623  0.451254  N  -1  -1.000000  -1.000000  0.000000  16694.557377  0.000000  0.000000
G  2689  89981.486045  0.482222  N  -1  -1.000000  -1.000000  0.000000  0.000000  15240.814971  0.000000
T  2701  65980.301214  0.367761  N  -1  -1.000000  -1.000000  0.000000  0.000000  71.385550  12685.867736
C  2713  93532.327869  0.583782  N  -1  -1.000000  -1.000000  0.000000  17893.140984  0.000000  0.000000
G  2727  79809.045140  0.532512  N  -1  -1.000000  -1.000000  0.000000  0.000000  13206.326790  0.000000
T  2739  67324.727414  0.496211  N  -1  -1.000000  -1.000000  0.000000  0.000000  0.000000  12927.175003
T  2753  126307.117893  1.013806  N  -1  -1.000000  -1.000000  0.000000  0.000000  0.000000  21786.598938
C  2763  148453.140984  1.238988  N  -1  -1.000000  -1.000000  0.000000  24228.511475  0.000000  0.000000
A  2774  228870.261652  1.996228  N  -1  -1.000000  -1.000000  37584.571922  0.000000  0.000000  172.362333
C  2784  231198.216393  1.970898  N  -1  -1.000000  -1.000000  0.000000  38183.449180  0.000000  0.000000
C  2798  218227.829508  1.789912  N  -1  -1.000000  -1.000000  0.000000  35957.508197  35.692775  0.000000
T  2813  193287.120640  1.432091  N  -1  -1.000000  -1.000000  0.000000  0.000000  820.933827  36954.484274
G  2826  187886.768164  1.293104  N  -1  -1.000000  -1.000000  276.938951  0.000000  31623.798745  0.000000
C  2836  170584.131148  1.083145  N  -1  -1.000000  -1.000000  0.000000  28551.973770  0.000000  0.000000
A  2850  155718.815879  0.942637  N  -1  -1.000000  -1.000000  26783.952833  0.000000  0.000000  0.000000
C  2858  231925.927869  1.342274  N  -1  -1.000000  -1.000000  276.938951  43234.622951  0.000000  0.000000
C  2872  176705.468852  0.933735  N  -1  -1.000000  -1.000000  158.250829  33517.534426  0.000000  68.944933
A  2885  203787.505232  1.048906  N  -1  -1.000000  -1.000000  34617.368876  0.000000  178.463876  68.944933
T  2898  216176.838511  1.081862  N  -1  -1.000000  -1.000000  158.250829  0.000000  1213.554354  36540.814674
G  2911  195632.100362  0.985305  N  -1  -1.000000  -1.000000  633.003317  0.000000  32230.575922  0.000000
G  2924  144377.275308  0.740422  N  -1  -1.000000  -1.000000  395.627073  0.000000  27197.894632  0.000000
A  2939  185153.470101  0.986916  N  -1  -1.000000  -1.000000  31254.538756  0.000000  71.385550  0.000000
G  2950  121962.212541  0.652921  N  -1  -1.000000  -1.000000  0.000000  0.000000  19952.261285  0.000000
T  2964  97005.521220  0.538314  N  -1  -1.000000  -1.000000  0.000000  0.000000  35.692775  18821.966804
T  2976  92765.407819  0.536699  N  -1  -1.000000  -1.000000  0.000000  0.000000  0.000000  17787.792804
T  2988  102176.391221  0.613491  N  -1  -1.000000  -1.000000  0.000000  0.000000  0.000000  19821.668337
C  2999  105860.616393  0.689312  N  -1  -1.000000  -1.000000  0.000000  17893.140984  0.000000  0.000000
T  3013  244306.371317  1.667737  N  -1  -1.000000  -1.000000  0.000000  0.000000  392.620526  42607.968809
T  3026  174361.736436  1.158229  N  -1  -1.000000  -1.000000  0.000000  0.000000  0.000000  26854.051539
C  3037  84628.563934  0.578222  N  -1  -1.000000  -1.000000  0.000000  16180.878689  0.000000  0.000000
C  3050  221823.580328  1.639982  N  -1  -1.000000  -1.000000  0.000000  37584.157377  35.692775  0.000000
G  3064  119535.103834  0.835884  N  -1  -1.000000  -1.000000  237.376244  0.000000  19488.255208  68.944933
T  3076  97591.553153  0.715257  N  -1  -1.000000  -1.000000  39.562707  0.000000  0.000000  16857.036203
G  3088  191384.660124  1.428185  N  -1  -1.000000  -1.000000  751.691438  0.000000  31052.714343  0.000000
T  3101  112656.021090  0.785369  N  -1  -1.000000  -1.000000  0.000000  0.000000  71.385550  21372.929338
A  3112  95385.687268  0.655876  N  -1  -1.000000  -1.000000  17724.092864  0.000000  178.463876  0.000000
T  3124  230931.054247  1.595341  N  -1  -1.000000  -1.000000  39.562707  0.000000  856.626603  39091.777208
G  3137  181961.767496  1.157073  N  -1  -1.000000  -1.000000  435.189780  0.000000  30374.551616  0.000000
C  3147  225847.396721  1.495421  N  -1  -1.000000  -1.000000  0.000000  37412.931148  0.000000  0.000000
T  3163  216142.366044  1.383980  N  -1  -1.000000  -1.000000  0.000000  0.000000  285.542201  35679.003007
C  3174  115064.026230  0.679542  N  -1  -1.000000  -1.000000  514.315195  21874.150820  0.000000  0.000000
C  3187  202004.144262  1.273269  N  -1  -1.000000  -1.000000  276.938951  34459.278689  0.000000  0.000000
A  3199  237217.992889  1.421345  N  -1  -1.000000  -1.000000  39997.897067  0.000000  0.000000  344.724667
C  3208  187578.334426  1.037149  N  -1  -1.000000  -1.000000  197.813536  31933.691803  0.000000  0.000000
T  3223  267644.231255  1.482967  N  -1  -1.000000  -1.000000  0.000000  0.000000  571.084402  43917.922542
T  3237  155401.879765  0.792957  N  -1  -1.000000  -1.000000  0.000000  0.000000  0.000000  26440.381939
C  3248  97085.272131  0.480669  N  -1  -1.000000  -1.000000  79.125415  16523.331148  0.000000  0.000000
A  3260  228316.383750  1.210619  N  -1  -1.000000  -1.000000  37030.694020  0.000000  0.000000  0.000000
C  3269  204658.150820  1.059142  N  -1  -1.000000  -1.000000  712.128731  33945.600000  0.000000  0.000000
C  3283  220667.803279  1.154656  N  -1  -1.000000  -1.000000  39.562707  36342.767213  0.000000  0.000000
A  3296  210552.728178  1.099126  N  -1  -1.000000  -1.000000  36318.565289  0.000000  0.000000  275.779733
T  3308  242238.023316  1.204489  N  -1  -1.000000  -1.000000  0.000000  0.000000  321.234976  41091.180275
C  3320  105989.036066  0.516677  N  -1  -1.000000  -1.000000  0.000000  19905.049180  0.000000  0.000000
T  3334  208523.950910  1.085988  N  -1  -1.000000  -1.000000  0.000000  0.000000  428.313301  34162.214474
C  3346  88438.347541  0.455615  N  -1  -1.000000  -1.000000  0.000000  16865.783607  0.000000  0.000000
G  3360  104793.987715  0.594788  N  -1  -1.000000  -1.000000  0.000000  0.000000  17275.303152  0.000000
C  3369  130902.452459  0.764946  N  -1  -1.000000  -1.000000  0.000000  21788.537705  107.078325  0.000000
T  3385  282501.864391  1.618847  N  -1  -1.000000  -1.000000  0.000000  0.000000  678.162727  43262.945676
C  3396  144985.809836  0.805805  N  -1  -1.000000  -1.000000  0.000000  24356.931148  0.000000  0.000000
T  3410  299875.987595  1.723827  N  -1  -1.000000  -1.000000  0.000000  0.000000  678.162727  46055.215476
G  3423  169540.681759  0.932156  N  -1  -1.000000  -1.000000  0.000000  0.000000  28661.298411  0.000000
C  3432  114764.380328  0.645545  N  -1  -1.000000  -1.000000  0.000000  21617.311475  71.385550  0.000000
A  3446  156193.568367  0.946446  N  -1  -1.000000  -1.000000  25794.885151  0.000000  428.313301  0.000000
G  3457  82343.232172  0.484224  N  -1  -1.000000  -1.000000  0.000000  0.000000  15240.814971  0.000000
G  3471  236750.177286  1.503806  N  -1  -1.000000  -1.000000  79.125415  0.000000  40047.293670  0.000000
A  3485  289361.641093  1.679745  N  -1  -1.000000  -1.000000  48820.380791  0.000000  0.000000  0.000000
C  3493  222850.937705  1.168460  N  -1  -1.000000  -1.000000  1384.694755  36599.606557  0.000000  0.000000
C  3507  306280.918033  1.532042  N  -1  -1.000000  -1.000000  0.000000  46873.180328  0.000000  0.000000
A  3519  214825.500565  1.061943  N  -1  -1.000000  -1.000000  32599.670804  0.000000  0.000000  379.197133
G  3532  128065.677084  0.611938  N  -1  -1.000000  -1.000000  0.000000  0.000000  20951.658988  0.000000
A  3547  269580.287450  1.403350  N  -1  -1.000000  -1.000000  44824.547356  0.000000  0.000000  0.000000
T  3558  175912.997436  0.870418  N  -1  -1.000000  -1.000000  0.000000  0.000000  0.000000  27164.303739
C  3569  136381.691803  0.654999  N  -1  -1.000000  -1.000000  0.000000  22130.990164  0.000000  0.000000
A  3581  199119.105773  0.965495  N  -1  -1.000000  -1.000000  36832.880484  0.000000  0.000000  310.252200
A  3594  154254.995710  0.707875  N  -1  -1.000000  -1.000000  29513.779636  0.000000  0.000000  0.000000
T  3606  157883.897366  0.753035  N  -1  -1.000000  -1.000000  0.000000  0.000000  214.156651  25888.822472
G  3619  211087.071984  1.074149  N  -1  -1.000000  -1.000000  197.813536  0.000000  35050.305155  103.417400
A  3632  255416.838241  1.307555  N  -1  -1.000000  -1.000000  43439.852601  0.000000  0.000000  0.000000
C  3641  245452.800000  1.290140  N  -1  -1.000000  -1.000000  0.000000  46701.954098  0.000000  0.000000
C  3654  257224.603279  1.330595  N  -1  -1.000000  -1.000000  0.000000  43705.495082  142.771100  137.889867
G  3670  143342.184830  0.695055  N  -1  -1.000000  -1.000000  0.000000  0.000000  23557.231571  0.000000
G  3683  148731.793871  0.768213  N  -1  -1.000000  -1.000000  0.000000  0.000000  25127.713675  0.000000
C  3693  117846.452459  0.617354  N  -1  -1.000000  -1.000000  0.000000  19305.757377  0.000000  0.000000
A  3708  153898.931344  0.814125  N  -1  -1.000000  -1.000000  25557.508907  0.000000  0.000000  0.000000
C  3717  281667.147541  1.526536  N  -1  -1.000000  -1.000000  276.938951  46059.855738  0.000000  0.000000
G  3733  114645.193644  0.581202  N  -1  -1.000000  -1.000000  0.000000  0.000000  18952.863582  413.669600
T  3745  149748.395231  0.776175  N  -1  -1.000000  -1.000000  0.000000  0.000000  428.313301  24337.561472
T  3759  108174.600422  0.579101  N  -1  -1.000000  -1.000000  0.000000  0.000000  713.855502  17994.627604
G  3771  143199.413730  0.832201  N  -1  -1.000000  -1.000000  0.000000  0.000000  26341.268029  0.000000
G  3784  160760.259083  0.993280  N  -1  -1.000000  -1.000000  0.000000  0.000000  30410.244391  0.000000
G  3797  192883.756679  1.267293  N  -1  -1.000000  -1.000000  0.000000  42.806557  32658.889223  0.000000
C  3807  183725.744262  1.169069  N  -1  -1.000000  -1.000000  0.000000  30135.816393  0.000000  0.000000
C  3822  248663.291803  1.547809  N  -1  -1.000000  -1.000000  0.000000  41993.232787  0.000000  0.000000
C  3834  180686.478689  1.040002  N  -1  -1.000000  -1.000000  79.125415  34416.472131  0.000000  172.362333
C  3846  155944.288525  0.883961  N  -1  -1.000000  -1.000000  39.562707  29622.137705  0.000000  275.779733
A  3859  236268.487915  1.442041  N  -1  -1.000000  -1.000000  39997.897067  0.000000  0.000000  792.866733
C  3867  218313.442623  1.240379  N  -1  -1.000000  -1.000000  1542.945584  36043.121311  0.000000  310.252200
T  3883  256819.876719  1.404447  N  -1  -1.000000  -1.000000  0.000000  0.000000  1142.168803  42607.968809
T  3897  146370.093497  0.740265  N  -1  -1.000000  -1.000000  0.000000  0.000000  642.469952  24406.506405
G  3909  199272.763423  1.006207  N  -1  -1.000000  -1.000000  791.254146  0.000000  33337.051950  0.000000
G  3921  141200.618324  0.699377  N  -1  -1.000000  -1.000000  830.816853  0.000000  22664.912193  0.000000
G  3935  158333.150375  0.804839  N  -1  -1.000000  -1.000000  672.566024  0.000000  26269.882479  0.000000
A  3949  325838.457211  1.677960  N  -1  -1.000000  -1.000000  49413.821401  0.000000  0.000000  0.000000
G  3960  148267.787795  0.734345  N  -1  -1.000000  -1.000000  0.000000  0.000000  24092.623197  654.976867
C  3971  232782.059016  1.171744  N  -1  -1.000000  -1.000000  0.000000  38654.321311  0.000000  34.472467
T  3987  252028.203852  1.221382  N  -1  -1.000000  -1.000000  0.000000  256.839344  321.234976  42814.803609
T  3999  151472.018564  0.728502  N  -1  -1.000000  -1.000000  0.000000  42.806557  0.000000  25164.900672
C  4008  76966.190164  0.382463  N  -1  -1.000000  -1.000000  0.000000  16780.170492  0.000000  275.779733
C  4019  212491.750820  1.159553  N  -1  -1.000000  -1.000000  0.000000  33603.147541  0.000000  34.472467
A  4032  186656.852977  0.983101  N  -1  -1.000000  -1.000000  30740.223562  0.000000  0.000000  137.889867
A  4045  190019.683097  1.007508  N  -1  -1.000000  -1.000000  30305.033781  0.000000  0.000000  0.000000
C  4055  266385.206557  1.376770  N  -1  -1.000000  -1.000000  316.501658  40109.744262  0.000000  0.000000
G  4071  124889.020100  0.611330  N  -1  -1.000000  -1.000000  0.000000  0.000000  18667.321381  0.000000
C  4081  166945.573770  0.906348  N  -1  -1.000000  -1.000000  0.000000  27653.036066  0.000000  0.000000
C  4095  222037.613115  1.193342  N  -1  -1.000000  -1.000000  0.000000  37241.704918  0.000000  0.000000
G  4110  129100.767563  0.697883  N  -1  -1.000000  -1.000000  0.000000  0.000000  19238.405783  206.834800
T  4122  70082.524748  0.405813  N  -1  -1.000000  -1.000000  0.000000  0.000000  107.078325  11686.166202
T  4136  118412.923024  0.719584  N  -1  -1.000000  -1.000000  0.000000  0.000000  321.234976  17822.265270
G  4148  144591.431959  0.857081  N  -1  -1.000000  -1.000000  39.562707  0.000000  24056.930422  0.000000
G  4160  156655.589945  0.967534  N  -1  -1.000000  -1.000000  39.562707  0.000000  24842.171475  137.889867
A  4174  221551.160804  1.394175  N  -1  -1.000000  -1.000000  37070.256727  0.000000  0.000000  0.000000
T  4185  190460.378372  1.175208  N  -1  -1.000000  -1.000000  0.000000  214.032787  35.692775  28095.060339
T  4199  119102.372358  0.771025  N  -1  -1.000000  -1.000000  0.000000  0.000000  0.000000  19442.471204
C  4209  140619.540984  0.913743  N  -1  -1.000000  -1.000000  0.000000  22559.055738  0.000000  0.000000
G  4225  70064.917535  0.463204  N  -1  -1.000000  -1.000000  0.000000  0.000000  10279.519231  0.000000
A  4237  205805.203304  1.512560  N  -1  -1.000000  -1.000000  34300.867217  0.000000  0.000000  0.000000
A  4249  195241.960459  1.358350  N  -1  -1.000000  -1.000000  31531.477707  0.000000  0.000000  0.000000
G  4261  115573.205797  0.739666  N  -1  -1.000000  -1.000000  0.000000  0.000000  17453.767027  0.000000
C  4273  180429.639344  1.156848  N  -1  -1.000000  -1.000000  0.000000  27096.550820  0.000000  0.000000
A  4286  164066.547117  1.028305  N  -1  -1.000000  -1.000000  24924.505590  0.000000  0.000000  0.000000
G  4298  68244.586005  0.425753  N  -1  -1.000000  -1.000000  0.000000  0.000000  11100.453058  0.000000
A  4312  279668.777808  1.929271  N  -1  -1.000000  -1.000000  41778.218894  0.000000  0.000000  0.000000
G  4323  108470.343551  0.704894  N  -1  -1.000000  -1.000000  0.000000  342.452459  16632.833200  103.417400
C  4335  151920.472131  0.994124  N  -1  -1.000000  -1.000000  0.000000  25555.514754  0.000000  0.000000
C  4349  233852.222951  1.519028  N  -1  -1.000000  -1.000000  0.000000  38953.967213  0.000000  0.000000
C  4361  166645.927869  0.978387  N  -1  -1.000000  -1.000000  0.000000  31291.593443  0.000000  172.362333
A  4372  175302.355986  1.053428  N  -1  -1.000000  -1.000000  32362.294560  0.000000  0.000000  206.834800
A  4384  130794.310289  0.795502  N  -1  -1.000000  -1.000000  24212.376859  0.000000  178.463876  0.000000
A  4397  159042.083291  0.958434  N  -1  -1.000000  -1.000000  26269.637638  0.000000  321.234976  0.000000
G  4407  131742.032920  0.804282  N  -1  -1.000000  -1.000000  0.000000  0.000000  24128.315972  0.000000
G  4420  278689.188037  1.735643  N  -1  -1.000000  -1.000000  0.000000  0.000000  45472.595486  0.000000
G  4433  209873.517630  1.155610  N  -1  -1.000000  -1.000000  0.000000  0.000000  33551.208601  0.000000
G  4447  186244.900509  1.066492  N  -1  -1.000000  -1.000000  0.000000  0.000000  30374.551616  0.000000
G  4460  193062.220555  1.058393  N  -1  -1.000000  -1.000000  316.501658  0.000000  31195.485444  0.000000
A  4474  242835.897324  1.301896  N  -1  -1.000000  -1.000000  40235.273310  0.000000  0.000000  0.000000
A  4486  179258.626715  0.956438  N  -1  -1.000000  -1.000000  33588.738486  0.000000  0.000000  0.000000
A  4498  190454.872877  1.009383  N  -1  -1.000000  -1.000000  30700.660854  0.000000  0.000000  0.000000
C  4509  252301.849180  1.326510  N  -1  -1.000000  -1.000000  0.000000  38055.029508  0.000000  0.000000
T  4524  195079.688907  0.964068  N  -1  -1.000000  -1.000000  0.000000  0.000000  713.855502  29232.651739
G  4537  208981.198252  1.014697  N  -1  -1.000000  -1.000000  0.000000  0.000000  34300.756878  0.000000
G  4549  156262.969419  0.731300  N  -1  -1.000000  -1.000000  0.000000  0.000000  24913.557025  0.000000
A  4563  178348.684447  0.885388  N  -1  -1.000000  -1.000000  29513.779636  0.000000  0.000000  0.000000
T  4574  185668.705505  0.936382  N  -1  -1.000000  -1.000000  0.000000  42.806557  214.156651  27681.390739
C  4587  126236.537705  0.636833  N  -1  -1.000000  -1.000000  0.000000  21018.019672  0.000000  0.000000
G  4601  109505.434029  0.571702  N  -1  -1.000000  -1.000000  0.000000  0.000000  16240.212674  0.000000
A  4613  219335.649196  1.230772  N  -1  -1.000000  -1.000000  33074.423291  0.000000  0.000000  0.000000
C  4623  192158.636066  1.054556  N  -1  -1.000000  -1.000000  0.000000  32147.724590  0.000000  0.000000
C  4637  236420.616393  1.296251  N  -1  -1.000000  -1.000000  0.000000  39125.193443  0.000000  137.889867
C  4649  173965.849180  0.962201  N  -1  -1.000000  -1.000000  0.000000  27867.068852  0.000000  1034.174000
T  4663  339898.521403  1.902185  N  -1  -1.000000  -1.000000  0.000000  85.613115  713.855502  50329.801344
T  4676  172672.585569  0.900367  N  -1  -1.000000  -1.000000  0.000000  0.000000  71.385550  27750.335672
T  4689  127996.268760  0.661749  N  -1  -1.000000  -1.000000  0.000000  0.000000  0.000000  23717.057072
T  4701  126996.567226  0.674130  N  -1  -1.000000  -1.000000  0.000000  0.000000  0.000000  20304.282871
C  4713  110783.370492  0.606970  N  -1  -1.000000  -1.000000  0.000000  18278.400000  0.000000  0.000000
A  4723  228751.573530  1.264007  N  -1  -1.000000  -1.000000  34894.307827  0.000000  71.385550  241.307267
T  4735  268471.570455  1.391780  N  -1  -1.000000  -1.000000  0.000000  128.419672  856.626603  39091.777208
G  4749  230646.712742  1.165992  N  -1  -1.000000  -1.000000  237.376244  0.000000  34157.985778  68.944933
C  4760  288088.131148  1.428581  N  -1  -1.000000  -1.000000  0.000000  42678.137705  0.000000  0.000000
T  4775  245133.710517  1.185211  N  -1  -1.000000  -1.000000  0.000000  42.806557  392.620526  36713.177008
C  4786  152648.183607  0.713496  N  -1  -1.000000  -1.000000  39.562707  22773.088525  0.000000  0.000000
A  4798  210196.663813  1.076723  N  -1  -1.000000  -1.000000  35052.558656  0.000000  0.000000  68.944933
T  4810  259922.398720  1.306331  N  -1  -1.000000  -1.000000  0.000000  0.000000  535.391627  38229.965541
A  4822  195044.146922  0.919309  N  -1  -1.000000  -1.000000  29355.528807  0.000000  0.000000  0.000000
G  4834  123247.152445  0.562853  N  -1  -1.000000  -1.000000  0.000000  0.000000  17953.465879  0.000000
A  4849  265267.952356  1.204586  N  -1  -1.000000  -1.000000  39562.707286  0.000000  0.000000  0.000000
C  4859  250718.006557  1.119943  N  -1  -1.000000  -1.000000  118.688122  41993.232787  0.000000  0.000000
G  4874  68066.122129  0.306478  N  -1  -1.000000  -1.000000  197.813536  0.000000  9993.977030  0.000000
A  4885  287343.943021  1.396004  N  -1  -1.000000  -1.000000  47989.563938  0.000000  0.000000  0.000000
A  4898  164224.797946  0.798142  N  -1  -1.000000  -1.000000  26704.827418  0.000000  0.000000  0.000000
G  4910  99868.384750  0.505233  N  -1  -1.000000  -1.000000  0.000000  0.000000  14598.345019  0.000000
C  4922  174051.462295  0.904681  N  -1  -1.000000  -1.000000  0.000000  25641.127869  71.385550  0.000000
G  4937  118036.007279  0.625272  N  -1  -1.000000  -1.000000  0.000000  0.000000  21487.050614  0.000000
G  4949  143877.576457  0.824103  N  -1  -1.000000  -1.000000  0.000000  0.000000  23164.611045  0.000000
C  4960  78421.613115  0.462746  N  -1  -1.000000  -1.000000  0.000000  11728.996721  0.000000  0.000000
T  4975  211729.890310  1.283308  N  -1  -1.000000  -1.000000  0.000000  85.613115  321.234976  33783.017340
T  4988  106244.142288  0.665549  N  -1  -1.000000  -1.000000  0.000000  0.000000  0.000000  19097.746537
T  5001  150024.174964  1.033321  N  -1  -1.000000  -1.000000  0.000000  0.000000  0.000000  24303.089005
C  5012  133684.878689  0.871580  N  -1  -1.000000  -1.000000  0.000000  19776.629508  0.000000  0.000000
A  5023  176528.799912  1.279043  N  -1  -1.000000  -1.000000  31650.165829  0.000000  0.000000  34.472467
A  5035  152909.863662  1.098122  N  -1  -1.000000  -1.000000  28010.396759  0.000000  0.000000  0.000000
A  5047  193342.950509  1.337543  N  -1  -1.000000  -1.000000  31729.291244  0.000000  0.000000  0.000000
T  5060  178015.817903  1.215291  N  -1  -1.000000  -1.000000  0.000000  0.000000  0.000000  26922.996472
A  5070  130398.683216  0.855197  N  -1  -1.000000  -1.000000  21601.238178  0.000000  0.000000  0.000000
A  5083  198683.915992  1.314655  N  -1  -1.000000  -1.000000  29513.779636  0.000000  0.000000  0.000000
G  5096  95049.860110  0.582569  N  -1  -1.000000  -1.000000  0.000000  0.000000  13991.567842  0.000000
C  5108  180472.445902  1.191329  N  -1  -1.000000  -1.000000  0.000000  30307.042623  35.692775  0.000000
G  5123  127244.743257  0.800729  N  -1  -1.000000  -1.000000  0.000000  42.806557  21344.279514  379.197133
C  5131  232653.639344  1.485341  N  -1  -1.000000  -1.000000  0.000000  37584.157377  785.241052  310.252200
T  5144  272987.463589  1.639268  N  -1  -1.000000  -1.000000  0.000000  0.000000  713.855502  51226.085477
T  5157  89662.885818  0.508939  N  -1  -1.000000  -1.000000  0.000000  0.000000  0.000000  16029.697003
T  5172  116310.102557  0.684776  N  -1  -1.000000  -1.000000  0.000000  0.000000  0.000000  15029.995470
C  5184  122640.786885  0.756351  N  -1  -1.000000  -1.000000  0.000000  16223.685246  0.000000  0.000000
G  5199  60320.789931  0.385165  N  -1  -1.000000  -1.000000  553.877902  0.000000  8673.344351  0.000000
A  5211  208337.216570  1.392604  N  -1  -1.000000  -1.000000  33984.365559  0.000000  0.000000  0.000000
A  5223  186973.354636  1.241787  N  -1  -1.000000  -1.000000  30423.721903  0.000000  0.000000  0.000000
G  5234  121391.128139  0.759833  N  -1  -1.000000  -1.000000  39.562707  0.000000  18096.236979  0.000000
T  5248  89318.161152  0.580545  N  -1  -1.000000  -1.000000  0.000000  0.000000  0.000000  14547.380936
T  5261  92972.242619  0.619569  N  -1  -1.000000  -1.000000  0.000000  42.806557  35.692775  16891.508670
T  5273  100245.933087  0.736607  N  -1  -1.000000  -1.000000  0.000000  85.613115  35.692775  16167.586870
G  5286  187958.153714  1.581910  N  -1  -1.000000  -1.000000  118.688122  0.000000  28125.906784  0.000000
C  5296  151064.340984  1.174257  N  -1  -1.000000  -1.000000  0.000000  22815.895082  142.771100  0.000000
A  5308  143533.502035  1.086369  N  -1  -1.000000  -1.000000  23935.437908  0.000000  0.000000  34.472467
T  5321  266265.332588  1.983924  N  -1  -1.000000  -1.000000  0.000000  128.419672  0.000000  40091.478742
A  5331  178625.623398  1.153868  N  -1  -1.000000  -1.000000  29553.342343  0.000000  0.000000  0.000000
G  5343  78309.948585  0.515758  N  -1  -1.000000  -1.000000  118.688122  0.000000  15098.043870  0.000000
A  5356  201413.742795  1.428786  N  -1  -1.000000  -1.000000  29197.277977  0.000000  0.000000  0.000000
T  5368  158332.039433  1.062840  N  -1  -1.000000  -1.000000  39.562707  128.419672  0.000000  19166.691471
C  5382  115449.285246  0.740667  N  -1  -1.000000  -1.000000  0.000000  15281.940984  0.000000  0.000000
G  5398  116893.838476  0.739274  N  -1  -1.000000  -1.000000  237.376244  0.000000  15811.899372  0.000000
A  5409  205290.888109  1.284798  N  -1  -1.000000  -1.000000  30858.911683  0.000000  0.000000  0.000000
G  5420  114038.416467  0.706042  N  -1  -1.000000  -1.000000  79.125415  0.000000  18917.170807  0.000000
G  5433  271122.319714  1.717973  N  -1  -1.000000  -1.000000  118.688122  0.000000  39618.980369  448.142067
T  5446  86870.616018  0.509284  N  -1  -1.000000  -1.000000  0.000000  171.226230  0.000000  14271.601203
T  5458  113586.777690  0.744174  N  -1  -1.000000  -1.000000  0.000000  128.419672  0.000000  17856.737737
T  5470  100556.185287  0.688125  N  -1  -1.000000  -1.000000  0.000000  42.806557  0.000000  16477.839070
G  5481  157976.222624  1.064850  N  -1  -1.000000  -1.000000  237.376244  0.000000  22664.912193  0.000000
G  5494  129564.773639  0.899683  N  -1  -1.000000  -1.000000  633.003317  0.000000  21165.815639  0.000000
A  5507  200226.861577  1.418691  N  -1  -1.000000  -1.000000  23460.685421  0.000000  0.000000  0.000000
G  5520  111718.386085  0.746717  N  -1  -1.000000  -1.000000  1701.196413  0.000000  13349.097890  0.000000
A  5534  299410.568744  2.008185  N  -1  -1.000000  -1.000000  42727.723869  0.000000  0.000000  0.000000
G  5546  193383.455530  1.220030  N  -1  -1.000000  -1.000000  2096.823486  0.000000  23307.382145  68.944933
T  5561  93523.802086  0.561902  N  -1  -1.000000  -1.000000  0.000000  0.000000  0.000000  12410.088003
G  5573  192669.600028  1.295852  N  -1  -1.000000  -1.000000  395.627073  0.000000  27055.123531  34.472467
G  5587  129814.623065  0.815103  N  -1  -1.000000  -1.000000  0.000000  0.000000  16775.604300  0.000000
T  5600  69427.547881  0.431537  N  -1  -1.000000  -1.000000  0.000000  0.000000  0.000000  8480.226802
G  5614  156227.276644  0.990212  N  -1  -1.000000  -1.000000  79.125415  0.000000  20666.116787  0.000000
T  5627  105209.968288  0.667590  N  -1  -1.000000  -1.000000  0.000000  0.000000  0.000000  14168.183803
A  5637  85574.135861  0.551518  N  -1  -1.000000  -1.000000  14915.140647  0.000000  0.000000  172.362333
A  5650  152870.300955  1.063846  N  -1  -1.000000  -1.000000  22155.116080  0.000000  0.000000  0.000000
G  5662  141771.702726  0.959141  N  -1  -1.000000  -1.000000  356.064366  0.000000  23164.611045  0.000000
G  5676  285934.821383  2.165398  N  -1  -1.000000  -1.000000  593.440609  0.000000  42046.089076  0.000000
C  5686  112709.665574  0.797649  N  -1  -1.000000  -1.000000  0.000000  16737.363934  356.927751  0.000000
A  5698  132732.882946  0.926770  N  -1  -1.000000  -1.000000  19346.163863  0.000000  0.000000  0.000000
C  5710  187021.849180  1.362862  N  -1  -1.000000  -1.000000  276.938951  26069.193443  0.000000  0.000000
C  5725  193271.606557  1.352041  N  -1  -1.000000  -1.000000  0.000000  28081.101639  0.000000  0.000000
A  5737  186538.164856  1.200897  N  -1  -1.000000  -1.000000  27298.268028  0.000000  0.000000  34.472467
C  5748  160824.236066  1.015538  N  -1  -1.000000  -1.000000  118.688122  26197.613115  0.000000  0.000000
C  5762  243740.537705  1.486903  N  -1  -1.000000  -1.000000  0.000000  35871.895082  0.000000  0.000000
G  5776  118143.085605  0.657294  N  -1  -1.000000  -1.000000  0.000000  0.000000  17489.459802  137.889867
T  5788  76666.765882  0.434942  N  -1  -1.000000  -1.000000  0.000000  0.000000  0.000000  11375.914002
G  5800  151658.601430  0.893379  N  -1  -1.000000  -1.000000  39.562707  0.000000  22058.135016  68.944933
C  5811  230427.698361  1.473976  N  -1  -1.000000  -1.000000  0.000000  34116.826230  0.000000  0.000000
T  5827  210730.188777  1.253581  N  -1  -1.000000  -1.000000  0.000000  171.226230  0.000000  27888.225539
C  5838  132400.681967  0.752695  N  -1  -1.000000  -1.000000  0.000000  19348.563934  0.000000  137.889867
A  5850  208337.216570  1.222348  N  -1  -1.000000  -1.000000  30542.410025  0.000000  0.000000  34.472467
G  5862  87482.991788  0.508780  N  -1  -1.000000  -1.000000  79.125415  0.000000  12849.399039  0.000000
C  5874  98797.534426  0.609706  N  -1  -1.000000  -1.000000  0.000000  14682.649180  0.000000  0.000000
T  5889  200009.251641  1.283439  N  -1  -1.000000  -1.000000  39.562707  0.000000  249.849426  29611.848873
G  5902  153907.246262  1.016121  N  -1  -1.000000  -1.000000  395.627073  0.000000  21130.122863  0.000000
A  5914  200029.048040  1.290162  N  -1  -1.000000  -1.000000  29672.030465  0.000000  0.000000  0.000000
G  5925  85876.816908  0.513071  N  -1  -1.000000  -1.000000  158.250829  0.000000  12706.627938  0.000000
C  5937  189162.177049  1.176383  N  -1  -1.000000  -1.000000  0.000000  28295.134426  0.000000  0.000000
A  5949  162207.099874  1.035321  N  -1  -1.000000  -1.000000  24251.939567  0.000000  0.000000  0.000000
C  5959  201875.724590  1.329696  N  -1  -1.000000  -1.000000  39.562707  33260.695082  0.000000  0.000000
C  5972  158170.229508  0.996232  N  -1  -1.000000  -1.000000  0.000000  28723.200000  0.000000  0.000000
C  5984  165447.344262  1.076068  N  -1  -1.000000  -1.000000  0.000000  29793.363934  0.000000  68.944933
C  5996  134198.557377  0.830703  N  -1  -1.000000  -1.000000  0.000000  24271.318033  0.000000  172.362333
C  6008  148410.334426  0.898975  N  -1  -1.000000  -1.000000  0.000000  27267.777049  0.000000  103.417400
A  6019  193501.201338  1.209924  N  -1  -1.000000  -1.000000  31135.850634  128.419672  0.000000  172.362333
C  6027  189675.855738  1.157351  N  -1  -1.000000  -1.000000  3204.579290  34716.118033  0.000000  0.000000
C  6039  153504.314754  0.936642  N  -1  -1.000000  -1.000000  0.000000  32961.049180  0.000000  172.362333
C  6049  172553.232787  1.083636  N  -1  -1.000000  -1.000000  118.688122  32532.983607  0.000000  482.614533
A  6060  138746.414454  0.826349  N  -1  -1.000000  -1.000000  24568.441225  85.613115  178.463876  137.889867
A  6072  123277.395905  0.756946  N  -1  -1.000000  -1.000000  22432.055031  0.000000  178.463876  0.000000
G  6082  91587.660925  0.576137  N  -1  -1.000000  -1.000000  2255.074315  0.000000  14526.959469  0.000000
G  6098  250598.974027  1.693927  N  -1  -1.000000  -1.000000  356.064366  0.000000  31481.027644  0.000000
G  6114  116893.838476  0.743682  N  -1  -1.000000  -1.000000  0.000000  0.000000  20701.809562  0.000000
G  6127  161652.578460  1.061219  N  -1  -1.000000  -1.000000  0.000000  0.000000  29089.611712  620.504400
G  6140  173966.585872  1.121840  N  -1  -1.000000  -1.000000  0.000000  0.000000  27626.207933  861.811667
T  6153  111725.264490  0.708790  N  -1  -1.000000  -1.000000  0.000000  0.000000  642.469952  16512.311537
G  6166  181247.911994  1.212761  N  -1  -1.000000  -1.000000  0.000000  0.000000  24164.008748  620.504400
T  6178  89214.743752  0.586072  N  -1  -1.000000  -1.000000  0.000000  128.419672  892.319378  12892.702536
C  6190  77265.836066  0.536974  N  -1  -1.000000  -1.000000  0.000000  12199.868852  0.000000  0.000000
G  6205  69493.833134  0.504518  N  -1  -1.000000  -1.000000  39.562707  0.000000  9244.428753  0.000000
A  6215  130121.744265  0.983055  N  -1  -1.000000  -1.000000  23065.058348  0.000000  428.313301  0.000000
A  6227  147648.023593  1.083909  N  -1  -1.000000  -1.000000  26665.264711  0.000000  0.000000  0.000000
A  6238  123435.646734  0.980247  N  -1  -1.000000  -1.000000  19702.228229  0.000000  0.000000  172.362333
G  6249  204912.221890  1.618871  N  -1  -1.000000  -1.000000  1345.132048  0.000000  29660.696114  206.834800
A  6262  239314.816376  1.828182  N  -1  -1.000000  -1.000000  38336.263361  0.000000  0.000000  0.000000
A  6272  120310.192858  0.875378  N  -1  -1.000000  -1.000000  25359.695371  42.806557  0.000000  0.000000
A  6284  156351.819196  1.130555  N  -1  -1.000000  -1.000000  25517.946200  0.000000  0.000000  0.000000
C  6292  153418.701639  1.129682  N  -1  -1.000000  -1.000000  3283.704705  27567.422951  0.000000  68.944933
C  6304  190746.019672  1.404539  N  -1  -1.000000  -1.000000  0.000000  31334.400000  0.000000  827.339200
T  6315  173224.145036  1.186792  N  -1  -1.000000  -1.000000  0.000000  214.032787  0.000000  29991.046006
T  6331  99935.680887  0.642442  N  -1  -1.000000  -1.000000  0.000000  342.452459  71.385550  25440.680405
T  6341  232482.315248  1.465840  G  6346  119999.109910  0.698259  553.877902  8090.439344  4104.669137  38540.217741
C  6355  22130.990164  0.131080  N  -1  -1.000000  -1.000000  0.000000  5607.659016  820.933827  517.087000
N  6369  -1.000000  -1.000000  N  -1  -1.000000  -1.000000  0.000000  4195.042623  2320.030382  0.000000
N  6382  -1.000000  -1.000000  N  -1  -1.000000  -1.000000  0.000000  3381.718033  2212.952057  723.921800
C  6394  13484.065574  0.086279  N  -1  -1.000000  -1.000000  0.000000  2054.714754  1570.482105  1551.261000
N  6409  -1.000000  -1.000000  N  -1  -1.000000  -1.000000  0.000000  642.098361  963.704928  1827.040734
T  6426  23923.891872  0.164664  N  -1  -1.000000  -1.000000  0.000000  0.000000  1463.403779  2206.237867
N  6438  -1.000000  -1.000000  N  -1  -1.000000  -1.000000  0.000000  0.000000  1856.024306  1964.930600
N  6452  -1.000000  -1.000000  N  -1  -1.000000  -1.000000  0.000000  256.839344  1713.253205  1654.678400
N  6465  -1.000000  -1.000000  N  -1  -1.000000  -1.000000  158.250829  2268.747541  1856.024306  1137.591400
C  6478  17721.914754  0.139334  N  -1  -1.000000  -1.000000  1266.006633  4366.268852  1713.253205  0.000000
A  6494  31768.853951  0.302471  C  6491  21788.537705  0.146979  5261.840069  4066.622951  0.000000  0.000000
A  6505  37901.073580  0.394076  N  -1  -1.000000  -1.000000  6330.033166  2140.327869  0.000000  0.000000
A  6516  41857.344309  0.496341  N  -1  -1.000000  -1.000000  5578.341727  0.000000  0.000000  0.000000
N  6529  -1.000000  -1.000000  N  -1  -1.000000  -1.000000  316.501658  0.000000  0.000000  0.000000
N  6542  -1.000000  -1.000000  N  -1  -1.000000  -1.000000  0.000000  0.000000  0.000000  0.000000
N  6555  -1.000000  -1.000000  N  -1  -1.000000  -1.000000  0.000000  0.000000  0.000000  0.000000
N  6568  -1.000000  -1.000000  N  -1  -1.000000  -1.000000  0.000000  0.000000  0.000000  0.000000
N  6581  -1.000000  -1.000000  N  -1  -1.000000  -1.000000  0.000000  0.000000  0.000000  0.000000
N  6595  -1.000000  -1.000000  N  -1  -1.000000  -1.000000  0.000000  0.000000  0.000000  0.000000
N  6607  -1.000000  -1.000000  N  -1  -1.000000  -1.000000  0.000000  0.000000  0.000000  0.000000
N  6619  -1.000000  -1.000000  N  -1  -1.000000  -1.000000  0.000000  0.000000  0.000000  0.000000
N  6631  -1.000000  -1.000000  N  -1  -1.000000  -1.000000  0.000000  0.000000  0.000000  0.000000
N  6643  -1.000000  -1.000000  N  -1  -1.000000  -1.000000  0.000000  0.000000  0.000000  0.000000
N  6655  -1.000000  -1.000000  N  -1  -1.000000  -1.000000  0.000000  0.000000  0.000000  0.000000
N  6667  -1.000000  -1.000000  N  -1  -1.000000  -1.000000  0.000000  0.000000  0.000000  0.000000
N  6679  -1.000000  -1.000000  N  -1  -1.000000  -1.000000  0.000000  0.000000  0.000000  0.000000
N  6691  -1.000000  -1.000000  N  -1  -1.000000  -1.000000  0.000000  0.000000  0.000000  0.000000
N  6703  -1.000000  -1.000000  N  -1  -1.000000  -1.000000  0.000000  0.000000  0.000000  0.000000
N  6715  -1.000000  -1.000000  N  -1  -1.000000  -1.000000  0.000000  0.000000  0.000000  0.000000
N  6727  -1.000000  -1.000000  N  -1  -1.000000  -1.000000  0.000000  0.000000  0.000000  0.000000
N  6739  -1.000000  -1.000000  N  -1  -1.000000  -1.000000  0.000000  0.000000  0.000000  0.000000
N  6751  -1.000000  -1.000000  N  -1  -1.000000  -1.000000  0.000000  0.000000  0.000000  0.000000
N  6763  -1.000000  -1.000000  N  -1  -1.000000  -1.000000  0.000000  0.000000  0.000000  0.000000
N  6775  -1.000000  -1.000000  N  -1  -1.000000  -1.000000  0.000000  0.000000  0.000000  0.000000
N  6787  -1.000000  -1.000000  N  -1  -1.000000  -1.000000  0.000000  0.000000  0.000000  0.000000
N  6799  -1.000000  -1.000000  N  -1  -1.000000  -1.000000  0.000000  0.000000  0.000000  0.000000
N  6811  -1.000000  -1.000000  N  -1  -1.000000  -1.000000  0.000000  0.000000  0.000000  0.000000
N  6823  -1.000000  -1.000000  N  -1  -1.000000  -1.000000  0.000000  0.000000  0.000000  0.000000
N  6835  -1.000000  -1.000000  N  -1  -1.000000  -1.000000  0.000000  0.000000  0.000000  0.000000
N  6847  -1.000000  -1.000000  N  -1  -1.000000  -1.000000  0.000000  0.000000  0.000000  0.000000
N  6859  -1.000000  -1.000000  N  -1  -1.000000  -1.000000  0.000000  0.000000  0.000000  0.000000
N  6871  -1.000000  -1.000000  N  -1  -1.000000  -1.000000  0.000000  0.000000  0.000000  0.000000
N  6883  -1.000000  -1.000000  N  -1  -1.000000  -1.000000  0.000000  0.000000  0.000000  0.000000
N  6895  -1.000000  -1.000000  N  -1  -1.000000  -1.000000  0.000000  0.000000  0.000000  0.000000
N  6907  -1.000000  -1.000000  N  -1  -1.000000  -1.000000  0.000000  0.000000  0.000000  0.000000
N  6919  -1.000000  -1.000000  N  -1  -1.000000  -1.000000  0.000000  0.000000  0.000000  0.000000
N  6931  -1.000000  -1.000000  N  -1  -1.000000  -1.000000  0.000000  0.000000  0.000000  0.000000
N  6943  -1.000000  -1.000000  N  -1  -1.000000  -1.000000  0.000000  0.000000  0.000000  0.000000
N  6955  -1.000000  -1.000000  N  -1  -1.000000  -1.000000  0.000000  0.000000  0.000000  0.000000
N  6967  -1.000000  -1.000000  N  -1  -1.000000  -1.000000  0.000000  0.000000  0.000000  0.000000
N  6979  -1.000000  -1.000000  N  -1  -1.000000  -1.000000  0.000000  0.000000  0.000000  0.000000
N  6991  -1.000000  -1.000000  N  -1  -1.000000  -1.000000  0.000000  0.000000  0.000000  0.000000
N  7003  -1.000000  -1.000000  N  -1  -1.000000  -1.000000  0.000000  0.000000  0.000000  0.000000
N  7015  -1.000000  -1.000000  N  -1  -1.000000  -1.000000  0.000000  0.000000  0.000000  0.000000
N  7027  -1.000000  -1.000000  N  -1  -1.000000  -1.000000  0.000000  0.000000  0.000000  0.000000
N  7039  -1.000000  -1.000000  N  -1  -1.000000  -1.000000  0.000000  0.000000  0.000000  0.000000
N  7051  -1.000000  -1.000000  N  -1  -1.000000  -1.000000  0.000000  0.000000  0.000000  0.000000
N  7063  -1.000000  -1.000000  N  -1  -1.000000  -1.000000  0.000000  0.000000  0.000000  0.000000
N  7075  -1.000000  -1.000000  N  -1  -1.000000  -1.000000  0.000000  0.000000  0.000000  0.000000
N  7087  -1.000000  -1.000000  N  -1  -1.000000  -1.000000  0.000000  0.000000  0.000000  0.000000
N  7099  -1.000000  -1.000000  N  -1  -1.000000  -1.000000  0.000000  0.000000  0.000000  0.000000
N  7111  -1.000000  -1.000000  N  -1  -1.000000  -1.000000  0.000000  0.000000  0.000000  0.000000
N  7123  -1.000000  -1.000000  N  -1  -1.000000  -1.000000  0.000000  0.000000  0.000000  0.000000
N  7135  -1.000000  -1.000000  N  -1  -1.000000  -1.000000  0.000000  0.000000  0.000000  0.000000
N  7147  -1.000000  -1.000000  N  -1  -1.000000  -1.000000  0.000000  0.000000  0.000000  0.000000
N  7159  -1.000000  -1.000000  N  -1  -1.000000  -1.000000  0.000000  0.000000  0.000000  0.000000
N  7171  -1.000000  -1.000000  N  -1  -1.000000  -1.000000  0.000000  0.000000  0.000000  0.000000
N  7183  -1.000000  -1.000000  N  -1  -1.000000  -1.000000  0.000000  0.000000  0.000000  0.000000
N  7195  -1.000000  -1.000000  N  -1  -1.000000  -1.000000  0.000000  0.000000  0.000000  0.000000
N  7207  -1.000000  -1.000000  N  -1  -1.000000  -1.000000  0.000000  0.000000  0.000000  0.000000
N  7219  -1.000000  -1.000000  N  -1  -1.000000  -1.000000  0.000000  0.000000  0.000000  0.000000
N  7231  -1.000000  -1.000000  N  -1  -1.000000  -1.000000  0.000000  0.000000  0.000000  0.000000
N  7243  -1.000000  -1.000000  N  -1  -1.000000  -1.000000  0.000000  0.000000  0.000000  0.000000
N  7255  -1.000000  -1.000000  N  -1  -1.000000  -1.000000  0.000000  0.000000  0.000000  0.000000
N  7267  -1.000000  -1.000000  N  -1  -1.000000  -1.000000  0.000000  0.000000  0.000000  0.000000
N  7279  -1.000000  -1.000000  N  -1  -1.000000  -1.000000  0.000000  0.000000  0.000000  0.000000
N  7291  -1.000000  -1.000000  N  -1  -1.000000  -1.000000  0.000000  0.000000  0.000000  0.000000
N  7303  -1.000000  -1.000000  N  -1  -1.000000  -1.000000  0.000000  0.000000  0.000000  0.000000
N  7315  -1.000000  -1.000000  N  -1  -1.000000  -1.000000  0.000000  0.000000  0.000000  0.000000
N  7327  -1.000000  -1.000000  N  -1  -1.000000  -1.000000  0.000000  0.000000  0.000000  0.000000
N  7339  -1.000000  -1.000000  N  -1  -1.000000  -1.000000  0.000000  0.000000  0.000000  0.000000
N  7351  -1.000000  -1.000000  N  -1  -1.000000  -1.000000  0.000000  0.000000  0.000000  0.000000
N  7363  -1.000000  -1.000000  N  -1  -1.000000  -1.000000  0.000000  0.000000  0.000000  0.000000
N  7375  -1.000000  -1.000000  N  -1  -1.000000  -1.000000  0.000000  0.000000  0.000000  0.000000
N  7387  -1.000000  -1.000000  N  -1  -1.000000  -1.000000  0.000000  0.000000  0.000000  0.000000
N  7399  -1.000000  -1.000000  N  -1  -1.000000  -1.000000  0.000000  0.000000  0.000000  0.000000
N  7411  -1.000000  -1.000000  N  -1  -1.000000  -1.000000  0.000000  0.000000  0.000000  0.000000
N  7423  -1.000000  -1.000000  N  -1  -1.000000  -1.000000  0.000000  0.000000  0.000000  0.000000
N  7435  -1.000000  -1.000000  N  -1  -1.000000  -1.000000  0.000000  0.000000  0.000000  0.000000
N  7447  -1.000000  -1.000000  N  -1  -1.000000  -1.000000  0.000000  0.000000  0.000000  0.000000
N  7459  -1.000000  -1.000000  N  -1  -1.000000  -1.000000  0.000000  0.000000  0.000000  0.000000
N  7471  -1.000000  -1.000000  N  -1  -1.000000  -1.000000  0.000000  0.000000  0.000000  0.000000
N  7483  -1.000000  -1.000000  N  -1  -1.000000  -1.000000  0.000000  0.000000  0.000000  0.000000
N  7495  -1.000000  -1.000000  N  -1  -1.000000  -1.000000  0.000000  0.000000  0.000000  0.000000
N  7507  -1.000000  -1.000000  N  -1  -1.000000  -1.000000  0.000000  0.000000  0.000000  0.000000
N  7519  -1.000000  -1.000000  N  -1  -1.000000  -1.000000  0.000000  0.000000  0.000000  0.000000
N  7531  -1.000000  -1.000000  N  -1  -1.000000  -1.000000  0.000000  0.000000  0.000000  0.000000
N  7543  -1.000000  -1.000000  N  -1  -1.000000  -1.000000  0.000000  0.000000  0.000000  0.000000
N  7555  -1.000000  -1.000000  N  -1  -1.000000  -1.000000  0.000000  0.000000  0.000000  0.000000
N  7567  -1.000000  -1.000000  N  -1  -1.000000  -1.000000  0.000000  0.000000  0.000000  0.000000
N  7579  -1.000000  -1.000000  N  -1  -1.000000  -1.000000  0.000000  0.000000  0.000000  0.000000
N  7591  -1.000000  -1.000000  N  -1  -1.000000  -1.000000  0.000000  0.000000  0.000000  0.000000
N  7603  -1.000000  -1.000000  N  -1  -1.000000  -1.000000  0.000000  0.000000  0.000000  0.000000
N  7615  -1.000000  -1.000000  N  -1  -1.000000  -1.000000  0.000000  0.000000  0.000000  0.000000
N  7627  -1.000000  -1.000000  N  -1  -1.000000  -1.000000  0.000000  0.000000  0.000000  0.000000
N  7639  -1.000000  -1.000000  N  -1  -1.000000  -1.000000  0.000000  0.000000  0.000000  0.000000
N  7651  -1.000000  -1.000000  N  -1  -1.000000  -1.000000  0.000000  0.000000  0.000000  0.000000
N  7663  -1.000000  -1.000000  N  -1  -1.000000  -1.000000  0.000000  0.000000  0.000000  0.000000
N  7675  -1.000000  -1.000000  N  -1  -1.000000  -1.000000  0.000000  0.000000  0.000000  0.000000
N  7687  -1.000000  -1.000000  N  -1  -1.000000  -1.000000  0.000000  0.000000  0.000000  0.000000
N  7699  -1.000000  -1.000000  N  -1  -1.000000  -1.000000  0.000000  0.000000  0.000000  0.000000
N  7711  -1.000000  -1.000000  N  -1  -1.000000  -1.000000  0.000000  0.000000  0.000000  0.000000
N  7723  -1.000000  -1.000000  N  -1  -1.000000  -1.000000  0.000000  0.000000  0.000000  0.000000
N  7735  -1.000000  -1.000000  N  -1  -1.000000  -1.000000  0.000000  0.000000  0.000000  0.000000
N  7747  -1.000000  -1.000000  N  -1  -1.000000  -1.000000  0.000000  0.000000  0.000000  0.000000
N  7759  -1.000000  -1.000000  N  -1  -1.000000  -1.000000  0.000000  0.000000  0.000000  0.000000
N  7771  -1.000000  -1.000000  N  -1  -1.000000  -1.000000  0.000000  0.000000  0.000000  0.000000
N  7783  -1.000000  -1.000000  N  -1  -1.000000  -1.000000  0.000000  0.000000  0.000000  0.000000
N  7795  -1.000000  -1.000000  N  -1  -1.000000  -1.000000  0.000000  0.000000  0.000000  0.000000
N  7807  -1.000000  -1.000000  N  -1  -1.000000  -1.000000  0.000000  0.000000  0.000000  0.000000
N  7819  -1.000000  -1.000000  N  -1  -1.000000  -1.000000  0.000000  0.000000  0.000000  0.000000
N  7831  -1.000000  -1.000000  N  -1  -1.000000  -1.000000  0.000000  0.000000  0.000000  0.000000
N  7843  -1.000000  -1.000000  N  -1  -1.000000  -1.000000  0.000000  0.000000  0.000000  0.000000
N  7855  -1.000000  -1.000000  N  -1  -1.000000  -1.000000  0.000000  0.000000  0.000000  0.000000
N  7867  -1.000000  -1.000000  N  -1  -1.000000  -1.000000  0.000000  0.000000  0.000000  0.000000
N  7879  -1.000000  -1.000000  N  -1  -1.000000  -1.000000  0.000000  0.000000  0.000000  0.000000
N  7891  -1.000000  -1.000000  N  -1  -1.000000  -1.000000  0.000000  0.000000  0.000000  0.000000
N  7903  -1.000000  -1.000000  N  -1  -1.000000  -1.000000  0.000000  0.000000  0.000000  0.000000
N  7915  -1.000000  -1.000000  N  -1  -1.000000  -1.000000  0.000000  0.000000  0.000000  0.000000
N  7927  -1.000000  -1.000000  N  -1  -1.000000  -1.000000  0.000000  0.000000  0.000000  0.000000
N  7939  -1.000000  -1.000000  N  -1  -1.000000  -1.000000  0.000000  0.000000  0.000000  0.000000
N  7951  -1.000000  -1.000000  N  -1  -1.000000  -1.000000  0.000000  0.000000  0.000000  0.000000
N  7963  -1.000000  -1.000000  N  -1  -1.000000  -1.000000  0.000000  0.000000  0.000000  0.000000
N  7975  -1.000000  -1.000000  N  -1  -1.000000  -1.000000  0.000000  0.000000  0.000000  0.000000
N  7987  -1.000000  -1.000000  N  -1  -1.000000  -1.000000  0.000000  0.000000  0.000000  0.000000
N  7999  -1.000000  -1.000000  N  -1  -1.000000  -1.000000  0.000000  0.000000  0.000000  0.000000
N  8011  -1.000000  -1.000000  N  -1  -1.000000  -1.000000  0.000000  0.000000  0.000000  0.000000
N  8023  -1.000000  -1.000000  N  -1  -1.000000  -1.000000  0.000000  0.000000  0.000000  0.000000
N  8035  -1.000000  -1.000000  N  -1  -1.000000  -1.000000  0.000000  0.000000  0.000000  0.000000
N  8047  -1.000000  -1.000000  N  -1  -1.000000  -1.000000  0.000000  0.000000  0.000000  0.000000
N  8059  -1.000000  -1.000000  N  -1  -1.000000  -1.000000  0.000000  0.000000  0.000000  0.000000
N  8071  -1.000000  -1.000000  N  -1  -1.000000  -1.000000  0.000000  0.000000  0.000000  0.000000
N  8083  -1.000000  -1.000000  N  -1  -1.000000  -1.000000  0.000000  0.000000  0.000000  0.000000
N  8095  -1.000000  -1.000000  N  -1  -1.000000  -1.000000  0.000000  0.000000  0.000000  0.000000
N  8107  -1.000000  -1.000000  N  -1  -1.000000  -1.000000  0.000000  0.000000  0.000000  0.000000
N  8119  -1.000000  -1.000000  N  -1  -1.000000  -1.000000  0.000000  0.000000  0.000000  0.000000
N  8131  -1.000000  -1.000000  N  -1  -1.000000  -1.000000  0.000000  0.000000  0.000000  0.000000
N  8143  -1.000000  -1.000000  N  -1  -1.000000  -1.000000  0.000000  0.000000  0.000000  0.000000
N  8155  -1.000000  -1.000000  N  -1  -1.000000  -1.000000  0.000000  0.000000  0.000000  0.000000
N  8167  -1.000000  -1.000000  N  -1  -1.000000  -1.000000  0.000000  0.000000  0.000000  0.000000
N  8179  -1.000000  -1.000000  N  -1  -1.000000  -1.000000  0.000000  0.000000  0.000000  0.000000
N  8191  -1.000000  -1.000000  N  -1  -1.000000  -1.000000  0.000000  0.000000  0.000000  0.000000
N  8203  -1.000000  -1.000000  N  -1  -1.000000  -1.000000  0.000000  0.000000  0.000000  0.000000
N  8215  -1.000000  -1.000000  N  -1  -1.000000  -1.000000  0.000000  0.000000  0.000000  0.000000
N  8227  -1.000000  -1.000000  N  -1  -1.000000  -1.000000  0.000000  0.000000  0.000000  0.000000
N  8239  -1.000000  -1.000000  N  -1  -1.000000  -1.000000  0.000000  0.000000  0.000000  0.000000
N  8251  -1.000000  -1.000000  N  -1  -1.000000  -1.000000  0.000000  0.000000  0.000000  0.000000
N  8263  -1.000000  -1.000000  N  -1  -1.000000  -1.000000  0.000000  0.000000  0.000000  0.000000
N  8275  -1.000000  -1.000000  N  -1  -1.000000  -1.000000  0.000000  0.000000  0.000000  0.000000
N  8287  -1.000000  -1.000000  N  -1  -1.000000  -1.000000  0.000000  0.000000  0.000000  0.000000
N  8299  -1.000000  -1.000000  N  -1  -1.000000  -1.000000  0.000000  0.000000  0.000000  0.000000
N  8311  -1.000000  -1.000000  N  -1  -1.000000  -1.000000  0.000000  0.000000  0.000000  0.000000
N  8323  -1.000000  -1.000000  N  -1  -1.000000  -1.000000  0.000000  0.000000  0.000000  0.000000
N  8335  -1.000000  -1.000000  N  -1  -1.000000  -1.000000  0.000000  0.000000  0.000000  0.000000
N  8347  -1.000000  -1.000000  N  -1  -1.000000  -1.000000  0.000000  0.000000  0.000000  0.000000
N  8359  -1.000000  -1.000000  N  -1  -1.000000  -1.000000  0.000000  0.000000  0.000000  0.000000
N  8371  -1.000000  -1.000000  N  -1  -1.000000  -1.000000  0.000000  0.000000  0.000000  0.000000
N  8383  -1.000000  -1.000000  N  -1  -1.000000  -1.000000  0.000000  0.000000  0.000000  0.000000
N  8395  -1.000000  -1.000000  N  -1  -1.000000  -1.000000  0.000000  0.000000  0.000000  0.000000
N  8407  -1.000000  -1.000000  N  -1  -1.000000  -1.000000  0.000000  0.000000  0.000000  0.000000
N  8419  -1.000000  -1.000000  N  -1  -1.000000  -1.000000  0.000000  0.000000  0.000000  0.000000
N  8431  -1.000000  -1.000000  N  -1  -1.000000  -1.000000  0.000000  0.000000  0.000000  0.000000
N  8443  -1.000000  -1.000000  N  -1  -1.000000  -1.000000  0.000000  0.000000  0.000000  0.000000
N  8455  -1.000000  -1.000000  N  -1  -1.000000  -1.000000  0.000000  0.000000  0.000000  0.000000
N  8467  -1.000000  -1.000000  N  -1  -1.000000  -1.000000  0.000000  0.000000  0.000000  0.000000
N  8479  -1.000000  -1.000000  N  -1  -1.000000  -1.000000  0.000000  0.000000  0.000000  0.000000
N  8491  -1.000000  -1.000000  N  -1  -1.000000  -1.000000  0.000000  0.000000  0.000000  0.000000
N  8503  -1.000000  -1.000000  N  -1  -1.000000  -1.000000  0.000000  0.000000  0.000000  0.000000
N  8515  -1.000000  -1.000000  N  -1  -1.000000  -1.000000  0.000000  0.000000  0.000000  0.000000
N  8527  -1.000000  -1.000000  N  -1  -1.000000  -1.000000  0.000000  0.000000  0.000000  0.000000
N  8539  -1.000000  -1.000000  N  -1  -1.000000  -1.000000  0.000000  0.000000  0.000000  0.000000
N  8551  -1.000000  -1.000000  N  -1  -1.000000  -1.000000  0.000000  0.000000  0.000000  0.000000
N  8563  -1.000000  -1.000000  N  -1  -1.000000  -1.000000  0.000000  0.000000  0.000000  0.000000
N  8575  -1.000000  -1.000000  N  -1  -1.000000  -1.000000  0.000000  0.000000  0.000000  0.000000
N  8587  -1.000000  -1.000000  N  -1  -1.000000  -1.000000  0.000000  0.000000  0.000000  0.000000
N  8599  -1.000000  -1.000000  N  -1  -1.000000  -1.000000  0.000000  0.000000  0.000000  0.000000
N  8611  -1.000000  -1.000000  N  -1  -1.000000  -1.000000  0.000000  0.000000  0.000000  0.000000
N  8623  -1.000000  -1.000000  N  -1  -1.000000  -1.000000  0.000000  0.000000  0.000000  0.000000
N  8635  -1.000000  -1.000000  N  -1  -1.000000  -1.000000  0.000000  0.000000  0.000000  0.000000
N  8647  -1.000000  -1.000000  N  -1  -1.000000  -1.000000  0.000000  0.000000  0.000000  0.000000
N  8659  -1.000000  -1.000000  N  -1  -1.000000  -1.000000  0.000000  0.000000  0.000000  0.000000
N  8671  -1.000000  -1.000000  N  -1  -1.000000  -1.000000  0.000000  0.000000  0.000000  0.000000
N  8683  -1.000000  -1.000000  N  -1  -1.000000  -1.000000  0.000000  0.000000  0.000000  0.000000
N  8695  -1.000000  -1.000000  N  -1  -1.000000  -1.000000  0.000000  0.000000  0.000000  0.000000
N  8707  -1.000000  -1.000000  N  -1  -1.000000  -1.000000  0.000000  0.000000  0.000000  0.000000
N  8719  -1.000000  -1.000000  N  -1  -1.000000  -1.000000  0.000000  0.000000  0.000000  0.000000
N  8731  -1.000000  -1.000000  N  -1  -1.000000  -1.000000  0.000000  0.000000  0.000000  0.000000
N  8743  -1.000000  -1.000000  N  -1  -1.000000  -1.000000  0.000000  0.000000  0.000000  0.000000
N  8755  -1.000000  -1.000000  N  -1  -1.000000  -1.000000  0.000000  0.000000  0.000000  0.000000
N  8767  -1.000000  -1.000000  N  -1  -1.000000  -1.000000  0.000000  0.000000  0.000000  0.000000
N  8779  -1.000000  -1.000000  N  -1  -1.000000  -1.000000  0.000000  0.000000  0.000000  0.000000
N  8791  -1.000000  -1.000000  N  -1  -1.000000  -1.000000  0.000000  0.000000  0.000000  0.000000
N  8803  -1.000000  -1.000000  N  -1  -1.000000  -1.000000  0.000000  0.000000  0.000000  0.000000
N  8815  -1.000000  -1.000000  N  -1  -1.000000  -1.000000  0.000000  0.000000  0.000000  0.000000
N  8827  -1.000000  -1.000000  N  -1  -1.000000  -1.000000  0.000000  0.000000  0.000000  0.000000
N  8839  -1.000000  -1.000000  N  -1  -1.000000  -1.000000  0.000000  0.000000  0.000000  0.000000
N  8851  -1.000000  -1.000000  N  -1  -1.000000  -1.000000  0.000000  0.000000  0.000000  0.000000
N  8863  -1.000000  -1.000000  N  -1  -1.000000  -1.000000  0.000000  0.000000  0.000000  0.000000
N  8875  -1.000000  -1.000000  N  -1  -1.000000  -1.000000  0.000000  0.000000  0.000000  0.000000
N  8887  -1.000000  -1.000000  N  -1  -1.000000  -1.000000  0.000000  0.000000  0.000000  0.000000
N  8899  -1.000000  -1.000000  N  -1  -1.000000  -1.000000  0.000000  0.000000  0.000000  0.000000
N  8911  -1.000000  -1.000000  N  -1  -1.000000  -1.000000  0.000000  0.000000  0.000000  0.000000
N  8923  -1.000000  -1.000000  N  -1  -1.000000  -1.000000  0.000000  0.000000  0.000000  0.000000
N  8935  -1.000000  -1.000000  N  -1  -1.000000  -1.000000  0.000000  0.000000  0.000000  0.000000
N  8947  -1.000000  -1.000000  N  -1  -1.000000  -1.000000  0.000000  0.000000  0.000000  0.000000
N  8959  -1.000000  -1.000000  N  -1  -1.000000  -1.000000  0.000000  0.000000  0.000000  0.000000
N  8971  -1.000000  -1.000000  N  -1  -1.000000  -1.000000  0.000000  0.000000  0.000000  0.000000
N  8983  -1.000000  -1.000000  N  -1  -1.000000  -1.000000  0.000000  0.000000  0.000000  0.000000
N  8995  -1.000000  -1.000000  N  -1  -1.000000  -1.000000  0.000000  0.000000  0.000000  0.000000
N  9007  -1.000000  -1.000000  N  -1  -1.000000  -1.000000  0.000000  0.000000  0.000000  0.000000
N  9019  -1.000000  -1.000000  N  -1  -1.000000  -1.000000  0.000000  0.000000  0.000000  0.000000
N  9031  -1.000000  -1.000000  N  -1  -1.000000  -1.000000  0.000000  0.000000  0.000000  0.000000
N  9043  -1.000000  -1.000000  N  -1  -1.000000  -1.000000  0.000000  0.000000  0.000000  0.000000
N  9055  -1.000000  -1.000000  N  -1  -1.000000  -1.000000  0.000000  0.000000  0.000000  0.000000
N  9064  -1.000000  -1.000000  N  -1  -1.000000  -1.000000  0.000000  0.000000  0.000000  0.000000
N  9076  -1.000000  -1.000000  N  -1  -1.000000  -1.000000  0.000000  0.000000  0.000000  0.000000
N  9089  -1.000000  -1.000000  N  -1  -1.000000  -1.000000  0.000000  0.000000  0.000000  0.000000
N  9101  -1.000000  -1.000000  N  -1  -1.000000  -1.000000  39.562707  0.000000  0.000000  0.000000
N  9114  -1.000000  -1.000000  N  -1  -1.000000  -1.000000  0.000000  0.000000  0.000000  0.000000
N  9126  -1.000000  -1.000000  N  -1  -1.000000  -1.000000  0.000000  0.000000  0.000000  0.000000
N  9139  -1.000000  -1.000000  N  -1  -1.000000  -1.000000  79.125415  0.000000  0.000000  0.000000
A  9163  12027.063015  0.173193  N  -1  -1.000000  -1.000000  12027.063015  1412.616393  428.313301  0.000000
