# Supplementary material for: SNP-PHAGE – High throughput SNP discovery pipeline
Source: BMC Bioinformatics. 2006 Oct 23;7:468. doi: 10.1186/1471-2105-7-468 (PMC1626092; doi:10.1186/1471-2105-7-468)
Supplement: Additional file 2 — Test dataset. This compressed file contains test data for recreating the demo website. It contains the database table entries and chromatogram files to test for proper installation of all functionalities provided. [file 1471-2105-7-468-S2.gz › test_data/TempDataStore/poly_dir/A02_015903Minsoy_.b_06.ab1.poly]

A02_015903Minsoy_.b_06.ab1 28717.503966 31213.114754 28717.503966 34404.496487 35195.720449
N  1  -1.000000  -1.000000  N  -1  -1.000000  -1.000000  0.000000  0.000000  0.000000  0.000000
T  13  4074.871537  1.000000  N  -1  -1.000000  -1.000000  0.000000  0.000000  0.000000  764.038413
A  30  415378.182368  101.936510  N  -1  -1.000000  -1.000000  32368.729470  25015.081967  0.000000  7094.642408
T  36  288297.161241  1.374634  C  33  247609.180328  5.903130  23343.228224  39640.655738  0.000000  45041.883596
C  43  250150.819672  1.060335  T  46  176565.639008  1.843254  0.000000  40398.688525  0.000000  43404.658425
T  56  177584.356893  0.741556  A  62  159505.222029  1.665152  3323.025459  1426.885246  0.000000  44605.290217
T  65  256753.289611  1.130588  A  72  99239.488706  0.817018  23056.053184  2452.459016  1935.414080  46751.874330
A  84  109577.790134  0.472237  N  -1  -1.000000  -1.000000  20471.477827  0.000000  2009.853083  582.124505
G  92  94723.631394  0.441509  N  -1  -1.000000  -1.000000  3323.025459  0.000000  16413.800175  145.531126
G  109  316924.055527  1.588054  A  105  189453.476165  1.559730  30563.629221  2274.098361  22443.359423  254.679471
A  122  86029.436881  0.404640  C  121  11548.852459  0.075405  21250.952935  2541.639344  7927.753826  0.000000
A  131  131526.168165  0.657797  N  -1  -1.000000  -1.000000  32655.904510  0.000000  1563.219064  0.000000
A  141  251401.234721  1.181983  C  142  227900.327869  1.190387  44594.181159  43386.229508  148.878006  36.382782
C  159  310882.622951  1.583738  A  154  111957.240462  0.584784  9640.876331  56540.327869  0.000000  31361.957722
T  160  230303.007402  1.159893  N  -1  -1.000000  -1.000000  7548.601043  53285.245902  0.000000  33581.307398
A  168  124141.667145  0.505526  N  -1  -1.000000  -1.000000  20963.777895  3478.032787  409.414517  8986.547050
T  178  148623.662755  0.756083  C  186  16765.901639  0.068274  574.350079  1382.295082  0.000000  29069.842483
G  192  105331.189330  0.543857  N  -1  -1.000000  -1.000000  328.200045  1203.934426  20284.628334  0.000000
T  202  44568.907436  0.249641  C  203  14447.213115  0.058832  0.000000  3032.131148  0.000000  10223.561624
G  216  115789.869260  0.673074  A  212  25312.428496  0.103077  3446.100476  3968.524590  22220.042413  0.000000
G  228  127848.987755  0.734182  N  -1  -1.000000  -1.000000  492.300068  1917.377049  24825.407520  0.000000
T  238  39657.231922  0.255473  C  237  16721.311475  0.073343  0.000000  3745.573770  0.000000  8586.336453
A  249  108100.889930  0.717833  C  252  23186.885246  0.122735  16204.877238  2006.557377  0.000000  0.000000
T  258  139273.287889  0.939444  N  -1  -1.000000  -1.000000  410.250057  891.803279  409.414517  26304.751082
G  271  125615.817663  0.916650  N  -1  -1.000000  -1.000000  0.000000  0.000000  24415.993004  3274.450342
G  283  136670.009618  1.153224  T  283  107438.354006  0.677612  0.000000  1114.754098  26537.504591  25467.947106
T  293  342107.295198  3.134344  A  299  127587.767621  0.761150  492.300068  0.000000  595.512024  50644.831960
T  304  284913.562554  2.217289  N  -1  -1.000000  -1.000000  7999.876105  0.000000  0.000000  52609.502165
A  315  103711.214323  0.708146  G  317  13064.045037  0.085740  19199.702652  356.721311  2270.389593  0.000000
A  325  82583.336406  0.541996  C  321  29518.688525  0.193732  17927.927476  2942.950820  744.390031  0.000000
T  334  104636.879824  0.702034  C  337  15116.065574  0.103022  0.000000  2184.918033  186.097508  22630.090143
A  345  122787.841958  0.836846  G  350  22889.993441  0.147639  23179.128201  0.000000  893.268037  0.000000
A  356  116264.866057  0.749902  G  360  27319.114123  0.175284  22686.828133  0.000000  3573.072147  145.531126
T  365  129486.319644  0.830805  C  363  13332.459016  0.085543  0.000000  2809.180328  2568.145606  25104.119290
A  376  87219.162046  0.563149  C  376  13733.770492  0.090929  19692.002720  2764.590164  0.000000  0.000000
A  386  131567.193171  0.871086  T  389  17099.907343  0.113600  25804.728564  0.000000  260.536511  2073.818550
A  398  142520.869683  0.946808  N  -1  -1.000000  -1.000000  27158.553751  0.000000  781.609532  545.741724
C  406  169308.852459  1.296699  N  -1  -1.000000  -1.000000  779.475108  32104.918033  0.000000  0.000000
T  417  143384.542207  1.204825  A  414  44881.356199  0.377127  6030.675833  5841.311475  0.000000  27469.000093
C  427  297148.852459  2.416316  A  427  111464.940394  0.906395  20922.752890  24702.950820  0.000000  0.000000
T  436  224227.082878  1.552469  N  -1  -1.000000  -1.000000  0.000000  12039.344262  1191.024049  43077.213391
A  449  63383.633754  0.405288  G  445  21289.554875  0.136130  16820.252323  0.000000  2419.267599  0.000000
A  459  89598.612374  0.595533  N  -1  -1.000000  -1.000000  17476.652414  0.000000  0.000000  654.890068
T  468  109148.344740  0.738564  G  467  12766.289025  0.086384  0.000000  1560.655738  2493.706603  21538.606695
C  482  87530.491803  0.600549  G  480  16599.897682  0.113892  0.000000  18549.508197  2865.901618  0.000000
A  490  116387.941074  0.798371  N  -1  -1.000000  -1.000000  21989.403037  3076.721311  0.000000  0.000000
T  500  138582.015039  0.960614  N  -1  -1.000000  -1.000000  0.000000  178.360656  409.414517  31325.574940
C  514  70764.590164  0.491865  G  513  29626.723218  0.205927  0.000000  13956.721311  4466.340184  0.000000
A  523  112941.840598  0.842751  N  -1  -1.000000  -1.000000  25599.603536  0.000000  0.000000  0.000000
C  532  143268.196721  1.093890  N  -1  -1.000000  -1.000000  0.000000  28270.163934  0.000000  0.000000
G  546  83669.439439  0.723889  N  -1  -1.000000  -1.000000  451.275062  0.000000  16190.483166  0.000000
A  558  155361.696457  1.530242  N  -1  -1.000000  -1.000000  35035.354839  0.000000  0.000000  0.000000
T  566  82807.210876  0.747862  N  -1  -1.000000  -1.000000  0.000000  624.262295  0.000000  18919.046422
T  579  62796.681007  0.570639  N  -1  -1.000000  -1.000000  328.200045  0.000000  707.170529  14443.964287
C  590  86371.147541  0.819375  N  -1  -1.000000  -1.000000  0.000000  18504.918033  0.000000  0.000000
A  599  154746.321372  1.469644  N  -1  -1.000000  -1.000000  29620.054091  0.000000  0.000000  109.148345
C  607  120750.163934  1.106471  N  -1  -1.000000  -1.000000  0.000000  25728.524590  0.000000  0.000000
C  621  151294.426230  1.409386  N  -1  -1.000000  -1.000000  0.000000  30009.180328  0.000000  0.000000
G  634  101944.214690  0.883393  N  -1  -1.000000  -1.000000  1148.700159  0.000000  19912.433319  0.000000
A  645  94603.663066  0.827672  N  -1  -1.000000  -1.000000  20143.277782  0.000000  0.000000  0.000000
A  656  110480.340258  1.009557  N  -1  -1.000000  -1.000000  23999.628315  0.000000  74.439003  0.000000
A  667  81639.761275  0.728175  N  -1  -1.000000  -1.000000  18502.277555  89.180328  0.000000  0.000000
A  677  89475.537357  0.854236  N  -1  -1.000000  -1.000000  20143.277782  0.000000  632.731526  0.000000
C  684  174080.000000  1.651453  N  -1  -1.000000  -1.000000  0.000000  32996.721311  0.000000  400.210597
T  697  133779.487870  1.147942  N  -1  -1.000000  -1.000000  0.000000  0.000000  1004.926541  30088.560367
A  706  106993.214777  0.882204  N  -1  -1.000000  -1.000000  20799.677873  0.000000  74.439003  36.382782
G  718  77453.782684  0.664816  N  -1  -1.000000  -1.000000  205.125028  802.622951  17828.141233  0.000000
G  730  222386.521641  1.982506  N  -1  -1.000000  -1.000000  0.000000  0.000000  43770.133799  0.000000
G  742  212709.451243  1.783224  N  -1  -1.000000  -1.000000  0.000000  0.000000  41127.549191  0.000000
T  753  80114.885039  0.614566  N  -1  -1.000000  -1.000000  0.000000  0.000000  446.634018  15608.213298
T  765  64579.437305  0.500960  N  -1  -1.000000  -1.000000  0.000000  0.000000  669.951028  14298.433161
T  777  80369.564510  0.646467  N  -1  -1.000000  -1.000000  1271.775176  0.000000  0.000000  15608.213298
G  789  152934.931786  1.231418  T  792  61887.111468  0.474085  410.250057  0.000000  29477.845212  4911.675513
A  799  93783.162952  0.718424  N  -1  -1.000000  -1.000000  21291.977941  0.000000  0.000000  3820.192066
A  809  107198.339805  0.875014  N  -1  -1.000000  -1.000000  23548.353252  0.000000  0.000000  1491.694045
A  819  88408.887210  0.737648  N  -1  -1.000000  -1.000000  18789.452595  0.000000  0.000000  145.531126
T  830  99143.079806  0.840239  A  831  11610.076603  0.096619  2297.400317  0.000000  0.000000  19137.343111
G  842  187065.214689  1.556764  N  -1  -1.000000  -1.000000  41.025006  267.540984  36326.233493  181.913908
A  852  137844.019038  1.181885  N  -1  -1.000000  -1.000000  29579.029085  936.393443  558.292523  0.000000
G  864  137823.814165  1.262769  N  -1  -1.000000  -1.000000  492.300068  0.000000  26760.821600  1309.780137
A  877  174315.249075  1.516905  N  -1  -1.000000  -1.000000  39178.880411  0.000000  334.975514  218.296689
G  887  119995.672932  0.953189  N  -1  -1.000000  -1.000000  369.225051  0.000000  26984.138609  873.186758
C  896  165251.147541  1.272619  N  -1  -1.000000  -1.000000  0.000000  31614.426230  0.000000  363.827816
A  907  91731.912669  0.699801  N  -1  -1.000000  -1.000000  20717.627861  267.540984  0.000000  1309.780137
A  917  90049.887437  0.688046  N  -1  -1.000000  -1.000000  17394.602402  0.000000  558.292523  0.000000
G  929  128891.133798  0.997896  N  -1  -1.000000  -1.000000  0.000000  624.262295  24825.407520  0.000000
T  941  79059.784374  0.593492  N  -1  -1.000000  -1.000000  0.000000  1649.836066  111.658505  15062.471574
A  951  69660.459621  0.530937  N  -1  -1.000000  -1.000000  13784.401904  0.000000  334.975514  0.000000
G  963  84562.707476  0.707861  N  -1  -1.000000  -1.000000  123.075017  0.000000  16525.458679  618.507287
C  972  93282.622951  0.817307  N  -1  -1.000000  -1.000000  0.000000  19842.622951  0.000000  291.062253
A  984  82829.486440  0.755192  C  986  14759.344262  0.146813  18789.452595  2452.459016  334.975514  109.148345
T  996  149678.763421  1.488875  C  994  20110.163934  0.200038  328.200045  3121.311475  0.000000  33581.307398
G  1008  214830.962831  2.075666  N  -1  -1.000000  -1.000000  0.000000  713.442623  41053.110187  1455.311263
C  1017  181303.606557  1.671652  N  -1  -1.000000  -1.000000  0.000000  34691.147541  148.878006  0.000000
T  1032  144366.877310  1.229544  N  -1  -1.000000  -1.000000  0.000000  758.032787  0.000000  32598.972296
T  1043  85062.943334  0.692432  N  -1  -1.000000  -1.000000  0.000000  0.000000  0.000000  18446.070261
C  1053  59840.000000  0.505133  N  -1  -1.000000  -1.000000  0.000000  12797.377049  0.000000  72.765563
G  1067  78309.831219  0.671946  N  -1  -1.000000  -1.000000  0.000000  312.131148  15334.434630  0.000000
T  1077  65525.389626  0.558106  N  -1  -1.000000  -1.000000  0.000000  0.000000  0.000000  12879.504679
C  1088  82759.344262  0.716512  N  -1  -1.000000  -1.000000  0.000000  16052.459016  0.000000  0.000000
A  1097  108716.265015  0.949896  N  -1  -1.000000  -1.000000  23589.378258  0.000000  0.000000  0.000000
G  1109  88433.535635  0.755588  N  -1  -1.000000  -1.000000  410.250057  0.000000  19093.604285  0.000000
A  1122  173125.523910  1.560886  N  -1  -1.000000  -1.000000  38809.655360  0.000000  223.317009  0.000000
A  1132  145720.820125  1.365139  N  -1  -1.000000  -1.000000  28594.428949  0.000000  0.000000  0.000000
G  1143  139945.325752  1.356243  N  -1  -1.000000  -1.000000  492.300068  0.000000  27430.772628  0.000000
C  1153  171672.131148  1.670874  N  -1  -1.000000  -1.000000  0.000000  33710.163934  446.634018  0.000000
G  1168  94835.289898  0.851267  N  -1  -1.000000  -1.000000  0.000000  267.540984  18684.189768  0.000000
A  1176  197125.152225  1.715559  N  -1  -1.000000  -1.000000  38153.255269  0.000000  148.878006  0.000000
A  1188  144982.370023  1.143521  N  -1  -1.000000  -1.000000  28840.578983  0.000000  0.000000  0.000000
G  1198  78644.806733  0.583715  N  -1  -1.000000  -1.000000  902.550125  0.000000  17158.190205  0.000000
G  1211  269990.264098  2.010051  N  -1  -1.000000  -1.000000  0.000000  0.000000  53409.984695  0.000000
A  1222  188099.650978  1.250268  N  -1  -1.000000  -1.000000  36676.355065  0.000000  1451.560560  0.000000
C  1230  188482.622951  1.174975  N  -1  -1.000000  -1.000000  0.000000  31837.377049  0.000000  363.827816
T  1245  165105.062811  1.019483  N  -1  -1.000000  -1.000000  41.025006  668.852459  186.097508  32089.613354
G  1257  158071.222998  0.964506  N  -1  -1.000000  -1.000000  0.000000  0.000000  30073.357236  1091.483447
A  1267  143136.244768  0.863823  N  -1  -1.000000  -1.000000  28184.178892  0.000000  372.195015  0.000000
A  1278  130377.468006  0.800612  N  -1  -1.000000  -1.000000  25681.653547  178.360656  0.000000  291.062253
T  1290  140255.622991  0.842875  N  -1  -1.000000  -1.000000  123.075017  312.131148  0.000000  27250.703404
C  1300  109602.622951  0.681971  N  -1  -1.000000  -1.000000  0.000000  21358.688525  0.000000  363.827816
C  1312  177647.213115  1.130240  N  -1  -1.000000  -1.000000  0.000000  35270.819672  0.000000  0.000000
C  1323  132923.278689  0.795582  N  -1  -1.000000  -1.000000  0.000000  26308.196721  0.000000  36.382782
A  1332  167258.948100  1.090558  N  -1  -1.000000  -1.000000  32040.529425  0.000000  0.000000  0.000000
C  1341  161951.475410  1.070499  N  -1  -1.000000  -1.000000  0.000000  31703.606557  0.000000  0.000000
C  1354  199986.885246  1.345509  N  -1  -1.000000  -1.000000  0.000000  33665.573770  0.000000  0.000000
A  1364  127423.667598  0.837646  N  -1  -1.000000  -1.000000  27240.603762  535.081967  0.000000  291.062253
T  1377  194866.178143  1.307332  N  -1  -1.000000  -1.000000  697.425096  0.000000  409.414517  38201.920659
G  1389  167413.317882  1.085483  N  -1  -1.000000  -1.000000  82.050011  0.000000  31859.893310  764.038413
G  1401  145714.348490  0.922634  N  -1  -1.000000  -1.000000  0.000000  0.000000  28361.260166  0.000000
A  1413  139485.019264  0.880149  N  -1  -1.000000  -1.000000  26789.328700  0.000000  1153.804547  0.000000
A  1424  164756.422754  1.020372  N  -1  -1.000000  -1.000000  32081.554431  0.000000  0.000000  0.000000
G  1436  119027.965893  0.743098  N  -1  -1.000000  -1.000000  0.000000  0.000000  22629.456930  181.913908
T  1448  91429.930111  0.575797  N  -1  -1.000000  -1.000000  0.000000  0.000000  856.048535  17427.352377
A  1456  81475.661253  0.538841  N  -1  -1.000000  -1.000000  15999.752210  0.000000  0.000000  145.531126
T  1469  154408.525026  1.078589  N  -1  -1.000000  -1.000000  82.050011  0.000000  0.000000  29943.029240
C  1479  87084.590164  0.628315  N  -1  -1.000000  -1.000000  0.000000  16587.540984  0.000000  254.679471
A  1489  129064.667825  0.959117  N  -1  -1.000000  -1.000000  29004.679006  0.000000  0.000000  0.000000
A  1500  145392.620080  1.136004  N  -1  -1.000000  -1.000000  28307.253909  0.000000  0.000000  0.000000
A  1512  140223.469366  1.114796  N  -1  -1.000000  -1.000000  30563.629221  0.000000  0.000000  0.000000
A  1524  120039.166579  0.958512  N  -1  -1.000000  -1.000000  27076.503740  0.000000  0.000000  36.382782
T  1536  111804.287796  0.906838  N  -1  -1.000000  -1.000000  164.100023  0.000000  0.000000  21174.778880
C  1547  97652.459016  0.827598  N  -1  -1.000000  -1.000000  0.000000  19352.131148  0.000000  145.531126
A  1556  115526.415955  0.997142  N  -1  -1.000000  -1.000000  26091.903604  0.000000  0.000000  0.000000
A  1567  135136.368664  1.142636  N  -1  -1.000000  -1.000000  26132.928609  0.000000  0.000000  145.531126
T  1581  128795.046794  1.041751  N  -1  -1.000000  -1.000000  82.050011  0.000000  74.439003  25286.033198
C  1592  103850.491803  0.857759  N  -1  -1.000000  -1.000000  0.000000  20288.524590  260.536511  545.741724
T  1605  129777.381896  1.057262  N  -1  -1.000000  -1.000000  0.000000  0.000000  595.512024  24594.760348
G  1618  150106.249670  1.222167  N  -1  -1.000000  -1.000000  0.000000  0.000000  25123.163533  400.210597
C  1626  74866.885246  0.607237  N  -1  -1.000000  -1.000000  0.000000  16052.459016  521.073021  0.000000
A  1638  97516.438468  0.835219  N  -1  -1.000000  -1.000000  18707.402584  0.000000  0.000000  0.000000
C  1648  148083.934426  1.293273  N  -1  -1.000000  -1.000000  0.000000  33264.262295  0.000000  0.000000
C  1661  173812.459016  1.471351  N  -1  -1.000000  -1.000000  0.000000  34289.836066  0.000000  0.000000
A  1670  134151.768528  1.066837  N  -1  -1.000000  -1.000000  28512.378938  44.590164  0.000000  0.000000
A  1682  123854.492105  0.970573  N  -1  -1.000000  -1.000000  23835.528292  0.000000  0.000000  0.000000
C  1693  182864.262295  1.445779  N  -1  -1.000000  -1.000000  82.050011  35538.360656  0.000000  0.000000
A  1705  131854.368210  0.999742  N  -1  -1.000000  -1.000000  24861.153434  0.000000  0.000000  0.000000
C  1714  202394.754098  1.502684  N  -1  -1.000000  -1.000000  0.000000  33933.114754  0.000000  0.000000
A  1727  148100.270454  1.043323  N  -1  -1.000000  -1.000000  28840.578983  267.540984  0.000000  36.382782
T  1739  159101.903850  1.122412  N  -1  -1.000000  -1.000000  246.150034  0.000000  111.658505  30088.560367
C  1750  58279.344262  0.388080  N  -1  -1.000000  -1.000000  0.000000  12797.377049  0.000000  472.976161
C  1763  190043.278689  1.299443  N  -1  -1.000000  -1.000000  0.000000  36207.213115  0.000000  0.000000
T  1777  176492.873445  1.173133  N  -1  -1.000000  -1.000000  0.000000  624.262295  297.756012  33945.135214
C  1787  61133.114754  0.405624  N  -1  -1.000000  -1.000000  0.000000  13600.000000  0.000000  181.913908
C  1800  157849.180328  1.100670  N  -1  -1.000000  -1.000000  0.000000  30856.393443  0.000000  0.000000
A  1811  144325.969933  0.983071  N  -1  -1.000000  -1.000000  32286.679459  0.000000  0.000000  0.000000
A  1821  121023.766715  0.846572  N  -1  -1.000000  -1.000000  26173.953615  0.000000  0.000000  254.679471
T  1833  139964.560739  0.986538  N  -1  -1.000000  -1.000000  0.000000  0.000000  446.634018  26122.837175
T  1846  91502.695674  0.674642  N  -1  -1.000000  -1.000000  0.000000  0.000000  744.390031  19428.405364
G  1859  169125.414952  1.301248  N  -1  -1.000000  -1.000000  0.000000  0.000000  32008.771316  145.531126
A  1870  129187.742842  0.986362  N  -1  -1.000000  -1.000000  28881.603989  0.000000  930.487538  0.000000
T  1881  143602.838897  1.040111  N  -1  -1.000000  -1.000000  0.000000  0.000000  111.658505  27141.555059
A  1891  112859.790587  0.845893  N  -1  -1.000000  -1.000000  21456.077963  89.180328  0.000000  72.765563
C  1901  242302.950820  1.907034  N  -1  -1.000000  -1.000000  0.000000  45972.459016  0.000000  0.000000
C  1914  165920.000000  1.142901  N  -1  -1.000000  -1.000000  0.000000  35315.409836  0.000000  0.000000
C  1927  153256.393443  1.049834  N  -1  -1.000000  -1.000000  0.000000  29697.049180  0.000000  36.382782
T  1941  192392.148996  1.309907  N  -1  -1.000000  -1.000000  0.000000  624.262295  0.000000  36128.102109
C  1951  78077.377049  0.506958  N  -1  -1.000000  -1.000000  0.000000  15160.655738  0.000000  218.296689
C  1963  192361.967213  1.301302  N  -1  -1.000000  -1.000000  0.000000  32149.508197  0.000000  0.000000
A  1974  164428.222709  1.041287  N  -1  -1.000000  -1.000000  30932.854272  44.590164  0.000000  0.000000
A  1985  134315.868550  0.853130  N  -1  -1.000000  -1.000000  29538.004079  0.000000  0.000000  36.382782
T  1998  156336.812450  0.989776  N  -1  -1.000000  -1.000000  697.425096  0.000000  0.000000  30416.005401
C  2009  124139.016393  0.779645  N  -1  -1.000000  -1.000000  0.000000  24257.049180  0.000000  254.679471
A  2020  153761.721236  0.958895  N  -1  -1.000000  -1.000000  29455.954068  0.000000  0.000000  0.000000
C  2029  215192.131148  1.420420  N  -1  -1.000000  -1.000000  205.125028  40844.590164  0.000000  0.000000
A  2043  189002.201103  1.208252  N  -1  -1.000000  -1.000000  32737.954521  267.540984  0.000000  0.000000
A  2054  136449.168845  0.852803  N  -1  -1.000000  -1.000000  25927.803581  0.000000  0.000000  0.000000
T  2067  156373.195231  1.012737  N  -1  -1.000000  -1.000000  123.075017  0.000000  409.414517  29943.029240
A  2078  131156.943114  0.808433  N  -1  -1.000000  -1.000000  25435.503513  0.000000  1042.146043  254.679471
G  2091  78868.123742  0.505191  N  -1  -1.000000  -1.000000  164.100023  0.000000  17679.263227  0.000000
G  2104  223205.350675  1.512646  N  -1  -1.000000  -1.000000  0.000000  0.000000  43137.402273  0.000000
G  2117  184497.069084  1.179283  N  -1  -1.000000  -1.000000  0.000000  0.000000  35656.282466  0.000000
T  2129  66507.724728  0.417593  N  -1  -1.000000  -1.000000  0.000000  0.000000  1228.243550  14880.557666
T  2142  83498.483726  0.543959  N  -1  -1.000000  -1.000000  0.000000  0.000000  37.219502  16190.337803
C  2151  95690.491803  0.653289  N  -1  -1.000000  -1.000000  0.000000  18371.147541  0.000000  36.382782
C  2163  189151.475410  1.406071  N  -1  -1.000000  -1.000000  0.000000  31213.114754  0.000000  0.000000
T  2178  192537.680122  1.431083  N  -1  -1.000000  -1.000000  0.000000  312.131148  632.731526  32417.058388
C  2188  77988.196721  0.556468  N  -1  -1.000000  -1.000000  0.000000  14625.573770  372.195015  36.382782
G  2203  106484.993877  0.804813  N  -1  -1.000000  -1.000000  205.125028  0.000000  20098.530826  0.000000
G  2215  130566.011367  1.005569  N  -1  -1.000000  -1.000000  41.025006  0.000000  24527.651508  0.000000
A  2228  157125.771701  1.163785  N  -1  -1.000000  -1.000000  26173.953615  0.000000  781.609532  0.000000
T  2239  145858.571355  1.135928  N  -1  -1.000000  -1.000000  0.000000  0.000000  0.000000  28123.890161
T  2252  103690.927503  0.832585  N  -1  -1.000000  -1.000000  0.000000  0.000000  0.000000  19864.998743
C  2262  122756.721311  0.957098  N  -1  -1.000000  -1.000000  0.000000  23677.377049  0.000000  327.445034
T  2276  218042.010010  1.649521  N  -1  -1.000000  -1.000000  0.000000  89.180328  0.000000  41840.198817
C  2286  97161.967213  0.672773  N  -1  -1.000000  -1.000000  0.000000  18772.459016  0.000000  181.913908
A  2298  190971.401375  1.412288  N  -1  -1.000000  -1.000000  36184.054997  0.000000  0.000000  0.000000
C  2307  207656.393443  1.537459  N  -1  -1.000000  -1.000000  0.000000  36207.213115  0.000000  0.000000
C  2320  205293.114754  1.386821  N  -1  -1.000000  -1.000000  0.000000  34646.557377  0.000000  0.000000
T  2335  216695.847091  1.372254  N  -1  -1.000000  -1.000000  0.000000  624.262295  0.000000  36491.929925
C  2346  71879.344262  0.431642  N  -1  -1.000000  -1.000000  0.000000  14001.311475  0.000000  181.913908
C  2359  210822.295082  1.334313  N  -1  -1.000000  -1.000000  0.000000  36430.163934  0.000000  36.382782
A  2370  156387.321599  0.950700  N  -1  -1.000000  -1.000000  30194.404170  490.491803  0.000000  400.210597
T  2381  253660.753177  1.494173  N  -1  -1.000000  -1.000000  205.125028  0.000000  0.000000  42968.065046
C  2394  124718.688525  0.682056  N  -1  -1.000000  -1.000000  0.000000  21626.229508  0.000000  582.124505
A  2405  173822.949007  1.001719  N  -1  -1.000000  -1.000000  33599.479640  0.000000  0.000000  0.000000
A  2417  159833.422074  0.882128  N  -1  -1.000000  -1.000000  30850.804261  0.000000  0.000000  0.000000
C  2427  229059.672131  1.286296  N  -1  -1.000000  -1.000000  0.000000  38525.901639  0.000000  0.000000
A  2440  142849.069729  0.792649  N  -1  -1.000000  -1.000000  27322.653774  0.000000  0.000000  0.000000
A  2451  121187.866737  0.696590  N  -1  -1.000000  -1.000000  26050.878598  0.000000  0.000000  0.000000
A  2464  213124.904435  1.296206  N  -1  -1.000000  -1.000000  35363.554884  0.000000  0.000000  0.000000
C  2475  215504.262295  1.206991  N  -1  -1.000000  -1.000000  0.000000  41468.852459  0.000000  0.000000
C  2488  197133.114754  1.101211  N  -1  -1.000000  -1.000000  0.000000  37009.836066  0.000000  181.913908
C  2501  182864.262295  0.998770  N  -1  -1.000000  -1.000000  0.000000  35047.868852  0.000000  436.593379
T  2514  281602.729430  1.599926  N  -1  -1.000000  -1.000000  0.000000  44.590164  297.756012  46206.132607
A  2526  181658.725089  0.947629  N  -1  -1.000000  -1.000000  34584.079776  0.000000  0.000000  691.272850
A  2538  153966.846264  0.799903  N  -1  -1.000000  -1.000000  29538.004079  0.000000  0.000000  0.000000
G  2549  112812.309137  0.587885  N  -1  -1.000000  -1.000000  205.125028  0.000000  18795.848273  0.000000
C  2561  160123.278689  0.888239  N  -1  -1.000000  -1.000000  0.000000  30633.442623  446.634018  0.000000
A  2573  139731.169298  0.767763  N  -1  -1.000000  -1.000000  26420.103649  0.000000  0.000000  0.000000
C  2583  252781.639344  1.374918  N  -1  -1.000000  -1.000000  0.000000  42940.327869  0.000000  181.913908
A  2596  197166.177230  1.049773  N  -1  -1.000000  -1.000000  38112.230264  356.721311  0.000000  400.210597
T  2608  254388.408808  1.367797  N  -1  -1.000000  -1.000000  615.375085  0.000000  0.000000  42640.620012
A  2619  144079.819899  0.751553  N  -1  -1.000000  -1.000000  26912.403717  0.000000  0.000000  654.890068
A  2632  187730.425927  0.999464  N  -1  -1.000000  -1.000000  32491.804487  0.000000  0.000000  0.000000
C  2642  226250.491803  1.267908  N  -1  -1.000000  -1.000000  0.000000  34512.786885  0.000000  436.593379
A  2655  209227.528896  1.143926  N  -1  -1.000000  -1.000000  35568.679912  178.360656  0.000000  218.296689
T  2668  211056.515946  1.120084  N  -1  -1.000000  -1.000000  0.000000  0.000000  111.658505  31944.082227
C  2681  89537.049180  0.451629  N  -1  -1.000000  -1.000000  0.000000  16899.672131  0.000000  400.210597
G  2696  94686.411892  0.495235  N  -1  -1.000000  -1.000000  0.000000  0.000000  15892.727153  0.000000
T  2708  69600.261163  0.372811  N  -1  -1.000000  -1.000000  0.000000  0.000000  632.731526  13316.098058
C  2720  98633.442623  0.585806  N  -1  -1.000000  -1.000000  0.000000  16988.852459  0.000000  0.000000
G  2734  80543.001311  0.508097  N  -1  -1.000000  -1.000000  0.000000  0.000000  13250.142545  0.000000
T  2746  65234.327373  0.462214  N  -1  -1.000000  -1.000000  0.000000  0.000000  223.317009  12588.442427
T  2759  119662.968617  0.898034  N  -1  -1.000000  -1.000000  0.000000  0.000000  0.000000  19864.998743
C  2770  140771.147541  1.113315  N  -1  -1.000000  -1.000000  0.000000  23186.885246  0.000000  0.000000
A  2781  218827.380222  1.856117  N  -1  -1.000000  -1.000000  36266.105009  0.000000  0.000000  0.000000
C  2791  205070.163934  1.725377  N  -1  -1.000000  -1.000000  205.125028  38436.721311  0.000000  0.000000
C  2805  214746.229508  1.815934  N  -1  -1.000000  -1.000000  0.000000  36296.393443  74.439003  0.000000
T  2819  204835.060296  1.566286  N  -1  -1.000000  -1.000000  0.000000  847.213115  521.073021  33508.541835
G  2833  189112.287274  1.333727  N  -1  -1.000000  -1.000000  82.050011  0.000000  32120.429820  509.358942
C  2843  176264.918033  1.146486  N  -1  -1.000000  -1.000000  0.000000  30232.131148  297.756012  0.000000
A  2856  135833.793760  0.841041  N  -1  -1.000000  -1.000000  25435.503513  356.721311  0.000000  0.000000
C  2865  238869.508197  1.430050  N  -1  -1.000000  -1.000000  492.300068  45571.147541  0.000000  0.000000
C  2878  227944.918033  1.236148  N  -1  -1.000000  -1.000000  328.200045  37589.508197  0.000000  72.765563
A  2891  211442.879202  1.083059  N  -1  -1.000000  -1.000000  35404.579890  267.540984  409.414517  109.148345
T  2904  221898.584857  1.096907  N  -1  -1.000000  -1.000000  984.600136  0.000000  930.487538  36346.398799
G  2918  198975.455179  0.982101  N  -1  -1.000000  -1.000000  738.450102  0.000000  33683.648885  218.296689
G  2930  168902.097943  0.836181  N  -1  -1.000000  -1.000000  451.275062  0.000000  27467.992129  0.000000
A  2945  196673.877162  0.996281  N  -1  -1.000000  -1.000000  33148.204578  0.000000  1004.926541  0.000000
G  2957  133915.766505  0.681187  N  -1  -1.000000  -1.000000  533.325074  0.000000  22741.115435  0.000000
T  2970  98706.486427  0.516593  N  -1  -1.000000  -1.000000  0.000000  0.000000  781.609532  18882.663640
T  2982  91248.016203  0.497763  N  -1  -1.000000  -1.000000  0.000000  0.000000  0.000000  17063.524561
T  2994  111331.311635  0.622457  N  -1  -1.000000  -1.000000  0.000000  0.000000  0.000000  20992.864972
C  3005  107997.377049  0.650180  N  -1  -1.000000  -1.000000  0.000000  17969.836066  0.000000  363.827816
T  3019  219024.345112  1.421228  N  -1  -1.000000  -1.000000  0.000000  89.180328  0.000000  41767.433254
T  3032  175401.389998  1.132591  N  -1  -1.000000  -1.000000  0.000000  0.000000  0.000000  29542.818643
C  3043  79192.131148  0.527183  N  -1  -1.000000  -1.000000  0.000000  15116.065574  0.000000  0.000000
C  3056  246271.475410  1.781487  N  -1  -1.000000  -1.000000  0.000000  37946.229508  0.000000  0.000000
G  3070  128146.743768  0.877860  N  -1  -1.000000  -1.000000  82.050011  178.360656  20991.798863  0.000000
T  3081  97542.237416  0.701120  N  -1  -1.000000  -1.000000  0.000000  0.000000  632.731526  16044.806677
G  3094  185315.898117  1.367785  N  -1  -1.000000  -1.000000  451.275062  0.000000  30036.137735  0.000000
T  3107  123228.481212  0.854880  N  -1  -1.000000  -1.000000  0.000000  0.000000  1265.463052  21029.247753
A  3118  90460.137493  0.613934  N  -1  -1.000000  -1.000000  16984.352346  0.000000  297.756012  0.000000
T  3130  221461.991478  1.524611  N  -1  -1.000000  -1.000000  410.250057  0.000000  297.756012  37401.499464
G  3143  210401.842149  1.343524  N  -1  -1.000000  -1.000000  369.225051  0.000000  32343.746829  1055.100666
C  3153  222861.639344  1.430965  N  -1  -1.000000  -1.000000  82.050011  37723.278689  260.536511  0.000000
T  3169  229175.141173  1.427987  N  -1  -1.000000  -1.000000  0.000000  356.721311  0.000000  35364.063696
C  3180  122444.590164  0.697743  N  -1  -1.000000  -1.000000  656.400091  21224.918033  0.000000  0.000000
C  3192  206497.049180  1.266046  N  -1  -1.000000  -1.000000  410.250057  34780.327869  0.000000  0.000000
A  3205  231791.282013  1.355989  N  -1  -1.000000  -1.000000  39137.855405  0.000000  0.000000  181.913908
C  3213  180099.672131  0.976871  N  -1  -1.000000  -1.000000  1107.675153  29830.819672  0.000000  36.382782
T  3229  241945.497508  1.316050  N  -1  -1.000000  -1.000000  0.000000  0.000000  0.000000  45624.008101
T  3242  167833.771429  0.857547  N  -1  -1.000000  -1.000000  0.000000  0.000000  0.000000  28014.741817
C  3253  95645.901639  0.470117  N  -1  -1.000000  -1.000000  287.175040  15784.918033  0.000000  0.000000
A  3266  230642.581854  1.208378  N  -1  -1.000000  -1.000000  38768.630354  0.000000  0.000000  0.000000
C  3275  213051.803279  1.104504  N  -1  -1.000000  -1.000000  1271.775176  36430.163934  0.000000  0.000000
C  3288  230977.049180  1.203553  N  -1  -1.000000  -1.000000  41.025006  37500.327869  0.000000  0.000000
A  3301  209965.978998  1.093044  N  -1  -1.000000  -1.000000  35896.879958  178.360656  0.000000  109.148345
T  3313  286732.701633  1.427631  N  -1  -1.000000  -1.000000  0.000000  0.000000  0.000000  43986.782930
C  3325  115488.524590  0.552924  N  -1  -1.000000  -1.000000  0.000000  19575.081967  0.000000  800.421195
T  3339  207745.682822  1.053272  N  -1  -1.000000  -1.000000  0.000000  0.000000  111.658505  33581.307398
C  3351  92836.721311  0.464177  N  -1  -1.000000  -1.000000  0.000000  17836.065574  0.000000  400.210597
G  3365  109015.919981  0.588982  N  -1  -1.000000  -1.000000  0.000000  0.000000  18014.238740  0.000000
C  3374  127304.918033  0.710366  N  -1  -1.000000  -1.000000  0.000000  21091.147541  297.756012  0.000000
T  3390  286478.022162  1.570808  N  -1  -1.000000  -1.000000  0.000000  0.000000  260.536511  43768.486241
C  3401  113036.065574  0.601384  N  -1  -1.000000  -1.000000  0.000000  21314.098361  0.000000  545.741724
T  3415  229830.031242  1.291484  N  -1  -1.000000  -1.000000  0.000000  0.000000  260.536511  38529.365693
G  3428  168120.488411  0.945329  N  -1  -1.000000  -1.000000  0.000000  0.000000  28398.479667  727.655632
C  3437  119635.409836  0.688910  N  -1  -1.000000  -1.000000  0.000000  20511.475410  893.268037  0.000000
A  3451  139854.244315  0.891080  N  -1  -1.000000  -1.000000  23384.253230  0.000000  483.853520  0.000000
G  3462  84376.609968  0.529386  N  -1  -1.000000  -1.000000  205.125028  0.000000  15781.068649  0.000000
G  3475  240512.418886  1.635595  N  -1  -1.000000  -1.000000  0.000000  0.000000  39824.866637  0.000000
A  3489  269616.337237  1.666187  N  -1  -1.000000  -1.000000  43978.806074  0.000000  1079.365544  0.000000
C  3498  214300.327869  1.204771  N  -1  -1.000000  -1.000000  1148.700159  36430.163934  0.000000  0.000000
C  3511  306468.196721  1.642592  N  -1  -1.000000  -1.000000  0.000000  49450.491803  0.000000  0.000000
A  3524  194130.326811  1.029459  N  -1  -1.000000  -1.000000  32204.629448  445.901639  0.000000  181.913908
G  3537  150999.517707  0.767725  N  -1  -1.000000  -1.000000  410.250057  0.000000  23150.529952  0.000000
A  3551  262683.111279  1.391320  N  -1  -1.000000  -1.000000  42871.130921  0.000000  297.756012  0.000000
T  3562  171617.580713  0.865629  N  -1  -1.000000  -1.000000  123.075017  0.000000  0.000000  25940.923267
C  3574  122177.049180  0.600509  N  -1  -1.000000  -1.000000  0.000000  20600.655738  0.000000  145.531126
A  3586  213330.029463  1.057722  N  -1  -1.000000  -1.000000  36307.130014  0.000000  0.000000  72.765563
A  3598  166397.422981  0.775444  N  -1  -1.000000  -1.000000  31137.979300  0.000000  0.000000  72.765563
T  3611  170780.776737  0.824343  N  -1  -1.000000  -1.000000  287.175040  0.000000  74.439003  28706.014667
G  3623  214533.206818  1.087409  N  -1  -1.000000  -1.000000  0.000000  0.000000  34614.136423  582.124505
A  3636  250539.709602  1.269766  N  -1  -1.000000  -1.000000  38686.580343  0.000000  930.487538  0.000000
C  3645  233117.377049  1.215933  N  -1  -1.000000  -1.000000  164.100023  43520.000000  0.000000  36.382782
C  3658  238334.426230  1.218369  N  -1  -1.000000  -1.000000  0.000000  44679.344262  223.317009  0.000000
G  3674  147798.640575  0.723258  N  -1  -1.000000  -1.000000  0.000000  936.393443  24155.456493  0.000000
G  3687  144039.470921  0.746850  N  -1  -1.000000  -1.000000  0.000000  0.000000  26723.602098  0.000000
C  3697  108220.327869  0.569267  N  -1  -1.000000  -1.000000  0.000000  17969.836066  372.195015  0.000000
A  3712  155074.521417  0.821765  N  -1  -1.000000  -1.000000  23507.328247  0.000000  0.000000  0.000000
C  3721  302811.803279  1.655763  N  -1  -1.000000  -1.000000  369.225051  45571.147541  0.000000  36.382782
G  3737  128928.353300  0.656040  N  -1  -1.000000  -1.000000  0.000000  401.311475  19465.799300  363.827816
T  3749  156627.874702  0.814329  N  -1  -1.000000  -1.000000  0.000000  0.000000  1042.146043  23685.190809
T  3763  113914.489127  0.610640  N  -1  -1.000000  -1.000000  0.000000  0.000000  669.951028  18919.046422
G  3775  170688.634016  0.987286  N  -1  -1.000000  -1.000000  0.000000  0.000000  28696.235680  436.593379
G  3787  173219.560120  1.039460  N  -1  -1.000000  -1.000000  0.000000  0.000000  31562.137297  0.000000
G  3800  209769.110623  1.309973  N  -1  -1.000000  -1.000000  0.000000  178.360656  34688.575426  0.000000
C  3811  189463.606557  1.139087  N  -1  -1.000000  -1.000000  0.000000  31881.967213  707.170529  0.000000
C  3825  259559.344262  1.519029  N  -1  -1.000000  -1.000000  0.000000  43297.049180  0.000000  0.000000
C  3837  191514.754098  1.029617  N  -1  -1.000000  -1.000000  164.100023  35493.770492  0.000000  0.000000
C  3849  161059.672131  0.849248  N  -1  -1.000000  -1.000000  123.075017  30053.770492  0.000000  254.679471
A  3862  227811.856463  1.298262  N  -1  -1.000000  -1.000000  37496.855179  0.000000  0.000000  1018.717884
C  3871  207210.491803  1.117864  N  -1  -1.000000  -1.000000  1107.675153  34691.147541  0.000000  873.186758
T  3886  276654.671135  1.452857  N  -1  -1.000000  -1.000000  0.000000  178.360656  818.829034  40494.035899
T  3900  154262.993900  0.746331  N  -1  -1.000000  -1.000000  0.000000  0.000000  818.829034  25795.392140
G  3912  204297.843898  0.996319  N  -1  -1.000000  -1.000000  451.275062  0.000000  34130.282903  436.593379
G  3924  156991.857453  0.754187  N  -1  -1.000000  -1.000000  820.500113  0.000000  24862.627022  0.000000
G  3938  184273.752075  0.908277  N  -1  -1.000000  -1.000000  738.450102  0.000000  27654.089637  0.000000
A  3952  321841.169449  1.590409  N  -1  -1.000000  -1.000000  48614.631714  0.000000  632.731526  0.000000
G  3963  168120.488411  0.805978  N  -1  -1.000000  -1.000000  1353.825187  0.000000  25272.041539  654.890068
C  3974  250641.311475  1.215216  N  -1  -1.000000  -1.000000  0.000000  38035.409836  334.975514  109.148345
T  3990  248421.632629  1.154319  N  -1  -1.000000  -1.000000  0.000000  758.032787  0.000000  41731.050472
T  4002  159138.286631  0.732439  N  -1  -1.000000  -1.000000  0.000000  0.000000  0.000000  26777.727243
C  4011  78969.180328  0.371682  N  -1  -1.000000  -1.000000  0.000000  17211.803279  0.000000  400.210597
C  4022  222326.557377  1.153769  N  -1  -1.000000  -1.000000  41.025006  35360.000000  0.000000  0.000000
A  4035  176653.674398  0.885472  N  -1  -1.000000  -1.000000  28799.553977  222.950820  0.000000  0.000000
A  4048  201473.802825  1.024073  N  -1  -1.000000  -1.000000  29579.029085  0.000000  0.000000  0.000000
C  4058  216351.475410  1.075380  N  -1  -1.000000  -1.000000  369.225051  35850.491803  0.000000  0.000000
G  4073  119400.160908  0.584167  N  -1  -1.000000  -1.000000  0.000000  535.081967  17455.946218  0.000000
C  4083  170824.918033  0.927642  N  -1  -1.000000  -1.000000  0.000000  27645.901639  483.853520  0.000000
C  4097  255412.459016  1.384949  N  -1  -1.000000  -1.000000  0.000000  38258.360656  0.000000  0.000000
G  4112  130268.255355  0.704544  N  -1  -1.000000  -1.000000  0.000000  535.081967  19279.701792  72.765563
T  4124  62578.384318  0.361554  N  -1  -1.000000  -1.000000  0.000000  0.000000  707.170529  10332.709969
T  4138  113223.216277  0.692811  N  -1  -1.000000  -1.000000  0.000000  0.000000  223.317009  16808.845090
G  4150  150738.981196  0.903433  N  -1  -1.000000  -1.000000  0.000000  0.000000  25011.505028  436.593379
G  4162  176048.242237  1.102420  N  -1  -1.000000  -1.000000  0.000000  0.000000  28026.284652  72.765563
A  4175  219976.080381  1.378020  N  -1  -1.000000  -1.000000  35609.704918  0.000000  669.951028  0.000000
T  4187  173582.250919  1.074931  N  -1  -1.000000  -1.000000  0.000000  133.770492  0.000000  28269.421288
T  4201  126575.697117  0.805162  N  -1  -1.000000  -1.000000  0.000000  0.000000  0.000000  18809.898077
C  4211  144962.622951  0.917933  N  -1  -1.000000  -1.000000  0.000000  21358.688525  0.000000  109.148345
G  4226  72578.027983  0.467231  N  -1  -1.000000  -1.000000  0.000000  178.360656  10533.118933  0.000000
A  4238  195689.277027  1.427835  N  -1  -1.000000  -1.000000  32368.729470  0.000000  37.219502  0.000000
A  4250  189248.351137  1.317929  N  -1  -1.000000  -1.000000  29948.254136  0.000000  0.000000  0.000000
G  4262  109685.871009  0.701934  N  -1  -1.000000  -1.000000  41.025006  0.000000  16451.019676  0.000000
C  4274  166053.770492  1.065072  N  -1  -1.000000  -1.000000  0.000000  24569.180328  0.000000  0.000000
A  4287  148920.770567  0.945889  N  -1  -1.000000  -1.000000  22399.653094  356.721311  0.000000  0.000000
G  4299  65952.956711  0.426253  N  -1  -1.000000  -1.000000  41.025006  0.000000  10719.216441  0.000000
A  4313  288036.564781  2.067372  N  -1  -1.000000  -1.000000  43240.355972  0.000000  74.439003  0.000000
G  4324  112142.358110  0.743796  N  -1  -1.000000  -1.000000  123.075017  312.131148  17083.751202  109.148345
C  4335  158963.934426  1.064535  N  -1  -1.000000  -1.000000  0.000000  25460.983607  37.219502  0.000000
C  4349  214746.229508  1.424735  N  -1  -1.000000  -1.000000  0.000000  38927.213115  0.000000  0.000000
C  4361  199496.393443  1.209479  N  -1  -1.000000  -1.000000  0.000000  32327.868852  0.000000  145.531126
A  4373  187935.550956  1.136766  N  -1  -1.000000  -1.000000  31302.079323  401.311475  0.000000  109.148345
A  4385  138090.169072  0.835930  N  -1  -1.000000  -1.000000  25722.678553  0.000000  223.317009  0.000000
A  4397  163894.897635  0.975368  N  -1  -1.000000  -1.000000  26584.203672  0.000000  595.512024  0.000000
G  4408  155242.540881  0.925065  N  -1  -1.000000  -1.000000  615.375085  0.000000  25383.700043  0.000000
G  4420  300063.621334  1.781320  N  -1  -1.000000  -1.000000  41.025006  0.000000  46971.010931  0.000000
G  4434  199273.211191  1.038632  N  -1  -1.000000  -1.000000  0.000000  0.000000  36326.233493  0.000000
G  4447  173517.316132  0.948260  N  -1  -1.000000  -1.000000  0.000000  0.000000  31450.478793  0.000000
G  4461  221232.717094  1.169786  N  -1  -1.000000  -1.000000  410.250057  0.000000  32418.185833  0.000000
A  4474  233514.332251  1.195368  N  -1  -1.000000  -1.000000  38317.355292  0.000000  1153.804547  0.000000
A  4486  171812.723729  0.871146  N  -1  -1.000000  -1.000000  31507.204351  0.000000  0.000000  0.000000
A  4498  169269.173378  0.870468  N  -1  -1.000000  -1.000000  26912.403717  0.000000  0.000000  0.000000
C  4509  229282.622951  1.190515  N  -1  -1.000000  -1.000000  246.150034  33977.704918  0.000000  0.000000
T  4524  183114.539693  0.907809  N  -1  -1.000000  -1.000000  0.000000  401.311475  558.292523  27068.789496
G  4537  210550.720155  1.033975  N  -1  -1.000000  -1.000000  0.000000  0.000000  34390.819414  145.531126
G  4549  169646.487973  0.811073  N  -1  -1.000000  -1.000000  0.000000  0.000000  26798.041102  0.000000
A  4563  193432.901715  0.986292  N  -1  -1.000000  -1.000000  29168.779028  0.000000  669.951028  0.000000
T  4574  190791.306606  0.975728  N  -1  -1.000000  -1.000000  0.000000  44.590164  0.000000  28269.421288
C  4586  135554.098361  0.687168  N  -1  -1.000000  -1.000000  0.000000  19842.622951  0.000000  109.148345
G  4601  110206.944030  0.584042  N  -1  -1.000000  -1.000000  0.000000  312.131148  16264.922169  0.000000
A  4612  204386.578228  1.158876  N  -1  -1.000000  -1.000000  29825.179119  0.000000  372.195015  0.000000
C  4623  185673.442623  1.033681  N  -1  -1.000000  -1.000000  287.175040  30588.852459  0.000000  0.000000
C  4636  227409.836066  1.254578  N  -1  -1.000000  -1.000000  0.000000  36118.032787  0.000000  0.000000
C  4649  174347.540984  0.962838  N  -1  -1.000000  -1.000000  0.000000  28403.934426  0.000000  509.358942
T  4663  297756.684452  1.652368  N  -1  -1.000000  -1.000000  0.000000  758.032787  334.975514  48279.951157
T  4676  157864.889276  0.835615  N  -1  -1.000000  -1.000000  0.000000  0.000000  0.000000  28887.928575
T  4688  126284.634865  0.672648  N  -1  -1.000000  -1.000000  0.000000  0.000000  0.000000  22812.004051
T  4701  129522.702425  0.715486  N  -1  -1.000000  -1.000000  0.000000  0.000000  0.000000  18882.663640
C  4713  103137.049180  0.589689  N  -1  -1.000000  -1.000000  0.000000  17078.032787  0.000000  363.827816
A  4722  202212.252927  1.177988  N  -1  -1.000000  -1.000000  32737.954521  222.950820  0.000000  218.296689
T  4735  294045.640730  1.625823  N  -1  -1.000000  -1.000000  451.275062  44.590164  446.634018  39875.528612
G  4748  243415.540006  1.282312  N  -1  -1.000000  -1.000000  82.050011  0.000000  35693.501967  1491.694045
C  4759  286803.934426  1.466280  N  -1  -1.000000  -1.000000  0.000000  41602.622951  1488.780061  0.000000
T  4774  239325.937234  1.187491  N  -1  -1.000000  -1.000000  0.000000  1025.573770  111.658505  35145.767006
C  4785  151026.885246  0.725962  N  -1  -1.000000  -1.000000  41.025006  22295.081967  0.000000  1418.928482
A  4797  224693.956032  1.162026  N  -1  -1.000000  -1.000000  33886.654680  44.590164  0.000000  72.765563
T  4809  263374.955858  1.316566  N  -1  -1.000000  -1.000000  0.000000  0.000000  186.097508  38456.600130
A  4821  189740.651205  0.887651  N  -1  -1.000000  -1.000000  28389.303921  0.000000  0.000000  800.421195
G  4833  122079.965018  0.555470  N  -1  -1.000000  -1.000000  738.450102  0.000000  17642.043725  0.000000
A  4848  242375.733474  1.093398  N  -1  -1.000000  -1.000000  35814.829946  0.000000  483.853520  0.000000
C  4857  246226.885246  1.091004  N  -1  -1.000000  -1.000000  2707.650374  39506.885246  0.000000  0.000000
G  4872  78049.294708  0.353314  N  -1  -1.000000  -1.000000  164.100023  535.081967  10272.582422  0.000000
A  4883  308549.067614  1.509758  N  -1  -1.000000  -1.000000  45045.456221  0.000000  372.195015  0.000000
A  4896  181371.550049  0.878124  N  -1  -1.000000  -1.000000  28635.453955  0.000000  0.000000  0.000000
G  4908  111956.260602  0.557693  N  -1  -1.000000  -1.000000  574.350079  0.000000  14813.361609  0.000000
C  4921  163824.262295  0.832263  N  -1  -1.000000  -1.000000  0.000000  24257.049180  856.048535  0.000000
G  4935  114263.869697  0.599009  N  -1  -1.000000  -1.000000  0.000000  222.950820  20247.408832  0.000000
G  4948  165998.976823  0.944014  N  -1  -1.000000  -1.000000  0.000000  0.000000  24304.334499  0.000000
C  4958  78166.557377  0.450607  N  -1  -1.000000  -1.000000  0.000000  11638.032787  967.707040  72.765563
T  4974  203416.131814  1.203089  N  -1  -1.000000  -1.000000  0.000000  89.180328  0.000000  33071.948456
T  4986  104018.372538  0.629719  N  -1  -1.000000  -1.000000  0.000000  0.000000  0.000000  18627.984169
T  4999  136580.962052  0.904741  N  -1  -1.000000  -1.000000  0.000000  0.000000  0.000000  21902.434511
C  5010  117138.360656  0.746986  N  -1  -1.000000  -1.000000  0.000000  17211.803279  0.000000  363.827816
A  5021  160653.922188  1.166919  N  -1  -1.000000  -1.000000  25968.828587  89.180328  0.000000  0.000000
A  5033  142849.069729  1.053445  N  -1  -1.000000  -1.000000  25886.778575  0.000000  0.000000  0.000000
A  5045  184571.500491  1.330810  N  -1  -1.000000  -1.000000  30112.354159  0.000000  0.000000  0.000000
T  5058  172163.322437  1.223048  N  -1  -1.000000  -1.000000  123.075017  0.000000  0.000000  25686.243796
A  5068  120695.566669  0.823547  N  -1  -1.000000  -1.000000  19856.102742  0.000000  0.000000  327.445034
A  5080  158479.596888  1.115854  N  -1  -1.000000  -1.000000  25107.303468  0.000000  0.000000  0.000000
G  5094  87689.145604  0.584373  N  -1  -1.000000  -1.000000  1025.625142  0.000000  12877.947529  0.000000
C  5106  181080.655738  1.307593  N  -1  -1.000000  -1.000000  0.000000  29786.229508  595.512024  0.000000
G  5120  132352.547440  0.905345  N  -1  -1.000000  -1.000000  0.000000  178.360656  21252.335374  291.062253
C  5129  223441.311475  1.532862  N  -1  -1.000000  -1.000000  0.000000  35761.311475  1339.902055  72.765563
T  5142  285386.538714  1.824749  N  -1  -1.000000  -1.000000  0.000000  624.262295  74.439003  46206.132607
T  5155  99543.290403  0.589464  N  -1  -1.000000  -1.000000  0.000000  0.000000  0.000000  17718.414630
T  5170  111986.201704  0.680600  N  -1  -1.000000  -1.000000  0.000000  0.000000  0.000000  15608.213298
C  5182  110226.885246  0.700824  N  -1  -1.000000  -1.000000  0.000000  14625.573770  0.000000  327.445034
G  5196  54266.033231  0.359168  N  -1  -1.000000  -1.000000  492.300068  0.000000  7778.875820  0.000000
A  5208  186048.400695  1.288020  N  -1  -1.000000  -1.000000  29907.229130  0.000000  0.000000  0.000000
A  5220  179689.524817  1.220699  N  -1  -1.000000  -1.000000  28758.528972  0.000000  0.000000  0.000000
G  5231  118209.136859  0.755803  N  -1  -1.000000  -1.000000  902.550125  0.000000  17344.287713  0.000000
T  5245  83789.545979  0.558169  N  -1  -1.000000  -1.000000  0.000000  0.000000  74.439003  13461.629185
T  5258  86481.871816  0.595365  N  -1  -1.000000  -1.000000  0.000000  44.590164  0.000000  15680.978861
T  5270  94922.677143  0.721501  N  -1  -1.000000  -1.000000  0.000000  133.770492  0.000000  15535.447735
G  5283  193057.554436  1.715818  N  -1  -1.000000  -1.000000  41.025006  0.000000  26574.724092  109.148345
C  5292  139433.442623  1.144137  N  -1  -1.000000  -1.000000  0.000000  20466.885246  1600.438566  0.000000
A  5305  129762.092921  1.041325  N  -1  -1.000000  -1.000000  21784.278009  579.672131  0.000000  36.382782
T  5317  259372.849885  2.049309  N  -1  -1.000000  -1.000000  0.000000  133.770492  0.000000  38274.686222
A  5328  178786.974692  1.215604  N  -1  -1.000000  -1.000000  27076.503740  0.000000  0.000000  1309.780137
G  5340  70717.052907  0.483203  N  -1  -1.000000  -1.000000  902.550125  0.000000  13585.118058  0.000000
A  5352  176325.474352  1.301743  N  -1  -1.000000  -1.000000  25107.303468  0.000000  0.000000  0.000000
T  5364  140655.833589  0.995688  N  -1  -1.000000  -1.000000  943.575130  44.590164  0.000000  16663.313964
C  5379  108309.508197  0.737042  N  -1  -1.000000  -1.000000  0.000000  14358.032787  0.000000  72.765563
G  5394  115492.113247  0.774417  N  -1  -1.000000  -1.000000  41.025006  356.721311  15520.532138  0.000000
A  5405  186827.875803  1.235705  N  -1  -1.000000  -1.000000  27322.653774  0.000000  223.317009  0.000000
G  5416  99227.191079  0.659018  N  -1  -1.000000  -1.000000  1107.675153  0.000000  17828.141233  0.000000
G  5430  255995.731523  1.746842  N  -1  -1.000000  -1.000000  0.000000  0.000000  37703.355050  36.382782
T  5442  79168.932718  0.497383  N  -1  -1.000000  -1.000000  0.000000  44.590164  37.219502  12952.270243
T  5455  109584.938119  0.776369  N  -1  -1.000000  -1.000000  0.000000  133.770492  0.000000  17536.500722
T  5467  93139.920845  0.693881  N  -1  -1.000000  -1.000000  0.000000  44.590164  0.000000  15571.830516
G  5478  139424.252731  1.021627  N  -1  -1.000000  -1.000000  0.000000  0.000000  22406.139921  0.000000
G  5491  123754.842587  0.932011  N  -1  -1.000000  -1.000000  369.225051  0.000000  20731.262352  0.000000
A  5503  175340.874216  1.337535  N  -1  -1.000000  -1.000000  20266.352799  0.000000  0.000000  0.000000
G  5516  98929.435067  0.717943  N  -1  -1.000000  -1.000000  2461.500340  0.000000  11798.581985  0.000000
A  5530  296200.540908  2.175715  N  -1  -1.000000  -1.000000  41886.530785  0.000000  0.000000  0.000000
G  5542  183715.459552  1.249114  N  -1  -1.000000  -1.000000  3446.100476  0.000000  23746.041976  72.765563
T  5556  89392.494342  0.574777  N  -1  -1.000000  -1.000000  0.000000  0.000000  260.536511  11533.341761
G  5568  174447.803671  1.256239  N  -1  -1.000000  -1.000000  41.025006  0.000000  24006.578487  436.593379
G  5582  120963.379972  0.815155  N  -1  -1.000000  -1.000000  0.000000  0.000000  16637.117184  0.000000
T  5595  70618.979047  0.472270  N  -1  -1.000000  -1.000000  0.000000  0.000000  0.000000  7967.829166
G  5609  159076.149539  1.080102  N  -1  -1.000000  -1.000000  0.000000  0.000000  19428.579799  145.531126
T  5621  96232.457279  0.644800  N  -1  -1.000000  -1.000000  0.000000  0.000000  0.000000  12515.676864
A  5632  87137.112034  0.594826  N  -1  -1.000000  -1.000000  13620.301881  0.000000  0.000000  727.655632
A  5644  145843.895142  1.059362  N  -1  -1.000000  -1.000000  20471.477827  0.000000  0.000000  0.000000
G  5657  134883.473544  0.947463  N  -1  -1.000000  -1.000000  1148.700159  0.000000  21698.969392  0.000000
G  5670  277880.798422  2.201365  N  -1  -1.000000  -1.000000  369.225051  0.000000  39489.891123  0.000000
C  5681  100015.737705  0.737320  N  -1  -1.000000  -1.000000  0.000000  14580.983607  893.268037  0.000000
A  5693  122992.966986  0.899663  N  -1  -1.000000  -1.000000  17763.827453  445.901639  0.000000  0.000000
C  5704  179475.409836  1.364163  N  -1  -1.000000  -1.000000  1107.675153  24658.360656  0.000000  0.000000
C  5719  182106.229508  1.325221  N  -1  -1.000000  -1.000000  0.000000  25951.475410  0.000000  0.000000
A  5731  156756.546650  1.055142  N  -1  -1.000000  -1.000000  22604.778122  668.852459  0.000000  0.000000
C  5742  138853.770492  0.936098  N  -1  -1.000000  -1.000000  984.600136  22295.081967  0.000000  0.000000
C  5756  234945.573770  1.539672  N  -1  -1.000000  -1.000000  0.000000  33977.704918  0.000000  0.000000
G  5770  117985.819850  0.704917  N  -1  -1.000000  -1.000000  0.000000  312.131148  17269.848710  0.000000
T  5782  77058.731387  0.468187  N  -1  -1.000000  -1.000000  0.000000  0.000000  334.975514  11278.662290
G  5794  148059.177086  0.932321  N  -1  -1.000000  -1.000000  0.000000  0.000000  21363.993878  582.124505
C  5805  206229.508197  1.414226  N  -1  -1.000000  -1.000000  0.000000  29964.590164  595.512024  0.000000
T  5820  192355.766214  1.229532  N  -1  -1.000000  -1.000000  0.000000  847.213115  0.000000  24813.057038
C  5832  119189.508197  0.729511  N  -1  -1.000000  -1.000000  0.000000  17390.163934  0.000000  1127.866229
A  5843  205781.428420  1.307761  N  -1  -1.000000  -1.000000  26912.403717  222.950820  0.000000  72.765563
G  5856  85120.999999  0.532934  N  -1  -1.000000  -1.000000  1312.800181  0.000000  12505.752514  0.000000
C  5867  98499.672131  0.645654  N  -1  -1.000000  -1.000000  0.000000  14268.852459  446.634018  0.000000
T  5882  214185.435162  1.442107  N  -1  -1.000000  -1.000000  0.000000  0.000000  186.097508  28269.421288
G  5895  144337.226933  0.985596  N  -1  -1.000000  -1.000000  410.250057  0.000000  21103.457367  1055.100666
A  5907  183176.650298  1.228699  N  -1  -1.000000  -1.000000  26584.203672  0.000000  1191.024049  0.000000
G  5918  82292.317883  0.515314  N  -1  -1.000000  -1.000000  1476.900204  0.000000  11910.240490  0.000000
C  5930  183354.754098  1.197483  N  -1  -1.000000  -1.000000  0.000000  26754.098361  521.073021  0.000000
A  5942  157002.696684  1.040929  N  -1  -1.000000  -1.000000  22891.953162  535.081967  37.219502  0.000000
C  5952  209261.639344  1.420706  N  -1  -1.000000  -1.000000  861.525119  33264.262295  0.000000  0.000000
C  5965  164314.754098  1.051269  N  -1  -1.000000  -1.000000  0.000000  29251.147541  0.000000  0.000000
C  5978  164493.114754  1.081092  N  -1  -1.000000  -1.000000  0.000000  29920.000000  0.000000  0.000000
C  5990  115488.524590  0.721389  N  -1  -1.000000  -1.000000  0.000000  24346.229508  0.000000  0.000000
C  6001  173767.868852  1.074029  N  -1  -1.000000  -1.000000  0.000000  27378.360656  0.000000  36.382782
A  6013  190356.026290  1.206702  N  -1  -1.000000  -1.000000  28061.103876  1114.754098  0.000000  0.000000
C  6021  182998.032787  1.127176  N  -1  -1.000000  -1.000000  3733.275516  33175.081967  0.000000  0.000000
C  6033  157492.459016  0.970075  N  -1  -1.000000  -1.000000  0.000000  33576.393443  0.000000  0.000000
C  6043  209217.049180  1.309387  N  -1  -1.000000  -1.000000  246.150034  34512.786885  0.000000  145.531126
A  6055  157823.196797  0.915050  N  -1  -1.000000  -1.000000  25476.528519  802.622951  111.658505  36.382782
A  6066  134644.068596  0.792389  N  -1  -1.000000  -1.000000  21661.202992  0.000000  446.634018  0.000000
G  6076  91187.778748  0.543801  N  -1  -1.000000  -1.000000  2502.525346  0.000000  14478.386095  0.000000
G  6091  236976.566241  1.520265  N  -1  -1.000000  -1.000000  287.175040  0.000000  32492.624836  0.000000
G  6107  120851.721468  0.740764  N  -1  -1.000000  -1.000000  0.000000  0.000000  21215.115872  0.000000
G  6120  165850.098817  1.044524  N  -1  -1.000000  -1.000000  0.000000  0.000000  29515.064713  0.000000
G  6133  187288.531699  1.143281  N  -1  -1.000000  -1.000000  0.000000  0.000000  29701.162221  436.593379
T  6146  109876.000372  0.665235  N  -1  -1.000000  -1.000000  0.000000  0.000000  1972.633581  16044.806677
G  6158  183603.801047  1.168552  N  -1  -1.000000  -1.000000  0.000000  0.000000  23746.041976  982.335103
T  6171  90411.212227  0.566019  N  -1  -1.000000  -1.000000  0.000000  0.000000  1265.463052  12952.270243
C  6183  83205.245902  0.562763  N  -1  -1.000000  -1.000000  0.000000  12173.114754  37.219502  254.679471
G  6198  61374.958023  0.437176  N  -1  -1.000000  -1.000000  0.000000  44.590164  9007.119370  0.000000
A  6208  119013.541437  0.894418  N  -1  -1.000000  -1.000000  21127.877918  0.000000  781.609532  0.000000
A  6220  141002.944474  1.037968  N  -1  -1.000000  -1.000000  25230.378485  0.000000  111.658505  0.000000
A  6232  110726.490292  0.877057  N  -1  -1.000000  -1.000000  20266.352799  0.000000  0.000000  0.000000
G  6243  204595.599910  1.633690  N  -1  -1.000000  -1.000000  1394.850193  0.000000  29998.918233  36.382782
A  6255  228468.256554  1.769565  N  -1  -1.000000  -1.000000  36307.130014  0.000000  1600.438566  0.000000
A  6265  126028.817406  0.945965  N  -1  -1.000000  -1.000000  26420.103649  401.311475  0.000000  0.000000
A  6277  162869.272494  1.207843  N  -1  -1.000000  -1.000000  26132.928609  133.770492  0.000000  0.000000
C  6286  178137.704918  1.341705  N  -1  -1.000000  -1.000000  3323.025459  29028.196721  0.000000  109.148345
C  6298  188259.672131  1.330060  N  -1  -1.000000  -1.000000  0.000000  30811.803279  0.000000  545.741724
T  6309  155681.922381  1.023902  N  -1  -1.000000  -1.000000  0.000000  1694.426230  0.000000  26959.641151
T  6318  142183.910415  0.880513  N  -1  -1.000000  -1.000000  0.000000  133.770492  0.000000  28887.928575
T  6327  92703.327466  0.565970  N  -1  -1.000000  -1.000000  0.000000  44.590164  0.000000  23503.276901
T  6338  211602.257670  1.291869  G  6343  136818.887624  0.800787  205.125028  4503.606557  2679.804110  34490.876938
C  6359  36251.803279  0.212178  N  -1  -1.000000  -1.000000  0.000000  6108.852459  1935.414080  0.000000
C  6368  31034.754098  0.189922  G  6365  22741.115435  0.133101  0.000000  5261.639344  2940.340621  0.000000
G  6384  14068.971578  0.096329  N  -1  -1.000000  -1.000000  0.000000  2898.360656  2382.048098  800.421195
N  6393  -1.000000  -1.000000  N  -1  -1.000000  -1.000000  0.000000  1783.606557  1749.316572  1273.397355
N  6405  -1.000000  -1.000000  N  -1  -1.000000  -1.000000  0.000000  579.672131  1265.463052  1528.076826
N  6418  -1.000000  -1.000000  N  -1  -1.000000  -1.000000  0.000000  0.000000  1563.219064  1855.521861
G  6429  17716.482728  0.142173  N  -1  -1.000000  -1.000000  0.000000  0.000000  1972.633581  1819.139079
G  6447  15297.215129  0.134445  N  -1  -1.000000  -1.000000  0.000000  847.213115  2530.926104  1819.139079
G  6461  11612.484477  0.117270  N  -1  -1.000000  -1.000000  410.250057  3299.672131  2903.121119  691.272850
G  6468  23001.651945  0.279245  N  -1  -1.000000  -1.000000  902.550125  4459.016393  2493.706603  0.000000
C  6476  40131.147541  0.609478  N  -1  -1.000000  -1.000000  2420.475334  5796.721311  893.268037  0.000000
C  6483  35850.491803  0.660351  N  -1  -1.000000  -1.000000  4840.950669  5395.409836  0.000000  0.000000
A  6497  145925.945154  3.342576  N  -1  -1.000000  -1.000000  7097.325980  1828.196721  0.000000  0.000000
N  6514  -1.000000  -1.000000  N  -1  -1.000000  -1.000000  1764.075244  0.000000  0.000000  0.000000
N  6527  -1.000000  -1.000000  N  -1  -1.000000  -1.000000  205.125028  0.000000  0.000000  0.000000
N  6539  -1.000000  -1.000000  N  -1  -1.000000  -1.000000  0.000000  0.000000  0.000000  0.000000
N  6552  -1.000000  -1.000000  N  -1  -1.000000  -1.000000  0.000000  0.000000  0.000000  0.000000
N  6565  -1.000000  -1.000000  N  -1  -1.000000  -1.000000  0.000000  0.000000  0.000000  0.000000
N  6579  -1.000000  -1.000000  N  -1  -1.000000  -1.000000  0.000000  0.000000  0.000000  0.000000
N  6591  -1.000000  -1.000000  N  -1  -1.000000  -1.000000  0.000000  0.000000  0.000000  0.000000
N  6603  -1.000000  -1.000000  N  -1  -1.000000  -1.000000  0.000000  0.000000  0.000000  0.000000
N  6615  -1.000000  -1.000000  N  -1  -1.000000  -1.000000  0.000000  0.000000  0.000000  0.000000
N  6627  -1.000000  -1.000000  N  -1  -1.000000  -1.000000  0.000000  0.000000  0.000000  0.000000
N  6639  -1.000000  -1.000000  N  -1  -1.000000  -1.000000  0.000000  0.000000  0.000000  0.000000
N  6651  -1.000000  -1.000000  N  -1  -1.000000  -1.000000  0.000000  0.000000  0.000000  0.000000
N  6663  -1.000000  -1.000000  N  -1  -1.000000  -1.000000  0.000000  0.000000  0.000000  0.000000
N  6675  -1.000000  -1.000000  N  -1  -1.000000  -1.000000  0.000000  0.000000  0.000000  0.000000
N  6687  -1.000000  -1.000000  N  -1  -1.000000  -1.000000  0.000000  0.000000  0.000000  0.000000
N  6699  -1.000000  -1.000000  N  -1  -1.000000  -1.000000  0.000000  0.000000  0.000000  0.000000
N  6711  -1.000000  -1.000000  N  -1  -1.000000  -1.000000  0.000000  0.000000  0.000000  0.000000
N  6723  -1.000000  -1.000000  N  -1  -1.000000  -1.000000  0.000000  0.000000  0.000000  0.000000
N  6735  -1.000000  -1.000000  N  -1  -1.000000  -1.000000  0.000000  0.000000  0.000000  0.000000
N  6747  -1.000000  -1.000000  N  -1  -1.000000  -1.000000  0.000000  0.000000  0.000000  0.000000
N  6759  -1.000000  -1.000000  N  -1  -1.000000  -1.000000  0.000000  0.000000  0.000000  0.000000
N  6771  -1.000000  -1.000000  N  -1  -1.000000  -1.000000  0.000000  0.000000  0.000000  0.000000
N  6783  -1.000000  -1.000000  N  -1  -1.000000  -1.000000  0.000000  0.000000  0.000000  0.000000
N  6795  -1.000000  -1.000000  N  -1  -1.000000  -1.000000  0.000000  0.000000  0.000000  0.000000
N  6807  -1.000000  -1.000000  N  -1  -1.000000  -1.000000  0.000000  0.000000  0.000000  0.000000
N  6819  -1.000000  -1.000000  N  -1  -1.000000  -1.000000  0.000000  0.000000  0.000000  0.000000
N  6831  -1.000000  -1.000000  N  -1  -1.000000  -1.000000  0.000000  0.000000  0.000000  0.000000
N  6843  -1.000000  -1.000000  N  -1  -1.000000  -1.000000  0.000000  0.000000  0.000000  0.000000
N  6855  -1.000000  -1.000000  N  -1  -1.000000  -1.000000  0.000000  0.000000  0.000000  0.000000
N  6867  -1.000000  -1.000000  N  -1  -1.000000  -1.000000  0.000000  0.000000  0.000000  0.000000
N  6879  -1.000000  -1.000000  N  -1  -1.000000  -1.000000  0.000000  0.000000  0.000000  0.000000
N  6891  -1.000000  -1.000000  N  -1  -1.000000  -1.000000  0.000000  0.000000  0.000000  0.000000
N  6903  -1.000000  -1.000000  N  -1  -1.000000  -1.000000  0.000000  0.000000  0.000000  0.000000
N  6915  -1.000000  -1.000000  N  -1  -1.000000  -1.000000  0.000000  0.000000  0.000000  0.000000
N  6927  -1.000000  -1.000000  N  -1  -1.000000  -1.000000  0.000000  0.000000  0.000000  0.000000
N  6939  -1.000000  -1.000000  N  -1  -1.000000  -1.000000  0.000000  0.000000  0.000000  0.000000
N  6951  -1.000000  -1.000000  N  -1  -1.000000  -1.000000  0.000000  0.000000  0.000000  0.000000
N  6963  -1.000000  -1.000000  N  -1  -1.000000  -1.000000  0.000000  0.000000  0.000000  0.000000
N  6975  -1.000000  -1.000000  N  -1  -1.000000  -1.000000  0.000000  0.000000  0.000000  0.000000
N  6987  -1.000000  -1.000000  N  -1  -1.000000  -1.000000  0.000000  0.000000  0.000000  0.000000
N  6999  -1.000000  -1.000000  N  -1  -1.000000  -1.000000  0.000000  0.000000  0.000000  0.000000
N  7011  -1.000000  -1.000000  N  -1  -1.000000  -1.000000  0.000000  0.000000  0.000000  0.000000
N  7023  -1.000000  -1.000000  N  -1  -1.000000  -1.000000  0.000000  0.000000  0.000000  0.000000
N  7035  -1.000000  -1.000000  N  -1  -1.000000  -1.000000  0.000000  0.000000  0.000000  0.000000
N  7047  -1.000000  -1.000000  N  -1  -1.000000  -1.000000  0.000000  0.000000  0.000000  0.000000
N  7059  -1.000000  -1.000000  N  -1  -1.000000  -1.000000  0.000000  0.000000  0.000000  0.000000
N  7071  -1.000000  -1.000000  N  -1  -1.000000  -1.000000  0.000000  0.000000  0.000000  0.000000
N  7083  -1.000000  -1.000000  N  -1  -1.000000  -1.000000  0.000000  0.000000  0.000000  0.000000
N  7095  -1.000000  -1.000000  N  -1  -1.000000  -1.000000  0.000000  0.000000  0.000000  0.000000
N  7107  -1.000000  -1.000000  N  -1  -1.000000  -1.000000  0.000000  0.000000  0.000000  0.000000
N  7119  -1.000000  -1.000000  N  -1  -1.000000  -1.000000  0.000000  0.000000  0.000000  0.000000
N  7131  -1.000000  -1.000000  N  -1  -1.000000  -1.000000  0.000000  0.000000  0.000000  0.000000
N  7143  -1.000000  -1.000000  N  -1  -1.000000  -1.000000  0.000000  0.000000  0.000000  0.000000
N  7155  -1.000000  -1.000000  N  -1  -1.000000  -1.000000  0.000000  0.000000  0.000000  0.000000
N  7167  -1.000000  -1.000000  N  -1  -1.000000  -1.000000  0.000000  0.000000  0.000000  0.000000
N  7179  -1.000000  -1.000000  N  -1  -1.000000  -1.000000  0.000000  0.000000  0.000000  0.000000
N  7191  -1.000000  -1.000000  N  -1  -1.000000  -1.000000  0.000000  0.000000  0.000000  0.000000
N  7203  -1.000000  -1.000000  N  -1  -1.000000  -1.000000  0.000000  0.000000  0.000000  0.000000
N  7215  -1.000000  -1.000000  N  -1  -1.000000  -1.000000  0.000000  0.000000  0.000000  0.000000
N  7227  -1.000000  -1.000000  N  -1  -1.000000  -1.000000  0.000000  0.000000  0.000000  0.000000
N  7239  -1.000000  -1.000000  N  -1  -1.000000  -1.000000  0.000000  0.000000  0.000000  0.000000
N  7251  -1.000000  -1.000000  N  -1  -1.000000  -1.000000  0.000000  0.000000  0.000000  0.000000
N  7263  -1.000000  -1.000000  N  -1  -1.000000  -1.000000  0.000000  0.000000  0.000000  0.000000
N  7275  -1.000000  -1.000000  N  -1  -1.000000  -1.000000  0.000000  0.000000  0.000000  0.000000
N  7287  -1.000000  -1.000000  N  -1  -1.000000  -1.000000  0.000000  0.000000  0.000000  0.000000
N  7299  -1.000000  -1.000000  N  -1  -1.000000  -1.000000  0.000000  0.000000  0.000000  0.000000
N  7311  -1.000000  -1.000000  N  -1  -1.000000  -1.000000  0.000000  0.000000  0.000000  0.000000
N  7323  -1.000000  -1.000000  N  -1  -1.000000  -1.000000  0.000000  0.000000  0.000000  0.000000
N  7335  -1.000000  -1.000000  N  -1  -1.000000  -1.000000  0.000000  0.000000  0.000000  0.000000
N  7347  -1.000000  -1.000000  N  -1  -1.000000  -1.000000  0.000000  0.000000  0.000000  0.000000
N  7359  -1.000000  -1.000000  N  -1  -1.000000  -1.000000  0.000000  0.000000  0.000000  0.000000
N  7371  -1.000000  -1.000000  N  -1  -1.000000  -1.000000  0.000000  0.000000  0.000000  0.000000
N  7383  -1.000000  -1.000000  N  -1  -1.000000  -1.000000  0.000000  0.000000  0.000000  0.000000
N  7395  -1.000000  -1.000000  N  -1  -1.000000  -1.000000  0.000000  0.000000  0.000000  0.000000
N  7407  -1.000000  -1.000000  N  -1  -1.000000  -1.000000  0.000000  0.000000  0.000000  0.000000
N  7419  -1.000000  -1.000000  N  -1  -1.000000  -1.000000  0.000000  0.000000  0.000000  0.000000
N  7431  -1.000000  -1.000000  N  -1  -1.000000  -1.000000  0.000000  0.000000  0.000000  0.000000
N  7443  -1.000000  -1.000000  N  -1  -1.000000  -1.000000  0.000000  0.000000  0.000000  0.000000
N  7455  -1.000000  -1.000000  N  -1  -1.000000  -1.000000  0.000000  0.000000  0.000000  0.000000
N  7467  -1.000000  -1.000000  N  -1  -1.000000  -1.000000  0.000000  0.000000  0.000000  0.000000
N  7479  -1.000000  -1.000000  N  -1  -1.000000  -1.000000  0.000000  0.000000  0.000000  0.000000
N  7491  -1.000000  -1.000000  N  -1  -1.000000  -1.000000  0.000000  0.000000  0.000000  0.000000
N  7503  -1.000000  -1.000000  N  -1  -1.000000  -1.000000  0.000000  0.000000  0.000000  0.000000
N  7515  -1.000000  -1.000000  N  -1  -1.000000  -1.000000  0.000000  0.000000  0.000000  0.000000
N  7527  -1.000000  -1.000000  N  -1  -1.000000  -1.000000  0.000000  0.000000  0.000000  0.000000
N  7539  -1.000000  -1.000000  N  -1  -1.000000  -1.000000  0.000000  0.000000  0.000000  0.000000
N  7551  -1.000000  -1.000000  N  -1  -1.000000  -1.000000  0.000000  0.000000  0.000000  0.000000
N  7563  -1.000000  -1.000000  N  -1  -1.000000  -1.000000  0.000000  0.000000  0.000000  0.000000
N  7575  -1.000000  -1.000000  N  -1  -1.000000  -1.000000  0.000000  0.000000  0.000000  0.000000
N  7587  -1.000000  -1.000000  N  -1  -1.000000  -1.000000  0.000000  0.000000  0.000000  0.000000
N  7599  -1.000000  -1.000000  N  -1  -1.000000  -1.000000  0.000000  0.000000  0.000000  0.000000
N  7611  -1.000000  -1.000000  N  -1  -1.000000  -1.000000  0.000000  0.000000  0.000000  0.000000
N  7623  -1.000000  -1.000000  N  -1  -1.000000  -1.000000  0.000000  0.000000  0.000000  0.000000
N  7635  -1.000000  -1.000000  N  -1  -1.000000  -1.000000  0.000000  0.000000  0.000000  0.000000
N  7647  -1.000000  -1.000000  N  -1  -1.000000  -1.000000  0.000000  0.000000  0.000000  0.000000
N  7659  -1.000000  -1.000000  N  -1  -1.000000  -1.000000  0.000000  0.000000  0.000000  0.000000
N  7671  -1.000000  -1.000000  N  -1  -1.000000  -1.000000  0.000000  0.000000  0.000000  0.000000
N  7683  -1.000000  -1.000000  N  -1  -1.000000  -1.000000  0.000000  0.000000  0.000000  0.000000
N  7695  -1.000000  -1.000000  N  -1  -1.000000  -1.000000  0.000000  0.000000  0.000000  0.000000
N  7707  -1.000000  -1.000000  N  -1  -1.000000  -1.000000  0.000000  0.000000  0.000000  0.000000
N  7719  -1.000000  -1.000000  N  -1  -1.000000  -1.000000  0.000000  0.000000  0.000000  0.000000
N  7731  -1.000000  -1.000000  N  -1  -1.000000  -1.000000  0.000000  0.000000  0.000000  0.000000
N  7743  -1.000000  -1.000000  N  -1  -1.000000  -1.000000  0.000000  0.000000  0.000000  0.000000
N  7755  -1.000000  -1.000000  N  -1  -1.000000  -1.000000  0.000000  0.000000  0.000000  0.000000
N  7767  -1.000000  -1.000000  N  -1  -1.000000  -1.000000  0.000000  0.000000  0.000000  0.000000
N  7779  -1.000000  -1.000000  N  -1  -1.000000  -1.000000  0.000000  0.000000  0.000000  0.000000
N  7791  -1.000000  -1.000000  N  -1  -1.000000  -1.000000  0.000000  0.000000  0.000000  0.000000
N  7803  -1.000000  -1.000000  N  -1  -1.000000  -1.000000  0.000000  0.000000  0.000000  0.000000
N  7815  -1.000000  -1.000000  N  -1  -1.000000  -1.000000  0.000000  0.000000  0.000000  0.000000
N  7827  -1.000000  -1.000000  N  -1  -1.000000  -1.000000  0.000000  0.000000  0.000000  0.000000
N  7839  -1.000000  -1.000000  N  -1  -1.000000  -1.000000  0.000000  0.000000  0.000000  0.000000
N  7851  -1.000000  -1.000000  N  -1  -1.000000  -1.000000  0.000000  0.000000  0.000000  0.000000
N  7863  -1.000000  -1.000000  N  -1  -1.000000  -1.000000  0.000000  0.000000  0.000000  0.000000
N  7875  -1.000000  -1.000000  N  -1  -1.000000  -1.000000  0.000000  0.000000  0.000000  0.000000
N  7887  -1.000000  -1.000000  N  -1  -1.000000  -1.000000  0.000000  0.000000  0.000000  0.000000
N  7899  -1.000000  -1.000000  N  -1  -1.000000  -1.000000  0.000000  0.000000  0.000000  0.000000
N  7911  -1.000000  -1.000000  N  -1  -1.000000  -1.000000  0.000000  0.000000  0.000000  0.000000
N  7923  -1.000000  -1.000000  N  -1  -1.000000  -1.000000  0.000000  0.000000  0.000000  0.000000
N  7935  -1.000000  -1.000000  N  -1  -1.000000  -1.000000  0.000000  0.000000  0.000000  0.000000
N  7947  -1.000000  -1.000000  N  -1  -1.000000  -1.000000  0.000000  0.000000  0.000000  0.000000
N  7959  -1.000000  -1.000000  N  -1  -1.000000  -1.000000  0.000000  0.000000  0.000000  0.000000
N  7971  -1.000000  -1.000000  N  -1  -1.000000  -1.000000  0.000000  0.000000  0.000000  0.000000
N  7983  -1.000000  -1.000000  N  -1  -1.000000  -1.000000  0.000000  0.000000  0.000000  0.000000
N  7995  -1.000000  -1.000000  N  -1  -1.000000  -1.000000  0.000000  0.000000  0.000000  0.000000
N  8007  -1.000000  -1.000000  N  -1  -1.000000  -1.000000  0.000000  0.000000  0.000000  0.000000
N  8019  -1.000000  -1.000000  N  -1  -1.000000  -1.000000  0.000000  0.000000  0.000000  0.000000
N  8031  -1.000000  -1.000000  N  -1  -1.000000  -1.000000  0.000000  0.000000  0.000000  0.000000
N  8043  -1.000000  -1.000000  N  -1  -1.000000  -1.000000  0.000000  0.000000  0.000000  0.000000
N  8055  -1.000000  -1.000000  N  -1  -1.000000  -1.000000  0.000000  0.000000  0.000000  0.000000
N  8067  -1.000000  -1.000000  N  -1  -1.000000  -1.000000  0.000000  0.000000  0.000000  0.000000
N  8079  -1.000000  -1.000000  N  -1  -1.000000  -1.000000  0.000000  0.000000  0.000000  0.000000
N  8091  -1.000000  -1.000000  N  -1  -1.000000  -1.000000  0.000000  0.000000  0.000000  0.000000
N  8103  -1.000000  -1.000000  N  -1  -1.000000  -1.000000  0.000000  0.000000  0.000000  0.000000
N  8115  -1.000000  -1.000000  N  -1  -1.000000  -1.000000  0.000000  0.000000  0.000000  0.000000
N  8127  -1.000000  -1.000000  N  -1  -1.000000  -1.000000  0.000000  0.000000  0.000000  0.000000
N  8139  -1.000000  -1.000000  N  -1  -1.000000  -1.000000  0.000000  0.000000  0.000000  0.000000
N  8151  -1.000000  -1.000000  N  -1  -1.000000  -1.000000  0.000000  0.000000  0.000000  0.000000
N  8163  -1.000000  -1.000000  N  -1  -1.000000  -1.000000  0.000000  0.000000  0.000000  0.000000
N  8175  -1.000000  -1.000000  N  -1  -1.000000  -1.000000  0.000000  0.000000  0.000000  0.000000
N  8187  -1.000000  -1.000000  N  -1  -1.000000  -1.000000  0.000000  0.000000  0.000000  0.000000
N  8199  -1.000000  -1.000000  N  -1  -1.000000  -1.000000  0.000000  0.000000  0.000000  0.000000
N  8211  -1.000000  -1.000000  N  -1  -1.000000  -1.000000  0.000000  0.000000  0.000000  0.000000
N  8223  -1.000000  -1.000000  N  -1  -1.000000  -1.000000  0.000000  0.000000  0.000000  0.000000
N  8235  -1.000000  -1.000000  N  -1  -1.000000  -1.000000  0.000000  0.000000  0.000000  0.000000
N  8247  -1.000000  -1.000000  N  -1  -1.000000  -1.000000  0.000000  0.000000  0.000000  0.000000
N  8259  -1.000000  -1.000000  N  -1  -1.000000  -1.000000  0.000000  0.000000  0.000000  0.000000
N  8271  -1.000000  -1.000000  N  -1  -1.000000  -1.000000  0.000000  0.000000  0.000000  0.000000
N  8283  -1.000000  -1.000000  N  -1  -1.000000  -1.000000  0.000000  0.000000  0.000000  0.000000
N  8295  -1.000000  -1.000000  N  -1  -1.000000  -1.000000  0.000000  0.000000  0.000000  0.000000
N  8307  -1.000000  -1.000000  N  -1  -1.000000  -1.000000  0.000000  0.000000  0.000000  0.000000
N  8319  -1.000000  -1.000000  N  -1  -1.000000  -1.000000  0.000000  0.000000  0.000000  0.000000
N  8331  -1.000000  -1.000000  N  -1  -1.000000  -1.000000  0.000000  0.000000  0.000000  0.000000
N  8343  -1.000000  -1.000000  N  -1  -1.000000  -1.000000  0.000000  0.000000  0.000000  0.000000
N  8355  -1.000000  -1.000000  N  -1  -1.000000  -1.000000  0.000000  0.000000  0.000000  0.000000
N  8367  -1.000000  -1.000000  N  -1  -1.000000  -1.000000  0.000000  0.000000  0.000000  0.000000
N  8379  -1.000000  -1.000000  N  -1  -1.000000  -1.000000  0.000000  0.000000  0.000000  0.000000
N  8391  -1.000000  -1.000000  N  -1  -1.000000  -1.000000  0.000000  0.000000  0.000000  0.000000
N  8403  -1.000000  -1.000000  N  -1  -1.000000  -1.000000  0.000000  0.000000  0.000000  0.000000
N  8415  -1.000000  -1.000000  N  -1  -1.000000  -1.000000  0.000000  0.000000  0.000000  0.000000
N  8427  -1.000000  -1.000000  N  -1  -1.000000  -1.000000  0.000000  0.000000  0.000000  0.000000
N  8439  -1.000000  -1.000000  N  -1  -1.000000  -1.000000  0.000000  0.000000  0.000000  0.000000
N  8451  -1.000000  -1.000000  N  -1  -1.000000  -1.000000  0.000000  0.000000  0.000000  0.000000
N  8463  -1.000000  -1.000000  N  -1  -1.000000  -1.000000  0.000000  0.000000  0.000000  0.000000
N  8475  -1.000000  -1.000000  N  -1  -1.000000  -1.000000  0.000000  0.000000  0.000000  0.000000
N  8487  -1.000000  -1.000000  N  -1  -1.000000  -1.000000  0.000000  0.000000  0.000000  0.000000
N  8499  -1.000000  -1.000000  N  -1  -1.000000  -1.000000  0.000000  0.000000  0.000000  0.000000
N  8511  -1.000000  -1.000000  N  -1  -1.000000  -1.000000  0.000000  0.000000  0.000000  0.000000
N  8523  -1.000000  -1.000000  N  -1  -1.000000  -1.000000  0.000000  0.000000  0.000000  0.000000
N  8535  -1.000000  -1.000000  N  -1  -1.000000  -1.000000  0.000000  0.000000  0.000000  0.000000
N  8547  -1.000000  -1.000000  N  -1  -1.000000  -1.000000  0.000000  0.000000  0.000000  0.000000
N  8559  -1.000000  -1.000000  N  -1  -1.000000  -1.000000  0.000000  0.000000  0.000000  0.000000
N  8571  -1.000000  -1.000000  N  -1  -1.000000  -1.000000  0.000000  0.000000  0.000000  0.000000
N  8583  -1.000000  -1.000000  N  -1  -1.000000  -1.000000  0.000000  0.000000  0.000000  0.000000
N  8595  -1.000000  -1.000000  N  -1  -1.000000  -1.000000  0.000000  0.000000  0.000000  0.000000
N  8607  -1.000000  -1.000000  N  -1  -1.000000  -1.000000  0.000000  0.000000  0.000000  0.000000
N  8619  -1.000000  -1.000000  N  -1  -1.000000  -1.000000  0.000000  0.000000  0.000000  0.000000
N  8631  -1.000000  -1.000000  N  -1  -1.000000  -1.000000  0.000000  0.000000  0.000000  0.000000
N  8643  -1.000000  -1.000000  N  -1  -1.000000  -1.000000  0.000000  0.000000  0.000000  0.000000
N  8655  -1.000000  -1.000000  N  -1  -1.000000  -1.000000  0.000000  0.000000  0.000000  0.000000
N  8667  -1.000000  -1.000000  N  -1  -1.000000  -1.000000  0.000000  0.000000  0.000000  0.000000
N  8679  -1.000000  -1.000000  N  -1  -1.000000  -1.000000  0.000000  0.000000  0.000000  0.000000
N  8691  -1.000000  -1.000000  N  -1  -1.000000  -1.000000  0.000000  0.000000  0.000000  0.000000
N  8703  -1.000000  -1.000000  N  -1  -1.000000  -1.000000  0.000000  0.000000  0.000000  0.000000
N  8715  -1.000000  -1.000000  N  -1  -1.000000  -1.000000  0.000000  0.000000  0.000000  0.000000
N  8727  -1.000000  -1.000000  N  -1  -1.000000  -1.000000  0.000000  0.000000  0.000000  0.000000
N  8739  -1.000000  -1.000000  N  -1  -1.000000  -1.000000  0.000000  0.000000  0.000000  0.000000
N  8751  -1.000000  -1.000000  N  -1  -1.000000  -1.000000  0.000000  0.000000  0.000000  0.000000
N  8763  -1.000000  -1.000000  N  -1  -1.000000  -1.000000  0.000000  0.000000  0.000000  0.000000
N  8775  -1.000000  -1.000000  N  -1  -1.000000  -1.000000  0.000000  0.000000  0.000000  0.000000
N  8787  -1.000000  -1.000000  N  -1  -1.000000  -1.000000  0.000000  0.000000  0.000000  0.000000
N  8799  -1.000000  -1.000000  N  -1  -1.000000  -1.000000  0.000000  0.000000  0.000000  0.000000
N  8811  -1.000000  -1.000000  N  -1  -1.000000  -1.000000  0.000000  0.000000  0.000000  0.000000
N  8823  -1.000000  -1.000000  N  -1  -1.000000  -1.000000  0.000000  0.000000  0.000000  0.000000
N  8835  -1.000000  -1.000000  N  -1  -1.000000  -1.000000  0.000000  0.000000  0.000000  0.000000
N  8847  -1.000000  -1.000000  N  -1  -1.000000  -1.000000  0.000000  0.000000  0.000000  0.000000
N  8859  -1.000000  -1.000000  N  -1  -1.000000  -1.000000  0.000000  0.000000  0.000000  0.000000
N  8871  -1.000000  -1.000000  N  -1  -1.000000  -1.000000  0.000000  0.000000  0.000000  0.000000
N  8883  -1.000000  -1.000000  N  -1  -1.000000  -1.000000  0.000000  0.000000  0.000000  0.000000
N  8895  -1.000000  -1.000000  N  -1  -1.000000  -1.000000  0.000000  0.000000  0.000000  36.382782
N  8907  -1.000000  -1.000000  N  -1  -1.000000  -1.000000  0.000000  0.000000  0.000000  0.000000
N  8919  -1.000000  -1.000000  N  -1  -1.000000  -1.000000  0.000000  0.000000  0.000000  0.000000
N  8931  -1.000000  -1.000000  N  -1  -1.000000  -1.000000  0.000000  0.000000  0.000000  0.000000
N  8943  -1.000000  -1.000000  N  -1  -1.000000  -1.000000  0.000000  0.000000  0.000000  0.000000
N  8955  -1.000000  -1.000000  N  -1  -1.000000  -1.000000  0.000000  0.000000  0.000000  0.000000
N  8967  -1.000000  -1.000000  N  -1  -1.000000  -1.000000  0.000000  0.000000  0.000000  0.000000
N  8979  -1.000000  -1.000000  N  -1  -1.000000  -1.000000  0.000000  0.000000  0.000000  0.000000
N  8991  -1.000000  -1.000000  N  -1  -1.000000  -1.000000  0.000000  0.000000  0.000000  0.000000
N  9003  -1.000000  -1.000000  N  -1  -1.000000  -1.000000  0.000000  0.000000  0.000000  0.000000
N  9015  -1.000000  -1.000000  N  -1  -1.000000  -1.000000  0.000000  0.000000  0.000000  0.000000
N  9027  -1.000000  -1.000000  N  -1  -1.000000  -1.000000  0.000000  0.000000  0.000000  0.000000
N  9039  -1.000000  -1.000000  N  -1  -1.000000  -1.000000  0.000000  0.000000  0.000000  0.000000
N  9051  -1.000000  -1.000000  N  -1  -1.000000  -1.000000  0.000000  0.000000  0.000000  0.000000
N  9063  -1.000000  -1.000000  N  -1  -1.000000  -1.000000  0.000000  0.000000  0.000000  0.000000
N  9075  -1.000000  -1.000000  N  -1  -1.000000  -1.000000  0.000000  0.000000  0.000000  0.000000
N  9087  -1.000000  -1.000000  N  -1  -1.000000  -1.000000  0.000000  0.000000  0.000000  0.000000
N  9099  -1.000000  -1.000000  N  -1  -1.000000  -1.000000  0.000000  0.000000  0.000000  0.000000
N  9111  -1.000000  -1.000000  N  -1  -1.000000  -1.000000  0.000000  0.000000  0.000000  0.000000
N  9123  -1.000000  -1.000000  N  -1  -1.000000  -1.000000  0.000000  0.000000  0.000000  0.000000
N  9135  -1.000000  -1.000000  N  -1  -1.000000  -1.000000  0.000000  0.000000  0.000000  0.000000
N  9147  -1.000000  -1.000000  N  -1  -1.000000  -1.000000  0.000000  0.000000  0.000000  0.000000
N  9159  -1.000000  -1.000000  N  -1  -1.000000  -1.000000  0.000000  0.000000  0.000000  0.000000
N  9171  -1.000000  -1.000000  N  -1  -1.000000  -1.000000  0.000000  0.000000  0.000000  0.000000
N  9183  -1.000000  -1.000000  N  -1  -1.000000  -1.000000  41.025006  0.000000  0.000000  0.000000
N  9195  -1.000000  -1.000000  N  -1  -1.000000  -1.000000  0.000000  0.000000  0.000000  0.000000
N  9207  -1.000000  -1.000000  N  -1  -1.000000  -1.000000  0.000000  0.000000  0.000000  0.000000
N  9219  -1.000000  -1.000000  N  -1  -1.000000  -1.000000  0.000000  0.000000  0.000000  0.000000
N  9231  -1.000000  -1.000000  N  -1  -1.000000  -1.000000  0.000000  0.000000  0.000000  0.000000
N  9243  -1.000000  -1.000000  N  -1  -1.000000  -1.000000  0.000000  0.000000  0.000000  0.000000
N  9250  -1.000000  -1.000000  N  -1  -1.000000  -1.000000  0.000000  0.000000  0.000000  0.000000
N  9262  -1.000000  -1.000000  N  -1  -1.000000  -1.000000  0.000000  0.000000  0.000000  0.000000
N  9275  -1.000000  -1.000000  N  -1  -1.000000  -1.000000  82.050011  0.000000  0.000000  0.000000
N  9287  -1.000000  -1.000000  N  -1  -1.000000  -1.000000  164.100023  0.000000  0.000000  0.000000
N  9300  -1.000000  -1.000000  N  -1  -1.000000  -1.000000  0.000000  0.000000  0.000000  0.000000
N  9312  -1.000000  -1.000000  N  -1  -1.000000  -1.000000  41.025006  0.000000  0.000000  0.000000
N  9325  -1.000000  -1.000000  N  -1  -1.000000  -1.000000  0.000000  0.000000  0.000000  0.000000
N  9337  -1.000000  -1.000000  N  -1  -1.000000  -1.000000  369.225051  0.000000  0.000000  0.000000
N  9349  -1.000000  -1.000000  N  -1  -1.000000  -1.000000  8820.376218  0.000000  521.073021  0.000000
