# Supplementary material for: SNP-PHAGE – High throughput SNP discovery pipeline
Source: BMC Bioinformatics. 2006 Oct 23;7:468. doi: 10.1186/1471-2105-7-468 (PMC1626092; doi:10.1186/1471-2105-7-468)
Supplement: Additional file 2 — Test dataset. This compressed file contains test data for recreating the demo website. It contains the database table entries and chromatogram files to test for proper installation of all functionalities provided. [file 1471-2105-7-468-S2.gz › test_data/TempDataStore/poly_dir/A03_015903Noir_1_.b_18.ab1.poly]

A03_015903Noir_1_.b_18.ab1 41414.862589 42882.502597 41414.862589 50680.331329 47069.497095
C  12  82961.080222  1.000000  A  5  77567.882431  775678.824315  12869.558286  15295.949166  42.371242  2098.596353
T  17  92657.591168  1.116880  A  18  78369.100068  4.462433  13220.091002  9229.420175  169.484968  16150.067589
C  32  95197.839555  1.084143  T  28  91243.319712  5.195507  450.684921  15658.903892  0.000000  12135.361522
T  43  91060.833073  1.008736  A  42  70607.304215  2.607191  15122.982889  0.000000  0.000000  15328.877712
T  52  93022.564447  1.028222  A  51  66701.368237  1.843199  13670.775922  0.000000  2627.017007  16971.257466
A  63  94844.137718  1.042473  G  61  23558.410581  0.517880  15373.363400  0.000000  6313.315066  3193.516190
G  72  131986.418995  1.440522  T  73  6113.302421  0.089673  600.913227  259.253376  23812.638034  1733.623075
G  87  151138.220402  1.551885  A  83  95344.898741  1.398570  13871.080332  466.656076  22414.387046  319.351619
G  102  148087.490975  1.422433  A  100  56035.158451  0.672796  12669.253877  570.357427  22668.614498  4881.517605
A  109  53531.353337  0.491135  T  105  40238.303993  0.410194  14021.308638  570.357427  11397.864112  3512.867809
C  124  132167.370929  1.277612  A  119  84077.775728  0.857099  13821.004229  21569.880858  3940.525511  0.000000
A  133  68804.564532  0.634908  T  136  54152.910249  0.486495  14471.993559  14310.786338  974.538567  6980.113958
C  144  236750.182685  2.233828  T  143  11587.901603  0.104102  14522.069661  21880.984909  0.000000  5474.599183
A  146  154835.308249  1.288798  N  -1  -1.000000  -1.000000  15273.211195  21621.731533  0.000000  4242.814367
T  158  133808.328358  1.057633  A  160  23385.539765  0.170984  4056.164285  51.850675  0.000000  17199.365766
G  172  148002.748491  1.133293  C  178  52109.928515  0.365775  0.000000  2696.235107  24999.032811  0.000000
T  183  72629.682491  0.534391  N  -1  -1.000000  -1.000000  0.000000  4614.710087  296.598694  16515.040868
G  197  155714.314544  1.198028  A  193  35003.195494  0.249266  3305.022750  0.000000  26482.026283  273.729959
G  209  137155.710525  1.051540  A  209  19429.527685  0.132614  4607.001410  207.402701  26270.170073  0.000000
T  219  77465.578436  0.598930  C  215  39406.513106  0.268019  0.000000  3525.845909  0.000000  13504.011317
A  228  59590.561713  0.452357  C  228  54858.014297  0.419365  13220.091002  12496.012708  974.538567  0.000000
T  238  156573.536626  1.257864  A  242  17626.788003  0.132281  1352.054762  0.000000  254.227452  20301.638636
G  252  161646.288432  1.213082  C  255  17058.872121  0.135665  851.293739  2074.027006  27371.822366  1642.379755
G  264  165078.359038  1.312832  T  260  22719.586608  0.180684  0.000000  3162.891183  27329.451124  7436.330557
T  270  100960.733262  0.796431  C  276  101005.115171  0.817975  1652.511375  6740.587768  7457.338601  17336.230745
A  278  170559.204365  1.381250  T  280  99911.435085  0.794603  19880.212605  14518.189039  0.000000  16651.905847
T  292  112867.986484  0.897649  A  297  88985.233751  0.685761  4406.697001  0.000000  4279.495447  17883.690664
A  306  89786.451388  0.691936  C  304  32821.477363  0.252937  19028.918866  6792.438443  0.000000  0.000000
T  315  145624.338261  1.182319  C  315  28621.572677  0.232377  0.000000  5444.320890  1228.766020  21761.531751
A  326  102155.248651  0.823731  G  327  32414.000170  0.256269  19028.918866  2333.280381  5296.405257  0.000000
A  337  103457.227310  0.817945  C  336  58124.606831  0.459540  19880.212605  11873.804607  1398.250988  1186.163156
T  346  136043.789691  1.039526  G  344  45379.600239  0.346751  0.000000  155.552025  6821.769971  22217.748350
A  357  88784.929342  0.689228  G  358  38600.201510  0.317614  19830.136503  51.850675  6355.686308  91.243320
A  367  104358.597151  0.858694  C  365  37332.486100  0.307183  20030.440912  6585.035743  0.000000  45.621660
A  379  114724.350323  0.993630  G  377  12245.288953  0.106057  21482.647878  2022.176330  2033.819619  91.243320
C  386  185936.521048  1.591429  A  390  12268.645059  0.103643  3305.022750  27740.111199  0.000000  638.703238
T  398  152467.587239  1.288016  N  -1  -1.000000  -1.000000  851.293739  0.000000  0.000000  22902.073248
A  409  139512.020952  1.140420  C  409  96442.255759  0.757559  23185.235356  15814.455917  4872.692836  0.000000
T  417  178243.825058  1.400116  C  417  141967.148531  1.115160  100.152205  24888.324067  0.000000  23084.559887
A  430  110818.414345  0.848738  C  427  44073.073868  0.337547  20781.582446  5962.827641  1228.766020  0.000000
A  440  101954.944242  0.775708  C  441  13740.428912  0.105252  21883.256696  2436.981732  2669.388249  0.000000
T  449  125642.051244  0.957021  N  -1  -1.000000  -1.000000  0.000000  207.402701  0.000000  23677.641465
C  463  122263.891978  0.938727  N  -1  -1.000000  -1.000000  0.000000  26391.993646  338.969936  0.000000
A  471  127343.528098  0.953226  C  473  25717.934869  0.190158  23635.920276  3629.547260  3347.328122  0.000000
T  481  151098.937443  1.111915  N  -1  -1.000000  -1.000000  0.000000  311.104051  0.000000  25228.777900
C  495  116975.123114  0.838362  N  -1  -1.000000  -1.000000  0.000000  23177.251787  381.341178  0.000000
A  504  158691.168125  1.196477  N  -1  -1.000000  -1.000000  26440.182004  0.000000  0.000000  0.000000
C  513  164885.146942  1.237371  N  -1  -1.000000  -1.000000  0.000000  30747.450357  0.000000  0.000000
G  527  123681.655552  0.910819  N  -1  -1.000000  -1.000000  701.065432  0.000000  23982.123002  0.000000
A  539  189187.514413  1.451543  C  539  21880.984909  0.158360  27591.932356  4355.456712  0.000000  0.000000
T  547  135313.843133  0.979312  G  548  18304.376567  0.129352  1151.750352  0.000000  3262.585638  26095.589438
T  560  101781.923139  0.719265  N  -1  -1.000000  -1.000000  0.000000  0.000000  0.000000  23358.289846
C  572  145492.994440  1.045792  N  -1  -1.000000  -1.000000  0.000000  28621.572677  0.000000  0.000000
A  581  171460.574206  1.212205  N  -1  -1.000000  -1.000000  28443.226095  0.000000  0.000000  0.000000
C  589  167011.024623  1.145034  N  -1  -1.000000  -1.000000  200.304409  31991.866561  0.000000  0.000000
C  602  193195.615568  1.310262  N  -1  -1.000000  -1.000000  0.000000  32095.567911  0.000000  45.621660
A  612  190088.884254  1.225825  N  -1  -1.000000  -1.000000  28893.911015  0.000000  0.000000  1596.758095
G  622  107072.128668  0.676773  T  621  14188.336215  0.089680  0.000000  0.000000  23134.698161  2965.407891
A  636  139862.553668  0.917561  N  -1  -1.000000  -1.000000  24687.518424  0.000000  0.000000  0.000000
A  646  114724.350323  0.744737  T  647  13002.173059  0.088691  24086.605197  0.000000  593.197389  2326.704653
A  657  136206.998201  0.929104  N  -1  -1.000000  -1.000000  24437.137913  0.000000  0.000000  0.000000
A  668  142316.282679  0.970186  N  -1  -1.000000  -1.000000  27191.323538  362.954726  0.000000  0.000000
C  675  207247.148531  1.374836  N  -1  -1.000000  -1.000000  600.913227  33702.938840  0.000000  0.000000
T  688  208719.093842  1.330111  N  -1  -1.000000  -1.000000  0.000000  0.000000  0.000000  31250.837001
A  697  153883.862306  0.957916  N  -1  -1.000000  -1.000000  29244.443731  0.000000  762.682357  0.000000
G  709  165586.813942  1.039258  A  712  26189.801492  0.167271  1502.283068  0.000000  32244.515202  1094.919837
G  721  180755.718597  1.154466  A  725  17226.179184  0.110681  801.217636  0.000000  32964.826317  821.189877
G  734  208508.882142  1.339709  N  -1  -1.000000  -1.000000  0.000000  155.552025  34235.963579  182.486639
T  745  124090.914809  0.748522  N  -1  -1.000000  -1.000000  0.000000  103.701350  296.598694  28057.320811
T  757  130614.812168  0.795442  N  -1  -1.000000  -1.000000  0.000000  51.850675  169.484968  26095.589438
T  768  116700.205912  0.703891  N  -1  -1.000000  -1.000000  50.076102  0.000000  169.484968  22354.613329
G  781  212491.778895  1.296928  T  783  39417.114116  0.230698  0.000000  0.000000  36100.298229  3649.732788
A  790  146672.903578  0.858439  N  -1  -1.000000  -1.000000  27141.247436  0.000000  0.000000  3512.867809
A  801  124639.418575  0.756296  T  798  10447.360107  0.063393  27091.171333  0.000000  0.000000  1596.758095
A  811  125140.179597  0.800157  N  -1  -1.000000  -1.000000  27341.551845  207.402701  0.000000  456.216599
T  822  165424.138638  1.077540  N  -1  -1.000000  -1.000000  1151.750352  0.000000  677.939873  32026.405219
G  834  221728.709662  1.444450  N  -1  -1.000000  -1.000000  200.304409  0.000000  37032.465554  0.000000
A  844  204260.421199  1.296059  N  -1  -1.000000  -1.000000  30846.879004  0.000000  0.000000  0.000000
G  856  213423.946220  1.357863  T  854  32072.026879  0.204051  100.152205  0.000000  36778.238102  5155.247564
A  868  227445.656555  1.369250  N  -1  -1.000000  -1.000000  29745.204754  0.000000  0.000000  0.000000
G  878  221516.853452  1.260102  T  878  74545.792205  0.400193  0.000000  51.850675  36566.381892  17427.474065
C  888  226898.554408  1.218088  N  -1  -1.000000  -1.000000  0.000000  37747.291501  0.000000  0.000000
A  899  130648.550848  0.695994  N  -1  -1.000000  -1.000000  28994.063220  0.000000  0.000000  1779.244734
A  909  148425.567157  0.797504  N  -1  -1.000000  -1.000000  28393.149993  0.000000  0.000000  0.000000
G  921  194229.773570  1.030444  N  -1  -1.000000  -1.000000  0.000000  0.000000  36566.381892  182.486639
T  933  139465.414180  0.713742  N  -1  -1.000000  -1.000000  0.000000  0.000000  0.000000  26643.049356
A  942  105760.728015  0.548539  N  -1  -1.000000  -1.000000  22434.093821  0.000000  0.000000  0.000000
G  955  142748.714476  0.787764  N  -1  -1.000000  -1.000000  0.000000  0.000000  27795.534787  45.621660
C  964  178470.023828  1.019500  N  -1  -1.000000  -1.000000  0.000000  33858.490866  0.000000  0.000000
A  976  165952.202955  0.967307  C  979  28932.676728  0.174913  32599.542584  2385.131056  0.000000  1551.136435
T  987  215790.451119  1.304566  A  991  16424.961548  0.099642  400.608818  2022.176330  0.000000  34535.596511
G  1000  262405.102033  1.591887  N  -1  -1.000000  -1.000000  0.000000  362.954726  38981.542689  684.324898
C  1009  261327.402701  1.551921  N  -1  -1.000000  -1.000000  0.000000  39147.259730  0.000000  91.243320
T  1023  209722.770358  1.155768  N  -1  -1.000000  -1.000000  0.000000  259.253376  0.000000  34079.379912
T  1035  141655.253853  0.755143  N  -1  -1.000000  -1.000000  0.000000  51.850675  0.000000  30520.890444
C  1045  105567.974583  0.578995  N  -1  -1.000000  -1.000000  0.000000  22814.297061  0.000000  0.000000
G  1059  135206.633391  0.755597  N  -1  -1.000000  -1.000000  0.000000  259.253376  26651.511251  136.864980
T  1069  121718.588496  0.669208  N  -1  -1.000000  -1.000000  0.000000  0.000000  0.000000  23905.749765
C  1080  140930.135028  0.783896  N  -1  -1.000000  -1.000000  0.000000  27584.559174  0.000000  0.000000
A  1089  179422.674469  1.019287  N  -1  -1.000000  -1.000000  33751.292937  0.000000  0.000000  958.054857
G  1101  165968.155121  0.935692  N  -1  -1.000000  -1.000000  400.608818  0.000000  31693.689056  136.864980
A  1112  170208.671649  0.987332  N  -1  -1.000000  -1.000000  30095.737470  0.000000  0.000000  0.000000
A  1124  162296.647489  0.994630  T  1122  26688.671016  0.163561  30346.117982  0.000000  2627.017007  5657.085822
G  1134  231940.178997  1.513281  T  1133  23677.641465  0.154483  0.000000  207.402701  38515.459026  4927.139264
C  1144  243490.770453  1.565943  T  1153  12409.091481  0.074900  0.000000  39821.318507  0.000000  0.000000
G  1160  127749.294789  0.771084  N  -1  -1.000000  -1.000000  0.000000  0.000000  28600.588386  0.000000
A  1168  205462.247654  1.223768  N  -1  -1.000000  -1.000000  34101.825653  0.000000  0.000000  0.000000
A  1180  172562.248456  0.986528  T  1177  12637.199780  0.072246  33300.608016  0.000000  1144.023535  1779.244734
G  1190  143638.510559  0.797978  A  1193  36004.717539  0.199722  2403.652909  51.850675  28346.360933  1414.271456
G  1202  304564.487876  1.689454  N  -1  -1.000000  -1.000000  0.000000  0.000000  40549.278645  729.946558
A  1214  219583.708497  1.138990  N  -1  -1.000000  -1.000000  36305.174153  0.000000  42.371242  0.000000
C  1222  248001.779190  1.251588  T  1223  10857.955046  0.052727  350.532716  41584.241461  338.969936  1824.866394
T  1237  227013.379444  1.102387  N  -1  -1.000000  -1.000000  300.456614  0.000000  550.826147  38139.707640
G  1249  215245.909628  1.013396  N  -1  -1.000000  -1.000000  0.000000  0.000000  41057.733549  0.000000
A  1258  178821.761241  0.848577  N  -1  -1.000000  -1.000000  33150.379709  0.000000  0.000000  0.000000
A  1270  178571.380730  0.874217  N  -1  -1.000000  -1.000000  34752.814982  881.461477  0.000000  319.351619
T  1281  225599.107988  1.077635  N  -1  -1.000000  -1.000000  0.000000  570.357427  0.000000  36999.166143
C  1292  147826.274821  0.699404  N  -1  -1.000000  -1.000000  0.000000  33391.834790  0.000000  0.000000
C  1303  212795.170770  1.018711  N  -1  -1.000000  -1.000000  0.000000  39613.915806  0.000000  684.324898
C  1314  175514.535346  0.813312  T  1312  14598.931154  0.067650  0.000000  37488.038125  0.000000  2235.461333
A  1324  224841.699236  1.108155  T  1323  8531.250393  0.042047  37957.685528  0.000000  0.000000  1916.109714
C  1332  256816.393963  1.262474  T  1340  13047.794719  0.063864  150.228307  42258.300238  0.000000  410.594939
C  1346  257542.303415  1.260580  N  -1  -1.000000  -1.000000  0.000000  42828.657665  0.000000  410.594939
A  1356  199603.343687  0.962605  C  1360  25458.681493  0.123710  37306.696198  985.162828  0.000000  3649.732788
T  1368  264286.275546  1.284232  N  -1  -1.000000  -1.000000  250.380511  0.000000  42.371242  38869.654197
G  1381  220415.201159  1.028345  N  -1  -1.000000  -1.000000  450.684921  0.000000  42286.499569  0.000000
G  1393  208000.427237  0.951842  N  -1  -1.000000  -1.000000  150.228307  0.000000  40845.877339  0.000000
A  1404  184680.665208  0.851989  N  -1  -1.000000  -1.000000  33651.140732  0.000000  0.000000  0.000000
A  1416  190189.036459  0.862733  N  -1  -1.000000  -1.000000  35904.565335  0.000000  42.371242  0.000000
G  1428  217957.669120  0.998940  T  1425  14462.066174  0.066282  0.000000  0.000000  38303.602816  1733.623075
T  1440  145350.608301  0.653457  N  -1  -1.000000  -1.000000  0.000000  0.000000  0.000000  28604.780730
A  1447  132901.975451  0.619635  N  -1  -1.000000  -1.000000  28242.921686  0.000000  0.000000  593.081578
T  1460  240745.499061  1.191262  N  -1  -1.000000  -1.000000  0.000000  0.000000  42.371242  39827.709054
C  1471  130197.045274  0.649643  N  -1  -1.000000  -1.000000  0.000000  29088.228753  0.000000  0.000000
A  1480  224641.394827  1.161103  N  -1  -1.000000  -1.000000  37807.457221  0.000000  0.000000  593.081578
A  1491  163999.234966  0.865395  N  -1  -1.000000  -1.000000  34852.967187  0.000000  0.000000  0.000000
A  1503  190789.949686  1.037656  N  -1  -1.000000  -1.000000  35303.652107  0.000000  0.000000  0.000000
A  1515  191090.406300  1.049110  N  -1  -1.000000  -1.000000  37006.239585  0.000000  0.000000  0.000000
T  1527  180433.664731  0.987129  N  -1  -1.000000  -1.000000  0.000000  0.000000  169.484968  33942.514933
C  1538  163951.834790  0.901772  N  -1  -1.000000  -1.000000  0.000000  32147.418586  0.000000  0.000000
A  1547  220485.078338  1.249843  N  -1  -1.000000  -1.000000  38007.761630  0.000000  0.000000  1323.028136
A  1558  197199.690778  1.072183  N  -1  -1.000000  -1.000000  36956.163483  0.000000  0.000000  91.243320
T  1572  235316.521538  1.236209  N  -1  -1.000000  -1.000000  0.000000  0.000000  677.939873  40557.655612
C  1583  178936.679905  0.942712  N  -1  -1.000000  -1.000000  0.000000  34480.698967  84.742484  0.000000
T  1596  241749.175577  1.241749  N  -1  -1.000000  -1.000000  0.000000  0.000000  1525.364714  39736.465735
G  1610  248380.220914  1.264696  N  -1  -1.000000  -1.000000  0.000000  0.000000  43472.894346  0.000000
C  1618  157418.649722  0.768521  N  -1  -1.000000  -1.000000  0.000000  31162.255759  0.000000  0.000000
A  1629  193794.515823  0.961778  N  -1  -1.000000  -1.000000  37156.467892  0.000000  296.598694  91.243320
C  1639  268016.139793  1.328347  N  -1  -1.000000  -1.000000  0.000000  46043.399523  0.000000  0.000000
C  1652  238253.852264  1.131714  N  -1  -1.000000  -1.000000  0.000000  45680.444797  127.113726  228.108299
A  1661  209668.640246  0.961981  N  -1  -1.000000  -1.000000  38558.598755  0.000000  593.197389  2007.353034
A  1673  202858.290336  0.935377  N  -1  -1.000000  -1.000000  38007.761630  0.000000  0.000000  0.000000
C  1684  285593.518666  1.313440  T  1692  14462.066174  0.065008  0.000000  47235.965052  0.000000  0.000000
A  1696  234356.158670  1.053442  N  -1  -1.000000  -1.000000  39860.577415  0.000000  211.856210  1003.676517
C  1705  280719.555203  1.231178  N  -1  -1.000000  -1.000000  0.000000  46198.951549  0.000000  0.000000
A  1718  251982.946672  1.086574  N  -1  -1.000000  -1.000000  42764.991347  207.402701  211.856210  1414.271456
T  1730  283128.021067  1.218981  N  -1  -1.000000  -1.000000  0.000000  0.000000  466.083663  43066.846904
C  1741  101160.667196  0.413175  N  -1  -1.000000  -1.000000  0.000000  22866.147736  0.000000  0.000000
C  1754  306437.490071  1.300813  N  -1  -1.000000  -1.000000  0.000000  46976.711676  0.000000  0.000000
T  1768  267023.575138  1.115313  N  -1  -1.000000  -1.000000  0.000000  0.000000  635.568631  43979.280101
C  1778  118945.448769  0.490916  N  -1  -1.000000  -1.000000  0.000000  23384.654488  0.000000  0.000000
C  1790  272423.447180  1.168094  N  -1  -1.000000  -1.000000  50.076102  45473.042097  0.000000  45.621660
A  1801  242668.791648  1.010374  N  -1  -1.000000  -1.000000  40561.642847  0.000000  635.568631  2144.218013
A  1812  209919.020757  0.889922  N  -1  -1.000000  -1.000000  39860.577415  0.000000  169.484968  319.351619
T  1824  223774.241594  0.958591  N  -1  -1.000000  -1.000000  0.000000  0.000000  1737.220924  42336.900346
T  1837  157577.213143  0.691898  N  -1  -1.000000  -1.000000  0.000000  0.000000  1271.137262  30292.782144
G  1850  282446.699524  1.293812  N  -1  -1.000000  -1.000000  0.000000  0.000000  48684.557119  0.000000
A  1860  223139.111759  1.022459  N  -1  -1.000000  -1.000000  42414.458631  0.000000  0.000000  0.000000
T  1872  222907.430057  0.967331  N  -1  -1.000000  -1.000000  0.000000  0.000000  974.538567  42929.981925
A  1882  186984.165913  0.841958  N  -1  -1.000000  -1.000000  36455.402460  155.552025  0.000000  0.000000
C  1892  301511.675933  1.408416  N  -1  -1.000000  -1.000000  0.000000  49880.349484  0.000000  0.000000
C  1905  245461.096108  1.056496  N  -1  -1.000000  -1.000000  0.000000  46873.010326  0.000000  866.811537
C  1917  252720.190627  1.100511  N  -1  -1.000000  -1.000000  0.000000  42724.956315  84.742484  1186.163156
T  1932  278428.990102  1.207180  N  -1  -1.000000  -1.000000  0.000000  51.850675  635.568631  46442.849733
C  1941  108627.164416  0.457387  N  -1  -1.000000  -1.000000  0.000000  23177.251787  0.000000  0.000000
C  1954  255416.425735  1.130259  N  -1  -1.000000  -1.000000  0.000000  48687.783956  0.000000  0.000000
A  1964  222738.502941  0.944751  N  -1  -1.000000  -1.000000  40862.099460  0.000000  296.598694  2372.326313
A  1975  188636.677288  0.820897  N  -1  -1.000000  -1.000000  40511.566744  0.000000  0.000000  0.000000
T  1988  233263.546844  1.030574  N  -1  -1.000000  -1.000000  0.000000  0.000000  423.712421  44435.496700
C  1999  191640.095314  0.842823  N  -1  -1.000000  -1.000000  0.000000  36969.531374  0.000000  0.000000
A  2010  232553.418988  1.020668  N  -1  -1.000000  -1.000000  43666.361188  0.000000  0.000000  456.216599
C  2019  343355.170770  1.554005  N  -1  -1.000000  -1.000000  0.000000  51695.123114  0.000000  0.000000
A  2033  263700.754606  1.142858  N  -1  -1.000000  -1.000000  44117.046109  0.000000  0.000000  638.703238
A  2044  177820.239196  0.767008  N  -1  -1.000000  -1.000000  38658.750960  0.000000  0.000000  0.000000
T  2057  238099.442789  1.073607  N  -1  -1.000000  -1.000000  0.000000  0.000000  1355.879746  44982.956618
A  2068  212022.217053  0.903289  N  -1  -1.000000  -1.000000  40812.023358  0.000000  1525.364714  0.000000
G  2081  139486.128838  0.605453  N  -1  -1.000000  -1.000000  0.000000  0.000000  27371.822366  0.000000
G  2094  316597.920619  1.425746  N  -1  -1.000000  -1.000000  0.000000  0.000000  53345.393745  0.000000
G  2107  260583.138625  1.109554  N  -1  -1.000000  -1.000000  0.000000  0.000000  50040.436864  0.000000
T  2119  110358.795192  0.464501  N  -1  -1.000000  -1.000000  0.000000  0.000000  296.598694  24726.939642
T  2132  141518.388874  0.616751  N  -1  -1.000000  -1.000000  0.000000  0.000000  423.712421  27418.617574
C  2141  144455.980937  0.655563  N  -1  -1.000000  -1.000000  0.000000  27740.111199  0.000000  0.000000
C  2153  274964.130262  1.371636  N  -1  -1.000000  -1.000000  0.000000  45784.146148  0.000000  0.000000
T  2168  311778.423456  1.546592  N  -1  -1.000000  -1.000000  0.000000  0.000000  1525.364714  47674.634550
C  2178  123715.710882  0.575458  N  -1  -1.000000  -1.000000  0.000000  23488.355838  423.712421  0.000000
G  2193  162578.455757  0.798723  N  -1  -1.000000  -1.000000  550.837125  0.000000  31269.976635  0.000000
G  2205  186941.919937  0.941281  N  -1  -1.000000  -1.000000  250.380511  0.000000  35718.957051  0.000000
A  2218  236709.735477  1.164055  N  -1  -1.000000  -1.000000  45018.415950  0.000000  0.000000  0.000000
T  2228  266841.088498  1.365891  N  -1  -1.000000  -1.000000  0.000000  0.000000  720.311115  44481.118360
T  2242  164785.435400  0.840801  N  -1  -1.000000  -1.000000  0.000000  0.000000  0.000000  32345.756838
C  2251  190343.828435  0.944968  N  -1  -1.000000  -1.000000  0.000000  32406.671962  0.000000  0.000000
T  2265  327928.491046  1.589483  N  -1  -1.000000  -1.000000  0.000000  0.000000  720.311115  48815.176046
C  2275  149744.749801  0.666543  N  -1  -1.000000  -1.000000  250.380511  28206.767276  0.000000  0.000000
A  2287  323641.849035  1.525628  N  -1  -1.000000  -1.000000  48724.047518  0.000000  0.000000  273.729959
C  2296  272319.745830  1.276560  N  -1  -1.000000  -1.000000  300.456614  51539.571088  0.000000  0.000000
C  2310  249609.150119  1.093896  N  -1  -1.000000  -1.000000  0.000000  47910.023828  0.000000  45.621660
T  2325  301604.793309  1.273203  N  -1  -1.000000  -1.000000  0.000000  51.850675  805.053599  50503.177461
C  2334  93175.663225  0.375174  N  -1  -1.000000  -1.000000  0.000000  19703.256553  0.000000  0.000000
C  2348  309444.829230  1.322417  N  -1  -1.000000  -1.000000  0.000000  51850.675139  0.000000  182.486639
A  2359  234205.930363  0.982985  N  -1  -1.000000  -1.000000  44167.122211  51.850675  127.113726  1733.623075
T  2370  341158.772404  1.391338  N  -1  -1.000000  -1.000000  0.000000  0.000000  338.969936  49636.365923
C  2383  184173.598094  0.707589  N  -1  -1.000000  -1.000000  250.380511  31577.061160  0.000000  0.000000
A  2394  270761.485027  1.101069  N  -1  -1.000000  -1.000000  46470.622916  0.000000  0.000000  45.621660
A  2406  230800.755408  0.894543  N  -1  -1.000000  -1.000000  43916.741699  0.000000  0.000000  0.000000
C  2416  323548.212867  1.300825  N  -1  -1.000000  -1.000000  0.000000  52628.435266  0.000000  0.000000
A  2429  235557.985124  0.927948  N  -1  -1.000000  -1.000000  44517.654927  0.000000  84.742484  182.486639
A  2440  179973.511594  0.712927  N  -1  -1.000000  -1.000000  38608.674858  0.000000  0.000000  0.000000
A  2454  280876.857688  1.168956  N  -1  -1.000000  -1.000000  48022.982086  0.000000  0.000000  0.000000
C  2464  284971.310564  1.100062  N  -1  -1.000000  -1.000000  0.000000  53821.000794  0.000000  0.000000
C  2478  255157.172359  0.994366  N  -1  -1.000000  -1.000000  0.000000  49724.797458  0.000000  91.243320
C  2490  230061.445592  0.889305  N  -1  -1.000000  -1.000000  0.000000  43502.716442  84.742484  1049.298177
T  2504  355483.973599  1.435787  N  -1  -1.000000  -1.000000  0.000000  0.000000  1101.652293  53696.693651
A  2515  252383.555490  0.953401  N  -1  -1.000000  -1.000000  47071.536143  0.000000  0.000000  0.000000
A  2527  223689.948884  0.850916  N  -1  -1.000000  -1.000000  42364.382529  0.000000  0.000000  0.000000
G  2538  162408.970789  0.619479  N  -1  -1.000000  -1.000000  0.000000  0.000000  26566.768767  0.000000
C  2550  211187.799841  0.858290  N  -1  -1.000000  -1.000000  0.000000  39821.318507  0.000000  0.000000
A  2562  221436.524281  0.908944  N  -1  -1.000000  -1.000000  37106.391789  0.000000  0.000000  273.729959
C  2572  335525.718824  1.354205  N  -1  -1.000000  -1.000000  0.000000  55428.371724  0.000000  0.000000
A  2585  294898.166326  1.164544  N  -1  -1.000000  -1.000000  50476.711098  0.000000  0.000000  958.054857
T  2598  320811.512108  1.261928  N  -1  -1.000000  -1.000000  0.000000  0.000000  720.311115  54152.910249
A  2608  245172.596762  0.940119  N  -1  -1.000000  -1.000000  40010.805722  0.000000  0.000000  0.000000
A  2621  243419.933182  0.928022  N  -1  -1.000000  -1.000000  46721.003427  0.000000  0.000000  0.000000
C  2631  294200.730739  1.171678  N  -1  -1.000000  -1.000000  0.000000  48221.127879  0.000000  45.621660
A  2644  293746.415974  1.150705  N  -1  -1.000000  -1.000000  49625.417359  0.000000  0.000000  638.703238
T  2657  261457.732635  0.996862  N  -1  -1.000000  -1.000000  0.000000  0.000000  508.454905  42565.008646
C  2670  139011.660048  0.510724  N  -1  -1.000000  -1.000000  0.000000  23384.654488  0.000000  0.000000
G  2685  127622.181063  0.481651  N  -1  -1.000000  -1.000000  0.000000  0.000000  21058.507300  0.000000
T  2697  91015.211413  0.356103  N  -1  -1.000000  -1.000000  0.000000  0.000000  42.371242  17381.852405
C  2709  140619.030977  0.608383  N  -1  -1.000000  -1.000000  0.000000  24110.563940  0.000000  0.000000
G  2723  116563.286887  0.540376  N  -1  -1.000000  -1.000000  0.000000  0.000000  19109.430166  0.000000
T  2735  96216.080636  0.492701  N  -1  -1.000000  -1.000000  0.000000  0.000000  0.000000  18568.015561
T  2748  179429.988214  0.994693  N  -1  -1.000000  -1.000000  0.000000  0.000000  0.000000  29927.808866
C  2759  191899.348689  1.102944  N  -1  -1.000000  -1.000000  0.000000  32043.717236  0.000000  0.000000
A  2770  298653.873997  1.823750  N  -1  -1.000000  -1.000000  50126.178382  0.000000  0.000000  410.594939
C  2780  268327.243844  1.633663  N  -1  -1.000000  -1.000000  0.000000  50243.304210  0.000000  0.000000
C  2794  251683.177125  1.525946  N  -1  -1.000000  -1.000000  0.000000  47235.965052  84.742484  0.000000
T  2808  293256.029555  1.664308  N  -1  -1.000000  -1.000000  0.000000  51.850675  1144.023535  48313.337788
G  2822  250541.154258  1.299714  N  -1  -1.000000  -1.000000  300.456614  0.000000  42413.613295  0.000000
C  2832  227105.957109  1.088095  N  -1  -1.000000  -1.000000  0.000000  38680.603654  0.000000  0.000000
A  2845  185181.426231  0.851927  N  -1  -1.000000  -1.000000  34953.119391  0.000000  0.000000  0.000000
C  2854  305089.372518  1.360613  N  -1  -1.000000  -1.000000  0.000000  57865.353455  0.000000  0.000000
C  2867  267964.289118  1.093211  N  -1  -1.000000  -1.000000  150.228307  44021.223193  0.000000  410.594939
A  2880  275418.562539  1.084452  N  -1  -1.000000  -1.000000  45969.861893  0.000000  550.826147  547.459918
T  2893  292115.488059  1.113576  N  -1  -1.000000  -1.000000  150.228307  0.000000  1821.963408  47492.147910
G  2907  259989.941236  0.993586  N  -1  -1.000000  -1.000000  901.369841  0.000000  44066.091735  0.000000
G  2920  214228.999819  0.821321  N  -1  -1.000000  -1.000000  650.989330  0.000000  36269.783197  0.000000
A  2934  248177.162899  0.965335  N  -1  -1.000000  -1.000000  41663.317097  0.000000  42.371242  0.000000
G  2946  167874.861013  0.664637  N  -1  -1.000000  -1.000000  0.000000  0.000000  28388.732175  0.000000
T  2959  133488.976739  0.546381  N  -1  -1.000000  -1.000000  0.000000  0.000000  0.000000  25639.372839
T  2971  120167.452061  0.511453  N  -1  -1.000000  -1.000000  0.000000  0.000000  0.000000  22491.478309
T  2983  133990.814997  0.586518  N  -1  -1.000000  -1.000000  0.000000  0.000000  0.000000  25365.642880
C  2994  134811.755361  0.637885  N  -1  -1.000000  -1.000000  0.000000  22295.790310  0.000000  45.621660
T  3008  284496.670863  1.436660  N  -1  -1.000000  -1.000000  0.000000  0.000000  508.454905  54198.531909
T  3021  216520.397677  1.088402  N  -1  -1.000000  -1.000000  0.000000  0.000000  42.371242  35995.489626
C  3032  106345.734710  0.555694  N  -1  -1.000000  -1.000000  0.000000  20169.912629  0.000000  0.000000
C  3045  277245.559968  1.575167  N  -1  -1.000000  -1.000000  0.000000  46613.756950  0.000000  0.000000
G  3059  155332.973366  0.852018  N  -1  -1.000000  -1.000000  100.152205  0.000000  25168.517779  0.000000
T  3071  125231.456305  0.723766  N  -1  -1.000000  -1.000000  0.000000  0.000000  0.000000  21350.936813
G  3083  245837.946391  1.456704  N  -1  -1.000000  -1.000000  701.065432  0.000000  39828.967530  0.000000
T  3096  157394.726503  0.874424  N  -1  -1.000000  -1.000000  0.000000  0.000000  42.371242  26825.535995
A  3107  121484.624131  0.661246  N  -1  -1.000000  -1.000000  22784.626537  0.000000  254.227452  0.000000
T  3119  299323.710316  1.640398  N  -1  -1.000000  -1.000000  150.228307  0.000000  1059.281051  50685.664100
G  3132  253295.284992  1.273344  N  -1  -1.000000  -1.000000  701.065432  0.000000  38854.428962  0.000000
C  3142  309548.530580  1.580932  N  -1  -1.000000  -1.000000  0.000000  47391.517077  0.000000  0.000000
T  3158  300099.278533  1.463156  N  -1  -1.000000  -1.000000  0.000000  0.000000  338.969936  46351.606414
C  3168  135537.664813  0.603787  N  -1  -1.000000  -1.000000  851.293739  24940.174742  0.000000  0.000000
C  3181  242557.458300  1.153341  N  -1  -1.000000  -1.000000  500.761023  40702.779984  0.000000  0.000000
A  3193  292895.122235  1.337231  N  -1  -1.000000  -1.000000  47622.373268  0.000000  0.000000  684.324898
C  3202  229905.893566  0.975014  N  -1  -1.000000  -1.000000  1001.522046  38162.096902  0.000000  0.000000
T  3218  333904.928487  1.425700  N  -1  -1.000000  -1.000000  0.000000  0.000000  466.083663  56662.101541
T  3231  193709.567749  0.769131  N  -1  -1.000000  -1.000000  0.000000  0.000000  0.000000  32528.243477
C  3242  115523.304210  0.445902  N  -1  -1.000000  -1.000000  100.152205  19184.749801  0.000000  0.000000
A  3255  272363.920300  1.131560  N  -1  -1.000000  -1.000000  45569.253075  0.000000  0.000000  0.000000
C  3264  249764.702145  1.029514  N  -1  -1.000000  -1.000000  150.228307  42569.404289  0.000000  0.000000
C  3277  271697.537728  1.148214  N  -1  -1.000000  -1.000000  50.076102  44228.625894  0.000000  45.621660
A  3290  264602.124447  1.131813  N  -1  -1.000000  -1.000000  44968.339847  0.000000  0.000000  456.216599
T  3302  348503.859641  1.412706  N  -1  -1.000000  -1.000000  0.000000  0.000000  211.856210  53605.450331
C  3314  141604.193805  0.550374  N  -1  -1.000000  -1.000000  0.000000  23851.310564  0.000000  0.000000
T  3328  250599.777589  1.034861  N  -1  -1.000000  -1.000000  0.000000  0.000000  381.341178  41424.467149
C  3339  119515.806195  0.489363  N  -1  -1.000000  -1.000000  0.000000  19599.555203  0.000000  0.000000
G  3354  139994.583743  0.628374  N  -1  -1.000000  -1.000000  0.000000  0.000000  21524.590963  0.000000
C  3363  173959.015091  0.800117  N  -1  -1.000000  -1.000000  0.000000  26754.948372  169.484968  0.000000
T  3379  333996.171806  1.495993  N  -1  -1.000000  -1.000000  0.000000  0.000000  847.424841  56251.506603
C  3390  163381.477363  0.712138  N  -1  -1.000000  -1.000000  0.000000  27532.708499  0.000000  0.000000
T  3403  314698.209687  1.425358  N  -1  -1.000000  -1.000000  0.000000  0.000000  720.311115  51278.745678
G  3416  219144.063897  0.973604  N  -1  -1.000000  -1.000000  0.000000  0.000000  33261.425011  0.000000
C  3425  143107.863384  0.648898  N  -1  -1.000000  -1.000000  0.000000  23384.654488  508.454905  0.000000
A  3440  180023.587696  0.900117  N  -1  -1.000000  -1.000000  30396.194084  0.000000  338.969936  0.000000
G  3451  111987.192746  0.549382  N  -1  -1.000000  -1.000000  50.076102  0.000000  19067.058924  0.000000
G  3464  317191.118008  1.669596  N  -1  -1.000000  -1.000000  150.228307  0.000000  48430.329666  0.000000
A  3478  366006.231563  1.744978  N  -1  -1.000000  -1.000000  55684.625735  0.000000  0.000000  0.000000
C  3487  247638.824464  1.065803  N  -1  -1.000000  -1.000000  500.761023  42258.300238  0.000000  0.000000
C  3500  325674.090548  1.358575  N  -1  -1.000000  -1.000000  0.000000  53406.195393  0.000000  0.000000
A  3512  259694.666423  1.087110  N  -1  -1.000000  -1.000000  39109.435881  0.000000  42.371242  821.189877
G  3526  159697.211297  0.642602  N  -1  -1.000000  -1.000000  0.000000  0.000000  26609.140009  0.000000
A  3540  351283.857493  1.507549  N  -1  -1.000000  -1.000000  53581.429439  0.000000  0.000000  0.000000
T  3551  206620.497488  0.839135  N  -1  -1.000000  -1.000000  0.000000  0.000000  0.000000  31661.431940
C  3562  149796.600477  0.593062  N  -1  -1.000000  -1.000000  50.076102  24473.518666  0.000000  0.000000
A  3574  231251.440328  0.926640  N  -1  -1.000000  -1.000000  42764.991347  0.000000  0.000000  410.594939
A  3587  178421.152423  0.682337  N  -1  -1.000000  -1.000000  34051.749550  0.000000  0.000000  0.000000
T  3599  214467.422983  0.866155  N  -1  -1.000000  -1.000000  50.076102  0.000000  169.484968  32482.621818
G  3612  275116.474649  1.183528  N  -1  -1.000000  -1.000000  100.152205  51.850675  41481.445970  0.000000
A  3624  285483.859097  1.213780  N  -1  -1.000000  -1.000000  46420.546813  0.000000  0.000000  0.000000
C  3634  301200.571882  1.302865  N  -1  -1.000000  -1.000000  0.000000  51539.571088  0.000000  0.000000
C  3647  285230.563940  1.212025  N  -1  -1.000000  -1.000000  0.000000  47702.621128  169.484968  273.729959
G  3663  166603.723752  0.672095  N  -1  -1.000000  -1.000000  0.000000  0.000000  27244.708640  0.000000
G  3675  175077.972162  0.763136  N  -1  -1.000000  -1.000000  0.000000  0.000000  28049.762239  0.000000
C  3686  141967.148531  0.627438  N  -1  -1.000000  -1.000000  0.000000  21518.030183  0.000000  0.000000
A  3701  169707.910626  0.752645  N  -1  -1.000000  -1.000000  28142.769481  0.000000  0.000000  0.000000
C  3710  309133.725179  1.409461  N  -1  -1.000000  -1.000000  0.000000  51487.720413  0.000000  228.108299
G  3726  130757.652975  0.562643  N  -1  -1.000000  -1.000000  0.000000  0.000000  21736.447173  91.243320
T  3738  167568.356651  0.747980  N  -1  -1.000000  -1.000000  0.000000  0.000000  466.083663  28011.699152
T  3751  125824.537883  0.589969  N  -1  -1.000000  -1.000000  0.000000  0.000000  635.568631  20392.881956
G  3764  188763.883345  0.956700  N  -1  -1.000000  -1.000000  0.000000  0.000000  31481.832845  0.000000
G  3776  187789.344778  1.009275  N  -1  -1.000000  -1.000000  0.000000  0.000000  34913.903452  0.000000
G  3789  196136.479463  1.112393  N  -1  -1.000000  -1.000000  0.000000  155.552025  36608.753134  0.000000
C  3799  204239.809373  1.139269  N  -1  -1.000000  -1.000000  0.000000  33288.133439  0.000000  0.000000
C  3814  283467.640985  1.555900  N  -1  -1.000000  -1.000000  0.000000  47080.413026  0.000000  0.000000
C  3825  176758.951549  0.900275  N  -1  -1.000000  -1.000000  0.000000  36969.531374  0.000000  866.811537
C  3837  192988.212867  0.979417  N  -1  -1.000000  -1.000000  300.456614  30851.151708  0.000000  912.433197
A  3851  259294.057605  1.398343  N  -1  -1.000000  -1.000000  43365.904574  311.104051  0.000000  1049.298177
C  3859  255364.575060  1.287878  N  -1  -1.000000  -1.000000  1902.891887  38369.499603  0.000000  684.324898
T  3875  294670.301010  1.423097  N  -1  -1.000000  -1.000000  0.000000  0.000000  974.538567  48450.202767
T  3888  167157.761713  0.746416  N  -1  -1.000000  -1.000000  0.000000  0.000000  889.796083  26916.779315
G  3901  228465.737149  1.030115  N  -1  -1.000000  -1.000000  600.913227  0.000000  37752.776669  0.000000
G  3913  144867.276579  0.641419  N  -1  -1.000000  -1.000000  801.217636  0.000000  26439.655041  0.000000
G  3926  181094.688534  0.820445  N  -1  -1.000000  -1.000000  1151.750352  0.000000  29193.785774  0.000000
A  3940  364904.557313  1.670710  N  -1  -1.000000  -1.000000  54332.570974  0.000000  0.000000  0.000000
G  3952  173298.379996  0.764923  N  -1  -1.000000  -1.000000  0.000000  0.000000  28558.217144  228.108299
C  3962  248779.539317  1.099770  N  -1  -1.000000  -1.000000  0.000000  40236.123908  0.000000  182.486639
T  3978  272178.822701  1.174249  N  -1  -1.000000  -1.000000  0.000000  155.552025  127.113726  45347.929897
T  3991  148954.719430  0.639076  N  -1  -1.000000  -1.000000  0.000000  51.850675  0.000000  28102.942471
C  3999  100694.011120  0.452685  N  -1  -1.000000  -1.000000  100.152205  18147.736299  0.000000  821.189877
C  4011  240690.833995  1.185438  N  -1  -1.000000  -1.000000  150.228307  38473.200953  0.000000  136.864980
A  4023  199002.430460  0.945861  N  -1  -1.000000  -1.000000  32399.238175  0.000000  0.000000  638.703238
A  4037  218031.349326  1.051024  N  -1  -1.000000  -1.000000  32249.009868  0.000000  0.000000  0.000000
C  4046  252149.833201  1.174085  N  -1  -1.000000  -1.000000  500.761023  40702.779984  0.000000  0.000000
G  4062  139062.416417  0.626779  N  -1  -1.000000  -1.000000  0.000000  0.000000  20550.052396  0.000000
C  4072  179455.186656  0.900499  N  -1  -1.000000  -1.000000  0.000000  29814.138205  169.484968  0.000000
C  4086  257957.108817  1.290431  N  -1  -1.000000  -1.000000  0.000000  38836.155679  0.000000  0.000000
G  4101  143426.654349  0.714213  N  -1  -1.000000  -1.000000  0.000000  0.000000  21227.992268  91.243320
T  4113  74591.413865  0.396884  N  -1  -1.000000  -1.000000  0.000000  0.000000  254.227452  12272.226501
T  4127  125322.699625  0.694285  N  -1  -1.000000  -1.000000  0.000000  0.000000  508.454905  18796.123861
G  4139  165798.670153  0.906157  N  -1  -1.000000  -1.000000  50.076102  0.000000  27371.822366  0.000000
G  4151  182450.568280  1.039724  N  -1  -1.000000  -1.000000  0.000000  0.000000  29448.013227  0.000000
A  4164  257641.546230  1.482193  N  -1  -1.000000  -1.000000  38358.294346  0.000000  0.000000  0.000000
T  4175  207167.957406  1.165268  N  -1  -1.000000  -1.000000  0.000000  362.954726  0.000000  29973.430525
T  4189  126098.267842  0.727683  N  -1  -1.000000  -1.000000  0.000000  51.850675  0.000000  19936.665357
C  4200  159648.228753  0.928236  N  -1  -1.000000  -1.000000  0.000000  23799.459889  0.000000  0.000000
G  4215  76734.319358  0.451351  N  -1  -1.000000  -1.000000  0.000000  0.000000  11228.379144  0.000000
A  4227  206864.378518  1.361953  N  -1  -1.000000  -1.000000  34001.673448  0.000000  0.000000  0.000000
A  4239  197349.919085  1.247220  N  -1  -1.000000  -1.000000  31848.401050  0.000000  0.000000  0.000000
G  4251  125079.906540  0.733574  N  -1  -1.000000  -1.000000  0.000000  0.000000  18770.460229  0.000000
C  4263  187232.787927  1.098247  N  -1  -1.000000  -1.000000  0.000000  28051.215250  0.000000  0.000000
A  4275  168556.160274  0.976419  N  -1  -1.000000  -1.000000  24837.746731  0.000000  0.000000  0.000000
G  4288  78217.312830  0.456777  N  -1  -1.000000  -1.000000  0.000000  0.000000  11779.205291  0.000000
A  4302  275869.247460  1.799598  N  -1  -1.000000  -1.000000  41412.936585  51.850675  0.000000  0.000000
G  4312  104275.626692  0.651051  N  -1  -1.000000  -1.000000  0.000000  622.208102  16821.383095  0.000000
C  4324  155655.726767  0.985270  N  -1  -1.000000  -1.000000  0.000000  25769.785544  0.000000  0.000000
C  4338  240846.386021  1.528373  N  -1  -1.000000  -1.000000  0.000000  39458.363781  0.000000  45.621660
C  4350  189306.814932  1.088003  N  -1  -1.000000  -1.000000  0.000000  30954.853058  0.000000  775.568218
A  4362  197550.223494  1.146954  N  -1  -1.000000  -1.000000  32899.999198  0.000000  0.000000  319.351619
A  4373  117678.840358  0.683151  N  -1  -1.000000  -1.000000  24787.670629  0.000000  466.083663  0.000000
A  4386  160493.907807  0.935721  N  -1  -1.000000  -1.000000  26139.725390  0.000000  677.939873  0.000000
G  4396  145672.330178  0.862758  N  -1  -1.000000  -1.000000  200.304409  0.000000  25846.457652  0.000000
G  4409  310030.378101  1.861411  N  -1  -1.000000  -1.000000  0.000000  0.000000  48515.072150  0.000000
G  4423  198594.011502  1.046675  N  -1  -1.000000  -1.000000  0.000000  0.000000  36354.525681  0.000000
G  4436  175501.684583  0.964240  N  -1  -1.000000  -1.000000  50.076102  0.000000  31820.802782  0.000000
G  4449  203170.105643  1.074218  N  -1  -1.000000  -1.000000  450.684921  0.000000  31990.287750  0.000000
A  4463  242117.954523  1.248774  N  -1  -1.000000  -1.000000  39660.273006  0.000000  0.000000  0.000000
A  4474  145020.392202  0.747483  N  -1  -1.000000  -1.000000  30346.117982  0.000000  0.000000  0.000000
A  4487  178721.609037  0.942709  N  -1  -1.000000  -1.000000  28743.682709  0.000000  0.000000  0.000000
C  4498  242609.308975  1.292537  N  -1  -1.000000  -1.000000  0.000000  36088.069897  0.000000  0.000000
T  4513  196036.272402  0.979236  N  -1  -1.000000  -1.000000  0.000000  0.000000  805.053599  29060.997328
G  4526  223465.930587  1.096779  N  -1  -1.000000  -1.000000  0.000000  0.000000  36396.896923  0.000000
G  4538  159824.325023  0.755575  N  -1  -1.000000  -1.000000  0.000000  0.000000  25422.745232  0.000000
A  4552  196298.320937  0.998942  N  -1  -1.000000  -1.000000  29645.052550  0.000000  0.000000  0.000000
T  4563  186501.345492  0.950197  N  -1  -1.000000  -1.000000  0.000000  155.552025  42.371242  27737.969193
C  4575  144144.876886  0.730304  N  -1  -1.000000  -1.000000  0.000000  21051.374106  0.000000  0.000000
G  4590  114868.437205  0.599917  N  -1  -1.000000  -1.000000  0.000000  0.000000  17075.610547  0.000000
A  4601  210369.705678  1.176900  N  -1  -1.000000  -1.000000  30796.802902  0.000000  0.000000  0.000000
C  4612  185314.312947  1.000164  N  -1  -1.000000  -1.000000  0.000000  30540.047657  0.000000  0.000000
C  4625  202476.886418  1.088917  N  -1  -1.000000  -1.000000  0.000000  36658.427323  0.000000  91.243320
C  4638  169188.752979  0.929966  N  -1  -1.000000  -1.000000  0.000000  27584.559174  0.000000  775.568218
T  4651  349142.562879  1.947848  N  -1  -1.000000  -1.000000  0.000000  51.850675  508.454905  50092.582522
T  4665  151828.884001  0.791547  N  -1  -1.000000  -1.000000  0.000000  0.000000  84.742484  27829.212512
T  4677  126189.511162  0.660632  N  -1  -1.000000  -1.000000  0.000000  0.000000  0.000000  22810.829928
T  4689  121672.966836  0.661257  N  -1  -1.000000  -1.000000  0.000000  0.000000  0.000000  19069.853820
C  4701  120397.267673  0.678219  N  -1  -1.000000  -1.000000  0.000000  17784.781573  0.000000  0.000000
A  4711  224941.851441  1.284318  N  -1  -1.000000  -1.000000  33500.912425  103.701350  169.484968  182.486639
T  4723  291568.028140  1.566288  N  -1  -1.000000  -1.000000  0.000000  103.701350  847.424841  38687.167558
G  4737  243210.929383  1.251909  N  -1  -1.000000  -1.000000  100.152205  0.000000  35464.729598  0.000000
C  4748  275845.591739  1.378802  N  -1  -1.000000  -1.000000  0.000000  40287.974583  169.484968  0.000000
T  4763  230389.382273  1.110853  N  -1  -1.000000  -1.000000  0.000000  0.000000  127.113726  34079.379912
C  4774  148137.378872  0.693791  N  -1  -1.000000  -1.000000  50.076102  21777.283558  0.000000  0.000000
A  4786  227045.047737  1.173856  N  -1  -1.000000  -1.000000  34051.749550  0.000000  0.000000  0.000000
T  4798  259997.839520  1.293909  N  -1  -1.000000  -1.000000  0.000000  0.000000  381.341178  38048.464320
A  4810  196648.853653  0.917545  N  -1  -1.000000  -1.000000  29044.139322  0.000000  0.000000  0.000000
G  4822  135376.118359  0.610302  N  -1  -1.000000  -1.000000  250.380511  0.000000  17965.406630  0.000000
A  4837  266505.016333  1.193398  N  -1  -1.000000  -1.000000  39610.196903  0.000000  0.000000  0.000000
C  4846  274756.727562  1.207868  N  -1  -1.000000  -1.000000  1402.130864  40391.675933  0.000000  0.000000
G  4861  81479.898468  0.360864  N  -1  -1.000000  -1.000000  550.837125  0.000000  10719.924239  0.000000
A  4872  318734.391011  1.520547  N  -1  -1.000000  -1.000000  46721.003427  0.000000  127.113726  0.000000
A  4886  183629.067060  0.858453  N  -1  -1.000000  -1.000000  26740.638617  0.000000  0.000000  0.000000
G  4898  112538.018892  0.537865  N  -1  -1.000000  -1.000000  0.000000  0.000000  15168.904655  0.000000
C  4910  165507.355044  0.804719  N  -1  -1.000000  -1.000000  0.000000  24525.369341  127.113726  0.000000
G  4925  133638.897435  0.669811  N  -1  -1.000000  -1.000000  0.000000  0.000000  21609.333447  0.000000
G  4937  145672.330178  0.779491  N  -1  -1.000000  -1.000000  0.000000  0.000000  23982.123002  0.000000
C  4947  78294.519460  0.430701  N  -1  -1.000000  -1.000000  0.000000  11407.148531  169.484968  182.486639
T  4963  209129.688780  1.187727  N  -1  -1.000000  -1.000000  0.000000  0.000000  0.000000  33942.514933
T  4975  85723.098870  0.503253  N  -1  -1.000000  -1.000000  0.000000  0.000000  0.000000  17746.825684
T  4988  144164.445145  0.951991  N  -1  -1.000000  -1.000000  0.000000  0.000000  0.000000  22902.073248
C  4999  136419.126291  0.865037  N  -1  -1.000000  -1.000000  200.304409  18355.138999  0.000000  45.621660
A  5010  170308.823854  1.221100  N  -1  -1.000000  -1.000000  30396.194084  0.000000  0.000000  136.864980
A  5022  145771.533737  1.055248  N  -1  -1.000000  -1.000000  26390.105901  0.000000  0.000000  0.000000
A  5034  182827.849424  1.292408  N  -1  -1.000000  -1.000000  29695.128652  0.000000  0.000000  0.000000
T  5047  176647.066963  1.233612  N  -1  -1.000000  -1.000000  0.000000  0.000000  0.000000  26278.076077
A  5057  134604.562928  0.912599  N  -1  -1.000000  -1.000000  22033.485003  0.000000  0.000000  182.486639
A  5070  191190.558504  1.306044  N  -1  -1.000000  -1.000000  28042.617277  0.000000  0.000000  0.000000
G  5083  97114.886785  0.615904  N  -1  -1.000000  -1.000000  0.000000  51.850675  14194.366088  0.000000
C  5095  194440.031771  1.327442  N  -1  -1.000000  -1.000000  0.000000  29451.183479  0.000000  0.000000
G  5110  142706.343234  0.906942  N  -1  -1.000000  -1.000000  0.000000  51.850675  21566.962205  45.621660
C  5119  217824.686259  1.385626  N  -1  -1.000000  -1.000000  0.000000  36139.920572  296.598694  593.081578
T  5132  286960.240495  1.735538  N  -1  -1.000000  -1.000000  0.000000  0.000000  423.712421  48906.419366
T  5144  93661.267685  0.529133  N  -1  -1.000000  -1.000000  0.000000  0.000000  0.000000  16606.284188
T  5159  121672.966836  0.708234  N  -1  -1.000000  -1.000000  0.000000  0.000000  0.000000  15693.850990
C  5171  110390.087371  0.666276  N  -1  -1.000000  -1.000000  0.000000  15814.455917  0.000000  0.000000
G  5186  67963.472253  0.427291  N  -1  -1.000000  -1.000000  500.761023  0.000000  9067.445799  0.000000
A  5197  198952.354358  1.305526  N  -1  -1.000000  -1.000000  31948.553255  0.000000  0.000000  0.000000
A  5209  178971.989548  1.168464  N  -1  -1.000000  -1.000000  28343.073890  0.000000  0.000000  0.000000
G  5220  134104.981097  0.831121  N  -1  -1.000000  -1.000000  300.456614  0.000000  17965.406630  0.000000
T  5234  91152.076392  0.586863  N  -1  -1.000000  -1.000000  0.000000  0.000000  0.000000  14690.174474
T  5247  90695.859794  0.603973  N  -1  -1.000000  -1.000000  0.000000  0.000000  0.000000  16378.175888
T  5259  93068.186106  0.677093  N  -1  -1.000000  -1.000000  0.000000  51.850675  0.000000  15055.147753
G  5272  180501.491145  1.528853  N  -1  -1.000000  -1.000000  100.152205  0.000000  26651.511251  0.000000
C  5282  146633.709293  1.156898  N  -1  -1.000000  -1.000000  0.000000  20325.464654  211.856210  0.000000
A  5294  146222.218657  1.131371  N  -1  -1.000000  -1.000000  22333.941617  0.000000  0.000000  228.108299
T  5307  230298.138954  1.733825  N  -1  -1.000000  -1.000000  0.000000  51.850675  0.000000  37820.356021
A  5317  181175.338048  1.215452  N  -1  -1.000000  -1.000000  27341.551845  0.000000  0.000000  45.621660
G  5329  70929.459196  0.481588  N  -1  -1.000000  -1.000000  150.228307  0.000000  13474.054973  0.000000
A  5342  202908.366438  1.486746  N  -1  -1.000000  -1.000000  26890.866924  0.000000  0.000000  0.000000
T  5354  155706.725089  1.086135  N  -1  -1.000000  -1.000000  200.304409  155.552025  0.000000  18659.258881
C  5368  100486.608419  0.670743  N  -1  -1.000000  -1.000000  0.000000  14466.338364  0.000000  0.000000
G  5383  105334.907743  0.698540  N  -1  -1.000000  -1.000000  100.152205  0.000000  15211.275897  0.000000
A  5394  177870.315298  1.170048  N  -1  -1.000000  -1.000000  25839.268776  0.000000  84.742484  0.000000
G  5405  101606.238443  0.669534  N  -1  -1.000000  -1.000000  300.456614  0.000000  17880.664146  0.000000
G  5419  269142.129520  1.827743  N  -1  -1.000000  -1.000000  50.076102  0.000000  39362.883867  0.000000
T  5431  71032.924396  0.445220  N  -1  -1.000000  -1.000000  0.000000  103.701350  0.000000  12774.064760
T  5444  95714.242378  0.666444  N  -1  -1.000000  -1.000000  0.000000  51.850675  0.000000  17244.987426
T  5456  89464.074978  0.662338  N  -1  -1.000000  -1.000000  0.000000  0.000000  0.000000  14690.174474
G  5467  144994.390305  1.058920  N  -1  -1.000000  -1.000000  200.304409  0.000000  23261.811887  0.000000
G  5480  122156.290838  0.931529  N  -1  -1.000000  -1.000000  350.532716  0.000000  19829.741281  0.000000
A  5493  177820.239196  1.391610  N  -1  -1.000000  -1.000000  20931.810753  0.000000  0.000000  0.000000
G  5505  109487.289465  0.807943  N  -1  -1.000000  -1.000000  1602.435273  0.000000  12880.857584  0.000000
A  5520  297652.351951  2.189766  N  -1  -1.000000  -1.000000  39059.359778  0.000000  0.000000  0.000000
G  5531  196729.676851  1.330090  N  -1  -1.000000  -1.000000  2804.261728  0.000000  23007.584435  0.000000
T  5546  85951.207169  0.546001  N  -1  -1.000000  -1.000000  0.000000  0.000000  127.113726  11359.793304
G  5558  182323.454553  1.310734  N  -1  -1.000000  -1.000000  0.000000  0.000000  25168.517779  0.000000
G  5572  122707.116985  0.816799  N  -1  -1.000000  -1.000000  0.000000  0.000000  15677.359560  0.000000
T  5585  63185.998901  0.413173  N  -1  -1.000000  -1.000000  0.000000  0.000000  0.000000  7664.438856
G  5598  153299.153747  1.019949  N  -1  -1.000000  -1.000000  50.076102  0.000000  19744.998797  0.000000
T  5611  91197.698052  0.603434  N  -1  -1.000000  -1.000000  0.000000  0.000000  0.000000  12044.118202
A  5621  81974.579432  0.553750  N  -1  -1.000000  -1.000000  12869.558286  0.000000  0.000000  319.351619
A  5634  130147.789825  0.940029  N  -1  -1.000000  -1.000000  18678.386150  0.000000  0.000000  0.000000
G  5646  134232.094823  0.955274  N  -1  -1.000000  -1.000000  250.380511  0.000000  21397.477237  0.000000
G  5660  271091.206654  2.183141  N  -1  -1.000000  -1.000000  250.380511  0.000000  39320.512625  0.000000
C  5670  114486.290707  0.869884  N  -1  -1.000000  -1.000000  0.000000  15295.949166  677.939873  0.000000
A  5682  125090.103495  0.930283  N  -1  -1.000000  -1.000000  16525.113752  103.701350  0.000000  0.000000
C  5694  164003.685465  1.273902  N  -1  -1.000000  -1.000000  250.380511  22866.147736  0.000000  0.000000
C  5709  160322.287530  1.206602  N  -1  -1.000000  -1.000000  0.000000  23073.550437  0.000000  0.000000
A  5720  164149.463273  1.151243  N  -1  -1.000000  -1.000000  21482.647878  155.552025  0.000000  45.621660
C  5731  134189.547260  0.934015  N  -1  -1.000000  -1.000000  250.380511  21518.030183  0.000000  0.000000
C  5745  187803.145353  1.269209  N  -1  -1.000000  -1.000000  0.000000  29865.988880  0.000000  45.621660
G  5759  112283.791440  0.708185  N  -1  -1.000000  -1.000000  0.000000  0.000000  16143.443222  45.621660
T  5772  66790.110029  0.426052  N  -1  -1.000000  -1.000000  0.000000  0.000000  0.000000  9945.521849
G  5784  140714.894857  0.937968  N  -1  -1.000000  -1.000000  0.000000  0.000000  20761.908606  0.000000
C  5794  191069.737887  1.394839  N  -1  -1.000000  -1.000000  0.000000  27532.708499  169.484968  0.000000
T  5810  178289.446718  1.232628  N  -1  -1.000000  -1.000000  0.000000  0.000000  0.000000  23403.911506
C  5821  119101.000794  0.794210  N  -1  -1.000000  -1.000000  0.000000  15814.455917  0.000000  182.486639
A  5833  172311.867945  1.184507  N  -1  -1.000000  -1.000000  25288.431651  0.000000  0.000000  0.000000
G  5845  85717.022673  0.584420  N  -1  -1.000000  -1.000000  50.076102  0.000000  11567.349080  0.000000
C  5857  78190.818110  0.563225  N  -1  -1.000000  -1.000000  0.000000  12703.415409  0.000000  0.000000
T  5872  171674.306038  1.288583  N  -1  -1.000000  -1.000000  0.000000  0.000000  127.113726  25274.399560
G  5884  125800.217655  0.955825  N  -1  -1.000000  -1.000000  200.304409  0.000000  18262.005325  0.000000
A  5896  168606.236376  1.268041  N  -1  -1.000000  -1.000000  24587.366219  0.000000  0.000000  0.000000
G  5908  73344.619993  0.512371  N  -1  -1.000000  -1.000000  500.761023  0.000000  10889.409208  0.000000
C  5919  169033.200953  1.239151  N  -1  -1.000000  -1.000000  0.000000  24732.772041  0.000000  0.000000
A  5932  136457.378713  1.016769  N  -1  -1.000000  -1.000000  20481.125832  0.000000  0.000000  0.000000
C  5942  180595.901509  1.388946  N  -1  -1.000000  -1.000000  0.000000  29554.884829  0.000000  0.000000
C  5955  136315.424940  1.001045  N  -1  -1.000000  -1.000000  0.000000  24940.174742  0.000000  0.000000
C  5967  138752.406672  1.046607  N  -1  -1.000000  -1.000000  0.000000  25147.577442  0.000000  0.000000
C  5979  114797.394758  0.832607  N  -1  -1.000000  -1.000000  0.000000  20895.822081  0.000000  0.000000
C  5991  140670.881652  0.993876  N  -1  -1.000000  -1.000000  0.000000  23229.102462  0.000000  45.621660
A  6002  163849.006660  1.183560  N  -1  -1.000000  -1.000000  26390.105901  51.850675  0.000000  228.108299
C  6011  184173.598094  1.330375  N  -1  -1.000000  -1.000000  1001.522046  30643.749007  0.000000  45.621660
C  6022  151663.224782  1.051211  N  -1  -1.000000  -1.000000  0.000000  27532.708499  0.000000  319.351619
C  6033  142537.505957  0.999699  N  -1  -1.000000  -1.000000  50.076102  27014.201747  0.000000  456.216599
A  6044  133502.888678  0.892998  N  -1  -1.000000  -1.000000  21582.800083  0.000000  0.000000  91.243320
A  6055  115124.959141  0.788815  N  -1  -1.000000  -1.000000  18478.081741  0.000000  211.856210  0.000000
G  6065  97623.341690  0.678819  N  -1  -1.000000  -1.000000  1602.435273  0.000000  13601.168699  0.000000
G  6081  233041.831291  1.719661  N  -1  -1.000000  -1.000000  350.532716  0.000000  29236.157016  0.000000
G  6096  110885.540452  0.763733  N  -1  -1.000000  -1.000000  350.532716  0.000000  19533.142586  0.000000
G  6109  149189.143268  1.047661  N  -1  -1.000000  -1.000000  200.304409  0.000000  26693.882493  0.000000
G  6123  171052.704167  1.172869  N  -1  -1.000000  -1.000000  0.000000  51.850675  24829.547843  0.000000
T  6135  88551.641781  0.594787  N  -1  -1.000000  -1.000000  0.000000  103.701350  381.341178  13184.659698
G  6148  161434.432221  1.158754  N  -1  -1.000000  -1.000000  0.000000  0.000000  21651.704689  91.243320
T  6160  73998.332287  0.527450  N  -1  -1.000000  -1.000000  0.000000  0.000000  0.000000  10584.225087
C  6172  72020.587768  0.539721  N  -1  -1.000000  -1.000000  0.000000  10836.791104  0.000000  91.243320
G  6186  56650.350625  0.445042  N  -1  -1.000000  -1.000000  200.304409  0.000000  8347.134684  0.000000
A  6196  120282.797676  0.990432  N  -1  -1.000000  -1.000000  19629.832094  0.000000  169.484968  0.000000
A  6208  120232.721574  0.971886  N  -1  -1.000000  -1.000000  21783.104492  0.000000  0.000000  0.000000
A  6220  91288.734456  0.811962  N  -1  -1.000000  -1.000000  16675.342059  0.000000  42.371242  0.000000
G  6231  187746.973536  1.699527  N  -1  -1.000000  -1.000000  901.369841  0.000000  27456.564850  0.000000
A  6243  206263.465291  1.804170  N  -1  -1.000000  -1.000000  32950.075300  0.000000  169.484968  0.000000
A  6264  133352.660371  1.131574  N  -1  -1.000000  -1.000000  21382.495673  0.000000  0.000000  45.621660
C  6273  151455.822081  1.238122  N  -1  -1.000000  -1.000000  1151.750352  24940.174742  0.000000  273.729959
C  6285  159440.826052  1.314117  N  -1  -1.000000  -1.000000  0.000000  25925.337569  0.000000  684.324898
T  6296  135313.843133  1.041890  N  -1  -1.000000  -1.000000  0.000000  414.805401  0.000000  23495.154826
T  6306  91197.698052  0.669573  N  -1  -1.000000  -1.000000  0.000000  207.402701  0.000000  23175.803207
T  6324  180889.881329  1.295239  C  6328  61806.004766  0.424147  100.152205  4511.008737  1779.592166  29015.375668
G  6329  102326.549558  0.702222  C  6338  23799.459889  0.165357  50.076102  9955.329627  21694.075931  13868.984596
N  6347  -1.000000  -1.000000  N  -1  -1.000000  -1.000000  0.000000  4199.904686  1567.735956  0.000000
N  6359  -1.000000  -1.000000  N  -1  -1.000000  -1.000000  0.000000  3473.995234  2372.789555  0.000000
N  6371  -1.000000  -1.000000  N  -1  -1.000000  -1.000000  0.000000  2540.683082  1906.705892  593.081578
N  6383  -1.000000  -1.000000  N  -1  -1.000000  -1.000000  0.000000  1451.818904  1482.993472  1551.136435
T  6392  21077.206854  0.146443  N  -1  -1.000000  -1.000000  0.000000  518.506751  1398.250988  1779.244734
N  6406  -1.000000  -1.000000  N  -1  -1.000000  -1.000000  0.000000  0.000000  1567.735956  1505.514775
N  6418  -1.000000  -1.000000  N  -1  -1.000000  -1.000000  0.000000  0.000000  1949.077134  1368.649796
N  6430  -1.000000  -1.000000  N  -1  -1.000000  -1.000000  0.000000  259.253376  1821.963408  1140.541496
N  6441  -1.000000  -1.000000  N  -1  -1.000000  -1.000000  0.000000  1348.117554  1864.334650  866.811537
C  6455  19599.555203  0.143160  N  -1  -1.000000  -1.000000  701.065432  3214.741859  1821.963408  0.000000
C  6461  11355.297855  0.094555  C  6469  11821.953932  0.117513  1502.283068  3785.099285  1398.250988  0.000000
A  6479  49375.036848  0.490801  C  6474  13325.623511  0.132460  5007.610228  2488.832407  0.000000  0.000000
A  6489  40862.099460  0.443175  N  -1  -1.000000  -1.000000  5207.914637  622.208102  0.000000  0.000000
A  6496  18628.310048  0.229572  N  -1  -1.000000  -1.000000  4056.164285  0.000000  0.000000  0.000000
N  6514  -1.000000  -1.000000  N  -1  -1.000000  -1.000000  0.000000  0.000000  0.000000  0.000000
N  6526  -1.000000  -1.000000  N  -1  -1.000000  -1.000000  0.000000  0.000000  0.000000  0.000000
N  6538  -1.000000  -1.000000  N  -1  -1.000000  -1.000000  0.000000  0.000000  0.000000  0.000000
N  6550  -1.000000  -1.000000  N  -1  -1.000000  -1.000000  0.000000  0.000000  0.000000  0.000000
N  6561  -1.000000  -1.000000  N  -1  -1.000000  -1.000000  0.000000  0.000000  0.000000  0.000000
N  6573  -1.000000  -1.000000  N  -1  -1.000000  -1.000000  0.000000  0.000000  0.000000  0.000000
N  6586  -1.000000  -1.000000  N  -1  -1.000000  -1.000000  0.000000  0.000000  0.000000  0.000000
N  6597  -1.000000  -1.000000  N  -1  -1.000000  -1.000000  0.000000  0.000000  0.000000  0.000000
N  6609  -1.000000  -1.000000  N  -1  -1.000000  -1.000000  0.000000  0.000000  0.000000  0.000000
N  6621  -1.000000  -1.000000  N  -1  -1.000000  -1.000000  0.000000  0.000000  0.000000  0.000000
N  6633  -1.000000  -1.000000  N  -1  -1.000000  -1.000000  0.000000  0.000000  0.000000  0.000000
N  6645  -1.000000  -1.000000  N  -1  -1.000000  -1.000000  0.000000  0.000000  0.000000  0.000000
N  6657  -1.000000  -1.000000  N  -1  -1.000000  -1.000000  0.000000  0.000000  0.000000  0.000000
N  6669  -1.000000  -1.000000  N  -1  -1.000000  -1.000000  0.000000  0.000000  0.000000  0.000000
N  6681  -1.000000  -1.000000  N  -1  -1.000000  -1.000000  0.000000  0.000000  0.000000  0.000000
N  6693  -1.000000  -1.000000  N  -1  -1.000000  -1.000000  0.000000  0.000000  0.000000  0.000000
N  6705  -1.000000  -1.000000  N  -1  -1.000000  -1.000000  0.000000  0.000000  0.000000  0.000000
N  6717  -1.000000  -1.000000  N  -1  -1.000000  -1.000000  0.000000  0.000000  0.000000  0.000000
N  6729  -1.000000  -1.000000  N  -1  -1.000000  -1.000000  0.000000  0.000000  0.000000  0.000000
N  6741  -1.000000  -1.000000  N  -1  -1.000000  -1.000000  0.000000  0.000000  0.000000  0.000000
N  6753  -1.000000  -1.000000  N  -1  -1.000000  -1.000000  0.000000  0.000000  0.000000  0.000000
N  6765  -1.000000  -1.000000  N  -1  -1.000000  -1.000000  0.000000  0.000000  0.000000  0.000000
N  6777  -1.000000  -1.000000  N  -1  -1.000000  -1.000000  0.000000  0.000000  0.000000  0.000000
N  6789  -1.000000  -1.000000  N  -1  -1.000000  -1.000000  0.000000  0.000000  0.000000  0.000000
N  6801  -1.000000  -1.000000  N  -1  -1.000000  -1.000000  0.000000  0.000000  0.000000  0.000000
N  6813  -1.000000  -1.000000  N  -1  -1.000000  -1.000000  0.000000  0.000000  0.000000  0.000000
N  6825  -1.000000  -1.000000  N  -1  -1.000000  -1.000000  0.000000  0.000000  0.000000  0.000000
N  6837  -1.000000  -1.000000  N  -1  -1.000000  -1.000000  0.000000  0.000000  0.000000  0.000000
N  6849  -1.000000  -1.000000  N  -1  -1.000000  -1.000000  0.000000  0.000000  0.000000  0.000000
N  6861  -1.000000  -1.000000  N  -1  -1.000000  -1.000000  0.000000  0.000000  0.000000  0.000000
N  6873  -1.000000  -1.000000  N  -1  -1.000000  -1.000000  0.000000  0.000000  0.000000  0.000000
N  6885  -1.000000  -1.000000  N  -1  -1.000000  -1.000000  0.000000  0.000000  0.000000  0.000000
N  6897  -1.000000  -1.000000  N  -1  -1.000000  -1.000000  0.000000  0.000000  0.000000  0.000000
N  6909  -1.000000  -1.000000  N  -1  -1.000000  -1.000000  0.000000  0.000000  0.000000  0.000000
N  6921  -1.000000  -1.000000  N  -1  -1.000000  -1.000000  0.000000  0.000000  0.000000  0.000000
N  6933  -1.000000  -1.000000  N  -1  -1.000000  -1.000000  0.000000  0.000000  0.000000  0.000000
N  6945  -1.000000  -1.000000  N  -1  -1.000000  -1.000000  0.000000  0.000000  0.000000  0.000000
N  6957  -1.000000  -1.000000  N  -1  -1.000000  -1.000000  0.000000  0.000000  0.000000  0.000000
N  6969  -1.000000  -1.000000  N  -1  -1.000000  -1.000000  0.000000  0.000000  0.000000  0.000000
N  6981  -1.000000  -1.000000  N  -1  -1.000000  -1.000000  0.000000  0.000000  0.000000  0.000000
N  6993  -1.000000  -1.000000  N  -1  -1.000000  -1.000000  0.000000  0.000000  0.000000  0.000000
N  7005  -1.000000  -1.000000  N  -1  -1.000000  -1.000000  0.000000  0.000000  0.000000  0.000000
N  7017  -1.000000  -1.000000  N  -1  -1.000000  -1.000000  0.000000  0.000000  0.000000  0.000000
N  7029  -1.000000  -1.000000  N  -1  -1.000000  -1.000000  0.000000  0.000000  0.000000  0.000000
N  7041  -1.000000  -1.000000  N  -1  -1.000000  -1.000000  0.000000  0.000000  0.000000  0.000000
N  7053  -1.000000  -1.000000  N  -1  -1.000000  -1.000000  0.000000  0.000000  0.000000  0.000000
N  7065  -1.000000  -1.000000  N  -1  -1.000000  -1.000000  0.000000  0.000000  0.000000  0.000000
N  7077  -1.000000  -1.000000  N  -1  -1.000000  -1.000000  0.000000  0.000000  0.000000  0.000000
N  7089  -1.000000  -1.000000  N  -1  -1.000000  -1.000000  0.000000  0.000000  0.000000  0.000000
N  7101  -1.000000  -1.000000  N  -1  -1.000000  -1.000000  0.000000  0.000000  0.000000  0.000000
N  7113  -1.000000  -1.000000  N  -1  -1.000000  -1.000000  0.000000  0.000000  0.000000  0.000000
N  7125  -1.000000  -1.000000  N  -1  -1.000000  -1.000000  0.000000  0.000000  0.000000  0.000000
N  7137  -1.000000  -1.000000  N  -1  -1.000000  -1.000000  0.000000  0.000000  0.000000  0.000000
N  7149  -1.000000  -1.000000  N  -1  -1.000000  -1.000000  0.000000  0.000000  0.000000  0.000000
N  7161  -1.000000  -1.000000  N  -1  -1.000000  -1.000000  0.000000  0.000000  0.000000  0.000000
N  7173  -1.000000  -1.000000  N  -1  -1.000000  -1.000000  0.000000  0.000000  0.000000  0.000000
N  7185  -1.000000  -1.000000  N  -1  -1.000000  -1.000000  0.000000  0.000000  0.000000  0.000000
N  7197  -1.000000  -1.000000  N  -1  -1.000000  -1.000000  0.000000  0.000000  0.000000  0.000000
N  7209  -1.000000  -1.000000  N  -1  -1.000000  -1.000000  0.000000  0.000000  0.000000  0.000000
N  7221  -1.000000  -1.000000  N  -1  -1.000000  -1.000000  0.000000  0.000000  0.000000  0.000000
N  7233  -1.000000  -1.000000  N  -1  -1.000000  -1.000000  0.000000  0.000000  0.000000  0.000000
N  7245  -1.000000  -1.000000  N  -1  -1.000000  -1.000000  0.000000  0.000000  0.000000  0.000000
N  7257  -1.000000  -1.000000  N  -1  -1.000000  -1.000000  0.000000  0.000000  0.000000  0.000000
N  7269  -1.000000  -1.000000  N  -1  -1.000000  -1.000000  0.000000  0.000000  0.000000  0.000000
N  7281  -1.000000  -1.000000  N  -1  -1.000000  -1.000000  0.000000  0.000000  0.000000  0.000000
N  7293  -1.000000  -1.000000  N  -1  -1.000000  -1.000000  0.000000  0.000000  0.000000  0.000000
N  7305  -1.000000  -1.000000  N  -1  -1.000000  -1.000000  0.000000  0.000000  0.000000  0.000000
N  7317  -1.000000  -1.000000  N  -1  -1.000000  -1.000000  0.000000  0.000000  0.000000  0.000000
N  7329  -1.000000  -1.000000  N  -1  -1.000000  -1.000000  0.000000  0.000000  0.000000  0.000000
N  7341  -1.000000  -1.000000  N  -1  -1.000000  -1.000000  0.000000  0.000000  0.000000  0.000000
N  7353  -1.000000  -1.000000  N  -1  -1.000000  -1.000000  0.000000  0.000000  0.000000  0.000000
N  7365  -1.000000  -1.000000  N  -1  -1.000000  -1.000000  0.000000  0.000000  0.000000  0.000000
N  7377  -1.000000  -1.000000  N  -1  -1.000000  -1.000000  0.000000  0.000000  0.000000  0.000000
N  7389  -1.000000  -1.000000  N  -1  -1.000000  -1.000000  0.000000  0.000000  0.000000  0.000000
N  7401  -1.000000  -1.000000  N  -1  -1.000000  -1.000000  0.000000  0.000000  0.000000  0.000000
N  7413  -1.000000  -1.000000  N  -1  -1.000000  -1.000000  0.000000  0.000000  0.000000  0.000000
N  7425  -1.000000  -1.000000  N  -1  -1.000000  -1.000000  0.000000  0.000000  0.000000  0.000000
N  7437  -1.000000  -1.000000  N  -1  -1.000000  -1.000000  0.000000  0.000000  0.000000  0.000000
N  7449  -1.000000  -1.000000  N  -1  -1.000000  -1.000000  0.000000  0.000000  0.000000  0.000000
N  7461  -1.000000  -1.000000  N  -1  -1.000000  -1.000000  0.000000  0.000000  0.000000  0.000000
N  7473  -1.000000  -1.000000  N  -1  -1.000000  -1.000000  0.000000  0.000000  0.000000  0.000000
N  7485  -1.000000  -1.000000  N  -1  -1.000000  -1.000000  0.000000  0.000000  0.000000  0.000000
N  7497  -1.000000  -1.000000  N  -1  -1.000000  -1.000000  0.000000  0.000000  0.000000  0.000000
N  7509  -1.000000  -1.000000  N  -1  -1.000000  -1.000000  0.000000  0.000000  0.000000  0.000000
N  7521  -1.000000  -1.000000  N  -1  -1.000000  -1.000000  0.000000  0.000000  0.000000  0.000000
N  7533  -1.000000  -1.000000  N  -1  -1.000000  -1.000000  0.000000  0.000000  0.000000  0.000000
N  7545  -1.000000  -1.000000  N  -1  -1.000000  -1.000000  0.000000  0.000000  0.000000  0.000000
N  7557  -1.000000  -1.000000  N  -1  -1.000000  -1.000000  0.000000  0.000000  0.000000  0.000000
N  7569  -1.000000  -1.000000  N  -1  -1.000000  -1.000000  0.000000  0.000000  0.000000  0.000000
N  7581  -1.000000  -1.000000  N  -1  -1.000000  -1.000000  0.000000  0.000000  0.000000  0.000000
N  7593  -1.000000  -1.000000  N  -1  -1.000000  -1.000000  0.000000  0.000000  0.000000  0.000000
N  7605  -1.000000  -1.000000  N  -1  -1.000000  -1.000000  0.000000  0.000000  0.000000  0.000000
N  7617  -1.000000  -1.000000  N  -1  -1.000000  -1.000000  0.000000  0.000000  0.000000  0.000000
N  7629  -1.000000  -1.000000  N  -1  -1.000000  -1.000000  0.000000  0.000000  0.000000  0.000000
N  7641  -1.000000  -1.000000  N  -1  -1.000000  -1.000000  0.000000  0.000000  0.000000  0.000000
N  7653  -1.000000  -1.000000  N  -1  -1.000000  -1.000000  0.000000  0.000000  0.000000  0.000000
N  7665  -1.000000  -1.000000  N  -1  -1.000000  -1.000000  0.000000  0.000000  0.000000  0.000000
N  7677  -1.000000  -1.000000  N  -1  -1.000000  -1.000000  0.000000  0.000000  0.000000  0.000000
N  7689  -1.000000  -1.000000  N  -1  -1.000000  -1.000000  0.000000  0.000000  0.000000  0.000000
N  7701  -1.000000  -1.000000  N  -1  -1.000000  -1.000000  0.000000  0.000000  0.000000  0.000000
N  7713  -1.000000  -1.000000  N  -1  -1.000000  -1.000000  0.000000  0.000000  0.000000  0.000000
N  7725  -1.000000  -1.000000  N  -1  -1.000000  -1.000000  0.000000  0.000000  0.000000  0.000000
N  7737  -1.000000  -1.000000  N  -1  -1.000000  -1.000000  0.000000  0.000000  0.000000  0.000000
N  7749  -1.000000  -1.000000  N  -1  -1.000000  -1.000000  0.000000  0.000000  0.000000  0.000000
N  7761  -1.000000  -1.000000  N  -1  -1.000000  -1.000000  0.000000  0.000000  0.000000  0.000000
N  7773  -1.000000  -1.000000  N  -1  -1.000000  -1.000000  0.000000  0.000000  0.000000  0.000000
N  7785  -1.000000  -1.000000  N  -1  -1.000000  -1.000000  0.000000  0.000000  0.000000  0.000000
N  7797  -1.000000  -1.000000  N  -1  -1.000000  -1.000000  0.000000  0.000000  0.000000  0.000000
N  7809  -1.000000  -1.000000  N  -1  -1.000000  -1.000000  0.000000  0.000000  0.000000  0.000000
N  7821  -1.000000  -1.000000  N  -1  -1.000000  -1.000000  0.000000  0.000000  0.000000  0.000000
N  7833  -1.000000  -1.000000  N  -1  -1.000000  -1.000000  0.000000  0.000000  0.000000  0.000000
N  7845  -1.000000  -1.000000  N  -1  -1.000000  -1.000000  0.000000  0.000000  0.000000  0.000000
N  7857  -1.000000  -1.000000  N  -1  -1.000000  -1.000000  0.000000  0.000000  0.000000  0.000000
N  7869  -1.000000  -1.000000  N  -1  -1.000000  -1.000000  0.000000  0.000000  0.000000  0.000000
N  7881  -1.000000  -1.000000  N  -1  -1.000000  -1.000000  0.000000  0.000000  0.000000  0.000000
N  7893  -1.000000  -1.000000  N  -1  -1.000000  -1.000000  0.000000  0.000000  0.000000  0.000000
N  7905  -1.000000  -1.000000  N  -1  -1.000000  -1.000000  0.000000  0.000000  0.000000  0.000000
N  7917  -1.000000  -1.000000  N  -1  -1.000000  -1.000000  0.000000  0.000000  0.000000  0.000000
N  7929  -1.000000  -1.000000  N  -1  -1.000000  -1.000000  0.000000  0.000000  0.000000  0.000000
N  7941  -1.000000  -1.000000  N  -1  -1.000000  -1.000000  0.000000  0.000000  0.000000  0.000000
N  7953  -1.000000  -1.000000  N  -1  -1.000000  -1.000000  0.000000  0.000000  0.000000  0.000000
N  7965  -1.000000  -1.000000  N  -1  -1.000000  -1.000000  0.000000  0.000000  0.000000  0.000000
N  7977  -1.000000  -1.000000  N  -1  -1.000000  -1.000000  0.000000  0.000000  0.000000  0.000000
N  7989  -1.000000  -1.000000  N  -1  -1.000000  -1.000000  0.000000  0.000000  0.000000  0.000000
N  8001  -1.000000  -1.000000  N  -1  -1.000000  -1.000000  0.000000  0.000000  0.000000  0.000000
N  8013  -1.000000  -1.000000  N  -1  -1.000000  -1.000000  0.000000  0.000000  0.000000  0.000000
N  8025  -1.000000  -1.000000  N  -1  -1.000000  -1.000000  0.000000  0.000000  0.000000  0.000000
N  8037  -1.000000  -1.000000  N  -1  -1.000000  -1.000000  0.000000  0.000000  0.000000  0.000000
N  8049  -1.000000  -1.000000  N  -1  -1.000000  -1.000000  0.000000  0.000000  0.000000  0.000000
N  8061  -1.000000  -1.000000  N  -1  -1.000000  -1.000000  0.000000  0.000000  0.000000  0.000000
N  8073  -1.000000  -1.000000  N  -1  -1.000000  -1.000000  0.000000  0.000000  0.000000  0.000000
N  8085  -1.000000  -1.000000  N  -1  -1.000000  -1.000000  0.000000  0.000000  0.000000  0.000000
N  8097  -1.000000  -1.000000  N  -1  -1.000000  -1.000000  0.000000  0.000000  0.000000  0.000000
N  8109  -1.000000  -1.000000  N  -1  -1.000000  -1.000000  0.000000  0.000000  0.000000  0.000000
N  8121  -1.000000  -1.000000  N  -1  -1.000000  -1.000000  0.000000  0.000000  0.000000  0.000000
N  8133  -1.000000  -1.000000  N  -1  -1.000000  -1.000000  0.000000  0.000000  0.000000  0.000000
N  8145  -1.000000  -1.000000  N  -1  -1.000000  -1.000000  0.000000  0.000000  0.000000  0.000000
N  8157  -1.000000  -1.000000  N  -1  -1.000000  -1.000000  0.000000  0.000000  0.000000  0.000000
N  8169  -1.000000  -1.000000  N  -1  -1.000000  -1.000000  0.000000  0.000000  0.000000  0.000000
N  8181  -1.000000  -1.000000  N  -1  -1.000000  -1.000000  0.000000  0.000000  0.000000  0.000000
N  8193  -1.000000  -1.000000  N  -1  -1.000000  -1.000000  0.000000  0.000000  0.000000  0.000000
N  8205  -1.000000  -1.000000  N  -1  -1.000000  -1.000000  0.000000  0.000000  0.000000  0.000000
N  8217  -1.000000  -1.000000  N  -1  -1.000000  -1.000000  0.000000  0.000000  0.000000  0.000000
N  8229  -1.000000  -1.000000  N  -1  -1.000000  -1.000000  0.000000  0.000000  0.000000  0.000000
N  8241  -1.000000  -1.000000  N  -1  -1.000000  -1.000000  0.000000  0.000000  0.000000  0.000000
N  8253  -1.000000  -1.000000  N  -1  -1.000000  -1.000000  0.000000  0.000000  0.000000  0.000000
N  8265  -1.000000  -1.000000  N  -1  -1.000000  -1.000000  0.000000  0.000000  0.000000  0.000000
N  8277  -1.000000  -1.000000  N  -1  -1.000000  -1.000000  0.000000  0.000000  0.000000  0.000000
N  8289  -1.000000  -1.000000  N  -1  -1.000000  -1.000000  0.000000  0.000000  0.000000  0.000000
N  8301  -1.000000  -1.000000  N  -1  -1.000000  -1.000000  0.000000  0.000000  0.000000  0.000000
N  8313  -1.000000  -1.000000  N  -1  -1.000000  -1.000000  0.000000  0.000000  0.000000  0.000000
N  8325  -1.000000  -1.000000  N  -1  -1.000000  -1.000000  0.000000  0.000000  0.000000  0.000000
N  8337  -1.000000  -1.000000  N  -1  -1.000000  -1.000000  0.000000  0.000000  0.000000  0.000000
N  8349  -1.000000  -1.000000  N  -1  -1.000000  -1.000000  0.000000  0.000000  0.000000  0.000000
N  8361  -1.000000  -1.000000  N  -1  -1.000000  -1.000000  0.000000  0.000000  0.000000  0.000000
N  8373  -1.000000  -1.000000  N  -1  -1.000000  -1.000000  0.000000  0.000000  0.000000  0.000000
N  8385  -1.000000  -1.000000  N  -1  -1.000000  -1.000000  0.000000  0.000000  0.000000  0.000000
N  8397  -1.000000  -1.000000  N  -1  -1.000000  -1.000000  0.000000  0.000000  0.000000  0.000000
N  8409  -1.000000  -1.000000  N  -1  -1.000000  -1.000000  0.000000  0.000000  0.000000  0.000000
N  8421  -1.000000  -1.000000  N  -1  -1.000000  -1.000000  0.000000  0.000000  0.000000  0.000000
N  8433  -1.000000  -1.000000  N  -1  -1.000000  -1.000000  0.000000  0.000000  0.000000  0.000000
N  8445  -1.000000  -1.000000  N  -1  -1.000000  -1.000000  0.000000  0.000000  0.000000  0.000000
N  8457  -1.000000  -1.000000  N  -1  -1.000000  -1.000000  0.000000  0.000000  0.000000  0.000000
N  8469  -1.000000  -1.000000  N  -1  -1.000000  -1.000000  0.000000  0.000000  0.000000  0.000000
N  8481  -1.000000  -1.000000  N  -1  -1.000000  -1.000000  0.000000  0.000000  0.000000  0.000000
N  8493  -1.000000  -1.000000  N  -1  -1.000000  -1.000000  0.000000  0.000000  0.000000  0.000000
N  8505  -1.000000  -1.000000  N  -1  -1.000000  -1.000000  0.000000  0.000000  0.000000  0.000000
N  8517  -1.000000  -1.000000  N  -1  -1.000000  -1.000000  0.000000  0.000000  0.000000  0.000000
N  8529  -1.000000  -1.000000  N  -1  -1.000000  -1.000000  0.000000  0.000000  0.000000  0.000000
N  8541  -1.000000  -1.000000  N  -1  -1.000000  -1.000000  0.000000  0.000000  0.000000  0.000000
N  8553  -1.000000  -1.000000  N  -1  -1.000000  -1.000000  0.000000  0.000000  0.000000  0.000000
N  8565  -1.000000  -1.000000  N  -1  -1.000000  -1.000000  0.000000  0.000000  0.000000  0.000000
N  8577  -1.000000  -1.000000  N  -1  -1.000000  -1.000000  0.000000  0.000000  0.000000  0.000000
N  8589  -1.000000  -1.000000  N  -1  -1.000000  -1.000000  0.000000  0.000000  0.000000  0.000000
N  8601  -1.000000  -1.000000  N  -1  -1.000000  -1.000000  0.000000  0.000000  0.000000  0.000000
N  8613  -1.000000  -1.000000  N  -1  -1.000000  -1.000000  0.000000  0.000000  0.000000  0.000000
N  8625  -1.000000  -1.000000  N  -1  -1.000000  -1.000000  0.000000  0.000000  0.000000  0.000000
N  8637  -1.000000  -1.000000  N  -1  -1.000000  -1.000000  0.000000  0.000000  0.000000  0.000000
N  8649  -1.000000  -1.000000  N  -1  -1.000000  -1.000000  0.000000  0.000000  0.000000  0.000000
N  8661  -1.000000  -1.000000  N  -1  -1.000000  -1.000000  0.000000  0.000000  0.000000  0.000000
N  8673  -1.000000  -1.000000  N  -1  -1.000000  -1.000000  0.000000  0.000000  0.000000  0.000000
N  8685  -1.000000  -1.000000  N  -1  -1.000000  -1.000000  0.000000  0.000000  0.000000  0.000000
N  8697  -1.000000  -1.000000  N  -1  -1.000000  -1.000000  0.000000  0.000000  0.000000  0.000000
N  8709  -1.000000  -1.000000  N  -1  -1.000000  -1.000000  0.000000  0.000000  0.000000  0.000000
N  8721  -1.000000  -1.000000  N  -1  -1.000000  -1.000000  0.000000  0.000000  0.000000  0.000000
N  8733  -1.000000  -1.000000  N  -1  -1.000000  -1.000000  0.000000  0.000000  0.000000  0.000000
N  8745  -1.000000  -1.000000  N  -1  -1.000000  -1.000000  0.000000  0.000000  0.000000  0.000000
N  8757  -1.000000  -1.000000  N  -1  -1.000000  -1.000000  0.000000  0.000000  0.000000  0.000000
N  8769  -1.000000  -1.000000  N  -1  -1.000000  -1.000000  0.000000  0.000000  0.000000  0.000000
N  8781  -1.000000  -1.000000  N  -1  -1.000000  -1.000000  0.000000  0.000000  0.000000  0.000000
N  8793  -1.000000  -1.000000  N  -1  -1.000000  -1.000000  0.000000  0.000000  0.000000  0.000000
N  8805  -1.000000  -1.000000  N  -1  -1.000000  -1.000000  0.000000  0.000000  0.000000  0.000000
N  8817  -1.000000  -1.000000  N  -1  -1.000000  -1.000000  0.000000  0.000000  0.000000  0.000000
N  8829  -1.000000  -1.000000  N  -1  -1.000000  -1.000000  0.000000  0.000000  0.000000  0.000000
N  8841  -1.000000  -1.000000  N  -1  -1.000000  -1.000000  0.000000  0.000000  0.000000  0.000000
N  8853  -1.000000  -1.000000  N  -1  -1.000000  -1.000000  0.000000  0.000000  0.000000  0.000000
N  8865  -1.000000  -1.000000  N  -1  -1.000000  -1.000000  0.000000  0.000000  0.000000  0.000000
N  8877  -1.000000  -1.000000  N  -1  -1.000000  -1.000000  0.000000  0.000000  0.000000  0.000000
N  8889  -1.000000  -1.000000  N  -1  -1.000000  -1.000000  0.000000  0.000000  0.000000  0.000000
N  8901  -1.000000  -1.000000  N  -1  -1.000000  -1.000000  0.000000  0.000000  0.000000  0.000000
N  8913  -1.000000  -1.000000  N  -1  -1.000000  -1.000000  0.000000  0.000000  0.000000  0.000000
N  8925  -1.000000  -1.000000  N  -1  -1.000000  -1.000000  0.000000  0.000000  0.000000  0.000000
N  8937  -1.000000  -1.000000  N  -1  -1.000000  -1.000000  0.000000  0.000000  0.000000  0.000000
N  8949  -1.000000  -1.000000  N  -1  -1.000000  -1.000000  0.000000  0.000000  0.000000  0.000000
N  8961  -1.000000  -1.000000  N  -1  -1.000000  -1.000000  0.000000  0.000000  0.000000  0.000000
N  8973  -1.000000  -1.000000  N  -1  -1.000000  -1.000000  0.000000  0.000000  0.000000  0.000000
N  8985  -1.000000  -1.000000  N  -1  -1.000000  -1.000000  0.000000  0.000000  0.000000  0.000000
N  8997  -1.000000  -1.000000  N  -1  -1.000000  -1.000000  0.000000  0.000000  0.000000  0.000000
N  9009  -1.000000  -1.000000  N  -1  -1.000000  -1.000000  0.000000  0.000000  0.000000  0.000000
N  9021  -1.000000  -1.000000  N  -1  -1.000000  -1.000000  0.000000  0.000000  0.000000  0.000000
N  9033  -1.000000  -1.000000  N  -1  -1.000000  -1.000000  0.000000  0.000000  0.000000  0.000000
N  9045  -1.000000  -1.000000  N  -1  -1.000000  -1.000000  0.000000  0.000000  0.000000  0.000000
N  9057  -1.000000  -1.000000  N  -1  -1.000000  -1.000000  0.000000  0.000000  0.000000  0.000000
N  9069  -1.000000  -1.000000  N  -1  -1.000000  -1.000000  0.000000  0.000000  0.000000  0.000000
N  9081  -1.000000  -1.000000  N  -1  -1.000000  -1.000000  0.000000  0.000000  0.000000  0.000000
N  9093  -1.000000  -1.000000  N  -1  -1.000000  -1.000000  0.000000  0.000000  0.000000  0.000000
N  9105  -1.000000  -1.000000  N  -1  -1.000000  -1.000000  0.000000  0.000000  0.000000  0.000000
N  9117  -1.000000  -1.000000  N  -1  -1.000000  -1.000000  0.000000  0.000000  0.000000  0.000000
N  9129  -1.000000  -1.000000  N  -1  -1.000000  -1.000000  0.000000  0.000000  0.000000  0.000000
N  9141  -1.000000  -1.000000  N  -1  -1.000000  -1.000000  0.000000  0.000000  0.000000  0.000000
N  9153  -1.000000  -1.000000  N  -1  -1.000000  -1.000000  0.000000  0.000000  0.000000  0.000000
N  9165  -1.000000  -1.000000  N  -1  -1.000000  -1.000000  0.000000  0.000000  0.000000  0.000000
N  9177  -1.000000  -1.000000  N  -1  -1.000000  -1.000000  0.000000  0.000000  0.000000  0.000000
N  9189  -1.000000  -1.000000  N  -1  -1.000000  -1.000000  0.000000  0.000000  0.000000  0.000000
N  9201  -1.000000  -1.000000  N  -1  -1.000000  -1.000000  0.000000  0.000000  0.000000  0.000000
N  9213  -1.000000  -1.000000  N  -1  -1.000000  -1.000000  0.000000  0.000000  0.000000  0.000000
N  9225  -1.000000  -1.000000  N  -1  -1.000000  -1.000000  0.000000  0.000000  0.000000  0.000000
N  9237  -1.000000  -1.000000  N  -1  -1.000000  -1.000000  0.000000  0.000000  0.000000  0.000000
N  9249  -1.000000  -1.000000  N  -1  -1.000000  -1.000000  0.000000  0.000000  0.000000  0.000000
N  9261  -1.000000  -1.000000  N  -1  -1.000000  -1.000000  0.000000  0.000000  0.000000  0.000000
N  9273  -1.000000  -1.000000  N  -1  -1.000000  -1.000000  0.000000  0.000000  0.000000  0.000000
N  9285  -1.000000  -1.000000  N  -1  -1.000000  -1.000000  0.000000  0.000000  0.000000  0.000000
N  9297  -1.000000  -1.000000  N  -1  -1.000000  -1.000000  0.000000  0.000000  0.000000  0.000000
N  9309  -1.000000  -1.000000  N  -1  -1.000000  -1.000000  0.000000  0.000000  0.000000  0.000000
N  9321  -1.000000  -1.000000  N  -1  -1.000000  -1.000000  0.000000  0.000000  0.000000  0.000000
N  9333  -1.000000  -1.000000  N  -1  -1.000000  -1.000000  0.000000  0.000000  0.000000  0.000000
N  9345  -1.000000  -1.000000  N  -1  -1.000000  -1.000000  0.000000  0.000000  0.000000  0.000000
N  9357  -1.000000  -1.000000  N  -1  -1.000000  -1.000000  0.000000  0.000000  0.000000  0.000000
N  9369  -1.000000  -1.000000  N  -1  -1.000000  -1.000000  0.000000  0.000000  0.000000  0.000000
N  9381  -1.000000  -1.000000  N  -1  -1.000000  -1.000000  0.000000  0.000000  0.000000  0.000000
N  9393  -1.000000  -1.000000  N  -1  -1.000000  -1.000000  0.000000  0.000000  0.000000  0.000000
N  9405  -1.000000  -1.000000  N  -1  -1.000000  -1.000000  0.000000  0.000000  0.000000  0.000000
N  9417  -1.000000  -1.000000  N  -1  -1.000000  -1.000000  0.000000  0.000000  0.000000  0.000000
N  9429  -1.000000  -1.000000  N  -1  -1.000000  -1.000000  0.000000  0.000000  0.000000  0.000000
N  9441  -1.000000  -1.000000  N  -1  -1.000000  -1.000000  0.000000  0.000000  0.000000  0.000000
N  9453  -1.000000  -1.000000  N  -1  -1.000000  -1.000000  0.000000  0.000000  0.000000  0.000000
N  9465  -1.000000  -1.000000  N  -1  -1.000000  -1.000000  0.000000  0.000000  0.000000  0.000000
N  9477  -1.000000  -1.000000  N  -1  -1.000000  -1.000000  0.000000  0.000000  0.000000  0.000000
N  9489  -1.000000  -1.000000  N  -1  -1.000000  -1.000000  0.000000  0.000000  0.000000  0.000000
N  9501  -1.000000  -1.000000  N  -1  -1.000000  -1.000000  0.000000  0.000000  0.000000  0.000000
N  9513  -1.000000  -1.000000  N  -1  -1.000000  -1.000000  0.000000  0.000000  0.000000  0.000000
N  9531  -1.000000  -1.000000  N  -1  -1.000000  -1.000000  0.000000  0.000000  0.000000  0.000000
N  9544  -1.000000  -1.000000  N  -1  -1.000000  -1.000000  0.000000  0.000000  0.000000  0.000000
N  9556  -1.000000  -1.000000  N  -1  -1.000000  -1.000000  0.000000  0.000000  0.000000  0.000000
N  9569  -1.000000  -1.000000  N  -1  -1.000000  -1.000000  0.000000  0.000000  0.000000  0.000000
N  9581  -1.000000  -1.000000  N  -1  -1.000000  -1.000000  0.000000  0.000000  0.000000  0.000000
N  9593  -1.000000  -1.000000  N  -1  -1.000000  -1.000000  0.000000  0.000000  0.000000  0.000000
N  9606  -1.000000  -1.000000  N  -1  -1.000000  -1.000000  0.000000  0.000000  0.000000  0.000000
A  9618  15924.200525  0.237453  N  -1  -1.000000  -1.000000  15924.200525  414.805401  127.113726  0.000000
