# Supplementary material for: SNP-PHAGE – High throughput SNP discovery pipeline
Source: BMC Bioinformatics. 2006 Oct 23;7:468. doi: 10.1186/1471-2105-7-468 (PMC1626092; doi:10.1186/1471-2105-7-468)
Supplement: Additional file 2 — Test dataset. This compressed file contains test data for recreating the demo website. It contains the database table entries and chromatogram files to test for proper installation of all functionalities provided. [file 1471-2105-7-468-S2.gz › test_data/TempDataStore/poly_dir/A04_015903Evans__.b_22.ab1.poly]

A04_015903Evans__.b_22.ab1 33427.862069 37220.177778 33427.862069 43941.600000 43164.457143
T  7  9542.219978  1.000000  N  -1  -1.000000  -1.000000  0.000000  0.000000  0.000000  1421.853970
T  10  9542.219978  1.000000  G  22  31.037941  0.065040  0.000000  0.000000  0.000000  1453.450725
T  23  9952.977791  2.086093  G  31  248.303525  0.168626  0.000000  0.000000  31.037941  1611.434500
G  41  279.341466  0.042986  N  -1  -1.000000  -1.000000  0.000000  0.000000  279.341466  0.000000
G  45  1986.428201  0.401815  A  55  2198.576450  1.315606  219.857645  0.000000  341.417347  0.000000
A  61  14730.462218  3.384606  C  59  326.400000  0.195314  1832.147042  122.400000  93.113822  0.000000
A  74  3334.507617  0.548267  C  72  2203.200000  0.700719  916.073521  1020.000000  31.037941  0.000000
C  75  2407.200000  0.423101  G  82  1148.403804  0.308846  806.144699  938.400000  31.037941  0.000000
A  103  132354.302319  5.493891  N  -1  -1.000000  -1.000000  16819.109846  4896.000000  0.000000  0.000000
A  106  132354.302319  5.493891  C  107  103836.000000  6.124645  21069.690984  16360.800000  0.000000  0.000000
T  113  108313.675772  6.203979  N  -1  -1.000000  -1.000000  18651.256888  10526.400000  0.000000  18768.472406
T  123  117539.928200  4.226079  A  124  105714.884327  2.673676  19347.472764  5956.800000  0.000000  18452.504857
T  141  99687.761686  2.550219  C  138  49123.200000  1.242394  13338.030466  8323.200000  0.000000  16683.086583
A  143  110808.253104  2.305462  N  -1  -1.000000  -1.000000  19530.687468  5140.800000  0.000000  18578.891877
T  149  89418.816346  1.766473  N  -1  -1.000000  -1.000000  18174.898657  1591.200000  1086.327922  19716.375053
A  158  36203.225551  0.612407  T  162  30585.658736  0.604221  18101.612776  652.800000  0.000000  2748.917676
A  166  123559.996517  1.975761  T  172  28563.466423  0.376166  20263.546285  0.000000  13842.921525  4455.142440
G  169  144295.386034  1.965318  A  184  109672.321938  1.175104  14877.033982  0.000000  24054.403996  4107.578136
G  182  175954.085487  2.010514  A  194  36752.869664  0.393795  13044.886940  81.600000  26444.325425  0.000000
G  199  177319.754875  1.690826  A  201  76437.174595  0.697491  19090.972178  1836.000000  27654.805110  5908.593165
A  210  69475.015835  0.598995  G  211  23806.100471  0.217231  17845.112190  0.000000  7387.029872  2938.498205
C  224  149613.600000  1.286272  A  226  95308.289128  0.767274  17771.826308  27009.600000  1800.200557  189.580529
T  233  67237.894411  0.558242  A  240  37449.085540  0.301482  18651.256888  16401.600000  4376.349630  12354.331163
C  247  166953.600000  1.446544  T  241  9858.187526  0.079363  20080.331581  27254.400000  0.000000  2148.579333
A  249  114729.047774  0.939308  N  -1  -1.000000  -1.000000  20300.189226  24276.000000  0.000000  4328.755420
T  256  130557.791216  1.065481  N  -1  -1.000000  -1.000000  7951.518163  2407.200000  0.000000  15419.216388
G  268  131538.792431  0.996735  A  281  43751.671365  0.316485  183.214704  0.000000  24488.935165  600.338343
T  279  67901.426264  0.511431  C  287  17013.600000  0.123071  5679.655830  0.000000  2296.807607  15450.813142
G  293  158355.573144  1.265548  C  301  21624.000000  0.152580  0.000000  81.600000  30510.295649  0.000000
G  305  152023.833253  1.232277  C  313  27662.400000  0.194129  3444.436439  2284.800000  29486.043608  0.000000
T  315  48564.212270  0.401893  N  -1  -1.000000  -1.000000  989.359403  4814.400000  0.000000  11058.864212
A  329  69328.444072  0.583830  C  325  24520.800000  0.188976  15683.178680  3794.400000  31.037941  1200.676686
T  335  130463.000951  1.178325  C  336  34476.000000  0.294562  879.430580  4692.000000  2451.997311  24866.646100
G  348  169374.042071  1.447127  T  348  19084.439955  0.162720  0.000000  1387.200000  32558.799731  3917.997607
G  360  170894.901162  1.457108  T  361  114506.639731  0.931703  0.000000  1183.200000  32310.496206  16809.473603
C  372  117055.200000  0.952441  T  368  59654.673237  0.485391  15646.535739  18278.400000  0.000000  17315.021681
A  375  164526.804377  1.353574  T  379  144428.766614  1.156829  24440.841541  16320.000000  0.000000  17694.182740
T  391  125628.697453  1.006247  A  392  118613.199503  0.950054  18064.969835  0.000000  0.000000  23602.775905
A  402  99155.797917  0.759108  G  403  42149.523389  0.337604  21179.619806  1224.000000  4376.349630  0.000000
T  410  118424.637337  0.949665  N  -1  -1.000000  -1.000000  0.000000  163.200000  1924.352320  25182.613649
A  422  148220.695703  1.221516  N  -1  -1.000000  -1.000000  23634.696843  0.000000  186.227644  0.000000
A  433  123523.353576  0.940720  G  438  108353.450773  0.859691  23524.768020  2325.600000  6393.815772  0.000000
T  441  137888.238351  1.008495  G  448  50343.539718  0.372998  0.000000  1509.600000  10459.785996  26004.129277
A  453  142760.897518  1.038493  C  454  14402.400000  0.101202  24001.126251  2937.600000  4097.008164  0.000000
A  464  126784.575311  0.940483  T  461  11501.218781  0.080816  23891.197429  0.000000  0.000000  1485.047480
A  476  136714.812279  1.048451  C  472  15463.200000  0.108938  25723.344471  2080.800000  1241.517626  31.596755
C  484  225787.200000  1.705820  N  -1  -1.000000  -1.000000  109.928823  34272.000000  0.000000  94.790265
T  495  184714.629102  1.333787  A  493  12018.884596  0.083367  3444.436439  163.200000  0.000000  28184.305364
A  505  185449.923598  1.284302  N  -1  -1.000000  -1.000000  27152.419163  13831.200000  62.075881  473.951323
C  514  460509.600000  3.009338  T  514  229929.585353  1.228024  439.715290  30926.400000  93.113822  27583.967021
A  527  101610.874953  0.542691  N  -1  -1.000000  -1.000000  23011.766848  5997.600000  403.493228  379.161059
A  537  111247.968394  0.609329  N  -1  -1.000000  -1.000000  23927.840369  0.000000  0.000000  0.000000
T  546  141016.317086  0.777605  G  555  38704.311978  0.208888  0.000000  652.800000  0.000000  27204.805963
C  561  142473.600000  0.784289  N  -1  -1.000000  -1.000000  0.000000  27744.000000  682.834694  0.000000
A  569  126601.360607  0.697025  N  -1  -1.000000  -1.000000  28471.565034  571.200000  0.000000  0.000000
T  578  158141.758237  0.870764  C  577  16075.200000  0.087303  0.000000  3712.800000  0.000000  30016.917148
C  592  87026.400000  0.473599  G  588  35103.910864  0.187455  0.000000  18890.400000  3414.173470  0.000000
A  601  134369.664065  0.790972  N  -1  -1.000000  -1.000000  28764.708560  0.000000  31.037941  0.000000
C  610  187843.200000  1.139516  N  -1  -1.000000  -1.000000  0.000000  35332.800000  0.000000  157.983774
G  624  130297.274805  0.789278  N  -1  -1.000000  -1.000000  0.000000  0.000000  25047.618096  0.000000
A  636  189224.146504  1.432834  N  -1  -1.000000  -1.000000  30816.713248  40.800000  0.000000  0.000000
T  645  115580.929397  0.820746  N  -1  -1.000000  -1.000000  0.000000  1346.400000  651.796753  26383.290335
T  657  83699.803710  0.592534  N  -1  -1.000000  -1.000000  329.786468  0.000000  0.000000  18515.698367
C  669  114974.400000  0.848358  N  -1  -1.000000  -1.000000  0.000000  24928.800000  0.000000  0.000000
A  678  166871.952591  1.256794  N  -1  -1.000000  -1.000000  31439.643242  0.000000  0.000000  0.000000
C  687  164056.800000  1.199220  N  -1  -1.000000  -1.000000  0.000000  36964.800000  0.000000  0.000000
C  700  194820.000000  1.417961  N  -1  -1.000000  -1.000000  0.000000  37903.200000  0.000000  0.000000
G  713  153234.312938  1.034152  N  -1  -1.000000  -1.000000  0.000000  0.000000  29703.309192  63.193510
A  725  124366.141215  0.828775  N  -1  -1.000000  -1.000000  28031.849744  0.000000  0.000000  0.000000
A  736  132354.302319  0.920965  N  -1  -1.000000  -1.000000  29680.782081  0.000000  0.000000  0.000000
A  746  115681.764236  0.803802  N  -1  -1.000000  -1.000000  26016.487997  0.000000  0.000000  0.000000
A  756  138730.174025  1.015862  N  -1  -1.000000  -1.000000  27298.990927  0.000000  0.000000  0.000000
C  764  243331.200000  1.752110  N  -1  -1.000000  -1.000000  0.000000  41452.800000  0.000000  0.000000
T  776  190338.851473  1.229245  N  -1  -1.000000  -1.000000  0.000000  0.000000  682.834694  35862.316803
A  785  155659.212694  0.958619  N  -1  -1.000000  -1.000000  29534.210318  0.000000  558.682932  0.000000
G  797  119899.564691  0.743530  N  -1  -1.000000  -1.000000  183.214704  0.000000  26320.173662  31.596755
G  810  240668.191720  1.534467  N  -1  -1.000000  -1.000000  109.928823  0.000000  41311.498991  0.000000
G  822  217886.343291  1.349757  N  -1  -1.000000  -1.000000  0.000000  122.400000  40783.854001  0.000000
T  833  114538.236486  0.682216  N  -1  -1.000000  -1.000000  0.000000  40.800000  186.227644  22307.308954
T  845  89703.187140  0.537438  N  -1  -1.000000  -1.000000  0.000000  0.000000  31.037941  19905.955582
T  857  78675.919683  0.483732  N  -1  -1.000000  -1.000000  73.285882  0.000000  31.037941  17788.973005
G  869  208388.733455  1.311090  N  -1  -1.000000  -1.000000  0.000000  0.000000  39449.222553  1706.224764
A  879  147671.051590  0.890073  T  875  41928.893742  0.252722  28837.994442  0.000000  0.000000  5782.206145
A  889  129386.224111  0.827580  T  888  58833.157610  0.376308  27811.992099  0.000000  0.000000  7678.011439
A  900  112677.043087  0.749942  T  897  16999.054132  0.113140  25430.200944  40.800000  0.000000  2590.933901
T  910  149800.214946  1.026384  N  -1  -1.000000  -1.000000  476.358231  0.000000  341.417347  28279.095629
G  922  248738.056287  1.670061  N  -1  -1.000000  -1.000000  219.857645  0.000000  41249.423110  0.000000
A  933  182042.130100  1.215669  N  -1  -1.000000  -1.000000  35067.294385  0.000000  0.000000  0.000000
G  945  160838.608395  1.100413  N  -1  -1.000000  -1.000000  73.285882  0.000000  36035.049083  189.580529
A  957  219417.929758  1.455102  N  -1  -1.000000  -1.000000  36020.010847  0.000000  0.000000  0.000000
G  967  180237.321295  1.100595  T  967  22718.066768  0.130624  0.000000  40.800000  38766.387859  5371.448332
C  977  224644.800000  1.291658  N  -1  -1.000000  -1.000000  0.000000  42717.600000  0.000000  0.000000
A  988  118576.556562  0.675475  N  -1  -1.000000  -1.000000  26676.060932  0.000000  155.189703  1390.257215
A  998  121507.991830  0.703840  N  -1  -1.000000  -1.000000  23671.339783  0.000000  0.000000  0.000000
G  1010  185327.543560  1.078438  N  -1  -1.000000  -1.000000  0.000000  40.800000  35631.555854  0.000000
T  1022  107492.160145  0.600136  N  -1  -1.000000  -1.000000  0.000000  0.000000  0.000000  20601.084190
A  1032  77829.606347  0.445040  N  -1  -1.000000  -1.000000  17478.682781  0.000000  0.000000  0.000000
G  1044  117168.225915  0.742551  N  -1  -1.000000  -1.000000  0.000000  0.000000  22750.810489  157.983774
C  1053  149980.800000  0.991254  N  -1  -1.000000  -1.000000  0.000000  28233.600000  0.000000  0.000000
A  1065  113886.260135  0.758138  N  -1  -1.000000  -1.000000  25686.701530  489.600000  0.000000  1042.692911
T  1077  205631.680841  1.472319  N  -1  -1.000000  -1.000000  219.857645  1836.000000  651.796753  40033.088449
G  1089  268136.769186  1.885571  N  -1  -1.000000  -1.000000  0.000000  1795.200000  45036.051868  505.548078
C  1098  269565.600000  1.839363  N  -1  -1.000000  -1.000000  0.000000  45573.600000  0.000000  284.370794
T  1113  203862.262567  1.261113  N  -1  -1.000000  -1.000000  0.000000  652.800000  403.493228  39843.507920
T  1125  109956.707026  0.647230  N  -1  -1.000000  -1.000000  0.000000  40.800000  0.000000  24929.839610
C  1135  101510.400000  0.625253  N  -1  -1.000000  -1.000000  0.000000  19910.400000  0.000000  0.000000
G  1148  115740.480645  0.715539  N  -1  -1.000000  -1.000000  0.000000  326.400000  22285.241379  252.774039
T  1158  95580.183550  0.577371  N  -1  -1.000000  -1.000000  0.000000  0.000000  0.000000  18262.924328
C  1169  102000.000000  0.624292  N  -1  -1.000000  -1.000000  0.000000  21787.200000  0.000000  0.000000
A  1179  157821.146203  0.995171  N  -1  -1.000000  -1.000000  31146.499715  0.000000  0.000000  568.741588
G  1191  133028.613582  0.816224  N  -1  -1.000000  -1.000000  146.571763  0.000000  25978.756315  0.000000
A  1203  199154.383472  1.278924  N  -1  -1.000000  -1.000000  37009.370250  0.000000  0.000000  0.000000
A  1213  150089.485686  1.008517  N  -1  -1.000000  -1.000000  32758.789112  0.000000  0.000000  252.774039
G  1224  182223.749496  1.331321  N  -1  -1.000000  -1.000000  0.000000  81.600000  34296.924407  0.000000
C  1234  230030.400000  1.707591  N  -1  -1.000000  -1.000000  0.000000  43533.600000  0.000000  0.000000
G  1249  122537.789646  0.835193  N  -1  -1.000000  -1.000000  0.000000  0.000000  23092.227836  31.596755
A  1258  201682.746391  1.355207  N  -1  -1.000000  -1.000000  38951.446114  0.000000  0.000000  0.000000
A  1270  144409.829856  0.917384  N  -1  -1.000000  -1.000000  32612.217349  0.000000  0.000000  31.596755
G  1280  99197.258285  0.611205  N  -1  -1.000000  -1.000000  732.858817  40.800000  22285.241379  0.000000
G  1293  294115.525502  1.815331  N  -1  -1.000000  -1.000000  0.000000  0.000000  49660.705024  0.000000
A  1304  206995.972813  1.178477  N  -1  -1.000000  -1.000000  40160.663162  0.000000  93.113822  0.000000
C  1312  219952.800000  1.201641  N  -1  -1.000000  -1.000000  0.000000  41534.400000  0.000000  315.967549
T  1327  201745.279989  1.089787  N  -1  -1.000000  -1.000000  146.571763  0.000000  651.796753  39527.540371
G  1339  204446.914994  1.074401  N  -1  -1.000000  -1.000000  0.000000  0.000000  38828.463740  0.000000
A  1349  172514.965481  0.896128  N  -1  -1.000000  -1.000000  33858.077337  0.000000  0.000000  0.000000
A  1360  153057.563894  0.819542  N  -1  -1.000000  -1.000000  29863.996786  326.400000  0.000000  189.580529
T  1372  177068.214418  0.932862  N  -1  -1.000000  -1.000000  0.000000  408.000000  0.000000  34124.495284
C  1382  139168.800000  0.742826  N  -1  -1.000000  -1.000000  0.000000  26805.600000  0.000000  0.000000
C  1394  232641.600000  1.245229  N  -1  -1.000000  -1.000000  0.000000  45410.400000  0.000000  379.161059
C  1405  172828.800000  0.863407  N  -1  -1.000000  -1.000000  0.000000  33496.800000  0.000000  1169.079931
A  1415  180942.841874  0.962246  N  -1  -1.000000  -1.000000  40527.092570  0.000000  0.000000  1074.289666
C  1423  230152.800000  1.241139  N  -1  -1.000000  -1.000000  0.000000  43574.400000  0.000000  0.000000
C  1437  241862.400000  1.297150  N  -1  -1.000000  -1.000000  0.000000  46552.800000  0.000000  189.580529
A  1447  180283.268939  0.946525  N  -1  -1.000000  -1.000000  35360.437912  122.400000  217.265584  1927.402048
T  1459  226801.506619  1.206057  N  -1  -1.000000  -1.000000  146.571763  0.000000  962.176160  42687.215860
G  1472  217700.115647  1.125177  N  -1  -1.000000  -1.000000  293.143527  0.000000  42521.978676  0.000000
G  1484  174278.036692  0.871630  N  -1  -1.000000  -1.000000  0.000000  0.000000  34452.114110  0.000000
A  1496  158444.076198  0.793546  N  -1  -1.000000  -1.000000  35616.938498  0.000000  31.037941  0.000000
A  1507  199630.741703  0.990264  N  -1  -1.000000  -1.000000  39354.518464  0.000000  0.000000  0.000000
G  1519  157269.245221  0.793118  N  -1  -1.000000  -1.000000  0.000000  0.000000  30293.030064  0.000000
T  1531  112705.624702  0.572876  N  -1  -1.000000  -1.000000  0.000000  0.000000  93.113822  21801.760876
A  1539  111651.040743  0.587907  N  -1  -1.000000  -1.000000  22022.407446  0.000000  0.000000  0.000000
T  1552  201934.860518  1.134067  N  -1  -1.000000  -1.000000  0.000000  0.000000  341.417347  39464.346861
C  1562  118932.000000  0.683243  N  -1  -1.000000  -1.000000  0.000000  22807.200000  0.000000  0.000000
A  1571  194207.586459  1.156447  N  -1  -1.000000  -1.000000  36716.226723  0.000000  0.000000  284.370794
A  1583  171269.105492  1.040041  N  -1  -1.000000  -1.000000  33528.290870  0.000000  0.000000  0.000000
A  1595  193548.013524  1.209431  N  -1  -1.000000  -1.000000  37449.085540  0.000000  0.000000  0.000000
A  1607  138693.531084  0.856348  N  -1  -1.000000  -1.000000  31219.785597  0.000000  0.000000  0.000000
T  1619  134475.788823  0.840557  N  -1  -1.000000  -1.000000  0.000000  0.000000  31.037941  25561.774708
C  1630  128601.600000  0.837966  N  -1  -1.000000  -1.000000  0.000000  25296.000000  0.000000  0.000000
A  1639  153790.422711  1.021172  N  -1  -1.000000  -1.000000  34554.293213  0.000000  0.000000  631.935098
A  1650  147597.765709  0.954026  N  -1  -1.000000  -1.000000  32209.145000  0.000000  0.000000  31.596755
T  1664  166862.462588  1.054056  N  -1  -1.000000  -1.000000  0.000000  0.000000  372.455288  32544.657539
C  1675  144024.000000  0.930401  N  -1  -1.000000  -1.000000  0.000000  27621.600000  0.000000  0.000000
T  1689  199691.490921  1.269438  N  -1  -1.000000  -1.000000  0.000000  0.000000  1117.365863  35040.801176
G  1702  178809.576025  1.132743  N  -1  -1.000000  -1.000000  0.000000  0.000000  34607.303813  0.000000
C  1710  123379.200000  0.777880  N  -1  -1.000000  -1.000000  0.000000  24031.200000  0.000000  0.000000
A  1722  137411.028155  0.906450  N  -1  -1.000000  -1.000000  25723.344471  0.000000  279.341466  0.000000
C  1731  236884.800000  1.563964  N  -1  -1.000000  -1.000000  0.000000  45614.400000  0.000000  0.000000
C  1744  222604.800000  1.376608  N  -1  -1.000000  -1.000000  0.000000  42636.000000  155.189703  157.983774
A  1755  199813.956408  1.167782  N  -1  -1.000000  -1.000000  38804.874351  0.000000  465.569110  600.338343
A  1767  159653.293246  0.908629  N  -1  -1.000000  -1.000000  31256.428538  0.000000  0.000000  0.000000
C  1776  262874.400000  1.485893  N  -1  -1.000000  -1.000000  0.000000  49490.400000  0.000000  0.000000
A  1789  188747.788274  1.011973  N  -1  -1.000000  -1.000000  32905.360875  0.000000  217.265584  315.967549
C  1798  249818.400000  1.308039  N  -1  -1.000000  -1.000000  0.000000  47491.200000  0.000000  0.000000
A  1811  178927.480128  0.912897  N  -1  -1.000000  -1.000000  39977.448458  0.000000  186.227644  663.531853
T  1823  227781.006021  1.162080  N  -1  -1.000000  -1.000000  0.000000  40.800000  962.176160  43824.699036
C  1834  83762.400000  0.405724  N  -1  -1.000000  -1.000000  0.000000  18849.600000  0.000000  0.000000
C  1847  243576.000000  1.211298  N  -1  -1.000000  -1.000000  0.000000  46797.600000  0.000000  0.000000
T  1860  251604.959210  1.247076  N  -1  -1.000000  -1.000000  0.000000  0.000000  1148.403804  41834.103478
C  1871  84415.200000  0.412474  N  -1  -1.000000  -1.000000  0.000000  18972.000000  0.000000  0.000000
C  1883  219136.800000  1.134741  N  -1  -1.000000  -1.000000  0.000000  41085.600000  62.075881  0.000000
A  1894  203111.821083  1.020332  N  -1  -1.000000  -1.000000  38438.444943  0.000000  620.758813  1137.483176
A  1905  166615.452005  0.862898  N  -1  -1.000000  -1.000000  32025.930295  0.000000  0.000000  94.790265
T  1917  172960.636282  0.906146  N  -1  -1.000000  -1.000000  0.000000  0.000000  1241.517626  32607.851049
T  1930  101804.744264  0.555736  N  -1  -1.000000  -1.000000  0.000000  0.000000  1055.289982  21801.760876
G  1943  214627.359524  1.223109  N  -1  -1.000000  -1.000000  0.000000  0.000000  40628.664297  0.000000
A  1954  191422.722955  1.099110  N  -1  -1.000000  -1.000000  33601.576751  40.800000  31.037941  0.000000
T  1965  165093.044314  0.892744  N  -1  -1.000000  -1.000000  0.000000  0.000000  713.872635  31154.400324
A  1975  133600.162307  0.754465  N  -1  -1.000000  -1.000000  25246.986240  122.400000  0.000000  0.000000
C  1985  294984.000000  1.784766  N  -1  -1.000000  -1.000000  0.000000  55161.600000  0.000000  0.000000
C  1999  225542.400000  1.210409  N  -1  -1.000000  -1.000000  0.000000  44186.400000  62.075881  347.564304
C  2011  182702.400000  0.977142  N  -1  -1.000000  -1.000000  0.000000  34761.600000  93.113822  505.548078
T  2026  260799.614883  1.410221  N  -1  -1.000000  -1.000000  0.000000  40.800000  682.834694  45594.117310
C  2036  85924.800000  0.442105  N  -1  -1.000000  -1.000000  0.000000  19339.200000  0.000000  0.000000
C  2048  214608.000000  1.155981  N  -1  -1.000000  -1.000000  0.000000  41371.200000  0.000000  0.000000
A  2060  162694.657335  0.826153  N  -1  -1.000000  -1.000000  36166.582610  0.000000  62.075881  442.354568
A  2070  145472.475140  0.758708  N  -1  -1.000000  -1.000000  30743.427366  0.000000  0.000000  0.000000
T  2082  175393.586409  0.937221  N  -1  -1.000000  -1.000000  0.000000  0.000000  186.227644  33366.173167
C  2093  145574.400000  0.773623  N  -1  -1.000000  -1.000000  0.000000  27662.400000  0.000000  0.000000
A  2104  196149.662323  1.035803  N  -1  -1.000000  -1.000000  32685.503230  0.000000  0.000000  63.193510
C  2114  290169.600000  1.616668  N  -1  -1.000000  -1.000000  0.000000  50510.400000  0.000000  0.000000
A  2127  193291.512938  1.039487  N  -1  -1.000000  -1.000000  36386.440255  0.000000  0.000000  410.757814
A  2139  141991.395760  0.759280  N  -1  -1.000000  -1.000000  27775.349158  0.000000  0.000000  0.000000
T  2151  189801.706640  1.083795  N  -1  -1.000000  -1.000000  0.000000  0.000000  869.062338  31470.367873
A  2162  167128.453177  0.900891  N  -1  -1.000000  -1.000000  28215.064448  0.000000  1055.289982  0.000000
G  2175  108446.564595  0.599925  N  -1  -1.000000  -1.000000  0.000000  0.000000  20422.964941  0.000000
G  2189  292284.287004  1.666939  N  -1  -1.000000  -1.000000  0.000000  0.000000  49660.705024  0.000000
G  2202  228811.698396  1.204126  N  -1  -1.000000  -1.000000  0.000000  0.000000  39759.601959  0.000000
T  2213  76432.550085  0.391230  N  -1  -1.000000  -1.000000  0.000000  0.000000  217.265584  16209.135260
T  2227  99087.423343  0.525800  N  -1  -1.000000  -1.000000  0.000000  0.000000  372.455288  19274.020484
C  2236  110731.200000  0.619494  N  -1  -1.000000  -1.000000  0.000000  21338.400000  0.000000  0.000000
C  2248  215260.800000  1.338681  N  -1  -1.000000  -1.000000  0.000000  35577.600000  0.000000  0.000000
T  2263  201492.505950  1.236168  N  -1  -1.000000  -1.000000  0.000000  0.000000  1117.365863  37884.509116
C  2273  91922.400000  0.544088  N  -1  -1.000000  -1.000000  0.000000  17258.400000  217.265584  0.000000
G  2288  123624.117568  0.776730  N  -1  -1.000000  -1.000000  219.857645  0.000000  23309.493420  0.000000
G  2300  158510.762847  1.023909  N  -1  -1.000000  -1.000000  109.928823  0.000000  26847.818653  0.000000
A  2313  181419.200105  1.135177  N  -1  -1.000000  -1.000000  30193.783253  0.000000  0.000000  0.000000
T  2324  167399.607421  1.125532  N  -1  -1.000000  -1.000000  0.000000  0.000000  403.493228  32039.109461
T  2337  114727.817015  0.804610  N  -1  -1.000000  -1.000000  0.000000  0.000000  0.000000  21928.147895
C  2347  173196.000000  1.182891  N  -1  -1.000000  -1.000000  0.000000  25989.600000  0.000000  0.000000
T  2361  228160.167079  1.483212  N  -1  -1.000000  -1.000000  0.000000  0.000000  496.607050  43477.134732
C  2372  123501.600000  0.745912  N  -1  -1.000000  -1.000000  36.642941  21175.200000  0.000000  0.000000
A  2383  211356.482773  1.351424  N  -1  -1.000000  -1.000000  39647.661990  0.000000  0.000000  63.193510
C  2393  217872.000000  1.384353  N  -1  -1.000000  -1.000000  0.000000  41697.600000  0.000000  0.000000
C  2407  214771.200000  1.263533  N  -1  -1.000000  -1.000000  0.000000  37005.600000  0.000000  0.000000
T  2420  229961.182108  1.284043  N  -1  -1.000000  -1.000000  0.000000  81.600000  620.758813  37947.702626
C  2432  68136.000000  0.365857  N  -1  -1.000000  -1.000000  0.000000  15259.200000  0.000000  0.000000
C  2444  227868.000000  1.302786  N  -1  -1.000000  -1.000000  0.000000  38392.800000  0.000000  94.790265
A  2455  167128.453177  0.923591  N  -1  -1.000000  -1.000000  31512.929124  0.000000  93.113822  884.709137
T  2467  274986.557830  1.476873  N  -1  -1.000000  -1.000000  0.000000  0.000000  558.682932  47142.358300
C  2479  119707.200000  0.609587  N  -1  -1.000000  -1.000000  73.285882  22684.800000  0.000000  0.000000
A  2490  167458.239645  0.902599  N  -1  -1.000000  -1.000000  31549.572064  0.000000  0.000000  0.000000
A  2502  159543.364423  0.840036  N  -1  -1.000000  -1.000000  30047.211490  0.000000  0.000000  0.000000
C  2513  255856.800000  1.384932  N  -1  -1.000000  -1.000000  0.000000  43656.000000  0.000000  0.000000
A  2525  154669.853291  0.820348  N  -1  -1.000000  -1.000000  28728.065620  0.000000  93.113822  63.193510
A  2537  134296.378183  0.735743  N  -1  -1.000000  -1.000000  26016.487997  0.000000  0.000000  0.000000
A  2550  176399.117210  1.019854  N  -1  -1.000000  -1.000000  33161.861461  0.000000  0.000000  0.000000
C  2560  243984.000000  1.327505  N  -1  -1.000000  -1.000000  0.000000  40555.200000  0.000000  0.000000
C  2574  184824.000000  0.996877  N  -1  -1.000000  -1.000000  0.000000  35210.400000  0.000000  31.596755
C  2587  193432.800000  1.033446  N  -1  -1.000000  -1.000000  0.000000  33292.800000  31.037941  284.370794
T  2600  274070.251938  1.530972  N  -1  -1.000000  -1.000000  0.000000  0.000000  993.214100  45752.101084
A  2612  197175.664667  1.013999  N  -1  -1.000000  -1.000000  33858.077337  0.000000  0.000000  0.000000
A  2624  143163.969867  0.725155  N  -1  -1.000000  -1.000000  27592.134453  0.000000  0.000000  0.000000
G  2635  116237.087696  0.593691  N  -1  -1.000000  -1.000000  0.000000  0.000000  19615.978484  0.000000
C  2647  176827.200000  0.972511  N  -1  -1.000000  -1.000000  0.000000  30314.400000  0.000000  0.000000
A  2659  138913.388729  0.754796  N  -1  -1.000000  -1.000000  26199.702702  0.000000  0.000000  31.596755
C  2669  262466.400000  1.422561  N  -1  -1.000000  -1.000000  0.000000  44349.600000  0.000000  0.000000
A  2682  183544.490674  0.950469  N  -1  -1.000000  -1.000000  35323.794971  0.000000  0.000000  379.161059
T  2694  234858.679116  1.255489  N  -1  -1.000000  -1.000000  0.000000  0.000000  403.493228  38769.218253
A  2705  160642.652648  0.836380  N  -1  -1.000000  -1.000000  26272.988583  0.000000  0.000000  0.000000
A  2718  156025.642102  0.826451  N  -1  -1.000000  -1.000000  30010.568549  0.000000  0.000000  0.000000
C  2728  214240.800000  1.210499  N  -1  -1.000000  -1.000000  0.000000  34843.200000  0.000000  284.370794
A  2741  212565.699820  1.189565  N  -1  -1.000000  -1.000000  32758.789112  0.000000  0.000000  505.548078
T  2754  178995.616466  0.964249  N  -1  -1.000000  -1.000000  0.000000  0.000000  310.379406  28911.030727
C  2767  103917.600000  0.541497  N  -1  -1.000000  -1.000000  0.000000  17503.200000  0.000000  0.000000
G  2782  94976.098358  0.514449  N  -1  -1.000000  -1.000000  0.000000  0.000000  15487.932379  0.000000
T  2794  59496.689463  0.330127  N  -1  -1.000000  -1.000000  0.000000  0.000000  0.000000  11248.444742
C  2806  103754.400000  0.648763  N  -1  -1.000000  -1.000000  0.000000  17666.400000  0.000000  0.000000
G  2821  86099.247335  0.566639  N  -1  -1.000000  -1.000000  0.000000  0.000000  14587.832101  0.000000
T  2832  62182.413629  0.453650  N  -1  -1.000000  -1.000000  0.000000  0.000000  0.000000  11785.589575
T  2846  119182.959455  0.936786  N  -1  -1.000000  -1.000000  0.000000  0.000000  0.000000  20411.503661
C  2857  146064.000000  1.182310  N  -1  -1.000000  -1.000000  0.000000  24847.200000  0.000000  0.000000
A  2868  202488.891089  1.734774  N  -1  -1.000000  -1.000000  34407.721450  0.000000  0.000000  94.790265
C  2878  213057.600000  1.841215  N  -1  -1.000000  -1.000000  0.000000  36720.000000  0.000000  0.000000
C  2892  205101.600000  1.721778  N  -1  -1.000000  -1.000000  0.000000  34802.400000  62.075881  0.000000
T  2906  193751.301001  1.499154  N  -1  -1.000000  -1.000000  0.000000  0.000000  900.100279  32987.012108
G  2919  189983.234656  1.365627  N  -1  -1.000000  -1.000000  183.214704  0.000000  31224.168284  0.000000
C  2929  161404.800000  1.060711  N  -1  -1.000000  -1.000000  0.000000  26642.400000  0.000000  0.000000
A  2943  134662.807592  0.852665  N  -1  -1.000000  -1.000000  23048.409789  0.000000  0.000000  0.000000
C  2952  248186.400000  1.524599  N  -1  -1.000000  -1.000000  0.000000  42840.000000  0.000000  0.000000
C  2965  198369.600000  1.093618  N  -1  -1.000000  -1.000000  109.928823  32803.200000  0.000000  126.387020
A  2978  187098.855936  0.988336  N  -1  -1.000000  -1.000000  31622.857946  0.000000  310.379406  189.580529
T  2991  219534.252994  1.135069  N  -1  -1.000000  -1.000000  109.928823  0.000000  1148.403804  33366.173167
G  3005  198984.237441  1.019830  N  -1  -1.000000  -1.000000  513.001172  0.000000  33489.937950  0.000000
G  3017  156524.334646  0.808044  N  -1  -1.000000  -1.000000  403.072349  0.000000  25668.376909  0.000000
A  3033  182445.202449  0.966085  N  -1  -1.000000  -1.000000  27921.920921  0.000000  31.037941  0.000000
G  3044  127441.784267  0.678895  N  -1  -1.000000  -1.000000  0.000000  0.000000  21447.216982  0.000000
T  3057  91125.041110  0.502163  N  -1  -1.000000  -1.000000  0.000000  0.000000  0.000000  17283.424926
T  3069  79402.645045  0.455193  N  -1  -1.000000  -1.000000  0.000000  0.000000  0.000000  14660.894270
T  3081  100224.906519  0.593358  N  -1  -1.000000  -1.000000  0.000000  0.000000  0.000000  16493.506054
C  3093  98776.800000  0.640929  N  -1  -1.000000  -1.000000  0.000000  16728.000000  0.000000  0.000000
T  3106  184556.645328  1.280258  N  -1  -1.000000  -1.000000  0.000000  0.000000  310.379406  34566.849852
T  3119  141363.881389  0.982365  N  -1  -1.000000  -1.000000  0.000000  0.000000  0.000000  22876.050542
C  3130  75684.000000  0.556154  N  -1  -1.000000  -1.000000  0.000000  14076.000000  0.000000  0.000000
C  3143  204040.800000  1.648754  N  -1  -1.000000  -1.000000  0.000000  33496.800000  0.000000  0.000000
G  3158  129490.288349  1.007658  N  -1  -1.000000  -1.000000  0.000000  0.000000  19802.206128  0.000000
T  3169  83984.174504  0.681631  N  -1  -1.000000  -1.000000  0.000000  0.000000  0.000000  14281.733211
G  3182  190666.069350  1.604057  N  -1  -1.000000  -1.000000  219.857645  0.000000  29020.474498  0.000000
T  3194  102057.518303  0.792255  N  -1  -1.000000  -1.000000  0.000000  0.000000  31.037941  16746.280093
A  3206  80248.040442  0.612186  N  -1  -1.000000  -1.000000  15316.749272  0.000000  124.151763  0.000000
T  3217  194446.429609  1.506323  N  -1  -1.000000  -1.000000  0.000000  0.000000  713.872635  31596.754893
G  3231  170149.990587  1.227157  N  -1  -1.000000  -1.000000  293.143527  0.000000  28554.905389  0.000000
C  3241  201674.400000  1.469789  N  -1  -1.000000  -1.000000  0.000000  33945.600000  0.000000  0.000000
T  3257  173813.748664  1.213409  N  -1  -1.000000  -1.000000  0.000000  0.000000  186.227644  29195.401521
C  3267  98001.600000  0.640294  N  -1  -1.000000  -1.000000  513.001172  18156.000000  0.000000  0.000000
C  3280  178867.200000  1.255621  N  -1  -1.000000  -1.000000  366.429408  30273.600000  0.000000  0.000000
A  3292  189810.433558  1.287803  N  -1  -1.000000  -1.000000  30999.927952  0.000000  0.000000  347.564304
C  3301  159895.200000  1.012164  N  -1  -1.000000  -1.000000  696.215876  26724.000000  0.000000  31.596755
T  3317  216090.206710  1.395062  N  -1  -1.000000  -1.000000  0.000000  0.000000  279.341466  36620.638920
T  3330  126955.761158  0.763415  N  -1  -1.000000  -1.000000  0.000000  0.000000  0.000000  21264.616043
C  3341  81926.400000  0.479184  N  -1  -1.000000  -1.000000  36.642941  13545.600000  0.000000  0.000000
A  3354  177131.976027  1.109026  N  -1  -1.000000  -1.000000  29717.425022  0.000000  0.000000  0.000000
C  3363  179805.600000  1.120866  N  -1  -1.000000  -1.000000  219.857645  30518.400000  0.000000  0.000000
C  3377  189352.800000  1.196695  N  -1  -1.000000  -1.000000  0.000000  31905.600000  0.000000  0.000000
A  3389  168117.812580  1.052159  N  -1  -1.000000  -1.000000  28581.493856  0.000000  0.000000  221.177284
T  3401  224494.943512  1.345931  N  -1  -1.000000  -1.000000  0.000000  0.000000  124.151763  33934.914755
C  3413  99919.200000  0.583102  N  -1  -1.000000  -1.000000  0.000000  16483.200000  0.000000  0.000000
T  3428  160290.337570  0.987198  N  -1  -1.000000  -1.000000  0.000000  0.000000  310.379406  26857.241659
C  3439  74419.200000  0.458222  N  -1  -1.000000  -1.000000  0.000000  13994.400000  0.000000  0.000000
G  3454  93206.935741  0.628751  N  -1  -1.000000  -1.000000  0.000000  0.000000  15736.235904  0.000000
C  3463  112526.400000  0.776759  N  -1  -1.000000  -1.000000  0.000000  19094.400000  0.000000  0.000000
T  3478  212045.822084  1.433454  N  -1  -1.000000  -1.000000  0.000000  0.000000  620.758813  34250.882304
C  3489  116076.000000  0.766594  N  -1  -1.000000  -1.000000  0.000000  18972.000000  0.000000  0.000000
T  3503  199249.136353  1.373706  N  -1  -1.000000  -1.000000  0.000000  0.000000  434.531169  32576.254294
G  3516  155934.613774  1.067792  N  -1  -1.000000  -1.000000  0.000000  0.000000  23619.872827  0.000000
C  3525  99796.800000  0.689127  N  -1  -1.000000  -1.000000  0.000000  16360.800000  434.531169  0.000000
A  3540  113739.688371  0.859409  N  -1  -1.000000  -1.000000  19200.901001  0.000000  279.341466  0.000000
G  3551  79053.634809  0.591150  N  -1  -1.000000  -1.000000  0.000000  0.000000  13532.542119  0.000000
G  3564  230394.633369  1.834282  N  -1  -1.000000  -1.000000  36.642941  0.000000  34793.531457  0.000000
A  3578  229531.381430  1.625549  N  -1  -1.000000  -1.000000  34737.507918  0.000000  0.000000  0.000000
C  3587  168748.800000  1.089863  N  -1  -1.000000  -1.000000  476.358231  28519.200000  0.000000  0.000000
C  3600  219504.000000  1.367992  N  -1  -1.000000  -1.000000  0.000000  35210.400000  0.000000  0.000000
A  3612  158260.861494  0.981750  N  -1  -1.000000  -1.000000  23231.624493  0.000000  0.000000  126.387020
G  3626  122817.131111  0.742450  N  -1  -1.000000  -1.000000  0.000000  0.000000  18684.840265  0.000000
A  3640  202855.320497  1.285700  N  -1  -1.000000  -1.000000  32648.860290  0.000000  0.000000  0.000000
T  3651  133085.531608  0.819138  N  -1  -1.000000  -1.000000  0.000000  0.000000  0.000000  19874.358827
C  3663  118238.400000  0.713143  N  -1  -1.000000  -1.000000  36.642941  18115.200000  0.000000  0.000000
A  3675  158663.933843  0.954375  N  -1  -1.000000  -1.000000  26639.417992  0.000000  0.000000  221.177284
A  3687  123230.210049  0.707366  N  -1  -1.000000  -1.000000  20520.046871  0.000000  0.000000  0.000000
T  3700  130178.630157  0.796231  N  -1  -1.000000  -1.000000  0.000000  0.000000  62.075881  19874.358827
G  3713  193397.408126  1.259440  N  -1  -1.000000  -1.000000  36.642941  0.000000  29423.967726  0.000000
A  3725  187172.141817  1.199643  N  -1  -1.000000  -1.000000  30706.784425  0.000000  0.000000  0.000000
C  3735  219544.800000  1.436906  N  -1  -1.000000  -1.000000  0.000000  37372.800000  0.000000  0.000000
C  3748  201592.800000  1.268531  N  -1  -1.000000  -1.000000  0.000000  33741.600000  31.037941  31.596755
G  3764  118223.515897  0.708791  N  -1  -1.000000  -1.000000  0.000000  0.000000  19305.599078  0.000000
G  3776  123189.586399  0.778042  N  -1  -1.000000  -1.000000  0.000000  0.000000  19553.902603  0.000000
C  3787  94615.200000  0.601330  N  -1  -1.000000  -1.000000  0.000000  14239.200000  0.000000  0.000000
A  3802  113519.830726  0.732477  N  -1  -1.000000  -1.000000  17222.182195  122.400000  0.000000  0.000000
C  3811  235987.200000  1.568371  N  -1  -1.000000  -1.000000  109.928823  35414.400000  0.000000  31.596755
G  3827  107391.274613  0.663966  N  -1  -1.000000  -1.000000  0.000000  0.000000  16263.880895  94.790265
T  3839  114696.220260  0.719264  N  -1  -1.000000  -1.000000  0.000000  0.000000  279.341466  17157.037907
T  3853  82499.127025  0.544214  N  -1  -1.000000  -1.000000  0.000000  0.000000  310.379406  12543.911692
G  3865  129241.984824  0.915792  N  -1  -1.000000  -1.000000  0.000000  0.000000  21509.292863  0.000000
G  3878  146561.155701  1.109508  N  -1  -1.000000  -1.000000  0.000000  0.000000  24395.821343  0.000000
G  3890  157269.245221  1.242327  N  -1  -1.000000  -1.000000  0.000000  122.400000  25451.111325  0.000000
C  3901  143656.800000  1.100843  N  -1  -1.000000  -1.000000  0.000000  23990.400000  0.000000  0.000000
C  3915  172298.400000  1.299936  N  -1  -1.000000  -1.000000  0.000000  31456.800000  0.000000  0.000000
C  3927  138271.200000  0.985454  N  -1  -1.000000  -1.000000  0.000000  25173.600000  0.000000  94.790265
C  3939  132600.000000  0.928654  N  -1  -1.000000  -1.000000  0.000000  21379.200000  0.000000  157.983774
A  3953  163610.730856  1.235278  N  -1  -1.000000  -1.000000  27298.990927  163.200000  0.000000  537.144833
C  3961  179805.600000  1.302274  N  -1  -1.000000  -1.000000  1245.859989  27009.600000  0.000000  379.161059
T  3977  182566.049769  1.262721  N  -1  -1.000000  -1.000000  0.000000  0.000000  558.682932  29985.320393
T  3991  111568.141526  0.721712  N  -1  -1.000000  -1.000000  0.000000  0.000000  527.644991  16809.473603
G  4003  164314.857747  1.075213  N  -1  -1.000000  -1.000000  366.429408  0.000000  27282.349822  0.000000
G  4015  118192.477956  0.764524  N  -1  -1.000000  -1.000000  403.072349  0.000000  18902.105850  0.000000
G  4028  126758.949573  0.841199  N  -1  -1.000000  -1.000000  659.572935  0.000000  19988.433772  0.000000
A  4043  203844.679900  1.368098  N  -1  -1.000000  -1.000000  33564.933811  0.000000  0.000000  0.000000
G  4054  132314.740947  0.869615  N  -1  -1.000000  -1.000000  0.000000  0.000000  19771.168187  94.790265
C  4065  181152.000000  1.195268  N  -1  -1.000000  -1.000000  0.000000  27254.400000  0.000000  94.790265
T  4081  165061.447559  1.055294  N  -1  -1.000000  -1.000000  0.000000  81.600000  62.075881  27520.773511
T  4093  102120.711813  0.652287  N  -1  -1.000000  -1.000000  0.000000  40.800000  0.000000  16841.070358
C  4102  57568.800000  0.386915  N  -1  -1.000000  -1.000000  0.000000  12484.800000  0.000000  315.967549
C  4114  184456.800000  1.353417  N  -1  -1.000000  -1.000000  73.285882  26601.600000  0.000000  0.000000
A  4126  121764.492416  0.848069  N  -1  -1.000000  -1.000000  19787.188054  408.000000  0.000000  63.193510
A  4139  121178.205362  0.869761  N  -1  -1.000000  -1.000000  19347.472764  0.000000  0.000000  0.000000
C  4150  187190.400000  1.340693  N  -1  -1.000000  -1.000000  0.000000  27866.400000  0.000000  0.000000
G  4165  97334.981846  0.668210  N  -1  -1.000000  -1.000000  0.000000  0.000000  14401.604457  0.000000
C  4176  121788.000000  0.902038  N  -1  -1.000000  -1.000000  0.000000  20114.400000  0.000000  0.000000
C  4190  174501.600000  1.302624  N  -1  -1.000000  -1.000000  0.000000  26112.000000  0.000000  0.000000
G  4204  100873.307079  0.756759  N  -1  -1.000000  -1.000000  0.000000  0.000000  14867.173566  63.193510
T  4216  46162.858898  0.363837  N  -1  -1.000000  -1.000000  0.000000  0.000000  155.189703  7583.221174
T  4230  77064.485183  0.635416  N  -1  -1.000000  -1.000000  0.000000  0.000000  248.303525  11501.218781
G  4242  115057.645951  0.933671  N  -1  -1.000000  -1.000000  0.000000  0.000000  18840.029968  0.000000
G  4254  125889.887235  1.082536  N  -1  -1.000000  -1.000000  0.000000  0.000000  19957.395831  0.000000
A  4268  142394.468109  1.220132  N  -1  -1.000000  -1.000000  23634.696843  0.000000  0.000000  0.000000
T  4279  112895.205231  0.950090  N  -1  -1.000000  -1.000000  0.000000  204.000000  0.000000  18294.521083
T  4293  73999.599958  0.664292  N  -1  -1.000000  -1.000000  0.000000  0.000000  0.000000  12227.944143
C  4304  96451.200000  0.884365  N  -1  -1.000000  -1.000000  0.000000  15830.400000  0.000000  0.000000
G  4319  57823.683412  0.542797  N  -1  -1.000000  -1.000000  0.000000  0.000000  7790.523101  0.000000
A  4330  127883.863536  1.348115  N  -1  -1.000000  -1.000000  20886.476280  0.000000  0.000000  0.000000
A  4343  135981.953462  1.393796  N  -1  -1.000000  -1.000000  19933.759818  0.000000  0.000000  0.000000
G  4354  85168.109115  0.799369  N  -1  -1.000000  -1.000000  0.000000  0.000000  12446.214197  0.000000
C  4366  120686.400000  1.124185  N  -1  -1.000000  -1.000000  0.000000  17625.600000  0.000000  0.000000
A  4379  101134.516722  0.937147  N  -1  -1.000000  -1.000000  14877.033982  0.000000  0.000000  0.000000
G  4392  54906.116992  0.520724  N  -1  -1.000000  -1.000000  0.000000  0.000000  8256.092210  0.000000
A  4405  169913.316681  1.757244  N  -1  -1.000000  -1.000000  24697.342127  40.800000  0.000000  0.000000
G  4416  84826.691768  0.828427  N  -1  -1.000000  -1.000000  73.285882  326.400000  11484.038037  0.000000
C  4428  111873.600000  1.081138  N  -1  -1.000000  -1.000000  0.000000  16524.000000  0.000000  0.000000
C  4442  138148.800000  1.315454  N  -1  -1.000000  -1.000000  0.000000  25051.200000  0.000000  0.000000
C  4454  129336.000000  1.144037  N  -1  -1.000000  -1.000000  0.000000  20644.800000  0.000000  31.596755
A  4466  120298.774782  1.062733  N  -1  -1.000000  -1.000000  19860.473936  0.000000  0.000000  63.193510
A  4478  86037.625095  0.770745  N  -1  -1.000000  -1.000000  15903.036325  0.000000  186.227644  0.000000
A  4491  104322.452575  0.933817  N  -1  -1.000000  -1.000000  15499.963976  0.000000  341.417347  0.000000
G  4501  98669.613294  0.896346  N  -1  -1.000000  -1.000000  36.642941  0.000000  17784.739987  0.000000
G  4514  201746.614158  1.836844  N  -1  -1.000000  -1.000000  0.000000  0.000000  32217.382384  0.000000
G  4527  149571.835943  1.201213  N  -1  -1.000000  -1.000000  0.000000  0.000000  23557.796946  0.000000
G  4540  139919.036404  1.142353  N  -1  -1.000000  -1.000000  0.000000  0.000000  21819.672270  0.000000
G  4554  144791.993084  1.131254  N  -1  -1.000000  -1.000000  293.143527  0.000000  23061.189895  0.000000
A  4567  163830.588501  1.247907  N  -1  -1.000000  -1.000000  23634.696843  0.000000  0.000000  0.000000
A  4579  101794.089657  0.760495  N  -1  -1.000000  -1.000000  18248.184539  0.000000  0.000000  0.000000
A  4592  105641.598445  0.805820  N  -1  -1.000000  -1.000000  17112.253373  0.000000  0.000000  0.000000
C  4603  158059.200000  1.219286  N  -1  -1.000000  -1.000000  0.000000  23378.400000  0.000000  0.000000
T  4618  114948.994299  0.840057  N  -1  -1.000000  -1.000000  0.000000  0.000000  403.493228  16967.457377
G  4631  149913.253290  1.087137  N  -1  -1.000000  -1.000000  0.000000  0.000000  24240.631640  0.000000
G  4643  108105.147248  0.755865  N  -1  -1.000000  -1.000000  0.000000  0.000000  17101.905292  0.000000
A  4657  116561.194816  0.872088  N  -1  -1.000000  -1.000000  17515.325722  0.000000  0.000000  0.000000
T  4668  112042.092849  0.859505  N  -1  -1.000000  -1.000000  0.000000  81.600000  0.000000  16335.522279
C  4681  93391.200000  0.732085  N  -1  -1.000000  -1.000000  0.000000  13831.200000  0.000000  0.000000
G  4695  77687.965421  0.634557  N  -1  -1.000000  -1.000000  0.000000  0.000000  11359.886274  0.000000
A  4707  124512.712979  1.093997  N  -1  -1.000000  -1.000000  18358.113361  0.000000  0.000000  0.000000
C  4717  118891.200000  1.024162  N  -1  -1.000000  -1.000000  183.214704  19461.600000  0.000000  0.000000
C  4731  149491.200000  1.273227  N  -1  -1.000000  -1.000000  0.000000  24112.800000  0.000000  63.193510
C  4744  123134.400000  1.056453  N  -1  -1.000000  -1.000000  0.000000  17707.200000  0.000000  442.354568
T  4757  199249.136353  1.697572  N  -1  -1.000000  -1.000000  0.000000  40.800000  310.379406  28753.046952
T  4770  91504.202169  0.748154  N  -1  -1.000000  -1.000000  0.000000  0.000000  31.037941  16303.925525
T  4783  77728.017036  0.644262  N  -1  -1.000000  -1.000000  0.000000  0.000000  0.000000  13997.362417
T  4796  85121.657681  0.729011  N  -1  -1.000000  -1.000000  0.000000  0.000000  0.000000  12417.524673
C  4807  73970.400000  0.648458  N  -1  -1.000000  -1.000000  0.000000  11791.200000  0.000000  0.000000
A  4817  133123.804076  1.187237  N  -1  -1.000000  -1.000000  19603.973350  122.400000  31.037941  157.983774
T  4830  175677.957203  1.492938  N  -1  -1.000000  -1.000000  0.000000  40.800000  403.493228  23665.969415
G  4843  162297.391605  1.321756  N  -1  -1.000000  -1.000000  36.642941  0.000000  23402.607242  0.000000
C  4854  177357.600000  1.395091  N  -1  -1.000000  -1.000000  0.000000  25500.000000  341.417347  0.000000
T  4869  140194.801458  1.079115  N  -1  -1.000000  -1.000000  0.000000  40.800000  155.189703  20253.519886
C  4880  97675.200000  0.742086  N  -1  -1.000000  -1.000000  36.642941  14076.000000  0.000000  189.580529
A  4892  128983.151761  1.061895  N  -1  -1.000000  -1.000000  19054.329237  0.000000  0.000000  0.000000
T  4905  160195.547305  1.279384  N  -1  -1.000000  -1.000000  0.000000  0.000000  124.151763  21454.196572
A  4916  121288.134185  0.908799  N  -1  -1.000000  -1.000000  16159.536911  0.000000  0.000000  31.596755
G  4929  84950.843531  0.619734  N  -1  -1.000000  -1.000000  183.214704  0.000000  12322.062434  0.000000
A  4944  151188.773911  1.094188  N  -1  -1.000000  -1.000000  22462.122736  0.000000  0.000000  0.000000
C  4953  174664.800000  1.247776  N  -1  -1.000000  -1.000000  916.073521  25704.000000  0.000000  0.000000
G  4968  54906.116992  0.392524  N  -1  -1.000000  -1.000000  146.571763  0.000000  7231.840169  0.000000
A  4979  189040.931800  1.463839  N  -1  -1.000000  -1.000000  27482.205631  0.000000  124.151763  0.000000
A  4993  113006.829555  0.867223  N  -1  -1.000000  -1.000000  16342.751615  0.000000  0.000000  0.000000
G  5005  79395.052156  0.622267  N  -1  -1.000000  -1.000000  0.000000  0.000000  10646.013639  0.000000
C  5017  106243.200000  0.844796  N  -1  -1.000000  -1.000000  0.000000  15626.400000  31.037941  0.000000
G  5032  88861.624051  0.719597  N  -1  -1.000000  -1.000000  0.000000  0.000000  14308.490635  0.000000
G  5044  97179.792143  0.835203  N  -1  -1.000000  -1.000000  0.000000  0.000000  15767.273845  0.000000
C  5054  53407.200000  0.468715  N  -1  -1.000000  -1.000000  0.000000  7099.200000  310.379406  0.000000
T  5070  131821.661412  1.189840  N  -1  -1.000000  -1.000000  0.000000  0.000000  0.000000  19021.246445
T  5083  58896.351120  0.541065  N  -1  -1.000000  -1.000000  0.000000  0.000000  0.000000  10521.719379
T  5096  91978.153492  0.945539  N  -1  -1.000000  -1.000000  0.000000  0.000000  0.000000  13333.830565
C  5107  79560.000000  0.787855  N  -1  -1.000000  -1.000000  0.000000  11668.800000  0.000000  0.000000
A  5118  107620.317251  1.195317  N  -1  -1.000000  -1.000000  17332.111018  0.000000  0.000000  0.000000
A  5129  72223.236398  0.806997  N  -1  -1.000000  -1.000000  15096.891627  0.000000  0.000000  0.000000
A  5142  105275.169037  1.185810  N  -1  -1.000000  -1.000000  17258.825136  0.000000  0.000000  0.000000
T  5155  110588.642124  1.247020  N  -1  -1.000000  -1.000000  0.000000  0.000000  0.000000  15198.039103
A  5165  75924.173423  0.835663  N  -1  -1.000000  -1.000000  12312.028123  0.000000  0.000000  126.387020
A  5177  96920.578525  1.092315  N  -1  -1.000000  -1.000000  15243.463390  0.000000  0.000000  0.000000
G  5191  68407.621170  0.734927  N  -1  -1.000000  -1.000000  0.000000  0.000000  9218.268370  0.000000
C  5203  123093.600000  1.419119  N  -1  -1.000000  -1.000000  0.000000  18319.200000  0.000000  0.000000
G  5218  96155.540102  1.032164  N  -1  -1.000000  -1.000000  0.000000  0.000000  14401.604457  31.596755
C  5227  152959.200000  1.634583  N  -1  -1.000000  -1.000000  0.000000  22644.000000  434.531169  189.580529
T  5241  163987.157892  1.624974  N  -1  -1.000000  -1.000000  0.000000  0.000000  248.303525  27741.950796
T  5253  54062.047621  0.507370  N  -1  -1.000000  -1.000000  0.000000  0.000000  0.000000  9605.413487
T  5268  63067.122766  0.602145  N  -1  -1.000000  -1.000000  0.000000  0.000000  0.000000  8815.494615
C  5280  75724.800000  0.753356  N  -1  -1.000000  -1.000000  0.000000  10077.600000  0.000000  0.000000
G  5294  45532.658918  0.469263  N  -1  -1.000000  -1.000000  256.500586  0.000000  5990.322543  0.000000
A  5306  118026.912450  1.255725  N  -1  -1.000000  -1.000000  18834.471592  0.000000  0.000000  0.000000
A  5318  108389.819009  1.127866  N  -1  -1.000000  -1.000000  17551.968663  0.000000  0.000000  0.000000
G  5329  85261.222937  0.851761  N  -1  -1.000000  -1.000000  183.214704  0.000000  12384.138315  0.000000
T  5343  51692.291004  0.536691  N  -1  -1.000000  -1.000000  0.000000  0.000000  0.000000  8309.946537
T  5356  49891.275975  0.543062  N  -1  -1.000000  -1.000000  0.000000  0.000000  0.000000  8941.881635
T  5368  53335.322259  0.653911  N  -1  -1.000000  -1.000000  0.000000  40.800000  0.000000  8499.527066
G  5381  126696.873691  1.797161  N  -1  -1.000000  -1.000000  36.642941  0.000000  18591.726443  0.000000
C  5391  98654.400000  1.268674  N  -1  -1.000000  -1.000000  0.000000  13504.800000  341.417347  0.000000
A  5403  81640.472194  1.003934  N  -1  -1.000000  -1.000000  12165.456359  0.000000  0.000000  94.790265
T  5416  139689.253380  1.705355  N  -1  -1.000000  -1.000000  0.000000  81.600000  0.000000  20632.680945
A  5427  91094.350931  0.997444  N  -1  -1.000000  -1.000000  15060.248686  0.000000  0.000000  0.000000
G  5439  46463.797138  0.524218  N  -1  -1.000000  -1.000000  36.642941  0.000000  8814.775142  0.000000
A  5452  116964.267165  1.418747  N  -1  -1.000000  -1.000000  15426.678094  0.000000  0.000000  0.000000
T  5464  86575.108406  1.011247  N  -1  -1.000000  -1.000000  73.285882  40.800000  0.000000  10395.332360
C  5478  67320.000000  0.755551  N  -1  -1.000000  -1.000000  0.000000  8976.000000  0.000000  0.000000
G  5493  80946.949188  0.891060  N  -1  -1.000000  -1.000000  36.642941  0.000000  9994.216886  0.000000
A  5504  113629.759549  1.213934  N  -1  -1.000000  -1.000000  15133.534567  0.000000  62.075881  0.000000
G  5515  66234.965325  0.717622  N  -1  -1.000000  -1.000000  366.429408  0.000000  11639.227740  0.000000
G  5529  170429.332053  1.913734  N  -1  -1.000000  -1.000000  0.000000  0.000000  24675.162809  0.000000
T  5542  46036.471878  0.470073  N  -1  -1.000000  -1.000000  0.000000  81.600000  0.000000  7488.430910
T  5554  63288.300050  0.714561  N  -1  -1.000000  -1.000000  0.000000  81.600000  0.000000  9826.590772
T  5567  44677.811418  0.520788  N  -1  -1.000000  -1.000000  0.000000  0.000000  0.000000  8309.946537
G  5577  102021.710883  1.191699  N  -1  -1.000000  -1.000000  109.928823  0.000000  14246.414754  0.000000
G  5591  77067.206608  0.916201  N  -1  -1.000000  -1.000000  183.214704  0.000000  12756.593603  0.000000
A  5604  102966.663764  1.238097  N  -1  -1.000000  -1.000000  12092.170478  0.000000  0.000000  0.000000
G  5616  69680.176736  0.803416  N  -1  -1.000000  -1.000000  842.787639  0.000000  8287.130151  0.000000
A  5630  162877.872040  1.902707  N  -1  -1.000000  -1.000000  20813.190398  0.000000  0.000000  0.000000
G  5642  122134.296417  1.349132  N  -1  -1.000000  -1.000000  1502.360574  0.000000  14401.604457  0.000000
T  5657  47237.148564  0.491450  N  -1  -1.000000  -1.000000  0.000000  0.000000  0.000000  6129.770449
G  5668  117571.719143  1.403024  N  -1  -1.000000  -1.000000  36.642941  0.000000  15984.539429  126.387020
G  5683  85199.147056  0.936745  N  -1  -1.000000  -1.000000  0.000000  0.000000  10894.317165  0.000000
T  5696  36020.300578  0.386719  N  -1  -1.000000  -1.000000  0.000000  0.000000  0.000000  4328.755420
G  5709  94417.415426  1.023189  N  -1  -1.000000  -1.000000  0.000000  0.000000  12166.872731  0.000000
T  5722  49606.905181  0.542050  N  -1  -1.000000  -1.000000  0.000000  0.000000  0.000000  6508.931508
A  5732  44264.672536  0.498638  N  -1  -1.000000  -1.000000  6852.229937  0.000000  0.000000  347.564304
A  5745  73249.238742  0.883575  N  -1  -1.000000  -1.000000  10333.309317  0.000000  0.000000  0.000000
G  5757  82747.149745  0.993866  N  -1  -1.000000  -1.000000  219.857645  0.000000  13191.124772  0.000000
G  5771  177971.551628  2.365234  N  -1  -1.000000  -1.000000  109.928823  0.000000  25326.959562  0.000000
C  5782  67850.400000  0.839436  N  -1  -1.000000  -1.000000  0.000000  9180.000000  279.341466  0.000000
A  5794  72406.451102  0.873526  N  -1  -1.000000  -1.000000  8904.234624  81.600000  0.000000  0.000000
C  5805  103224.000000  1.317081  N  -1  -1.000000  -1.000000  513.001172  14116.800000  0.000000  0.000000
C  5820  94084.800000  1.173481  N  -1  -1.000000  -1.000000  0.000000  14769.600000  0.000000  0.000000
A  5832  82556.545715  0.960158  N  -1  -1.000000  -1.000000  11835.669892  163.200000  0.000000  0.000000
C  5843  80335.200000  0.947392  N  -1  -1.000000  -1.000000  219.857645  12770.400000  0.000000  0.000000
C  5858  123338.400000  1.403662  N  -1  -1.000000  -1.000000  0.000000  17952.000000  0.000000  0.000000
G  5871  77191.358371  0.805954  N  -1  -1.000000  -1.000000  0.000000  0.000000  10149.406589  0.000000
T  5883  41012.587851  0.426457  N  -1  -1.000000  -1.000000  0.000000  0.000000  31.037941  5371.448332
G  5896  93269.011622  1.013825  N  -1  -1.000000  -1.000000  0.000000  0.000000  13656.693881  0.000000
C  5907  129213.600000  1.546970  N  -1  -1.000000  -1.000000  0.000000  17421.600000  62.075881  0.000000
T  5922  91914.959982  1.025114  N  -1  -1.000000  -1.000000  0.000000  40.800000  0.000000  12986.266261
C  5934  69931.200000  0.763324  N  -1  -1.000000  -1.000000  0.000000  10281.600000  0.000000  157.983774
A  5945  90361.492115  1.023523  N  -1  -1.000000  -1.000000  12934.958117  0.000000  0.000000  0.000000
G  5958  51802.322928  0.589249  N  -1  -1.000000  -1.000000  0.000000  0.000000  7076.650466  0.000000
C  5969  55732.800000  0.656940  N  -1  -1.000000  -1.000000  0.000000  7384.800000  0.000000  0.000000
T  5985  101330.792940  1.230089  N  -1  -1.000000  -1.000000  0.000000  0.000000  62.075881  13649.798114
G  5997  83864.515608  1.046005  N  -1  -1.000000  -1.000000  73.285882  0.000000  12135.834790  0.000000
A  6009  93073.069737  1.151277  N  -1  -1.000000  -1.000000  13484.602230  0.000000  0.000000  0.000000
G  6020  50033.160311  0.581447  N  -1  -1.000000  -1.000000  329.786468  0.000000  6642.119297  0.000000
C  6033  108201.600000  1.323959  N  -1  -1.000000  -1.000000  0.000000  14769.600000  0.000000  0.000000
A  6045  79551.824566  0.999086  N  -1  -1.000000  -1.000000  10919.596371  0.000000  62.075881  0.000000
C  6055  126969.600000  1.619752  N  -1  -1.000000  -1.000000  183.214704  18645.600000  0.000000  0.000000
C  6068  84864.000000  1.009179  N  -1  -1.000000  -1.000000  0.000000  15218.400000  0.000000  0.000000
C  6081  82375.200000  0.986029  N  -1  -1.000000  -1.000000  0.000000  15014.400000  0.000000  0.000000
C  6093  67646.400000  0.781139  N  -1  -1.000000  -1.000000  0.000000  12240.000000  0.000000  0.000000
C  6105  75112.800000  0.855586  N  -1  -1.000000  -1.000000  0.000000  13749.600000  0.000000  0.000000
A  6116  93879.214435  1.102266  N  -1  -1.000000  -1.000000  13777.745756  81.600000  0.000000  0.000000
C  6125  112159.200000  1.316898  N  -1  -1.000000  -1.000000  732.858817  18645.600000  0.000000  0.000000
C  6137  83028.000000  0.943514  N  -1  -1.000000  -1.000000  0.000000  17748.000000  0.000000  0.000000
C  6147  105835.200000  1.216578  N  -1  -1.000000  -1.000000  0.000000  17544.000000  0.000000  0.000000
A  6159  77060.104589  0.832413  N  -1  -1.000000  -1.000000  12421.956945  0.000000  0.000000  0.000000
A  6170  62769.357661  0.701645  N  -1  -1.000000  -1.000000  10076.808731  0.000000  62.075881  0.000000
G  6181  57668.493709  0.656951  N  -1  -1.000000  -1.000000  586.287053  0.000000  9094.116607  0.000000
G  6195  147647.483623  1.826148  N  -1  -1.000000  -1.000000  36.642941  0.000000  18095.119393  0.000000
G  6211  78743.255403  0.903742  N  -1  -1.000000  -1.000000  0.000000  0.000000  12104.796849  0.000000
G  6224  89389.269042  1.030222  N  -1  -1.000000  -1.000000  0.000000  0.000000  15922.463548  0.000000
G  6238  107639.578139  1.210231  N  -1  -1.000000  -1.000000  0.000000  0.000000  15518.970320  0.000000
T  6250  49417.324652  0.536015  N  -1  -1.000000  -1.000000  0.000000  81.600000  341.417347  7235.656870
G  6263  104908.239362  1.221002  N  -1  -1.000000  -1.000000  0.000000  0.000000  13842.921525  221.177284
T  6275  40507.039772  0.459744  N  -1  -1.000000  -1.000000  0.000000  0.000000  186.227644  5750.609390
C  6287  43492.800000  0.533163  N  -1  -1.000000  -1.000000  0.000000  6405.600000  0.000000  126.387020
G  6302  36438.542311  0.465857  N  -1  -1.000000  -1.000000  0.000000  0.000000  5400.601671  0.000000
A  6312  64638.147644  0.855169  N  -1  -1.000000  -1.000000  10516.524021  0.000000  124.151763  0.000000
A  6323  72259.879339  0.947271  N  -1  -1.000000  -1.000000  11139.454016  0.000000  0.000000  0.000000
A  6336  48588.539556  0.706810  N  -1  -1.000000  -1.000000  8867.591684  0.000000  0.000000  0.000000
G  6347  118720.122947  1.806235  N  -1  -1.000000  -1.000000  549.644113  0.000000  17195.019114  0.000000
A  6359  109635.678997  1.596767  N  -1  -1.000000  -1.000000  17551.968663  0.000000  217.265584  0.000000
A  6370  43348.599015  0.629512  N  -1  -1.000000  -1.000000  11286.025779  0.000000  0.000000  126.387020
A  6381  68668.871137  1.006082  N  -1  -1.000000  -1.000000  11102.811075  0.000000  0.000000  0.000000
C  6390  90127.200000  1.394514  N  -1  -1.000000  -1.000000  769.501758  14728.800000  0.000000  63.193510
C  6402  97063.200000  1.394750  N  -1  -1.000000  -1.000000  36.642941  15259.200000  0.000000  252.774039
T  6414  71977.407645  0.960353  T  6424  49196.147368  0.626680  0.000000  448.800000  0.000000  12670.298712
T  6433  53524.902788  0.681822  N  -1  -1.000000  -1.000000  0.000000  40.800000  0.000000  11027.267458
T  6445  100130.116255  1.293814  G  6450  81567.708001  1.017326  109.928823  3631.200000  2141.617904  16777.876848
C  6459  9873.600000  0.123145  N  -1  -1.000000  -1.000000  0.000000  3304.800000  341.417347  94.790265
N  6473  -1.000000  -1.000000  N  -1  -1.000000  -1.000000  0.000000  2488.800000  1489.821151  0.000000
N  6486  -1.000000  -1.000000  N  -1  -1.000000  -1.000000  0.000000  1836.000000  1427.745269  189.580529
N  6498  -1.000000  -1.000000  N  -1  -1.000000  -1.000000  0.000000  1183.200000  1086.327922  663.531853
T  6508  9131.462164  0.119667  N  -1  -1.000000  -1.000000  0.000000  489.600000  993.214100  1169.079931
N  6523  -1.000000  -1.000000  N  -1  -1.000000  -1.000000  0.000000  0.000000  993.214100  916.305892
N  6536  -1.000000  -1.000000  N  -1  -1.000000  -1.000000  0.000000  0.000000  1241.517626  947.902647
N  6549  -1.000000  -1.000000  N  -1  -1.000000  -1.000000  0.000000  244.800000  1272.555566  853.112382
N  6561  -1.000000  -1.000000  N  -1  -1.000000  -1.000000  0.000000  1020.000000  1396.707329  505.548078
G  6562  13967.073288  0.213733  N  -1  -1.000000  -1.000000  36.642941  1142.400000  1396.707329  442.354568
C  6583  56956.800000  1.021074  N  -1  -1.000000  -1.000000  1355.788811  3060.000000  248.303525  0.000000
A  6598  25027.128595  0.437981  C  6599  11628.000000  0.198235  3151.292912  1509.600000  0.000000  0.000000
A  6608  31439.643242  0.595697  N  -1  -1.000000  -1.000000  2931.435267  81.600000  0.000000  0.000000
N  6624  -1.000000  -1.000000  N  -1  -1.000000  -1.000000  183.214704  0.000000  0.000000  0.000000
N  6636  -1.000000  -1.000000  N  -1  -1.000000  -1.000000  0.000000  0.000000  0.000000  0.000000
N  6649  -1.000000  -1.000000  N  -1  -1.000000  -1.000000  0.000000  0.000000  0.000000  0.000000
N  6662  -1.000000  -1.000000  N  -1  -1.000000  -1.000000  0.000000  0.000000  0.000000  0.000000
N  6675  -1.000000  -1.000000  N  -1  -1.000000  -1.000000  0.000000  0.000000  0.000000  0.000000
N  6688  -1.000000  -1.000000  N  -1  -1.000000  -1.000000  0.000000  0.000000  0.000000  0.000000
N  6702  -1.000000  -1.000000  N  -1  -1.000000  -1.000000  0.000000  0.000000  0.000000  0.000000
N  6716  -1.000000  -1.000000  N  -1  -1.000000  -1.000000  0.000000  0.000000  0.000000  0.000000
N  6728  -1.000000  -1.000000  N  -1  -1.000000  -1.000000  0.000000  0.000000  0.000000  0.000000
N  6740  -1.000000  -1.000000  N  -1  -1.000000  -1.000000  0.000000  0.000000  0.000000  0.000000
N  6752  -1.000000  -1.000000  N  -1  -1.000000  -1.000000  0.000000  0.000000  0.000000  0.000000
N  6764  -1.000000  -1.000000  N  -1  -1.000000  -1.000000  0.000000  0.000000  0.000000  0.000000
N  6776  -1.000000  -1.000000  N  -1  -1.000000  -1.000000  0.000000  0.000000  0.000000  0.000000
N  6788  -1.000000  -1.000000  N  -1  -1.000000  -1.000000  0.000000  0.000000  0.000000  0.000000
N  6800  -1.000000  -1.000000  N  -1  -1.000000  -1.000000  0.000000  0.000000  0.000000  0.000000
N  6812  -1.000000  -1.000000  N  -1  -1.000000  -1.000000  0.000000  0.000000  0.000000  0.000000
N  6824  -1.000000  -1.000000  N  -1  -1.000000  -1.000000  0.000000  0.000000  0.000000  0.000000
N  6836  -1.000000  -1.000000  N  -1  -1.000000  -1.000000  0.000000  0.000000  0.000000  0.000000
N  6848  -1.000000  -1.000000  N  -1  -1.000000  -1.000000  0.000000  0.000000  0.000000  0.000000
N  6860  -1.000000  -1.000000  N  -1  -1.000000  -1.000000  0.000000  0.000000  0.000000  0.000000
N  6872  -1.000000  -1.000000  N  -1  -1.000000  -1.000000  0.000000  0.000000  0.000000  0.000000
N  6884  -1.000000  -1.000000  N  -1  -1.000000  -1.000000  0.000000  0.000000  0.000000  0.000000
N  6896  -1.000000  -1.000000  N  -1  -1.000000  -1.000000  0.000000  0.000000  0.000000  0.000000
N  6908  -1.000000  -1.000000  N  -1  -1.000000  -1.000000  0.000000  0.000000  0.000000  0.000000
N  6920  -1.000000  -1.000000  N  -1  -1.000000  -1.000000  0.000000  0.000000  0.000000  0.000000
N  6932  -1.000000  -1.000000  N  -1  -1.000000  -1.000000  0.000000  0.000000  0.000000  0.000000
N  6944  -1.000000  -1.000000  N  -1  -1.000000  -1.000000  0.000000  0.000000  0.000000  0.000000
N  6956  -1.000000  -1.000000  N  -1  -1.000000  -1.000000  0.000000  0.000000  0.000000  0.000000
N  6968  -1.000000  -1.000000  N  -1  -1.000000  -1.000000  0.000000  0.000000  0.000000  0.000000
N  6980  -1.000000  -1.000000  N  -1  -1.000000  -1.000000  0.000000  0.000000  0.000000  0.000000
N  6992  -1.000000  -1.000000  N  -1  -1.000000  -1.000000  0.000000  0.000000  0.000000  0.000000
N  7004  -1.000000  -1.000000  N  -1  -1.000000  -1.000000  0.000000  0.000000  0.000000  0.000000
N  7016  -1.000000  -1.000000  N  -1  -1.000000  -1.000000  0.000000  0.000000  0.000000  0.000000
N  7028  -1.000000  -1.000000  N  -1  -1.000000  -1.000000  0.000000  0.000000  0.000000  0.000000
N  7040  -1.000000  -1.000000  N  -1  -1.000000  -1.000000  0.000000  0.000000  0.000000  0.000000
N  7052  -1.000000  -1.000000  N  -1  -1.000000  -1.000000  0.000000  0.000000  0.000000  0.000000
N  7064  -1.000000  -1.000000  N  -1  -1.000000  -1.000000  0.000000  0.000000  0.000000  0.000000
N  7076  -1.000000  -1.000000  N  -1  -1.000000  -1.000000  0.000000  0.000000  0.000000  0.000000
N  7088  -1.000000  -1.000000  N  -1  -1.000000  -1.000000  0.000000  0.000000  0.000000  0.000000
N  7100  -1.000000  -1.000000  N  -1  -1.000000  -1.000000  0.000000  0.000000  0.000000  0.000000
N  7112  -1.000000  -1.000000  N  -1  -1.000000  -1.000000  0.000000  0.000000  0.000000  0.000000
N  7124  -1.000000  -1.000000  N  -1  -1.000000  -1.000000  0.000000  0.000000  0.000000  0.000000
N  7136  -1.000000  -1.000000  N  -1  -1.000000  -1.000000  0.000000  0.000000  0.000000  0.000000
N  7148  -1.000000  -1.000000  N  -1  -1.000000  -1.000000  0.000000  0.000000  0.000000  0.000000
N  7160  -1.000000  -1.000000  N  -1  -1.000000  -1.000000  0.000000  0.000000  0.000000  0.000000
N  7172  -1.000000  -1.000000  N  -1  -1.000000  -1.000000  0.000000  0.000000  0.000000  0.000000
N  7184  -1.000000  -1.000000  N  -1  -1.000000  -1.000000  0.000000  0.000000  0.000000  0.000000
N  7196  -1.000000  -1.000000  N  -1  -1.000000  -1.000000  0.000000  0.000000  0.000000  0.000000
N  7208  -1.000000  -1.000000  N  -1  -1.000000  -1.000000  0.000000  0.000000  0.000000  0.000000
N  7220  -1.000000  -1.000000  N  -1  -1.000000  -1.000000  0.000000  0.000000  0.000000  0.000000
N  7232  -1.000000  -1.000000  N  -1  -1.000000  -1.000000  0.000000  0.000000  0.000000  0.000000
N  7244  -1.000000  -1.000000  N  -1  -1.000000  -1.000000  0.000000  0.000000  0.000000  0.000000
N  7256  -1.000000  -1.000000  N  -1  -1.000000  -1.000000  0.000000  0.000000  0.000000  0.000000
N  7268  -1.000000  -1.000000  N  -1  -1.000000  -1.000000  0.000000  0.000000  0.000000  0.000000
N  7280  -1.000000  -1.000000  N  -1  -1.000000  -1.000000  0.000000  0.000000  0.000000  0.000000
N  7292  -1.000000  -1.000000  N  -1  -1.000000  -1.000000  0.000000  0.000000  0.000000  0.000000
N  7304  -1.000000  -1.000000  N  -1  -1.000000  -1.000000  0.000000  0.000000  0.000000  0.000000
N  7316  -1.000000  -1.000000  N  -1  -1.000000  -1.000000  0.000000  0.000000  0.000000  0.000000
N  7328  -1.000000  -1.000000  N  -1  -1.000000  -1.000000  0.000000  0.000000  0.000000  0.000000
N  7340  -1.000000  -1.000000  N  -1  -1.000000  -1.000000  0.000000  0.000000  0.000000  0.000000
N  7352  -1.000000  -1.000000  N  -1  -1.000000  -1.000000  0.000000  0.000000  0.000000  0.000000
N  7364  -1.000000  -1.000000  N  -1  -1.000000  -1.000000  0.000000  0.000000  0.000000  0.000000
N  7376  -1.000000  -1.000000  N  -1  -1.000000  -1.000000  0.000000  0.000000  0.000000  0.000000
N  7388  -1.000000  -1.000000  N  -1  -1.000000  -1.000000  0.000000  0.000000  0.000000  0.000000
N  7400  -1.000000  -1.000000  N  -1  -1.000000  -1.000000  0.000000  0.000000  0.000000  0.000000
N  7412  -1.000000  -1.000000  N  -1  -1.000000  -1.000000  0.000000  0.000000  0.000000  0.000000
N  7424  -1.000000  -1.000000  N  -1  -1.000000  -1.000000  0.000000  0.000000  0.000000  0.000000
N  7436  -1.000000  -1.000000  N  -1  -1.000000  -1.000000  0.000000  0.000000  0.000000  0.000000
N  7448  -1.000000  -1.000000  N  -1  -1.000000  -1.000000  0.000000  0.000000  0.000000  0.000000
N  7460  -1.000000  -1.000000  N  -1  -1.000000  -1.000000  0.000000  0.000000  0.000000  0.000000
N  7472  -1.000000  -1.000000  N  -1  -1.000000  -1.000000  0.000000  0.000000  0.000000  0.000000
N  7484  -1.000000  -1.000000  N  -1  -1.000000  -1.000000  0.000000  0.000000  0.000000  0.000000
N  7496  -1.000000  -1.000000  N  -1  -1.000000  -1.000000  0.000000  0.000000  0.000000  0.000000
N  7508  -1.000000  -1.000000  N  -1  -1.000000  -1.000000  0.000000  0.000000  0.000000  0.000000
N  7520  -1.000000  -1.000000  N  -1  -1.000000  -1.000000  0.000000  0.000000  0.000000  0.000000
N  7532  -1.000000  -1.000000  N  -1  -1.000000  -1.000000  0.000000  0.000000  0.000000  0.000000
N  7544  -1.000000  -1.000000  N  -1  -1.000000  -1.000000  0.000000  0.000000  0.000000  0.000000
N  7556  -1.000000  -1.000000  N  -1  -1.000000  -1.000000  0.000000  0.000000  0.000000  0.000000
N  7568  -1.000000  -1.000000  N  -1  -1.000000  -1.000000  0.000000  0.000000  0.000000  0.000000
N  7580  -1.000000  -1.000000  N  -1  -1.000000  -1.000000  0.000000  0.000000  0.000000  0.000000
N  7592  -1.000000  -1.000000  N  -1  -1.000000  -1.000000  0.000000  0.000000  0.000000  0.000000
N  7604  -1.000000  -1.000000  N  -1  -1.000000  -1.000000  0.000000  0.000000  0.000000  0.000000
N  7616  -1.000000  -1.000000  N  -1  -1.000000  -1.000000  0.000000  0.000000  0.000000  0.000000
N  7628  -1.000000  -1.000000  N  -1  -1.000000  -1.000000  0.000000  0.000000  0.000000  0.000000
N  7640  -1.000000  -1.000000  N  -1  -1.000000  -1.000000  0.000000  0.000000  0.000000  0.000000
N  7652  -1.000000  -1.000000  N  -1  -1.000000  -1.000000  0.000000  0.000000  0.000000  0.000000
N  7664  -1.000000  -1.000000  N  -1  -1.000000  -1.000000  0.000000  0.000000  0.000000  0.000000
N  7676  -1.000000  -1.000000  N  -1  -1.000000  -1.000000  0.000000  0.000000  0.000000  0.000000
N  7688  -1.000000  -1.000000  N  -1  -1.000000  -1.000000  0.000000  0.000000  0.000000  0.000000
N  7700  -1.000000  -1.000000  N  -1  -1.000000  -1.000000  0.000000  0.000000  0.000000  0.000000
N  7712  -1.000000  -1.000000  N  -1  -1.000000  -1.000000  0.000000  0.000000  0.000000  0.000000
N  7724  -1.000000  -1.000000  N  -1  -1.000000  -1.000000  0.000000  0.000000  0.000000  0.000000
N  7736  -1.000000  -1.000000  N  -1  -1.000000  -1.000000  0.000000  0.000000  0.000000  0.000000
N  7748  -1.000000  -1.000000  N  -1  -1.000000  -1.000000  0.000000  0.000000  0.000000  0.000000
N  7760  -1.000000  -1.000000  N  -1  -1.000000  -1.000000  0.000000  0.000000  0.000000  0.000000
N  7772  -1.000000  -1.000000  N  -1  -1.000000  -1.000000  0.000000  0.000000  0.000000  0.000000
N  7784  -1.000000  -1.000000  N  -1  -1.000000  -1.000000  0.000000  0.000000  0.000000  0.000000
N  7796  -1.000000  -1.000000  N  -1  -1.000000  -1.000000  0.000000  0.000000  0.000000  0.000000
N  7808  -1.000000  -1.000000  N  -1  -1.000000  -1.000000  0.000000  0.000000  0.000000  0.000000
N  7820  -1.000000  -1.000000  N  -1  -1.000000  -1.000000  0.000000  0.000000  0.000000  0.000000
N  7832  -1.000000  -1.000000  N  -1  -1.000000  -1.000000  0.000000  0.000000  0.000000  0.000000
N  7844  -1.000000  -1.000000  N  -1  -1.000000  -1.000000  0.000000  0.000000  0.000000  0.000000
N  7856  -1.000000  -1.000000  N  -1  -1.000000  -1.000000  0.000000  0.000000  0.000000  0.000000
N  7868  -1.000000  -1.000000  N  -1  -1.000000  -1.000000  0.000000  0.000000  0.000000  0.000000
N  7880  -1.000000  -1.000000  N  -1  -1.000000  -1.000000  0.000000  0.000000  0.000000  0.000000
N  7892  -1.000000  -1.000000  N  -1  -1.000000  -1.000000  0.000000  0.000000  0.000000  0.000000
N  7904  -1.000000  -1.000000  N  -1  -1.000000  -1.000000  0.000000  0.000000  0.000000  0.000000
N  7916  -1.000000  -1.000000  N  -1  -1.000000  -1.000000  0.000000  0.000000  0.000000  0.000000
N  7928  -1.000000  -1.000000  N  -1  -1.000000  -1.000000  0.000000  0.000000  0.000000  0.000000
N  7940  -1.000000  -1.000000  N  -1  -1.000000  -1.000000  0.000000  0.000000  0.000000  0.000000
N  7952  -1.000000  -1.000000  N  -1  -1.000000  -1.000000  0.000000  0.000000  0.000000  0.000000
N  7964  -1.000000  -1.000000  N  -1  -1.000000  -1.000000  0.000000  0.000000  0.000000  0.000000
N  7976  -1.000000  -1.000000  N  -1  -1.000000  -1.000000  0.000000  0.000000  0.000000  0.000000
N  7988  -1.000000  -1.000000  N  -1  -1.000000  -1.000000  0.000000  0.000000  0.000000  0.000000
N  8000  -1.000000  -1.000000  N  -1  -1.000000  -1.000000  0.000000  0.000000  0.000000  0.000000
N  8012  -1.000000  -1.000000  N  -1  -1.000000  -1.000000  0.000000  0.000000  0.000000  0.000000
N  8024  -1.000000  -1.000000  N  -1  -1.000000  -1.000000  0.000000  0.000000  0.000000  0.000000
N  8036  -1.000000  -1.000000  N  -1  -1.000000  -1.000000  0.000000  0.000000  0.000000  0.000000
N  8048  -1.000000  -1.000000  N  -1  -1.000000  -1.000000  0.000000  0.000000  0.000000  0.000000
N  8060  -1.000000  -1.000000  N  -1  -1.000000  -1.000000  0.000000  0.000000  0.000000  0.000000
N  8072  -1.000000  -1.000000  N  -1  -1.000000  -1.000000  0.000000  0.000000  0.000000  0.000000
N  8084  -1.000000  -1.000000  N  -1  -1.000000  -1.000000  0.000000  0.000000  0.000000  0.000000
N  8096  -1.000000  -1.000000  N  -1  -1.000000  -1.000000  0.000000  0.000000  0.000000  0.000000
N  8108  -1.000000  -1.000000  N  -1  -1.000000  -1.000000  0.000000  0.000000  0.000000  0.000000
N  8120  -1.000000  -1.000000  N  -1  -1.000000  -1.000000  0.000000  0.000000  0.000000  0.000000
N  8132  -1.000000  -1.000000  N  -1  -1.000000  -1.000000  0.000000  0.000000  0.000000  0.000000
N  8144  -1.000000  -1.000000  N  -1  -1.000000  -1.000000  0.000000  0.000000  0.000000  0.000000
N  8156  -1.000000  -1.000000  N  -1  -1.000000  -1.000000  0.000000  0.000000  0.000000  0.000000
N  8168  -1.000000  -1.000000  N  -1  -1.000000  -1.000000  0.000000  0.000000  0.000000  0.000000
N  8180  -1.000000  -1.000000  N  -1  -1.000000  -1.000000  0.000000  0.000000  0.000000  0.000000
N  8192  -1.000000  -1.000000  N  -1  -1.000000  -1.000000  0.000000  0.000000  0.000000  0.000000
N  8204  -1.000000  -1.000000  N  -1  -1.000000  -1.000000  0.000000  0.000000  0.000000  0.000000
N  8216  -1.000000  -1.000000  N  -1  -1.000000  -1.000000  0.000000  0.000000  0.000000  0.000000
N  8228  -1.000000  -1.000000  N  -1  -1.000000  -1.000000  0.000000  0.000000  0.000000  0.000000
N  8240  -1.000000  -1.000000  N  -1  -1.000000  -1.000000  0.000000  0.000000  0.000000  0.000000
N  8252  -1.000000  -1.000000  N  -1  -1.000000  -1.000000  0.000000  0.000000  0.000000  0.000000
N  8264  -1.000000  -1.000000  N  -1  -1.000000  -1.000000  0.000000  0.000000  0.000000  0.000000
N  8276  -1.000000  -1.000000  N  -1  -1.000000  -1.000000  0.000000  0.000000  0.000000  0.000000
N  8288  -1.000000  -1.000000  N  -1  -1.000000  -1.000000  0.000000  0.000000  0.000000  0.000000
N  8300  -1.000000  -1.000000  N  -1  -1.000000  -1.000000  0.000000  0.000000  0.000000  0.000000
N  8312  -1.000000  -1.000000  N  -1  -1.000000  -1.000000  0.000000  0.000000  0.000000  0.000000
N  8324  -1.000000  -1.000000  N  -1  -1.000000  -1.000000  0.000000  0.000000  0.000000  0.000000
N  8336  -1.000000  -1.000000  N  -1  -1.000000  -1.000000  0.000000  0.000000  0.000000  0.000000
N  8348  -1.000000  -1.000000  N  -1  -1.000000  -1.000000  0.000000  0.000000  0.000000  0.000000
N  8360  -1.000000  -1.000000  N  -1  -1.000000  -1.000000  0.000000  0.000000  0.000000  0.000000
N  8372  -1.000000  -1.000000  N  -1  -1.000000  -1.000000  0.000000  0.000000  0.000000  0.000000
N  8384  -1.000000  -1.000000  N  -1  -1.000000  -1.000000  0.000000  0.000000  0.000000  0.000000
N  8396  -1.000000  -1.000000  N  -1  -1.000000  -1.000000  0.000000  0.000000  0.000000  0.000000
N  8408  -1.000000  -1.000000  N  -1  -1.000000  -1.000000  0.000000  0.000000  0.000000  0.000000
N  8420  -1.000000  -1.000000  N  -1  -1.000000  -1.000000  0.000000  0.000000  0.000000  0.000000
N  8432  -1.000000  -1.000000  N  -1  -1.000000  -1.000000  0.000000  0.000000  0.000000  0.000000
N  8444  -1.000000  -1.000000  N  -1  -1.000000  -1.000000  0.000000  0.000000  0.000000  0.000000
N  8456  -1.000000  -1.000000  N  -1  -1.000000  -1.000000  0.000000  0.000000  0.000000  0.000000
N  8468  -1.000000  -1.000000  N  -1  -1.000000  -1.000000  0.000000  0.000000  0.000000  0.000000
N  8480  -1.000000  -1.000000  N  -1  -1.000000  -1.000000  0.000000  0.000000  0.000000  0.000000
N  8492  -1.000000  -1.000000  N  -1  -1.000000  -1.000000  0.000000  0.000000  0.000000  0.000000
N  8504  -1.000000  -1.000000  N  -1  -1.000000  -1.000000  0.000000  0.000000  0.000000  0.000000
N  8516  -1.000000  -1.000000  N  -1  -1.000000  -1.000000  0.000000  0.000000  0.000000  0.000000
N  8528  -1.000000  -1.000000  N  -1  -1.000000  -1.000000  0.000000  0.000000  0.000000  0.000000
N  8540  -1.000000  -1.000000  N  -1  -1.000000  -1.000000  0.000000  0.000000  0.000000  0.000000
N  8552  -1.000000  -1.000000  N  -1  -1.000000  -1.000000  0.000000  0.000000  0.000000  0.000000
N  8564  -1.000000  -1.000000  N  -1  -1.000000  -1.000000  0.000000  0.000000  0.000000  0.000000
N  8576  -1.000000  -1.000000  N  -1  -1.000000  -1.000000  0.000000  0.000000  0.000000  0.000000
N  8588  -1.000000  -1.000000  N  -1  -1.000000  -1.000000  0.000000  0.000000  0.000000  0.000000
N  8600  -1.000000  -1.000000  N  -1  -1.000000  -1.000000  0.000000  0.000000  0.000000  0.000000
N  8612  -1.000000  -1.000000  N  -1  -1.000000  -1.000000  0.000000  0.000000  0.000000  0.000000
N  8624  -1.000000  -1.000000  N  -1  -1.000000  -1.000000  0.000000  0.000000  0.000000  0.000000
N  8636  -1.000000  -1.000000  N  -1  -1.000000  -1.000000  0.000000  0.000000  0.000000  0.000000
N  8648  -1.000000  -1.000000  N  -1  -1.000000  -1.000000  0.000000  0.000000  0.000000  0.000000
N  8660  -1.000000  -1.000000  N  -1  -1.000000  -1.000000  0.000000  0.000000  0.000000  0.000000
N  8672  -1.000000  -1.000000  N  -1  -1.000000  -1.000000  0.000000  0.000000  0.000000  0.000000
N  8684  -1.000000  -1.000000  N  -1  -1.000000  -1.000000  0.000000  0.000000  0.000000  0.000000
N  8696  -1.000000  -1.000000  N  -1  -1.000000  -1.000000  0.000000  0.000000  0.000000  0.000000
N  8708  -1.000000  -1.000000  N  -1  -1.000000  -1.000000  0.000000  0.000000  0.000000  0.000000
N  8720  -1.000000  -1.000000  N  -1  -1.000000  -1.000000  0.000000  0.000000  0.000000  0.000000
N  8732  -1.000000  -1.000000  N  -1  -1.000000  -1.000000  0.000000  0.000000  0.000000  0.000000
N  8744  -1.000000  -1.000000  N  -1  -1.000000  -1.000000  0.000000  0.000000  0.000000  0.000000
N  8756  -1.000000  -1.000000  N  -1  -1.000000  -1.000000  0.000000  0.000000  0.000000  0.000000
N  8768  -1.000000  -1.000000  N  -1  -1.000000  -1.000000  0.000000  0.000000  0.000000  0.000000
N  8780  -1.000000  -1.000000  N  -1  -1.000000  -1.000000  0.000000  0.000000  0.000000  0.000000
N  8792  -1.000000  -1.000000  N  -1  -1.000000  -1.000000  0.000000  0.000000  0.000000  0.000000
N  8804  -1.000000  -1.000000  N  -1  -1.000000  -1.000000  0.000000  0.000000  0.000000  0.000000
N  8816  -1.000000  -1.000000  N  -1  -1.000000  -1.000000  0.000000  0.000000  0.000000  0.000000
N  8828  -1.000000  -1.000000  N  -1  -1.000000  -1.000000  0.000000  0.000000  0.000000  0.000000
N  8840  -1.000000  -1.000000  N  -1  -1.000000  -1.000000  0.000000  0.000000  0.000000  0.000000
N  8852  -1.000000  -1.000000  N  -1  -1.000000  -1.000000  0.000000  0.000000  0.000000  0.000000
N  8864  -1.000000  -1.000000  N  -1  -1.000000  -1.000000  0.000000  0.000000  0.000000  0.000000
N  8876  -1.000000  -1.000000  N  -1  -1.000000  -1.000000  0.000000  0.000000  0.000000  0.000000
N  8888  -1.000000  -1.000000  N  -1  -1.000000  -1.000000  0.000000  0.000000  0.000000  0.000000
N  8900  -1.000000  -1.000000  N  -1  -1.000000  -1.000000  0.000000  0.000000  0.000000  0.000000
N  8912  -1.000000  -1.000000  N  -1  -1.000000  -1.000000  0.000000  0.000000  0.000000  0.000000
N  8924  -1.000000  -1.000000  N  -1  -1.000000  -1.000000  0.000000  0.000000  0.000000  0.000000
N  8936  -1.000000  -1.000000  N  -1  -1.000000  -1.000000  0.000000  0.000000  0.000000  0.000000
N  8948  -1.000000  -1.000000  N  -1  -1.000000  -1.000000  0.000000  0.000000  0.000000  0.000000
N  8960  -1.000000  -1.000000  N  -1  -1.000000  -1.000000  0.000000  0.000000  0.000000  0.000000
N  8972  -1.000000  -1.000000  N  -1  -1.000000  -1.000000  0.000000  0.000000  0.000000  0.000000
N  8984  -1.000000  -1.000000  N  -1  -1.000000  -1.000000  0.000000  0.000000  0.000000  0.000000
N  8996  -1.000000  -1.000000  N  -1  -1.000000  -1.000000  0.000000  0.000000  0.000000  0.000000
N  9008  -1.000000  -1.000000  N  -1  -1.000000  -1.000000  0.000000  0.000000  0.000000  0.000000
N  9020  -1.000000  -1.000000  N  -1  -1.000000  -1.000000  0.000000  0.000000  0.000000  0.000000
N  9032  -1.000000  -1.000000  N  -1  -1.000000  -1.000000  0.000000  0.000000  0.000000  0.000000
N  9044  -1.000000  -1.000000  N  -1  -1.000000  -1.000000  0.000000  0.000000  0.000000  0.000000
N  9056  -1.000000  -1.000000  N  -1  -1.000000  -1.000000  0.000000  0.000000  0.000000  0.000000
N  9068  -1.000000  -1.000000  N  -1  -1.000000  -1.000000  0.000000  0.000000  0.000000  0.000000
N  9080  -1.000000  -1.000000  N  -1  -1.000000  -1.000000  0.000000  0.000000  0.000000  0.000000
N  9092  -1.000000  -1.000000  N  -1  -1.000000  -1.000000  0.000000  0.000000  0.000000  0.000000
N  9104  -1.000000  -1.000000  N  -1  -1.000000  -1.000000  0.000000  0.000000  0.000000  0.000000
N  9116  -1.000000  -1.000000  N  -1  -1.000000  -1.000000  0.000000  0.000000  0.000000  0.000000
N  9128  -1.000000  -1.000000  N  -1  -1.000000  -1.000000  0.000000  0.000000  0.000000  0.000000
N  9140  -1.000000  -1.000000  N  -1  -1.000000  -1.000000  0.000000  0.000000  0.000000  0.000000
N  9152  -1.000000  -1.000000  N  -1  -1.000000  -1.000000  0.000000  0.000000  0.000000  0.000000
N  9164  -1.000000  -1.000000  N  -1  -1.000000  -1.000000  0.000000  0.000000  0.000000  0.000000
N  9176  -1.000000  -1.000000  N  -1  -1.000000  -1.000000  0.000000  0.000000  0.000000  0.000000
N  9188  -1.000000  -1.000000  N  -1  -1.000000  -1.000000  0.000000  0.000000  0.000000  0.000000
N  9200  -1.000000  -1.000000  N  -1  -1.000000  -1.000000  0.000000  0.000000  0.000000  0.000000
N  9212  -1.000000  -1.000000  N  -1  -1.000000  -1.000000  0.000000  0.000000  0.000000  0.000000
N  9224  -1.000000  -1.000000  N  -1  -1.000000  -1.000000  0.000000  0.000000  0.000000  0.000000
N  9236  -1.000000  -1.000000  N  -1  -1.000000  -1.000000  0.000000  0.000000  0.000000  0.000000
N  9248  -1.000000  -1.000000  N  -1  -1.000000  -1.000000  0.000000  0.000000  0.000000  0.000000
N  9260  -1.000000  -1.000000  N  -1  -1.000000  -1.000000  0.000000  0.000000  0.000000  0.000000
N  9272  -1.000000  -1.000000  N  -1  -1.000000  -1.000000  0.000000  0.000000  0.000000  0.000000
N  9284  -1.000000  -1.000000  N  -1  -1.000000  -1.000000  0.000000  0.000000  0.000000  0.000000
N  9296  -1.000000  -1.000000  N  -1  -1.000000  -1.000000  0.000000  0.000000  0.000000  0.000000
N  9308  -1.000000  -1.000000  N  -1  -1.000000  -1.000000  0.000000  0.000000  0.000000  0.000000
N  9320  -1.000000  -1.000000  N  -1  -1.000000  -1.000000  0.000000  0.000000  0.000000  0.000000
N  9332  -1.000000  -1.000000  N  -1  -1.000000  -1.000000  0.000000  0.000000  0.000000  0.000000
N  9344  -1.000000  -1.000000  N  -1  -1.000000  -1.000000  0.000000  0.000000  0.000000  0.000000
N  9356  -1.000000  -1.000000  N  -1  -1.000000  -1.000000  0.000000  0.000000  0.000000  0.000000
N  9368  -1.000000  -1.000000  N  -1  -1.000000  -1.000000  0.000000  0.000000  0.000000  0.000000
N  9380  -1.000000  -1.000000  N  -1  -1.000000  -1.000000  0.000000  0.000000  0.000000  0.000000
N  9392  -1.000000  -1.000000  N  -1  -1.000000  -1.000000  0.000000  0.000000  0.000000  0.000000
N  9404  -1.000000  -1.000000  N  -1  -1.000000  -1.000000  0.000000  0.000000  0.000000  0.000000
N  9416  -1.000000  -1.000000  N  -1  -1.000000  -1.000000  0.000000  0.000000  0.000000  0.000000
N  9428  -1.000000  -1.000000  N  -1  -1.000000  -1.000000  0.000000  0.000000  0.000000  0.000000
N  9440  -1.000000  -1.000000  N  -1  -1.000000  -1.000000  0.000000  0.000000  0.000000  0.000000
N  9452  -1.000000  -1.000000  N  -1  -1.000000  -1.000000  0.000000  0.000000  0.000000  0.000000
N  9464  -1.000000  -1.000000  N  -1  -1.000000  -1.000000  0.000000  0.000000  0.000000  0.000000
N  9476  -1.000000  -1.000000  N  -1  -1.000000  -1.000000  0.000000  0.000000  0.000000  0.000000
N  9488  -1.000000  -1.000000  N  -1  -1.000000  -1.000000  0.000000  0.000000  0.000000  0.000000
N  9500  -1.000000  -1.000000  N  -1  -1.000000  -1.000000  0.000000  0.000000  0.000000  0.000000
N  9512  -1.000000  -1.000000  N  -1  -1.000000  -1.000000  0.000000  0.000000  0.000000  0.000000
N  9524  -1.000000  -1.000000  N  -1  -1.000000  -1.000000  0.000000  0.000000  0.000000  0.000000
N  9536  -1.000000  -1.000000  N  -1  -1.000000  -1.000000  0.000000  0.000000  0.000000  0.000000
N  9548  -1.000000  -1.000000  N  -1  -1.000000  -1.000000  0.000000  0.000000  0.000000  0.000000
N  9560  -1.000000  -1.000000  N  -1  -1.000000  -1.000000  0.000000  0.000000  0.000000  0.000000
N  9572  -1.000000  -1.000000  N  -1  -1.000000  -1.000000  0.000000  0.000000  0.000000  0.000000
N  9584  -1.000000  -1.000000  N  -1  -1.000000  -1.000000  0.000000  0.000000  0.000000  0.000000
N  9596  -1.000000  -1.000000  N  -1  -1.000000  -1.000000  0.000000  0.000000  0.000000  0.000000
N  9608  -1.000000  -1.000000  N  -1  -1.000000  -1.000000  0.000000  0.000000  0.000000  0.000000
N  9620  -1.000000  -1.000000  N  -1  -1.000000  -1.000000  0.000000  0.000000  0.000000  0.000000
N  9632  -1.000000  -1.000000  N  -1  -1.000000  -1.000000  0.000000  0.000000  0.000000  0.000000
N  9644  -1.000000  -1.000000  N  -1  -1.000000  -1.000000  0.000000  0.000000  0.000000  0.000000
N  9656  -1.000000  -1.000000  N  -1  -1.000000  -1.000000  0.000000  0.000000  0.000000  0.000000
N  9668  -1.000000  -1.000000  N  -1  -1.000000  -1.000000  0.000000  0.000000  0.000000  0.000000
N  9680  -1.000000  -1.000000  N  -1  -1.000000  -1.000000  0.000000  0.000000  0.000000  0.000000
N  9688  -1.000000  -1.000000  N  -1  -1.000000  -1.000000  0.000000  0.000000  0.000000  0.000000
N  9700  -1.000000  -1.000000  N  -1  -1.000000  -1.000000  0.000000  0.000000  0.000000  0.000000
N  9713  -1.000000  -1.000000  N  -1  -1.000000  -1.000000  0.000000  0.000000  0.000000  0.000000
N  9725  -1.000000  -1.000000  N  -1  -1.000000  -1.000000  0.000000  0.000000  0.000000  0.000000
N  9738  -1.000000  -1.000000  N  -1  -1.000000  -1.000000  0.000000  0.000000  0.000000  0.000000
N  9750  -1.000000  -1.000000  N  -1  -1.000000  -1.000000  0.000000  0.000000  0.000000  0.000000
N  9763  -1.000000  -1.000000  N  -1  -1.000000  -1.000000  73.285882  0.000000  0.000000  0.000000
N  9775  -1.000000  -1.000000  N  -1  -1.000000  -1.000000  73.285882  0.000000  0.000000  0.000000
A  9787  9124.092269  0.194506  N  -1  -1.000000  -1.000000  9124.092269  40.800000  248.303525  0.000000
