# Supplementary material for: SNP-PHAGE – High throughput SNP discovery pipeline
Source: BMC Bioinformatics. 2006 Oct 23;7:468. doi: 10.1186/1471-2105-7-468 (PMC1626092; doi:10.1186/1471-2105-7-468)
Supplement: Additional file 2 — Test dataset. This compressed file contains test data for recreating the demo website. It contains the database table entries and chromatogram files to test for proper installation of all functionalities provided. [file 1471-2105-7-468-S2.gz › test_data/TempDataStore/poly_dir/A05_015903PI20933.b_34.ab1.poly]

A05_015903PI20933.b_34.ab1 35147.925000 36346.523077 35147.925000 42251.314286 43769.810526
A  5  166774.339580  1.000000  N  -1  -1.000000  -1.000000  28052.177772  2080.800000  0.000000  0.000000
A  17  226942.512719  1.360776  T  16  188224.096226  11.286087  29196.359425  17992.800000  0.000000  34466.797081
C  29  134395.200000  0.682700  T  27  95438.954274  2.424044  0.000000  25500.000000  0.000000  31812.984758
T  35  95733.822310  2.431534  N  -1  -1.000000  -1.000000  0.000000  2652.000000  0.000000  31911.274103
A  44  185041.791490  1.051151  N  -1  -1.000000  -1.000000  33496.904259  0.000000  0.000000  32763.115096
T  48  218857.608841  1.227548  A  53  156555.613781  1.962791  27697.086914  0.000000  543.049745  35810.084800
A  65  155963.795685  0.836705  N  -1  -1.000000  -1.000000  29354.177584  408.000000  67.881218  786.314762
G  75  163186.448310  0.899946  N  -1  -1.000000  -1.000000  39.454540  0.000000  26134.268968  0.000000
A  86  166300.885103  0.930420  N  -1  -1.000000  -1.000000  35351.267628  0.000000  23928.129380  0.000000
G  92  397308.769534  2.242366  A  105  164288.703575  0.977689  34522.722293  0.000000  28645.874038  0.000000
A  111  166379.794182  0.825128  N  -1  -1.000000  -1.000000  35430.176708  0.000000  1629.149234  0.000000
A  124  332483.406586  1.678233  C  123  218524.800000  1.183289  37087.267378  40881.600000  0.000000  98.289345
T  143  261187.553545  1.216603  C  143  217790.400000  0.999387  3945.453976  40106.400000  0.000000  25456.940430
A  148  183384.700820  0.840788  N  -1  -1.000000  -1.000000  34522.722293  12403.200000  0.000000  18904.317410
T  160  220200.896560  0.987406  N  -1  -1.000000  -1.000000  0.000000  326.400000  712.752790  41478.103711
G  174  147981.055456  0.653265  N  -1  -1.000000  -1.000000  0.000000  489.600000  28951.339519  0.000000
T  184  104088.416660  0.474341  N  -1  -1.000000  -1.000000  0.000000  40.800000  135.762436  20247.605129
G  198  176694.810712  0.824712  N  -1  -1.000000  -1.000000  0.000000  40.800000  33940.609050  0.000000
G  210  173708.037115  0.805692  N  -1  -1.000000  -1.000000  0.000000  1020.000000  33533.321741  0.000000
T  221  71915.037636  0.332414  N  -1  -1.000000  -1.000000  0.000000  40.800000  0.000000  16316.031318
A  230  95677.258926  0.520544  N  -1  -1.000000  -1.000000  18977.633626  1060.800000  0.000000  0.000000
T  240  204441.838198  1.156789  N  -1  -1.000000  -1.000000  118.363619  0.000000  407.287309  39381.264345
G  253  200487.177656  1.223020  N  -1  -1.000000  -1.000000  0.000000  0.000000  38386.828835  1408.813949
T  266  243266.129587  1.541045  G  265  213045.203004  1.349600  0.000000  0.000000  41713.008522  36891.267598
T  275  181835.288782  1.109793  N  -1  -1.000000  -1.000000  2091.090607  1836.000000  67.881218  37546.529900
A  281  194865.971891  1.189323  N  -1  -1.000000  -1.000000  37797.449093  122.400000  509.109136  26832.991264
T  287  258435.451877  1.602079  N  -1  -1.000000  -1.000000  4892.362931  0.000000  135.762436  42493.760279
A  298  124281.800255  0.721068  N  -1  -1.000000  -1.000000  27933.814152  0.000000  0.000000  0.000000
A  308  134658.344213  0.772224  N  -1  -1.000000  -1.000000  30182.722919  0.000000  0.000000  0.000000
T  317  183276.865847  1.076999  N  -1  -1.000000  -1.000000  0.000000  0.000000  407.287309  41281.525021
A  328  132803.980844  0.776039  G  333  34415.777576  0.208676  29985.450220  0.000000  2613.426897  0.000000
A  338  136236.525803  0.768745  G  344  55900.183105  0.326221  30616.722856  163.200000  4615.922831  0.000000
T  347  210208.146455  1.159607  N  -1  -1.000000  -1.000000  0.000000  0.000000  4242.576131  40757.315179
A  358  130910.162935  0.719872  N  -1  -1.000000  -1.000000  29630.359362  0.000000  509.109136  0.000000
A  368  169812.339142  0.970942  N  -1  -1.000000  -1.000000  37718.540014  0.000000  0.000000  0.000000
A  381  214948.332631  1.282899  N  -1  -1.000000  -1.000000  42492.539325  1999.200000  0.000000  0.000000
C  387  275971.200000  1.627599  N  -1  -1.000000  -1.000000  3866.544897  45043.200000  0.000000  0.000000
T  399  230717.856505  1.346780  A  397  36021.994804  0.210273  6154.908203  8037.600000  271.524872  44328.494725
C  409  378746.400000  2.081546  A  409  174270.702135  0.957771  36889.994679  31456.800000  0.000000  0.000000
T  418  294016.194871  1.424751  N  -1  -1.000000  -1.000000  0.000000  14198.400000  33.940609  48325.594766
A  431  151031.978214  0.694601  N  -1  -1.000000  -1.000000  29156.904885  0.000000  0.000000  0.000000
A  441  141917.979529  0.647259  N  -1  -1.000000  -1.000000  31011.268254  81.600000  0.000000  0.000000
T  450  189960.541326  0.864132  N  -1  -1.000000  -1.000000  0.000000  0.000000  0.000000  36596.399562
C  464  169116.000000  0.776462  N  -1  -1.000000  -1.000000  0.000000  32354.400000  0.000000  0.000000
A  472  199639.971203  0.900805  N  -1  -1.000000  -1.000000  38625.994428  81.600000  0.000000  0.000000
T  482  216826.295705  0.965360  N  -1  -1.000000  -1.000000  0.000000  0.000000  203.643654  48489.410342
C  495  111465.600000  0.495856  N  -1  -1.000000  -1.000000  0.000000  23745.600000  0.000000  0.000000
A  505  195615.608147  0.938907  N  -1  -1.000000  -1.000000  44228.539075  0.000000  33.940609  0.000000
C  514  213506.400000  1.042340  N  -1  -1.000000  -1.000000  0.000000  47940.000000  0.000000  0.000000
G  527  126428.768709  0.671388  N  -1  -1.000000  -1.000000  0.000000  0.000000  23894.188771  0.000000
A  539  259965.962501  1.515387  N  -1  -1.000000  -1.000000  48726.356608  0.000000  0.000000  0.000000
T  547  152905.458153  0.838094  N  -1  -1.000000  -1.000000  670.727176  244.800000  0.000000  32926.930671
T  560  110411.697873  0.601557  N  -1  -1.000000  -1.000000  0.000000  40.800000  67.881218  24670.625667
C  572  167932.800000  0.956402  N  -1  -1.000000  -1.000000  0.000000  32640.000000  0.000000  0.000000
A  581  244381.419295  1.392726  N  -1  -1.000000  -1.000000  48016.174892  0.000000  0.000000  0.000000
C  589  234477.600000  1.303059  N  -1  -1.000000  -1.000000  0.000000  45777.600000  0.000000  0.000000
C  602  231295.200000  1.272887  N  -1  -1.000000  -1.000000  0.000000  49816.800000  0.000000  0.000000
A  612  238936.692807  1.233590  N  -1  -1.000000  -1.000000  46714.175080  0.000000  0.000000  0.000000
G  623  95644.636302  0.482995  N  -1  -1.000000  -1.000000  0.000000  0.000000  21518.346137  0.000000
A  637  246827.600760  1.325334  N  -1  -1.000000  -1.000000  46319.629682  0.000000  0.000000  0.000000
A  647  122190.709647  0.616260  N  -1  -1.000000  -1.000000  33023.449782  0.000000  0.000000  294.868036
A  657  176006.701885  0.953964  N  -1  -1.000000  -1.000000  37994.721792  0.000000  0.000000  0.000000
A  667  168983.793807  0.904573  N  -1  -1.000000  -1.000000  36455.994741  0.000000  0.000000  98.289345
C  675  264996.000000  1.375404  N  -1  -1.000000  -1.000000  0.000000  49816.800000  0.000000  393.157381
T  688  259189.003524  1.280742  N  -1  -1.000000  -1.000000  0.000000  0.000000  746.693399  51012.170204
A  697  196601.971641  0.964422  N  -1  -1.000000  -1.000000  38862.721667  0.000000  678.812181  0.000000
G  709  147777.411802  0.738639  N  -1  -1.000000  -1.000000  394.545398  0.000000  33703.024786  360.394266
G  721  275869.270355  1.438952  N  -1  -1.000000  -1.000000  118.363619  0.000000  53049.171944  0.000000
G  733  241181.967906  1.234244  N  -1  -1.000000  -1.000000  0.000000  163.200000  51216.379056  32.763115
T  744  119192.212719  0.567683  N  -1  -1.000000  -1.000000  0.000000  81.600000  135.762436  25784.571580
T  756  119814.711906  0.607583  N  -1  -1.000000  -1.000000  0.000000  40.800000  33.940609  25653.519120
T  768  136884.294871  0.694981  N  -1  -1.000000  -1.000000  39.454540  0.000000  0.000000  26341.544537
G  780  236769.688729  1.226474  T  781  32337.194600  0.161825  0.000000  0.000000  45446.475517  4619.599229
A  790  155569.250287  0.778517  N  -1  -1.000000  -1.000000  35272.358548  0.000000  0.000000  556.972957
A  800  162631.612905  0.861009  N  -1  -1.000000  -1.000000  35903.631185  0.000000  0.000000  360.394266
A  810  129923.799441  0.724903  N  -1  -1.000000  -1.000000  27697.086914  0.000000  0.000000  327.631151
T  821  167976.491097  0.973430  N  -1  -1.000000  -1.000000  552.363557  0.000000  203.643654  32632.062636
G  833  269386.614026  1.543044  N  -1  -1.000000  -1.000000  39.454540  0.000000  52302.478545  0.000000
A  843  234359.966195  1.347415  N  -1  -1.000000  -1.000000  44583.629933  0.000000  0.000000  0.000000
G  855  186639.409163  1.077278  N  -1  -1.000000  -1.000000  0.000000  0.000000  36316.451683  98.289345
A  868  320647.044657  1.781416  N  -1  -1.000000  -1.000000  56380.537322  0.000000  0.000000  0.000000
G  878  184059.922876  0.919937  N  -1  -1.000000  -1.000000  0.000000  0.000000  41373.602431  1638.155755
C  887  244351.200000  1.193142  N  -1  -1.000000  -1.000000  0.000000  46675.200000  0.000000  0.000000
A  898  135920.889485  0.661240  N  -1  -1.000000  -1.000000  30616.722856  0.000000  0.000000  0.000000
A  908  146257.978903  0.718396  N  -1  -1.000000  -1.000000  28525.632249  0.000000  0.000000  32.763115
G  920  203983.060388  1.010055  N  -1  -1.000000  -1.000000  0.000000  40.800000  39710.512588  196.578691
T  932  123942.864408  0.592013  N  -1  -1.000000  -1.000000  0.000000  0.000000  0.000000  24113.652711
A  941  108894.529747  0.531310  N  -1  -1.000000  -1.000000  20871.451535  0.000000  0.000000  0.000000
G  954  112275.534736  0.594347  N  -1  -1.000000  -1.000000  0.000000  40.800000  25319.694351  229.341806
C  963  183518.400000  1.038604  N  -1  -1.000000  -1.000000  0.000000  35536.800000  0.000000  0.000000
A  974  144364.160994  0.818460  C  977  28478.400000  0.179384  28446.723169  2570.400000  0.000000  458.683611
T  986  252177.696893  1.588452  N  -1  -1.000000  -1.000000  276.181778  775.200000  407.287309  49046.383299
G  999  254588.508480  1.537661  N  -1  -1.000000  -1.000000  0.000000  0.000000  54304.974479  491.446726
C  1007  275767.200000  1.655341  N  -1  -1.000000  -1.000000  0.000000  52142.400000  0.000000  65.526230
T  1022  251391.382131  1.392156  N  -1  -1.000000  -1.000000  0.000000  489.600000  271.524872  49537.830025
T  1034  128136.543140  0.670555  N  -1  -1.000000  -1.000000  0.000000  0.000000  0.000000  29224.698666
C  1044  99144.000000  0.540278  N  -1  -1.000000  -1.000000  0.000000  22276.800000  0.000000  0.000000
G  1057  127277.283936  0.703089  N  -1  -1.000000  -1.000000  0.000000  367.200000  24844.525824  65.526230
T  1067  108085.516701  0.591070  N  -1  -1.000000  -1.000000  0.000000  40.800000  0.000000  21099.446122
C  1078  129458.400000  0.709575  N  -1  -1.000000  -1.000000  0.000000  25255.200000  0.000000  0.000000
A  1087  180977.973895  1.022249  N  -1  -1.000000  -1.000000  34996.176770  0.000000  0.000000  0.000000
G  1099  144451.232115  0.799396  N  -1  -1.000000  -1.000000  0.000000  0.000000  27695.536984  0.000000
A  1111  251049.236515  1.477388  N  -1  -1.000000  -1.000000  53381.992300  0.000000  0.000000  0.000000
A  1121  164249.249035  0.968600  N  -1  -1.000000  -1.000000  35390.722168  0.000000  0.000000  524.209842
G  1133  166750.212260  1.052569  N  -1  -1.000000  -1.000000  0.000000  0.000000  37538.313609  65.526230
C  1142  240679.200000  1.604978  N  -1  -1.000000  -1.000000  0.000000  45777.600000  0.000000  0.000000
G  1157  128091.858553  0.794554  N  -1  -1.000000  -1.000000  0.000000  0.000000  24403.297907  0.000000
A  1166  229270.330565  1.397078  N  -1  -1.000000  -1.000000  51843.265249  0.000000  0.000000  0.000000
A  1177  161369.067632  0.925779  N  -1  -1.000000  -1.000000  35627.449406  0.000000  0.000000  262.104921
G  1188  119301.240809  0.664133  N  -1  -1.000000  -1.000000  828.545335  40.800000  24233.594861  229.341806
G  1200  309436.532705  1.732383  N  -1  -1.000000  -1.000000  0.000000  0.000000  54304.974479  32.763115
A  1211  264976.689051  1.383945  N  -1  -1.000000  -1.000000  50738.538136  0.000000  67.881218  0.000000
C  1220  241617.600000  1.187209  N  -1  -1.000000  -1.000000  0.000000  47124.000000  0.000000  1048.419683
T  1234  226491.414658  1.118066  N  -1  -1.000000  -1.000000  157.818159  0.000000  576.990354  43312.838157
G  1247  196007.017261  0.938738  N  -1  -1.000000  -1.000000  0.000000  0.000000  43919.148110  98.289345
A  1256  199363.789424  0.941621  N  -1  -1.000000  -1.000000  39020.539826  0.000000  0.000000  0.000000
A  1267  153280.886981  0.738374  N  -1  -1.000000  -1.000000  34285.995054  285.600000  0.000000  622.499187
T  1279  198904.871747  0.946664  N  -1  -1.000000  -1.000000  0.000000  408.000000  0.000000  38431.134008
C  1289  146716.800000  0.708520  N  -1  -1.000000  -1.000000  0.000000  28600.800000  0.000000  0.000000
C  1301  249247.200000  1.212235  N  -1  -1.000000  -1.000000  0.000000  49327.200000  0.000000  0.000000
C  1312  185966.400000  0.850699  N  -1  -1.000000  -1.000000  0.000000  36883.200000  0.000000  0.000000
A  1321  252153.963628  1.222522  N  -1  -1.000000  -1.000000  49081.447466  0.000000  0.000000  0.000000
C  1329  244106.400000  1.190908  N  -1  -1.000000  -1.000000  0.000000  45818.400000  0.000000  262.104921
C  1343  257733.600000  1.255866  N  -1  -1.000000  -1.000000  0.000000  48511.200000  0.000000  0.000000
A  1353  195339.426369  0.937563  N  -1  -1.000000  -1.000000  37363.449156  0.000000  0.000000  360.394266
T  1366  255978.218244  1.229002  N  -1  -1.000000  -1.000000  276.181778  0.000000  848.515226  50160.329212
G  1378  232221.647117  1.085438  N  -1  -1.000000  -1.000000  315.636318  0.000000  44597.960291  0.000000
G  1390  187080.637081  0.843325  N  -1  -1.000000  -1.000000  0.000000  0.000000  36655.857773  0.000000
A  1402  198140.698692  0.897968  N  -1  -1.000000  -1.000000  38625.994428  0.000000  169.703045  0.000000
A  1413  220550.877277  0.976767  N  -1  -1.000000  -1.000000  43518.357359  0.000000  0.000000  262.104921
G  1425  162711.279783  0.729885  N  -1  -1.000000  -1.000000  0.000000  0.000000  31361.122762  491.446726
T  1437  116866.031547  0.529760  N  -1  -1.000000  -1.000000  0.000000  0.000000  101.821827  22737.601877
A  1445  107868.711713  0.520921  N  -1  -1.000000  -1.000000  24382.905574  0.000000  0.000000  0.000000
T  1458  190812.382319  0.986370  N  -1  -1.000000  -1.000000  0.000000  0.000000  203.643654  42559.286510
C  1468  126888.000000  0.679428  N  -1  -1.000000  -1.000000  0.000000  24724.800000  0.000000  0.000000
A  1477  213291.241961  1.185532  N  -1  -1.000000  -1.000000  41111.630433  0.000000  0.000000  0.000000
A  1489  161566.340331  0.919856  N  -1  -1.000000  -1.000000  36613.812900  0.000000  0.000000  98.289345
A  1501  209069.606206  1.240198  N  -1  -1.000000  -1.000000  41545.630371  0.000000  0.000000  65.526230
A  1512  169378.339204  0.991813  N  -1  -1.000000  -1.000000  32983.995242  0.000000  0.000000  360.394266
T  1525  142060.867056  0.846103  N  -1  -1.000000  -1.000000  0.000000  0.000000  0.000000  27783.121601
C  1535  138760.800000  0.866977  N  -1  -1.000000  -1.000000  0.000000  26846.400000  0.000000  0.000000
A  1544  191393.972392  1.213996  N  -1  -1.000000  -1.000000  37442.358235  0.000000  0.000000  0.000000
A  1556  156279.432003  0.946523  N  -1  -1.000000  -1.000000  35430.176708  0.000000  0.000000  491.446726
T  1569  178657.266618  1.051234  N  -1  -1.000000  -1.000000  0.000000  0.000000  237.584263  34434.033966
C  1580  152510.400000  0.903848  N  -1  -1.000000  -1.000000  0.000000  29253.600000  203.643654  0.000000
T  1594  193564.483987  1.129995  N  -1  -1.000000  -1.000000  78.909080  0.000000  984.277662  38103.502857
G  1607  190644.401031  1.125914  N  -1  -1.000000  -1.000000  0.000000  0.000000  37334.669954  0.000000
C  1615  133824.000000  0.776999  N  -1  -1.000000  -1.000000  0.000000  26397.600000  0.000000  0.000000
A  1626  155332.523049  0.943082  N  -1  -1.000000  -1.000000  29709.268442  0.000000  67.881218  0.000000
C  1636  212568.000000  1.301680  N  -1  -1.000000  -1.000000  0.000000  47572.800000  0.000000  0.000000
C  1649  227337.600000  1.334505  N  -1  -1.000000  -1.000000  0.000000  44880.000000  0.000000  0.000000
A  1658  192104.154108  1.071943  N  -1  -1.000000  -1.000000  41072.175894  0.000000  0.000000  0.000000
A  1670  172889.793243  0.964344  N  -1  -1.000000  -1.000000  33378.540640  0.000000  0.000000  65.526230
C  1681  303674.400000  1.678285  N  -1  -1.000000  -1.000000  0.000000  53121.600000  0.000000  0.000000
A  1693  205597.606707  1.062822  N  -1  -1.000000  -1.000000  34917.267691  0.000000  0.000000  0.000000
C  1702  246595.200000  1.240707  N  -1  -1.000000  -1.000000  0.000000  46512.000000  0.000000  556.972957
A  1715  184371.064314  0.903528  N  -1  -1.000000  -1.000000  41229.994053  0.000000  0.000000  98.289345
T  1727  232257.722915  1.141711  N  -1  -1.000000  -1.000000  0.000000  40.800000  509.109136  44361.257840
C  1738  94411.200000  0.442678  N  -1  -1.000000  -1.000000  0.000000  18319.200000  0.000000  0.000000
C  1751  245901.600000  1.186894  N  -1  -1.000000  -1.000000  0.000000  46552.800000  0.000000  65.526230
T  1765  235828.902460  1.120253  N  -1  -1.000000  -1.000000  0.000000  0.000000  678.812181  45245.861947
C  1775  100164.000000  0.473895  N  -1  -1.000000  -1.000000  0.000000  19584.000000  0.000000  0.000000
C  1788  222645.600000  1.101284  N  -1  -1.000000  -1.000000  78.909080  43819.200000  0.000000  0.000000
A  1798  215540.150727  1.040529  N  -1  -1.000000  -1.000000  40835.448655  0.000000  33.940609  32.763115
A  1809  177742.701634  0.896191  N  -1  -1.000000  -1.000000  34522.722293  0.000000  0.000000  786.314762
T  1821  184259.759299  0.942284  N  -1  -1.000000  -1.000000  0.000000  0.000000  984.277662  35089.296268
T  1834  105333.415033  0.556400  N  -1  -1.000000  -1.000000  0.000000  0.000000  950.337053  22966.943682
G  1847  211212.410115  1.164292  N  -1  -1.000000  -1.000000  0.000000  0.000000  40864.493296  0.000000
A  1857  185515.245968  1.034641  N  -1  -1.000000  -1.000000  35587.994867  0.000000  0.000000  0.000000
T  1869  175184.376418  0.929782  N  -1  -1.000000  -1.000000  0.000000  0.000000  407.287309  34040.876585
A  1879  138761.616348  0.765190  N  -1  -1.000000  -1.000000  27263.086977  0.000000  0.000000  0.000000
C  1888  297595.200000  1.733875  N  -1  -1.000000  -1.000000  0.000000  55039.200000  0.000000  98.289345
C  1902  224563.200000  1.173395  N  -1  -1.000000  -1.000000  0.000000  43860.000000  0.000000  0.000000
C  1914  183763.200000  0.959244  N  -1  -1.000000  -1.000000  0.000000  35088.000000  0.000000  98.289345
T  1929  263939.655213  1.401005  N  -1  -1.000000  -1.000000  0.000000  0.000000  305.465481  46163.229170
C  1938  88780.800000  0.450635  N  -1  -1.000000  -1.000000  0.000000  19176.000000  0.000000  0.000000
C  1951  220279.200000  1.175042  N  -1  -1.000000  -1.000000  39.454540  43003.200000  0.000000  0.000000
A  1961  199876.698441  1.004610  N  -1  -1.000000  -1.000000  37481.812775  0.000000  0.000000  0.000000
A  1972  154582.886793  0.781409  N  -1  -1.000000  -1.000000  33970.358736  0.000000  0.000000  425.920496
T  1985  205555.784112  1.055579  N  -1  -1.000000  -1.000000  0.000000  0.000000  0.000000  35908.374145
C  1996  169768.800000  0.858416  N  -1  -1.000000  -1.000000  0.000000  29824.800000  0.000000  0.000000
A  2007  191315.063313  0.952430  N  -1  -1.000000  -1.000000  37126.721917  0.000000  0.000000  0.000000
C  2016  265404.000000  1.395082  N  -1  -1.000000  -1.000000  0.000000  50959.200000  0.000000  98.289345
A  2029  202362.334447  1.041352  N  -1  -1.000000  -1.000000  37679.085474  0.000000  0.000000  0.000000
A  2041  150321.796499  0.766219  N  -1  -1.000000  -1.000000  29117.450345  0.000000  0.000000  229.341806
T  2054  198380.661906  1.073345  N  -1  -1.000000  -1.000000  0.000000  0.000000  678.812181  34368.507736
A  2064  177742.701634  0.907848  N  -1  -1.000000  -1.000000  29748.722982  0.000000  1120.040099  0.000000
G  2077  110001.513930  0.574327  N  -1  -1.000000  -1.000000  0.000000  0.000000  20703.771520  0.000000
G  2090  264906.453632  1.451196  N  -1  -1.000000  -1.000000  0.000000  0.000000  49349.645558  0.000000
G  2103  233715.033915  1.207356  N  -1  -1.000000  -1.000000  0.000000  0.000000  39371.106497  65.526230
T  2115  95635.532965  0.486963  N  -1  -1.000000  -1.000000  0.000000  0.000000  203.643654  18412.870684
T  2128  106480.124062  0.563451  N  -1  -1.000000  -1.000000  0.000000  0.000000  407.287309  20083.789554
C  2138  99225.600000  0.549741  N  -1  -1.000000  -1.000000  0.000000  22195.200000  0.000000  0.000000
C  2150  196003.200000  1.196037  N  -1  -1.000000  -1.000000  0.000000  37536.000000  0.000000  32.763115
T  2165  233011.274562  1.427404  N  -1  -1.000000  -1.000000  0.000000  0.000000  814.574617  40265.868453
C  2175  96451.200000  0.562364  N  -1  -1.000000  -1.000000  0.000000  18727.200000  475.168527  0.000000
G  2190  143534.835670  0.889767  N  -1  -1.000000  -1.000000  315.636318  0.000000  25251.813133  0.000000
G  2201  160708.783849  1.017811  N  -1  -1.000000  -1.000000  78.909080  0.000000  26711.259322  0.000000
A  2215  193011.608523  1.184359  N  -1  -1.000000  -1.000000  33733.631498  0.000000  0.000000  0.000000
T  2225  175708.586259  1.127944  N  -1  -1.000000  -1.000000  0.000000  0.000000  169.703045  33451.140513
T  2238  119585.370100  0.797358  N  -1  -1.000000  -1.000000  0.000000  0.000000  0.000000  22737.601877
C  2248  130723.200000  0.857921  N  -1  -1.000000  -1.000000  0.000000  25051.200000  0.000000  0.000000
T  2262  222461.551501  1.437124  N  -1  -1.000000  -1.000000  0.000000  0.000000  237.584263  42264.418474
C  2272  114892.800000  0.687487  N  -1  -1.000000  -1.000000  118.363619  21868.800000  0.000000  0.000000
A  2284  220235.240959  1.385050  N  -1  -1.000000  -1.000000  41308.903132  0.000000  0.000000  0.000000
C  2293  212894.400000  1.349728  N  -1  -1.000000  -1.000000  0.000000  40596.000000  0.000000  393.157381
C  2307  191760.000000  1.132158  N  -1  -1.000000  -1.000000  0.000000  36924.000000  0.000000  0.000000
T  2322  239039.687740  1.372229  N  -1  -1.000000  -1.000000  0.000000  0.000000  305.465481  41248.761906
C  2332  71073.600000  0.390447  N  -1  -1.000000  -1.000000  0.000000  16075.200000  0.000000  0.000000
C  2344  225338.400000  1.326789  N  -1  -1.000000  -1.000000  0.000000  37209.600000  0.000000  98.289345
A  2356  167879.066693  0.960404  N  -1  -1.000000  -1.000000  31800.359049  0.000000  0.000000  65.526230
T  2368  280255.686530  1.560185  N  -1  -1.000000  -1.000000  0.000000  0.000000  237.584263  48423.884112
C  2380  126072.000000  0.647908  N  -1  -1.000000  -1.000000  78.909080  24194.400000  0.000000  0.000000
A  2391  176677.429061  0.955302  N  -1  -1.000000  -1.000000  33812.540577  0.000000  0.000000  0.000000
A  2403  162592.158365  0.850722  N  -1  -1.000000  -1.000000  30853.450095  0.000000  0.000000  0.000000
C  2414  257244.000000  1.387821  N  -1  -1.000000  -1.000000  0.000000  44227.200000  0.000000  0.000000
A  2426  166300.885103  0.876222  N  -1  -1.000000  -1.000000  31405.813652  0.000000  0.000000  0.000000
A  2437  127911.617913  0.683116  N  -1  -1.000000  -1.000000  27065.814278  0.000000  0.000000  0.000000
A  2451  178413.428810  1.012939  N  -1  -1.000000  -1.000000  34128.176895  0.000000  0.000000  0.000000
C  2461  218688.000000  1.170278  N  -1  -1.000000  -1.000000  0.000000  41616.000000  0.000000  131.052460
C  2475  188047.200000  1.009902  N  -1  -1.000000  -1.000000  0.000000  36720.000000  0.000000  0.000000
C  2487  173236.800000  0.920394  N  -1  -1.000000  -1.000000  0.000000  32884.800000  0.000000  98.289345
T  2501  271180.303649  1.527618  N  -1  -1.000000  -1.000000  0.000000  0.000000  576.990354  46687.439012
A  2512  186343.791303  0.970393  N  -1  -1.000000  -1.000000  34996.176770  0.000000  67.881218  0.000000
A  2524  157423.613656  0.815684  N  -1  -1.000000  -1.000000  29985.450220  0.000000  0.000000  32.763115
G  2536  121134.033698  0.629336  N  -1  -1.000000  -1.000000  0.000000  0.000000  20907.415175  0.000000
C  2547  160507.200000  0.897350  N  -1  -1.000000  -1.000000  39.454540  30600.000000  0.000000  0.000000
A  2559  158804.522548  0.890716  N  -1  -1.000000  -1.000000  26789.632499  0.000000  0.000000  0.000000
C  2569  262548.000000  1.447519  N  -1  -1.000000  -1.000000  0.000000  44145.600000  0.000000  589.736072
A  2582  204887.424991  1.079540  N  -1  -1.000000  -1.000000  39454.539763  0.000000  0.000000  327.631151
T  2594  252079.407548  1.337921  N  -1  -1.000000  -1.000000  0.000000  0.000000  203.643654  42035.076668
A  2605  157029.068258  0.806044  N  -1  -1.000000  -1.000000  29196.359425  0.000000  0.000000  0.000000
A  2618  194471.426494  1.006614  N  -1  -1.000000  -1.000000  33773.086037  0.000000  0.000000  196.578691
C  2628  236476.800000  1.274651  N  -1  -1.000000  -1.000000  0.000000  36189.600000  0.000000  688.025417
A  2641  202638.516225  1.063517  N  -1  -1.000000  -1.000000  34404.358674  0.000000  0.000000  65.526230
T  2654  179509.107611  0.920287  N  -1  -1.000000  -1.000000  0.000000  0.000000  203.643654  29388.514241
C  2667  107508.000000  0.535145  N  -1  -1.000000  -1.000000  0.000000  18196.800000  0.000000  0.000000
G  2682  100735.727659  0.515021  N  -1  -1.000000  -1.000000  0.000000  0.000000  16664.839043  0.000000
T  2694  64412.284279  0.339390  N  -1  -1.000000  -1.000000  0.000000  0.000000  101.821827  12253.405046
C  2706  97920.000000  0.576085  N  -1  -1.000000  -1.000000  0.000000  18564.000000  0.000000  0.000000
G  2721  90994.772862  0.571295  N  -1  -1.000000  -1.000000  0.000000  0.000000  15510.858336  0.000000
T  2732  67524.780213  0.471642  N  -1  -1.000000  -1.000000  0.000000  0.000000  0.000000  12908.667348
T  2745  124532.600480  0.927830  N  -1  -1.000000  -1.000000  0.000000  0.000000  101.821827  20411.420705
C  2756  146716.800000  1.153205  N  -1  -1.000000  -1.000000  78.909080  24072.000000  0.000000  0.000000
A  2767  212778.332944  1.799405  N  -1  -1.000000  -1.000000  35075.085850  0.000000  0.000000  0.000000
C  2777  196492.800000  1.647555  N  -1  -1.000000  -1.000000  0.000000  36516.000000  0.000000  131.052460
C  2791  213832.800000  1.767774  N  -1  -1.000000  -1.000000  0.000000  35496.000000  101.821827  0.000000
T  2806  205293.679191  1.560052  N  -1  -1.000000  -1.000000  0.000000  0.000000  746.693399  35089.296268
G  2819  192103.847220  1.352369  N  -1  -1.000000  -1.000000  236.727239  0.000000  32413.281642  0.000000
C  2829  163934.400000  1.058878  N  -1  -1.000000  -1.000000  197.272699  27907.200000  0.000000  0.000000
A  2842  138761.616348  0.859628  N  -1  -1.000000  -1.000000  22923.087603  0.000000  0.000000  0.000000
C  2851  218851.200000  1.316817  N  -1  -1.000000  -1.000000  197.272699  41330.400000  0.000000  0.000000
C  2865  194330.400000  1.071696  N  -1  -1.000000  -1.000000  433.999937  32925.600000  0.000000  0.000000
A  2878  190525.972517  1.011770  N  -1  -1.000000  -1.000000  32471.086225  0.000000  203.643654  0.000000
T  2891  200411.975042  1.040072  N  -1  -1.000000  -1.000000  197.272699  0.000000  984.277662  33975.350354
G  2904  179851.287353  0.939398  N  -1  -1.000000  -1.000000  552.363557  0.000000  33465.440523  0.000000
G  2917  144824.578814  0.763079  N  -1  -1.000000  -1.000000  315.636318  0.000000  27525.833939  0.000000
A  2931  188474.336450  1.030540  N  -1  -1.000000  -1.000000  28920.177647  0.000000  135.762436  0.000000
G  2943  125172.966175  0.690773  N  -1  -1.000000  -1.000000  0.000000  0.000000  21246.821265  131.052460
T  2956  93768.035405  0.537310  N  -1  -1.000000  -1.000000  0.000000  0.000000  33.940609  17823.134612
T  2968  82792.391847  0.494291  N  -1  -1.000000  -1.000000  0.000000  0.000000  0.000000  15529.716555
T  2980  94521.587052  0.583826  N  -1  -1.000000  -1.000000  0.000000  0.000000  0.000000  17888.660842
C  2991  102367.200000  0.684880  N  -1  -1.000000  -1.000000  0.000000  17136.000000  0.000000  65.526230
T  3005  195923.428274  1.396749  N  -1  -1.000000  -1.000000  0.000000  0.000000  169.703045  37481.003670
T  3018  149760.199103  1.063556  N  -1  -1.000000  -1.000000  0.000000  0.000000  0.000000  24932.730588
C  3029  79641.600000  0.586697  N  -1  -1.000000  -1.000000  0.000000  15177.600000  0.000000  0.000000
C  3042  226562.400000  1.802053  N  -1  -1.000000  -1.000000  0.000000  34965.600000  67.881218  0.000000
G  3057  119912.171772  0.895546  N  -1  -1.000000  -1.000000  0.000000  0.000000  20262.543603  0.000000
T  3068  88100.016493  0.693470  N  -1  -1.000000  -1.000000  0.000000  0.000000  0.000000  15038.269829
G  3081  185553.309674  1.504467  N  -1  -1.000000  -1.000000  236.727239  0.000000  31225.360326  0.000000
T  3093  108085.516701  0.815657  N  -1  -1.000000  -1.000000  0.000000  0.000000  0.000000  18445.633799
A  3104  83209.624361  0.616172  N  -1  -1.000000  -1.000000  15584.543207  0.000000  305.465481  0.000000
T  3116  220299.185905  1.645110  N  -1  -1.000000  -1.000000  39.454540  0.000000  576.990354  34139.165930
G  3129  190508.638595  1.307498  N  -1  -1.000000  -1.000000  355.090858  0.000000  29222.864392  0.000000
C  3139  221217.600000  1.523923  N  -1  -1.000000  -1.000000  315.636318  34068.000000  0.000000  0.000000
T  3155  198380.661906  1.302488  N  -1  -1.000000  -1.000000  0.000000  0.000000  67.881218  30666.275730
C  3166  100204.800000  0.610324  N  -1  -1.000000  -1.000000  789.090795  19380.000000  0.000000  0.000000
C  3178  177153.600000  1.168967  N  -1  -1.000000  -1.000000  552.363557  29498.400000  0.000000  0.000000
A  3191  195694.517226  1.244312  N  -1  -1.000000  -1.000000  33062.904322  0.000000  0.000000  98.289345
C  3199  164587.200000  0.979506  N  -1  -1.000000  -1.000000  749.636256  27132.000000  0.000000  262.104921
T  3215  224165.233486  1.350929  N  -1  -1.000000  -1.000000  0.000000  0.000000  135.762436  38005.213511
T  3228  132231.932527  0.744792  N  -1  -1.000000  -1.000000  0.000000  0.000000  0.000000  21852.997769
C  3239  84986.400000  0.465821  N  -1  -1.000000  -1.000000  236.727239  13953.600000  0.000000  0.000000
A  3252  183187.428121  1.084507  N  -1  -1.000000  -1.000000  30932.359175  0.000000  0.000000  0.000000
C  3261  178581.600000  1.061842  N  -1  -1.000000  -1.000000  197.272699  30722.400000  0.000000  0.000000
C  3275  197553.600000  1.205203  N  -1  -1.000000  -1.000000  197.272699  33456.000000  0.000000  0.000000
A  3287  177387.610776  1.082724  N  -1  -1.000000  -1.000000  30340.541078  0.000000  0.000000  65.526230
T  3299  235108.113928  1.370470  N  -1  -1.000000  -1.000000  0.000000  0.000000  33.940609  36104.952836
C  3311  103264.800000  0.582271  N  -1  -1.000000  -1.000000  0.000000  17299.200000  0.000000  0.000000
T  3326  170040.567348  1.011512  N  -1  -1.000000  -1.000000  0.000000  0.000000  271.524872  28831.541284
C  3337  78540.000000  0.465696  N  -1  -1.000000  -1.000000  0.000000  14932.800000  0.000000  0.000000
G  3351  98665.350507  0.640317  N  -1  -1.000000  -1.000000  0.000000  0.000000  16087.848689  0.000000
C  3360  118075.200000  0.783348  N  -1  -1.000000  -1.000000  0.000000  19380.000000  271.524872  0.000000
T  3376  247754.676355  1.608374  N  -1  -1.000000  -1.000000  0.000000  0.000000  543.049745  37743.108590
C  3387  122971.200000  0.766189  N  -1  -1.000000  -1.000000  0.000000  20889.600000  101.821827  0.000000
T  3401  231897.328649  1.496729  N  -1  -1.000000  -1.000000  0.000000  0.000000  407.287309  35679.032339
G  3414  154531.593002  0.975760  N  -1  -1.000000  -1.000000  0.000000  0.000000  26032.447141  0.000000
C  3423  94574.400000  0.605916  N  -1  -1.000000  -1.000000  0.000000  17952.000000  101.821827  0.000000
A  3437  122703.618664  0.863918  N  -1  -1.000000  -1.000000  20595.269756  0.000000  509.109136  0.000000
G  3448  75280.270872  0.522869  N  -1  -1.000000  -1.000000  0.000000  0.000000  13983.530928  0.000000
G  3461  220647.899431  1.640513  N  -1  -1.000000  -1.000000  78.909080  0.000000  35943.104983  0.000000
A  3475  232032.148349  1.560298  N  -1  -1.000000  -1.000000  37915.812713  0.000000  0.000000  0.000000
C  3484  158222.400000  0.976399  N  -1  -1.000000  -1.000000  749.636256  29661.600000  0.000000  65.526230
C  3498  229132.800000  1.379806  N  -1  -1.000000  -1.000000  0.000000  38515.200000  0.000000  0.000000
A  3510  156279.432003  0.951766  N  -1  -1.000000  -1.000000  26118.905323  0.000000  0.000000  0.000000
G  3523  125919.659574  0.751624  N  -1  -1.000000  -1.000000  0.000000  0.000000  19210.384722  0.000000
A  3538  217512.877716  1.386029  N  -1  -1.000000  -1.000000  36811.085599  0.000000  0.000000  0.000000
T  3548  126531.150500  0.775168  N  -1  -1.000000  -1.000000  0.000000  40.800000  0.000000  20706.288741
C  3560  119421.600000  0.717565  N  -1  -1.000000  -1.000000  0.000000  18441.600000  0.000000  0.000000
A  3572  171429.975272  1.032101  N  -1  -1.000000  -1.000000  29117.450345  0.000000  0.000000  0.000000
A  3584  121322.709772  0.690460  N  -1  -1.000000  -1.000000  22686.360364  0.000000  0.000000  32.763115
T  3597  128660.752982  0.776091  N  -1  -1.000000  -1.000000  0.000000  0.000000  135.762436  21689.182193
G  3610  187318.221344  1.205058  N  -1  -1.000000  -1.000000  0.000000  0.000000  31429.003980  0.000000
A  3622  219091.059306  1.383562  N  -1  -1.000000  -1.000000  33733.631498  0.000000  0.000000  0.000000
C  3631  202123.200000  1.284556  N  -1  -1.000000  -1.000000  39.454540  37903.200000  0.000000  327.631151
C  3644  187802.400000  1.159753  N  -1  -1.000000  -1.000000  0.000000  35332.800000  135.762436  0.000000
G  3660  124120.807294  0.738281  N  -1  -1.000000  -1.000000  0.000000  0.000000  20262.543603  0.000000
G  3673  130739.226059  0.823387  N  -1  -1.000000  -1.000000  0.000000  0.000000  21654.108574  0.000000
C  3683  93758.400000  0.588924  N  -1  -1.000000  -1.000000  0.000000  15300.000000  33.940609  0.000000
A  3698  115443.983348  0.737018  N  -1  -1.000000  -1.000000  19017.088166  0.000000  0.000000  0.000000
C  3707  222278.400000  1.471671  N  -1  -1.000000  -1.000000  276.181778  36230.400000  0.000000  229.341806
G  3723  101176.955577  0.627907  N  -1  -1.000000  -1.000000  0.000000  0.000000  16529.076607  327.631151
T  3735  112901.694621  0.712830  N  -1  -1.000000  -1.000000  0.000000  0.000000  305.465481  18412.870684
T  3749  82628.576272  0.547414  N  -1  -1.000000  -1.000000  0.000000  0.000000  746.693399  13891.560801
G  3761  125512.372265  0.914164  N  -1  -1.000000  -1.000000  0.000000  0.000000  23181.435981  0.000000
G  3774  135830.317416  1.047780  N  -1  -1.000000  -1.000000  0.000000  0.000000  25659.100441  0.000000
G  3786  162541.576738  1.306194  N  -1  -1.000000  -1.000000  0.000000  122.400000  26405.793841  0.000000
C  3797  145778.400000  1.136398  N  -1  -1.000000  -1.000000  0.000000  24480.000000  0.000000  0.000000
C  3811  180009.600000  1.386982  N  -1  -1.000000  -1.000000  0.000000  32966.400000  0.000000  0.000000
C  3823  145778.400000  1.053235  N  -1  -1.000000  -1.000000  39.454540  26805.600000  0.000000  0.000000
C  3835  138597.600000  0.979879  N  -1  -1.000000  -1.000000  118.363619  22888.800000  0.000000  0.000000
A  3848  175454.338328  1.318457  N  -1  -1.000000  -1.000000  28525.632249  0.000000  0.000000  556.972957
C  3857  167810.400000  1.194352  N  -1  -1.000000  -1.000000  591.818096  28192.800000  0.000000  851.840992
T  3873  193105.800375  1.322695  N  -1  -1.000000  -1.000000  0.000000  0.000000  712.752790  31944.037219
T  3886  110542.750334  0.703906  N  -1  -1.000000  -1.000000  0.000000  0.000000  543.049745  18216.291993
G  3898  175167.483305  1.126154  N  -1  -1.000000  -1.000000  315.636318  0.000000  28272.527338  0.000000
G  3911  108406.305304  0.679754  N  -1  -1.000000  -1.000000  355.090858  0.000000  20126.781166  0.000000
G  3924  134812.099145  0.875033  N  -1  -1.000000  -1.000000  315.636318  0.000000  22163.217709  0.000000
A  3938  250891.418355  1.640151  N  -1  -1.000000  -1.000000  37718.540014  0.000000  0.000000  32.763115
G  3949  128804.611343  0.804744  N  -1  -1.000000  -1.000000  0.000000  0.000000  20737.712129  688.025417
C  3960  196288.800000  1.239516  N  -1  -1.000000  -1.000000  0.000000  29580.000000  0.000000  32.763115
T  3976  180229.896143  1.098103  N  -1  -1.000000  -1.000000  0.000000  40.800000  169.703045  30371.407694
T  3988  111001.433945  0.674346  N  -1  -1.000000  -1.000000  0.000000  40.800000  0.000000  18281.818224
C  3997  62709.600000  0.394586  N  -1  -1.000000  -1.000000  0.000000  13668.000000  0.000000  360.394266
C  4009  189352.800000  1.297955  N  -1  -1.000000  -1.000000  118.363619  27744.000000  0.000000  0.000000
A  4021  134934.525991  0.877529  N  -1  -1.000000  -1.000000  22291.814966  0.000000  0.000000  0.000000
A  4034  133080.162622  0.888723  N  -1  -1.000000  -1.000000  21502.724171  0.000000  0.000000  0.000000
C  4044  199552.800000  1.311031  N  -1  -1.000000  -1.000000  118.363619  30110.400000  0.000000  0.000000
G  4060  105385.591099  0.664120  N  -1  -1.000000  -1.000000  0.000000  0.000000  15850.264426  0.000000
C  4070  129458.400000  0.898181  N  -1  -1.000000  -1.000000  0.000000  21787.200000  0.000000  0.000000
C  4083  169156.800000  1.173076  N  -1  -1.000000  -1.000000  0.000000  27295.200000  33.940609  0.000000
G  4098  107422.027642  0.759240  N  -1  -1.000000  -1.000000  0.000000  0.000000  15748.442599  32.763115
T  4110  56254.268620  0.419165  N  -1  -1.000000  -1.000000  0.000000  0.000000  101.821827  8321.831234
T  4124  77648.582777  0.603186  N  -1  -1.000000  -1.000000  0.000000  0.000000  271.524872  12581.036197
G  4136  110171.216975  0.846009  N  -1  -1.000000  -1.000000  0.000000  0.000000  19991.018730  0.000000
G  4149  131825.325548  1.077828  N  -1  -1.000000  -1.000000  0.000000  0.000000  21925.633446  229.341806
A  4162  173876.156737  1.425267  N  -1  -1.000000  -1.000000  26631.814340  0.000000  0.000000  32.763115
T  4173  137441.267827  1.090154  N  -1  -1.000000  -1.000000  0.000000  81.600000  0.000000  20214.842014
T  4187  84266.732027  0.703020  N  -1  -1.000000  -1.000000  0.000000  40.800000  0.000000  13760.508340
C  4198  102040.800000  0.866573  N  -1  -1.000000  -1.000000  0.000000  16932.000000  0.000000  0.000000
G  4213  56375.351631  0.490176  N  -1  -1.000000  -1.000000  0.000000  0.000000  8315.449217  0.000000
A  4225  142904.343023  1.377628  N  -1  -1.000000  -1.000000  23751.632938  0.000000  0.000000  0.000000
A  4237  134342.707894  1.252258  N  -1  -1.000000  -1.000000  22252.360427  0.000000  0.000000  0.000000
G  4248  91639.644434  0.796249  N  -1  -1.000000  -1.000000  0.000000  0.000000  13542.303011  131.052460
C  4260  134721.600000  1.156524  N  -1  -1.000000  -1.000000  0.000000  19869.600000  0.000000  0.000000
A  4273  112208.711087  0.943379  N  -1  -1.000000  -1.000000  16807.633939  0.000000  0.000000  0.000000
G  4286  58276.025738  0.498163  N  -1  -1.000000  -1.000000  0.000000  0.000000  8892.439571  0.000000
A  4299  177111.428998  1.680028  N  -1  -1.000000  -1.000000  28762.359488  0.000000  0.000000  0.000000
G  4310  83426.017044  0.762656  N  -1  -1.000000  -1.000000  0.000000  285.600000  12490.144130  163.815575
C  4322  110649.600000  1.012304  N  -1  -1.000000  -1.000000  0.000000  18564.000000  0.000000  0.000000
C  4336  170584.800000  1.548441  N  -1  -1.000000  -1.000000  0.000000  28233.600000  0.000000  0.000000
C  4348  122155.200000  1.004677  N  -1  -1.000000  -1.000000  0.000000  22766.400000  0.000000  0.000000
A  4359  119902.346341  1.003270  N  -1  -1.000000  -1.000000  21976.178648  0.000000  0.000000  0.000000
A  4371  94611.986353  0.801338  N  -1  -1.000000  -1.000000  17478.361115  0.000000  237.584263  0.000000
A  4384  120257.437199  1.015990  N  -1  -1.000000  -1.000000  18149.088291  0.000000  475.168527  0.000000
G  4394  106268.046934  0.908908  N  -1  -1.000000  -1.000000  0.000000  0.000000  19380.087767  0.000000
G  4407  195430.026907  1.680045  N  -1  -1.000000  -1.000000  0.000000  0.000000  35535.817675  0.000000
G  4420  161998.526993  1.245762  N  -1  -1.000000  -1.000000  0.000000  0.000000  25862.744096  0.000000
G  4433  144111.826024  1.121245  N  -1  -1.000000  -1.000000  0.000000  0.000000  22740.208063  0.000000
G  4447  148524.105201  1.103473  N  -1  -1.000000  -1.000000  78.909080  0.000000  24131.773034  0.000000
A  4460  166221.976023  1.201161  N  -1  -1.000000  -1.000000  27420.905136  0.000000  0.000000  0.000000
A  4472  119468.346404  0.866038  N  -1  -1.000000  -1.000000  21897.269569  0.000000  0.000000  0.000000
A  4485  140734.343336  1.022188  N  -1  -1.000000  -1.000000  20910.906075  0.000000  0.000000  0.000000
C  4495  179152.800000  1.281836  N  -1  -1.000000  -1.000000  0.000000  26356.800000  0.000000  32.763115
T  4510  122599.576689  0.827164  N  -1  -1.000000  -1.000000  0.000000  0.000000  509.109136  19559.579712
G  4523  183245.348258  1.234383  N  -1  -1.000000  -1.000000  0.000000  0.000000  26609.437495  0.000000
G  4536  118045.438274  0.755981  N  -1  -1.000000  -1.000000  0.000000  0.000000  19414.028376  0.000000
A  4549  124991.981970  0.842206  N  -1  -1.000000  -1.000000  20240.178899  0.000000  0.000000  0.000000
T  4561  117029.847123  0.808722  N  -1  -1.000000  -1.000000  0.000000  40.800000  67.881218  19264.711676
C  4573  103591.200000  0.729508  N  -1  -1.000000  -1.000000  0.000000  15585.600000  0.000000  0.000000
G  4588  79862.253094  0.580782  N  -1  -1.000000  -1.000000  0.000000  0.000000  13202.896920  0.000000
A  4599  144403.615534  1.120519  N  -1  -1.000000  -1.000000  21463.269631  0.000000  0.000000  0.000000
C  4609  132844.800000  1.011260  N  -1  -1.000000  -1.000000  118.363619  21746.400000  0.000000  0.000000
C  4623  165321.600000  1.266088  N  -1  -1.000000  -1.000000  0.000000  27172.800000  0.000000  0.000000
C  4635  122604.000000  0.948995  N  -1  -1.000000  -1.000000  0.000000  19584.000000  0.000000  98.289345
T  4649  222297.735926  1.720651  N  -1  -1.000000  -1.000000  0.000000  0.000000  135.762436  32566.536405
T  4662  101729.472373  0.764313  N  -1  -1.000000  -1.000000  0.000000  0.000000  0.000000  18445.633799
T  4675  85511.730400  0.650439  N  -1  -1.000000  -1.000000  0.000000  0.000000  0.000000  15791.821476
T  4687  82825.154962  0.649509  N  -1  -1.000000  -1.000000  0.000000  0.000000  0.000000  13301.824729
C  4699  88576.800000  0.713758  N  -1  -1.000000  -1.000000  0.000000  13423.200000  0.000000  0.000000
A  4709  148822.523988  1.213909  N  -1  -1.000000  -1.000000  22804.723983  0.000000  33.940609  32.763115
T  4721  179181.476460  1.383708  N  -1  -1.000000  -1.000000  0.000000  40.800000  475.168527  26210.492077
G  4735  176660.870103  1.328562  N  -1  -1.000000  -1.000000  0.000000  0.000000  26303.972013  0.000000
C  4746  198328.800000  1.443934  N  -1  -1.000000  -1.000000  0.000000  29661.600000  0.000000  0.000000
T  4761  143961.127731  1.023514  N  -1  -1.000000  -1.000000  0.000000  40.800000  67.881218  23753.258445
C  4771  115341.600000  0.807773  N  -1  -1.000000  -1.000000  0.000000  15626.400000  0.000000  98.289345
A  4783  151781.614470  1.149043  N  -1  -1.000000  -1.000000  22844.178523  0.000000  0.000000  0.000000
T  4795  171809.775563  1.253179  N  -1  -1.000000  -1.000000  0.000000  0.000000  67.881218  24867.204358
A  4807  129687.072202  0.889920  N  -1  -1.000000  -1.000000  19135.451785  0.000000  0.000000  0.000000
G  4820  90315.960681  0.600445  N  -1  -1.000000  -1.000000  0.000000  0.000000  13304.718747  0.000000
A  4834  175691.065566  1.166692  N  -1  -1.000000  -1.000000  25803.269005  0.000000  0.000000  0.000000
C  4844  192127.200000  1.253473  N  -1  -1.000000  -1.000000  433.999937  29049.600000  0.000000  0.000000
G  4859  53388.578035  0.345400  N  -1  -1.000000  -1.000000  157.818159  0.000000  7806.340081  0.000000
A  4870  196601.971641  1.382153  N  -1  -1.000000  -1.000000  32589.449845  0.000000  0.000000  0.000000
A  4883  114497.074393  0.805917  N  -1  -1.000000  -1.000000  18701.451848  0.000000  0.000000  0.000000
G  4895  76162.726707  0.547444  N  -1  -1.000000  -1.000000  0.000000  0.000000  11098.579159  0.000000
C  4907  119788.800000  0.885971  N  -1  -1.000000  -1.000000  0.000000  17707.200000  67.881218  0.000000
G  4922  98936.875379  0.749482  N  -1  -1.000000  -1.000000  0.000000  0.000000  16189.670517  0.000000
G  4934  108474.186522  0.869744  N  -1  -1.000000  -1.000000  0.000000  0.000000  17615.176097  0.000000
C  4944  50836.800000  0.414661  N  -1  -1.000000  -1.000000  0.000000  8119.200000  203.643654  0.000000
T  4960  150218.882715  1.266062  N  -1  -1.000000  -1.000000  0.000000  0.000000  0.000000  22147.865805
T  4973  66214.255609  0.570305  N  -1  -1.000000  -1.000000  0.000000  0.000000  0.000000  11991.300125
T  4986  104514.337156  1.009683  N  -1  -1.000000  -1.000000  0.000000  0.000000  0.000000  15464.190325
C  4997  90902.400000  0.836849  N  -1  -1.000000  -1.000000  78.909080  13627.200000  0.000000  0.000000
A  5008  128503.436009  1.310529  N  -1  -1.000000  -1.000000  20989.815154  0.000000  0.000000  0.000000
A  5019  97768.349534  0.983038  N  -1  -1.000000  -1.000000  17636.179274  0.000000  0.000000  196.578691
A  5031  125228.709209  1.232374  N  -1  -1.000000  -1.000000  19924.542581  0.000000  0.000000  32.763115
T  5044  116767.742202  1.142991  N  -1  -1.000000  -1.000000  0.000000  0.000000  0.000000  17331.687886
A  5054  89837.987041  0.864301  N  -1  -1.000000  -1.000000  14755.997872  0.000000  0.000000  131.052460
A  5067  113550.165439  1.112372  N  -1  -1.000000  -1.000000  18504.179149  0.000000  0.000000  0.000000
G  5081  63061.651614  0.582015  N  -1  -1.000000  -1.000000  0.000000  0.000000  10351.885760  0.000000
C  5092  134436.000000  1.349286  N  -1  -1.000000  -1.000000  0.000000  20236.800000  0.000000  0.000000
G  5107  103654.620037  0.973675  N  -1  -1.000000  -1.000000  0.000000  0.000000  15714.501990  65.526230
C  5116  153571.200000  1.443730  N  -1  -1.000000  -1.000000  0.000000  25744.800000  339.406090  0.000000
T  5129  185275.415867  1.644875  N  -1  -1.000000  -1.000000  0.000000  0.000000  101.821827  31485.353607
T  5141  58351.107986  0.493184  N  -1  -1.000000  -1.000000  0.000000  0.000000  0.000000  10320.381255
T  5156  77288.188511  0.675753  N  -1  -1.000000  -1.000000  0.000000  0.000000  0.000000  9861.697644
C  5168  82497.600000  0.752857  N  -1  -1.000000  -1.000000  0.000000  10893.600000  0.000000  0.000000
G  5183  45174.950645  0.425567  N  -1  -1.000000  -1.000000  157.818159  0.000000  6550.537547  0.000000
A  5195  134855.616911  1.326195  N  -1  -1.000000  -1.000000  21897.269569  0.000000  0.000000  0.000000
A  5207  116272.528683  1.119980  N  -1  -1.000000  -1.000000  19293.269944  0.000000  0.000000  0.000000
G  5218  88822.573883  0.813858  N  -1  -1.000000  -1.000000  0.000000  0.000000  13304.718747  131.052460
T  5232  59071.896518  0.564868  N  -1  -1.000000  -1.000000  0.000000  0.000000  0.000000  9599.592723
T  5244  56876.767807  0.568097  N  -1  -1.000000  -1.000000  0.000000  0.000000  0.000000  10254.855025
T  5257  57728.608799  0.638247  N  -1  -1.000000  -1.000000  0.000000  0.000000  0.000000  9730.645183
G  5269  131927.147376  1.698036  N  -1  -1.000000  -1.000000  39.454540  0.000000  19380.087767  0.000000
C  5279  98328.000000  1.156098  N  -1  -1.000000  -1.000000  0.000000  14769.600000  339.406090  0.000000
A  5291  88575.441769  1.016291  N  -1  -1.000000  -1.000000  14677.088792  0.000000  0.000000  0.000000
T  5304  163881.101710  1.867307  N  -1  -1.000000  -1.000000  0.000000  40.800000  0.000000  24736.151897
A  5314  110196.529559  1.106014  N  -1  -1.000000  -1.000000  18030.724672  0.000000  0.000000  65.526230
G  5326  50876.972965  0.523598  N  -1  -1.000000  -1.000000  39.454540  0.000000  9707.014188  32.763115
A  5339  125465.436448  1.384393  N  -1  -1.000000  -1.000000  18030.724672  0.000000  0.000000  0.000000
T  5351  99534.343661  1.055588  N  -1  -1.000000  -1.000000  78.909080  122.400000  0.000000  11827.484550
C  5365  69645.600000  0.708219  N  -1  -1.000000  -1.000000  0.000000  10036.800000  0.000000  0.000000
G  5380  82373.858163  0.826915  N  -1  -1.000000  -1.000000  78.909080  0.000000  10827.054287  0.000000
A  5392  122348.527806  1.198550  N  -1  -1.000000  -1.000000  18346.360990  0.000000  0.000000  0.000000
G  5403  82407.798772  0.814930  N  -1  -1.000000  -1.000000  0.000000  0.000000  13610.184229  0.000000
G  5416  190848.044685  1.917482  N  -1  -1.000000  -1.000000  0.000000  0.000000  27763.418203  0.000000
T  5428  47015.070163  0.428353  N  -1  -1.000000  -1.000000  0.000000  122.400000  0.000000  8420.120580
T  5441  62872.417869  0.641089  N  -1  -1.000000  -1.000000  0.000000  81.600000  0.000000  11368.800938
T  5453  59104.659633  0.633227  N  -1  -1.000000  -1.000000  0.000000  0.000000  0.000000  9796.171414
G  5464  115601.714423  1.227695  N  -1  -1.000000  -1.000000  0.000000  0.000000  16529.076607  0.000000
G  5477  91402.060170  0.980970  N  -1  -1.000000  -1.000000  236.727239  0.000000  15103.571027  0.000000
A  5490  122190.709647  1.322955  N  -1  -1.000000  -1.000000  14519.270633  0.000000  0.000000  0.000000
G  5502  79862.253094  0.818123  N  -1  -1.000000  -1.000000  946.908954  0.000000  9469.429925  0.000000
A  5517  185002.336951  1.900084  N  -1  -1.000000  -1.000000  26947.450658  0.000000  0.000000  0.000000
G  5528  137561.288478  1.327418  N  -1  -1.000000  -1.000000  1183.636193  0.000000  16359.373562  98.289345
T  5543  55566.243203  0.509100  N  -1  -1.000000  -1.000000  0.000000  0.000000  0.000000  7404.464012
G  5555  136712.773251  1.429783  N  -1  -1.000000  -1.000000  39.454540  0.000000  19074.622286  0.000000
G  5569  84919.403842  0.811945  N  -1  -1.000000  -1.000000  0.000000  0.000000  11743.450731  0.000000
T  5582  38922.580734  0.364470  N  -1  -1.000000  -1.000000  0.000000  0.000000  0.000000  5111.045955
G  5596  113802.862143  1.086173  N  -1  -1.000000  -1.000000  0.000000  0.000000  15069.630418  0.000000
T  5608  59858.211280  0.572290  N  -1  -1.000000  -1.000000  0.000000  0.000000  0.000000  7994.200083
A  5618  47739.993114  0.470624  N  -1  -1.000000  -1.000000  8324.907890  0.000000  0.000000  163.815575
A  5631  87628.532815  0.932270  N  -1  -1.000000  -1.000000  12664.907264  0.000000  0.000000  0.000000
G  5643  86820.077949  0.916100  N  -1  -1.000000  -1.000000  39.454540  0.000000  15476.917727  0.000000
G  5657  199367.137557  2.346788  N  -1  -1.000000  -1.000000  78.909080  0.000000  29087.101955  0.000000
C  5667  78866.400000  0.865392  N  -1  -1.000000  -1.000000  0.000000  10608.000000  407.287309  0.000000
A  5679  75752.716346  0.810503  N  -1  -1.000000  -1.000000  11086.725674  0.000000  0.000000  0.000000
C  5691  116402.400000  1.332326  N  -1  -1.000000  -1.000000  197.272699  16401.600000  0.000000  0.000000
C  5706  114933.600000  1.269759  N  -1  -1.000000  -1.000000  0.000000  16687.200000  0.000000  0.000000
A  5717  109525.802383  1.116275  N  -1  -1.000000  -1.000000  14558.725173  40.800000  0.000000  0.000000
C  5728  94207.200000  0.964354  N  -1  -1.000000  -1.000000  157.818159  15259.200000  0.000000  0.000000
C  5742  143697.600000  1.420998  N  -1  -1.000000  -1.000000  0.000000  20767.200000  0.000000  0.000000
G  5756  86989.780994  0.785673  N  -1  -1.000000  -1.000000  0.000000  0.000000  11607.688295  0.000000
T  5768  44492.310300  0.402077  N  -1  -1.000000  -1.000000  0.000000  0.000000  0.000000  6487.096789
G  5781  103145.510902  0.969199  N  -1  -1.000000  -1.000000  0.000000  0.000000  15341.155290  32.763115
C  5791  136353.600000  1.408592  N  -1  -1.000000  -1.000000  0.000000  20032.800000  67.881218  0.000000
T  5807  118143.793036  1.152060  N  -1  -1.000000  -1.000000  0.000000  0.000000  0.000000  15660.769016
C  5818  78621.600000  0.736232  N  -1  -1.000000  -1.000000  0.000000  11505.600000  0.000000  163.815575
A  5830  120060.164500  1.165507  N  -1  -1.000000  -1.000000  16294.724922  0.000000  0.000000  0.000000
G  5842  55526.836405  0.536368  N  -1  -1.000000  -1.000000  0.000000  0.000000  8145.746172  0.000000
C  5853  58874.400000  0.600001  N  -1  -1.000000  -1.000000  0.000000  8568.000000  0.000000  0.000000
T  5869  118831.818453  1.256276  N  -1  -1.000000  -1.000000  0.000000  0.000000  101.821827  16316.031318
G  5881  93506.377931  1.015226  N  -1  -1.000000  -1.000000  78.909080  0.000000  13678.065447  0.000000
A  5893  111340.711212  1.200366  N  -1  -1.000000  -1.000000  16334.179462  0.000000  0.000000  0.000000
G  5904  53558.281080  0.538596  N  -1  -1.000000  -1.000000  78.909080  0.000000  7738.458863  0.000000
C  5916  115504.800000  1.222509  N  -1  -1.000000  -1.000000  0.000000  17013.600000  33.940609  0.000000
A  5928  80605.624737  0.872385  N  -1  -1.000000  -1.000000  12941.089042  0.000000  0.000000  0.000000
C  5938  138026.400000  1.557103  N  -1  -1.000000  -1.000000  118.363619  20114.400000  0.000000  0.000000
C  5951  106977.600000  1.131038  N  -1  -1.000000  -1.000000  0.000000  16809.600000  0.000000  0.000000
C  5964  93880.800000  1.006492  N  -1  -1.000000  -1.000000  0.000000  17176.800000  0.000000  0.000000
C  5975  78336.000000  0.806667  N  -1  -1.000000  -1.000000  0.000000  13953.600000  0.000000  0.000000
C  5987  96206.400000  0.971224  N  -1  -1.000000  -1.000000  0.000000  15504.000000  0.000000  0.000000
A  5999  113431.801820  1.171884  N  -1  -1.000000  -1.000000  17083.815718  326.400000  0.000000  0.000000
C  6007  122481.600000  1.265380  N  -1  -1.000000  -1.000000  1183.636193  20318.400000  0.000000  98.289345
C  6019  91800.000000  0.920838  N  -1  -1.000000  -1.000000  0.000000  19584.000000  0.000000  0.000000
C  6029  106161.600000  1.086188  N  -1  -1.000000  -1.000000  157.818159  19747.200000  0.000000  0.000000
A  6040  88259.805451  0.856907  N  -1  -1.000000  -1.000000  14282.543394  0.000000  0.000000  0.000000
A  6052  74608.534693  0.744050  N  -1  -1.000000  -1.000000  12230.907327  0.000000  237.584263  0.000000
G  6062  64011.988667  0.642214  N  -1  -1.000000  -1.000000  710.181716  0.000000  10148.242106  0.000000
G  6077  154124.305694  1.670318  N  -1  -1.000000  -1.000000  118.363619  0.000000  21178.940047  0.000000
G  6093  89263.801800  0.920368  N  -1  -1.000000  -1.000000  0.000000  0.000000  13847.768492  0.000000
G  6106  116653.873303  1.208530  N  -1  -1.000000  -1.000000  0.000000  0.000000  18531.572541  0.000000
G  6119  121473.439788  1.210411  N  -1  -1.000000  -1.000000  0.000000  0.000000  17411.532442  229.341806
T  6132  54091.903023  0.525757  N  -1  -1.000000  -1.000000  0.000000  0.000000  305.465481  8878.804191
G  6144  118316.963147  1.231892  N  -1  -1.000000  -1.000000  0.000000  0.000000  15646.620772  131.052460
T  6156  54419.534174  0.551382  N  -1  -1.000000  -1.000000  0.000000  0.000000  101.821827  7142.359091
C  6168  50918.400000  0.544451  N  -1  -1.000000  -1.000000  0.000000  7588.800000  0.000000  65.526230
G  6182  40355.384160  0.449450  N  -1  -1.000000  -1.000000  39.454540  0.000000  5837.784757  0.000000
A  6193  80289.988419  0.929681  N  -1  -1.000000  -1.000000  13059.452662  0.000000  101.821827  0.000000
A  6204  80092.715720  0.910240  N  -1  -1.000000  -1.000000  14243.088855  0.000000  0.000000  0.000000
A  6216  61115.082094  0.758368  N  -1  -1.000000  -1.000000  11047.271134  0.000000  0.000000  0.000000
G  6227  130874.988495  1.682788  N  -1  -1.000000  -1.000000  552.363557  0.000000  19006.741068  131.052460
A  6239  138958.889047  1.754646  N  -1  -1.000000  -1.000000  22291.814966  0.000000  237.584263  0.000000
A  6249  64942.172451  0.802316  A  6261  84432.715094  1.029309  13690.725298  204.000000  0.000000  196.578691
C  6270  103142.400000  1.257398  N  -1  -1.000000  -1.000000  1025.818034  16809.600000  0.000000  32.763115
C  6282  96369.600000  1.196975  N  -1  -1.000000  -1.000000  39.454540  17788.800000  0.000000  0.000000
T  6293  87674.095997  1.035040  N  -1  -1.000000  -1.000000  0.000000  122.400000  0.000000  15365.900980
T  6302  61889.524416  0.700254  N  -1  -1.000000  -1.000000  0.000000  0.000000  0.000000  15562.479671
T  6321  109527.093766  1.209777  C  6323  45369.600000  0.476077  39.454540  5793.600000  4548.041613  20706.288741
G  6325  89331.683018  0.955842  C  6334  10771.200000  0.111963  0.000000  7017.600000  17377.591833  9075.382882
G  6346  11098.579159  0.117591  C  6342  9424.800000  0.097968  0.000000  2937.600000  1663.089843  0.000000
C  6355  7344.000000  0.082165  N  -1  -1.000000  -1.000000  0.000000  2488.800000  1663.089843  0.000000
C  6362  8160.000000  0.105936  N  -1  -1.000000  -1.000000  0.000000  2080.800000  1493.386798  196.578691
N  6377  -1.000000  -1.000000  N  -1  -1.000000  -1.000000  0.000000  897.600000  950.337053  982.893453
N  6389  -1.000000  -1.000000  N  -1  -1.000000  -1.000000  0.000000  285.600000  814.574617  1015.656568
T  6396  11860.247665  0.185467  N  -1  -1.000000  -1.000000  0.000000  40.800000  916.396444  1081.182798
G  6413  24131.773034  0.411526  N  -1  -1.000000  -1.000000  0.000000  0.000000  1527.327407  950.130338
N  6426  -1.000000  -1.000000  N  -1  -1.000000  -1.000000  0.000000  122.400000  1425.505580  950.130338
N  6439  -1.000000  -1.000000  N  -1  -1.000000  -1.000000  0.000000  1060.800000  1595.208625  556.972957
G  6447  26405.793841  0.520428  C  6452  12403.200000  0.164861  157.818159  1836.000000  1629.149234  98.289345
C  6464  21583.200000  0.493417  N  -1  -1.000000  -1.000000  2091.090607  3182.400000  169.703045  0.000000
A  6474  20319.087978  0.547195  C  6481  3876.000000  0.065656  3393.090420  1876.800000  0.000000  0.000000
A  6492  11678.543770  0.354151  N  -1  -1.000000  -1.000000  2603.999624  0.000000  0.000000  0.000000
N  6501  -1.000000  -1.000000  N  -1  -1.000000  -1.000000  157.818159  0.000000  0.000000  0.000000
N  6513  -1.000000  -1.000000  N  -1  -1.000000  -1.000000  0.000000  0.000000  0.000000  0.000000
N  6526  -1.000000  -1.000000  N  -1  -1.000000  -1.000000  0.000000  0.000000  0.000000  0.000000
N  6538  -1.000000  -1.000000  N  -1  -1.000000  -1.000000  0.000000  0.000000  0.000000  0.000000
N  6551  -1.000000  -1.000000  N  -1  -1.000000  -1.000000  0.000000  0.000000  0.000000  0.000000
N  6564  -1.000000  -1.000000  N  -1  -1.000000  -1.000000  0.000000  0.000000  0.000000  0.000000
N  6577  -1.000000  -1.000000  N  -1  -1.000000  -1.000000  0.000000  0.000000  0.000000  0.000000
N  6590  -1.000000  -1.000000  N  -1  -1.000000  -1.000000  0.000000  0.000000  0.000000  0.000000
N  6602  -1.000000  -1.000000  N  -1  -1.000000  -1.000000  0.000000  0.000000  0.000000  0.000000
N  6614  -1.000000  -1.000000  N  -1  -1.000000  -1.000000  0.000000  0.000000  0.000000  0.000000
N  6626  -1.000000  -1.000000  N  -1  -1.000000  -1.000000  0.000000  0.000000  0.000000  0.000000
N  6638  -1.000000  -1.000000  N  -1  -1.000000  -1.000000  0.000000  0.000000  0.000000  0.000000
N  6650  -1.000000  -1.000000  N  -1  -1.000000  -1.000000  0.000000  0.000000  0.000000  0.000000
N  6662  -1.000000  -1.000000  N  -1  -1.000000  -1.000000  0.000000  0.000000  0.000000  0.000000
N  6674  -1.000000  -1.000000  N  -1  -1.000000  -1.000000  0.000000  0.000000  0.000000  0.000000
N  6686  -1.000000  -1.000000  N  -1  -1.000000  -1.000000  0.000000  0.000000  0.000000  0.000000
N  6698  -1.000000  -1.000000  N  -1  -1.000000  -1.000000  0.000000  0.000000  0.000000  0.000000
N  6710  -1.000000  -1.000000  N  -1  -1.000000  -1.000000  0.000000  0.000000  0.000000  0.000000
N  6722  -1.000000  -1.000000  N  -1  -1.000000  -1.000000  0.000000  0.000000  0.000000  0.000000
N  6734  -1.000000  -1.000000  N  -1  -1.000000  -1.000000  0.000000  0.000000  0.000000  0.000000
N  6746  -1.000000  -1.000000  N  -1  -1.000000  -1.000000  0.000000  0.000000  0.000000  0.000000
N  6758  -1.000000  -1.000000  N  -1  -1.000000  -1.000000  0.000000  0.000000  0.000000  0.000000
N  6770  -1.000000  -1.000000  N  -1  -1.000000  -1.000000  0.000000  0.000000  0.000000  0.000000
N  6782  -1.000000  -1.000000  N  -1  -1.000000  -1.000000  0.000000  0.000000  0.000000  0.000000
N  6794  -1.000000  -1.000000  N  -1  -1.000000  -1.000000  0.000000  0.000000  0.000000  0.000000
N  6806  -1.000000  -1.000000  N  -1  -1.000000  -1.000000  0.000000  0.000000  0.000000  0.000000
N  6818  -1.000000  -1.000000  N  -1  -1.000000  -1.000000  0.000000  0.000000  0.000000  0.000000
N  6830  -1.000000  -1.000000  N  -1  -1.000000  -1.000000  0.000000  0.000000  0.000000  0.000000
N  6842  -1.000000  -1.000000  N  -1  -1.000000  -1.000000  0.000000  0.000000  0.000000  0.000000
N  6854  -1.000000  -1.000000  N  -1  -1.000000  -1.000000  0.000000  0.000000  0.000000  0.000000
N  6866  -1.000000  -1.000000  N  -1  -1.000000  -1.000000  0.000000  0.000000  0.000000  0.000000
N  6878  -1.000000  -1.000000  N  -1  -1.000000  -1.000000  0.000000  0.000000  0.000000  0.000000
N  6890  -1.000000  -1.000000  N  -1  -1.000000  -1.000000  0.000000  0.000000  0.000000  0.000000
N  6902  -1.000000  -1.000000  N  -1  -1.000000  -1.000000  0.000000  0.000000  0.000000  0.000000
N  6914  -1.000000  -1.000000  N  -1  -1.000000  -1.000000  0.000000  0.000000  0.000000  0.000000
N  6926  -1.000000  -1.000000  N  -1  -1.000000  -1.000000  0.000000  0.000000  0.000000  0.000000
N  6938  -1.000000  -1.000000  N  -1  -1.000000  -1.000000  0.000000  0.000000  0.000000  0.000000
N  6950  -1.000000  -1.000000  N  -1  -1.000000  -1.000000  0.000000  0.000000  0.000000  0.000000
N  6962  -1.000000  -1.000000  N  -1  -1.000000  -1.000000  0.000000  0.000000  0.000000  0.000000
N  6974  -1.000000  -1.000000  N  -1  -1.000000  -1.000000  0.000000  0.000000  0.000000  0.000000
N  6986  -1.000000  -1.000000  N  -1  -1.000000  -1.000000  0.000000  0.000000  0.000000  0.000000
N  6998  -1.000000  -1.000000  N  -1  -1.000000  -1.000000  0.000000  0.000000  0.000000  0.000000
N  7010  -1.000000  -1.000000  N  -1  -1.000000  -1.000000  0.000000  0.000000  0.000000  0.000000
N  7022  -1.000000  -1.000000  N  -1  -1.000000  -1.000000  0.000000  0.000000  0.000000  0.000000
N  7034  -1.000000  -1.000000  N  -1  -1.000000  -1.000000  0.000000  0.000000  0.000000  0.000000
N  7046  -1.000000  -1.000000  N  -1  -1.000000  -1.000000  0.000000  0.000000  0.000000  0.000000
N  7058  -1.000000  -1.000000  N  -1  -1.000000  -1.000000  0.000000  0.000000  0.000000  0.000000
N  7070  -1.000000  -1.000000  N  -1  -1.000000  -1.000000  0.000000  0.000000  0.000000  0.000000
N  7082  -1.000000  -1.000000  N  -1  -1.000000  -1.000000  0.000000  0.000000  0.000000  0.000000
N  7094  -1.000000  -1.000000  N  -1  -1.000000  -1.000000  0.000000  0.000000  0.000000  0.000000
N  7106  -1.000000  -1.000000  N  -1  -1.000000  -1.000000  0.000000  0.000000  0.000000  0.000000
N  7118  -1.000000  -1.000000  N  -1  -1.000000  -1.000000  0.000000  0.000000  0.000000  0.000000
N  7130  -1.000000  -1.000000  N  -1  -1.000000  -1.000000  0.000000  0.000000  0.000000  0.000000
N  7142  -1.000000  -1.000000  N  -1  -1.000000  -1.000000  0.000000  0.000000  0.000000  0.000000
N  7154  -1.000000  -1.000000  N  -1  -1.000000  -1.000000  0.000000  0.000000  0.000000  0.000000
N  7166  -1.000000  -1.000000  N  -1  -1.000000  -1.000000  0.000000  0.000000  0.000000  0.000000
N  7178  -1.000000  -1.000000  N  -1  -1.000000  -1.000000  0.000000  0.000000  0.000000  0.000000
N  7190  -1.000000  -1.000000  N  -1  -1.000000  -1.000000  0.000000  0.000000  0.000000  0.000000
N  7202  -1.000000  -1.000000  N  -1  -1.000000  -1.000000  0.000000  0.000000  0.000000  0.000000
N  7214  -1.000000  -1.000000  N  -1  -1.000000  -1.000000  0.000000  0.000000  0.000000  0.000000
N  7226  -1.000000  -1.000000  N  -1  -1.000000  -1.000000  0.000000  0.000000  0.000000  0.000000
N  7238  -1.000000  -1.000000  N  -1  -1.000000  -1.000000  0.000000  0.000000  0.000000  0.000000
N  7250  -1.000000  -1.000000  N  -1  -1.000000  -1.000000  0.000000  0.000000  0.000000  0.000000
N  7262  -1.000000  -1.000000  N  -1  -1.000000  -1.000000  0.000000  0.000000  0.000000  0.000000
N  7274  -1.000000  -1.000000  N  -1  -1.000000  -1.000000  0.000000  0.000000  0.000000  0.000000
N  7286  -1.000000  -1.000000  N  -1  -1.000000  -1.000000  0.000000  0.000000  0.000000  0.000000
N  7298  -1.000000  -1.000000  N  -1  -1.000000  -1.000000  0.000000  0.000000  0.000000  0.000000
N  7310  -1.000000  -1.000000  N  -1  -1.000000  -1.000000  0.000000  0.000000  0.000000  0.000000
N  7322  -1.000000  -1.000000  N  -1  -1.000000  -1.000000  0.000000  0.000000  0.000000  0.000000
N  7334  -1.000000  -1.000000  N  -1  -1.000000  -1.000000  0.000000  0.000000  0.000000  0.000000
N  7346  -1.000000  -1.000000  N  -1  -1.000000  -1.000000  0.000000  0.000000  0.000000  0.000000
N  7358  -1.000000  -1.000000  N  -1  -1.000000  -1.000000  0.000000  0.000000  0.000000  0.000000
N  7370  -1.000000  -1.000000  N  -1  -1.000000  -1.000000  0.000000  0.000000  0.000000  0.000000
N  7382  -1.000000  -1.000000  N  -1  -1.000000  -1.000000  0.000000  0.000000  0.000000  0.000000
N  7394  -1.000000  -1.000000  N  -1  -1.000000  -1.000000  0.000000  0.000000  0.000000  0.000000
N  7406  -1.000000  -1.000000  N  -1  -1.000000  -1.000000  0.000000  0.000000  0.000000  0.000000
N  7418  -1.000000  -1.000000  N  -1  -1.000000  -1.000000  0.000000  0.000000  0.000000  0.000000
N  7430  -1.000000  -1.000000  N  -1  -1.000000  -1.000000  0.000000  0.000000  0.000000  0.000000
N  7442  -1.000000  -1.000000  N  -1  -1.000000  -1.000000  0.000000  0.000000  0.000000  0.000000
N  7454  -1.000000  -1.000000  N  -1  -1.000000  -1.000000  0.000000  0.000000  0.000000  0.000000
N  7466  -1.000000  -1.000000  N  -1  -1.000000  -1.000000  0.000000  0.000000  0.000000  0.000000
N  7478  -1.000000  -1.000000  N  -1  -1.000000  -1.000000  0.000000  0.000000  0.000000  0.000000
N  7490  -1.000000  -1.000000  N  -1  -1.000000  -1.000000  0.000000  0.000000  0.000000  0.000000
N  7502  -1.000000  -1.000000  N  -1  -1.000000  -1.000000  0.000000  0.000000  0.000000  0.000000
N  7514  -1.000000  -1.000000  N  -1  -1.000000  -1.000000  0.000000  0.000000  0.000000  0.000000
N  7526  -1.000000  -1.000000  N  -1  -1.000000  -1.000000  0.000000  0.000000  0.000000  0.000000
N  7538  -1.000000  -1.000000  N  -1  -1.000000  -1.000000  0.000000  0.000000  0.000000  0.000000
N  7550  -1.000000  -1.000000  N  -1  -1.000000  -1.000000  0.000000  0.000000  0.000000  0.000000
N  7562  -1.000000  -1.000000  N  -1  -1.000000  -1.000000  0.000000  0.000000  0.000000  0.000000
N  7574  -1.000000  -1.000000  N  -1  -1.000000  -1.000000  0.000000  0.000000  0.000000  0.000000
N  7586  -1.000000  -1.000000  N  -1  -1.000000  -1.000000  0.000000  0.000000  0.000000  0.000000
N  7598  -1.000000  -1.000000  N  -1  -1.000000  -1.000000  0.000000  0.000000  0.000000  0.000000
N  7610  -1.000000  -1.000000  N  -1  -1.000000  -1.000000  0.000000  0.000000  0.000000  0.000000
N  7622  -1.000000  -1.000000  N  -1  -1.000000  -1.000000  0.000000  0.000000  0.000000  0.000000
N  7634  -1.000000  -1.000000  N  -1  -1.000000  -1.000000  0.000000  0.000000  0.000000  0.000000
N  7646  -1.000000  -1.000000  N  -1  -1.000000  -1.000000  0.000000  0.000000  0.000000  0.000000
N  7658  -1.000000  -1.000000  N  -1  -1.000000  -1.000000  0.000000  0.000000  0.000000  0.000000
N  7670  -1.000000  -1.000000  N  -1  -1.000000  -1.000000  0.000000  0.000000  0.000000  0.000000
N  7682  -1.000000  -1.000000  N  -1  -1.000000  -1.000000  0.000000  0.000000  0.000000  0.000000
N  7694  -1.000000  -1.000000  N  -1  -1.000000  -1.000000  0.000000  0.000000  0.000000  0.000000
N  7706  -1.000000  -1.000000  N  -1  -1.000000  -1.000000  0.000000  0.000000  0.000000  0.000000
N  7718  -1.000000  -1.000000  N  -1  -1.000000  -1.000000  0.000000  0.000000  0.000000  0.000000
N  7730  -1.000000  -1.000000  N  -1  -1.000000  -1.000000  0.000000  0.000000  0.000000  0.000000
N  7742  -1.000000  -1.000000  N  -1  -1.000000  -1.000000  0.000000  0.000000  0.000000  0.000000
N  7754  -1.000000  -1.000000  N  -1  -1.000000  -1.000000  0.000000  0.000000  0.000000  0.000000
N  7766  -1.000000  -1.000000  N  -1  -1.000000  -1.000000  0.000000  0.000000  0.000000  0.000000
N  7778  -1.000000  -1.000000  N  -1  -1.000000  -1.000000  0.000000  0.000000  0.000000  0.000000
N  7790  -1.000000  -1.000000  N  -1  -1.000000  -1.000000  0.000000  0.000000  0.000000  0.000000
N  7802  -1.000000  -1.000000  N  -1  -1.000000  -1.000000  0.000000  0.000000  0.000000  0.000000
N  7814  -1.000000  -1.000000  N  -1  -1.000000  -1.000000  0.000000  0.000000  0.000000  0.000000
N  7826  -1.000000  -1.000000  N  -1  -1.000000  -1.000000  0.000000  0.000000  0.000000  0.000000
N  7838  -1.000000  -1.000000  N  -1  -1.000000  -1.000000  0.000000  0.000000  0.000000  0.000000
N  7850  -1.000000  -1.000000  N  -1  -1.000000  -1.000000  0.000000  0.000000  0.000000  0.000000
N  7862  -1.000000  -1.000000  N  -1  -1.000000  -1.000000  0.000000  0.000000  0.000000  0.000000
N  7874  -1.000000  -1.000000  N  -1  -1.000000  -1.000000  0.000000  0.000000  0.000000  0.000000
N  7886  -1.000000  -1.000000  N  -1  -1.000000  -1.000000  0.000000  0.000000  0.000000  0.000000
N  7898  -1.000000  -1.000000  N  -1  -1.000000  -1.000000  0.000000  0.000000  0.000000  0.000000
N  7910  -1.000000  -1.000000  N  -1  -1.000000  -1.000000  0.000000  0.000000  0.000000  0.000000
N  7922  -1.000000  -1.000000  N  -1  -1.000000  -1.000000  0.000000  0.000000  0.000000  0.000000
N  7934  -1.000000  -1.000000  N  -1  -1.000000  -1.000000  0.000000  0.000000  0.000000  0.000000
N  7946  -1.000000  -1.000000  N  -1  -1.000000  -1.000000  0.000000  0.000000  0.000000  0.000000
N  7958  -1.000000  -1.000000  N  -1  -1.000000  -1.000000  0.000000  0.000000  0.000000  32.763115
N  7970  -1.000000  -1.000000  N  -1  -1.000000  -1.000000  0.000000  0.000000  0.000000  0.000000
N  7982  -1.000000  -1.000000  N  -1  -1.000000  -1.000000  0.000000  0.000000  0.000000  0.000000
N  7994  -1.000000  -1.000000  N  -1  -1.000000  -1.000000  0.000000  0.000000  0.000000  0.000000
N  8006  -1.000000  -1.000000  N  -1  -1.000000  -1.000000  0.000000  0.000000  0.000000  0.000000
N  8018  -1.000000  -1.000000  N  -1  -1.000000  -1.000000  0.000000  0.000000  0.000000  0.000000
N  8030  -1.000000  -1.000000  N  -1  -1.000000  -1.000000  0.000000  0.000000  0.000000  0.000000
N  8042  -1.000000  -1.000000  N  -1  -1.000000  -1.000000  0.000000  0.000000  0.000000  0.000000
N  8054  -1.000000  -1.000000  N  -1  -1.000000  -1.000000  0.000000  0.000000  0.000000  0.000000
N  8066  -1.000000  -1.000000  N  -1  -1.000000  -1.000000  0.000000  0.000000  0.000000  0.000000
N  8078  -1.000000  -1.000000  N  -1  -1.000000  -1.000000  0.000000  0.000000  0.000000  0.000000
N  8090  -1.000000  -1.000000  N  -1  -1.000000  -1.000000  0.000000  0.000000  0.000000  0.000000
N  8102  -1.000000  -1.000000  N  -1  -1.000000  -1.000000  0.000000  0.000000  0.000000  0.000000
N  8114  -1.000000  -1.000000  N  -1  -1.000000  -1.000000  0.000000  0.000000  0.000000  0.000000
N  8126  -1.000000  -1.000000  N  -1  -1.000000  -1.000000  0.000000  0.000000  0.000000  0.000000
N  8138  -1.000000  -1.000000  N  -1  -1.000000  -1.000000  0.000000  0.000000  0.000000  0.000000
N  8150  -1.000000  -1.000000  N  -1  -1.000000  -1.000000  0.000000  0.000000  0.000000  0.000000
N  8162  -1.000000  -1.000000  N  -1  -1.000000  -1.000000  0.000000  0.000000  0.000000  0.000000
N  8174  -1.000000  -1.000000  N  -1  -1.000000  -1.000000  0.000000  0.000000  0.000000  0.000000
N  8186  -1.000000  -1.000000  N  -1  -1.000000  -1.000000  0.000000  0.000000  0.000000  0.000000
N  8198  -1.000000  -1.000000  N  -1  -1.000000  -1.000000  0.000000  0.000000  0.000000  0.000000
N  8210  -1.000000  -1.000000  N  -1  -1.000000  -1.000000  0.000000  0.000000  0.000000  0.000000
N  8222  -1.000000  -1.000000  N  -1  -1.000000  -1.000000  0.000000  0.000000  0.000000  0.000000
N  8234  -1.000000  -1.000000  N  -1  -1.000000  -1.000000  0.000000  0.000000  0.000000  0.000000
N  8246  -1.000000  -1.000000  N  -1  -1.000000  -1.000000  0.000000  0.000000  0.000000  0.000000
N  8258  -1.000000  -1.000000  N  -1  -1.000000  -1.000000  0.000000  0.000000  0.000000  0.000000
N  8270  -1.000000  -1.000000  N  -1  -1.000000  -1.000000  0.000000  0.000000  0.000000  0.000000
N  8282  -1.000000  -1.000000  N  -1  -1.000000  -1.000000  0.000000  0.000000  0.000000  0.000000
N  8294  -1.000000  -1.000000  N  -1  -1.000000  -1.000000  0.000000  0.000000  0.000000  0.000000
N  8306  -1.000000  -1.000000  N  -1  -1.000000  -1.000000  0.000000  0.000000  0.000000  0.000000
N  8318  -1.000000  -1.000000  N  -1  -1.000000  -1.000000  0.000000  0.000000  0.000000  0.000000
N  8330  -1.000000  -1.000000  N  -1  -1.000000  -1.000000  0.000000  0.000000  0.000000  0.000000
N  8342  -1.000000  -1.000000  N  -1  -1.000000  -1.000000  0.000000  0.000000  0.000000  0.000000
N  8354  -1.000000  -1.000000  N  -1  -1.000000  -1.000000  0.000000  0.000000  0.000000  0.000000
N  8366  -1.000000  -1.000000  N  -1  -1.000000  -1.000000  0.000000  0.000000  0.000000  0.000000
N  8378  -1.000000  -1.000000  N  -1  -1.000000  -1.000000  0.000000  0.000000  0.000000  0.000000
N  8390  -1.000000  -1.000000  N  -1  -1.000000  -1.000000  0.000000  0.000000  0.000000  0.000000
N  8402  -1.000000  -1.000000  N  -1  -1.000000  -1.000000  0.000000  0.000000  0.000000  0.000000
N  8414  -1.000000  -1.000000  N  -1  -1.000000  -1.000000  0.000000  0.000000  0.000000  0.000000
N  8426  -1.000000  -1.000000  N  -1  -1.000000  -1.000000  0.000000  0.000000  0.000000  0.000000
N  8438  -1.000000  -1.000000  N  -1  -1.000000  -1.000000  0.000000  0.000000  0.000000  0.000000
N  8450  -1.000000  -1.000000  N  -1  -1.000000  -1.000000  0.000000  0.000000  0.000000  0.000000
N  8462  -1.000000  -1.000000  N  -1  -1.000000  -1.000000  0.000000  0.000000  0.000000  0.000000
N  8474  -1.000000  -1.000000  N  -1  -1.000000  -1.000000  0.000000  0.000000  0.000000  0.000000
N  8486  -1.000000  -1.000000  N  -1  -1.000000  -1.000000  0.000000  0.000000  0.000000  0.000000
N  8498  -1.000000  -1.000000  N  -1  -1.000000  -1.000000  0.000000  0.000000  0.000000  0.000000
N  8510  -1.000000  -1.000000  N  -1  -1.000000  -1.000000  0.000000  0.000000  0.000000  0.000000
N  8522  -1.000000  -1.000000  N  -1  -1.000000  -1.000000  0.000000  0.000000  0.000000  0.000000
N  8534  -1.000000  -1.000000  N  -1  -1.000000  -1.000000  0.000000  0.000000  0.000000  0.000000
N  8546  -1.000000  -1.000000  N  -1  -1.000000  -1.000000  0.000000  0.000000  0.000000  0.000000
N  8558  -1.000000  -1.000000  N  -1  -1.000000  -1.000000  0.000000  0.000000  0.000000  0.000000
N  8570  -1.000000  -1.000000  N  -1  -1.000000  -1.000000  0.000000  0.000000  0.000000  0.000000
N  8582  -1.000000  -1.000000  N  -1  -1.000000  -1.000000  0.000000  0.000000  0.000000  0.000000
N  8594  -1.000000  -1.000000  N  -1  -1.000000  -1.000000  0.000000  0.000000  0.000000  0.000000
N  8606  -1.000000  -1.000000  N  -1  -1.000000  -1.000000  0.000000  0.000000  0.000000  0.000000
N  8618  -1.000000  -1.000000  N  -1  -1.000000  -1.000000  0.000000  0.000000  0.000000  0.000000
N  8630  -1.000000  -1.000000  N  -1  -1.000000  -1.000000  0.000000  0.000000  0.000000  0.000000
N  8642  -1.000000  -1.000000  N  -1  -1.000000  -1.000000  0.000000  0.000000  33.940609  0.000000
N  8654  -1.000000  -1.000000  N  -1  -1.000000  -1.000000  0.000000  0.000000  0.000000  0.000000
N  8666  -1.000000  -1.000000  N  -1  -1.000000  -1.000000  0.000000  0.000000  0.000000  0.000000
N  8678  -1.000000  -1.000000  N  -1  -1.000000  -1.000000  0.000000  0.000000  0.000000  0.000000
N  8690  -1.000000  -1.000000  N  -1  -1.000000  -1.000000  0.000000  0.000000  0.000000  0.000000
N  8702  -1.000000  -1.000000  N  -1  -1.000000  -1.000000  0.000000  0.000000  0.000000  0.000000
N  8714  -1.000000  -1.000000  N  -1  -1.000000  -1.000000  0.000000  0.000000  0.000000  0.000000
N  8726  -1.000000  -1.000000  N  -1  -1.000000  -1.000000  0.000000  0.000000  0.000000  0.000000
N  8738  -1.000000  -1.000000  N  -1  -1.000000  -1.000000  0.000000  0.000000  0.000000  0.000000
N  8750  -1.000000  -1.000000  N  -1  -1.000000  -1.000000  0.000000  0.000000  0.000000  0.000000
N  8762  -1.000000  -1.000000  N  -1  -1.000000  -1.000000  0.000000  0.000000  0.000000  0.000000
N  8774  -1.000000  -1.000000  N  -1  -1.000000  -1.000000  0.000000  0.000000  0.000000  0.000000
N  8786  -1.000000  -1.000000  N  -1  -1.000000  -1.000000  0.000000  0.000000  0.000000  0.000000
N  8798  -1.000000  -1.000000  N  -1  -1.000000  -1.000000  0.000000  0.000000  0.000000  0.000000
N  8810  -1.000000  -1.000000  N  -1  -1.000000  -1.000000  0.000000  0.000000  0.000000  0.000000
N  8822  -1.000000  -1.000000  N  -1  -1.000000  -1.000000  0.000000  0.000000  0.000000  0.000000
N  8834  -1.000000  -1.000000  N  -1  -1.000000  -1.000000  0.000000  0.000000  0.000000  0.000000
N  8846  -1.000000  -1.000000  N  -1  -1.000000  -1.000000  0.000000  0.000000  0.000000  0.000000
N  8858  -1.000000  -1.000000  N  -1  -1.000000  -1.000000  0.000000  0.000000  0.000000  0.000000
N  8870  -1.000000  -1.000000  N  -1  -1.000000  -1.000000  0.000000  0.000000  0.000000  0.000000
N  8882  -1.000000  -1.000000  N  -1  -1.000000  -1.000000  0.000000  0.000000  0.000000  0.000000
N  8894  -1.000000  -1.000000  N  -1  -1.000000  -1.000000  0.000000  0.000000  0.000000  0.000000
N  8906  -1.000000  -1.000000  N  -1  -1.000000  -1.000000  0.000000  0.000000  0.000000  0.000000
N  8918  -1.000000  -1.000000  N  -1  -1.000000  -1.000000  0.000000  0.000000  0.000000  0.000000
N  8930  -1.000000  -1.000000  N  -1  -1.000000  -1.000000  0.000000  0.000000  0.000000  0.000000
N  8942  -1.000000  -1.000000  N  -1  -1.000000  -1.000000  0.000000  0.000000  0.000000  0.000000
N  8954  -1.000000  -1.000000  N  -1  -1.000000  -1.000000  0.000000  0.000000  0.000000  0.000000
N  8966  -1.000000  -1.000000  N  -1  -1.000000  -1.000000  0.000000  0.000000  0.000000  0.000000
N  8978  -1.000000  -1.000000  N  -1  -1.000000  -1.000000  0.000000  0.000000  0.000000  0.000000
N  8990  -1.000000  -1.000000  N  -1  -1.000000  -1.000000  0.000000  0.000000  0.000000  0.000000
N  9002  -1.000000  -1.000000  N  -1  -1.000000  -1.000000  0.000000  0.000000  0.000000  0.000000
N  9014  -1.000000  -1.000000  N  -1  -1.000000  -1.000000  0.000000  0.000000  0.000000  0.000000
N  9026  -1.000000  -1.000000  N  -1  -1.000000  -1.000000  0.000000  0.000000  0.000000  0.000000
N  9038  -1.000000  -1.000000  N  -1  -1.000000  -1.000000  0.000000  0.000000  0.000000  0.000000
N  9050  -1.000000  -1.000000  N  -1  -1.000000  -1.000000  0.000000  0.000000  0.000000  0.000000
N  9062  -1.000000  -1.000000  N  -1  -1.000000  -1.000000  0.000000  0.000000  0.000000  0.000000
N  9074  -1.000000  -1.000000  N  -1  -1.000000  -1.000000  0.000000  0.000000  0.000000  0.000000
N  9086  -1.000000  -1.000000  N  -1  -1.000000  -1.000000  0.000000  0.000000  0.000000  0.000000
N  9098  -1.000000  -1.000000  N  -1  -1.000000  -1.000000  0.000000  0.000000  0.000000  0.000000
N  9110  -1.000000  -1.000000  N  -1  -1.000000  -1.000000  0.000000  0.000000  0.000000  0.000000
N  9122  -1.000000  -1.000000  N  -1  -1.000000  -1.000000  0.000000  0.000000  0.000000  0.000000
N  9134  -1.000000  -1.000000  N  -1  -1.000000  -1.000000  0.000000  0.000000  0.000000  0.000000
N  9146  -1.000000  -1.000000  N  -1  -1.000000  -1.000000  0.000000  0.000000  0.000000  0.000000
N  9158  -1.000000  -1.000000  N  -1  -1.000000  -1.000000  0.000000  0.000000  0.000000  0.000000
N  9170  -1.000000  -1.000000  N  -1  -1.000000  -1.000000  0.000000  0.000000  0.000000  0.000000
N  9182  -1.000000  -1.000000  N  -1  -1.000000  -1.000000  0.000000  0.000000  0.000000  0.000000
N  9194  -1.000000  -1.000000  N  -1  -1.000000  -1.000000  0.000000  0.000000  0.000000  0.000000
N  9206  -1.000000  -1.000000  N  -1  -1.000000  -1.000000  0.000000  0.000000  0.000000  0.000000
N  9218  -1.000000  -1.000000  N  -1  -1.000000  -1.000000  0.000000  0.000000  0.000000  0.000000
N  9230  -1.000000  -1.000000  N  -1  -1.000000  -1.000000  78.909080  0.000000  0.000000  0.000000
N  9242  -1.000000  -1.000000  N  -1  -1.000000  -1.000000  39.454540  0.000000  0.000000  0.000000
N  9255  -1.000000  -1.000000  N  -1  -1.000000  -1.000000  78.909080  0.000000  0.000000  0.000000
N  9267  -1.000000  -1.000000  N  -1  -1.000000  -1.000000  0.000000  0.000000  0.000000  0.000000
N  9280  -1.000000  -1.000000  N  -1  -1.000000  -1.000000  157.818159  0.000000  0.000000  0.000000
N  9292  -1.000000  -1.000000  N  -1  -1.000000  -1.000000  39.454540  0.000000  0.000000  0.000000
N  9304  -1.000000  -1.000000  N  -1  -1.000000  -1.000000  0.000000  0.000000  0.000000  0.000000
N  9317  -1.000000  -1.000000  N  -1  -1.000000  -1.000000  157.818159  0.000000  0.000000  0.000000
A  9329  12822.725423  0.552911  N  -1  -1.000000  -1.000000  12822.725423  122.400000  644.871572  0.000000
