# Supplementary material for: SNP-PHAGE – High throughput SNP discovery pipeline
Source: BMC Bioinformatics. 2006 Oct 23;7:468. doi: 10.1186/1471-2105-7-468 (PMC1626092; doi:10.1186/1471-2105-7-468)
Supplement: Additional file 2 — Test dataset. This compressed file contains test data for recreating the demo website. It contains the database table entries and chromatogram files to test for proper installation of all functionalities provided. [file 1471-2105-7-468-S2.gz › test_data/TempDataStore/poly_dir/A06_015903Peking_.b_38.ab1.poly]

A06_015903Peking_.b_38.ab1 32210.240000 34050.048000 32210.240000 37477.714286 40875.480000
A  5  234235.940567  1.000000  C  13  193881.600000  8.277157  39598.957822  0.000000  0.000000  0.000000
T  19  294693.876169  1.258107  A  14  262719.401457  11.215968  43535.696319  20563.200000  315.590221  46232.794450
T  30  304467.707541  1.151259  C  33  188944.800000  2.267160  1389.437117  26316.000000  0.000000  44657.407157
T  43  220457.768808  0.793587  A  44  212854.047163  2.554049  32806.154141  0.000000  0.000000  44593.105635
T  52  270516.503828  1.026769  A  53  177847.950920  1.611066  33886.827454  0.000000  981.836243  49254.965993
A  65  175146.267638  0.661243  N  -1  -1.000000  -1.000000  32883.345092  326.400000  0.000000  2218.402515
G  75  175748.687428  0.703221  N  -1  -1.000000  -1.000000  578.932132  0.000000  27982.332914  578.713700
A  89  578700.559049  2.418065  N  -1  -1.000000  -1.000000  53184.565184  0.000000  45094.336000  0.000000
G  94  837751.774009  2.973430  N  -1  -1.000000  -1.000000  40911.203988  0.000000  53685.403123  0.000000
A  104  131070.234663  0.456490  N  -1  -1.000000  -1.000000  32651.772239  0.000000  30787.579322  707.316744
A  113  291897.580905  0.849714  N  -1  -1.000000  -1.000000  49633.781442  0.000000  5820.886295  0.000000
A  130  433427.189417  1.280958  C  125  299349.600000  0.946363  49054.849310  49898.400000  0.000000  1253.879683
C  136  258468.000000  0.721412  T  141  214831.385617  0.593323  30104.470859  52020.000000  0.000000  8841.459300
C  146  356918.400000  1.006373  A  148  205134.952071  0.556971  31918.458206  57976.800000  0.000000  23341.452553
T  159  279904.526067  0.777722  N  -1  -1.000000  -1.000000  0.000000  81.600000  245.459061  45718.382273
G  173  143733.812802  0.392879  N  -1  -1.000000  -1.000000  0.000000  897.600000  27070.627832  0.000000
T  184  80537.656535  0.228042  N  -1  -1.000000  -1.000000  0.000000  122.400000  175.327900  18229.481539
G  198  166666.702184  0.484907  N  -1  -1.000000  -1.000000  0.000000  122.400000  32646.055067  0.000000
G  210  161231.537269  0.470336  N  -1  -1.000000  -1.000000  0.000000  1305.600000  31734.349984  0.000000
T  220  66744.980027  0.221705  N  -1  -1.000000  -1.000000  0.000000  326.400000  0.000000  13246.113570
A  229  75299.772623  0.336230  N  -1  -1.000000  -1.000000  16210.099693  816.000000  0.000000  0.000000
T  240  150369.109627  0.743322  N  -1  -1.000000  -1.000000  77.190951  0.000000  490.918121  33822.600669
G  253  161196.471689  0.926483  N  -1  -1.000000  -1.000000  0.000000  0.000000  36187.678656  0.000000
G  265  197664.674986  1.203362  N  -1  -1.000000  -1.000000  0.000000  163.200000  38747.466003  26974.488556
T  271  524121.707321  3.533367  N  -1  -1.000000  -1.000000  0.000000  2284.800000  4102.672871  51441.217747
A  280  150792.522623  0.872860  N  -1  -1.000000  -1.000000  28985.202071  530.400000  561.049281  43532.130519
T  287  534313.498588  3.092868  N  -1  -1.000000  -1.000000  1505.223543  0.000000  350.655801  51441.217747
A  297  110498.846242  0.521677  N  -1  -1.000000  -1.000000  24816.890721  0.000000  0.000000  8777.157778
A  307  139059.498083  0.647358  N  -1  -1.000000  -1.000000  27287.001150  0.000000  0.000000  0.000000
T  316  158631.855228  0.748087  N  -1  -1.000000  -1.000000  0.000000  0.000000  35.065580  35655.194051
A  327  115053.112347  0.543241  N  -1  -1.000000  -1.000000  25897.564034  0.000000  2103.934806  0.000000
A  337  138712.138804  0.640345  N  -1  -1.000000  -1.000000  27325.596626  326.400000  6732.591378  0.000000
T  346  176443.376873  0.791360  G  344  124447.743751  0.558156  0.000000  0.000000  9222.247565  34047.655996
A  357  114898.730445  0.509372  N  -1  -1.000000  -1.000000  25897.564034  0.000000  3646.820330  0.000000
A  367  171132.338190  0.774566  N  -1  -1.000000  -1.000000  33423.681748  0.000000  0.000000  0.000000
A  379  193826.477761  0.887945  N  -1  -1.000000  -1.000000  36935.870015  40.800000  0.000000  0.000000
C  386  224114.400000  1.209749  N  -1  -1.000000  -1.000000  2778.874233  42472.800000  0.000000  0.000000
T  398  176957.789050  1.147310  A  396  65149.162577  0.422396  10961.115031  1795.200000  70.131160  39384.682338
C  413  606655.200000  3.770786  A  408  221731.006518  1.378212  14666.280675  50632.800000  35.065580  15046.556191
T  417  286559.733613  1.380063  N  -1  -1.000000  -1.000000  347.359279  45532.800000  701.311602  51441.217747
A  430  116403.953988  0.528064  N  -1  -1.000000  -1.000000  26167.732362  1550.400000  0.000000  0.000000
A  440  143227.809433  0.649352  N  -1  -1.000000  -1.000000  27904.528758  122.400000  0.000000  0.000000
T  449  159596.378061  0.722084  N  -1  -1.000000  -1.000000  0.000000  0.000000  0.000000  31282.690542
C  463  147614.400000  0.673002  N  -1  -1.000000  -1.000000  0.000000  28886.400000  0.000000  0.000000
A  471  174644.526457  0.784535  N  -1  -1.000000  -1.000000  34427.164110  40.800000  0.000000  0.000000
T  480  224573.066227  1.007234  N  -1  -1.000000  -1.000000  0.000000  0.000000  70.131160  43049.869102
C  494  111098.400000  0.491510  N  -1  -1.000000  -1.000000  0.000000  21542.400000  0.000000  0.000000
A  503  197029.902224  0.917557  N  -1  -1.000000  -1.000000  38248.116181  0.000000  0.000000  0.000000
C  512  213180.000000  0.983573  N  -1  -1.000000  -1.000000  0.000000  41004.000000  0.000000  0.000000
G  526  112560.512100  0.634527  N  -1  -1.000000  -1.000000  0.000000  0.000000  21880.921978  0.000000
A  538  265652.657592  1.660403  N  -1  -1.000000  -1.000000  52296.869248  0.000000  0.000000  0.000000
T  546  127638.521535  0.729706  N  -1  -1.000000  -1.000000  0.000000  244.800000  0.000000  28807.081938
T  559  95069.800549  0.548399  N  -1  -1.000000  -1.000000  0.000000  0.000000  35.065580  21573.160693
C  570  144554.400000  0.866082  N  -1  -1.000000  -1.000000  0.000000  27295.200000  0.000000  0.000000
A  579  222966.061733  1.338330  N  -1  -1.000000  -1.000000  43072.550613  0.000000  0.000000  0.000000
C  587  179438.400000  1.046701  N  -1  -1.000000  -1.000000  0.000000  38678.400000  0.000000  0.000000
C  601  225420.000000  1.350476  N  -1  -1.000000  -1.000000  0.000000  44716.800000  0.000000  0.000000
G  614  150326.141860  0.842867  N  -1  -1.000000  -1.000000  0.000000  0.000000  29665.480759  0.000000
A  625  156273.080138  0.899773  N  -1  -1.000000  -1.000000  30258.852761  0.000000  0.000000  0.000000
A  636  181823.284893  1.082346  N  -1  -1.000000  -1.000000  35662.219325  0.000000  0.000000  0.000000
A  646  104053.401840  0.594876  N  -1  -1.000000  -1.000000  27364.192101  0.000000  0.000000  0.000000
A  656  152490.723543  0.960533  N  -1  -1.000000  -1.000000  29679.920629  0.000000  0.000000  0.000000
C  664  273808.800000  1.698128  N  -1  -1.000000  -1.000000  0.000000  52999.200000  0.000000  0.000000
T  676  234507.651405  1.309254  N  -1  -1.000000  -1.000000  0.000000  0.000000  350.655801  45396.874662
A  685  172174.416028  0.915282  N  -1  -1.000000  -1.000000  33385.086273  0.000000  245.459061  0.000000
G  697  115576.151988  0.631455  N  -1  -1.000000  -1.000000  347.359279  0.000000  26264.119490  289.356850
G  709  300687.349300  1.702209  N  -1  -1.000000  -1.000000  115.786426  0.000000  56104.928149  0.000000
G  721  250157.848386  1.358283  N  -1  -1.000000  -1.000000  0.000000  81.600000  53299.681742  0.000000
T  732  99924.565474  0.514663  N  -1  -1.000000  -1.000000  0.000000  40.800000  70.131160  21701.763737
T  744  90407.940191  0.479566  N  -1  -1.000000  -1.000000  0.000000  0.000000  0.000000  19869.170355
T  756  86389.095054  0.481601  N  -1  -1.000000  -1.000000  0.000000  0.000000  0.000000  19290.456655
G  768  217476.727739  1.224445  N  -1  -1.000000  -1.000000  0.000000  0.000000  41903.368212  7973.388751
T  778  251579.705545  1.366456  A  778  134080.681748  0.728259  30374.639187  0.000000  0.000000  12506.646065
A  788  156273.080138  0.859171  T  795  10448.997355  0.060029  30567.616564  0.000000  0.000000  9388.022239
A  798  115593.449003  0.664083  N  -1  -1.000000  -1.000000  25511.609279  40.800000  0.000000  2186.251754
T  809  147797.048740  0.877620  N  -1  -1.000000  -1.000000  617.527607  0.000000  35.065580  28967.835744
G  821  250087.717226  1.457144  N  -1  -1.000000  -1.000000  0.000000  0.000000  49197.008871  0.000000
A  831  217292.526840  1.304522  N  -1  -1.000000  -1.000000  42107.663727  0.000000  0.000000  0.000000
G  843  179851.360299  1.101476  N  -1  -1.000000  -1.000000  0.000000  0.000000  35381.170314  257.206089
A  855  283599.553681  1.655815  N  -1  -1.000000  -1.000000  54496.811350  0.000000  70.131160  0.000000
G  865  190195.706426  0.997910  N  -1  -1.000000  -1.000000  0.000000  0.000000  36363.006557  803.769027
C  875  220972.800000  1.099506  N  -1  -1.000000  -1.000000  0.000000  43125.600000  0.000000  0.000000
A  885  122772.207439  0.609823  N  -1  -1.000000  -1.000000  26437.900690  0.000000  0.000000  32.150761
A  895  112312.833589  0.596003  N  -1  -1.000000  -1.000000  24199.363113  0.000000  0.000000  64.301522
G  907  159478.258264  0.866506  N  -1  -1.000000  -1.000000  0.000000  0.000000  33838.284790  225.055328
T  919  107544.295853  0.570721  N  -1  -1.000000  -1.000000  0.000000  0.000000  0.000000  20222.828727
A  929  96913.238880  0.525529  N  -1  -1.000000  -1.000000  19104.760353  0.000000  0.000000  0.000000
G  941  115470.955247  0.682883  N  -1  -1.000000  -1.000000  154.381902  0.000000  22441.971260  353.658372
C  950  150062.400000  0.944317  N  -1  -1.000000  -1.000000  192.977377  28641.600000  0.000000  0.000000
A  961  116172.381135  0.745018  C  966  25173.600000  0.180858  24971.272623  938.400000  0.000000  289.356850
T  973  221100.784030  1.588487  C  980  39739.200000  0.279303  38.595475  5263.200000  140.262320  41860.290942
G  986  283926.002016  1.995544  N  -1  -1.000000  -1.000000  0.000000  1917.600000  55193.223067  932.372072
C  995  282703.200000  1.902760  N  -1  -1.000000  -1.000000  0.000000  49286.400000  0.000000  192.904567
T  1009  217950.009443  1.324373  N  -1  -1.000000  -1.000000  0.000000  530.400000  140.262320  42085.346269
T  1021  124519.897709  0.711005  N  -1  -1.000000  -1.000000  0.000000  40.800000  0.000000  24595.332235
C  1031  100000.800000  0.582632  N  -1  -1.000000  -1.000000  0.000000  19584.000000  0.000000  0.000000
G  1044  111683.872597  0.653573  N  -1  -1.000000  -1.000000  0.000000  326.400000  21390.003857  128.603044
T  1054  95101.951310  0.551767  N  -1  -1.000000  -1.000000  0.000000  0.000000  0.000000  18229.481539
C  1065  117830.400000  0.691809  N  -1  -1.000000  -1.000000  0.000000  22562.400000  0.000000  0.000000
A  1074  145466.347009  0.870540  N  -1  -1.000000  -1.000000  31455.312500  0.000000  0.000000  0.000000
G  1086  129146.531484  0.759559  N  -1  -1.000000  -1.000000  0.000000  0.000000  24335.512585  32.150761
A  1099  234467.513420  1.457833  N  -1  -1.000000  -1.000000  52181.082822  0.000000  0.000000  0.000000
A  1108  151911.791411  0.974499  N  -1  -1.000000  -1.000000  31957.053681  0.000000  0.000000  450.110655
G  1120  170594.047154  1.194570  N  -1  -1.000000  -1.000000  0.000000  0.000000  33417.497829  96.452283
C  1129  240597.600000  1.742548  N  -1  -1.000000  -1.000000  0.000000  40228.800000  0.000000  0.000000
G  1145  101725.247851  0.679618  N  -1  -1.000000  -1.000000  0.000000  0.000000  22757.561481  0.000000
A  1153  234814.872699  1.566973  N  -1  -1.000000  -1.000000  46198.784126  0.000000  0.000000  0.000000
A  1164  146431.233896  0.902973  N  -1  -1.000000  -1.000000  31339.526074  0.000000  0.000000  192.904567
G  1175  91345.836143  0.546005  N  -1  -1.000000  -1.000000  540.336656  0.000000  20828.954575  160.753805
G  1187  312609.646532  1.898630  N  -1  -1.000000  -1.000000  0.000000  0.000000  56104.928149  0.000000
A  1198  238867.397623  1.317058  N  -1  -1.000000  -1.000000  45118.110813  0.000000  0.000000  0.000000
C  1207  218239.200000  1.134674  N  -1  -1.000000  -1.000000  0.000000  41942.400000  0.000000  707.316744
T  1221  200717.201497  1.052453  N  -1  -1.000000  -1.000000  77.190951  0.000000  596.114862  37841.445805
G  1234  200329.659073  1.024210  N  -1  -1.000000  -1.000000  0.000000  0.000000  39098.121804  64.301522
A  1243  182247.835123  0.917812  N  -1  -1.000000  -1.000000  34967.500767  0.000000  0.000000  0.000000
A  1254  159051.954371  0.825246  N  -1  -1.000000  -1.000000  30529.021089  326.400000  0.000000  417.959894
T  1266  175285.949473  0.883206  N  -1  -1.000000  -1.000000  0.000000  367.200000  0.000000  33468.942297
C  1276  113750.400000  0.590873  N  -1  -1.000000  -1.000000  0.000000  25010.400000  0.000000  0.000000
C  1288  224604.000000  1.186846  N  -1  -1.000000  -1.000000  0.000000  43819.200000  0.000000  0.000000
C  1299  168912.000000  0.833844  N  -1  -1.000000  -1.000000  0.000000  32844.000000  0.000000  96.452283
A  1308  221036.287960  1.174472  N  -1  -1.000000  -1.000000  42069.068252  0.000000  0.000000  0.000000
C  1317  228357.600000  1.224980  N  -1  -1.000000  -1.000000  0.000000  43941.600000  0.000000  128.603044
C  1331  266383.200000  1.421246  N  -1  -1.000000  -1.000000  0.000000  46512.000000  0.000000  0.000000
A  1340  184563.563650  0.951379  N  -1  -1.000000  -1.000000  34967.500767  40.800000  0.000000  417.959894
T  1353  234539.802166  1.218900  N  -1  -1.000000  -1.000000  270.168328  0.000000  561.049281  45589.779228
G  1365  210112.955919  1.063064  N  -1  -1.000000  -1.000000  192.977377  0.000000  39974.761306  0.000000
G  1377  171400.555496  0.845360  N  -1  -1.000000  -1.000000  0.000000  0.000000  33207.104348  0.000000
A  1389  179121.601610  0.885137  N  -1  -1.000000  -1.000000  34542.950537  0.000000  210.393481  0.000000
A  1400  201506.977377  0.964595  N  -1  -1.000000  -1.000000  39367.384969  0.000000  0.000000  32.150761
G  1412  147626.092193  0.714573  N  -1  -1.000000  -1.000000  0.000000  0.000000  28192.726395  257.206089
T  1424  103107.490822  0.504280  N  -1  -1.000000  -1.000000  0.000000  0.000000  70.131160  19804.868833
A  1432  97260.598160  0.504799  N  -1  -1.000000  -1.000000  21922.230061  0.000000  0.000000  128.603044
T  1445  214091.918111  1.192299  N  -1  -1.000000  -1.000000  0.000000  0.000000  280.524641  37423.485911
C  1455  113872.800000  0.653191  N  -1  -1.000000  -1.000000  0.000000  22032.000000  0.000000  0.000000
A  1464  196721.138420  1.176111  N  -1  -1.000000  -1.000000  37900.756902  0.000000  0.000000  0.000000
A  1476  146932.975077  0.898770  N  -1  -1.000000  -1.000000  33037.726994  0.000000  0.000000  0.000000
A  1488  167967.509202  1.068739  N  -1  -1.000000  -1.000000  37630.588574  0.000000  0.000000  0.000000
A  1499  159437.909126  1.016688  N  -1  -1.000000  -1.000000  30992.166794  0.000000  0.000000  160.753805
T  1512  127188.410880  0.821352  N  -1  -1.000000  -1.000000  0.000000  0.000000  0.000000  24916.839846
C  1522  122440.800000  0.830554  N  -1  -1.000000  -1.000000  0.000000  23623.200000  0.000000  0.000000
A  1531  171363.911043  1.182618  N  -1  -1.000000  -1.000000  33423.681748  0.000000  0.000000  0.000000
A  1542  144424.269172  0.951864  N  -1  -1.000000  -1.000000  30876.380368  0.000000  0.000000  321.507611
T  1556  159403.473494  1.018916  N  -1  -1.000000  -1.000000  0.000000  0.000000  175.327900  30671.826082
C  1567  135333.600000  0.896396  N  -1  -1.000000  -1.000000  0.000000  25867.200000  105.196740  0.000000
T  1580  187567.540211  1.224960  N  -1  -1.000000  -1.000000  0.000000  0.000000  701.311602  31218.389020
G  1594  190335.968747  1.250515  N  -1  -1.000000  -1.000000  0.000000  0.000000  33172.038768  0.000000
C  1602  120400.800000  0.769106  N  -1  -1.000000  -1.000000  0.000000  23623.200000  0.000000  0.000000
A  1613  142069.945169  0.935966  N  -1  -1.000000  -1.000000  27132.619248  0.000000  210.393481  0.000000
C  1623  195554.400000  1.303237  N  -1  -1.000000  -1.000000  0.000000  43656.000000  0.000000  0.000000
C  1636  213628.800000  1.361652  N  -1  -1.000000  -1.000000  0.000000  41656.800000  0.000000  0.000000
A  1645  203282.369248  1.224532  N  -1  -1.000000  -1.000000  38402.498083  0.000000  0.000000  0.000000
A  1657  161097.514571  0.952112  N  -1  -1.000000  -1.000000  31030.762270  0.000000  0.000000  0.000000
C  1667  277113.600000  1.621805  N  -1  -1.000000  -1.000000  0.000000  46022.400000  0.000000  0.000000
A  1679  165999.139954  0.908895  N  -1  -1.000000  -1.000000  31764.076304  0.000000  0.000000  0.000000
C  1689  230887.200000  1.243301  N  -1  -1.000000  -1.000000  0.000000  43656.000000  0.000000  225.055328
A  1701  194598.387270  1.024003  N  -1  -1.000000  -1.000000  36318.342408  0.000000  0.000000  96.452283
T  1714  207308.107521  1.088442  N  -1  -1.000000  -1.000000  0.000000  0.000000  490.918121  39834.792993
C  1725  75724.800000  0.380232  N  -1  -1.000000  -1.000000  0.000000  17013.600000  0.000000  0.000000
C  1738  258549.600000  1.342979  N  -1  -1.000000  -1.000000  0.000000  44635.200000  0.000000  0.000000
T  1751  240905.652862  1.211684  N  -1  -1.000000  -1.000000  0.000000  0.000000  561.049281  40767.165065
C  1762  78580.800000  0.389889  N  -1  -1.000000  -1.000000  0.000000  17748.000000  0.000000  0.000000
C  1774  204122.400000  1.079576  N  -1  -1.000000  -1.000000  0.000000  38760.000000  0.000000  0.000000
A  1785  199500.012653  1.031653  N  -1  -1.000000  -1.000000  38209.520706  0.000000  0.000000  96.452283
A  1796  165420.207822  0.891188  N  -1  -1.000000  -1.000000  32381.603911  0.000000  0.000000  450.110655
T  1808  166862.450067  0.899239  N  -1  -1.000000  -1.000000  0.000000  0.000000  911.705082  32279.364136
T  1821  109634.095324  0.611943  N  -1  -1.000000  -1.000000  0.000000  0.000000  666.246022  21026.597754
G  1834  219265.072323  1.284800  N  -1  -1.000000  -1.000000  0.000000  0.000000  37835.760921  0.000000
A  1844  170823.574387  0.993990  N  -1  -1.000000  -1.000000  32960.536043  0.000000  35.065580  0.000000
T  1856  176829.186006  0.974983  N  -1  -1.000000  -1.000000  0.000000  0.000000  525.983701  30543.223037
A  1865  142571.686350  0.823189  N  -1  -1.000000  -1.000000  23813.408359  0.000000  0.000000  0.000000
C  1875  304694.400000  1.865161  N  -1  -1.000000  -1.000000  0.000000  50632.800000  0.000000  32.150761
C  1889  205632.000000  1.105713  N  -1  -1.000000  -1.000000  0.000000  39902.400000  0.000000  0.000000
C  1901  170952.000000  0.918488  N  -1  -1.000000  -1.000000  0.000000  32313.600000  0.000000  0.000000
T  1915  237336.918381  1.295023  N  -1  -1.000000  -1.000000  0.000000  40.800000  175.327900  39127.476249
C  1925  91514.400000  0.480491  N  -1  -1.000000  -1.000000  0.000000  17380.800000  0.000000  0.000000
C  1938  228439.200000  1.248811  N  -1  -1.000000  -1.000000  0.000000  39453.600000  0.000000  0.000000
A  1948  183907.440567  0.944055  N  -1  -1.000000  -1.000000  34118.400307  0.000000  0.000000  64.301522
A  1959  168199.082055  0.879380  N  -1  -1.000000  -1.000000  31725.480828  0.000000  0.000000  128.603044
T  1972  187342.484883  0.980812  N  -1  -1.000000  -1.000000  0.000000  0.000000  0.000000  32343.665659
C  1983  138924.000000  0.723340  N  -1  -1.000000  -1.000000  0.000000  26764.800000  0.000000  0.000000
A  1994  207566.467025  1.082800  N  -1  -1.000000  -1.000000  34890.309816  0.000000  0.000000  0.000000
C  2003  250552.800000  1.376804  N  -1  -1.000000  -1.000000  0.000000  47246.400000  0.000000  0.000000
A  2017  217176.740414  1.164652  N  -1  -1.000000  -1.000000  37206.038344  0.000000  0.000000  0.000000
A  2028  144964.605828  0.758596  N  -1  -1.000000  -1.000000  27595.764954  0.000000  0.000000  96.452283
T  2041  180944.483426  0.994973  N  -1  -1.000000  -1.000000  0.000000  0.000000  385.721381  31121.936737
A  2052  167581.554448  0.878302  N  -1  -1.000000  -1.000000  28792.224693  0.000000  736.377182  0.000000
G  2064  100743.411608  0.545396  N  -1  -1.000000  -1.000000  0.000000  0.000000  18654.888610  0.000000
G  2078  276246.639975  1.566028  N  -1  -1.000000  -1.000000  0.000000  0.000000  47864.516827  0.000000
G  2091  221684.597350  1.184185  N  -1  -1.000000  -1.000000  0.000000  0.000000  37940.957661  0.000000
T  2102  93494.413255  0.490428  N  -1  -1.000000  -1.000000  0.000000  0.000000  210.393481  15560.968369
T  2116  107158.486720  0.575825  N  -1  -1.000000  -1.000000  0.000000  0.000000  420.786961  18583.139911
C  2125  105631.200000  0.599991  N  -1  -1.000000  -1.000000  0.000000  20359.200000  0.000000  0.000000
C  2137  207345.600000  1.283376  N  -1  -1.000000  -1.000000  0.000000  34802.400000  0.000000  0.000000
T  2152  196376.848750  1.222926  N  -1  -1.000000  -1.000000  0.000000  0.000000  666.246022  37101.978300
C  2162  89270.400000  0.538680  N  -1  -1.000000  -1.000000  0.000000  16972.800000  280.524641  0.000000
G  2177  131250.466289  0.838376  N  -1  -1.000000  -1.000000  77.190951  0.000000  22617.299160  0.000000
G  2189  137562.270706  0.899569  N  -1  -1.000000  -1.000000  0.000000  0.000000  26193.988330  0.000000
A  2202  160865.941718  1.027227  N  -1  -1.000000  -1.000000  30799.189417  0.000000  0.000000  0.000000
T  2212  175896.813934  1.212546  N  -1  -1.000000  -1.000000  0.000000  0.000000  245.459061  29707.303249
T  2225  119665.132784  0.851799  N  -1  -1.000000  -1.000000  0.000000  0.000000  0.000000  20158.527205
C  2235  123542.400000  0.863315  N  -1  -1.000000  -1.000000  0.000000  23296.800000  0.000000  0.000000
T  2249  232482.153456  1.606197  N  -1  -1.000000  -1.000000  0.000000  0.000000  35.065580  39352.531577
C  2259  106243.200000  0.674878  N  -1  -1.000000  -1.000000  0.000000  20155.200000  0.000000  0.000000
A  2271  223197.634586  1.515099  N  -1  -1.000000  -1.000000  37784.970475  0.000000  0.000000  0.000000
C  2280  218076.000000  1.453863  N  -1  -1.000000  -1.000000  231.572853  37413.600000  0.000000  257.206089
C  2294  204081.600000  1.252971  N  -1  -1.000000  -1.000000  0.000000  34680.000000  0.000000  0.000000
T  2308  219686.150541  1.291046  N  -1  -1.000000  -1.000000  0.000000  40.800000  105.196740  36233.907751
C  2318  72256.800000  0.405087  N  -1  -1.000000  -1.000000  0.000000  13586.400000  0.000000  0.000000
C  2331  209018.400000  1.233054  N  -1  -1.000000  -1.000000  0.000000  35373.600000  0.000000  96.452283
A  2343  155539.766104  0.899984  N  -1  -1.000000  -1.000000  29641.325153  40.800000  0.000000  64.301522
T  2354  256080.812098  1.451603  N  -1  -1.000000  -1.000000  0.000000  0.000000  35.065580  41956.743225
C  2367  128601.600000  0.678042  N  -1  -1.000000  -1.000000  0.000000  21868.800000  0.000000  0.000000
A  2378  165343.016871  0.922271  N  -1  -1.000000  -1.000000  31300.930598  0.000000  0.000000  0.000000
A  2390  158665.999617  0.856783  N  -1  -1.000000  -1.000000  29911.493482  0.000000  0.000000  0.000000
C  2400  241658.400000  1.352048  N  -1  -1.000000  -1.000000  0.000000  39535.200000  0.000000  0.000000
A  2413  152490.723543  0.842056  N  -1  -1.000000  -1.000000  28637.842791  0.000000  0.000000  0.000000
A  2425  134042.086273  0.761888  N  -1  -1.000000  -1.000000  25974.754985  0.000000  0.000000  0.000000
A  2438  194251.027991  1.160610  N  -1  -1.000000  -1.000000  32999.131518  0.000000  0.000000  0.000000
C  2448  205183.200000  1.142641  N  -1  -1.000000  -1.000000  0.000000  38556.000000  0.000000  0.000000
C  2462  198206.400000  1.106151  N  -1  -1.000000  -1.000000  0.000000  34027.200000  0.000000  0.000000
C  2474  180866.400000  0.985904  N  -1  -1.000000  -1.000000  0.000000  30273.600000  0.000000  0.000000
T  2488  251033.142606  1.426885  N  -1  -1.000000  -1.000000  0.000000  0.000000  525.983701  42599.758447
A  2499  172984.921012  0.919282  N  -1  -1.000000  -1.000000  32150.031058  0.000000  35.065580  0.000000
A  2511  146662.806748  0.776247  N  -1  -1.000000  -1.000000  27364.192101  0.000000  0.000000  0.000000
G  2523  112385.184199  0.598628  N  -1  -1.000000  -1.000000  0.000000  0.000000  19005.544411  0.000000
C  2534  167320.800000  0.957155  N  -1  -1.000000  -1.000000  0.000000  28070.400000  0.000000  0.000000
A  2546  151217.072853  0.857757  N  -1  -1.000000  -1.000000  24855.486196  0.000000  0.000000  0.000000
C  2556  250920.000000  1.409575  N  -1  -1.000000  -1.000000  38.595475  41004.000000  0.000000  192.904567
A  2569  190468.671396  1.036971  N  -1  -1.000000  -1.000000  35700.814801  0.000000  0.000000  64.301522
T  2582  232321.399651  1.275044  N  -1  -1.000000  -1.000000  0.000000  0.000000  175.327900  39416.833099
A  2593  168932.396089  0.910108  N  -1  -1.000000  -1.000000  28599.247316  0.000000  0.000000  32.150761
A  2605  168585.036810  0.914113  N  -1  -1.000000  -1.000000  31764.076304  0.000000  0.000000  675.165983
C  2616  214608.000000  1.218119  N  -1  -1.000000  -1.000000  0.000000  35985.600000  0.000000  1157.427399
A  2628  205289.333972  1.138333  N  -1  -1.000000  -1.000000  33925.422929  0.000000  0.000000  610.864461
T  2642  182616.323002  0.980728  N  -1  -1.000000  -1.000000  0.000000  0.000000  140.262320  30446.770754
C  2654  100408.800000  0.519639  N  -1  -1.000000  -1.000000  0.000000  16646.400000  0.000000  0.000000
G  2669  93519.902109  0.501349  N  -1  -1.000000  -1.000000  0.000000  0.000000  15218.461760  0.000000
T  2681  64944.537406  0.359272  N  -1  -1.000000  -1.000000  0.000000  0.000000  105.196740  10899.108010
C  2693  101265.600000  0.624443  N  -1  -1.000000  -1.000000  0.000000  17095.200000  0.000000  0.000000
G  2708  84928.834986  0.554188  N  -1  -1.000000  -1.000000  0.000000  0.000000  14341.822258  0.000000
T  2719  59993.320198  0.433134  N  -1  -1.000000  -1.000000  0.000000  0.000000  0.000000  11317.067904
T  2733  114488.860249  0.897136  N  -1  -1.000000  -1.000000  0.000000  0.000000  0.000000  19290.456655
C  2744  137781.600000  1.127450  N  -1  -1.000000  -1.000000  0.000000  23215.200000  0.000000  0.000000
A  2754  202433.268788  1.767610  N  -1  -1.000000  -1.000000  32728.963190  0.000000  0.000000  0.000000
C  2764  210854.400000  1.845745  N  -1  -1.000000  -1.000000  154.381902  34476.000000  0.000000  64.301522
C  2778  203510.400000  1.738485  N  -1  -1.000000  -1.000000  0.000000  33048.000000  105.196740  0.000000
T  2793  188982.173699  1.483702  N  -1  -1.000000  -1.000000  0.000000  40.800000  596.114862  31990.007287
G  2806  200399.790233  1.463645  N  -1  -1.000000  -1.000000  77.190951  0.000000  30401.857941  0.000000
C  2816  175154.400000  1.164096  N  -1  -1.000000  -1.000000  0.000000  26642.400000  105.196740  0.000000
A  2829  135701.691718  0.859673  N  -1  -1.000000  -1.000000  22038.016488  0.000000  0.000000  0.000000
C  2839  233906.400000  1.435625  N  -1  -1.000000  -1.000000  115.786426  40106.400000  0.000000  0.000000
C  2852  191841.600000  1.063888  N  -1  -1.000000  -1.000000  154.381902  31824.000000  0.000000  0.000000
A  2865  185451.259586  0.986146  N  -1  -1.000000  -1.000000  31223.739647  0.000000  35.065580  0.000000
T  2878  187663.992494  0.973242  N  -1  -1.000000  -1.000000  192.977377  0.000000  806.508342  31443.444348
G  2891  168840.768149  0.882382  N  -1  -1.000000  -1.000000  656.123083  0.000000  31103.169543  0.000000
G  2904  154183.355670  0.823870  N  -1  -1.000000  -1.000000  385.954755  0.000000  25738.135788  0.000000
A  2918  170090.260353  0.933472  N  -1  -1.000000  -1.000000  27557.169479  0.000000  210.393481  0.000000
G  2930  123255.514028  0.683525  N  -1  -1.000000  -1.000000  38.595475  0.000000  20127.642974  0.000000
T  2943  95134.102071  0.551154  N  -1  -1.000000  -1.000000  0.000000  0.000000  210.393481  15657.420652
T  2956  77033.223576  0.467983  N  -1  -1.000000  -1.000000  0.000000  0.000000  105.196740  14532.144014
T  2968  88093.085392  0.554952  N  -1  -1.000000  -1.000000  0.000000  0.000000  0.000000  16589.792723
C  2979  99511.200000  0.690289  N  -1  -1.000000  -1.000000  0.000000  16728.000000  0.000000  0.000000
T  2993  204703.895873  1.517160  N  -1  -1.000000  -1.000000  0.000000  0.000000  35.065580  35012.178829
T  3006  146703.922863  1.071998  N  -1  -1.000000  -1.000000  0.000000  0.000000  0.000000  24370.276908
C  3016  73848.000000  0.556273  N  -1  -1.000000  -1.000000  0.000000  13545.600000  0.000000  0.000000
C  3029  202041.600000  1.639208  N  -1  -1.000000  -1.000000  0.000000  32558.400000  0.000000  0.000000
G  3044  126411.416236  0.987269  N  -1  -1.000000  -1.000000  0.000000  0.000000  19075.675571  0.000000
T  3055  82241.646873  0.664990  N  -1  -1.000000  -1.000000  0.000000  0.000000  140.262320  13696.224225
G  3068  195069.822059  1.631398  N  -1  -1.000000  -1.000000  231.572853  0.000000  29279.759378  0.000000
T  3080  99892.414713  0.770978  N  -1  -1.000000  -1.000000  0.000000  0.000000  245.459061  16300.435874
A  3092  87766.111196  0.665643  N  -1  -1.000000  -1.000000  15013.639954  0.000000  280.524641  0.000000
T  3103  192068.646763  1.457063  N  -1  -1.000000  -1.000000  0.000000  0.000000  490.918121  30929.032170
G  3117  169892.735552  1.204275  N  -1  -1.000000  -1.000000  231.572853  0.000000  28262.857555  0.000000
C  3127  194616.000000  1.414426  N  -1  -1.000000  -1.000000  38.595475  32558.400000  105.196740  0.000000
T  3143  171234.953576  1.202621  N  -1  -1.000000  -1.000000  0.000000  0.000000  35.065580  28614.177372
C  3153  92779.200000  0.609894  N  -1  -1.000000  -1.000000  424.550230  17176.800000  0.000000  0.000000
C  3166  190291.200000  1.347697  N  -1  -1.000000  -1.000000  192.977377  28764.000000  0.000000  0.000000
A  3178  190854.626150  1.293182  N  -1  -1.000000  -1.000000  31069.357745  0.000000  0.000000  0.000000
C  3187  173155.200000  1.092830  N  -1  -1.000000  -1.000000  1312.246166  26234.400000  0.000000  96.452283
T  3203  212034.269402  1.356975  N  -1  -1.000000  -1.000000  0.000000  0.000000  0.000000  35590.892529
T  3216  113138.528283  0.675578  N  -1  -1.000000  -1.000000  0.000000  0.000000  0.000000  21026.597754
C  3227  79315.200000  0.466542  N  -1  -1.000000  -1.000000  0.000000  13300.800000  0.000000  0.000000
A  3239  177191.827837  1.116301  N  -1  -1.000000  -1.000000  28522.056365  0.000000  0.000000  0.000000
C  3248  171564.000000  1.075899  N  -1  -1.000000  -1.000000  1775.391871  28029.600000  0.000000  0.000000
C  3262  191270.400000  1.217074  N  -1  -1.000000  -1.000000  77.190951  30967.200000  0.000000  0.000000
A  3274  173139.302914  1.087836  N  -1  -1.000000  -1.000000  28058.910660  0.000000  0.000000  0.000000
T  3287  204189.483695  1.221262  N  -1  -1.000000  -1.000000  0.000000  0.000000  0.000000  34047.655996
C  3299  107344.800000  0.636739  N  -1  -1.000000  -1.000000  0.000000  16524.000000  0.000000  0.000000
T  3313  175896.813934  1.097748  N  -1  -1.000000  -1.000000  0.000000  0.000000  35.065580  26395.774857
C  3325  81232.800000  0.506097  N  -1  -1.000000  -1.000000  0.000000  13749.600000  0.000000  0.000000
G  3339  102146.034812  0.692852  N  -1  -1.000000  -1.000000  0.000000  0.000000  15393.789661  0.000000
C  3348  110119.200000  0.752545  N  -1  -1.000000  -1.000000  0.000000  18237.600000  561.049281  0.000000
T  3364  210330.279064  1.407744  N  -1  -1.000000  -1.000000  0.000000  0.000000  420.786961  34947.877307
C  3375  115015.200000  0.753095  N  -1  -1.000000  -1.000000  0.000000  19257.600000  0.000000  0.000000
T  3389  201971.081180  1.373314  N  -1  -1.000000  -1.000000  0.000000  0.000000  175.327900  33501.093058
G  3401  161897.783291  1.092881  N  -1  -1.000000  -1.000000  0.000000  0.000000  24054.987944  0.000000
C  3411  109629.600000  0.745707  N  -1  -1.000000  -1.000000  0.000000  16972.800000  876.639502  0.000000
A  3425  126901.923313  0.922532  N  -1  -1.000000  -1.000000  19413.524156  0.000000  420.786961  0.000000
G  3436  80545.637474  0.577330  N  -1  -1.000000  -1.000000  0.000000  0.000000  13605.445076  0.000000
G  3449  212322.087465  1.633511  N  -1  -1.000000  -1.000000  0.000000  0.000000  34714.924292  0.000000
A  3463  243344.472776  1.700664  N  -1  -1.000000  -1.000000  36472.724310  0.000000  245.459061  0.000000
C  3472  168748.800000  1.073413  N  -1  -1.000000  -1.000000  1350.841641  28396.800000  0.000000  0.000000
C  3486  229459.200000  1.407115  N  -1  -1.000000  -1.000000  0.000000  37944.000000  0.000000  0.000000
A  3497  153108.251150  0.928021  N  -1  -1.000000  -1.000000  24508.126917  0.000000  0.000000  0.000000
G  3511  124026.956790  0.734788  N  -1  -1.000000  -1.000000  0.000000  0.000000  18760.085350  0.000000
A  3525  206910.343942  1.285170  N  -1  -1.000000  -1.000000  33655.254601  0.000000  0.000000  0.000000
T  3536  130146.280900  0.786384  N  -1  -1.000000  -1.000000  0.000000  0.000000  0.000000  19290.456655
C  3548  115912.800000  0.691804  N  -1  -1.000000  -1.000000  0.000000  17544.000000  0.000000  0.000000
A  3560  166925.431365  1.002841  N  -1  -1.000000  -1.000000  27865.933282  0.000000  0.000000  0.000000
A  3572  133000.008436  0.759607  N  -1  -1.000000  -1.000000  22385.375767  0.000000  0.000000  0.000000
T  3585  122044.289105  0.730112  N  -1  -1.000000  -1.000000  0.000000  0.000000  105.196740  20222.828727
G  3598  179711.097978  1.159215  N  -1  -1.000000  -1.000000  0.000000  0.000000  29840.808659  32.150761
A  3610  212159.328604  1.358911  N  -1  -1.000000  -1.000000  32072.840107  0.000000  105.196740  0.000000
C  3619  219748.800000  1.423294  N  -1  -1.000000  -1.000000  810.504985  35740.800000  0.000000  225.055328
C  3633  212445.600000  1.319058  N  -1  -1.000000  -1.000000  0.000000  35251.200000  105.196740  0.000000
G  3648  128690.678942  0.757448  N  -1  -1.000000  -1.000000  0.000000  0.000000  20934.151316  0.000000
G  3661  131040.072809  0.808498  N  -1  -1.000000  -1.000000  0.000000  0.000000  21530.266177  0.000000
C  3671  98736.000000  0.608851  N  -1  -1.000000  -1.000000  0.000000  14647.200000  455.852541  0.000000
A  3686  120726.647239  0.752425  N  -1  -1.000000  -1.000000  18062.682515  0.000000  0.000000  0.000000
C  3695  238761.600000  1.532190  N  -1  -1.000000  -1.000000  656.123083  35210.400000  0.000000  64.301522
G  3711  108212.380168  0.650290  N  -1  -1.000000  -1.000000  0.000000  0.000000  16060.035683  96.452283
T  3723  117575.333313  0.712478  N  -1  -1.000000  -1.000000  0.000000  0.000000  666.246022  17393.561751
T  3737  88511.045286  0.557340  N  -1  -1.000000  -1.000000  0.000000  0.000000  490.918121  13085.359764
G  3749  135072.614519  0.922345  N  -1  -1.000000  -1.000000  0.000000  0.000000  22336.774519  0.000000
G  3762  154008.027770  1.116185  N  -1  -1.000000  -1.000000  0.000000  0.000000  25212.152087  0.000000
G  3774  162599.094893  1.230567  N  -1  -1.000000  -1.000000  0.000000  0.000000  25878.398109  0.000000
C  3785  141576.000000  1.044654  N  -1  -1.000000  -1.000000  0.000000  23337.600000  420.786961  0.000000
C  3799  175725.600000  1.286633  N  -1  -1.000000  -1.000000  0.000000  31824.000000  0.000000  0.000000
C  3811  146512.800000  1.015498  N  -1  -1.000000  -1.000000  0.000000  26438.400000  0.000000  0.000000
C  3823  139332.000000  0.948770  N  -1  -1.000000  -1.000000  38.595475  22358.400000  0.000000  0.000000
A  3837  171788.461273  1.254732  N  -1  -1.000000  -1.000000  28444.865414  530.400000  0.000000  643.015222
C  3845  184048.800000  1.284628  N  -1  -1.000000  -1.000000  1852.582822  27499.200000  0.000000  900.221311
T  3861  189432.284354  1.263577  N  -1  -1.000000  -1.000000  0.000000  0.000000  701.311602  30961.182932
T  3874  111305.934900  0.695620  N  -1  -1.000000  -1.000000  0.000000  0.000000  455.852541  17972.275450
G  3887  173960.342843  1.103579  N  -1  -1.000000  -1.000000  231.572853  0.000000  28473.251036  160.753805
G  3899  112139.725138  0.702506  N  -1  -1.000000  -1.000000  385.954755  0.000000  20548.429935  0.000000
G  3912  135773.926121  0.878328  N  -1  -1.000000  -1.000000  347.359279  0.000000  21915.987558  0.000000
A  3926  246547.897239  1.600940  N  -1  -1.000000  -1.000000  36395.533359  0.000000  140.262320  0.000000
G  3937  140051.926893  0.869433  N  -1  -1.000000  -1.000000  231.572853  0.000000  20373.102034  739.467505
C  3948  191148.000000  1.191413  N  -1  -1.000000  -1.000000  0.000000  28274.400000  420.786961  64.301522
T  3964  171877.968798  1.037787  N  -1  -1.000000  -1.000000  0.000000  326.400000  175.327900  28324.820522
T  3976  111434.537945  0.672797  N  -1  -1.000000  -1.000000  0.000000  81.600000  0.000000  17682.918601
C  3985  69890.400000  0.441319  N  -1  -1.000000  -1.000000  0.000000  12484.800000  0.000000  1318.181205
C  3998  202041.600000  1.379942  N  -1  -1.000000  -1.000000  77.190951  29580.000000  0.000000  0.000000
A  4010  139599.834739  0.897825  N  -1  -1.000000  -1.000000  22655.544095  0.000000  0.000000  0.000000
A  4022  140024.384969  0.920907  N  -1  -1.000000  -1.000000  22269.589340  0.000000  0.000000  0.000000
C  4032  199756.800000  1.290093  N  -1  -1.000000  -1.000000  578.932132  29253.600000  0.000000  0.000000
G  4048  106599.363484  0.661133  N  -1  -1.000000  -1.000000  0.000000  0.000000  15744.445462  0.000000
C  4058  130600.800000  0.886978  N  -1  -1.000000  -1.000000  0.000000  21501.600000  315.590221  0.000000
C  4072  191800.800000  1.311034  N  -1  -1.000000  -1.000000  0.000000  28478.400000  0.000000  0.000000
G  4087  110421.511714  0.754438  N  -1  -1.000000  -1.000000  0.000000  0.000000  16410.691484  0.000000
T  4098  55009.952228  0.392320  N  -1  -1.000000  -1.000000  0.000000  0.000000  596.114862  8005.539512
T  4112  74911.273344  0.556653  N  -1  -1.000000  -1.000000  0.000000  0.000000  245.459061  11863.630843
G  4124  111017.626575  0.821886  N  -1  -1.000000  -1.000000  0.000000  0.000000  19917.249493  128.603044
G  4137  138754.500429  1.101451  N  -1  -1.000000  -1.000000  0.000000  0.000000  22477.036840  353.658372
A  4150  175184.863113  1.391574  N  -1  -1.000000  -1.000000  26167.732362  0.000000  0.000000  0.000000
T  4161  137380.202146  1.061624  N  -1  -1.000000  -1.000000  0.000000  0.000000  0.000000  19933.471877
T  4175  83141.868184  0.675028  N  -1  -1.000000  -1.000000  0.000000  0.000000  0.000000  13374.716614
C  4186  111669.600000  0.924246  N  -1  -1.000000  -1.000000  0.000000  16483.200000  0.000000  32.150761
G  4201  63363.503229  0.532783  N  -1  -1.000000  -1.000000  0.000000  0.000000  8626.132703  0.000000
A  4212  126284.395706  1.190402  N  -1  -1.000000  -1.000000  22578.353144  0.000000  105.196740  0.000000
A  4225  135045.568635  1.254234  N  -1  -1.000000  -1.000000  21845.039110  0.000000  0.000000  0.000000
G  4236  90363.999900  0.781186  N  -1  -1.000000  -1.000000  77.190951  0.000000  13079.461375  32.150761
C  4249  142392.000000  1.214735  N  -1  -1.000000  -1.000000  0.000000  19543.200000  0.000000  0.000000
A  4261  110344.464340  0.916802  N  -1  -1.000000  -1.000000  16094.313267  0.000000  0.000000  0.000000
G  4274  58278.994115  0.495919  N  -1  -1.000000  -1.000000  0.000000  0.000000  8661.198283  0.000000
A  4288  193170.354678  1.825350  N  -1  -1.000000  -1.000000  28753.629218  0.000000  0.000000  0.000000
G  4298  84648.310345  0.759822  N  -1  -1.000000  -1.000000  385.954755  122.400000  12378.149773  128.603044
C  4310  107956.800000  0.967735  N  -1  -1.000000  -1.000000  0.000000  17666.400000  0.000000  0.000000
C  4324  170666.400000  1.534979  N  -1  -1.000000  -1.000000  0.000000  27458.400000  0.000000  0.000000
C  4336  139454.400000  1.143865  N  -1  -1.000000  -1.000000  0.000000  22317.600000  0.000000  0.000000
A  4348  130915.852761  1.062352  N  -1  -1.000000  -1.000000  21459.084356  122.400000  0.000000  0.000000
A  4360  95330.824387  0.776189  N  -1  -1.000000  -1.000000  17445.154908  0.000000  175.327900  0.000000
A  4372  112158.451687  0.909522  N  -1  -1.000000  -1.000000  17792.514187  0.000000  490.918121  0.000000
G  4383  119328.169058  0.991984  N  -1  -1.000000  -1.000000  192.977377  0.000000  19321.134631  0.000000
G  4396  221684.597350  1.829219  N  -1  -1.000000  -1.000000  0.000000  0.000000  35346.104734  0.000000
G  4409  147380.633132  1.071614  N  -1  -1.000000  -1.000000  0.000000  0.000000  26544.644131  0.000000
G  4422  133915.450376  1.007243  N  -1  -1.000000  -1.000000  0.000000  0.000000  23914.725624  0.000000
G  4436  172487.588479  1.251006  N  -1  -1.000000  -1.000000  115.786426  0.000000  24616.037226  0.000000
A  4449  169125.373466  1.171778  N  -1  -1.000000  -1.000000  27287.001150  0.000000  561.049281  0.000000
A  4461  120340.692485  0.834667  N  -1  -1.000000  -1.000000  21729.252684  0.000000  0.000000  0.000000
A  4474  143343.595859  1.007569  N  -1  -1.000000  -1.000000  20880.152224  0.000000  0.000000  0.000000
C  4484  178418.400000  1.243251  N  -1  -1.000000  -1.000000  347.359279  25908.000000  0.000000  0.000000
T  4499  131785.969716  0.868051  N  -1  -1.000000  -1.000000  0.000000  40.800000  420.786961  19194.004372
G  4512  168279.718868  1.094281  N  -1  -1.000000  -1.000000  0.000000  0.000000  27000.496672  0.000000
G  4525  137702.533026  0.867821  N  -1  -1.000000  -1.000000  0.000000  0.000000  19812.052753  0.000000
A  4538  135856.073620  0.904032  N  -1  -1.000000  -1.000000  20108.242715  0.000000  210.393481  0.000000
T  4549  135451.156481  0.908303  N  -1  -1.000000  -1.000000  0.000000  40.800000  35.065580  17940.124689
C  4562  102000.000000  0.683284  N  -1  -1.000000  -1.000000  0.000000  15055.200000  0.000000  0.000000
G  4576  86191.195869  0.605997  N  -1  -1.000000  -1.000000  0.000000  0.000000  12448.280933  0.000000
A  4588  145003.201304  1.082623  N  -1  -1.000000  -1.000000  21266.106979  0.000000  0.000000  0.000000
C  4598  132396.000000  0.970623  N  -1  -1.000000  -1.000000  578.932132  21542.400000  0.000000  0.000000
C  4612  166749.600000  1.232367  N  -1  -1.000000  -1.000000  0.000000  26642.400000  0.000000  0.000000
C  4625  139944.000000  1.043256  N  -1  -1.000000  -1.000000  0.000000  20114.400000  0.000000  64.301522
T  4638  196730.507122  1.457724  N  -1  -1.000000  -1.000000  0.000000  244.800000  70.131160  31636.348915
T  4651  102335.872556  0.742628  N  -1  -1.000000  -1.000000  0.000000  0.000000  0.000000  18325.933822
T  4663  97159.600020  0.723636  N  -1  -1.000000  -1.000000  0.000000  0.000000  0.000000  15046.556191
T  4676  83463.375795  0.640076  N  -1  -1.000000  -1.000000  0.000000  0.000000  0.000000  13278.264331
C  4688  88087.200000  0.703587  N  -1  -1.000000  -1.000000  0.000000  12974.400000  0.000000  225.055328
A  4698  153069.655675  1.236366  N  -1  -1.000000  -1.000000  22809.925997  122.400000  0.000000  32.150761
T  4710  183130.735180  1.403366  N  -1  -1.000000  -1.000000  0.000000  122.400000  280.524641  26395.774857
G  4724  194789.297418  1.450332  N  -1  -1.000000  -1.000000  0.000000  0.000000  26123.857170  160.753805
C  4735  211058.400000  1.501704  N  -1  -1.000000  -1.000000  0.000000  28437.600000  561.049281  0.000000
T  4750  164836.952119  1.136988  N  -1  -1.000000  -1.000000  0.000000  81.600000  35.065580  22344.778959
C  4761  107997.600000  0.732355  N  -1  -1.000000  -1.000000  0.000000  15871.200000  0.000000  289.356850
A  4772  149557.467408  1.079114  N  -1  -1.000000  -1.000000  21922.230061  81.600000  0.000000  0.000000
T  4785  185381.288456  1.293523  N  -1  -1.000000  -1.000000  0.000000  0.000000  35.065580  24723.935280
A  4797  138519.161426  0.910488  N  -1  -1.000000  -1.000000  18718.805598  0.000000  0.000000  64.301522
G  4809  100568.083708  0.637949  N  -1  -1.000000  -1.000000  231.572853  0.000000  13359.986016  0.000000
A  4823  175030.481212  1.101577  N  -1  -1.000000  -1.000000  25125.654525  0.000000  140.262320  0.000000
C  4833  189883.200000  1.178762  N  -1  -1.000000  -1.000000  1621.009969  27540.000000  0.000000  0.000000
G  4848  55158.157487  0.340983  N  -1  -1.000000  -1.000000  38.595475  0.000000  7889.755521  0.000000
A  4859  215131.180215  1.455565  N  -1  -1.000000  -1.000000  31030.762270  0.000000  175.327900  0.000000
A  4873  128986.078988  0.870314  N  -1  -1.000000  -1.000000  18487.232745  0.000000  0.000000  0.000000
G  4884  84122.326644  0.581673  N  -1  -1.000000  -1.000000  463.145706  0.000000  11045.657729  0.000000
C  4897  128316.000000  0.902149  N  -1  -1.000000  -1.000000  0.000000  17258.400000  175.327900  0.000000
G  4911  97832.968460  0.698260  N  -1  -1.000000  -1.000000  0.000000  0.000000  15639.248722  0.000000
G  4923  114033.266463  0.868132  N  -1  -1.000000  -1.000000  0.000000  0.000000  17708.117947  0.000000
C  4934  56956.800000  0.441847  N  -1  -1.000000  -1.000000  0.000000  8241.600000  631.180442  0.000000
T  4949  148150.707112  1.189535  N  -1  -1.000000  -1.000000  0.000000  40.800000  0.000000  20994.446993
T  4962  69188.437870  0.567784  N  -1  -1.000000  -1.000000  0.000000  0.000000  0.000000  12217.289215
T  4975  105454.496382  0.960532  N  -1  -1.000000  -1.000000  0.000000  0.000000  0.000000  14982.254669
C  4986  89352.000000  0.778211  N  -1  -1.000000  -1.000000  0.000000  12933.600000  0.000000  450.110655
A  4997  125358.104294  1.226124  N  -1  -1.000000  -1.000000  19992.456288  285.600000  0.000000  0.000000
A  5009  100386.831672  0.985378  N  -1  -1.000000  -1.000000  17908.300613  0.000000  0.000000  289.356850
A  5021  129294.842791  1.249190  N  -1  -1.000000  -1.000000  20764.365798  0.000000  0.000000  96.452283
T  5034  116835.865808  1.127750  N  -1  -1.000000  -1.000000  0.000000  0.000000  0.000000  17007.752618
A  5044  92088.804448  0.872870  N  -1  -1.000000  -1.000000  14743.471626  0.000000  0.000000  546.562939
A  5057  131842.144172  1.276221  N  -1  -1.000000  -1.000000  18911.782975  0.000000  0.000000  0.000000
G  5070  69009.061624  0.622852  N  -1  -1.000000  -1.000000  424.550230  0.000000  9958.624747  0.000000
C  5082  135660.000000  1.318610  N  -1  -1.000000  -1.000000  0.000000  19788.000000  175.327900  0.000000
G  5097  105231.805860  0.960773  N  -1  -1.000000  -1.000000  0.000000  0.000000  15288.592921  0.000000
C  5106  168952.800000  1.542864  N  -1  -1.000000  -1.000000  0.000000  24724.800000  1192.229723  0.000000
T  5120  175800.361651  1.496606  N  -1  -1.000000  -1.000000  0.000000  122.400000  0.000000  29225.041833
T  5132  55524.364406  0.453222  N  -1  -1.000000  -1.000000  0.000000  0.000000  0.000000  11574.273993
T  5146  84878.009283  0.719159  N  -1  -1.000000  -1.000000  0.000000  0.000000  0.000000  10738.354205
C  5158  85394.400000  0.751828  N  -1  -1.000000  -1.000000  0.000000  11097.600000  0.000000  225.055328
G  5173  52107.452019  0.471825  N  -1  -1.000000  -1.000000  231.572853  0.000000  6381.935577  0.000000
A  5184  149904.826687  1.408350  N  -1  -1.000000  -1.000000  20880.152224  0.000000  140.262320  0.000000
A  5197  140950.676380  1.302129  N  -1  -1.000000  -1.000000  20069.647239  0.000000  0.000000  0.000000
G  5208  90328.934320  0.782472  N  -1  -1.000000  -1.000000  463.145706  0.000000  13149.592535  32.150761
T  5221  57710.616160  0.520350  N  -1  -1.000000  -1.000000  0.000000  0.000000  0.000000  9227.268433
T  5234  56070.927344  0.528197  N  -1  -1.000000  -1.000000  0.000000  0.000000  0.000000  9870.283655
T  5247  58450.083665  0.616126  N  -1  -1.000000  -1.000000  0.000000  0.000000  0.000000  9580.926805
G  5259  147345.567552  1.772428  N  -1  -1.000000  -1.000000  0.000000  0.000000  19356.200212  64.301522
C  5269  98001.600000  1.061610  N  -1  -1.000000  -1.000000  0.000000  14157.600000  1367.557624  0.000000
A  5282  87225.774540  0.931635  N  -1  -1.000000  -1.000000  14396.112347  122.400000  0.000000  0.000000
T  5294  175864.663173  1.874697  N  -1  -1.000000  -1.000000  0.000000  204.000000  0.000000  23212.849508
A  5305  122502.039110  1.153662  N  -1  -1.000000  -1.000000  17985.491564  0.000000  0.000000  964.522833
G  5317  52563.304560  0.508128  N  -1  -1.000000  -1.000000  154.381902  0.000000  8696.263863  64.301522
A  5330  145543.537960  1.538412  N  -1  -1.000000  -1.000000  18911.782975  0.000000  0.000000  0.000000
T  5342  105904.607037  1.057694  N  -1  -1.000000  -1.000000  424.550230  163.200000  0.000000  12603.098348
C  5356  79274.400000  0.755374  N  -1  -1.000000  -1.000000  0.000000  10404.000000  0.000000  0.000000
G  5371  81176.817916  0.756770  N  -1  -1.000000  -1.000000  38.595475  0.000000  10870.329829  0.000000
A  5383  132305.289877  1.207824  N  -1  -1.000000  -1.000000  17753.918712  0.000000  0.000000  0.000000
G  5393  70587.012728  0.653364  N  -1  -1.000000  -1.000000  1003.482362  0.000000  12272.953033  0.000000
G  5407  194333.444877  1.845614  N  -1  -1.000000  -1.000000  0.000000  0.000000  27736.873854  0.000000
T  5419  57003.299416  0.491384  N  -1  -1.000000  -1.000000  0.000000  40.800000  245.459061  7973.388751
T  5432  72403.513979  0.695389  N  -1  -1.000000  -1.000000  0.000000  81.600000  0.000000  11092.012577
T  5445  58289.329860  0.588130  N  -1  -1.000000  -1.000000  0.000000  0.000000  0.000000  9645.228328
G  5456  112139.725138  1.124973  N  -1  -1.000000  -1.000000  0.000000  0.000000  17848.380267  0.000000
G  5469  92082.213325  0.955787  N  -1  -1.000000  -1.000000  0.000000  0.000000  15008.068280  0.000000
A  5482  122231.870782  1.287200  N  -1  -1.000000  -1.000000  15553.976610  0.000000  0.000000  0.000000
G  5494  90223.737580  0.909007  N  -1  -1.000000  -1.000000  1080.673313  0.000000  10098.887067  0.000000
A  5508  195949.228911  1.956363  N  -1  -1.000000  -1.000000  27634.360429  0.000000  0.000000  0.000000
G  5520  150992.387882  1.417445  N  -1  -1.000000  -1.000000  1736.796396  0.000000  17883.445848  32.150761
T  5534  52277.137536  0.456310  N  -1  -1.000000  -1.000000  0.000000  0.000000  140.262320  7394.675051
G  5546  141700.009157  1.411928  N  -1  -1.000000  -1.000000  77.190951  0.000000  19566.593692  64.301522
G  5560  95448.509014  0.877051  N  -1  -1.000000  -1.000000  0.000000  0.000000  13184.658115  0.000000
T  5572  42085.346269  0.378692  N  -1  -1.000000  -1.000000  0.000000  0.000000  105.196740  4983.367969
G  5586  128304.957561  1.171596  N  -1  -1.000000  -1.000000  0.000000  0.000000  15463.920821  0.000000
T  5598  61568.707491  0.554026  N  -1  -1.000000  -1.000000  0.000000  0.000000  175.327900  7941.237990
A  5609  56851.135353  0.526019  N  -1  -1.000000  -1.000000  8799.768405  0.000000  0.000000  385.809133
A  5621  96102.733896  0.946451  N  -1  -1.000000  -1.000000  13469.820936  0.000000  0.000000  0.000000
G  5633  111333.216796  1.090134  N  -1  -1.000000  -1.000000  385.954755  0.000000  15218.461760  0.000000
G  5647  211270.120062  2.255559  N  -1  -1.000000  -1.000000  115.786426  0.000000  29770.677499  0.000000
C  5658  74990.400000  0.752204  N  -1  -1.000000  -1.000000  0.000000  10771.200000  911.705082  0.000000
A  5670  93555.432515  0.917520  N  -1  -1.000000  -1.000000  11424.260736  163.200000  0.000000  0.000000
C  5682  115749.600000  1.191439  N  -1  -1.000000  -1.000000  424.550230  18156.000000  0.000000  0.000000
C  5696  111384.000000  1.123036  N  -1  -1.000000  -1.000000  0.000000  17584.800000  0.000000  0.000000
A  5708  121305.579371  1.143195  N  -1  -1.000000  -1.000000  14820.662577  448.800000  0.000000  0.000000
C  5718  109140.000000  1.035375  N  -1  -1.000000  -1.000000  926.291411  15218.400000  0.000000  0.000000
C  5733  149654.400000  1.358417  N  -1  -1.000000  -1.000000  0.000000  21175.200000  0.000000  0.000000
G  5747  82895.031341  0.693981  N  -1  -1.000000  -1.000000  0.000000  0.000000  11922.297232  0.000000
T  5759  47872.483266  0.405260  N  -1  -1.000000  -1.000000  0.000000  0.000000  140.262320  6333.699935
G  5772  111929.331658  1.001321  N  -1  -1.000000  -1.000000  0.000000  0.000000  14973.002700  64.301522
C  5783  150388.800000  1.476606  N  -1  -1.000000  -1.000000  0.000000  19951.200000  175.327900  0.000000
T  5798  129149.607306  1.180662  N  -1  -1.000000  -1.000000  0.000000  81.600000  0.000000  15496.666846
C  5810  86700.000000  0.767617  N  -1  -1.000000  -1.000000  0.000000  11424.000000  0.000000  385.809133
A  5821  124431.812883  1.130767  N  -1  -1.000000  -1.000000  16248.695169  163.200000  0.000000  0.000000
G  5833  61890.748865  0.555838  N  -1  -1.000000  -1.000000  192.977377  0.000000  8065.083421  0.000000
C  5845  60669.600000  0.575584  N  -1  -1.000000  -1.000000  0.000000  8690.400000  70.131160  0.000000
T  5860  117671.785597  1.170186  N  -1  -1.000000  -1.000000  0.000000  0.000000  0.000000  15303.762280
G  5873  102005.772491  1.047718  N  -1  -1.000000  -1.000000  0.000000  0.000000  13535.313916  289.356850
A  5885  111232.160276  1.120490  N  -1  -1.000000  -1.000000  15939.931365  0.000000  420.786961  0.000000
G  5896  55333.485387  0.523957  N  -1  -1.000000  -1.000000  733.314034  0.000000  7854.689941  0.000000
C  5908  115545.600000  1.156064  N  -1  -1.000000  -1.000000  0.000000  16646.400000  455.852541  0.000000
A  5921  96643.070552  1.001866  N  -1  -1.000000  -1.000000  12968.079755  326.400000  35.065580  0.000000
C  5931  128071.200000  1.373972  N  -1  -1.000000  -1.000000  424.550230  20563.200000  0.000000  0.000000
C  5944  99225.600000  1.019272  N  -1  -1.000000  -1.000000  0.000000  17544.000000  0.000000  0.000000
C  5956  112730.400000  1.188777  N  -1  -1.000000  -1.000000  0.000000  17258.400000  0.000000  0.000000
C  5968  70788.000000  0.708497  N  -1  -1.000000  -1.000000  0.000000  14524.800000  0.000000  0.000000
C  5981  100327.200000  0.994080  N  -1  -1.000000  -1.000000  0.000000  16075.200000  0.000000  0.000000
A  5993  114744.348543  1.156811  N  -1  -1.000000  -1.000000  16866.222776  1224.000000  0.000000  0.000000
C  6001  141412.800000  1.407595  N  -1  -1.000000  -1.000000  2199.942101  20318.400000  0.000000  0.000000
C  6013  113791.200000  1.099621  N  -1  -1.000000  -1.000000  0.000000  20073.600000  0.000000  0.000000
C  6025  112322.400000  1.027390  N  -1  -1.000000  -1.000000  77.190951  20726.400000  0.000000  0.000000
A  6036  97492.171012  0.894377  N  -1  -1.000000  -1.000000  15515.381135  326.400000  0.000000  0.000000
A  6047  85334.596242  0.782237  N  -1  -1.000000  -1.000000  13354.034509  0.000000  210.393481  0.000000
G  6058  71042.865269  0.677781  N  -1  -1.000000  -1.000000  1235.055215  0.000000  11150.854470  0.000000
G  6072  171786.276877  1.684202  N  -1  -1.000000  -1.000000  424.550230  0.000000  23423.807502  0.000000
G  6087  86331.458190  0.800075  N  -1  -1.000000  -1.000000  38.595475  0.000000  15078.199440  0.000000
G  6100  110386.446134  1.008477  N  -1  -1.000000  -1.000000  0.000000  0.000000  19391.265792  0.000000
G  6114  134090.778277  1.213882  N  -1  -1.000000  -1.000000  0.000000  0.000000  18760.085350  289.356850
T  6127  59221.701931  0.526888  N  -1  -1.000000  -1.000000  0.000000  0.000000  876.639502  8616.403973
G  6139  127252.990159  1.221472  N  -1  -1.000000  -1.000000  0.000000  0.000000  16445.757064  546.562939
T  6152  56199.530389  0.532565  N  -1  -1.000000  -1.000000  0.000000  0.000000  771.442762  7330.373529
C  6163  54386.400000  0.544333  N  -1  -1.000000  -1.000000  0.000000  7303.200000  245.459061  417.959894
G  6178  42744.942134  0.447107  N  -1  -1.000000  -1.000000  0.000000  81.600000  6136.476516  0.000000
A  6188  78078.646856  0.854773  N  -1  -1.000000  -1.000000  12427.743098  0.000000  666.246022  0.000000
A  6200  86222.292178  0.936711  N  -1  -1.000000  -1.000000  15206.617331  0.000000  105.196740  0.000000
A  6213  83867.968175  1.004509  N  -1  -1.000000  -1.000000  11848.810966  0.000000  0.000000  0.000000
G  6224  149975.486059  1.801612  N  -1  -1.000000  -1.000000  1119.268788  0.000000  20092.577393  160.753805
A  6236  146624.211273  1.681392  N  -1  -1.000000  -1.000000  23118.689801  0.000000  981.836243  0.000000
A  6247  59938.773390  0.677600  N  -1  -1.000000  -1.000000  15476.785660  489.600000  0.000000  64.301522
A  6259  109765.532209  1.239880  N  -1  -1.000000  -1.000000  15476.785660  367.200000  0.000000  0.000000
C  6268  106488.000000  1.227098  N  -1  -1.000000  -1.000000  2392.919479  17013.600000  0.000000  64.301522
C  6281  128968.800000  1.404748  N  -1  -1.000000  -1.000000  0.000000  18564.000000  0.000000  0.000000
T  6292  86292.642771  0.869294  N  -1  -1.000000  -1.000000  0.000000  734.400000  0.000000  15014.405430
T  6303  75650.740849  0.730063  N  -1  -1.000000  -1.000000  0.000000  122.400000  0.000000  15593.119130
T  6312  63465.602396  0.613909  N  -1  -1.000000  -1.000000  0.000000  0.000000  0.000000  13085.359764
T  6326  119247.172890  1.179453  C  6331  57120.000000  0.545862  38.595475  2121.600000  385.721381  18840.346000
G  6332  106353.904423  1.016363  C  6342  20481.600000  0.204245  0.000000  10526.400000  20232.839714  6462.302979
C  6348  13219.200000  0.131824  N  -1  -1.000000  -1.000000  0.000000  4528.800000  876.639502  0.000000
C  6362  32803.200000  0.377313  G  6361  11782.034911  0.117492  0.000000  3141.600000  1963.672485  0.000000
N  6372  -1.000000  -1.000000  N  -1  -1.000000  -1.000000  0.000000  1999.200000  1718.213425  578.713700
N  6384  -1.000000  -1.000000  N  -1  -1.000000  -1.000000  0.000000  897.600000  1332.492044  1382.482727
T  6391  16589.792723  0.196969  N  -1  -1.000000  -1.000000  0.000000  326.400000  1157.164143  1703.990338
T  6407  9613.077567  0.128332  N  -1  -1.000000  -1.000000  0.000000  0.000000  1332.492044  1607.538055
N  6419  -1.000000  -1.000000  N  -1  -1.000000  -1.000000  0.000000  0.000000  1858.475745  1575.387294
N  6431  -1.000000  -1.000000  N  -1  -1.000000  -1.000000  0.000000  979.200000  2349.393866  900.221311
G  6438  14797.674799  0.226887  N  -1  -1.000000  -1.000000  0.000000  1713.600000  2489.656187  385.809133
C  6455  58344.000000  1.084394  N  -1  -1.000000  -1.000000  926.291411  4324.800000  420.786961  0.000000
A  6469  22038.016488  0.432046  C  6469  19624.800000  0.378197  4438.479678  2815.200000  0.000000  0.000000
A  6478  57931.808666  1.269122  N  -1  -1.000000  -1.000000  5133.198236  652.800000  0.000000  0.000000
N  6495  -1.000000  -1.000000  N  -1  -1.000000  -1.000000  347.359279  0.000000  0.000000  0.000000
N  6507  -1.000000  -1.000000  N  -1  -1.000000  -1.000000  0.000000  0.000000  0.000000  0.000000
N  6520  -1.000000  -1.000000  N  -1  -1.000000  -1.000000  0.000000  0.000000  0.000000  0.000000
N  6532  -1.000000  -1.000000  N  -1  -1.000000  -1.000000  0.000000  0.000000  0.000000  0.000000
N  6544  -1.000000  -1.000000  N  -1  -1.000000  -1.000000  0.000000  0.000000  0.000000  0.000000
N  6556  -1.000000  -1.000000  N  -1  -1.000000  -1.000000  0.000000  0.000000  0.000000  0.000000
N  6569  -1.000000  -1.000000  N  -1  -1.000000  -1.000000  0.000000  0.000000  0.000000  0.000000
N  6580  -1.000000  -1.000000  N  -1  -1.000000  -1.000000  0.000000  0.000000  0.000000  0.000000
N  6591  -1.000000  -1.000000  N  -1  -1.000000  -1.000000  0.000000  0.000000  0.000000  0.000000
N  6602  -1.000000  -1.000000  N  -1  -1.000000  -1.000000  0.000000  0.000000  0.000000  0.000000
N  6613  -1.000000  -1.000000  N  -1  -1.000000  -1.000000  0.000000  0.000000  0.000000  0.000000
N  6624  -1.000000  -1.000000  N  -1  -1.000000  -1.000000  0.000000  0.000000  0.000000  0.000000
N  6635  -1.000000  -1.000000  N  -1  -1.000000  -1.000000  0.000000  0.000000  0.000000  0.000000
N  6646  -1.000000  -1.000000  N  -1  -1.000000  -1.000000  0.000000  0.000000  0.000000  0.000000
N  6657  -1.000000  -1.000000  N  -1  -1.000000  -1.000000  0.000000  0.000000  0.000000  0.000000
N  6668  -1.000000  -1.000000  N  -1  -1.000000  -1.000000  0.000000  0.000000  0.000000  0.000000
N  6679  -1.000000  -1.000000  N  -1  -1.000000  -1.000000  0.000000  0.000000  0.000000  0.000000
N  6690  -1.000000  -1.000000  N  -1  -1.000000  -1.000000  0.000000  0.000000  0.000000  0.000000
N  6701  -1.000000  -1.000000  N  -1  -1.000000  -1.000000  0.000000  0.000000  0.000000  0.000000
N  6712  -1.000000  -1.000000  N  -1  -1.000000  -1.000000  0.000000  0.000000  0.000000  0.000000
N  6723  -1.000000  -1.000000  N  -1  -1.000000  -1.000000  0.000000  0.000000  0.000000  0.000000
N  6734  -1.000000  -1.000000  N  -1  -1.000000  -1.000000  0.000000  0.000000  0.000000  0.000000
N  6745  -1.000000  -1.000000  N  -1  -1.000000  -1.000000  0.000000  0.000000  0.000000  0.000000
N  6756  -1.000000  -1.000000  N  -1  -1.000000  -1.000000  0.000000  0.000000  0.000000  0.000000
N  6767  -1.000000  -1.000000  N  -1  -1.000000  -1.000000  0.000000  0.000000  0.000000  0.000000
N  6778  -1.000000  -1.000000  N  -1  -1.000000  -1.000000  0.000000  0.000000  0.000000  0.000000
N  6789  -1.000000  -1.000000  N  -1  -1.000000  -1.000000  0.000000  0.000000  0.000000  0.000000
N  6800  -1.000000  -1.000000  N  -1  -1.000000  -1.000000  0.000000  0.000000  0.000000  0.000000
N  6811  -1.000000  -1.000000  N  -1  -1.000000  -1.000000  0.000000  0.000000  0.000000  0.000000
N  6824  -1.000000  -1.000000  N  -1  -1.000000  -1.000000  0.000000  0.000000  0.000000  0.000000
N  6836  -1.000000  -1.000000  N  -1  -1.000000  -1.000000  0.000000  0.000000  0.000000  0.000000
N  6848  -1.000000  -1.000000  N  -1  -1.000000  -1.000000  0.000000  0.000000  0.000000  0.000000
N  6860  -1.000000  -1.000000  N  -1  -1.000000  -1.000000  0.000000  0.000000  0.000000  0.000000
N  6871  -1.000000  -1.000000  N  -1  -1.000000  -1.000000  0.000000  0.000000  0.000000  0.000000
N  6883  -1.000000  -1.000000  N  -1  -1.000000  -1.000000  0.000000  0.000000  0.000000  0.000000
N  6895  -1.000000  -1.000000  N  -1  -1.000000  -1.000000  0.000000  0.000000  0.000000  0.000000
N  6907  -1.000000  -1.000000  N  -1  -1.000000  -1.000000  0.000000  0.000000  0.000000  0.000000
N  6919  -1.000000  -1.000000  N  -1  -1.000000  -1.000000  0.000000  0.000000  0.000000  0.000000
N  6931  -1.000000  -1.000000  N  -1  -1.000000  -1.000000  0.000000  0.000000  0.000000  0.000000
N  6943  -1.000000  -1.000000  N  -1  -1.000000  -1.000000  0.000000  0.000000  0.000000  0.000000
N  6955  -1.000000  -1.000000  N  -1  -1.000000  -1.000000  0.000000  0.000000  0.000000  0.000000
N  6967  -1.000000  -1.000000  N  -1  -1.000000  -1.000000  0.000000  0.000000  0.000000  0.000000
N  6978  -1.000000  -1.000000  N  -1  -1.000000  -1.000000  0.000000  0.000000  0.000000  0.000000
N  6990  -1.000000  -1.000000  N  -1  -1.000000  -1.000000  0.000000  0.000000  0.000000  0.000000
N  7003  -1.000000  -1.000000  N  -1  -1.000000  -1.000000  0.000000  0.000000  0.000000  0.000000
N  7020  -1.000000  -1.000000  N  -1  -1.000000  -1.000000  0.000000  0.000000  0.000000  0.000000
N  7037  -1.000000  -1.000000  N  -1  -1.000000  -1.000000  0.000000  0.000000  0.000000  0.000000
N  7054  -1.000000  -1.000000  N  -1  -1.000000  -1.000000  0.000000  0.000000  0.000000  0.000000
N  7071  -1.000000  -1.000000  N  -1  -1.000000  -1.000000  0.000000  0.000000  0.000000  0.000000
N  7088  -1.000000  -1.000000  N  -1  -1.000000  -1.000000  0.000000  0.000000  0.000000  0.000000
N  7105  -1.000000  -1.000000  N  -1  -1.000000  -1.000000  0.000000  0.000000  0.000000  0.000000
N  7122  -1.000000  -1.000000  N  -1  -1.000000  -1.000000  0.000000  0.000000  0.000000  0.000000
N  7139  -1.000000  -1.000000  N  -1  -1.000000  -1.000000  0.000000  0.000000  0.000000  0.000000
N  7156  -1.000000  -1.000000  N  -1  -1.000000  -1.000000  0.000000  0.000000  0.000000  0.000000
N  7173  -1.000000  -1.000000  N  -1  -1.000000  -1.000000  0.000000  0.000000  0.000000  0.000000
N  7190  -1.000000  -1.000000  N  -1  -1.000000  -1.000000  0.000000  0.000000  0.000000  0.000000
N  7207  -1.000000  -1.000000  N  -1  -1.000000  -1.000000  0.000000  0.000000  0.000000  0.000000
N  7224  -1.000000  -1.000000  N  -1  -1.000000  -1.000000  0.000000  0.000000  0.000000  0.000000
N  7241  -1.000000  -1.000000  N  -1  -1.000000  -1.000000  0.000000  0.000000  0.000000  0.000000
N  7258  -1.000000  -1.000000  N  -1  -1.000000  -1.000000  0.000000  0.000000  0.000000  0.000000
N  7275  -1.000000  -1.000000  N  -1  -1.000000  -1.000000  0.000000  0.000000  0.000000  0.000000
N  7292  -1.000000  -1.000000  N  -1  -1.000000  -1.000000  0.000000  0.000000  0.000000  0.000000
N  7309  -1.000000  -1.000000  N  -1  -1.000000  -1.000000  0.000000  0.000000  0.000000  0.000000
N  7326  -1.000000  -1.000000  N  -1  -1.000000  -1.000000  0.000000  0.000000  0.000000  0.000000
N  7343  -1.000000  -1.000000  N  -1  -1.000000  -1.000000  0.000000  0.000000  0.000000  0.000000
N  7360  -1.000000  -1.000000  N  -1  -1.000000  -1.000000  0.000000  0.000000  0.000000  0.000000
N  7377  -1.000000  -1.000000  N  -1  -1.000000  -1.000000  0.000000  0.000000  0.000000  0.000000
N  7394  -1.000000  -1.000000  N  -1  -1.000000  -1.000000  0.000000  0.000000  0.000000  0.000000
N  7411  -1.000000  -1.000000  N  -1  -1.000000  -1.000000  0.000000  0.000000  0.000000  0.000000
N  7428  -1.000000  -1.000000  N  -1  -1.000000  -1.000000  0.000000  0.000000  0.000000  0.000000
N  7445  -1.000000  -1.000000  N  -1  -1.000000  -1.000000  0.000000  0.000000  0.000000  0.000000
N  7462  -1.000000  -1.000000  N  -1  -1.000000  -1.000000  0.000000  0.000000  0.000000  0.000000
N  7479  -1.000000  -1.000000  N  -1  -1.000000  -1.000000  0.000000  0.000000  0.000000  0.000000
N  7496  -1.000000  -1.000000  N  -1  -1.000000  -1.000000  0.000000  0.000000  0.000000  0.000000
N  7513  -1.000000  -1.000000  N  -1  -1.000000  -1.000000  0.000000  0.000000  35.065580  0.000000
N  7530  -1.000000  -1.000000  N  -1  -1.000000  -1.000000  0.000000  0.000000  0.000000  0.000000
N  7547  -1.000000  -1.000000  N  -1  -1.000000  -1.000000  0.000000  0.000000  0.000000  0.000000
N  7564  -1.000000  -1.000000  N  -1  -1.000000  -1.000000  0.000000  0.000000  0.000000  0.000000
N  7581  -1.000000  -1.000000  N  -1  -1.000000  -1.000000  0.000000  0.000000  0.000000  0.000000
N  7598  -1.000000  -1.000000  N  -1  -1.000000  -1.000000  0.000000  0.000000  0.000000  0.000000
N  7615  -1.000000  -1.000000  N  -1  -1.000000  -1.000000  0.000000  0.000000  0.000000  0.000000
N  7632  -1.000000  -1.000000  N  -1  -1.000000  -1.000000  0.000000  0.000000  0.000000  0.000000
N  7649  -1.000000  -1.000000  N  -1  -1.000000  -1.000000  0.000000  0.000000  0.000000  0.000000
N  7666  -1.000000  -1.000000  N  -1  -1.000000  -1.000000  0.000000  0.000000  0.000000  0.000000
N  7683  -1.000000  -1.000000  N  -1  -1.000000  -1.000000  0.000000  0.000000  0.000000  0.000000
N  7698  -1.000000  -1.000000  N  -1  -1.000000  -1.000000  0.000000  0.000000  0.000000  0.000000
N  7710  -1.000000  -1.000000  N  -1  -1.000000  -1.000000  0.000000  0.000000  0.000000  0.000000
N  7721  -1.000000  -1.000000  N  -1  -1.000000  -1.000000  0.000000  0.000000  0.000000  0.000000
N  7733  -1.000000  -1.000000  N  -1  -1.000000  -1.000000  0.000000  0.000000  0.000000  0.000000
N  7745  -1.000000  -1.000000  N  -1  -1.000000  -1.000000  0.000000  0.000000  0.000000  0.000000
N  7757  -1.000000  -1.000000  N  -1  -1.000000  -1.000000  0.000000  0.000000  0.000000  0.000000
N  7769  -1.000000  -1.000000  N  -1  -1.000000  -1.000000  0.000000  0.000000  0.000000  0.000000
N  7781  -1.000000  -1.000000  N  -1  -1.000000  -1.000000  0.000000  0.000000  0.000000  0.000000
N  7793  -1.000000  -1.000000  N  -1  -1.000000  -1.000000  0.000000  0.000000  0.000000  0.000000
N  7805  -1.000000  -1.000000  N  -1  -1.000000  -1.000000  0.000000  0.000000  0.000000  0.000000
N  7817  -1.000000  -1.000000  N  -1  -1.000000  -1.000000  0.000000  0.000000  0.000000  0.000000
N  7828  -1.000000  -1.000000  N  -1  -1.000000  -1.000000  0.000000  0.000000  0.000000  0.000000
N  7840  -1.000000  -1.000000  N  -1  -1.000000  -1.000000  0.000000  0.000000  0.000000  0.000000
N  7852  -1.000000  -1.000000  N  -1  -1.000000  -1.000000  0.000000  0.000000  0.000000  0.000000
N  7864  -1.000000  -1.000000  N  -1  -1.000000  -1.000000  0.000000  0.000000  0.000000  0.000000
N  7877  -1.000000  -1.000000  N  -1  -1.000000  -1.000000  0.000000  40.800000  0.000000  0.000000
N  7888  -1.000000  -1.000000  N  -1  -1.000000  -1.000000  0.000000  0.000000  0.000000  0.000000
N  7899  -1.000000  -1.000000  N  -1  -1.000000  -1.000000  0.000000  0.000000  0.000000  0.000000
N  7910  -1.000000  -1.000000  N  -1  -1.000000  -1.000000  0.000000  0.000000  0.000000  0.000000
N  7921  -1.000000  -1.000000  N  -1  -1.000000  -1.000000  0.000000  0.000000  0.000000  0.000000
N  7932  -1.000000  -1.000000  N  -1  -1.000000  -1.000000  0.000000  0.000000  0.000000  0.000000
N  7943  -1.000000  -1.000000  N  -1  -1.000000  -1.000000  0.000000  0.000000  0.000000  0.000000
N  7954  -1.000000  -1.000000  N  -1  -1.000000  -1.000000  0.000000  0.000000  0.000000  0.000000
N  7965  -1.000000  -1.000000  N  -1  -1.000000  -1.000000  0.000000  0.000000  0.000000  0.000000
N  7976  -1.000000  -1.000000  N  -1  -1.000000  -1.000000  0.000000  0.000000  0.000000  0.000000
N  7987  -1.000000  -1.000000  N  -1  -1.000000  -1.000000  0.000000  0.000000  0.000000  0.000000
N  7998  -1.000000  -1.000000  N  -1  -1.000000  -1.000000  0.000000  0.000000  0.000000  0.000000
N  8009  -1.000000  -1.000000  N  -1  -1.000000  -1.000000  0.000000  0.000000  0.000000  0.000000
N  8020  -1.000000  -1.000000  N  -1  -1.000000  -1.000000  0.000000  0.000000  0.000000  0.000000
N  8031  -1.000000  -1.000000  N  -1  -1.000000  -1.000000  0.000000  0.000000  0.000000  0.000000
N  8042  -1.000000  -1.000000  N  -1  -1.000000  -1.000000  0.000000  0.000000  0.000000  0.000000
N  8053  -1.000000  -1.000000  N  -1  -1.000000  -1.000000  0.000000  0.000000  0.000000  0.000000
N  8064  -1.000000  -1.000000  N  -1  -1.000000  -1.000000  0.000000  0.000000  0.000000  0.000000
N  8075  -1.000000  -1.000000  N  -1  -1.000000  -1.000000  0.000000  0.000000  0.000000  0.000000
N  8086  -1.000000  -1.000000  N  -1  -1.000000  -1.000000  0.000000  0.000000  0.000000  0.000000
N  8097  -1.000000  -1.000000  N  -1  -1.000000  -1.000000  0.000000  0.000000  0.000000  0.000000
N  8108  -1.000000  -1.000000  N  -1  -1.000000  -1.000000  0.000000  0.000000  0.000000  0.000000
N  8119  -1.000000  -1.000000  N  -1  -1.000000  -1.000000  0.000000  0.000000  0.000000  0.000000
N  8130  -1.000000  -1.000000  N  -1  -1.000000  -1.000000  0.000000  40.800000  0.000000  0.000000
N  8141  -1.000000  -1.000000  N  -1  -1.000000  -1.000000  0.000000  0.000000  0.000000  0.000000
N  8152  -1.000000  -1.000000  N  -1  -1.000000  -1.000000  0.000000  0.000000  0.000000  0.000000
N  8163  -1.000000  -1.000000  N  -1  -1.000000  -1.000000  0.000000  0.000000  0.000000  0.000000
N  8174  -1.000000  -1.000000  N  -1  -1.000000  -1.000000  0.000000  0.000000  0.000000  0.000000
N  8185  -1.000000  -1.000000  N  -1  -1.000000  -1.000000  0.000000  0.000000  0.000000  0.000000
N  8196  -1.000000  -1.000000  N  -1  -1.000000  -1.000000  0.000000  0.000000  0.000000  0.000000
N  8207  -1.000000  -1.000000  N  -1  -1.000000  -1.000000  0.000000  0.000000  0.000000  0.000000
N  8222  -1.000000  -1.000000  N  -1  -1.000000  -1.000000  0.000000  0.000000  0.000000  0.000000
N  8234  -1.000000  -1.000000  N  -1  -1.000000  -1.000000  0.000000  0.000000  0.000000  0.000000
N  8246  -1.000000  -1.000000  N  -1  -1.000000  -1.000000  0.000000  0.000000  0.000000  0.000000
N  8258  -1.000000  -1.000000  N  -1  -1.000000  -1.000000  0.000000  0.000000  0.000000  0.000000
N  8269  -1.000000  -1.000000  N  -1  -1.000000  -1.000000  0.000000  0.000000  0.000000  0.000000
N  8281  -1.000000  -1.000000  N  -1  -1.000000  -1.000000  0.000000  0.000000  0.000000  0.000000
N  8293  -1.000000  -1.000000  N  -1  -1.000000  -1.000000  0.000000  0.000000  0.000000  0.000000
N  8305  -1.000000  -1.000000  N  -1  -1.000000  -1.000000  0.000000  0.000000  0.000000  0.000000
N  8317  -1.000000  -1.000000  N  -1  -1.000000  -1.000000  0.000000  0.000000  0.000000  0.000000
N  8329  -1.000000  -1.000000  N  -1  -1.000000  -1.000000  0.000000  0.000000  0.000000  0.000000
N  8341  -1.000000  -1.000000  N  -1  -1.000000  -1.000000  0.000000  0.000000  0.000000  0.000000
N  8353  -1.000000  -1.000000  N  -1  -1.000000  -1.000000  0.000000  0.000000  0.000000  0.000000
N  8365  -1.000000  -1.000000  N  -1  -1.000000  -1.000000  0.000000  0.000000  0.000000  0.000000
N  8376  -1.000000  -1.000000  N  -1  -1.000000  -1.000000  0.000000  0.000000  0.000000  0.000000
N  8388  -1.000000  -1.000000  N  -1  -1.000000  -1.000000  0.000000  0.000000  0.000000  0.000000
N  8401  -1.000000  -1.000000  N  -1  -1.000000  -1.000000  0.000000  0.000000  0.000000  0.000000
N  8418  -1.000000  -1.000000  N  -1  -1.000000  -1.000000  0.000000  0.000000  0.000000  0.000000
N  8430  -1.000000  -1.000000  N  -1  -1.000000  -1.000000  0.000000  0.000000  0.000000  0.000000
N  8441  -1.000000  -1.000000  N  -1  -1.000000  -1.000000  0.000000  0.000000  0.000000  0.000000
N  8453  -1.000000  -1.000000  N  -1  -1.000000  -1.000000  0.000000  0.000000  0.000000  0.000000
N  8465  -1.000000  -1.000000  N  -1  -1.000000  -1.000000  0.000000  0.000000  0.000000  0.000000
N  8477  -1.000000  -1.000000  N  -1  -1.000000  -1.000000  0.000000  0.000000  0.000000  0.000000
N  8489  -1.000000  -1.000000  N  -1  -1.000000  -1.000000  0.000000  0.000000  0.000000  0.000000
N  8501  -1.000000  -1.000000  N  -1  -1.000000  -1.000000  0.000000  0.000000  0.000000  0.000000
N  8513  -1.000000  -1.000000  N  -1  -1.000000  -1.000000  0.000000  0.000000  0.000000  0.000000
N  8525  -1.000000  -1.000000  N  -1  -1.000000  -1.000000  0.000000  0.000000  0.000000  0.000000
N  8537  -1.000000  -1.000000  N  -1  -1.000000  -1.000000  0.000000  0.000000  0.000000  0.000000
N  8548  -1.000000  -1.000000  N  -1  -1.000000  -1.000000  0.000000  0.000000  0.000000  0.000000
N  8560  -1.000000  -1.000000  N  -1  -1.000000  -1.000000  0.000000  0.000000  0.000000  0.000000
N  8572  -1.000000  -1.000000  N  -1  -1.000000  -1.000000  0.000000  0.000000  0.000000  0.000000
N  8584  -1.000000  -1.000000  N  -1  -1.000000  -1.000000  0.000000  0.000000  0.000000  0.000000
N  8597  -1.000000  -1.000000  N  -1  -1.000000  -1.000000  0.000000  0.000000  35.065580  0.000000
N  8608  -1.000000  -1.000000  N  -1  -1.000000  -1.000000  0.000000  0.000000  0.000000  0.000000
N  8619  -1.000000  -1.000000  N  -1  -1.000000  -1.000000  0.000000  0.000000  0.000000  0.000000
N  8627  -1.000000  -1.000000  N  -1  -1.000000  -1.000000  0.000000  0.000000  0.000000  0.000000
N  8640  -1.000000  -1.000000  N  -1  -1.000000  -1.000000  0.000000  0.000000  0.000000  0.000000
N  8652  -1.000000  -1.000000  N  -1  -1.000000  -1.000000  0.000000  0.000000  0.000000  0.000000
N  8664  -1.000000  -1.000000  N  -1  -1.000000  -1.000000  0.000000  0.000000  0.000000  0.000000
N  8676  -1.000000  -1.000000  N  -1  -1.000000  -1.000000  0.000000  0.000000  0.000000  0.000000
N  8687  -1.000000  -1.000000  N  -1  -1.000000  -1.000000  0.000000  0.000000  0.000000  0.000000
N  8699  -1.000000  -1.000000  N  -1  -1.000000  -1.000000  0.000000  0.000000  0.000000  0.000000
N  8711  -1.000000  -1.000000  N  -1  -1.000000  -1.000000  0.000000  0.000000  0.000000  0.000000
N  8723  -1.000000  -1.000000  N  -1  -1.000000  -1.000000  0.000000  0.000000  0.000000  0.000000
N  8735  -1.000000  -1.000000  N  -1  -1.000000  -1.000000  0.000000  0.000000  0.000000  0.000000
N  8747  -1.000000  -1.000000  N  -1  -1.000000  -1.000000  0.000000  0.000000  0.000000  0.000000
N  8759  -1.000000  -1.000000  N  -1  -1.000000  -1.000000  0.000000  0.000000  0.000000  0.000000
N  8771  -1.000000  -1.000000  N  -1  -1.000000  -1.000000  0.000000  0.000000  0.000000  0.000000
N  8783  -1.000000  -1.000000  N  -1  -1.000000  -1.000000  0.000000  0.000000  0.000000  0.000000
N  8794  -1.000000  -1.000000  N  -1  -1.000000  -1.000000  0.000000  0.000000  0.000000  0.000000
N  8806  -1.000000  -1.000000  N  -1  -1.000000  -1.000000  0.000000  0.000000  0.000000  0.000000
N  8819  -1.000000  -1.000000  N  -1  -1.000000  -1.000000  0.000000  0.000000  0.000000  0.000000
N  8836  -1.000000  -1.000000  N  -1  -1.000000  -1.000000  0.000000  0.000000  0.000000  0.000000
N  8853  -1.000000  -1.000000  N  -1  -1.000000  -1.000000  0.000000  0.000000  0.000000  0.000000
N  8870  -1.000000  -1.000000  N  -1  -1.000000  -1.000000  0.000000  0.000000  0.000000  0.000000
N  8887  -1.000000  -1.000000  N  -1  -1.000000  -1.000000  0.000000  0.000000  0.000000  0.000000
N  8899  -1.000000  -1.000000  N  -1  -1.000000  -1.000000  0.000000  0.000000  0.000000  0.000000
N  8912  -1.000000  -1.000000  N  -1  -1.000000  -1.000000  0.000000  0.000000  0.000000  0.000000
N  8924  -1.000000  -1.000000  N  -1  -1.000000  -1.000000  0.000000  0.000000  0.000000  0.000000
N  8935  -1.000000  -1.000000  N  -1  -1.000000  -1.000000  0.000000  0.000000  0.000000  0.000000
N  8947  -1.000000  -1.000000  N  -1  -1.000000  -1.000000  0.000000  0.000000  0.000000  0.000000
N  8959  -1.000000  -1.000000  N  -1  -1.000000  -1.000000  0.000000  0.000000  0.000000  0.000000
N  8971  -1.000000  -1.000000  N  -1  -1.000000  -1.000000  0.000000  0.000000  0.000000  0.000000
N  8983  -1.000000  -1.000000  N  -1  -1.000000  -1.000000  0.000000  0.000000  0.000000  0.000000
N  8995  -1.000000  -1.000000  N  -1  -1.000000  -1.000000  0.000000  0.000000  0.000000  0.000000
N  9007  -1.000000  -1.000000  N  -1  -1.000000  -1.000000  0.000000  0.000000  0.000000  0.000000
N  9019  -1.000000  -1.000000  N  -1  -1.000000  -1.000000  0.000000  0.000000  0.000000  0.000000
N  9031  -1.000000  -1.000000  N  -1  -1.000000  -1.000000  0.000000  0.000000  0.000000  0.000000
N  9042  -1.000000  -1.000000  N  -1  -1.000000  -1.000000  0.000000  0.000000  0.000000  0.000000
N  9054  -1.000000  -1.000000  N  -1  -1.000000  -1.000000  0.000000  0.000000  0.000000  0.000000
N  9066  -1.000000  -1.000000  N  -1  -1.000000  -1.000000  0.000000  0.000000  0.000000  0.000000
N  9078  -1.000000  -1.000000  N  -1  -1.000000  -1.000000  0.000000  0.000000  0.000000  0.000000
N  9091  -1.000000  -1.000000  N  -1  -1.000000  -1.000000  0.000000  0.000000  0.000000  0.000000
N  9102  -1.000000  -1.000000  N  -1  -1.000000  -1.000000  0.000000  0.000000  0.000000  32.150761
N  9113  -1.000000  -1.000000  N  -1  -1.000000  -1.000000  0.000000  0.000000  0.000000  0.000000
N  9124  -1.000000  -1.000000  N  -1  -1.000000  -1.000000  0.000000  0.000000  0.000000  0.000000
N  9135  -1.000000  -1.000000  N  -1  -1.000000  -1.000000  0.000000  0.000000  0.000000  0.000000
N  9146  -1.000000  -1.000000  N  -1  -1.000000  -1.000000  0.000000  0.000000  0.000000  0.000000
N  9157  -1.000000  -1.000000  N  -1  -1.000000  -1.000000  38.595475  0.000000  0.000000  0.000000
N  9171  -1.000000  -1.000000  N  -1  -1.000000  -1.000000  0.000000  0.000000  0.000000  0.000000
N  9183  -1.000000  -1.000000  N  -1  -1.000000  -1.000000  77.190951  0.000000  0.000000  0.000000
N  9195  -1.000000  -1.000000  N  -1  -1.000000  -1.000000  0.000000  0.000000  0.000000  0.000000
N  9207  -1.000000  -1.000000  N  -1  -1.000000  -1.000000  38.595475  0.000000  0.000000  0.000000
N  9218  -1.000000  -1.000000  N  -1  -1.000000  -1.000000  0.000000  0.000000  0.000000  0.000000
N  9230  -1.000000  -1.000000  N  -1  -1.000000  -1.000000  0.000000  0.000000  0.000000  0.000000
N  9242  -1.000000  -1.000000  N  -1  -1.000000  -1.000000  0.000000  0.000000  0.000000  0.000000
N  9254  -1.000000  -1.000000  N  -1  -1.000000  -1.000000  0.000000  0.000000  0.000000  0.000000
N  9266  -1.000000  -1.000000  N  -1  -1.000000  -1.000000  192.977377  0.000000  0.000000  0.000000
N  9278  -1.000000  -1.000000  N  -1  -1.000000  -1.000000  38.595475  0.000000  0.000000  0.000000
N  9290  -1.000000  -1.000000  N  -1  -1.000000  -1.000000  154.381902  0.000000  35.065580  0.000000
N  9301  -1.000000  -1.000000  N  -1  -1.000000  -1.000000  231.572853  0.000000  0.000000  0.000000
N  9313  -1.000000  -1.000000  N  -1  -1.000000  -1.000000  192.977377  0.000000  0.000000  0.000000
N  9325  -1.000000  -1.000000  N  -1  -1.000000  -1.000000  270.168328  0.000000  0.000000  0.000000
N  9337  -1.000000  -1.000000  N  -1  -1.000000  -1.000000  231.572853  40.800000  35.065580  0.000000
A  9359  13932.966641  0.308978  N  -1  -1.000000  -1.000000  13932.966641  40.800000  140.262320  0.000000
