# Supplementary material for: SNP-PHAGE – High throughput SNP discovery pipeline
Source: BMC Bioinformatics. 2006 Oct 23;7:468. doi: 10.1186/1471-2105-7-468 (PMC1626092; doi:10.1186/1471-2105-7-468)
Supplement: Additional file 2 — Test dataset. This compressed file contains test data for recreating the demo website. It contains the database table entries and chromatogram files to test for proper installation of all functionalities provided. [file 1471-2105-7-468-S2.gz › test_data/TempDataStore/poly_dir/A07_015903Archer_.g_51.ab1.poly]

A07_015903Archer_.g_51.ab1 41638.848000 45127.714286 41638.848000 45777.600000 43107.054545
T  1  11074.314160  1.000000  G  3  371.112727  0.335081  0.000000  0.000000  148.445091  4295.730404
G  18  556.669091  0.050267  N  -1  -1.000000  -1.000000  0.000000  0.000000  259.778909  0.000000
G  26  2486.455273  0.427557  N  -1  -1.000000  -1.000000  0.000000  0.000000  556.669091  0.000000
C  47  20685.600000  1.691365  N  -1  -1.000000  -1.000000  0.000000  2162.400000  0.000000  0.000000
C  51  20685.600000  1.691365  N  -1  -1.000000  -1.000000  0.000000  2244.000000  0.000000  0.000000
G  60  8090.257455  1.162292  N  -1  -1.000000  -1.000000  0.000000  775.200000  1039.115636  0.000000
C  63  7956.000000  1.112901  N  -1  -1.000000  -1.000000  0.000000  1387.200000  853.559273  0.000000
T  77  350949.350872  48.312281  G  80  221257.408000  5.514300  17693.485298  0.000000  19297.861818  63056.593082
A  89  1292076.175317  25.725844  C  85  380052.000000  9.471867  60233.141440  54060.000000  519.557818  63056.593082
C  105  371116.800000  1.971841  N  -1  -1.000000  -1.000000  1806.994243  65280.000000  0.000000  63056.593082
T  108  2579014.657057  12.489226  A  112  472077.246037  1.104963  32337.667811  49857.600000  0.000000  63056.593082
C  117  574137.600000  1.239253  A  126  387788.493734  0.800146  41974.970441  65280.000000  0.000000  63056.593082
C  132  635827.200000  1.221215  T  136  18365.232735  0.033499  16187.656762  65280.000000  0.000000  11350.186755
C  145  518364.000000  0.887632  G  149  198285.530182  0.331050  0.000000  65280.000000  14028.061091  2285.801499
C  156  440517.600000  0.693961  T  156  62544.258263  0.097305  564.685701  65280.000000  59378.036364  11941.342315
G  166  1476137.984000  2.177821  C  165  230071.200000  0.357942  0.000000  60220.800000  59378.036364  0.000000
C  175  376216.800000  0.456236  A  174  28648.387897  0.036342  6625.645558  65280.000000  59378.036364  433.514077
T  185  538976.229369  0.625672  N  -1  -1.000000  -1.000000  12498.376849  979.200000  10354.045091  63056.593082
A  200  1440287.348973  1.636247  T  196  437021.600430  0.497621  60233.141440  65280.000000  0.000000  58682.041937
C  211  1885857.600000  2.106963  G  208  448675.287273  0.454513  60233.141440  65280.000000  59378.036364  41814.403288
T  226  197288.315606  0.188516  A  227  64110.649920  0.061260  17317.028164  44920.800000  8535.592727  37833.955849
G  231  345320.392727  0.427186  N  -1  -1.000000  -1.000000  5759.794150  489.600000  59378.036364  9103.795626
T  242  304051.009768  0.387090  N  -1  -1.000000  -1.000000  1656.411390  1509.600000  2226.676364  59430.838980
G  255  521636.049455  0.693387  A  253  202383.355239  0.254201  36892.799132  0.000000  59378.036364  0.000000
G  265  532138.539636  0.707040  A  263  68854.009809  0.087742  13966.559671  0.000000  59378.036364  0.000000
G  276  464930.024727  0.610312  N  -1  -1.000000  -1.000000  2936.365645  408.000000  59378.036364  0.000000
G  288  592481.469091  0.896789  A  285  183786.372819  0.233067  25072.045124  204.000000  59378.036364  0.000000
G  299  524901.841455  0.769316  T  300  30976.551352  0.043320  0.000000  0.000000  59378.036364  5438.631153
T  311  233072.932180  0.342307  N  -1  -1.000000  -1.000000  0.000000  0.000000  0.000000  52652.255224
G  323  394641.274182  0.704505  T  322  25143.816491  0.036735  0.000000  0.000000  59378.036364  6423.890420
C  332  357816.000000  0.870501  N  -1  -1.000000  -1.000000  0.000000  59649.600000  0.000000  33853.508411
T  341  2067270.993826  2.084235  G  346  42715.074909  0.100012  0.000000  13749.600000  630.891636  63056.593082
T  358  2067270.993826  2.084235  C  355  174134.400000  0.351127  9712.594057  22399.200000  0.000000  63056.593082
A  364  303349.158578  0.533231  G  365  96452.197818  0.194515  49654.695975  0.000000  17219.630545  63056.593082
G  376  278520.101818  0.509121  N  -1  -1.000000  -1.000000  0.000000  0.000000  39968.840727  0.000000
C  384  147859.200000  0.283419  N  -1  -1.000000  -1.000000  0.000000  29294.400000  1150.449455  0.000000
T  396  244147.246340  0.498269  G  398  80902.574545  0.196823  9524.365490  0.000000  11949.829818  52494.613741
G  408  344392.610909  0.756644  C  410  93554.400000  0.242222  0.000000  12566.400000  59378.036364  0.000000
A  421  244132.451399  0.558519  C  422  77642.400000  0.216783  46266.581769  14320.800000  19000.971636  0.000000
G  426  220886.295273  0.504062  N  -1  -1.000000  -1.000000  15961.782482  9057.600000  40785.288727  0.000000
C  439  290455.200000  0.690184  A  441  87300.409375  0.251935  11896.045434  54468.000000  0.000000  0.000000
A  450  228095.377491  0.550820  N  -1  -1.000000  -1.000000  42539.656142  408.000000  0.000000  0.000000
C  457  351940.800000  1.055145  A  462  52741.644473  0.198742  9260.845496  65280.000000  0.000000  0.000000
A  473  406159.601873  1.530496  G  470  139723.941818  0.526509  35236.387742  27540.000000  18332.968727  0.000000
C  484  1231017.600000  4.465728  G  480  283455.901091  1.028285  13778.331104  65280.000000  24270.772364  354.693336
T  491  115551.206823  0.311535  N  -1  -1.000000  -1.000000  4065.737047  65280.000000  0.000000  22148.628320
G  503  316373.600000  0.860464  N  -1  -1.000000  -1.000000  225.874280  408.000000  59378.036364  0.000000
G  515  235619.470545  0.628485  N  -1  -1.000000  -1.000000  0.000000  0.000000  53551.566545  0.000000
T  525  112437.787539  0.308875  N  -1  -1.000000  -1.000000  75.291427  0.000000  0.000000  22188.038691
G  538  207303.569455  0.590855  N  -1  -1.000000  -1.000000  0.000000  0.000000  46945.760000  0.000000
C  547  196941.600000  0.563503  N  -1  -1.000000  -1.000000  0.000000  44716.800000  0.000000  0.000000
C  559  288619.200000  0.848520  N  -1  -1.000000  -1.000000  0.000000  55814.400000  0.000000  0.000000
T  569  271103.939882  0.783093  N  -1  -1.000000  -1.000000  0.000000  0.000000  0.000000  57854.424153
T  581  214195.364626  0.633503  N  -1  -1.000000  -1.000000  188.228567  0.000000  0.000000  48514.166303
A  592  269844.473652  0.846129  N  -1  -1.000000  -1.000000  52176.958772  81.600000  0.000000  0.000000
C  599  325339.200000  1.460236  N  -1  -1.000000  -1.000000  2258.742804  63811.200000  0.000000  0.000000
A  609  205771.469445  0.844094  N  -1  -1.000000  -1.000000  38963.313369  0.000000  0.000000  0.000000
C  617  302736.000000  1.300873  N  -1  -1.000000  -1.000000  338.811421  57895.200000  0.000000  0.000000
C  630  242515.200000  1.012889  N  -1  -1.000000  -1.000000  150.582854  53896.800000  0.000000  0.000000
A  639  249139.331282  0.986937  N  -1  -1.000000  -1.000000  47320.661744  0.000000  0.000000  39.410371
C  648  248553.600000  0.968565  N  -1  -1.000000  -1.000000  0.000000  48674.400000  0.000000  1970.518534
T  661  303262.802354  1.158457  N  -1  -1.000000  -1.000000  0.000000  0.000000  0.000000  63056.593082
C  673  201225.600000  0.764401  N  -1  -1.000000  -1.000000  0.000000  39820.800000  0.000000  0.000000
T  683  357373.241293  1.394582  N  -1  -1.000000  -1.000000  0.000000  0.000000  0.000000  63056.593082
C  695  128275.200000  0.474082  N  -1  -1.000000  -1.000000  0.000000  29539.200000  0.000000  0.000000
C  706  252184.800000  0.983487  N  -1  -1.000000  -1.000000  150.582854  56997.600000  0.000000  0.000000
A  714  248687.582721  0.998329  N  -1  -1.000000  -1.000000  47584.181738  0.000000  0.000000  0.000000
A  723  184238.121380  0.727078  N  -1  -1.000000  -1.000000  39076.250509  0.000000  0.000000  0.000000
A  734  208256.086529  0.862181  N  -1  -1.000000  -1.000000  44986.627513  0.000000  0.000000  0.000000
C  742  285804.000000  1.200254  N  -1  -1.000000  -1.000000  225.874280  54549.600000  0.000000  157.641483
C  755  279888.000000  1.157585  N  -1  -1.000000  -1.000000  0.000000  55284.000000  0.000000  197.051853
T  765  333490.556663  1.361633  N  -1  -1.000000  -1.000000  0.000000  0.000000  816.448000  63056.593082
C  777  104284.800000  0.420601  N  -1  -1.000000  -1.000000  0.000000  23664.000000  74.222545  0.000000
G  789  139241.495273  0.584439  N  -1  -1.000000  -1.000000  0.000000  0.000000  27388.119273  0.000000
A  800  196435.332522  0.907595  N  -1  -1.000000  -1.000000  41786.741874  0.000000  0.000000  118.231112
T  808  248442.976743  1.112841  N  -1  -1.000000  -1.000000  414.102847  0.000000  0.000000  48001.831484
C  820  207631.200000  0.931596  N  -1  -1.000000  -1.000000  0.000000  39657.600000  0.000000  1261.131862
T  831  358870.835378  1.640393  N  -1  -1.000000  -1.000000  0.000000  0.000000  445.335273  63056.593082
A  841  191917.846914  0.812404  T  841  18365.232735  0.078283  43254.924697  285.600000  74.222545  18365.232735
T  850  503073.381683  2.144381  N  -1  -1.000000  -1.000000  0.000000  0.000000  556.669091  63056.593082
G  863  242670.612364  0.946720  T  862  60376.687876  0.235545  0.000000  0.000000  47316.872727  12335.446022
C  872  251899.200000  0.997202  N  -1  -1.000000  -1.000000  941.142835  53692.800000  0.000000  1655.235568
A  883  180247.675760  0.737370  N  -1  -1.000000  -1.000000  40356.204765  0.000000  0.000000  0.000000
A  893  183899.309959  0.729635  N  -1  -1.000000  -1.000000  41222.056173  0.000000  0.000000  472.924448
A  904  207804.337968  0.810125  N  -1  -1.000000  -1.000000  44120.776105  0.000000  0.000000  236.462224
C  913  339741.600000  1.318639  N  -1  -1.000000  -1.000000  0.000000  64219.200000  0.000000  827.617784
T  926  285725.187403  1.071032  N  -1  -1.000000  -1.000000  0.000000  122.400000  2597.789091  61440.767884
T  938  209229.657920  0.761985  N  -1  -1.000000  -1.000000  0.000000  0.000000  1521.562182  41499.120322
C  949  141331.200000  0.544375  N  -1  -1.000000  -1.000000  451.748561  27703.200000  296.890182  0.000000
G  962  119980.744727  0.471322  N  -1  -1.000000  -1.000000  1016.434262  0.000000  23602.769455  0.000000
A  972  225497.823266  1.042750  N  -1  -1.000000  -1.000000  50784.067377  0.000000  296.890182  0.000000
A  982  222147.354774  1.035480  N  -1  -1.000000  -1.000000  48826.490280  0.000000  296.890182  0.000000
A  993  222034.417634  1.049508  N  -1  -1.000000  -1.000000  43781.964684  0.000000  482.446545  0.000000
G  1002  387553.021091  1.796396  N  -1  -1.000000  -1.000000  263.519994  163.200000  59378.036364  0.000000
C  1013  254102.400000  1.076228  A  1017  22022.742339  0.091481  2748.137078  50102.400000  37.111273  0.000000
G  1027  186892.369455  0.776343  N  -1  -1.000000  -1.000000  1769.348530  0.000000  35626.821818  157.641483
C  1035  304286.400000  1.349688  N  -1  -1.000000  -1.000000  225.874280  58303.200000  148.445091  354.693336
T  1049  296365.987486  1.303822  C  1050  141331.200000  0.598812  0.000000  13831.200000  371.112727  63056.593082
T  1060  204539.823810  0.866624  N  -1  -1.000000  -1.000000  225.874280  5997.600000  0.000000  40237.988461
A  1069  263407.056660  1.086932  N  -1  -1.000000  -1.000000  50595.838810  1101.600000  0.000000  0.000000
T  1079  306179.169784  1.192832  N  -1  -1.000000  -1.000000  0.000000  0.000000  0.000000  63056.593082
T  1092  213643.619436  0.806961  N  -1  -1.000000  -1.000000  0.000000  0.000000  0.000000  42602.610701
T  1103  140892.075168  0.533883  N  -1  -1.000000  -1.000000  338.811421  0.000000  296.890182  30424.806162
G  1116  209901.358545  0.820613  N  -1  -1.000000  -1.000000  677.622841  0.000000  40339.953455  0.000000
A  1125  221959.126207  0.932519  N  -1  -1.000000  -1.000000  47772.410305  0.000000  0.000000  0.000000
A  1136  208481.960810  0.887888  N  -1  -1.000000  -1.000000  47207.724604  0.000000  0.000000  118.231112
A  1146  205093.846604  0.865500  N  -1  -1.000000  -1.000000  44346.650385  0.000000  0.000000  0.000000
G  1158  209159.133091  0.921218  N  -1  -1.000000  -1.000000  0.000000  367.200000  40748.177455  39.410371
C  1168  209426.400000  0.959238  N  -1  -1.000000  -1.000000  0.000000  47083.200000  0.000000  0.000000
C  1180  290904.000000  1.329456  N  -1  -1.000000  -1.000000  0.000000  55855.200000  37.111273  0.000000
G  1194  189972.605091  0.857416  N  -1  -1.000000  -1.000000  0.000000  0.000000  36443.269818  157.641483
C  1201  112281.600000  0.534818  N  -1  -1.000000  -1.000000  0.000000  21501.600000  1744.229818  39.410371
T  1216  341017.937462  1.706735  N  -1  -1.000000  -1.000000  0.000000  285.600000  445.335273  63056.593082
T  1227  173917.965795  0.791184  N  -1  -1.000000  -1.000000  0.000000  0.000000  0.000000  38464.521780
C  1237  131376.000000  0.607599  N  -1  -1.000000  -1.000000  0.000000  25826.400000  0.000000  0.000000
G  1250  119349.853091  0.576115  N  -1  -1.000000  -1.000000  0.000000  81.600000  23120.322909  236.462224
T  1260  146094.244097  0.736920  N  -1  -1.000000  -1.000000  0.000000  0.000000  0.000000  28060.183922
C  1271  138556.800000  0.720337  N  -1  -1.000000  -1.000000  0.000000  26805.600000  0.000000  985.259267
T  1284  318632.846918  1.719646  N  -1  -1.000000  -1.000000  0.000000  0.000000  222.667636  62977.772341
A  1292  195193.023979  0.994815  N  -1  -1.000000  -1.000000  38248.044814  285.600000  0.000000  0.000000
T  1303  366358.805807  1.962924  N  -1  -1.000000  -1.000000  75.291427  0.000000  705.114182  63056.593082
G  1316  191382.833455  0.936875  N  -1  -1.000000  -1.000000  489.394274  0.000000  36962.827636  0.000000
A  1326  298530.507263  1.406915  N  -1  -1.000000  -1.000000  57861.461496  0.000000  37.111273  0.000000
G  1338  133452.136727  0.641784  N  -1  -1.000000  -1.000000  0.000000  816.000000  25495.444364  354.693336
C  1349  296901.600000  1.456166  N  -1  -1.000000  -1.000000  0.000000  58384.800000  0.000000  0.000000
A  1359  178478.327230  0.809626  N  -1  -1.000000  -1.000000  35048.159175  122.400000  0.000000  394.103707
T  1371  314179.475031  1.387975  N  -1  -1.000000  -1.000000  451.748561  0.000000  816.448000  59233.787126
G  1384  230312.558545  0.947139  N  -1  -1.000000  -1.000000  677.622841  0.000000  44793.306182  0.000000
A  1394  301429.227194  1.194526  N  -1  -1.000000  -1.000000  59141.415752  0.000000  0.000000  0.000000
A  1405  208067.857962  0.830206  N  -1  -1.000000  -1.000000  40619.724759  0.000000  0.000000  354.693336
A  1416  231671.720264  0.919663  N  -1  -1.000000  -1.000000  45099.564653  0.000000  37.111273  39.410371
A  1427  212547.697857  0.891407  N  -1  -1.000000  -1.000000  41372.639027  0.000000  1224.672000  157.641483
G  1439  329622.324364  1.370246  N  -1  -1.000000  -1.000000  941.142835  0.000000  59378.036364  157.641483
G  1451  395346.388364  1.622491  N  -1  -1.000000  -1.000000  338.811421  0.000000  59378.036364  0.000000
G  1463  277443.874909  1.028119  N  -1  -1.000000  -1.000000  0.000000  244.800000  54961.794909  197.051853
T  1474  130921.251387  0.488676  N  -1  -1.000000  -1.000000  0.000000  204.000000  37.111273  29321.315783
C  1484  161894.400000  0.615207  N  -1  -1.000000  -1.000000  0.000000  31375.200000  37.111273  0.000000
G  1499  132079.019636  0.532736  N  -1  -1.000000  -1.000000  263.519994  0.000000  25421.221818  0.000000
A  1507  187475.652732  0.787374  N  -1  -1.000000  -1.000000  40243.267625  0.000000  0.000000  0.000000
T  1520  213091.874247  0.939944  N  -1  -1.000000  -1.000000  0.000000  285.600000  0.000000  41656.761805
C  1530  181274.400000  0.797830  N  -1  -1.000000  -1.000000  0.000000  34843.200000  0.000000  0.000000
C  1542  305592.000000  1.375489  N  -1  -1.000000  -1.000000  489.394274  58711.200000  0.000000  0.000000
A  1552  241534.897175  1.043464  N  -1  -1.000000  -1.000000  47358.307457  0.000000  185.556364  0.000000
G  1565  133229.469091  0.598339  N  -1  -1.000000  -1.000000  0.000000  0.000000  25829.445818  315.282965
T  1577  131236.534352  0.668028  N  -1  -1.000000  -1.000000  0.000000  0.000000  0.000000  25301.457974
T  1590  146961.272252  0.808221  N  -1  -1.000000  -1.000000  0.000000  244.800000  0.000000  33262.352851
T  1601  163395.396824  0.890744  N  -1  -1.000000  -1.000000  0.000000  448.800000  0.000000  31567.706912
C  1611  160548.000000  0.874506  N  -1  -1.000000  -1.000000  0.000000  36230.400000  0.000000  0.000000
C  1622  341822.400000  1.833477  N  -1  -1.000000  -1.000000  0.000000  65280.000000  0.000000  0.000000
C  1633  227378.400000  1.126368  N  -1  -1.000000  -1.000000  0.000000  44472.000000  0.000000  0.000000
C  1644  200164.800000  0.984592  N  -1  -1.000000  -1.000000  0.000000  38841.600000  0.000000  118.231112
C  1656  218361.600000  1.064211  N  -1  -1.000000  -1.000000  0.000000  43125.600000  0.000000  1615.825198
T  1669  355875.647207  1.811411  N  -1  -1.000000  -1.000000  0.000000  0.000000  1039.115636  63056.593082
T  1681  220422.203193  1.060245  N  -1  -1.000000  -1.000000  0.000000  0.000000  1113.338182  49854.118906
T  1692  176952.564337  0.816893  N  -1  -1.000000  -1.000000  225.874280  0.000000  2412.232727  37912.776591
G  1704  275068.753455  1.243596  N  -1  -1.000000  -1.000000  301.165707  0.000000  52623.784727  0.000000
G  1715  213760.930909  0.913512  N  -1  -1.000000  -1.000000  75.291427  0.000000  46426.202182  0.000000
G  1727  239070.818909  1.000148  N  -1  -1.000000  -1.000000  0.000000  285.600000  45721.088000  0.000000
C  1737  249818.400000  1.011870  N  -1  -1.000000  -1.000000  0.000000  48633.600000  0.000000  315.282965
T  1752  347323.596770  1.461262  N  -1  -1.000000  -1.000000  0.000000  122.400000  705.114182  63056.593082
C  1761  181437.600000  0.726675  N  -1  -1.000000  -1.000000  0.000000  34965.600000  74.222545  394.103707
T  1774  336998.079653  1.359909  N  -1  -1.000000  -1.000000  0.000000  0.000000  1892.674909  63056.593082
G  1786  272804.965818  1.050572  N  -1  -1.000000  -1.000000  0.000000  0.000000  51176.445091  157.641483
C  1794  167035.200000  0.664510  N  -1  -1.000000  -1.000000  0.000000  28315.200000  964.893091  236.462224
T  1810  327697.232173  1.331956  N  -1  -1.000000  -1.000000  0.000000  40.800000  408.224000  63056.593082
T  1822  199180.013398  0.762845  N  -1  -1.000000  -1.000000  0.000000  0.000000  0.000000  39213.318823
C  1831  128887.200000  0.508405  N  -1  -1.000000  -1.000000  0.000000  24357.600000  0.000000  0.000000
G  1846  94262.632727  0.384706  N  -1  -1.000000  -1.000000  752.914268  0.000000  18555.636364  0.000000
A  1856  247294.691325  1.072655  N  -1  -1.000000  -1.000000  48299.450292  0.000000  0.000000  0.000000
A  1867  234796.314476  1.019559  N  -1  -1.000000  -1.000000  46115.998915  0.000000  0.000000  1024.669638
T  1879  281153.584405  1.283575  N  -1  -1.000000  -1.000000  0.000000  612.000000  0.000000  49144.732233
C  1888  144432.000000  0.630677  N  -1  -1.000000  -1.000000  0.000000  31048.800000  0.000000  0.000000
C  1900  335580.000000  1.599871  N  -1  -1.000000  -1.000000  1129.371402  63403.200000  0.000000  0.000000
A  1911  223728.474737  1.035627  N  -1  -1.000000  -1.000000  43405.507550  0.000000  0.000000  0.000000
A  1922  221055.629085  0.997088  N  -1  -1.000000  -1.000000  42426.719002  326.400000  0.000000  157.641483
C  1932  285518.400000  1.352930  N  -1  -1.000000  -1.000000  0.000000  55161.600000  185.556364  78.820741
G  1947  181511.234909  0.826287  N  -1  -1.000000  -1.000000  112.937140  0.000000  35255.709091  0.000000
G  1958  286795.915636  1.275027  N  -1  -1.000000  -1.000000  0.000000  0.000000  47947.764364  0.000000
C  1968  125296.800000  0.513119  N  -1  -1.000000  -1.000000  0.000000  23949.600000  0.000000  0.000000
G  1984  163066.932364  0.702915  N  -1  -1.000000  -1.000000  0.000000  0.000000  31062.135273  867.028155
T  1995  147907.121148  0.657909  N  -1  -1.000000  -1.000000  0.000000  0.000000  148.445091  28020.773551
T  2008  137739.245514  0.651282  N  -1  -1.000000  -1.000000  0.000000  0.000000  1707.118545  26523.179465
G  2020  196541.300364  0.932271  N  -1  -1.000000  -1.000000  263.519994  0.000000  38224.610909  0.000000
G  2032  219661.623273  1.115509  N  -1  -1.000000  -1.000000  1279.954256  0.000000  42677.963636  0.000000
A  2044  242626.622863  1.234682  N  -1  -1.000000  -1.000000  46078.353202  0.000000  37.111273  0.000000
A  2055  217065.183465  1.092611  N  -1  -1.000000  -1.000000  41485.576167  0.000000  408.224000  354.693336
G  2066  255882.225455  1.333962  N  -1  -1.000000  -1.000000  0.000000  775.200000  42752.186182  906.438526
C  2076  259365.600000  1.301655  N  -1  -1.000000  -1.000000  0.000000  44920.800000  0.000000  236.462224
T  2092  321706.855831  1.637058  N  -1  -1.000000  -1.000000  0.000000  448.800000  37.111273  55726.264136
C  2100  148430.400000  0.686681  N  -1  -1.000000  -1.000000  0.000000  27784.800000  0.000000  78.820741
C  2112  249247.200000  1.160949  N  -1  -1.000000  -1.000000  0.000000  47328.000000  0.000000  0.000000
C  2124  221217.600000  0.983948  N  -1  -1.000000  -1.000000  1204.662829  42962.400000  0.000000  0.000000
A  2136  223879.057590  0.960135  N  -1  -1.000000  -1.000000  42577.301855  0.000000  0.000000  0.000000
A  2147  194891.858272  0.826134  N  -1  -1.000000  -1.000000  36516.341998  0.000000  519.557818  354.693336
G  2158  197135.080727  0.844510  N  -1  -1.000000  -1.000000  0.000000  0.000000  37296.829091  788.207414
T  2171  137187.500324  0.599381  N  -1  -1.000000  -1.000000  0.000000  0.000000  2709.122909  22858.014992
G  2183  328805.876364  1.488521  N  -1  -1.000000  -1.000000  37.645713  0.000000  54702.016000  0.000000
G  2196  264788.930909  1.160405  N  -1  -1.000000  -1.000000  75.291427  0.000000  52067.115636  0.000000
G  2208  220737.850182  0.965063  N  -1  -1.000000  -1.000000  112.937140  0.000000  42900.631273  0.000000
G  2220  300415.752727  1.374070  N  -1  -1.000000  -1.000000  37.645713  897.600000  50211.552000  0.000000
C  2229  194983.200000  0.833865  N  -1  -1.000000  -1.000000  0.000000  35985.600000  0.000000  0.000000
C  2243  312079.200000  1.366346  N  -1  -1.000000  -1.000000  376.457134  59649.600000  0.000000  0.000000
C  2255  239577.600000  1.008788  N  -1  -1.000000  -1.000000  1844.639957  46593.600000  0.000000  0.000000
A  2267  218119.263440  0.912403  N  -1  -1.000000  -1.000000  41899.679014  0.000000  0.000000  0.000000
A  2278  182807.584271  0.757334  N  -1  -1.000000  -1.000000  34596.410615  81.600000  0.000000  197.051853
C  2287  274176.000000  1.142637  N  -1  -1.000000  -1.000000  0.000000  46675.200000  37.111273  472.924448
G  2303  155384.898909  0.612598  N  -1  -1.000000  -1.000000  0.000000  40.800000  29689.018182  472.924448
T  2315  131512.406947  0.556532  N  -1  -1.000000  -1.000000  0.000000  0.000000  1150.449455  25301.457974
G  2328  241742.830545  1.084149  N  -1  -1.000000  -1.000000  0.000000  448.800000  41601.736727  0.000000
C  2337  256876.800000  1.141270  N  -1  -1.000000  -1.000000  0.000000  44594.400000  0.000000  0.000000
C  2351  304857.600000  1.381159  N  -1  -1.000000  -1.000000  0.000000  46593.600000  482.446545  0.000000
G  2365  164885.384727  0.711592  N  -1  -1.000000  -1.000000  301.165707  0.000000  30357.021091  0.000000
G  2377  185482.141091  0.854780  N  -1  -1.000000  -1.000000  150.582854  0.000000  35070.152727  39.410371
T  2389  90486.211073  0.427660  N  -1  -1.000000  -1.000000  37.645713  367.200000  0.000000  17104.100874
C  2401  197268.000000  0.992188  N  -1  -1.000000  -1.000000  752.914268  34027.200000  0.000000  0.000000
A  2411  170422.144562  0.850974  N  -1  -1.000000  -1.000000  32676.479231  0.000000  0.000000  1300.542232
T  2423  337825.697437  1.779043  N  -1  -1.000000  -1.000000  0.000000  0.000000  445.335273  55765.674507
T  2437  185031.690325  0.888995  N  -1  -1.000000  -1.000000  0.000000  0.000000  1410.228364  35981.668427
G  2449  273101.856000  1.279238  N  -1  -1.000000  -1.000000  564.685701  0.000000  45609.754182  0.000000
A  2461  179758.281485  0.829818  N  -1  -1.000000  -1.000000  34408.182048  0.000000  0.000000  433.514077
T  2472  232678.828473  1.113765  N  -1  -1.000000  -1.000000  0.000000  367.200000  0.000000  38937.446228
C  2484  165484.800000  0.820474  N  -1  -1.000000  -1.000000  0.000000  27662.400000  0.000000  275.872595
T  2498  214155.954255  1.061471  N  -1  -1.000000  -1.000000  0.000000  0.000000  1039.115636  40553.271426
G  2511  214614.490182  1.048837  N  -1  -1.000000  -1.000000  0.000000  0.000000  40822.400000  0.000000
G  2523  179841.227636  0.828631  N  -1  -1.000000  -1.000000  0.000000  0.000000  34661.928727  0.000000
T  2535  102861.067465  0.477776  N  -1  -1.000000  -1.000000  0.000000  775.200000  0.000000  19902.237192
C  2546  150715.200000  0.722732  N  -1  -1.000000  -1.000000  0.000000  28641.600000  0.000000  0.000000
C  2558  285069.600000  1.501755  N  -1  -1.000000  -1.000000  0.000000  47368.800000  0.000000  591.155560
T  2572  321470.393607  1.608734  N  -1  -1.000000  -1.000000  0.000000  0.000000  222.667636  55529.212283
G  2584  246752.852364  1.205643  N  -1  -1.000000  -1.000000  0.000000  244.800000  40599.732364  0.000000
C  2593  183232.800000  0.866905  N  -1  -1.000000  -1.000000  0.000000  30232.800000  0.000000  0.000000
A  2607  132287.036888  0.640864  N  -1  -1.000000  -1.000000  25749.667966  0.000000  0.000000  0.000000
G  2618  83389.029818  0.410581  N  -1  -1.000000  -1.000000  75.291427  0.000000  15846.513455  0.000000
A  2631  262729.433819  1.382616  N  -1  -1.000000  -1.000000  43631.381831  0.000000  0.000000  0.000000
G  2642  155162.231273  0.796378  N  -1  -1.000000  -1.000000  0.000000  612.000000  29355.016727  0.000000
C  2653  162016.800000  0.842228  N  -1  -1.000000  -1.000000  0.000000  30681.600000  0.000000  0.000000
G  2668  166481.169455  0.839616  N  -1  -1.000000  -1.000000  188.228567  0.000000  28056.122182  945.848896
A  2679  235398.645891  1.177823  N  -1  -1.000000  -1.000000  40130.330484  0.000000  0.000000  1064.080008
G  2691  226490.097455  1.162131  N  -1  -1.000000  -1.000000  188.228567  0.000000  43049.076364  2128.160017
A  2704  261185.959570  1.408816  N  -1  -1.000000  -1.000000  49955.861682  0.000000  0.000000  1300.542232
T  2714  191061.477039  1.022609  N  -1  -1.000000  -1.000000  0.000000  0.000000  445.335273  32040.631360
G  2727  203109.995636  1.082559  N  -1  -1.000000  -1.000000  0.000000  0.000000  38150.388364  0.000000
G  2740  205707.784727  1.056524  N  -1  -1.000000  -1.000000  0.000000  0.000000  38929.725091  0.000000
T  2752  84811.117695  0.409846  N  -1  -1.000000  -1.000000  0.000000  0.000000  0.000000  16394.714201
G  2765  183403.909818  0.969660  N  -1  -1.000000  -1.000000  489.394274  0.000000  30468.354909  0.000000
A  2776  198317.618192  1.033083  N  -1  -1.000000  -1.000000  37269.256266  0.000000  0.000000  0.000000
A  2788  180097.092906  0.920757  N  -1  -1.000000  -1.000000  29664.822159  0.000000  0.000000  0.000000
G  2801  112892.491636  0.573179  N  -1  -1.000000  -1.000000  0.000000  0.000000  21264.759273  275.872595
T  2814  86663.405117  0.469192  N  -1  -1.000000  -1.000000  0.000000  0.000000  482.446545  16512.945313
G  2826  235582.359273  1.379893  N  -1  -1.000000  -1.000000  0.000000  0.000000  39078.170182  0.000000
G  2839  140503.278545  0.835510  N  -1  -1.000000  -1.000000  0.000000  0.000000  26868.561455  0.000000
A  2851  135035.173966  0.827884  N  -1  -1.000000  -1.000000  25523.793685  0.000000  0.000000  0.000000
G  2863  105878.461091  0.677399  N  -1  -1.000000  -1.000000  0.000000  775.200000  20188.532364  0.000000
C  2873  198124.800000  1.354065  N  -1  -1.000000  -1.000000  0.000000  32680.800000  0.000000  0.000000
A  2886  126000.202750  0.799241  N  -1  -1.000000  -1.000000  24319.130856  0.000000  0.000000  709.386672
T  2899  256049.178284  1.685538  N  -1  -1.000000  -1.000000  0.000000  652.800000  0.000000  43548.459597
A  2910  145274.808011  0.921311  N  -1  -1.000000  -1.000000  25072.045124  652.800000  0.000000  0.000000
C  2920  301756.800000  1.956913  N  -1  -1.000000  -1.000000  0.000000  50836.800000  0.000000  78.820741
A  2933  155100.339208  0.896084  N  -1  -1.000000  -1.000000  26201.416526  408.000000  0.000000  0.000000
C  2944  263935.200000  1.466873  N  -1  -1.000000  -1.000000  0.000000  44716.800000  0.000000  0.000000
G  2960  100497.326545  0.549869  N  -1  -1.000000  -1.000000  75.291427  0.000000  19260.750545  0.000000
G  2972  172938.530909  0.967406  N  -1  -1.000000  -1.000000  414.102847  0.000000  32546.586182  0.000000
A  2986  154159.196373  0.844451  N  -1  -1.000000  -1.000000  26126.125100  0.000000  0.000000  0.000000
A  2998  160069.573377  0.854235  N  -1  -1.000000  -1.000000  26577.873660  0.000000  37.111273  0.000000
G  3009  120203.412364  0.654781  N  -1  -1.000000  -1.000000  1016.434262  0.000000  20188.532364  0.000000
A  3023  294690.644496  1.610345  N  -1  -1.000000  -1.000000  49993.507395  0.000000  0.000000  0.000000
A  3034  159580.179103  0.853998  N  -1  -1.000000  -1.000000  30267.153574  0.000000  0.000000  197.051853
A  3046  155777.962049  0.827316  N  -1  -1.000000  -1.000000  29664.822159  163.200000  0.000000  551.745189
C  3054  249124.800000  1.434264  N  -1  -1.000000  -1.000000  451.748561  41085.600000  0.000000  709.386672
T  3069  239339.181117  1.307167  N  -1  -1.000000  -1.000000  0.000000  1183.200000  0.000000  39607.422530
C  3080  106324.800000  0.588607  N  -1  -1.000000  -1.000000  0.000000  19951.200000  0.000000  0.000000
C  3093  210813.600000  1.163297  N  -1  -1.000000  -1.000000  75.291427  35659.200000  0.000000  472.924448
A  3105  168163.401758  0.908950  N  -1  -1.000000  -1.000000  29250.719312  326.400000  111.333818  1182.311120
T  3116  270276.322098  1.449912  N  -1  -1.000000  -1.000000  0.000000  40.800000  1855.563636  46267.775174
G  3128  245268.401455  1.242309  N  -1  -1.000000  -1.000000  0.000000  0.000000  40117.285818  157.641483
G  3141  181845.236364  0.866194  N  -1  -1.000000  -1.000000  0.000000  0.000000  34550.594909  512.334819
T  3154  84180.551765  0.423760  N  -1  -1.000000  -1.000000  0.000000  571.200000  1002.004364  14305.964555
G  3167  233838.129455  1.223570  N  -1  -1.000000  -1.000000  0.000000  326.400000  36146.379636  0.000000
C  3177  200940.000000  1.010168  N  -1  -1.000000  -1.000000  75.291427  34068.000000  0.000000  0.000000
A  3190  137406.853910  0.707922  N  -1  -1.000000  -1.000000  23076.822314  0.000000  630.891636  0.000000
G  3202  86023.930182  0.467761  N  -1  -1.000000  -1.000000  0.000000  0.000000  15994.958545  0.000000
G  3215  252356.654545  1.387523  N  -1  -1.000000  -1.000000  0.000000  0.000000  42306.850909  118.231112
T  3228  88633.923651  0.476450  N  -1  -1.000000  -1.000000  0.000000  0.000000  630.891636  16670.586796
G  3240  176575.435636  0.991568  N  -1  -1.000000  -1.000000  1129.371402  0.000000  29132.349091  0.000000
A  3252  184765.161368  1.095184  N  -1  -1.000000  -1.000000  34596.410615  0.000000  0.000000  0.000000
A  3264  134734.008259  0.828334  N  -1  -1.000000  -1.000000  25297.919405  81.600000  0.000000  0.000000
C  3272  261772.800000  1.657362  N  -1  -1.000000  -1.000000  602.331414  43125.600000  0.000000  0.000000
G  3289  110962.705455  0.631530  N  -1  -1.000000  -1.000000  865.851408  326.400000  16959.851636  0.000000
A  3301  208896.063657  1.278300  N  -1  -1.000000  -1.000000  35236.387742  244.800000  0.000000  0.000000
C  3310  184824.000000  1.125516  N  -1  -1.000000  -1.000000  37.645713  30110.400000  0.000000  0.000000
G  3326  69769.192727  0.412947  N  -1  -1.000000  -1.000000  602.331414  0.000000  13322.946909  0.000000
A  3337  195757.709680  1.169897  N  -1  -1.000000  -1.000000  33203.519219  0.000000  0.000000  0.000000
T  3349  144951.343347  0.896593  N  -1  -1.000000  -1.000000  0.000000  0.000000  148.445091  24276.788337
G  3362  171676.747636  1.026156  N  -1  -1.000000  -1.000000  0.000000  0.000000  26126.336000  0.000000
T  3374  89619.182918  0.537250  N  -1  -1.000000  -1.000000  0.000000  0.000000  0.000000  16709.997167
T  3387  122960.356510  0.781711  N  -1  -1.000000  -1.000000  0.000000  0.000000  0.000000  20493.392752
A  3398  112259.517359  0.719064  N  -1  -1.000000  -1.000000  19425.188114  40.800000  0.000000  0.000000
T  3410  192362.019271  1.362649  N  -1  -1.000000  -1.000000  0.000000  0.000000  185.556364  32513.555808
G  3423  152415.997091  1.020819  N  -1  -1.000000  -1.000000  0.000000  0.000000  25421.221818  0.000000
T  3435  89185.668840  0.620812  N  -1  -1.000000  -1.000000  0.000000  448.800000  111.333818  16788.817908
G  3448  175053.873455  1.305439  N  -1  -1.000000  -1.000000  0.000000  326.400000  29021.015273  0.000000
C  3457  205795.200000  1.422965  N  -1  -1.000000  -1.000000  0.000000  34394.400000  37.111273  0.000000
T  3473  202254.022311  1.388840  N  -1  -1.000000  -1.000000  0.000000  40.800000  0.000000  34050.560264
T  3486  119137.550554  0.787123  N  -1  -1.000000  -1.000000  0.000000  0.000000  0.000000  22660.963139
A  3496  159354.304822  1.090688  N  -1  -1.000000  -1.000000  26879.039368  0.000000  0.000000  0.000000
G  3508  107622.690909  0.703059  N  -1  -1.000000  -1.000000  0.000000  0.000000  18184.523636  0.000000
G  3521  218065.838545  1.438960  N  -1  -1.000000  -1.000000  0.000000  0.000000  35738.155636  0.000000
G  3534  191679.723636  1.182298  N  -1  -1.000000  -1.000000  0.000000  0.000000  31396.136727  0.000000
T  3547  93757.271839  0.578547  N  -1  -1.000000  -1.000000  0.000000  81.600000  0.000000  15961.200124
T  3560  101639.345974  0.650739  N  -1  -1.000000  -1.000000  0.000000  40.800000  0.000000  17222.331986
T  3572  87766.895496  0.557477  N  -1  -1.000000  -1.000000  0.000000  0.000000  0.000000  14818.299374
G  3585  177391.883636  1.192893  N  -1  -1.000000  -1.000000  0.000000  40.800000  29948.797091  0.000000
T  3596  59430.838980  0.407432  N  -1  -1.000000  -1.000000  0.000000  40.800000  0.000000  11350.186755
T  3609  89067.437728  0.676883  N  -1  -1.000000  -1.000000  0.000000  0.000000  0.000000  15015.351228
G  3622  154828.229818  1.204162  N  -1  -1.000000  -1.000000  37.645713  0.000000  26237.669818  0.000000
A  3633  105972.683221  0.827104  N  -1  -1.000000  -1.000000  18258.170999  40.800000  0.000000  0.000000
T  3644  136123.420316  1.063797  N  -1  -1.000000  -1.000000  0.000000  81.600000  185.556364  20729.854976
G  3657  142618.621091  1.190813  N  -1  -1.000000  -1.000000  0.000000  0.000000  23862.548364  0.000000
G  3670  162881.376000  1.418090  N  -1  -1.000000  -1.000000  0.000000  0.000000  26386.114909  0.000000
A  3683  129463.608383  1.063163  N  -1  -1.000000  -1.000000  19538.125255  0.000000  74.222545  0.000000
G  3695  101016.884364  0.811026  N  -1  -1.000000  -1.000000  0.000000  0.000000  17145.408000  0.000000
G  3708  214503.156364  1.704036  N  -1  -1.000000  -1.000000  0.000000  40.800000  35775.266909  0.000000
T  3720  78387.227275  0.604883  N  -1  -1.000000  -1.000000  0.000000  0.000000  0.000000  11823.111203
G  3733  141579.505455  1.076763  N  -1  -1.000000  -1.000000  376.457134  0.000000  21635.872000  0.000000
A  3744  128898.922682  0.942674  N  -1  -1.000000  -1.000000  20818.079510  0.000000  0.000000  0.000000
G  3757  90106.170182  0.671710  N  -1  -1.000000  -1.000000  677.622841  0.000000  15252.733091  0.000000
A  3770  180925.298601  1.364878  N  -1  -1.000000  -1.000000  30191.862147  0.000000  0.000000  0.000000
A  3781  84025.232309  0.613152  N  -1  -1.000000  -1.000000  18484.045279  40.800000  0.000000  512.334819
T  3793  141995.565547  1.082459  N  -1  -1.000000  -1.000000  0.000000  693.600000  0.000000  21202.779424
C  3804  84292.800000  0.652976  N  -1  -1.000000  -1.000000  0.000000  14116.800000  0.000000  0.000000
C  3817  158589.600000  1.273065  N  -1  -1.000000  -1.000000  0.000000  26316.000000  0.000000  0.000000
G  3832  66429.178182  0.509698  N  -1  -1.000000  -1.000000  225.874280  0.000000  11207.604364  0.000000
A  3843  103676.294704  0.897452  N  -1  -1.000000  -1.000000  16677.051036  0.000000  37.111273  0.000000
G  3854  88733.053091  0.751645  N  -1  -1.000000  -1.000000  112.937140  0.000000  16551.627636  0.000000
G  3867  172901.419636  1.533260  N  -1  -1.000000  -1.000000  677.622841  0.000000  26349.003636  0.000000
A  3880  131308.248339  1.120689  N  -1  -1.000000  -1.000000  21683.930918  81.600000  0.000000  0.000000
A  3892  102170.466168  0.842381  N  -1  -1.000000  -1.000000  19048.730980  367.200000  0.000000  0.000000
C  3901  176745.600000  1.558436  N  -1  -1.000000  -1.000000  112.937140  29539.200000  0.000000  0.000000
C  3914  137944.800000  1.124389  N  -1  -1.000000  -1.000000  0.000000  25540.800000  0.000000  0.000000
C  3927  118768.800000  0.971292  N  -1  -1.000000  -1.000000  0.000000  19502.400000  0.000000  669.976301
T  3941  217387.604650  1.729048  N  -1  -1.000000  -1.000000  0.000000  0.000000  0.000000  32710.607661
A  3953  127769.551280  0.970845  N  -1  -1.000000  -1.000000  21683.930918  40.800000  0.000000  236.462224
T  3964  166666.457590  1.210003  N  -1  -1.000000  -1.000000  0.000000  0.000000  111.333818  27863.132068
T  3977  94663.710364  0.657206  N  -1  -1.000000  -1.000000  0.000000  0.000000  816.448000  15724.737900
G  3990  184146.135273  1.273199  N  -1  -1.000000  -1.000000  0.000000  0.000000  27981.899636  0.000000
T  4001  54583.363387  0.374482  N  -1  -1.000000  -1.000000  0.000000  0.000000  185.556364  8985.564514
G  4014  131373.905455  0.951401  N  -1  -1.000000  -1.000000  37.645713  0.000000  21153.425455  197.051853
A  4026  136277.482508  0.966473  N  -1  -1.000000  -1.000000  23114.468028  0.000000  0.000000  315.282965
T  4037  121068.658718  0.883983  N  -1  -1.000000  -1.000000  0.000000  0.000000  0.000000  18010.539399
T  4051  85126.400661  0.629305  N  -1  -1.000000  -1.000000  0.000000  0.000000  668.002909  14148.323073
G  4063  181362.789818  1.374936  N  -1  -1.000000  -1.000000  0.000000  0.000000  26905.672727  0.000000
G  4076  106360.907636  0.828977  N  -1  -1.000000  -1.000000  0.000000  0.000000  17664.965818  0.000000
A  4089  113351.243048  0.898451  N  -1  -1.000000  -1.000000  17053.508170  0.000000  593.780364  0.000000
G  4100  116974.731636  0.968082  N  -1  -1.000000  -1.000000  0.000000  0.000000  21376.093091  0.000000
G  4113  178839.223273  1.453238  N  -1  -1.000000  -1.000000  0.000000  0.000000  32732.142545  0.000000
G  4126  136383.927273  1.113049  N  -1  -1.000000  -1.000000  0.000000  0.000000  22897.655273  39.410371
T  4138  77717.250974  0.594569  N  -1  -1.000000  -1.000000  0.000000  204.000000  0.000000  12887.191211
A  4149  57560.295789  0.459210  N  -1  -1.000000  -1.000000  9863.176911  122.400000  0.000000  78.820741
T  4161  150981.130061  1.285224  N  -1  -1.000000  -1.000000  0.000000  652.800000  0.000000  24631.481673
C  4173  83232.000000  0.690918  N  -1  -1.000000  -1.000000  188.228567  12729.600000  0.000000  0.000000
A  4184  117529.917235  0.977166  N  -1  -1.000000  -1.000000  19726.353822  0.000000  0.000000  0.000000
A  4196  90989.689288  0.798905  N  -1  -1.000000  -1.000000  16940.571030  0.000000  0.000000  354.693336
T  4209  123709.153553  1.101047  N  -1  -1.000000  -1.000000  0.000000  81.600000  0.000000  18719.926071
T  4222  71923.926484  0.634296  N  -1  -1.000000  -1.000000  0.000000  0.000000  185.556364  11744.290462
G  4235  149335.761455  1.371479  N  -1  -1.000000  -1.000000  0.000000  0.000000  25161.442909  0.000000
G  4247  77005.890909  0.726907  N  -1  -1.000000  -1.000000  37.645713  0.000000  12729.166545  0.000000
A  4260  93323.723519  0.933251  N  -1  -1.000000  -1.000000  14945.348220  0.000000  74.222545  0.000000
G  4272  103466.228364  1.018778  N  -1  -1.000000  -1.000000  75.291427  0.000000  17219.630545  0.000000
G  4285  183107.019636  1.724988  N  -1  -1.000000  -1.000000  639.977128  0.000000  27128.340364  0.000000
A  4297  127882.488420  1.169347  N  -1  -1.000000  -1.000000  20554.559516  0.000000  0.000000  78.820741
T  4309  123669.743182  1.086467  N  -1  -1.000000  -1.000000  0.000000  204.000000  0.000000  18838.157183
G  4321  124953.655273  1.091857  N  -1  -1.000000  -1.000000  0.000000  0.000000  18295.857455  0.000000
T  4334  63923.621237  0.542471  N  -1  -1.000000  -1.000000  0.000000  40.800000  0.000000  9655.540816
G  4347  112818.269091  1.008574  N  -1  -1.000000  -1.000000  0.000000  40.800000  16774.295273  0.000000
T  4359  61795.461220  0.532955  N  -1  -1.000000  -1.000000  0.000000  122.400000  0.000000  10207.286005
T  4372  54819.825611  0.511405  N  -1  -1.000000  -1.000000  0.000000  40.800000  37.111273  8946.154144
G  4385  106323.796364  1.012839  N  -1  -1.000000  -1.000000  0.000000  0.000000  17553.632000  0.000000
G  4397  81236.576000  0.764392  N  -1  -1.000000  -1.000000  0.000000  0.000000  12988.945455  0.000000
T  4409  46858.930734  0.450337  N  -1  -1.000000  -1.000000  0.000000  326.400000  0.000000  7606.201541
G  4423  114451.165091  1.265657  N  -1  -1.000000  -1.000000  150.582854  204.000000  17108.296727  0.000000
C  4433  122155.200000  1.371219  N  -1  -1.000000  -1.000000  225.874280  18156.000000  0.000000  0.000000
A  4446  77512.523891  0.871577  N  -1  -1.000000  -1.000000  11594.879727  0.000000  0.000000  0.000000
G  4458  33993.925818  0.403779  N  -1  -1.000000  -1.000000  564.685701  0.000000  5752.247273  0.000000
A  4472  111845.414512  1.377465  N  -1  -1.000000  -1.000000  18371.108139  0.000000  0.000000  0.000000
T  4483  80318.335438  0.990370  N  -1  -1.000000  -1.000000  0.000000  40.800000  0.000000  13202.474177
T  4496  54898.646352  0.661816  N  -1  -1.000000  -1.000000  75.291427  0.000000  0.000000  9103.795626
G  4508  132932.578909  1.602380  N  -1  -1.000000  -1.000000  489.394274  0.000000  19372.084364  0.000000
A  4520  85568.706558  0.999397  N  -1  -1.000000  -1.000000  12799.542556  0.000000  0.000000  0.000000
T  4532  80712.439145  0.937933  N  -1  -1.000000  -1.000000  0.000000  0.000000  0.000000  13281.294918
T  4545  61558.998996  0.688280  N  -1  -1.000000  -1.000000  0.000000  81.600000  0.000000  11113.724531
T  4558  41499.120322  0.493158  N  -1  -1.000000  -1.000000  0.000000  0.000000  0.000000  8867.333402
T  4570  71687.464260  0.942214  N  -1  -1.000000  -1.000000  0.000000  0.000000  0.000000  11744.290462
G  4583  82015.912727  1.086281  N  -1  -1.000000  -1.000000  150.582854  0.000000  12172.497455  0.000000
A  4594  77211.358184  0.961491  N  -1  -1.000000  -1.000000  12573.668276  0.000000  0.000000  0.000000
T  4606  99944.700035  1.300680  N  -1  -1.000000  -1.000000  0.000000  285.600000  0.000000  14897.120116
A  4617  56619.152954  0.718490  N  -1  -1.000000  -1.000000  8545.576942  204.000000  0.000000  0.000000
C  4628  157936.800000  1.999832  N  -1  -1.000000  -1.000000  0.000000  23296.800000  0.000000  236.462224
T  4642  139079.198117  1.707007  N  -1  -1.000000  -1.000000  0.000000  326.400000  0.000000  22188.038691
T  4655  81894.750265  0.943200  N  -1  -1.000000  -1.000000  0.000000  367.200000  0.000000  13399.526030
C  4666  38841.600000  0.446739  N  -1  -1.000000  -1.000000  0.000000  6895.200000  0.000000  0.000000
C  4679  106936.800000  1.262939  N  -1  -1.000000  -1.000000  37.645713  17299.200000  0.000000  0.000000
A  4690  83761.712315  0.918271  N  -1  -1.000000  -1.000000  13928.913958  0.000000  0.000000  315.282965
T  4702  153542.804155  1.661284  N  -1  -1.000000  -1.000000  0.000000  0.000000  890.670545  22897.425363
G  4714  104245.565091  1.046885  N  -1  -1.000000  -1.000000  75.291427  0.000000  18778.304000  0.000000
G  4727  110220.480000  1.077631  N  -1  -1.000000  -1.000000  0.000000  0.000000  16069.181091  0.000000
T  4740  40316.809202  0.390259  N  -1  -1.000000  -1.000000  0.000000  0.000000  853.559273  6148.017826
G  4753  117382.955636  1.154462  N  -1  -1.000000  -1.000000  414.102847  0.000000  19260.750545  0.000000
G  4765  93371.962182  0.956462  N  -1  -1.000000  -1.000000  376.457134  0.000000  17182.519273  0.000000
G  4778  85318.816000  0.916898  N  -1  -1.000000  -1.000000  639.977128  0.000000  12246.720000  0.000000
A  4791  116513.482973  1.247549  N  -1  -1.000000  -1.000000  17166.445310  0.000000  0.000000  0.000000
T  4803  82880.009532  0.819287  N  -1  -1.000000  -1.000000  0.000000  0.000000  0.000000  13438.936401
T  4816  55095.698205  0.557900  N  -1  -1.000000  -1.000000  0.000000  81.600000  0.000000  9024.974885
C  4827  66096.000000  0.689298  N  -1  -1.000000  -1.000000  376.457134  9751.200000  0.000000  0.000000
A  4838  97991.791980  1.124479  N  -1  -1.000000  -1.000000  14305.371092  0.000000  0.000000  0.000000
G  4851  40525.509818  0.468401  N  -1  -1.000000  -1.000000  0.000000  0.000000  6494.472727  0.000000
T  4864  35902.847686  0.451328  N  -1  -1.000000  -1.000000  0.000000  0.000000  0.000000  5793.324489
C  4876  49980.000000  0.631795  N  -1  -1.000000  -1.000000  37.645713  8976.000000  0.000000  0.000000
C  4889  118646.400000  1.639496  N  -1  -1.000000  -1.000000  0.000000  17136.000000  0.000000  78.820741
T  4902  117718.777210  1.571783  N  -1  -1.000000  -1.000000  0.000000  0.000000  0.000000  19035.209037
T  4915  95491.328149  1.222132  N  -1  -1.000000  -1.000000  0.000000  40.800000  0.000000  15724.737900
C  4926  69604.800000  0.915457  N  -1  -1.000000  -1.000000  0.000000  10240.800000  0.000000  0.000000
G  4940  50063.106909  0.670141  N  -1  -1.000000  -1.000000  0.000000  0.000000  6828.474182  0.000000
C  4950  64749.600000  0.872612  N  -1  -1.000000  -1.000000  0.000000  8853.600000  37.111273  118.231112
T  4964  150035.281165  2.025658  N  -1  -1.000000  -1.000000  0.000000  0.000000  0.000000  21793.934984
T  4977  59824.942687  0.754682  N  -1  -1.000000  -1.000000  0.000000  0.000000  0.000000  10995.493419
C  4988  40310.400000  0.496423  N  -1  -1.000000  -1.000000  0.000000  5956.800000  0.000000  39.410371
T  5001  108142.057136  1.324581  N  -1  -1.000000  -1.000000  0.000000  0.000000  222.667636  16000.610495
G  5014  86246.597818  0.986141  N  -1  -1.000000  -1.000000  37.645713  0.000000  11764.273455  0.000000
A  5025  89295.632185  1.060283  N  -1  -1.000000  -1.000000  11971.336861  0.000000  0.000000  0.000000
C  5035  108936.000000  1.338669  N  -1  -1.000000  -1.000000  301.165707  15871.200000  0.000000  0.000000
G  5050  39560.616727  0.478242  N  -1  -1.000000  -1.000000  301.165707  0.000000  5455.357091  0.000000
A  5061  103149.254716  1.293952  N  -1  -1.000000  -1.000000  16677.051036  0.000000  0.000000  0.000000
A  5073  64600.044195  0.759777  N  -1  -1.000000  -1.000000  10201.988331  0.000000  0.000000  0.000000
G  5085  37742.164364  0.443973  N  -1  -1.000000  -1.000000  0.000000  0.000000  5566.690909  0.000000
C  5096  78132.000000  1.058975  N  -1  -1.000000  -1.000000  37.645713  10526.400000  0.000000  0.000000
A  5109  61098.992848  0.808065  N  -1  -1.000000  -1.000000  9185.554070  0.000000  0.000000  0.000000
T  5121  97343.615570  1.252969  N  -1  -1.000000  -1.000000  0.000000  0.000000  408.224000  14345.374926
G  5134  96600.642909  1.260932  N  -1  -1.000000  -1.000000  0.000000  0.000000  14102.283636  0.000000
C  5144  100572.000000  1.295265  N  -1  -1.000000  -1.000000  0.000000  14565.600000  482.446545  0.000000
T  5159  119058.729813  1.511405  N  -1  -1.000000  -1.000000  0.000000  0.000000  0.000000  15882.379383
A  5170  62905.987092  0.788436  N  -1  -1.000000  -1.000000  9223.199783  0.000000  0.000000  78.820741
C  5180  87475.200000  1.065207  N  -1  -1.000000  -1.000000  112.937140  12607.200000  0.000000  0.000000
T  5195  103964.557844  1.290636  N  -1  -1.000000  -1.000000  0.000000  0.000000  0.000000  15015.351228
T  5208  62623.079005  0.741195  N  -1  -1.000000  -1.000000  0.000000  0.000000  334.001455  10128.465264
G  5221  91293.730909  1.049625  N  -1  -1.000000  -1.000000  0.000000  0.000000  13471.392000  0.000000
C  5231  67891.200000  0.768925  N  -1  -1.000000  -1.000000  0.000000  9832.800000  222.667636  0.000000
T  5246  112634.839393  1.265946  N  -1  -1.000000  -1.000000  0.000000  40.800000  0.000000  16473.534943
C  5258  65157.600000  0.719958  N  -1  -1.000000  -1.000000  0.000000  8853.600000  0.000000  78.820741
T  5271  131551.817318  1.505898  N  -1  -1.000000  -1.000000  0.000000  0.000000  0.000000  17892.308287
C  5282  53244.000000  0.588620  N  -1  -1.000000  -1.000000  37.645713  7874.400000  0.000000  39.410371
A  5293  86396.912253  1.030077  N  -1  -1.000000  -1.000000  12724.251129  0.000000  0.000000  118.231112
T  5305  109679.061592  1.272035  N  -1  -1.000000  -1.000000  0.000000  0.000000  0.000000  17734.666804
T  5318  77874.892456  0.880503  N  -1  -1.000000  -1.000000  0.000000  0.000000  0.000000  12335.446022
T  5331  46583.058139  0.542707  N  -1  -1.000000  -1.000000  0.000000  0.000000  0.000000  7763.843023
C  5343  47205.600000  0.560432  N  -1  -1.000000  -1.000000  225.874280  7140.000000  0.000000  0.000000
A  5352  68101.095541  0.853163  N  -1  -1.000000  -1.000000  11933.691148  40.800000  0.000000  0.000000
A  5364  61701.324263  0.772784  N  -1  -1.000000  -1.000000  10992.548313  0.000000  0.000000  0.000000
A  5376  79131.289567  1.058619  N  -1  -1.000000  -1.000000  12573.668276  0.000000  0.000000  0.000000
C  5387  104366.400000  1.370593  N  -1  -1.000000  -1.000000  301.165707  14892.000000  0.000000  0.000000
C  5401  77846.400000  1.060168  N  -1  -1.000000  -1.000000  0.000000  12321.600000  0.000000  0.000000
C  5414  79804.800000  1.051605  N  -1  -1.000000  -1.000000  0.000000  11505.600000  0.000000  0.000000
T  5427  126704.341724  1.684240  N  -1  -1.000000  -1.000000  0.000000  0.000000  0.000000  18680.515701
A  5438  89709.735032  1.166092  N  -1  -1.000000  -1.000000  12084.274001  0.000000  0.000000  39.410371
G  5449  34290.816000  0.438976  N  -1  -1.000000  -1.000000  0.000000  0.000000  5047.133091  0.000000
T  5462  36375.772134  0.473112  N  -1  -1.000000  -1.000000  0.000000  0.000000  0.000000  5832.734860
T  5476  55095.698205  0.726826  N  -1  -1.000000  -1.000000  0.000000  0.000000  0.000000  8630.871178
T  5488  42405.558848  0.569182  N  -1  -1.000000  -1.000000  0.000000  0.000000  0.000000  7527.380799
T  5500  54780.415240  0.754831  N  -1  -1.000000  -1.000000  0.000000  0.000000  0.000000  8591.460807
C  5512  49327.200000  0.703288  N  -1  -1.000000  -1.000000  0.000000  6283.200000  74.222545  0.000000
G  5526  43717.079273  0.676378  N  -1  -1.000000  -1.000000  0.000000  0.000000  6865.585455  0.000000
G  5538  63386.053818  1.035362  N  -1  -1.000000  -1.000000  0.000000  0.000000  10168.488727  0.000000
T  5550  30582.447645  0.513307  N  -1  -1.000000  -1.000000  0.000000  0.000000  259.778909  4256.320033
G  5563  75372.994909  1.508453  N  -1  -1.000000  -1.000000  37.645713  0.000000  9982.932364  0.000000
A  5574  67649.346980  1.393872  N  -1  -1.000000  -1.000000  10766.674032  0.000000  148.445091  0.000000
A  5586  53871.015875  1.038592  N  -1  -1.000000  -1.000000  8696.159795  0.000000  0.000000  0.000000
T  5598  69519.893873  1.296559  N  -1  -1.000000  -1.000000  0.000000  40.800000  0.000000  9222.026738
C  5610  49857.600000  0.905494  N  -1  -1.000000  -1.000000  0.000000  6528.000000  0.000000  0.000000
G  5625  44533.527273  0.798000  N  -1  -1.000000  -1.000000  0.000000  0.000000  6494.472727  0.000000
T  5636  25222.637233  0.460421  N  -1  -1.000000  -1.000000  0.000000  0.000000  445.335273  3822.805956
G  5649  70177.416727  1.339999  N  -1  -1.000000  -1.000000  0.000000  0.000000  9314.929455  0.000000
A  5661  68063.449827  1.237128  N  -1  -1.000000  -1.000000  9938.468338  0.000000  37.111273  0.000000
T  5672  55371.570800  0.997955  N  -1  -1.000000  -1.000000  0.000000  40.800000  148.445091  7330.328946
G  5685  67431.182545  1.163330  N  -1  -1.000000  -1.000000  150.582854  0.000000  8832.482909  0.000000
A  5696  89408.569325  1.563914  N  -1  -1.000000  -1.000000  11858.399721  0.000000  148.445091  0.000000
T  5709  55568.622654  0.936355  N  -1  -1.000000  -1.000000  0.000000  40.800000  0.000000  8906.743773
T  5722  44060.794416  0.740325  N  -1  -1.000000  -1.000000  0.000000  0.000000  0.000000  7015.045980
A  5732  49353.530267  0.866314  N  -1  -1.000000  -1.000000  7265.622686  0.000000  0.000000  630.565931
T  5745  114014.202367  2.003091  N  -1  -1.000000  -1.000000  0.000000  0.000000  0.000000  15094.171969
A  5756  50181.735962  0.785720  N  -1  -1.000000  -1.000000  6700.936985  0.000000  0.000000  118.231112
G  5770  56706.024727  0.854481  N  -1  -1.000000  -1.000000  0.000000  0.000000  7644.922182  0.000000
T  5783  27547.849103  0.423709  N  -1  -1.000000  -1.000000  0.000000  0.000000  0.000000  4453.371886
T  5796  31725.348394  0.520391  N  -1  -1.000000  -1.000000  0.000000  0.000000  0.000000  5635.683007
T  5808  36060.489169  0.615369  N  -1  -1.000000  -1.000000  0.000000  0.000000  0.000000  5635.683007
A  5818  64788.272762  1.168141  N  -1  -1.000000  -1.000000  8771.451222  0.000000  0.000000  394.103707
T  5830  90092.107366  1.699829  N  -1  -1.000000  -1.000000  0.000000  0.000000  0.000000  12729.549728
T  5844  52061.099663  0.922202  N  -1  -1.000000  -1.000000  0.000000  0.000000  0.000000  8236.767471
A  5854  53758.078735  0.938955  N  -1  -1.000000  -1.000000  7980.891241  0.000000  0.000000  433.514077
T  5867  74130.907242  1.284909  N  -1  -1.000000  -1.000000  0.000000  40.800000  0.000000  11862.521574
T  5881  57775.603411  1.075792  N  -1  -1.000000  -1.000000  37.645713  0.000000  0.000000  8354.998583
A  5890  59367.290032  1.090017  N  -1  -1.000000  -1.000000  8583.222655  0.000000  0.000000  354.693336
T  5903  80121.283585  1.463918  N  -1  -1.000000  -1.000000  0.000000  326.400000  0.000000  11468.417867
C  5916  44023.200000  0.733866  N  -1  -1.000000  -1.000000  0.000000  6936.000000  0.000000  0.000000
C  5929  87801.600000  1.434249  N  -1  -1.000000  -1.000000  75.291427  12566.400000  0.000000  0.000000
A  5939  64110.649920  0.965639  N  -1  -1.000000  -1.000000  9336.136923  652.800000  0.000000  0.000000
T  5952  116418.234978  1.755291  N  -1  -1.000000  -1.000000  0.000000  489.600000  0.000000  15645.917158
A  5963  61738.969976  0.895328  N  -1  -1.000000  -1.000000  8809.096936  489.600000  0.000000  39.410371
C  5974  107100.000000  1.531650  N  -1  -1.000000  -1.000000  301.165707  15381.600000  0.000000  0.000000
C  5988  78417.600000  1.041973  N  -1  -1.000000  -1.000000  112.937140  11179.200000  0.000000  0.000000
A  5999  73710.306837  0.973878  N  -1  -1.000000  -1.000000  9750.239771  530.400000  0.000000  0.000000
C  6009  79070.400000  1.023156  N  -1  -1.000000  -1.000000  790.559981  10322.400000  0.000000  0.000000
A  6023  67686.992693  0.854081  N  -1  -1.000000  -1.000000  9900.822624  81.600000  0.000000  0.000000
T  6035  87136.329565  1.117021  N  -1  -1.000000  -1.000000  112.937140  122.400000  0.000000  12611.318616
A  6047  55866.238686  0.678655  N  -1  -1.000000  -1.000000  8018.536954  0.000000  0.000000  0.000000
G  6059  38335.944727  0.484495  N  -1  -1.000000  -1.000000  376.457134  0.000000  5084.244364  0.000000
T  6072  32750.018032  0.427836  N  -1  -1.000000  -1.000000  0.000000  0.000000  0.000000  4571.602998
T  6086  33695.866928  0.494210  N  -1  -1.000000  -1.000000  0.000000  0.000000  0.000000  6029.786713
T  6098  31685.938024  0.484665  N  -1  -1.000000  -1.000000  0.000000  0.000000  0.000000  5556.862265
T  6110  38779.804745  0.670518  N  -1  -1.000000  -1.000000  0.000000  0.000000  0.000000  6778.583756
T  6123  52691.665594  0.978094  N  -1  -1.000000  -1.000000  0.000000  0.000000  0.000000  8591.460807
C  6134  40269.600000  0.777857  N  -1  -1.000000  -1.000000  0.000000  5344.800000  0.000000  433.514077
T  6147  85993.428816  1.795651  N  -1  -1.000000  -1.000000  0.000000  0.000000  0.000000  13754.219366
T  6159  64278.314573  1.292793  N  -1  -1.000000  -1.000000  0.000000  0.000000  0.000000  11271.366013
T  6172  83983.499911  1.770508  N  -1  -1.000000  -1.000000  0.000000  0.000000  0.000000  12020.163056
A  6182  52289.895913  1.040669  N  -1  -1.000000  -1.000000  7566.788393  0.000000  0.000000  236.462224
G  6194  38150.388364  0.738750  N  -1  -1.000000  -1.000000  0.000000  0.000000  5121.355636  0.000000
A  6207  80223.015256  1.537374  N  -1  -1.000000  -1.000000  11933.691148  0.000000  0.000000  118.231112
T  6218  60889.022695  1.071338  N  -1  -1.000000  -1.000000  0.000000  0.000000  0.000000  8788.512661
T  6231  39173.908452  0.655577  N  -1  -1.000000  -1.000000  0.000000  0.000000  0.000000  6384.480050
A  6240  45739.541781  0.764949  N  -1  -1.000000  -1.000000  7416.205540  0.000000  0.000000  275.872595
A  6252  54096.890156  0.915360  N  -1  -1.000000  -1.000000  8696.159795  0.000000  0.000000  0.000000
G  6265  32806.365091  0.542417  N  -1  -1.000000  -1.000000  37.645713  0.000000  4750.242909  0.000000
A  6278  83837.003742  1.519803  N  -1  -1.000000  -1.000000  13401.873970  0.000000  0.000000  0.000000
A  6290  41334.993313  0.723665  N  -1  -1.000000  -1.000000  7566.788393  0.000000  0.000000  0.000000
G  6302  39041.058909  0.738657  N  -1  -1.000000  -1.000000  37.645713  0.000000  5418.245818  0.000000
A  6314  89709.735032  1.740949  N  -1  -1.000000  -1.000000  13175.999690  0.000000  37.111273  0.000000
G  6325  49840.439273  0.879250  N  -1  -1.000000  -1.000000  0.000000  0.000000  7273.809455  78.820741
T  6337  34523.484712  0.643532  N  -1  -1.000000  -1.000000  0.000000  40.800000  0.000000  5596.272636
T  6348  31567.706912  0.618849  N  -1  -1.000000  -1.000000  0.000000  0.000000  0.000000  5517.451895
T  6360  25616.740940  0.509789  N  -1  -1.000000  -1.000000  0.000000  40.800000  0.000000  5320.400041
T  6371  35626.975091  0.738575  N  -1  -1.000000  -1.000000  0.000000  0.000000  74.222545  6660.352644
G  6380  51584.669091  1.111967  A  6384  40356.204765  0.836080  2221.097091  0.000000  8684.037818  0.000000
G  6394  37816.386909  0.783462  N  -1  -1.000000  -1.000000  715.268555  0.000000  6049.137455  0.000000
G  6412  52475.339636  1.201738  N  -1  -1.000000  -1.000000  0.000000  0.000000  6160.471273  0.000000
G  6424  13434.280727  0.300005  N  -1  -1.000000  -1.000000  2221.097091  0.000000  3488.459636  0.000000
A  6432  46530.101762  1.102098  N  -1  -1.000000  -1.000000  4141.028474  40.800000  1707.118545  0.000000
G  6444  40636.843636  1.072167  N  -1  -1.000000  -1.000000  564.685701  1060.800000  3340.014545  0.000000
C  6453  43533.600000  1.177180  N  -1  -1.000000  -1.000000  0.000000  5100.000000  1521.562182  0.000000
C  6464  39616.800000  1.045788  N  -1  -1.000000  -1.000000  37.645713  6650.400000  0.000000  0.000000
C  6473  27784.800000  0.718192  N  -1  -1.000000  -1.000000  639.977128  5916.000000  0.000000  0.000000
C  6488  6609.600000  0.169895  N  -1  -1.000000  -1.000000  1919.931383  1713.600000  0.000000  0.000000
A  6497  42916.113276  1.192040  N  -1  -1.000000  -1.000000  3350.468493  571.200000  0.000000  0.000000
N  6512  -1.000000  -1.000000  N  -1  -1.000000  -1.000000  225.874280  326.400000  0.000000  0.000000
N  6523  -1.000000  -1.000000  N  -1  -1.000000  -1.000000  0.000000  81.600000  0.000000  0.000000
N  6535  -1.000000  -1.000000  N  -1  -1.000000  -1.000000  0.000000  163.200000  0.000000  0.000000
N  6546  -1.000000  -1.000000  N  -1  -1.000000  -1.000000  0.000000  163.200000  0.000000  0.000000
N  6557  -1.000000  -1.000000  N  -1  -1.000000  -1.000000  0.000000  0.000000  0.000000  0.000000
N  6565  -1.000000  -1.000000  N  -1  -1.000000  -1.000000  0.000000  0.000000  0.000000  0.000000
N  6576  -1.000000  -1.000000  N  -1  -1.000000  -1.000000  0.000000  0.000000  0.000000  0.000000
N  6589  -1.000000  -1.000000  N  -1  -1.000000  -1.000000  0.000000  0.000000  0.000000  0.000000
N  6600  -1.000000  -1.000000  N  -1  -1.000000  -1.000000  0.000000  0.000000  0.000000  0.000000
N  6611  -1.000000  -1.000000  N  -1  -1.000000  -1.000000  0.000000  0.000000  0.000000  0.000000
N  6622  -1.000000  -1.000000  N  -1  -1.000000  -1.000000  0.000000  0.000000  37.111273  0.000000
N  6633  -1.000000  -1.000000  N  -1  -1.000000  -1.000000  0.000000  0.000000  0.000000  0.000000
N  6644  -1.000000  -1.000000  N  -1  -1.000000  -1.000000  0.000000  0.000000  0.000000  0.000000
N  6655  -1.000000  -1.000000  N  -1  -1.000000  -1.000000  0.000000  0.000000  0.000000  0.000000
N  6666  -1.000000  -1.000000  N  -1  -1.000000  -1.000000  0.000000  0.000000  37.111273  0.000000
N  6677  -1.000000  -1.000000  N  -1  -1.000000  -1.000000  0.000000  0.000000  0.000000  0.000000
N  6688  -1.000000  -1.000000  N  -1  -1.000000  -1.000000  0.000000  0.000000  0.000000  0.000000
N  6699  -1.000000  -1.000000  N  -1  -1.000000  -1.000000  0.000000  0.000000  0.000000  0.000000
N  6710  -1.000000  -1.000000  N  -1  -1.000000  -1.000000  0.000000  0.000000  0.000000  0.000000
N  6721  -1.000000  -1.000000  N  -1  -1.000000  -1.000000  0.000000  0.000000  0.000000  0.000000
N  6732  -1.000000  -1.000000  N  -1  -1.000000  -1.000000  0.000000  0.000000  37.111273  0.000000
N  6743  -1.000000  -1.000000  N  -1  -1.000000  -1.000000  0.000000  0.000000  0.000000  0.000000
N  6754  -1.000000  -1.000000  N  -1  -1.000000  -1.000000  0.000000  0.000000  0.000000  0.000000
N  6765  -1.000000  -1.000000  N  -1  -1.000000  -1.000000  0.000000  0.000000  0.000000  0.000000
N  6776  -1.000000  -1.000000  N  -1  -1.000000  -1.000000  0.000000  0.000000  0.000000  0.000000
N  6787  -1.000000  -1.000000  N  -1  -1.000000  -1.000000  0.000000  0.000000  0.000000  0.000000
N  6798  -1.000000  -1.000000  N  -1  -1.000000  -1.000000  0.000000  0.000000  0.000000  0.000000
N  6809  -1.000000  -1.000000  N  -1  -1.000000  -1.000000  0.000000  0.000000  0.000000  78.820741
N  6820  -1.000000  -1.000000  N  -1  -1.000000  -1.000000  0.000000  0.000000  0.000000  0.000000
N  6831  -1.000000  -1.000000  N  -1  -1.000000  -1.000000  0.000000  0.000000  111.333818  0.000000
N  6842  -1.000000  -1.000000  N  -1  -1.000000  -1.000000  0.000000  0.000000  74.222545  0.000000
N  6853  -1.000000  -1.000000  N  -1  -1.000000  -1.000000  0.000000  0.000000  37.111273  0.000000
N  6864  -1.000000  -1.000000  N  -1  -1.000000  -1.000000  0.000000  0.000000  0.000000  0.000000
N  6875  -1.000000  -1.000000  N  -1  -1.000000  -1.000000  0.000000  0.000000  0.000000  0.000000
N  6886  -1.000000  -1.000000  N  -1  -1.000000  -1.000000  0.000000  0.000000  0.000000  0.000000
N  6897  -1.000000  -1.000000  N  -1  -1.000000  -1.000000  0.000000  0.000000  37.111273  0.000000
N  6908  -1.000000  -1.000000  N  -1  -1.000000  -1.000000  0.000000  40.800000  37.111273  0.000000
N  6919  -1.000000  -1.000000  N  -1  -1.000000  -1.000000  0.000000  40.800000  0.000000  0.000000
N  6930  -1.000000  -1.000000  N  -1  -1.000000  -1.000000  0.000000  0.000000  0.000000  0.000000
N  6941  -1.000000  -1.000000  N  -1  -1.000000  -1.000000  0.000000  0.000000  0.000000  0.000000
N  6952  -1.000000  -1.000000  N  -1  -1.000000  -1.000000  0.000000  0.000000  0.000000  0.000000
N  6963  -1.000000  -1.000000  N  -1  -1.000000  -1.000000  0.000000  0.000000  0.000000  0.000000
N  6974  -1.000000  -1.000000  N  -1  -1.000000  -1.000000  0.000000  0.000000  0.000000  0.000000
N  6985  -1.000000  -1.000000  N  -1  -1.000000  -1.000000  0.000000  0.000000  0.000000  0.000000
N  6996  -1.000000  -1.000000  N  -1  -1.000000  -1.000000  0.000000  0.000000  0.000000  0.000000
N  7007  -1.000000  -1.000000  N  -1  -1.000000  -1.000000  0.000000  0.000000  37.111273  0.000000
N  7018  -1.000000  -1.000000  N  -1  -1.000000  -1.000000  0.000000  81.600000  0.000000  0.000000
N  7029  -1.000000  -1.000000  N  -1  -1.000000  -1.000000  0.000000  0.000000  0.000000  0.000000
N  7040  -1.000000  -1.000000  N  -1  -1.000000  -1.000000  0.000000  0.000000  0.000000  0.000000
N  7051  -1.000000  -1.000000  N  -1  -1.000000  -1.000000  0.000000  0.000000  0.000000  0.000000
N  7062  -1.000000  -1.000000  N  -1  -1.000000  -1.000000  0.000000  0.000000  0.000000  0.000000
N  7073  -1.000000  -1.000000  N  -1  -1.000000  -1.000000  0.000000  0.000000  0.000000  0.000000
N  7084  -1.000000  -1.000000  N  -1  -1.000000  -1.000000  0.000000  0.000000  0.000000  0.000000
N  7095  -1.000000  -1.000000  N  -1  -1.000000  -1.000000  0.000000  0.000000  0.000000  39.410371
N  7106  -1.000000  -1.000000  N  -1  -1.000000  -1.000000  0.000000  0.000000  0.000000  0.000000
N  7117  -1.000000  -1.000000  N  -1  -1.000000  -1.000000  0.000000  0.000000  0.000000  0.000000
N  7128  -1.000000  -1.000000  N  -1  -1.000000  -1.000000  0.000000  0.000000  0.000000  0.000000
N  7138  -1.000000  -1.000000  N  -1  -1.000000  -1.000000  0.000000  40.800000  0.000000  0.000000
N  7150  -1.000000  -1.000000  N  -1  -1.000000  -1.000000  0.000000  0.000000  37.111273  0.000000
N  7162  -1.000000  -1.000000  N  -1  -1.000000  -1.000000  0.000000  0.000000  0.000000  0.000000
N  7174  -1.000000  -1.000000  N  -1  -1.000000  -1.000000  0.000000  0.000000  0.000000  0.000000
N  7186  -1.000000  -1.000000  N  -1  -1.000000  -1.000000  0.000000  40.800000  0.000000  0.000000
N  7198  -1.000000  -1.000000  N  -1  -1.000000  -1.000000  0.000000  0.000000  0.000000  0.000000
N  7210  -1.000000  -1.000000  N  -1  -1.000000  -1.000000  0.000000  40.800000  0.000000  0.000000
N  7221  -1.000000  -1.000000  N  -1  -1.000000  -1.000000  0.000000  0.000000  0.000000  0.000000
N  7233  -1.000000  -1.000000  N  -1  -1.000000  -1.000000  0.000000  0.000000  37.111273  0.000000
N  7245  -1.000000  -1.000000  N  -1  -1.000000  -1.000000  0.000000  40.800000  0.000000  0.000000
N  7257  -1.000000  -1.000000  N  -1  -1.000000  -1.000000  0.000000  0.000000  0.000000  0.000000
N  7268  -1.000000  -1.000000  N  -1  -1.000000  -1.000000  0.000000  40.800000  0.000000  0.000000
N  7280  -1.000000  -1.000000  N  -1  -1.000000  -1.000000  0.000000  0.000000  0.000000  0.000000
N  7292  -1.000000  -1.000000  N  -1  -1.000000  -1.000000  0.000000  0.000000  0.000000  0.000000
N  7304  -1.000000  -1.000000  N  -1  -1.000000  -1.000000  0.000000  40.800000  0.000000  0.000000
N  7316  -1.000000  -1.000000  N  -1  -1.000000  -1.000000  0.000000  0.000000  0.000000  0.000000
N  7328  -1.000000  -1.000000  N  -1  -1.000000  -1.000000  0.000000  0.000000  0.000000  0.000000
N  7345  -1.000000  -1.000000  N  -1  -1.000000  -1.000000  0.000000  0.000000  37.111273  0.000000
N  7362  -1.000000  -1.000000  N  -1  -1.000000  -1.000000  0.000000  0.000000  0.000000  0.000000
N  7379  -1.000000  -1.000000  N  -1  -1.000000  -1.000000  0.000000  0.000000  0.000000  0.000000
N  7396  -1.000000  -1.000000  N  -1  -1.000000  -1.000000  0.000000  0.000000  0.000000  0.000000
N  7413  -1.000000  -1.000000  N  -1  -1.000000  -1.000000  0.000000  0.000000  37.111273  0.000000
N  7430  -1.000000  -1.000000  N  -1  -1.000000  -1.000000  0.000000  0.000000  0.000000  0.000000
N  7447  -1.000000  -1.000000  N  -1  -1.000000  -1.000000  0.000000  40.800000  74.222545  0.000000
N  7464  -1.000000  -1.000000  N  -1  -1.000000  -1.000000  0.000000  0.000000  0.000000  0.000000
N  7481  -1.000000  -1.000000  N  -1  -1.000000  -1.000000  0.000000  0.000000  0.000000  0.000000
N  7498  -1.000000  -1.000000  N  -1  -1.000000  -1.000000  0.000000  0.000000  0.000000  0.000000
N  7515  -1.000000  -1.000000  N  -1  -1.000000  -1.000000  0.000000  0.000000  0.000000  0.000000
N  7532  -1.000000  -1.000000  N  -1  -1.000000  -1.000000  0.000000  40.800000  0.000000  0.000000
N  7549  -1.000000  -1.000000  N  -1  -1.000000  -1.000000  0.000000  0.000000  0.000000  0.000000
N  7566  -1.000000  -1.000000  N  -1  -1.000000  -1.000000  0.000000  0.000000  148.445091  0.000000
N  7583  -1.000000  -1.000000  N  -1  -1.000000  -1.000000  0.000000  0.000000  37.111273  0.000000
N  7600  -1.000000  -1.000000  N  -1  -1.000000  -1.000000  0.000000  0.000000  148.445091  0.000000
N  7617  -1.000000  -1.000000  N  -1  -1.000000  -1.000000  0.000000  0.000000  37.111273  0.000000
N  7634  -1.000000  -1.000000  N  -1  -1.000000  -1.000000  0.000000  0.000000  0.000000  0.000000
N  7651  -1.000000  -1.000000  N  -1  -1.000000  -1.000000  0.000000  0.000000  0.000000  0.000000
N  7668  -1.000000  -1.000000  N  -1  -1.000000  -1.000000  0.000000  0.000000  0.000000  0.000000
N  7685  -1.000000  -1.000000  N  -1  -1.000000  -1.000000  0.000000  81.600000  37.111273  0.000000
N  7702  -1.000000  -1.000000  N  -1  -1.000000  -1.000000  0.000000  0.000000  111.333818  78.820741
N  7719  -1.000000  -1.000000  N  -1  -1.000000  -1.000000  0.000000  0.000000  0.000000  0.000000
N  7736  -1.000000  -1.000000  N  -1  -1.000000  -1.000000  0.000000  0.000000  37.111273  78.820741
N  7753  -1.000000  -1.000000  N  -1  -1.000000  -1.000000  0.000000  0.000000  0.000000  0.000000
N  7770  -1.000000  -1.000000  N  -1  -1.000000  -1.000000  0.000000  0.000000  0.000000  0.000000
N  7787  -1.000000  -1.000000  N  -1  -1.000000  -1.000000  0.000000  0.000000  74.222545  0.000000
N  7804  -1.000000  -1.000000  N  -1  -1.000000  -1.000000  0.000000  0.000000  0.000000  0.000000
N  7821  -1.000000  -1.000000  N  -1  -1.000000  -1.000000  0.000000  0.000000  37.111273  0.000000
N  7838  -1.000000  -1.000000  N  -1  -1.000000  -1.000000  0.000000  0.000000  0.000000  78.820741
N  7855  -1.000000  -1.000000  N  -1  -1.000000  -1.000000  0.000000  40.800000  0.000000  0.000000
N  7872  -1.000000  -1.000000  N  -1  -1.000000  -1.000000  0.000000  0.000000  148.445091  39.410371
N  7889  -1.000000  -1.000000  N  -1  -1.000000  -1.000000  0.000000  0.000000  0.000000  0.000000
N  7906  -1.000000  -1.000000  N  -1  -1.000000  -1.000000  0.000000  40.800000  0.000000  0.000000
N  7923  -1.000000  -1.000000  N  -1  -1.000000  -1.000000  0.000000  0.000000  37.111273  0.000000
N  7940  -1.000000  -1.000000  N  -1  -1.000000  -1.000000  0.000000  0.000000  0.000000  0.000000
N  7957  -1.000000  -1.000000  N  -1  -1.000000  -1.000000  0.000000  0.000000  0.000000  0.000000
N  7974  -1.000000  -1.000000  N  -1  -1.000000  -1.000000  0.000000  0.000000  0.000000  0.000000
N  7991  -1.000000  -1.000000  N  -1  -1.000000  -1.000000  0.000000  0.000000  0.000000  0.000000
N  8008  -1.000000  -1.000000  N  -1  -1.000000  -1.000000  0.000000  81.600000  37.111273  0.000000
N  8025  -1.000000  -1.000000  N  -1  -1.000000  -1.000000  0.000000  40.800000  0.000000  0.000000
N  8042  -1.000000  -1.000000  N  -1  -1.000000  -1.000000  0.000000  0.000000  0.000000  0.000000
N  8059  -1.000000  -1.000000  N  -1  -1.000000  -1.000000  0.000000  81.600000  0.000000  0.000000
N  8076  -1.000000  -1.000000  N  -1  -1.000000  -1.000000  0.000000  81.600000  0.000000  78.820741
N  8093  -1.000000  -1.000000  N  -1  -1.000000  -1.000000  0.000000  163.200000  0.000000  0.000000
N  8110  -1.000000  -1.000000  N  -1  -1.000000  -1.000000  0.000000  0.000000  0.000000  0.000000
N  8127  -1.000000  -1.000000  N  -1  -1.000000  -1.000000  0.000000  40.800000  0.000000  0.000000
N  8144  -1.000000  -1.000000  N  -1  -1.000000  -1.000000  0.000000  0.000000  0.000000  0.000000
N  8161  -1.000000  -1.000000  N  -1  -1.000000  -1.000000  0.000000  244.800000  0.000000  0.000000
N  8178  -1.000000  -1.000000  N  -1  -1.000000  -1.000000  0.000000  81.600000  0.000000  0.000000
N  8195  -1.000000  -1.000000  N  -1  -1.000000  -1.000000  0.000000  0.000000  148.445091  0.000000
N  8212  -1.000000  -1.000000  N  -1  -1.000000  -1.000000  0.000000  40.800000  0.000000  0.000000
N  8229  -1.000000  -1.000000  N  -1  -1.000000  -1.000000  0.000000  81.600000  0.000000  0.000000
N  8246  -1.000000  -1.000000  N  -1  -1.000000  -1.000000  0.000000  0.000000  0.000000  0.000000
N  8263  -1.000000  -1.000000  N  -1  -1.000000  -1.000000  0.000000  81.600000  0.000000  0.000000
N  8280  -1.000000  -1.000000  N  -1  -1.000000  -1.000000  0.000000  0.000000  0.000000  0.000000
N  8297  -1.000000  -1.000000  N  -1  -1.000000  -1.000000  0.000000  40.800000  0.000000  0.000000
N  8314  -1.000000  -1.000000  N  -1  -1.000000  -1.000000  0.000000  122.400000  0.000000  0.000000
N  8331  -1.000000  -1.000000  N  -1  -1.000000  -1.000000  0.000000  81.600000  0.000000  0.000000
N  8348  -1.000000  -1.000000  N  -1  -1.000000  -1.000000  0.000000  40.800000  0.000000  78.820741
N  8365  -1.000000  -1.000000  N  -1  -1.000000  -1.000000  0.000000  0.000000  0.000000  0.000000
N  8382  -1.000000  -1.000000  N  -1  -1.000000  -1.000000  0.000000  81.600000  0.000000  0.000000
N  8399  -1.000000  -1.000000  N  -1  -1.000000  -1.000000  0.000000  0.000000  0.000000  0.000000
N  8416  -1.000000  -1.000000  N  -1  -1.000000  -1.000000  0.000000  0.000000  74.222545  0.000000
N  8433  -1.000000  -1.000000  N  -1  -1.000000  -1.000000  0.000000  0.000000  0.000000  0.000000
N  8450  -1.000000  -1.000000  N  -1  -1.000000  -1.000000  0.000000  0.000000  0.000000  0.000000
N  8467  -1.000000  -1.000000  N  -1  -1.000000  -1.000000  0.000000  0.000000  0.000000  0.000000
N  8484  -1.000000  -1.000000  N  -1  -1.000000  -1.000000  0.000000  0.000000  0.000000  157.641483
N  8501  -1.000000  -1.000000  N  -1  -1.000000  -1.000000  0.000000  0.000000  0.000000  39.410371
N  8518  -1.000000  -1.000000  N  -1  -1.000000  -1.000000  0.000000  0.000000  148.445091  0.000000
N  8535  -1.000000  -1.000000  N  -1  -1.000000  -1.000000  0.000000  0.000000  74.222545  0.000000
N  8552  -1.000000  -1.000000  N  -1  -1.000000  -1.000000  0.000000  0.000000  0.000000  0.000000
N  8569  -1.000000  -1.000000  N  -1  -1.000000  -1.000000  0.000000  0.000000  0.000000  0.000000
N  8586  -1.000000  -1.000000  N  -1  -1.000000  -1.000000  0.000000  81.600000  0.000000  0.000000
N  8603  -1.000000  -1.000000  N  -1  -1.000000  -1.000000  0.000000  0.000000  0.000000  0.000000
N  8620  -1.000000  -1.000000  N  -1  -1.000000  -1.000000  0.000000  0.000000  0.000000  0.000000
N  8636  -1.000000  -1.000000  N  -1  -1.000000  -1.000000  0.000000  0.000000  0.000000  0.000000
N  8648  -1.000000  -1.000000  N  -1  -1.000000  -1.000000  0.000000  408.000000  0.000000  0.000000
N  8660  -1.000000  -1.000000  N  -1  -1.000000  -1.000000  0.000000  0.000000  0.000000  0.000000
N  8672  -1.000000  -1.000000  N  -1  -1.000000  -1.000000  0.000000  204.000000  0.000000  0.000000
N  8684  -1.000000  -1.000000  N  -1  -1.000000  -1.000000  0.000000  40.800000  37.111273  0.000000
N  8695  -1.000000  -1.000000  N  -1  -1.000000  -1.000000  0.000000  0.000000  0.000000  0.000000
N  8707  -1.000000  -1.000000  N  -1  -1.000000  -1.000000  0.000000  0.000000  74.222545  0.000000
N  8719  -1.000000  -1.000000  N  -1  -1.000000  -1.000000  0.000000  0.000000  0.000000  0.000000
N  8731  -1.000000  -1.000000  N  -1  -1.000000  -1.000000  0.000000  40.800000  222.667636  0.000000
N  8742  -1.000000  -1.000000  N  -1  -1.000000  -1.000000  0.000000  0.000000  0.000000  0.000000
N  8754  -1.000000  -1.000000  N  -1  -1.000000  -1.000000  0.000000  0.000000  37.111273  0.000000
N  8766  -1.000000  -1.000000  N  -1  -1.000000  -1.000000  0.000000  0.000000  0.000000  0.000000
N  8778  -1.000000  -1.000000  N  -1  -1.000000  -1.000000  0.000000  40.800000  0.000000  0.000000
N  8790  -1.000000  -1.000000  N  -1  -1.000000  -1.000000  0.000000  0.000000  0.000000  0.000000
N  8801  -1.000000  -1.000000  N  -1  -1.000000  -1.000000  0.000000  0.000000  0.000000  0.000000
N  8814  -1.000000  -1.000000  N  -1  -1.000000  -1.000000  0.000000  81.600000  74.222545  78.820741
N  8825  -1.000000  -1.000000  N  -1  -1.000000  -1.000000  0.000000  0.000000  0.000000  0.000000
N  8836  -1.000000  -1.000000  N  -1  -1.000000  -1.000000  0.000000  40.800000  0.000000  0.000000
N  8847  -1.000000  -1.000000  N  -1  -1.000000  -1.000000  0.000000  0.000000  0.000000  0.000000
N  8858  -1.000000  -1.000000  N  -1  -1.000000  -1.000000  0.000000  40.800000  74.222545  39.410371
N  8869  -1.000000  -1.000000  N  -1  -1.000000  -1.000000  0.000000  0.000000  0.000000  0.000000
N  8880  -1.000000  -1.000000  N  -1  -1.000000  -1.000000  0.000000  0.000000  0.000000  78.820741
N  8891  -1.000000  -1.000000  N  -1  -1.000000  -1.000000  0.000000  0.000000  0.000000  0.000000
N  8902  -1.000000  -1.000000  N  -1  -1.000000  -1.000000  0.000000  81.600000  0.000000  0.000000
N  8913  -1.000000  -1.000000  N  -1  -1.000000  -1.000000  0.000000  0.000000  37.111273  0.000000
N  8924  -1.000000  -1.000000  N  -1  -1.000000  -1.000000  0.000000  0.000000  0.000000  0.000000
N  8935  -1.000000  -1.000000  N  -1  -1.000000  -1.000000  0.000000  122.400000  111.333818  0.000000
N  8946  -1.000000  -1.000000  N  -1  -1.000000  -1.000000  0.000000  40.800000  0.000000  0.000000
N  8957  -1.000000  -1.000000  N  -1  -1.000000  -1.000000  0.000000  0.000000  111.333818  0.000000
N  8968  -1.000000  -1.000000  N  -1  -1.000000  -1.000000  0.000000  40.800000  148.445091  0.000000
N  8979  -1.000000  -1.000000  N  -1  -1.000000  -1.000000  0.000000  0.000000  0.000000  0.000000
N  8990  -1.000000  -1.000000  N  -1  -1.000000  -1.000000  0.000000  122.400000  37.111273  0.000000
N  9001  -1.000000  -1.000000  N  -1  -1.000000  -1.000000  0.000000  0.000000  259.778909  0.000000
N  9012  -1.000000  -1.000000  N  -1  -1.000000  -1.000000  0.000000  0.000000  185.556364  78.820741
N  9023  -1.000000  -1.000000  N  -1  -1.000000  -1.000000  0.000000  0.000000  0.000000  0.000000
N  9034  -1.000000  -1.000000  N  -1  -1.000000  -1.000000  0.000000  0.000000  0.000000  0.000000
N  9045  -1.000000  -1.000000  N  -1  -1.000000  -1.000000  0.000000  81.600000  0.000000  0.000000
N  9056  -1.000000  -1.000000  N  -1  -1.000000  -1.000000  0.000000  0.000000  74.222545  0.000000
N  9067  -1.000000  -1.000000  N  -1  -1.000000  -1.000000  0.000000  163.200000  0.000000  39.410371
N  9078  -1.000000  -1.000000  N  -1  -1.000000  -1.000000  0.000000  0.000000  74.222545  78.820741
N  9089  -1.000000  -1.000000  N  -1  -1.000000  -1.000000  0.000000  0.000000  74.222545  157.641483
N  9100  -1.000000  -1.000000  N  -1  -1.000000  -1.000000  0.000000  0.000000  0.000000  0.000000
N  9111  -1.000000  -1.000000  N  -1  -1.000000  -1.000000  0.000000  40.800000  0.000000  0.000000
N  9122  -1.000000  -1.000000  N  -1  -1.000000  -1.000000  0.000000  0.000000  0.000000  0.000000
N  9133  -1.000000  -1.000000  N  -1  -1.000000  -1.000000  0.000000  0.000000  74.222545  39.410371
N  9144  -1.000000  -1.000000  N  -1  -1.000000  -1.000000  0.000000  0.000000  0.000000  0.000000
N  9155  -1.000000  -1.000000  N  -1  -1.000000  -1.000000  0.000000  0.000000  74.222545  0.000000
N  9166  -1.000000  -1.000000  N  -1  -1.000000  -1.000000  0.000000  0.000000  0.000000  0.000000
N  9177  -1.000000  -1.000000  N  -1  -1.000000  -1.000000  0.000000  0.000000  37.111273  0.000000
N  9188  -1.000000  -1.000000  N  -1  -1.000000  -1.000000  0.000000  40.800000  0.000000  0.000000
N  9199  -1.000000  -1.000000  N  -1  -1.000000  -1.000000  0.000000  0.000000  74.222545  0.000000
N  9210  -1.000000  -1.000000  N  -1  -1.000000  -1.000000  0.000000  0.000000  0.000000  0.000000
N  9221  -1.000000  -1.000000  N  -1  -1.000000  -1.000000  0.000000  0.000000  0.000000  39.410371
N  9232  -1.000000  -1.000000  N  -1  -1.000000  -1.000000  0.000000  0.000000  0.000000  0.000000
N  9243  -1.000000  -1.000000  N  -1  -1.000000  -1.000000  0.000000  0.000000  0.000000  0.000000
N  9254  -1.000000  -1.000000  N  -1  -1.000000  -1.000000  0.000000  0.000000  0.000000  78.820741
N  9265  -1.000000  -1.000000  N  -1  -1.000000  -1.000000  37.645713  0.000000  0.000000  0.000000
N  9276  -1.000000  -1.000000  N  -1  -1.000000  -1.000000  112.937140  0.000000  0.000000  0.000000
N  9287  -1.000000  -1.000000  N  -1  -1.000000  -1.000000  37.645713  0.000000  0.000000  0.000000
N  9298  -1.000000  -1.000000  N  -1  -1.000000  -1.000000  150.582854  163.200000  74.222545  0.000000
N  9309  -1.000000  -1.000000  N  -1  -1.000000  -1.000000  0.000000  0.000000  0.000000  0.000000
N  9320  -1.000000  -1.000000  N  -1  -1.000000  -1.000000  0.000000  0.000000  0.000000  0.000000
N  9331  -1.000000  -1.000000  N  -1  -1.000000  -1.000000  112.937140  0.000000  0.000000  0.000000
N  9342  -1.000000  -1.000000  N  -1  -1.000000  -1.000000  0.000000  163.200000  0.000000  39.410371
N  9353  -1.000000  -1.000000  N  -1  -1.000000  -1.000000  150.582854  0.000000  0.000000  0.000000
N  9362  -1.000000  -1.000000  N  -1  -1.000000  -1.000000  75.291427  0.000000  0.000000  0.000000
N  9375  -1.000000  -1.000000  N  -1  -1.000000  -1.000000  75.291427  0.000000  0.000000  0.000000
N  9387  -1.000000  -1.000000  N  -1  -1.000000  -1.000000  112.937140  0.000000  0.000000  0.000000
N  9399  -1.000000  -1.000000  N  -1  -1.000000  -1.000000  263.519994  0.000000  0.000000  0.000000
N  9411  -1.000000  -1.000000  N  -1  -1.000000  -1.000000  150.582854  204.000000  37.111273  78.820741
N  9423  -1.000000  -1.000000  N  -1  -1.000000  -1.000000  301.165707  204.000000  0.000000  0.000000
N  9434  -1.000000  -1.000000  N  -1  -1.000000  -1.000000  602.331414  0.000000  37.111273  0.000000
N  9446  -1.000000  -1.000000  N  -1  -1.000000  -1.000000  338.811421  0.000000  0.000000  0.000000
N  9458  -1.000000  -1.000000  N  -1  -1.000000  -1.000000  527.039988  204.000000  37.111273  39.410371
N  9470  -1.000000  -1.000000  N  -1  -1.000000  -1.000000  564.685701  0.000000  37.111273  118.231112
N  9481  -1.000000  -1.000000  N  -1  -1.000000  -1.000000  564.685701  0.000000  0.000000  0.000000
A  9502  15171.222500  0.431793  N  -1  -1.000000  -1.000000  15171.222500  40.800000  148.445091  0.000000
