# Supplementary material for: SNP-PHAGE – High throughput SNP discovery pipeline
Source: BMC Bioinformatics. 2006 Oct 23;7:468. doi: 10.1186/1471-2105-7-468 (PMC1626092; doi:10.1186/1471-2105-7-468)
Supplement: Additional file 2 — Test dataset. This compressed file contains test data for recreating the demo website. It contains the database table entries and chromatogram files to test for proper installation of all functionalities provided. [file 1471-2105-7-468-S2.gz › test_data/TempDataStore/poly_dir/A08_015903Minsoy_.g_55.ab1.poly]

A08_015903Minsoy_.g_55.ab1 40475.169231 43548.171429 40475.169231 43895.478261 41908.042105
T  1  9614.822943  1.000000  G  5  75.241778  0.078248  0.000000  0.000000  0.000000  3664.666122
G  20  1203.868440  0.125210  A  28  1099.706800  1.016394  0.000000  0.000000  263.346221  0.000000
A  35  20591.061801  3.806572  N  -1  -1.000000  -1.000000  3147.436703  0.000000  0.000000  0.000000
C  51  5752.800000  0.549460  A  49  2730.306537  0.869227  720.497558  1101.600000  0.000000  0.000000
G  59  4552.127540  0.489969  C  66  3916.800000  0.938928  0.000000  0.000000  790.038664  0.000000
G  66  4364.023096  0.523080  T  79  334863.792495  72.670561  0.000000  979.200000  827.659553  0.000000
C  85  350961.600000  45.699410  A  81  277846.611079  60.296961  47135.708690  56508.000000  27124.660794  22894.312008
T  96  1067639.396784  18.822965  A  95  544165.261223  13.705508  53203.056550  23052.000000  1166.247551  63048.019298
A  115  406626.069415  2.220969  C  106  292617.600000  1.997825  60673.478603  27009.600000  0.000000  63048.019298
T  119  1133091.121817  5.449574  C  119  402981.600000  2.751327  41295.886374  65280.000000  0.000000  63048.019298
A  128  308524.638698  1.026910  T  136  8432.672581  0.025343  51231.168496  12974.400000  0.000000  62338.729081
C  134  430684.800000  1.303799  G  150  113013.149828  0.300291  12779.351431  65280.000000  1053.384885  6777.662075
C  148  437294.400000  1.171496  C  157  299227.200000  0.795086  4740.115516  65280.000000  30999.612336  0.000000
G  167  1552200.249251  3.740700  C  168  236109.600000  0.445905  0.000000  48429.600000  60193.422012  0.000000
C  177  357938.400000  0.628410  N  -1  -1.000000  -1.000000  0.000000  65280.000000  60193.422012  0.000000
T  187  487361.189172  0.863006  N  -1  -1.000000  -1.000000  15964.709057  4080.000000  12715.860400  63048.019298
A  195  628463.475558  1.038899  N  -1  -1.000000  -1.000000  60673.478603  10485.600000  639.555109  35858.560976
C  202  637867.200000  0.955832  A  207  702826.407771  1.017901  60673.478603  65280.000000  8088.491083  43778.968400
G  210  352244.381438  0.506074  T  213  180474.955240  0.261333  59460.009031  47450.400000  60193.422012  17850.470464
C  220  769243.200000  1.231787  N  -1  -1.000000  -1.000000  25786.228406  65280.000000  0.000000  10796.973305
T  228  148005.225302  0.223994  N  -1  -1.000000  -1.000000  1023.864951  20848.800000  5342.166204  27662.318467
G  233  289116.530102  0.437555  A  235  24876.126227  0.043161  3109.515778  5426.400000  60193.422012  11900.313642
T  244  264565.250978  0.459030  G  246  65648.450882  0.114778  0.000000  0.000000  10496.227963  49532.100161
G  257  463301.245050  0.810021  A  258  84032.767866  0.146087  16040.550906  0.000000  60193.422012  0.000000
G  268  418193.799430  0.727011  A  264  83008.902914  0.144307  9745.677501  0.000000  60193.422012  9417.797883
G  279  412212.078117  0.719000  N  -1  -1.000000  -1.000000  1516.836965  1958.400000  60193.422012  394.050121
G  291  528573.487045  1.150788  A  292  61052.687845  0.128160  12248.458493  0.000000  60193.422012  2994.780917
G  302  521124.551071  1.093931  T  303  7565.762316  0.016248  3071.594854  0.000000  60193.422012  2679.540820
T  313  224332.733664  0.481769  A  319  28137.325702  0.066316  2881.990234  612.000000  0.000000  42320.982954
G  325  405515.559919  0.955749  N  -1  -1.000000  -1.000000  265.446469  81.600000  60193.422012  2482.515760
C  334  359325.600000  0.836384  A  340  53771.870412  0.138364  455.051090  51734.400000  790.038664  35622.130903
T  343  1942233.639480  2.125791  N  -1  -1.000000  -1.000000  7053.291888  15504.000000  37.620889  63048.019298
T  358  1942233.639480  2.125791  C  357  146676.000000  0.321076  0.000000  33007.200000  0.000000  63048.019298
A  368  290284.674193  0.550322  N  -1  -1.000000  -1.000000  55743.758467  40.800000  0.000000  27622.913455
G  375  122380.751129  0.239878  N  -1  -1.000000  -1.000000  8380.524232  2692.800000  23174.467475  0.000000
C  386  123991.200000  0.257993  N  -1  -1.000000  -1.000000  2047.729903  24031.200000  2482.978658  0.000000
T  399  272958.518547  0.604190  G  400  65911.797103  0.172562  9366.468259  0.000000  12678.239511  62575.159153
G  411  397690.415057  0.933075  A  407  38034.686899  0.099578  3905.855185  0.000000  60193.422012  2837.160868
A  424  265105.180572  0.640550  N  -1  -1.000000  -1.000000  46794.420373  0.000000  16553.191053  0.000000
G  429  193032.780215  0.461858  A  437  46187.685587  0.135790  11376.277238  0.000000  36680.366539  0.000000
C  442  286660.800000  0.722613  N  -1  -1.000000  -1.000000  2161.492675  55814.400000  1655.319105  0.000000
A  453  223923.056970  0.574996  N  -1  -1.000000  -1.000000  42661.039643  4284.000000  0.000000  0.000000
C  459  344923.200000  1.095988  A  464  50927.801103  0.202018  12134.695721  65280.000000  1166.247551  0.000000
A  473  204393.781045  0.810781  G  472  146006.669268  0.579173  32536.152901  18931.200000  32203.480777  236.430072
C  484  1089972.000000  4.476161  G  482  277378.812810  1.139104  11338.356314  65280.000000  49697.194049  1260.960386
T  493  71677.716939  0.210653  G  492  44317.406956  0.130244  0.000000  54508.800000  11662.475515  15801.409837
G  506  346112.176570  1.033067  A  508  34697.645576  0.101352  3374.962247  0.000000  60193.422012  0.000000
G  517  277265.950144  0.809892  C  522  20073.600000  0.060773  75.841848  285.600000  52481.139817  0.000000
T  527  100128.135647  0.303137  G  531  11098.162184  0.035366  189.604621  530.400000  0.000000  19938.936103
G  540  203717.112623  0.649176  C  537  36556.800000  0.116494  0.000000  5671.200000  38975.240753  0.000000
C  549  204408.000000  0.649167  A  547  48197.494566  0.153067  8532.207929  39535.200000  0.000000  0.000000
C  562  301960.800000  0.984702  N  -1  -1.000000  -1.000000  644.655710  58466.400000  0.000000  0.000000
T  572  273983.048861  0.871292  C  577  25785.600000  0.083893  0.000000  81.600000  0.000000  54221.296596
T  583  209319.424069  0.681019  N  -1  -1.000000  -1.000000  37.920924  122.400000  940.522219  46813.154329
A  595  315236.642268  1.023980  N  -1  -1.000000  -1.000000  60673.478603  979.200000  0.000000  0.000000
C  601  296738.400000  1.288034  N  -1  -1.000000  -1.000000  6825.766343  64137.600000  0.000000  0.000000
A  612  183233.905382  0.724568  N  -1  -1.000000  -1.000000  35721.510528  1999.200000  0.000000  0.000000
C  620  292454.400000  1.236075  N  -1  -1.000000  -1.000000  0.000000  56263.200000  0.000000  0.000000
C  633  268749.600000  1.128640  N  -1  -1.000000  -1.000000  530.892938  53162.400000  37.620889  0.000000
A  642  257369.312050  1.009370  N  -1  -1.000000  -1.000000  49183.438593  0.000000  0.000000  0.000000
C  650  192739.200000  0.740321  N  -1  -1.000000  -1.000000  1251.390496  41820.000000  0.000000  472.860145
T  663  346409.461029  1.336567  N  -1  -1.000000  -1.000000  0.000000  0.000000  0.000000  63048.019298
C  676  167892.000000  0.636863  N  -1  -1.000000  -1.000000  0.000000  37944.000000  0.000000  0.000000
T  686  303221.567810  1.198437  N  -1  -1.000000  -1.000000  0.000000  0.000000  0.000000  63048.019298
C  697  122196.000000  0.465678  N  -1  -1.000000  -1.000000  0.000000  26438.400000  188.104444  0.000000
C  708  252919.200000  1.040390  N  -1  -1.000000  -1.000000  0.000000  49816.800000  0.000000  197.025060
A  717  194117.210606  0.813164  T  713  25495.042804  0.106800  43457.379050  0.000000  0.000000  2561.325784
A  726  163363.341139  0.681229  T  724  16983.560198  0.070822  36897.059176  0.000000  0.000000  3270.616001
A  737  220093.043633  0.970010  N  -1  -1.000000  -1.000000  42812.723339  0.000000  0.000000  0.000000
C  745  220034.400000  0.991003  N  -1  -1.000000  -1.000000  2009.808979  49653.600000  0.000000  39.405012
C  757  215832.000000  0.988701  N  -1  -1.000000  -1.000000  568.813862  47205.600000  0.000000  78.810024
T  768  326706.954999  1.480940  G  773  27839.457681  0.127331  1440.995117  0.000000  1655.319105  63048.019298
C  779  83966.400000  0.384044  G  783  13468.278175  0.064060  0.000000  18523.200000  827.659553  0.000000
G  791  137316.243965  0.653125  N  -1  -1.000000  -1.000000  0.000000  0.000000  25996.034132  0.000000
A  803  209209.738409  1.080325  N  -1  -1.000000  -1.000000  40727.072512  0.000000  0.000000  157.620048
T  810  250537.066685  1.238101  N  -1  -1.000000  -1.000000  1099.706800  0.000000  0.000000  47010.179389
C  823  192331.200000  0.951580  T  822  14501.044438  0.071746  0.000000  37903.200000  0.000000  3310.021013
T  834  365639.106915  1.810641  N  -1  -1.000000  -1.000000  0.000000  0.000000  677.175998  63048.019298
A  843  203066.548700  0.914028  G  850  24528.819470  0.111260  39020.630927  204.000000  75.241778  18638.570705
T  852  437868.494023  1.986123  N  -1  -1.000000  -1.000000  0.000000  0.000000  3686.847098  63048.019298
G  865  199578.814859  0.823864  A  862  31057.236860  0.128205  4171.301654  0.000000  42737.329629  4058.716242
C  875  266016.000000  1.105535  A  872  12400.142190  0.051534  2313.176372  51734.400000  0.000000  0.000000
A  886  167193.354476  0.712817  N  -1  -1.000000  -1.000000  37617.556734  0.000000  865.280441  0.000000
A  895  191348.983145  0.787848  N  -1  -1.000000  -1.000000  42092.225781  0.000000  0.000000  394.050121
A  907  212205.491415  0.854706  G  904  25394.099911  0.102280  41637.174692  0.000000  3385.879988  551.670169
C  916  313344.000000  1.260543  T  916  19820.721067  0.077771  0.000000  60914.400000  112.862666  4019.311230
T  929  323002.883865  1.267378  N  -1  -1.000000  -1.000000  0.000000  326.400000  2370.115992  63048.019298
T  940  214954.340793  0.802289  N  -1  -1.000000  -1.000000  0.000000  0.000000  1166.247551  41966.337845
C  951  131253.600000  0.519080  N  -1  -1.000000  -1.000000  227.525545  25867.200000  225.725333  0.000000
G  963  138444.870628  0.563525  N  -1  -1.000000  -1.000000  1251.390496  0.000000  23174.467475  0.000000
A  974  244855.407088  1.134986  N  -1  -1.000000  -1.000000  46870.262221  0.000000  225.725333  0.000000
A  985  204659.227514  0.929163  G  982  29043.326121  0.131858  46225.606511  0.000000  3686.847098  0.000000
A  995  180048.547755  0.840852  G  993  33896.420771  0.158301  39779.049409  0.000000  6997.485309  0.000000
G  1005  342274.845917  1.588933  A  1006  20211.852560  0.087685  3830.013337  448.800000  60193.422012  0.000000
C  1015  239659.200000  1.039717  N  -1  -1.000000  -1.000000  1706.441586  45940.800000  1467.214662  0.000000
G  1030  175915.275831  0.754193  N  -1  -1.000000  -1.000000  303.367393  1550.400000  34498.354991  157.620048
C  1037  322809.600000  1.470613  N  -1  -1.000000  -1.000000  0.000000  59853.600000  865.280441  78.810024
T  1051  337070.473171  1.535716  C  1051  88128.000000  0.401517  0.000000  10852.800000  413.829776  63048.019298
T  1063  177598.389359  0.766504  A  1060  15282.132423  0.065957  1403.074193  856.800000  0.000000  40429.542375
A  1072  241783.812234  1.023062  N  -1  -1.000000  -1.000000  47780.364400  408.000000  0.000000  0.000000
T  1082  350901.632404  1.422570  N  -1  -1.000000  -1.000000  0.000000  0.000000  0.000000  63048.019298
T  1094  188198.337604  0.731515  N  -1  -1.000000  -1.000000  0.000000  0.000000  0.000000  40232.517314
T  1106  161915.194559  0.633407  N  -1  -1.000000  -1.000000  568.813862  0.000000  338.587999  31839.249745
G  1119  197961.116643  0.779950  N  -1  -1.000000  -1.000000  948.023103  0.000000  38975.240753  0.000000
A  1128  239774.003255  1.001640  N  -1  -1.000000  -1.000000  46946.104069  0.000000  0.000000  0.000000
A  1138  194003.447834  0.810398  N  -1  -1.000000  -1.000000  42357.672250  0.000000  0.000000  78.810024
A  1149  217855.709110  0.903210  N  -1  -1.000000  -1.000000  42698.960567  0.000000  0.000000  0.000000
G  1160  173357.055395  0.751419  N  -1  -1.000000  -1.000000  0.000000  326.400000  37169.438093  78.810024
C  1170  222808.800000  1.039536  N  -1  -1.000000  -1.000000  0.000000  42840.000000  0.000000  0.000000
C  1183  272299.200000  1.244194  N  -1  -1.000000  -1.000000  0.000000  53611.200000  0.000000  0.000000
G  1197  180655.507814  0.814103  N  -1  -1.000000  -1.000000  0.000000  244.800000  35476.498098  236.430072
C  1204  104284.800000  0.508997  N  -1  -1.000000  -1.000000  0.000000  20318.400000  865.280441  78.810024
T  1218  340932.164353  1.735099  N  -1  -1.000000  -1.000000  0.000000  204.000000  902.901330  63048.019298
T  1230  197379.705414  0.920644  N  -1  -1.000000  -1.000000  0.000000  0.000000  75.241778  39129.176977
C  1239  107997.600000  0.503873  N  -1  -1.000000  -1.000000  0.000000  23133.600000  0.000000  0.000000
G  1253  99507.250764  0.494674  N  -1  -1.000000  -1.000000  0.000000  163.200000  22384.428811  354.645109
T  1263  144734.609300  0.754975  N  -1  -1.000000  -1.000000  0.000000  0.000000  0.000000  28371.608684
C  1274  132314.400000  0.717557  N  -1  -1.000000  -1.000000  0.000000  25989.600000  0.000000  1221.555374
T  1286  322648.238756  1.789593  N  -1  -1.000000  -1.000000  0.000000  0.000000  601.934220  61590.033852
A  1295  162794.527278  0.855573  N  -1  -1.000000  -1.000000  36707.454555  367.200000  0.000000  0.000000
T  1306  367530.547494  2.049523  N  -1  -1.000000  -1.000000  189.604621  0.000000  1467.214662  63048.019298
G  1319  181972.238921  0.918994  N  -1  -1.000000  -1.000000  568.813862  0.000000  35664.602542  0.000000
A  1329  282700.489367  1.373792  N  -1  -1.000000  -1.000000  55288.707377  0.000000  75.241778  0.000000
G  1341  128362.472441  0.641947  N  -1  -1.000000  -1.000000  0.000000  775.200000  24867.407469  591.075181
C  1351  280744.800000  1.454213  N  -1  -1.000000  -1.000000  75.841848  52754.400000  0.000000  0.000000
A  1362  148194.971489  0.704580  N  -1  -1.000000  -1.000000  33408.334156  163.200000  0.000000  630.480193
T  1374  315318.906513  1.465238  N  -1  -1.000000  -1.000000  530.892938  0.000000  1279.110218  59974.428357
G  1387  223881.908997  0.963936  N  -1  -1.000000  -1.000000  985.944027  0.000000  43828.335403  0.000000
A  1397  283989.800788  1.176356  N  -1  -1.000000  -1.000000  56009.204936  0.000000  0.000000  0.000000
A  1408  196202.861433  0.825947  N  -1  -1.000000  -1.000000  38831.026306  0.000000  0.000000  472.860145
A  1419  215921.741980  0.896350  N  -1  -1.000000  -1.000000  42661.039643  0.000000  112.862666  39.405012
A  1430  196885.438068  0.872220  N  -1  -1.000000  -1.000000  38717.263534  0.000000  1692.939994  275.835084
G  1442  284338.677230  1.251379  N  -1  -1.000000  -1.000000  758.418483  0.000000  60193.422012  236.430072
G  1453  395395.540843  1.738888  N  -1  -1.000000  -1.000000  75.841848  0.000000  60193.422012  0.000000
G  1465  232158.504523  0.913695  N  -1  -1.000000  -1.000000  0.000000  81.600000  49471.468716  394.050121
T  1476  129366.654597  0.519068  N  -1  -1.000000  -1.000000  0.000000  163.200000  112.862666  27662.318467
C  1487  154428.000000  0.624340  N  -1  -1.000000  -1.000000  0.000000  30273.600000  75.241778  0.000000
G  1502  127835.779998  0.552787  N  -1  -1.000000  -1.000000  189.604621  0.000000  24792.165691  0.000000
A  1510  203369.916093  0.917518  N  -1  -1.000000  -1.000000  38831.026306  0.000000  0.000000  39.405012
T  1523  190877.878424  0.893664  N  -1  -1.000000  -1.000000  0.000000  408.000000  0.000000  42636.223050
C  1533  173685.600000  0.815204  N  -1  -1.000000  -1.000000  0.000000  33619.200000  0.000000  0.000000
C  1545  292536.000000  1.400805  N  -1  -1.000000  -1.000000  341.288317  56344.800000  0.000000  0.000000
A  1555  225857.024101  1.034147  N  -1  -1.000000  -1.000000  44291.639380  0.000000  75.241778  0.000000
G  1568  129491.099104  0.609223  N  -1  -1.000000  -1.000000  0.000000  0.000000  25168.374579  591.075181
T  1580  131691.550308  0.708169  N  -1  -1.000000  -1.000000  0.000000  0.000000  0.000000  25376.827767
T  1593  150724.171134  0.856806  N  -1  -1.000000  -1.000000  0.000000  244.800000  0.000000  34085.335433
T  1604  164988.785500  0.926645  N  -1  -1.000000  -1.000000  0.000000  571.200000  0.000000  31760.439721
C  1614  157814.400000  0.881124  N  -1  -1.000000  -1.000000  0.000000  35740.800000  0.000000  0.000000
C  1625  336477.600000  1.847726  N  -1  -1.000000  -1.000000  0.000000  65280.000000  0.000000  0.000000
C  1636  217096.800000  1.110956  N  -1  -1.000000  -1.000000  0.000000  42513.600000  0.000000  0.000000
C  1647  191882.400000  0.968925  N  -1  -1.000000  -1.000000  0.000000  37209.600000  0.000000  197.025060
C  1659  211017.600000  1.055848  N  -1  -1.000000  -1.000000  0.000000  41534.400000  0.000000  1891.440579
T  1672  358270.369660  1.868871  N  -1  -1.000000  -1.000000  0.000000  0.000000  1881.044438  63048.019298
T  1684  229415.980220  1.119400  N  -1  -1.000000  -1.000000  0.000000  0.000000  1805.802660  51896.400884
T  1696  183509.141169  0.853777  N  -1  -1.000000  -1.000000  189.604621  0.000000  3009.671101  41257.047628
G  1707  272488.097272  1.237909  N  -1  -1.000000  -1.000000  189.604621  0.000000  51954.447374  0.000000
G  1718  208946.416160  0.899483  N  -1  -1.000000  -1.000000  37.920924  0.000000  44844.099399  0.000000
G  1730  228659.761869  0.966065  N  -1  -1.000000  -1.000000  0.000000  285.600000  43489.747404  0.000000
C  1740  238231.200000  0.977253  N  -1  -1.000000  -1.000000  0.000000  46022.400000  0.000000  315.240096
T  1755  349995.317127  1.496015  N  -1  -1.000000  -1.000000  0.000000  204.000000  1279.110218  63048.019298
C  1764  174950.400000  0.707609  N  -1  -1.000000  -1.000000  0.000000  33456.000000  0.000000  512.265157
T  1778  381322.301715  1.552941  N  -1  -1.000000  -1.000000  75.841848  0.000000  2595.841324  63048.019298
G  1790  262894.770638  1.001203  N  -1  -1.000000  -1.000000  0.000000  0.000000  51615.859375  275.835084
C  1798  157528.800000  0.622542  N  -1  -1.000000  -1.000000  0.000000  27621.600000  0.000000  551.670169
T  1813  333326.997025  1.355800  N  -1  -1.000000  -1.000000  0.000000  40.800000  790.038664  63048.019298
T  1825  201399.016644  0.772134  N  -1  -1.000000  -1.000000  0.000000  0.000000  112.862666  39247.392013
C  1835  122889.600000  0.484341  N  -1  -1.000000  -1.000000  0.000000  24235.200000  0.000000  0.000000
G  1849  92171.177456  0.376025  N  -1  -1.000000  -1.000000  1175.548648  0.000000  17982.784826  0.000000
A  1859  242238.863324  1.046519  N  -1  -1.000000  -1.000000  46946.104069  0.000000  0.000000  0.000000
A  1870  227563.465687  0.981420  N  -1  -1.000000  -1.000000  44026.192912  0.000000  0.000000  1300.365398
T  1882  257787.588904  1.173744  N  -1  -1.000000  -1.000000  0.000000  652.800000  0.000000  49886.745269
C  1892  139332.000000  0.611341  N  -1  -1.000000  -1.000000  113.762772  31538.400000  0.000000  0.000000
C  1904  322850.400000  1.584828  N  -1  -1.000000  -1.000000  1023.864951  63321.600000  0.000000  0.000000
A  1914  214139.458546  1.021128  N  -1  -1.000000  -1.000000  41068.360830  0.000000  0.000000  0.000000
A  1925  208147.952533  0.966467  N  -1  -1.000000  -1.000000  39399.840168  408.000000  0.000000  236.430072
C  1935  272911.200000  1.345371  N  -1  -1.000000  -1.000000  0.000000  51938.400000  225.725333  157.620048
G  1950  179827.848261  0.856310  N  -1  -1.000000  -1.000000  151.683697  0.000000  34423.113213  0.000000
G  1962  249012.662687  1.154456  N  -1  -1.000000  -1.000000  0.000000  0.000000  48380.462942  0.000000
C  1971  120115.200000  0.519123  N  -1  -1.000000  -1.000000  0.000000  22480.800000  0.000000  0.000000
G  1987  160716.436773  0.733300  N  -1  -1.000000  -1.000000  0.000000  0.000000  30284.815450  827.505253
T  1999  149108.565639  0.701740  N  -1  -1.000000  -1.000000  0.000000  0.000000  526.692443  29317.328973
T  2011  124716.863173  0.618586  N  -1  -1.000000  -1.000000  0.000000  0.000000  1993.907104  26834.813214
G  2023  196305.797537  0.980771  N  -1  -1.000000  -1.000000  644.655710  0.000000  37432.784314  0.000000
G  2035  216771.561021  1.156114  N  -1  -1.000000  -1.000000  1744.362510  0.000000  41571.082077  0.000000
A  2048  209475.184878  1.115634  N  -1  -1.000000  -1.000000  46680.657600  0.000000  0.000000  0.000000
A  2059  205645.171541  1.094462  N  -1  -1.000000  -1.000000  40499.546968  0.000000  677.175998  315.240096
G  2070  226289.645877  1.249049  N  -1  -1.000000  -1.000000  0.000000  612.000000  43828.335403  788.100241
C  2079  229704.000000  1.236193  N  -1  -1.000000  -1.000000  0.000000  43656.000000  0.000000  157.620048
T  2095  299990.356821  1.631403  N  -1  -1.000000  -1.000000  0.000000  775.200000  263.346221  57413.102573
C  2104  147940.800000  0.732843  N  -1  -1.000000  -1.000000  0.000000  28804.800000  0.000000  0.000000
C  2116  242964.000000  1.211218  N  -1  -1.000000  -1.000000  227.525545  47532.000000  0.000000  0.000000
C  2127  219871.200000  1.047104  N  -1  -1.000000  -1.000000  1478.916041  41779.200000  0.000000  0.000000
A  2139  217286.895248  0.989937  N  -1  -1.000000  -1.000000  40234.100499  0.000000  0.000000  0.000000
A  2151  187594.811657  0.846570  N  -1  -1.000000  -1.000000  36252.403465  0.000000  865.280441  275.835084
G  2162  216019.143246  0.987849  N  -1  -1.000000  -1.000000  0.000000  0.000000  37470.405203  827.505253
T  2175  126174.848620  0.575272  N  -1  -1.000000  -1.000000  75.841848  0.000000  3423.500877  24312.892442
G  2187  298446.510514  1.411872  N  -1  -1.000000  -1.000000  75.841848  0.000000  57334.234467  0.000000
G  2199  264098.639079  1.208141  N  -1  -1.000000  -1.000000  0.000000  0.000000  50788.199823  0.000000
G  2211  218539.742793  0.984242  N  -1  -1.000000  -1.000000  0.000000  0.000000  41382.977633  0.000000
G  2224  266506.375959  1.245976  N  -1  -1.000000  -1.000000  0.000000  693.600000  51126.787822  0.000000
C  2233  191515.200000  0.848350  N  -1  -1.000000  -1.000000  0.000000  36230.400000  0.000000  0.000000
C  2247  307468.800000  1.393751  N  -1  -1.000000  -1.000000  265.446469  60302.400000  0.000000  0.000000
C  2258  231703.200000  1.010194  N  -1  -1.000000  -1.000000  1630.599737  43737.600000  0.000000  0.000000
A  2270  212243.412339  0.919572  N  -1  -1.000000  -1.000000  39286.077396  0.000000  0.000000  0.000000
A  2282  176370.218115  0.756072  N  -1  -1.000000  -1.000000  34204.673563  122.400000  0.000000  118.215036
C  2290  265200.000000  1.156530  N  -1  -1.000000  -1.000000  0.000000  43696.800000  0.000000  512.265157
G  2307  171363.148291  0.704592  N  -1  -1.000000  -1.000000  0.000000  40.800000  29870.985674  275.835084
T  2319  148793.325543  0.645522  N  -1  -1.000000  -1.000000  0.000000  40.800000  1655.319105  25967.902948
G  2331  241149.896936  1.101290  N  -1  -1.000000  -1.000000  0.000000  775.200000  40291.971859  0.000000
C  2341  251205.600000  1.135488  N  -1  -1.000000  -1.000000  0.000000  43492.800000  0.000000  0.000000
C  2355  246268.800000  1.120926  N  -1  -1.000000  -1.000000  0.000000  46797.600000  564.313331  0.000000
G  2369  166999.125195  0.741636  N  -1  -1.000000  -1.000000  113.762772  0.000000  31300.579446  0.000000
G  2381  183401.832693  0.868669  N  -1  -1.000000  -1.000000  37.920924  0.000000  35100.289211  39.405012
T  2393  94847.864031  0.459758  N  -1  -1.000000  -1.000000  37.920924  408.000000  0.000000  18283.925596
C  2404  194330.400000  0.998820  N  -1  -1.000000  -1.000000  834.260331  32640.000000  0.000000  0.000000
A  2415  170568.316724  0.868669  N  -1  -1.000000  -1.000000  33180.808611  0.000000  0.000000  2088.465639
T  2427  319968.697936  1.712044  N  -1  -1.000000  -1.000000  0.000000  0.000000  865.280441  60329.073466
T  2440  198561.855776  0.984181  N  -1  -1.000000  -1.000000  75.841848  0.000000  1805.802660  37395.356446
G  2453  250291.772905  1.210717  N  -1  -1.000000  -1.000000  1099.706800  0.000000  47364.698946  0.000000
A  2465  197568.014702  0.951473  N  -1  -1.000000  -1.000000  34432.199107  0.000000  0.000000  354.645109
T  2476  217673.286626  1.076095  N  -1  -1.000000  -1.000000  0.000000  448.800000  112.862666  41099.427580
C  2488  145492.800000  0.729576  N  -1  -1.000000  -1.000000  0.000000  27417.600000  0.000000  433.455133
T  2502  221732.002868  1.124000  N  -1  -1.000000  -1.000000  0.000000  0.000000  1504.835550  42754.438086
G  2515  213159.955701  1.059951  N  -1  -1.000000  -1.000000  0.000000  0.000000  41157.252301  0.000000
G  2527  176554.830940  0.829150  N  -1  -1.000000  -1.000000  0.000000  0.000000  34573.596768  0.000000
T  2538  117978.606111  0.558724  N  -1  -1.000000  -1.000000  0.000000  1142.400000  0.000000  19663.101018
C  2550  149858.400000  0.727828  N  -1  -1.000000  -1.000000  0.000000  28845.600000  0.000000  0.000000
C  2562  281479.200000  1.490198  N  -1  -1.000000  -1.000000  0.000000  47776.800000  0.000000  866.910265
T  2575  335888.322809  1.703470  N  -1  -1.000000  -1.000000  0.000000  0.000000  564.313331  55797.497079
G  2588  250705.602681  1.218564  N  -1  -1.000000  -1.000000  0.000000  81.600000  42323.499852  0.000000
C  2597  182580.000000  0.865094  N  -1  -1.000000  -1.000000  0.000000  30640.800000  0.000000  0.000000
A  2610  147133.185613  0.708929  N  -1  -1.000000  -1.000000  24496.916986  0.000000  0.000000  0.000000
G  2622  83856.961041  0.403727  N  -1  -1.000000  -1.000000  492.972014  0.000000  16139.361277  0.000000
A  2635  265256.864269  1.367871  N  -1  -1.000000  -1.000000  44595.006773  0.000000  0.000000  0.000000
G  2646  155449.512347  0.780647  N  -1  -1.000000  -1.000000  0.000000  652.800000  29682.881230  236.430072
C  2657  177847.200000  0.902692  N  -1  -1.000000  -1.000000  0.000000  30600.000000  0.000000  0.000000
G  2672  151800.286137  0.747764  N  -1  -1.000000  -1.000000  417.130165  0.000000  28817.600788  709.290217
A  2683  237764.194277  1.170101  N  -1  -1.000000  -1.000000  40651.230664  0.000000  0.000000  748.695229
G  2695  228020.206760  1.146820  T  2691  21199.896489  0.106624  606.734786  0.000000  43753.093625  1733.820531
A  2708  262223.190339  1.394497  N  -1  -1.000000  -1.000000  50851.959254  40.800000  0.000000  630.480193
T  2718  181499.485553  0.959334  N  -1  -1.000000  -1.000000  0.000000  0.000000  1015.763996  34755.220638
G  2731  204695.255730  1.082556  N  -1  -1.000000  -1.000000  0.000000  0.000000  38937.619864  0.000000
G  2744  204356.667731  1.048836  N  -1  -1.000000  -1.000000  0.000000  0.000000  38937.619864  0.000000
T  2756  87873.176896  0.424731  N  -1  -1.000000  -1.000000  0.000000  0.000000  112.862666  17219.990271
G  2769  183928.525136  0.972380  N  -1  -1.000000  -1.000000  910.102179  0.000000  30811.507893  0.000000
A  2780  201511.790811  1.049536  N  -1  -1.000000  -1.000000  38262.212444  0.000000  0.000000  0.000000
A  2792  179593.496666  0.923990  N  -1  -1.000000  -1.000000  29843.767288  0.000000  0.000000  0.000000
G  2805  115195.161376  0.584312  N  -1  -1.000000  -1.000000  0.000000  0.000000  21895.357257  472.860145
T  2818  92719.993380  0.501488  N  -1  -1.000000  -1.000000  0.000000  0.000000  865.280441  17811.065452
G  2830  237049.220062  1.383343  N  -1  -1.000000  -1.000000  0.000000  0.000000  39652.416751  0.000000
G  2843  139987.327067  0.829101  N  -1  -1.000000  -1.000000  75.841848  0.000000  27011.798128  0.000000
A  2855  135643.145603  0.823622  N  -1  -1.000000  -1.000000  25786.228406  81.600000  0.000000  0.000000
G  2867  104661.312524  0.663312  N  -1  -1.000000  -1.000000  0.000000  612.000000  19976.691930  118.215036
C  2877  196900.800000  1.332064  N  -1  -1.000000  -1.000000  0.000000  32191.200000  0.000000  78.810024
A  2890  126276.677343  0.795599  N  -1  -1.000000  -1.000000  24534.837910  40.800000  0.000000  1182.150362
T  2903  268269.322112  1.753923  N  -1  -1.000000  -1.000000  0.000000  612.000000  0.000000  45867.434039
A  2914  145426.744027  0.911026  N  -1  -1.000000  -1.000000  25027.809924  693.600000  0.000000  0.000000
C  2924  299186.400000  1.915247  N  -1  -1.000000  -1.000000  0.000000  50755.200000  0.000000  197.025060
A  2937  153655.584563  0.879982  N  -1  -1.000000  -1.000000  25710.386558  775.200000  0.000000  0.000000
C  2948  261568.800000  1.447485  N  -1  -1.000000  -1.000000  0.000000  44512.800000  0.000000  0.000000
G  2964  103871.273860  0.567114  N  -1  -1.000000  -1.000000  75.841848  0.000000  19901.450153  0.000000
G  2976  194048.544212  1.080773  N  -1  -1.000000  -1.000000  492.972014  0.000000  32654.931442  0.000000
A  2990  157409.756051  0.849089  N  -1  -1.000000  -1.000000  26430.884117  0.000000  0.000000  0.000000
A  3002  158585.304699  0.831764  N  -1  -1.000000  -1.000000  25937.912103  0.000000  0.000000  0.000000
G  3013  119483.942694  0.639534  N  -1  -1.000000  -1.000000  1137.627724  0.000000  19788.587487  39.405012
A  3027  271172.528433  1.456738  N  -1  -1.000000  -1.000000  50814.038330  0.000000  0.000000  0.000000
A  3038  134391.755106  0.720828  N  -1  -1.000000  -1.000000  29578.320819  0.000000  0.000000  394.050121
A  3050  153807.268259  0.829877  N  -1  -1.000000  -1.000000  29199.111578  244.800000  0.000000  433.455133
C  3059  251164.800000  1.470524  N  -1  -1.000000  -1.000000  0.000000  42676.800000  0.000000  1103.340338
T  3073  256841.868614  1.422549  N  -1  -1.000000  -1.000000  0.000000  1183.200000  225.725333  42242.172930
C  3084  106528.800000  0.591571  N  -1  -1.000000  -1.000000  0.000000  19869.600000  0.000000  0.000000
C  3097  212568.000000  1.178684  N  -1  -1.000000  -1.000000  75.841848  36067.200000  0.000000  630.480193
A  3109  152517.956839  0.837112  N  -1  -1.000000  -1.000000  29426.637123  326.400000  112.862666  1615.605495
T  3120  260821.774832  1.435404  N  -1  -1.000000  -1.000000  0.000000  0.000000  2332.495103  49532.100161
G  3133  248485.970244  1.294671  N  -1  -1.000000  -1.000000  0.000000  0.000000  42662.087851  157.620048
G  3145  186148.157573  0.908793  N  -1  -1.000000  -1.000000  0.000000  0.000000  35326.014543  551.670169
T  3158  80346.819593  0.409249  N  -1  -1.000000  -1.000000  0.000000  612.000000  1128.626663  15210.334656
G  3171  216470.593911  1.133810  N  -1  -1.000000  -1.000000  37.920924  489.600000  35852.706986  0.000000
C  3181  200450.400000  1.016537  N  -1  -1.000000  -1.000000  0.000000  34149.600000  0.000000  0.000000
A  3195  137387.508112  0.715120  N  -1  -1.000000  -1.000000  23359.289262  0.000000  902.901330  0.000000
G  3207  87995.258804  0.488394  N  -1  -1.000000  -1.000000  0.000000  0.000000  16967.020830  0.000000
G  3220  254731.037778  1.428511  N  -1  -1.000000  -1.000000  0.000000  0.000000  43301.642960  472.860145
T  3232  104659.712034  0.573366  N  -1  -1.000000  -1.000000  0.000000  0.000000  978.143108  17338.205307
G  3245  180580.266037  1.015924  N  -1  -1.000000  -1.000000  1099.706800  0.000000  30999.612336  0.000000
A  3257  210840.338146  1.242243  N  -1  -1.000000  -1.000000  36100.719769  40.800000  0.000000  0.000000
A  3269  134353.834182  0.809551  N  -1  -1.000000  -1.000000  26089.595799  122.400000  0.000000  0.000000
C  3277  263037.600000  1.635993  N  -1  -1.000000  -1.000000  37.920924  44961.600000  0.000000  0.000000
G  3293  102705.026308  0.573609  N  -1  -1.000000  -1.000000  1023.864951  326.400000  16590.811942  0.000000
A  3305  211295.389236  1.260155  N  -1  -1.000000  -1.000000  34887.250197  408.000000  0.000000  0.000000
C  3315  184824.000000  1.095198  N  -1  -1.000000  -1.000000  0.000000  31212.000000  0.000000  0.000000
G  3330  78665.278392  0.453396  N  -1  -1.000000  -1.000000  644.655710  0.000000  13129.690176  0.000000
A  3341  195861.573116  1.134974  N  -1  -1.000000  -1.000000  32081.101811  0.000000  0.000000  39.405012
T  3354  156792.542991  0.940667  N  -1  -1.000000  -1.000000  0.000000  0.000000  526.692443  26677.193165
G  3367  159775.914554  0.929494  N  -1  -1.000000  -1.000000  0.000000  0.000000  26898.935462  0.000000
T  3379  95872.394345  0.564569  N  -1  -1.000000  -1.000000  0.000000  0.000000  0.000000  18205.115572
T  3392  123061.852667  0.777306  N  -1  -1.000000  -1.000000  0.000000  0.000000  0.000000  23209.552104
A  3402  101552.234812  0.646051  N  -1  -1.000000  -1.000000  18998.382988  0.000000  0.000000  78.810024
T  3414  206679.288261  1.465388  N  -1  -1.000000  -1.000000  0.000000  40.800000  263.346221  34124.740445
G  3428  141040.711952  0.931343  N  -1  -1.000000  -1.000000  0.000000  0.000000  26409.863908  0.000000
T  3440  106866.392710  0.740008  N  -1  -1.000000  -1.000000  0.000000  408.000000  300.967110  18323.330608
G  3453  179338.776708  1.312714  N  -1  -1.000000  -1.000000  0.000000  326.400000  30510.540782  0.000000
C  3462  209671.200000  1.429406  N  -1  -1.000000  -1.000000  0.000000  35822.400000  0.000000  0.000000
T  3478  220825.687590  1.491409  N  -1  -1.000000  -1.000000  0.000000  81.600000  0.000000  37592.381506
T  3490  144931.634361  0.938260  N  -1  -1.000000  -1.000000  0.000000  0.000000  0.000000  24115.867381
A  3501  164880.178104  1.077761  N  -1  -1.000000  -1.000000  28099.404778  0.000000  0.000000  0.000000
G  3513  106880.944960  0.668487  N  -1  -1.000000  -1.000000  0.000000  0.000000  18321.372825  0.000000
G  3526  194763.341098  1.230602  N  -1  -1.000000  -1.000000  0.000000  0.000000  36191.294985  0.000000
G  3539  192430.845995  1.148239  N  -1  -1.000000  -1.000000  0.000000  0.000000  32052.997222  0.000000
T  3552  100995.045913  0.607807  N  -1  -1.000000  -1.000000  0.000000  40.800000  0.000000  17259.395283
T  3565  112343.689386  0.692802  N  -1  -1.000000  -1.000000  0.000000  0.000000  0.000000  19190.240874
T  3577  87557.936800  0.538135  N  -1  -1.000000  -1.000000  0.000000  0.000000  0.000000  16471.295042
G  3590  179564.502040  1.169588  N  -1  -1.000000  -1.000000  0.000000  40.800000  30472.919894  0.000000
T  3601  63796.714527  0.423849  N  -1  -1.000000  -1.000000  0.000000  0.000000  0.000000  12097.338703
T  3614  88464.252077  0.656192  N  -1  -1.000000  -1.000000  0.000000  0.000000  0.000000  16707.725114
G  3627  159437.326555  1.234343  N  -1  -1.000000  -1.000000  113.762772  0.000000  27312.765238  0.000000
A  3638  110425.731058  0.858519  N  -1  -1.000000  -1.000000  19112.145760  81.600000  0.000000  0.000000
T  3649  134095.256044  1.039676  N  -1  -1.000000  -1.000000  0.000000  40.800000  150.483555  22618.476923
G  3662  147661.988374  1.201372  N  -1  -1.000000  -1.000000  0.000000  0.000000  24152.610582  0.000000
G  3675  163951.833206  1.384328  N  -1  -1.000000  -1.000000  113.762772  0.000000  26447.484797  0.000000
A  3688  121157.352586  0.971358  N  -1  -1.000000  -1.000000  19870.564243  0.000000  0.000000  0.000000
G  3700  100936.844537  0.803565  N  -1  -1.000000  -1.000000  0.000000  0.000000  17305.608829  0.000000
G  3713  236710.632063  1.864609  N  -1  -1.000000  -1.000000  0.000000  0.000000  36153.674096  0.000000
T  3725  77706.683785  0.585741  N  -1  -1.000000  -1.000000  0.000000  0.000000  0.000000  12727.818896
G  3738  132651.253759  0.989530  N  -1  -1.000000  -1.000000  417.130165  0.000000  21857.736368  0.000000
A  3750  131699.369493  0.951080  N  -1  -1.000000  -1.000000  22107.898766  0.000000  0.000000  0.000000
G  3762  80546.322830  0.593563  N  -1  -1.000000  -1.000000  796.339407  0.000000  15236.459947  0.000000
A  3775  165486.912891  1.246965  N  -1  -1.000000  -1.000000  30336.739302  0.000000  0.000000  0.000000
A  3787  96925.882069  0.713472  N  -1  -1.000000  -1.000000  18619.173746  244.800000  0.000000  748.695229
T  3799  141858.043420  1.084730  N  -1  -1.000000  -1.000000  0.000000  652.800000  0.000000  23761.222273
C  3809  78254.400000  0.608662  N  -1  -1.000000  -1.000000  0.000000  14606.400000  0.000000  0.000000
C  3822  160874.400000  1.294476  N  -1  -1.000000  -1.000000  0.000000  27091.200000  0.000000  0.000000
G  3837  66664.214879  0.511733  N  -1  -1.000000  -1.000000  113.762772  0.000000  11098.162184  0.000000
A  3849  115052.083802  1.015762  N  -1  -1.000000  -1.000000  17709.071567  0.000000  0.000000  0.000000
G  3860  101049.707203  0.863663  N  -1  -1.000000  -1.000000  75.841848  0.000000  17343.229717  0.000000
G  3872  161845.063435  1.421675  N  -1  -1.000000  -1.000000  682.576634  81.600000  26786.072795  0.000000
A  3886  138411.373064  1.184464  N  -1  -1.000000  -1.000000  23207.605566  204.000000  0.000000  0.000000
A  3897  118009.915883  0.962229  N  -1  -1.000000  -1.000000  19415.513153  693.600000  0.000000  0.000000
C  3906  184048.800000  1.561131  N  -1  -1.000000  -1.000000  265.446469  30273.600000  0.000000  0.000000
C  3919  160262.400000  1.265828  N  -1  -1.000000  -1.000000  0.000000  26152.800000  0.000000  0.000000
C  3932  121094.400000  0.942756  N  -1  -1.000000  -1.000000  0.000000  19747.200000  0.000000  472.860145
T  3947  218382.576843  1.645299  N  -1  -1.000000  -1.000000  0.000000  40.800000  150.483555  36646.661217
A  3958  133936.704017  0.967177  N  -1  -1.000000  -1.000000  22487.108007  40.800000  0.000000  275.835084
T  3969  180593.170276  1.243675  N  -1  -1.000000  -1.000000  0.000000  0.000000  376.208888  29750.784106
T  3982  104383.876950  0.687807  N  -1  -1.000000  -1.000000  0.000000  0.000000  790.038664  16865.345162
G  3996  174259.956725  1.145717  N  -1  -1.000000  -1.000000  0.000000  40.800000  29193.809676  0.000000
T  4007  63914.929563  0.416823  N  -1  -1.000000  -1.000000  0.000000  0.000000  413.829776  9930.063039
G  4020  134569.919086  0.922415  N  -1  -1.000000  -1.000000  492.972014  0.000000  22271.566145  197.025060
A  4032  142772.279338  0.967655  N  -1  -1.000000  -1.000000  24383.154214  40.800000  0.000000  315.240096
T  4043  131218.690163  0.914945  N  -1  -1.000000  -1.000000  0.000000  0.000000  0.000000  19899.531091
T  4056  92798.803404  0.660430  N  -1  -1.000000  -1.000000  0.000000  0.000000  639.555109  15092.119619
G  4069  169369.241187  1.230138  N  -1  -1.000000  -1.000000  0.000000  0.000000  28253.287457  0.000000
G  4082  98341.003212  0.740621  N  -1  -1.000000  -1.000000  151.683697  0.000000  18321.372825  0.000000
A  4095  118730.413442  0.918808  N  -1  -1.000000  -1.000000  18050.359884  0.000000  714.796886  0.000000
G  4106  122455.992906  0.995287  N  -1  -1.000000  -1.000000  0.000000  0.000000  22572.533255  0.000000
G  4119  186223.399350  1.491659  N  -1  -1.000000  -1.000000  0.000000  0.000000  34460.734102  0.000000
G  4132  139987.327067  1.110663  N  -1  -1.000000  -1.000000  0.000000  0.000000  23776.401695  39.405012
T  4144  92365.348271  0.691116  N  -1  -1.000000  -1.000000  0.000000  81.600000  0.000000  14067.589306
A  4155  54719.893515  0.422788  N  -1  -1.000000  -1.000000  10655.779680  40.800000  0.000000  78.810024
T  4167  164752.355427  1.365868  N  -1  -1.000000  -1.000000  0.000000  652.800000  0.000000  27189.458322
C  4179  77724.000000  0.626936  N  -1  -1.000000  -1.000000  227.525545  13096.800000  0.000000  0.000000
A  4190  121460.719979  0.991784  N  -1  -1.000000  -1.000000  20553.140877  0.000000  0.000000  0.000000
A  4202  92185.766553  0.783386  N  -1  -1.000000  -1.000000  17291.941402  0.000000  0.000000  472.860145
T  4215  124244.003029  1.061366  N  -1  -1.000000  -1.000000  0.000000  122.400000  0.000000  20845.251380
T  4228  80346.819593  0.683152  N  -1  -1.000000  -1.000000  0.000000  40.800000  413.829776  13121.869016
G  4241  160754.057661  1.417572  N  -1  -1.000000  -1.000000  0.000000  0.000000  27350.386127  0.000000
G  4253  79041.487280  0.713023  N  -1  -1.000000  -1.000000  113.762772  0.000000  13204.931954  0.000000
A  4267  98025.588868  0.935721  N  -1  -1.000000  -1.000000  16305.997375  0.000000  112.862666  0.000000
G  4278  108047.192512  1.025841  N  -1  -1.000000  -1.000000  151.683697  0.000000  18058.026604  0.000000
G  4291  192205.120663  1.736926  N  -1  -1.000000  -1.000000  834.260331  0.000000  28516.633678  0.000000
A  4304  136818.694250  1.206477  N  -1  -1.000000  -1.000000  23131.763718  40.800000  0.000000  118.215036
T  4315  124756.268185  1.045622  N  -1  -1.000000  -1.000000  0.000000  244.800000  112.862666  20884.656392
G  4327  131409.764430  1.098354  N  -1  -1.000000  -1.000000  0.000000  0.000000  19299.515933  0.000000
T  4340  71007.831734  0.574660  N  -1  -1.000000  -1.000000  0.000000  0.000000  0.000000  10796.973305
G  4353  119145.354695  1.007646  N  -1  -1.000000  -1.000000  0.000000  0.000000  17493.713272  0.000000
T  4365  68919.366095  0.564352  N  -1  -1.000000  -1.000000  0.000000  122.400000  0.000000  11072.808389
T  4379  61195.983731  0.541856  N  -1  -1.000000  -1.000000  0.000000  40.800000  112.862666  10205.898124
G  4392  112524.078274  1.012334  N  -1  -1.000000  -1.000000  0.000000  0.000000  18659.960824  0.000000
G  4404  84308.411706  0.748723  N  -1  -1.000000  -1.000000  0.000000  0.000000  14032.591507  0.000000
T  4416  51029.490619  0.462940  N  -1  -1.000000  -1.000000  0.000000  326.400000  75.241778  8590.292629
G  4429  110567.792059  1.150411  N  -1  -1.000000  -1.000000  113.762772  367.200000  17832.301271  0.000000
C  4440  117300.000000  1.254728  N  -1  -1.000000  -1.000000  151.683697  19420.800000  0.000000  0.000000
A  4452  80164.833605  0.864397  N  -1  -1.000000  -1.000000  11983.012024  0.000000  0.000000  0.000000
G  4465  34535.975880  0.394173  N  -1  -1.000000  -1.000000  606.734786  0.000000  6546.034644  0.000000
A  4478  129044.904804  1.536814  N  -1  -1.000000  -1.000000  19225.908532  0.000000  0.000000  0.000000
T  4490  88858.302198  1.045895  N  -1  -1.000000  -1.000000  0.000000  0.000000  0.000000  14737.474511
T  4503  60762.528598  0.698798  N  -1  -1.000000  -1.000000  37.920924  0.000000  188.104444  10284.708148
G  4515  141379.299951  1.626739  N  -1  -1.000000  -1.000000  568.813862  0.000000  20879.593260  0.000000
A  4527  92413.292098  1.029157  N  -1  -1.000000  -1.000000  13992.821003  0.000000  0.000000  0.000000
T  4539  90789.147789  1.002025  N  -1  -1.000000  -1.000000  0.000000  0.000000  0.000000  15013.309595
T  4552  69786.276360  0.737842  N  -1  -1.000000  -1.000000  0.000000  0.000000  0.000000  12727.818896
T  4564  53590.816403  0.592141  N  -1  -1.000000  -1.000000  0.000000  0.000000  0.000000  9693.632967
T  4577  82120.045135  0.976079  N  -1  -1.000000  -1.000000  0.000000  0.000000  0.000000  13712.944197
G  4590  86377.560588  1.024304  N  -1  -1.000000  -1.000000  379.209241  0.000000  12979.206621  0.000000
A  4601  82743.456445  0.924382  N  -1  -1.000000  -1.000000  13575.690837  0.000000  0.000000  0.000000
T  4613  112146.664326  1.321206  N  -1  -1.000000  -1.000000  0.000000  163.200000  0.000000  16983.560198
A  4624  61356.055238  0.703536  N  -1  -1.000000  -1.000000  9252.705487  285.600000  0.000000  0.000000
C  4635  166260.000000  1.905116  N  -1  -1.000000  -1.000000  0.000000  24928.800000  0.000000  197.025060
T  4649  156043.847762  1.738489  N  -1  -1.000000  -1.000000  0.000000  122.400000  0.000000  25140.397695
T  4662  91971.298151  0.956825  N  -1  -1.000000  -1.000000  0.000000  448.800000  0.000000  15210.334656
C  4673  42064.800000  0.437084  N  -1  -1.000000  -1.000000  0.000000  7588.800000  0.000000  0.000000
C  4686  114117.600000  1.220934  N  -1  -1.000000  -1.000000  113.762772  18727.200000  0.000000  0.000000
A  4697  88545.357837  0.889723  N  -1  -1.000000  -1.000000  14865.002258  0.000000  0.000000  354.645109
T  4709  173224.433021  1.729431  N  -1  -1.000000  -1.000000  0.000000  0.000000  1091.005774  26164.928009
G  4721  124487.520899  1.143689  N  -1  -1.000000  -1.000000  75.841848  0.000000  19901.450153  0.000000
G  4734  104849.416968  0.927692  N  -1  -1.000000  -1.000000  0.000000  0.000000  16967.020830  0.000000
T  4747  44803.498713  0.398991  N  -1  -1.000000  -1.000000  0.000000  0.000000  865.280441  6777.662075
G  4760  124449.900010  1.124851  N  -1  -1.000000  -1.000000  227.525545  0.000000  20691.488817  0.000000
G  4772  98566.728545  0.925894  N  -1  -1.000000  -1.000000  379.209241  0.000000  18434.235491  0.000000
G  4785  85437.038369  0.848363  N  -1  -1.000000  -1.000000  720.497558  0.000000  12377.272401  0.000000
A  4798  122598.347703  1.225314  N  -1  -1.000000  -1.000000  17974.518036  0.000000  0.000000  0.000000
T  4810  91222.602921  0.843810  N  -1  -1.000000  -1.000000  0.000000  0.000000  0.000000  14934.499571
T  4823  63087.424310  0.596185  N  -1  -1.000000  -1.000000  0.000000  40.800000  0.000000  10166.493112
C  4834  68625.600000  0.664509  N  -1  -1.000000  -1.000000  568.813862  10077.600000  0.000000  0.000000
A  4845  100528.369861  1.083130  N  -1  -1.000000  -1.000000  14599.555789  0.000000  0.000000  0.000000
G  4859  45634.138063  0.504708  N  -1  -1.000000  -1.000000  0.000000  0.000000  6884.622643  0.000000
T  4872  40193.112302  0.475684  N  -1  -1.000000  -1.000000  0.000000  40.800000  0.000000  6698.852050
C  4883  52999.200000  0.630685  N  -1  -1.000000  -1.000000  0.000000  9465.600000  0.000000  0.000000
C  4897  124276.800000  1.616309  N  -1  -1.000000  -1.000000  0.000000  18360.000000  0.000000  275.835084
T  4910  135198.596382  1.701462  N  -1  -1.000000  -1.000000  0.000000  0.000000  150.483555  22185.021790
T  4922  111910.234254  1.325379  N  -1  -1.000000  -1.000000  0.000000  40.800000  75.241778  17850.470464
C  4934  72787.200000  0.873087  N  -1  -1.000000  -1.000000  0.000000  10934.400000  0.000000  0.000000
G  4947  50524.853602  0.619754  N  -1  -1.000000  -1.000000  0.000000  0.000000  7486.556863  0.000000
C  4957  59160.000000  0.737033  N  -1  -1.000000  -1.000000  0.000000  9547.200000  37.620889  157.620048
T  4972  155492.177593  1.960284  N  -1  -1.000000  -1.000000  0.000000  0.000000  188.104444  25495.042804
T  4985  68249.480890  0.804661  N  -1  -1.000000  -1.000000  0.000000  0.000000  0.000000  12688.413884
C  4996  39943.200000  0.458700  N  -1  -1.000000  -1.000000  0.000000  6609.600000  0.000000  0.000000
T  5008  112028.449290  1.286882  N  -1  -1.000000  -1.000000  0.000000  0.000000  413.829776  17968.685500
G  5021  85775.626367  0.922744  N  -1  -1.000000  -1.000000  455.051090  0.000000  12527.755956  0.000000
A  5033  91351.506222  1.025189  N  -1  -1.000000  -1.000000  13386.086217  0.000000  0.000000  0.000000
C  5043  116769.600000  1.378263  N  -1  -1.000000  -1.000000  265.446469  17340.000000  0.000000  0.000000
G  5058  35025.047433  0.411052  N  -1  -1.000000  -1.000000  568.813862  0.000000  5718.375091  0.000000
A  5068  112170.093568  1.377470  N  -1  -1.000000  -1.000000  17822.834340  0.000000  0.000000  0.000000
A  5081  71101.732738  0.811696  N  -1  -1.000000  -1.000000  11414.198162  0.000000  0.000000  0.000000
G  5093  41157.252301  0.463531  N  -1  -1.000000  -1.000000  303.367393  0.000000  6169.825756  0.000000
C  5104  82497.600000  1.066450  N  -1  -1.000000  -1.000000  303.367393  11260.800000  0.000000  0.000000
A  5116  61128.529693  0.775920  N  -1  -1.000000  -1.000000  9745.677501  0.000000  0.000000  0.000000
T  5129  107260.442830  1.325831  N  -1  -1.000000  -1.000000  0.000000  0.000000  489.071554  16077.244921
G  5142  104247.482747  1.296228  N  -1  -1.000000  -1.000000  75.841848  0.000000  15424.564391  0.000000
C  5152  105141.600000  1.277992  N  -1  -1.000000  -1.000000  0.000000  15340.800000  150.483555  0.000000
T  5167  123889.357920  1.481045  N  -1  -1.000000  -1.000000  0.000000  0.000000  75.241778  18165.710560
A  5178  67802.612339  0.803711  N  -1  -1.000000  -1.000000  10124.886742  0.000000  0.000000  0.000000
C  5188  93636.000000  1.068420  N  -1  -1.000000  -1.000000  75.841848  13586.400000  0.000000  0.000000
T  5203  116599.430689  1.359185  N  -1  -1.000000  -1.000000  0.000000  0.000000  150.483555  17062.370222
T  5216  71992.957036  0.796946  N  -1  -1.000000  -1.000000  0.000000  0.000000  413.829776  11585.073546
G  5229  97776.689881  1.046640  N  -1  -1.000000  -1.000000  37.920924  0.000000  14596.904838  0.000000
C  5239  72256.800000  0.761018  N  -1  -1.000000  -1.000000  0.000000  10608.000000  112.862666  0.000000
T  5254  131494.525248  1.368874  N  -1  -1.000000  -1.000000  0.000000  122.400000  37.620889  19387.265934
C  5266  64504.800000  0.654979  N  -1  -1.000000  -1.000000  0.000000  9628.800000  0.000000  0.000000
T  5279  139730.172769  1.478478  N  -1  -1.000000  -1.000000  0.000000  81.600000  37.620889  20805.846368
C  5290  58140.000000  0.593457  N  -1  -1.000000  -1.000000  341.288317  8608.800000  0.000000  0.000000
A  5301  94688.547545  1.036055  N  -1  -1.000000  -1.000000  13879.058231  0.000000  0.000000  236.430072
T  5313  138902.667515  1.476400  N  -1  -1.000000  -1.000000  0.000000  0.000000  0.000000  20372.391236
T  5326  91025.577861  0.923099  N  -1  -1.000000  -1.000000  0.000000  0.000000  0.000000  14461.639426
T  5339  53748.436451  0.559581  N  -1  -1.000000  -1.000000  113.762772  0.000000  0.000000  8826.722702
C  5351  50959.200000  0.540814  N  -1  -1.000000  -1.000000  682.576634  7711.200000  0.000000  0.000000
A  5361  80923.252087  0.903715  N  -1  -1.000000  -1.000000  13082.718824  0.000000  0.000000  0.000000
A  5372  57184.753584  0.632493  N  -1  -1.000000  -1.000000  11907.170176  0.000000  0.000000  0.000000
A  5385  93968.049987  1.132408  N  -1  -1.000000  -1.000000  13689.453610  40.800000  0.000000  0.000000
C  5396  102856.800000  1.197024  N  -1  -1.000000  -1.000000  227.525545  16728.000000  0.000000  0.000000
C  5409  84007.200000  1.021492  N  -1  -1.000000  -1.000000  0.000000  13219.200000  0.000000  0.000000
C  5422  77520.000000  0.913866  N  -1  -1.000000  -1.000000  0.000000  12444.000000  0.000000  0.000000
T  5435  144498.179228  1.738646  N  -1  -1.000000  -1.000000  0.000000  40.800000  0.000000  21042.276441
A  5447  93664.682594  1.119465  N  -1  -1.000000  -1.000000  13992.821003  0.000000  0.000000  0.000000
G  5458  34724.080323  0.413712  N  -1  -1.000000  -1.000000  0.000000  0.000000  5868.858646  0.000000
T  5470  38419.886760  0.468360  N  -1  -1.000000  -1.000000  0.000000  0.000000  0.000000  6147.181882
T  5484  55955.117127  0.692714  N  -1  -1.000000  -1.000000  0.000000  0.000000  0.000000  10008.873064
T  5497  48586.379871  0.620675  N  -1  -1.000000  -1.000000  0.000000  0.000000  0.000000  8787.317690
T  5509  62220.514044  0.803675  N  -1  -1.000000  -1.000000  0.000000  0.000000  0.000000  10087.683088
C  5520  49327.200000  0.664382  N  -1  -1.000000  -1.000000  0.000000  6650.400000  37.620889  0.000000
G  5534  42436.362519  0.615981  N  -1  -1.000000  -1.000000  0.000000  0.000000  6771.759976  78.810024
G  5546  70012.473978  1.081520  N  -1  -1.000000  -1.000000  0.000000  0.000000  10947.678628  0.000000
T  5558  26992.433262  0.421859  N  -1  -1.000000  -1.000000  0.000000  0.000000  865.280441  4413.361351
G  5571  71893.518416  1.376376  N  -1  -1.000000  -1.000000  151.683697  0.000000  10270.502631  0.000000
A  5583  70912.128118  1.416633  N  -1  -1.000000  -1.000000  11452.119086  0.000000  225.725333  0.000000
A  5595  58663.669625  1.092930  N  -1  -1.000000  -1.000000  9593.993804  0.000000  0.000000  0.000000
T  5607  68446.505950  1.228843  N  -1  -1.000000  -1.000000  0.000000  40.800000  0.000000  9930.063039
C  5619  48511.200000  0.851834  N  -1  -1.000000  -1.000000  0.000000  7099.200000  0.000000  0.000000
G  5634  48418.083831  0.850311  N  -1  -1.000000  -1.000000  0.000000  326.400000  6583.655533  0.000000
T  5645  21278.706513  0.382977  N  -1  -1.000000  -1.000000  0.000000  0.000000  376.208888  4019.311230
G  5658  68056.187763  1.290006  N  -1  -1.000000  -1.000000  151.683697  0.000000  9931.914632  0.000000
A  5670  70722.523497  1.278461  N  -1  -1.000000  -1.000000  10466.175059  0.000000  225.725333  0.000000
T  5682  54575.941705  0.985312  N  -1  -1.000000  -1.000000  151.683697  0.000000  112.862666  8314.457545
G  5694  58575.723796  1.007358  N  -1  -1.000000  -1.000000  151.683697  0.000000  9254.738634  0.000000
A  5706  86876.837175  1.529089  N  -1  -1.000000  -1.000000  13006.876976  0.000000  150.483555  0.000000
T  5718  65097.079925  1.114437  N  -1  -1.000000  -1.000000  0.000000  0.000000  0.000000  9575.417931
T  5731  49295.670088  0.834729  N  -1  -1.000000  -1.000000  0.000000  0.000000  0.000000  7841.597400
A  5741  53165.135626  0.930423  N  -1  -1.000000  -1.000000  7887.552218  0.000000  0.000000  197.025060
T  5754  112264.879362  1.948834  N  -1  -1.000000  -1.000000  0.000000  0.000000  0.000000  16313.674993
A  5765  48425.020110  0.756749  N  -1  -1.000000  -1.000000  6977.450039  0.000000  0.000000  39.405012
G  5779  54512.667810  0.817214  N  -1  -1.000000  -1.000000  0.000000  0.000000  7938.007528  0.000000
T  5792  27701.723479  0.423890  N  -1  -1.000000  -1.000000  0.000000  0.000000  75.241778  4531.576387
T  5805  39286.797025  0.643528  N  -1  -1.000000  -1.000000  0.000000  0.000000  0.000000  6225.991906
T  5818  41887.527821  0.703754  N  -1  -1.000000  -1.000000  0.000000  0.000000  0.000000  6107.776869
A  5827  69812.421318  1.206756  N  -1  -1.000000  -1.000000  9366.468259  0.000000  0.000000  236.430072
T  5840  97330.379791  1.733557  N  -1  -1.000000  -1.000000  0.000000  0.000000  0.000000  14225.209354
T  5853  61826.463924  1.041407  N  -1  -1.000000  -1.000000  0.000000  0.000000  0.000000  9733.037979
A  5863  52710.084537  0.869498  N  -1  -1.000000  -1.000000  8456.366080  0.000000  0.000000  354.645109
T  5876  81134.919834  1.339395  N  -1  -1.000000  -1.000000  0.000000  0.000000  0.000000  12885.438944
T  5890  57846.557706  1.006678  N  -1  -1.000000  -1.000000  0.000000  0.000000  0.000000  9496.607907
A  5900  62986.654975  1.078447  N  -1  -1.000000  -1.000000  9442.310108  0.000000  0.000000  315.240096
T  5913  85351.256124  1.440470  N  -1  -1.000000  -1.000000  0.000000  204.000000  0.000000  12570.198847
C  5925  39535.200000  0.608072  N  -1  -1.000000  -1.000000  0.000000  7058.400000  0.000000  0.000000
C  5938  82048.800000  1.261471  N  -1  -1.000000  -1.000000  0.000000  13015.200000  0.000000  0.000000
A  5949  64086.361775  0.928004  C  5955  7017.600000  0.102468  9631.914728  652.800000  0.000000  0.000000
T  5961  123180.067703  1.798625  N  -1  -1.000000  -1.000000  151.683697  489.600000  37.620889  16707.725114
A  5973  61886.948175  0.870781  N  -1  -1.000000  -1.000000  8987.259018  326.400000  0.000000  0.000000
C  5984  97920.000000  1.377667  N  -1  -1.000000  -1.000000  265.446469  15871.200000  0.000000  0.000000
C  5997  76377.600000  1.010317  N  -1  -1.000000  -1.000000  75.841848  12240.000000  0.000000  0.000000
A  6008  67878.454187  0.903577  N  -1  -1.000000  -1.000000  9783.598425  734.400000  0.000000  0.000000
C  6019  75684.000000  0.994205  N  -1  -1.000000  -1.000000  796.339407  11056.800000  0.000000  0.000000
A  6032  67347.561250  0.870181  N  -1  -1.000000  -1.000000  9859.440273  408.000000  0.000000  0.000000
T  6044  93192.853525  1.232799  N  -1  -1.000000  -1.000000  227.525545  122.400000  37.620889  13358.299089
A  6057  55250.786453  0.682443  N  -1  -1.000000  -1.000000  8077.156839  0.000000  0.000000  0.000000
G  6069  38636.652754  0.493567  N  -1  -1.000000  -1.000000  265.446469  0.000000  5304.545315  0.000000
T  6082  30893.529456  0.407913  N  -1  -1.000000  -1.000000  0.000000  0.000000  112.862666  5043.841544
T  6096  43266.703243  0.650560  N  -1  -1.000000  -1.000000  0.000000  0.000000  0.000000  6935.282123
T  6108  36016.181024  0.557140  N  -1  -1.000000  -1.000000  0.000000  0.000000  0.000000  6462.421978
T  6120  44567.068641  0.762424  N  -1  -1.000000  -1.000000  0.000000  0.000000  0.000000  7999.217448
T  6133  67027.925516  1.212662  N  -1  -1.000000  -1.000000  0.000000  0.000000  0.000000  9930.063039
C  6144  40555.200000  0.734851  N  -1  -1.000000  -1.000000  0.000000  5956.800000  0.000000  669.885205
T  6157  95675.369284  1.851467  N  -1  -1.000000  -1.000000  0.000000  163.200000  0.000000  15486.169740
T  6169  72741.652265  1.334508  N  -1  -1.000000  -1.000000  0.000000  0.000000  0.000000  13043.058992
T  6182  95557.154248  1.821416  N  -1  -1.000000  -1.000000  0.000000  0.000000  0.000000  13988.779282
A  6192  58777.432397  1.040424  N  -1  -1.000000  -1.000000  8759.733473  0.000000  0.000000  433.455133
G  6203  33708.316327  0.576134  N  -1  -1.000000  -1.000000  492.972014  0.000000  5379.787092  0.000000
A  6217  85549.604831  1.455190  N  -1  -1.000000  -1.000000  12968.956051  0.000000  0.000000  39.405012
T  6228  62338.729081  0.989227  N  -1  -1.000000  -1.000000  0.000000  0.000000  0.000000  10166.493112
T  6240  45946.244063  0.699868  N  -1  -1.000000  -1.000000  0.000000  0.000000  0.000000  7171.712195
A  6250  52672.163612  0.800638  N  -1  -1.000000  -1.000000  8608.049777  0.000000  0.000000  118.215036
A  6262  58625.748700  0.911014  N  -1  -1.000000  -1.000000  9707.756577  0.000000  0.000000  0.000000
G  6275  36793.229205  0.556131  N  -1  -1.000000  -1.000000  682.576634  0.000000  5116.440871  0.000000
A  6288  91806.557312  1.523229  N  -1  -1.000000  -1.000000  14713.318561  0.000000  0.000000  0.000000
A  6299  54113.158729  0.870301  N  -1  -1.000000  -1.000000  8683.891625  0.000000  0.000000  0.000000
G  6311  37018.954538  0.637894  N  -1  -1.000000  -1.000000  720.497558  0.000000  5455.028870  0.000000
A  6323  95143.598635  1.703334  N  -1  -1.000000  -1.000000  13879.058231  0.000000  263.346221  0.000000
G  6334  50487.232713  0.814300  N  -1  -1.000000  -1.000000  189.604621  0.000000  7298.452419  0.000000
T  6346  35425.105843  0.605614  N  -1  -1.000000  -1.000000  0.000000  40.800000  300.967110  5831.941785
T  6357  35622.130903  0.638353  N  -1  -1.000000  -1.000000  0.000000  0.000000  0.000000  6344.206942
T  6368  34085.335433  0.622327  N  -1  -1.000000  -1.000000  0.000000  81.600000  0.000000  5950.156821
T  6379  46300.889172  0.875053  N  -1  -1.000000  -1.000000  0.000000  0.000000  75.241778  7723.382364
G  6388  52180.172707  1.009686  A  6392  41333.807299  0.776682  2957.832082  0.000000  8840.908858  78.810024
G  6401  33745.937216  0.634104  N  -1  -1.000000  -1.000000  796.339407  0.000000  6056.963090  0.000000
G  6414  32730.173219  0.690332  N  -1  -1.000000  -1.000000  37.920924  0.000000  5379.787092  0.000000
G  6421  34686.459435  0.766146  G  6434  6207.446645  0.136824  0.000000  0.000000  5906.479535  0.000000
A  6440  55819.600315  1.239315  G  6437  5154.061760  0.113605  4019.617957  0.000000  2069.148882  0.000000
G  6454  36755.608316  0.894116  N  -1  -1.000000  -1.000000  379.209241  1550.400000  3385.879988  0.000000
C  6463  42146.400000  1.060683  N  -1  -1.000000  -1.000000  0.000000  5304.000000  1128.626663  0.000000
C  6475  79764.000000  0.976704  N  -1  -1.000000  -1.000000  0.000000  6650.400000  0.000000  0.000000
C  6481  79764.000000  0.976704  N  -1  -1.000000  -1.000000  455.051090  6120.000000  0.000000  0.000000
C  6495  10485.600000  0.253196  N  -1  -1.000000  -1.000000  1175.548648  2244.000000  0.000000  0.000000
A  6507  35759.431452  0.945232  N  -1  -1.000000  -1.000000  3602.487792  652.800000  0.000000  0.000000
N  6522  -1.000000  -1.000000  N  -1  -1.000000  -1.000000  341.288317  448.800000  0.000000  0.000000
N  6534  -1.000000  -1.000000  N  -1  -1.000000  -1.000000  0.000000  122.400000  0.000000  0.000000
N  6546  -1.000000  -1.000000  N  -1  -1.000000  -1.000000  0.000000  326.400000  0.000000  0.000000
N  6558  -1.000000  -1.000000  N  -1  -1.000000  -1.000000  0.000000  81.600000  0.000000  0.000000
N  6570  -1.000000  -1.000000  N  -1  -1.000000  -1.000000  0.000000  0.000000  0.000000  0.000000
N  6581  -1.000000  -1.000000  N  -1  -1.000000  -1.000000  0.000000  81.600000  0.000000  0.000000
N  6593  -1.000000  -1.000000  N  -1  -1.000000  -1.000000  0.000000  0.000000  0.000000  0.000000
N  6605  -1.000000  -1.000000  N  -1  -1.000000  -1.000000  0.000000  0.000000  0.000000  0.000000
N  6617  -1.000000  -1.000000  N  -1  -1.000000  -1.000000  0.000000  0.000000  0.000000  0.000000
N  6629  -1.000000  -1.000000  N  -1  -1.000000  -1.000000  0.000000  0.000000  37.620889  0.000000
N  6641  -1.000000  -1.000000  N  -1  -1.000000  -1.000000  0.000000  0.000000  0.000000  0.000000
N  6658  -1.000000  -1.000000  N  -1  -1.000000  -1.000000  0.000000  0.000000  0.000000  0.000000
N  6669  -1.000000  -1.000000  N  -1  -1.000000  -1.000000  0.000000  0.000000  0.000000  0.000000
N  6681  -1.000000  -1.000000  N  -1  -1.000000  -1.000000  0.000000  0.000000  0.000000  0.000000
N  6693  -1.000000  -1.000000  N  -1  -1.000000  -1.000000  0.000000  0.000000  0.000000  0.000000
N  6704  -1.000000  -1.000000  N  -1  -1.000000  -1.000000  0.000000  0.000000  0.000000  0.000000
N  6716  -1.000000  -1.000000  N  -1  -1.000000  -1.000000  0.000000  0.000000  0.000000  0.000000
N  6728  -1.000000  -1.000000  N  -1  -1.000000  -1.000000  0.000000  0.000000  0.000000  0.000000
N  6740  -1.000000  -1.000000  N  -1  -1.000000  -1.000000  0.000000  0.000000  0.000000  0.000000
N  6752  -1.000000  -1.000000  N  -1  -1.000000  -1.000000  0.000000  0.000000  0.000000  0.000000
N  6764  -1.000000  -1.000000  N  -1  -1.000000  -1.000000  0.000000  0.000000  0.000000  0.000000
N  6775  -1.000000  -1.000000  N  -1  -1.000000  -1.000000  0.000000  0.000000  0.000000  0.000000
N  6787  -1.000000  -1.000000  N  -1  -1.000000  -1.000000  0.000000  0.000000  0.000000  0.000000
N  6799  -1.000000  -1.000000  N  -1  -1.000000  -1.000000  0.000000  0.000000  0.000000  39.405012
N  6811  -1.000000  -1.000000  N  -1  -1.000000  -1.000000  0.000000  0.000000  0.000000  0.000000
N  6823  -1.000000  -1.000000  N  -1  -1.000000  -1.000000  0.000000  0.000000  0.000000  0.000000
N  6840  -1.000000  -1.000000  N  -1  -1.000000  -1.000000  0.000000  0.000000  0.000000  0.000000
N  6857  -1.000000  -1.000000  N  -1  -1.000000  -1.000000  0.000000  0.000000  0.000000  0.000000
N  6874  -1.000000  -1.000000  N  -1  -1.000000  -1.000000  0.000000  0.000000  0.000000  0.000000
N  6891  -1.000000  -1.000000  N  -1  -1.000000  -1.000000  0.000000  0.000000  0.000000  0.000000
N  6908  -1.000000  -1.000000  N  -1  -1.000000  -1.000000  0.000000  0.000000  0.000000  0.000000
N  6925  -1.000000  -1.000000  N  -1  -1.000000  -1.000000  0.000000  0.000000  0.000000  0.000000
N  6939  -1.000000  -1.000000  N  -1  -1.000000  -1.000000  0.000000  0.000000  0.000000  0.000000
N  6951  -1.000000  -1.000000  N  -1  -1.000000  -1.000000  0.000000  0.000000  0.000000  0.000000
N  6963  -1.000000  -1.000000  N  -1  -1.000000  -1.000000  0.000000  0.000000  0.000000  0.000000
N  6975  -1.000000  -1.000000  N  -1  -1.000000  -1.000000  0.000000  0.000000  0.000000  0.000000
N  6987  -1.000000  -1.000000  N  -1  -1.000000  -1.000000  0.000000  0.000000  0.000000  0.000000
N  6998  -1.000000  -1.000000  N  -1  -1.000000  -1.000000  0.000000  0.000000  0.000000  39.405012
N  7010  -1.000000  -1.000000  N  -1  -1.000000  -1.000000  0.000000  0.000000  0.000000  0.000000
N  7022  -1.000000  -1.000000  N  -1  -1.000000  -1.000000  0.000000  0.000000  0.000000  0.000000
N  7034  -1.000000  -1.000000  N  -1  -1.000000  -1.000000  0.000000  0.000000  0.000000  0.000000
N  7046  -1.000000  -1.000000  N  -1  -1.000000  -1.000000  0.000000  0.000000  0.000000  0.000000
N  7058  -1.000000  -1.000000  N  -1  -1.000000  -1.000000  0.000000  0.000000  0.000000  0.000000
N  7069  -1.000000  -1.000000  N  -1  -1.000000  -1.000000  0.000000  0.000000  37.620889  0.000000
N  7081  -1.000000  -1.000000  N  -1  -1.000000  -1.000000  0.000000  0.000000  0.000000  0.000000
N  7093  -1.000000  -1.000000  N  -1  -1.000000  -1.000000  0.000000  0.000000  0.000000  0.000000
N  7105  -1.000000  -1.000000  N  -1  -1.000000  -1.000000  0.000000  0.000000  37.620889  0.000000
N  7117  -1.000000  -1.000000  N  -1  -1.000000  -1.000000  0.000000  0.000000  0.000000  0.000000
N  7129  -1.000000  -1.000000  N  -1  -1.000000  -1.000000  0.000000  0.000000  0.000000  0.000000
N  7144  -1.000000  -1.000000  N  -1  -1.000000  -1.000000  0.000000  0.000000  37.620889  0.000000
N  7156  -1.000000  -1.000000  N  -1  -1.000000  -1.000000  0.000000  0.000000  0.000000  0.000000
N  7168  -1.000000  -1.000000  N  -1  -1.000000  -1.000000  0.000000  0.000000  0.000000  0.000000
N  7180  -1.000000  -1.000000  N  -1  -1.000000  -1.000000  0.000000  40.800000  37.620889  0.000000
N  7192  -1.000000  -1.000000  N  -1  -1.000000  -1.000000  0.000000  0.000000  0.000000  0.000000
N  7203  -1.000000  -1.000000  N  -1  -1.000000  -1.000000  0.000000  0.000000  0.000000  0.000000
N  7215  -1.000000  -1.000000  N  -1  -1.000000  -1.000000  0.000000  0.000000  37.620889  0.000000
N  7227  -1.000000  -1.000000  N  -1  -1.000000  -1.000000  0.000000  0.000000  0.000000  0.000000
N  7239  -1.000000  -1.000000  N  -1  -1.000000  -1.000000  0.000000  0.000000  0.000000  0.000000
N  7250  -1.000000  -1.000000  N  -1  -1.000000  -1.000000  0.000000  0.000000  0.000000  0.000000
N  7262  -1.000000  -1.000000  N  -1  -1.000000  -1.000000  0.000000  0.000000  0.000000  0.000000
N  7273  -1.000000  -1.000000  N  -1  -1.000000  -1.000000  0.000000  0.000000  75.241778  0.000000
N  7285  -1.000000  -1.000000  N  -1  -1.000000  -1.000000  0.000000  0.000000  75.241778  0.000000
N  7296  -1.000000  -1.000000  N  -1  -1.000000  -1.000000  0.000000  0.000000  0.000000  78.810024
N  7308  -1.000000  -1.000000  N  -1  -1.000000  -1.000000  0.000000  0.000000  37.620889  0.000000
N  7320  -1.000000  -1.000000  N  -1  -1.000000  -1.000000  0.000000  0.000000  0.000000  0.000000
N  7332  -1.000000  -1.000000  N  -1  -1.000000  -1.000000  0.000000  0.000000  0.000000  0.000000
N  7344  -1.000000  -1.000000  N  -1  -1.000000  -1.000000  0.000000  0.000000  0.000000  0.000000
N  7356  -1.000000  -1.000000  N  -1  -1.000000  -1.000000  0.000000  0.000000  0.000000  0.000000
N  7368  -1.000000  -1.000000  N  -1  -1.000000  -1.000000  0.000000  0.000000  0.000000  0.000000
N  7380  -1.000000  -1.000000  N  -1  -1.000000  -1.000000  0.000000  0.000000  0.000000  0.000000
N  7392  -1.000000  -1.000000  N  -1  -1.000000  -1.000000  0.000000  0.000000  0.000000  0.000000
N  7404  -1.000000  -1.000000  N  -1  -1.000000  -1.000000  0.000000  0.000000  0.000000  0.000000
N  7416  -1.000000  -1.000000  N  -1  -1.000000  -1.000000  0.000000  0.000000  0.000000  0.000000
N  7428  -1.000000  -1.000000  N  -1  -1.000000  -1.000000  0.000000  0.000000  75.241778  0.000000
N  7440  -1.000000  -1.000000  N  -1  -1.000000  -1.000000  0.000000  0.000000  0.000000  0.000000
N  7452  -1.000000  -1.000000  N  -1  -1.000000  -1.000000  0.000000  0.000000  0.000000  0.000000
N  7464  -1.000000  -1.000000  N  -1  -1.000000  -1.000000  0.000000  0.000000  0.000000  0.000000
N  7476  -1.000000  -1.000000  N  -1  -1.000000  -1.000000  0.000000  0.000000  0.000000  39.405012
N  7488  -1.000000  -1.000000  N  -1  -1.000000  -1.000000  0.000000  0.000000  0.000000  0.000000
N  7500  -1.000000  -1.000000  N  -1  -1.000000  -1.000000  0.000000  0.000000  0.000000  0.000000
N  7512  -1.000000  -1.000000  N  -1  -1.000000  -1.000000  0.000000  0.000000  0.000000  0.000000
N  7524  -1.000000  -1.000000  N  -1  -1.000000  -1.000000  0.000000  0.000000  0.000000  0.000000
N  7536  -1.000000  -1.000000  N  -1  -1.000000  -1.000000  0.000000  0.000000  0.000000  0.000000
N  7548  -1.000000  -1.000000  N  -1  -1.000000  -1.000000  0.000000  0.000000  0.000000  0.000000
N  7560  -1.000000  -1.000000  N  -1  -1.000000  -1.000000  0.000000  0.000000  0.000000  0.000000
N  7572  -1.000000  -1.000000  N  -1  -1.000000  -1.000000  0.000000  0.000000  0.000000  0.000000
N  7583  -1.000000  -1.000000  N  -1  -1.000000  -1.000000  0.000000  0.000000  0.000000  0.000000
N  7595  -1.000000  -1.000000  N  -1  -1.000000  -1.000000  0.000000  40.800000  0.000000  0.000000
N  7607  -1.000000  -1.000000  N  -1  -1.000000  -1.000000  0.000000  0.000000  75.241778  0.000000
N  7619  -1.000000  -1.000000  N  -1  -1.000000  -1.000000  0.000000  0.000000  0.000000  39.405012
N  7631  -1.000000  -1.000000  N  -1  -1.000000  -1.000000  0.000000  0.000000  0.000000  0.000000
N  7643  -1.000000  -1.000000  N  -1  -1.000000  -1.000000  0.000000  0.000000  0.000000  0.000000
N  7655  -1.000000  -1.000000  N  -1  -1.000000  -1.000000  0.000000  0.000000  0.000000  0.000000
N  7667  -1.000000  -1.000000  N  -1  -1.000000  -1.000000  0.000000  0.000000  0.000000  39.405012
N  7679  -1.000000  -1.000000  N  -1  -1.000000  -1.000000  0.000000  0.000000  37.620889  0.000000
N  7691  -1.000000  -1.000000  N  -1  -1.000000  -1.000000  0.000000  40.800000  0.000000  0.000000
N  7703  -1.000000  -1.000000  N  -1  -1.000000  -1.000000  0.000000  0.000000  0.000000  0.000000
N  7714  -1.000000  -1.000000  N  -1  -1.000000  -1.000000  0.000000  0.000000  0.000000  0.000000
N  7726  -1.000000  -1.000000  N  -1  -1.000000  -1.000000  0.000000  0.000000  0.000000  0.000000
N  7737  -1.000000  -1.000000  N  -1  -1.000000  -1.000000  0.000000  0.000000  75.241778  0.000000
N  7748  -1.000000  -1.000000  N  -1  -1.000000  -1.000000  0.000000  0.000000  0.000000  0.000000
N  7758  -1.000000  -1.000000  N  -1  -1.000000  -1.000000  0.000000  0.000000  37.620889  0.000000
N  7769  -1.000000  -1.000000  N  -1  -1.000000  -1.000000  0.000000  0.000000  37.620889  0.000000
N  7781  -1.000000  -1.000000  N  -1  -1.000000  -1.000000  0.000000  0.000000  0.000000  0.000000
N  7793  -1.000000  -1.000000  N  -1  -1.000000  -1.000000  0.000000  0.000000  0.000000  0.000000
N  7805  -1.000000  -1.000000  N  -1  -1.000000  -1.000000  0.000000  0.000000  0.000000  0.000000
N  7816  -1.000000  -1.000000  N  -1  -1.000000  -1.000000  0.000000  0.000000  0.000000  0.000000
N  7828  -1.000000  -1.000000  N  -1  -1.000000  -1.000000  0.000000  0.000000  0.000000  0.000000
N  7840  -1.000000  -1.000000  N  -1  -1.000000  -1.000000  0.000000  0.000000  0.000000  0.000000
N  7853  -1.000000  -1.000000  N  -1  -1.000000  -1.000000  0.000000  0.000000  0.000000  0.000000
N  7867  -1.000000  -1.000000  N  -1  -1.000000  -1.000000  0.000000  0.000000  0.000000  0.000000
N  7880  -1.000000  -1.000000  N  -1  -1.000000  -1.000000  0.000000  0.000000  0.000000  0.000000
N  7892  -1.000000  -1.000000  N  -1  -1.000000  -1.000000  0.000000  0.000000  0.000000  0.000000
N  7903  -1.000000  -1.000000  N  -1  -1.000000  -1.000000  0.000000  0.000000  0.000000  39.405012
N  7915  -1.000000  -1.000000  N  -1  -1.000000  -1.000000  0.000000  0.000000  0.000000  0.000000
N  7927  -1.000000  -1.000000  N  -1  -1.000000  -1.000000  0.000000  0.000000  0.000000  78.810024
N  7939  -1.000000  -1.000000  N  -1  -1.000000  -1.000000  0.000000  0.000000  0.000000  0.000000
N  7951  -1.000000  -1.000000  N  -1  -1.000000  -1.000000  0.000000  0.000000  0.000000  0.000000
N  7963  -1.000000  -1.000000  N  -1  -1.000000  -1.000000  0.000000  0.000000  0.000000  0.000000
N  7975  -1.000000  -1.000000  N  -1  -1.000000  -1.000000  0.000000  0.000000  0.000000  78.810024
N  7987  -1.000000  -1.000000  N  -1  -1.000000  -1.000000  0.000000  0.000000  0.000000  0.000000
N  8000  -1.000000  -1.000000  N  -1  -1.000000  -1.000000  0.000000  0.000000  0.000000  0.000000
N  8013  -1.000000  -1.000000  N  -1  -1.000000  -1.000000  0.000000  0.000000  0.000000  0.000000
N  8025  -1.000000  -1.000000  N  -1  -1.000000  -1.000000  0.000000  0.000000  0.000000  0.000000
N  8037  -1.000000  -1.000000  N  -1  -1.000000  -1.000000  0.000000  0.000000  0.000000  39.405012
N  8049  -1.000000  -1.000000  N  -1  -1.000000  -1.000000  0.000000  0.000000  0.000000  0.000000
N  8061  -1.000000  -1.000000  N  -1  -1.000000  -1.000000  0.000000  0.000000  0.000000  78.810024
N  8072  -1.000000  -1.000000  N  -1  -1.000000  -1.000000  0.000000  40.800000  0.000000  0.000000
N  8083  -1.000000  -1.000000  N  -1  -1.000000  -1.000000  0.000000  0.000000  37.620889  0.000000
N  8094  -1.000000  -1.000000  N  -1  -1.000000  -1.000000  0.000000  0.000000  75.241778  0.000000
N  8105  -1.000000  -1.000000  N  -1  -1.000000  -1.000000  0.000000  0.000000  0.000000  0.000000
N  8116  -1.000000  -1.000000  N  -1  -1.000000  -1.000000  0.000000  0.000000  75.241778  0.000000
N  8128  -1.000000  -1.000000  N  -1  -1.000000  -1.000000  0.000000  0.000000  0.000000  0.000000
N  8140  -1.000000  -1.000000  N  -1  -1.000000  -1.000000  0.000000  0.000000  0.000000  0.000000
N  8151  -1.000000  -1.000000  N  -1  -1.000000  -1.000000  0.000000  0.000000  0.000000  39.405012
N  8163  -1.000000  -1.000000  N  -1  -1.000000  -1.000000  0.000000  0.000000  0.000000  0.000000
N  8174  -1.000000  -1.000000  N  -1  -1.000000  -1.000000  0.000000  0.000000  0.000000  0.000000
N  8186  -1.000000  -1.000000  N  -1  -1.000000  -1.000000  0.000000  0.000000  0.000000  39.405012
N  8198  -1.000000  -1.000000  N  -1  -1.000000  -1.000000  0.000000  0.000000  0.000000  39.405012
N  8209  -1.000000  -1.000000  N  -1  -1.000000  -1.000000  0.000000  0.000000  0.000000  39.405012
N  8221  -1.000000  -1.000000  N  -1  -1.000000  -1.000000  0.000000  0.000000  0.000000  0.000000
N  8233  -1.000000  -1.000000  N  -1  -1.000000  -1.000000  0.000000  0.000000  0.000000  0.000000
N  8245  -1.000000  -1.000000  N  -1  -1.000000  -1.000000  0.000000  0.000000  0.000000  39.405012
N  8257  -1.000000  -1.000000  N  -1  -1.000000  -1.000000  0.000000  81.600000  0.000000  78.810024
N  8269  -1.000000  -1.000000  N  -1  -1.000000  -1.000000  0.000000  0.000000  0.000000  0.000000
N  8281  -1.000000  -1.000000  N  -1  -1.000000  -1.000000  0.000000  0.000000  0.000000  0.000000
N  8293  -1.000000  -1.000000  N  -1  -1.000000  -1.000000  0.000000  0.000000  0.000000  0.000000
N  8305  -1.000000  -1.000000  N  -1  -1.000000  -1.000000  0.000000  0.000000  0.000000  0.000000
N  8318  -1.000000  -1.000000  N  -1  -1.000000  -1.000000  0.000000  81.600000  0.000000  0.000000
N  8331  -1.000000  -1.000000  N  -1  -1.000000  -1.000000  0.000000  0.000000  0.000000  0.000000
N  8344  -1.000000  -1.000000  N  -1  -1.000000  -1.000000  0.000000  0.000000  0.000000  0.000000
N  8356  -1.000000  -1.000000  N  -1  -1.000000  -1.000000  0.000000  0.000000  0.000000  0.000000
N  8368  -1.000000  -1.000000  N  -1  -1.000000  -1.000000  0.000000  0.000000  0.000000  0.000000
N  8380  -1.000000  -1.000000  N  -1  -1.000000  -1.000000  0.000000  0.000000  0.000000  0.000000
N  8392  -1.000000  -1.000000  N  -1  -1.000000  -1.000000  0.000000  0.000000  0.000000  0.000000
N  8403  -1.000000  -1.000000  N  -1  -1.000000  -1.000000  0.000000  40.800000  0.000000  78.810024
N  8413  -1.000000  -1.000000  N  -1  -1.000000  -1.000000  0.000000  0.000000  0.000000  0.000000
N  8424  -1.000000  -1.000000  N  -1  -1.000000  -1.000000  0.000000  0.000000  0.000000  39.405012
N  8436  -1.000000  -1.000000  N  -1  -1.000000  -1.000000  0.000000  0.000000  0.000000  0.000000
N  8447  -1.000000  -1.000000  N  -1  -1.000000  -1.000000  0.000000  81.600000  0.000000  0.000000
N  8459  -1.000000  -1.000000  N  -1  -1.000000  -1.000000  0.000000  0.000000  0.000000  0.000000
N  8471  -1.000000  -1.000000  N  -1  -1.000000  -1.000000  0.000000  40.800000  0.000000  0.000000
N  8483  -1.000000  -1.000000  N  -1  -1.000000  -1.000000  0.000000  0.000000  0.000000  0.000000
N  8495  -1.000000  -1.000000  N  -1  -1.000000  -1.000000  0.000000  0.000000  0.000000  0.000000
N  8507  -1.000000  -1.000000  N  -1  -1.000000  -1.000000  0.000000  0.000000  0.000000  0.000000
N  8519  -1.000000  -1.000000  N  -1  -1.000000  -1.000000  0.000000  0.000000  0.000000  0.000000
N  8531  -1.000000  -1.000000  N  -1  -1.000000  -1.000000  0.000000  40.800000  0.000000  0.000000
N  8543  -1.000000  -1.000000  N  -1  -1.000000  -1.000000  0.000000  81.600000  0.000000  0.000000
N  8555  -1.000000  -1.000000  N  -1  -1.000000  -1.000000  0.000000  0.000000  0.000000  0.000000
N  8567  -1.000000  -1.000000  N  -1  -1.000000  -1.000000  0.000000  81.600000  37.620889  39.405012
N  8579  -1.000000  -1.000000  N  -1  -1.000000  -1.000000  0.000000  40.800000  0.000000  0.000000
N  8591  -1.000000  -1.000000  N  -1  -1.000000  -1.000000  0.000000  40.800000  0.000000  0.000000
N  8603  -1.000000  -1.000000  N  -1  -1.000000  -1.000000  0.000000  0.000000  0.000000  0.000000
N  8615  -1.000000  -1.000000  N  -1  -1.000000  -1.000000  0.000000  0.000000  37.620889  0.000000
N  8628  -1.000000  -1.000000  N  -1  -1.000000  -1.000000  0.000000  0.000000  0.000000  0.000000
N  8640  -1.000000  -1.000000  N  -1  -1.000000  -1.000000  0.000000  0.000000  37.620889  0.000000
N  8653  -1.000000  -1.000000  N  -1  -1.000000  -1.000000  0.000000  0.000000  0.000000  0.000000
N  8665  -1.000000  -1.000000  N  -1  -1.000000  -1.000000  0.000000  0.000000  75.241778  0.000000
N  8677  -1.000000  -1.000000  N  -1  -1.000000  -1.000000  0.000000  0.000000  0.000000  0.000000
N  8689  -1.000000  -1.000000  N  -1  -1.000000  -1.000000  0.000000  0.000000  0.000000  0.000000
N  8701  -1.000000  -1.000000  N  -1  -1.000000  -1.000000  0.000000  0.000000  0.000000  0.000000
N  8713  -1.000000  -1.000000  N  -1  -1.000000  -1.000000  0.000000  0.000000  0.000000  0.000000
N  8725  -1.000000  -1.000000  N  -1  -1.000000  -1.000000  0.000000  40.800000  0.000000  0.000000
N  8736  -1.000000  -1.000000  N  -1  -1.000000  -1.000000  0.000000  0.000000  75.241778  0.000000
N  8748  -1.000000  -1.000000  N  -1  -1.000000  -1.000000  0.000000  0.000000  0.000000  0.000000
N  8759  -1.000000  -1.000000  N  -1  -1.000000  -1.000000  0.000000  0.000000  75.241778  0.000000
N  8767  -1.000000  -1.000000  N  -1  -1.000000  -1.000000  0.000000  0.000000  0.000000  0.000000
N  8779  -1.000000  -1.000000  N  -1  -1.000000  -1.000000  0.000000  0.000000  0.000000  0.000000
N  8790  -1.000000  -1.000000  N  -1  -1.000000  -1.000000  0.000000  0.000000  0.000000  0.000000
N  8802  -1.000000  -1.000000  N  -1  -1.000000  -1.000000  0.000000  0.000000  0.000000  0.000000
N  8814  -1.000000  -1.000000  N  -1  -1.000000  -1.000000  0.000000  0.000000  0.000000  0.000000
N  8826  -1.000000  -1.000000  N  -1  -1.000000  -1.000000  0.000000  0.000000  0.000000  0.000000
N  8838  -1.000000  -1.000000  N  -1  -1.000000  -1.000000  0.000000  40.800000  0.000000  0.000000
N  8850  -1.000000  -1.000000  N  -1  -1.000000  -1.000000  0.000000  81.600000  0.000000  0.000000
N  8862  -1.000000  -1.000000  N  -1  -1.000000  -1.000000  0.000000  0.000000  37.620889  0.000000
N  8873  -1.000000  -1.000000  N  -1  -1.000000  -1.000000  0.000000  0.000000  0.000000  0.000000
N  8886  -1.000000  -1.000000  N  -1  -1.000000  -1.000000  0.000000  0.000000  0.000000  0.000000
N  8898  -1.000000  -1.000000  N  -1  -1.000000  -1.000000  0.000000  0.000000  75.241778  0.000000
N  8910  -1.000000  -1.000000  N  -1  -1.000000  -1.000000  0.000000  0.000000  0.000000  0.000000
N  8922  -1.000000  -1.000000  N  -1  -1.000000  -1.000000  0.000000  0.000000  0.000000  0.000000
N  8934  -1.000000  -1.000000  N  -1  -1.000000  -1.000000  0.000000  0.000000  0.000000  0.000000
N  8947  -1.000000  -1.000000  N  -1  -1.000000  -1.000000  0.000000  0.000000  0.000000  0.000000
N  8959  -1.000000  -1.000000  N  -1  -1.000000  -1.000000  0.000000  0.000000  0.000000  0.000000
N  8971  -1.000000  -1.000000  N  -1  -1.000000  -1.000000  0.000000  0.000000  0.000000  0.000000
N  8983  -1.000000  -1.000000  N  -1  -1.000000  -1.000000  0.000000  40.800000  0.000000  78.810024
N  8995  -1.000000  -1.000000  N  -1  -1.000000  -1.000000  0.000000  0.000000  0.000000  0.000000
N  9006  -1.000000  -1.000000  N  -1  -1.000000  -1.000000  0.000000  0.000000  0.000000  0.000000
N  9018  -1.000000  -1.000000  N  -1  -1.000000  -1.000000  0.000000  0.000000  0.000000  0.000000
N  9030  -1.000000  -1.000000  N  -1  -1.000000  -1.000000  37.920924  0.000000  0.000000  0.000000
N  9041  -1.000000  -1.000000  N  -1  -1.000000  -1.000000  0.000000  0.000000  0.000000  0.000000
N  9053  -1.000000  -1.000000  N  -1  -1.000000  -1.000000  0.000000  0.000000  0.000000  0.000000
N  9064  -1.000000  -1.000000  N  -1  -1.000000  -1.000000  0.000000  40.800000  0.000000  0.000000
N  9076  -1.000000  -1.000000  N  -1  -1.000000  -1.000000  0.000000  0.000000  0.000000  0.000000
N  9087  -1.000000  -1.000000  N  -1  -1.000000  -1.000000  0.000000  0.000000  0.000000  39.405012
N  9098  -1.000000  -1.000000  N  -1  -1.000000  -1.000000  151.683697  0.000000  0.000000  0.000000
N  9109  -1.000000  -1.000000  N  -1  -1.000000  -1.000000  0.000000  0.000000  0.000000  0.000000
N  9119  -1.000000  -1.000000  N  -1  -1.000000  -1.000000  0.000000  0.000000  0.000000  0.000000
N  9130  -1.000000  -1.000000  N  -1  -1.000000  -1.000000  0.000000  40.800000  75.241778  0.000000
N  9141  -1.000000  -1.000000  N  -1  -1.000000  -1.000000  37.920924  0.000000  0.000000  0.000000
N  9153  -1.000000  -1.000000  N  -1  -1.000000  -1.000000  0.000000  0.000000  0.000000  0.000000
N  9164  -1.000000  -1.000000  N  -1  -1.000000  -1.000000  37.920924  81.600000  0.000000  0.000000
N  9175  -1.000000  -1.000000  N  -1  -1.000000  -1.000000  113.762772  0.000000  0.000000  0.000000
N  9187  -1.000000  -1.000000  N  -1  -1.000000  -1.000000  0.000000  0.000000  112.862666  0.000000
N  9198  -1.000000  -1.000000  N  -1  -1.000000  -1.000000  75.841848  0.000000  0.000000  0.000000
N  9210  -1.000000  -1.000000  N  -1  -1.000000  -1.000000  0.000000  0.000000  0.000000  0.000000
N  9222  -1.000000  -1.000000  N  -1  -1.000000  -1.000000  75.841848  0.000000  0.000000  0.000000
N  9233  -1.000000  -1.000000  N  -1  -1.000000  -1.000000  37.920924  0.000000  0.000000  0.000000
N  9245  -1.000000  -1.000000  N  -1  -1.000000  -1.000000  0.000000  0.000000  37.620889  0.000000
N  9257  -1.000000  -1.000000  N  -1  -1.000000  -1.000000  75.841848  0.000000  0.000000  0.000000
N  9269  -1.000000  -1.000000  N  -1  -1.000000  -1.000000  113.762772  0.000000  0.000000  0.000000
N  9281  -1.000000  -1.000000  N  -1  -1.000000  -1.000000  75.841848  0.000000  0.000000  0.000000
N  9293  -1.000000  -1.000000  N  -1  -1.000000  -1.000000  75.841848  0.000000  75.241778  0.000000
N  9305  -1.000000  -1.000000  N  -1  -1.000000  -1.000000  37.920924  0.000000  75.241778  0.000000
N  9317  -1.000000  -1.000000  N  -1  -1.000000  -1.000000  379.209241  0.000000  0.000000  0.000000
N  9329  -1.000000  -1.000000  N  -1  -1.000000  -1.000000  189.604621  0.000000  0.000000  0.000000
N  9340  -1.000000  -1.000000  N  -1  -1.000000  -1.000000  227.525545  0.000000  0.000000  0.000000
N  9352  -1.000000  -1.000000  N  -1  -1.000000  -1.000000  151.683697  0.000000  0.000000  0.000000
N  9364  -1.000000  -1.000000  N  -1  -1.000000  -1.000000  0.000000  0.000000  0.000000  0.000000
