# Supplementary material for: SNP-PHAGE – High throughput SNP discovery pipeline
Source: BMC Bioinformatics. 2006 Oct 23;7:468. doi: 10.1186/1471-2105-7-468 (PMC1626092; doi:10.1186/1471-2105-7-468)
Supplement: Additional file 2 — Test dataset. This compressed file contains test data for recreating the demo website. It contains the database table entries and chromatogram files to test for proper installation of all functionalities provided. [file 1471-2105-7-468-S2.gz › test_data/TempDataStore/poly_dir/A09_015903Noir_1_.g_68.ab1.poly]

A09_015903Noir_1_.g_68.ab1 42036.088889 44335.028571 42036.088889 43146.886957 43069.257143
T  1  7128.006953  1.000000  N  -1  -1.000000  -1.000000  0.000000  0.000000  0.000000  2747.667485
T  2  7128.006953  1.000000  N  -1  -1.000000  -1.000000  0.000000  0.000000  0.000000  2429.097342
A  33  270.790555  0.075979  N  -1  -1.000000  -1.000000  270.790555  0.000000  0.000000  0.000000
A  36  2746.589914  1.113663  N  -1  -1.000000  -1.000000  618.949840  0.000000  0.000000  0.000000
C  51  2040.000000  0.804306  N  -1  -1.000000  -1.000000  0.000000  448.800000  0.000000  0.000000
C  66  1550.400000  0.636172  G  60  198.748108  0.166797  0.000000  448.800000  0.000000  0.000000
T  79  180748.734969  78.953785  A  82  227270.644259  11.702029  20580.082169  5467.200000  9380.910681  30702.197546
C  86  245779.200000  8.846228  A  92  110637.283843  2.514518  35705.668877  44023.200000  12044.135323  11110.133742
T  97  1006801.116155  18.294510  A  98  247579.935874  1.711230  39806.211565  21746.400000  0.000000  63714.028630
A  115  267463.699473  1.663487  N  -1  -1.000000  -1.000000  45260.707027  17544.000000  0.000000  63714.028630
T  120  1116389.245399  6.511348  C  120  332234.400000  1.938064  13500.843378  48225.600000  0.000000  63714.028630
C  136  372912.000000  1.318944  A  142  47813.875116  0.149252  12417.681159  60384.000000  0.000000  3026.416360
C  148  288211.200000  0.901589  G  150  63758.392932  0.182970  1121.846584  61934.400000  8546.168629  955.710429
G  161  405565.388458  1.163865  C  158  230193.600000  0.660594  2901.327374  38025.600000  52469.500418  398.212679
G  174  360131.571051  0.926393  C  178  226888.800000  0.534415  2630.536819  29784.000000  55251.973925  557.497751
T  187  326574.217996  0.769215  N  -1  -1.000000  -1.000000  16943.751861  163.200000  9420.660302  61245.110020
A  194  429899.348025  0.940580  C  204  561040.800000  1.164051  51140.730504  0.000000  1311.737510  9079.249080
A  208  454812.079073  0.943647  G  211  232376.287457  0.462095  53693.898593  61608.000000  25439.757778  5375.871166
C  220  799965.600000  1.590781  T  228  92305.698978  0.191429  17562.701701  65280.000000  0.000000  16326.719836
G  233  198469.860293  0.411599  A  237  82088.222488  0.172711  10212.672355  1836.000000  42651.343900  3703.377914
T  245  228414.792638  0.480577  N  -1  -1.000000  -1.000000  851.056030  693.600000  993.740538  37870.025767
G  257  312153.777865  0.807652  A  264  139766.610674  0.367401  2630.536819  0.000000  56603.461057  39.821268
G  268  264732.479382  0.695896  N  -1  -1.000000  -1.000000  15319.008532  0.000000  57040.706894  2508.739877
G  279  270973.169962  0.716724  A  282  34506.453562  0.094639  4293.964513  652.800000  57557.451974  0.000000
G  291  332903.080304  0.913032  A  296  157522.734200  0.435278  10522.147275  0.000000  59465.433807  0.000000
G  303  390699.030006  1.079608  N  -1  -1.000000  -1.000000  4874.229988  0.000000  62168.408071  0.000000
T  314  162032.739059  0.439945  A  317  29129.326830  0.085294  1624.743329  0.000000  0.000000  31657.907975
G  326  290768.481483  0.851406  N  -1  -1.000000  -1.000000  3017.380468  0.000000  56484.212192  1791.957055
C  335  246432.000000  0.757993  N  -1  -1.000000  -1.000000  0.000000  40800.000000  0.000000  28830.597955
T  345  1712354.340695  2.551726  N  -1  -1.000000  -1.000000  0.000000  5059.200000  119.248865  63714.028630
T  358  1712354.340695  2.551726  C  358  140270.400000  0.418058  5841.339112  27009.600000  5485.447771  63714.028630
A  369  242202.809141  0.608084  N  -1  -1.000000  -1.000000  42243.326558  0.000000  0.000000  15809.043354
G  376  140753.409833  0.359698  A  379  30599.332699  0.095692  7852.926091  0.000000  27466.988476  438.033947
C  387  118850.400000  0.313662  G  391  69681.086540  0.228328  0.000000  22848.000000  3736.464424  0.000000
T  399  186721.925153  0.513396  N  -1  -1.000000  -1.000000  193.421825  408.000000  158.998486  39781.446626
G  412  342442.989470  0.980983  A  407  112494.133363  0.379082  8626.613391  0.000000  57159.955758  0.000000
A  425  163286.704582  0.474318  C  423  34761.600000  0.116764  31179.598174  5916.000000  5723.945500  0.000000
G  430  117340.882753  0.340730  C  433  8404.800000  0.031072  10560.831640  1020.000000  22856.032379  0.000000
C  443  238149.600000  0.728200  N  -1  -1.000000  -1.000000  0.000000  45410.400000  79.499243  0.000000
A  454  210326.892398  0.644759  N  -1  -1.000000  -1.000000  39922.264660  1387.200000  278.247351  0.000000
C  460  270912.000000  1.035496  A  465  59264.447150  0.291801  11953.468779  51285.600000  0.000000  0.000000
G  473  116943.386538  0.575796  A  474  98606.446335  0.517421  16595.592577  8078.400000  31600.949115  0.000000
C  487  1001925.600000  5.257442  G  483  220014.155162  1.154488  6808.448237  65280.000000  25241.009671  0.000000
T  495  54236.566871  0.196019  N  -1  -1.000000  -1.000000  0.000000  40024.800000  556.494701  12503.878119
G  507  252648.594437  0.934944  N  -1  -1.000000  -1.000000  193.421825  81.600000  57000.957272  0.000000
G  519  190718.684095  0.688960  A  515  50018.883919  0.180690  4951.598717  0.000000  43605.334817  0.000000
T  529  75660.408998  0.289168  N  -1  -1.000000  -1.000000  0.000000  0.000000  278.247351  17242.608998
G  542  146000.359875  0.577336  N  -1  -1.000000  -1.000000  0.000000  1101.600000  33548.680570  0.000000
C  551  187272.000000  0.732240  N  -1  -1.000000  -1.000000  0.000000  42105.600000  0.000000  0.000000
C  563  215546.400000  0.859900  N  -1  -1.000000  -1.000000  0.000000  46716.000000  0.000000  0.000000
T  574  210773.970961  0.839114  A  570  13384.790283  0.053286  1237.899679  244.800000  0.000000  47745.700204
T  585  165855.580777  0.676485  N  -1  -1.000000  -1.000000  0.000000  0.000000  0.000000  37312.528016
A  596  216864.550079  0.867237  N  -1  -1.000000  -1.000000  40928.058149  0.000000  0.000000  0.000000
C  603  258223.200000  1.505168  N  -1  -1.000000  -1.000000  2978.696103  49449.600000  0.000000  0.000000
A  614  164060.391881  0.854675  N  -1  -1.000000  -1.000000  32030.654204  0.000000  0.000000  0.000000
C  622  211548.000000  1.155384  N  -1  -1.000000  -1.000000  0.000000  47572.800000  0.000000  0.000000
C  635  194371.200000  1.049631  N  -1  -1.000000  -1.000000  0.000000  44023.200000  0.000000  0.000000
A  644  203441.075431  1.032426  N  -1  -1.000000  -1.000000  39496.736645  0.000000  0.000000  0.000000
C  652  173644.800000  0.856255  N  -1  -1.000000  -1.000000  0.000000  36842.400000  0.000000  1114.995501
T  665  304752.163190  1.512921  N  -1  -1.000000  -1.000000  0.000000  0.000000  0.000000  58338.157464
C  678  145696.800000  0.692628  N  -1  -1.000000  -1.000000  0.000000  32966.400000  0.000000  0.000000
T  688  323547.801636  1.587219  N  -1  -1.000000  -1.000000  0.000000  0.000000  0.000000  63076.888344
C  700  105100.800000  0.478568  N  -1  -1.000000  -1.000000  0.000000  24316.800000  0.000000  0.000000
C  710  205876.800000  0.987709  N  -1  -1.000000  -1.000000  193.421825  43737.600000  0.000000  0.000000
A  719  211680.845172  1.041716  N  -1  -1.000000  -1.000000  40347.792674  0.000000  0.000000  0.000000
A  729  156787.731265  0.753910  N  -1  -1.000000  -1.000000  35086.719037  0.000000  0.000000  0.000000
A  739  177986.763274  0.878990  N  -1  -1.000000  -1.000000  37794.624586  0.000000  0.000000  0.000000
C  747  238149.600000  1.185700  N  -1  -1.000000  -1.000000  464.212380  44961.600000  0.000000  119.463804
C  760  231784.800000  1.134407  N  -1  -1.000000  -1.000000  0.000000  45328.800000  0.000000  159.285072
T  770  254258.795501  1.209970  N  -1  -1.000000  -1.000000  0.000000  0.000000  198.748108  54196.745603
C  782  84986.400000  0.414392  N  -1  -1.000000  -1.000000  0.000000  18972.000000  39.749622  0.000000
G  794  120719.600583  0.606582  N  -1  -1.000000  -1.000000  0.000000  0.000000  23293.278216  0.000000
A  806  190713.919353  1.067031  N  -1  -1.000000  -1.000000  37136.990381  0.000000  0.000000  0.000000
T  813  188354.597137  1.005660  N  -1  -1.000000  -1.000000  1160.530949  0.000000  0.000000  40100.016769
C  826  178051.200000  0.959626  N  -1  -1.000000  -1.000000  0.000000  35047.200000  0.000000  1911.420859
T  837  352856.254806  1.936862  N  -1  -1.000000  -1.000000  0.000000  0.000000  278.247351  63714.028630
A  846  187464.432694  0.929025  N  -1  -1.000000  -1.000000  35744.353242  81.600000  39.749622  16366.541104
T  855  431423.616360  2.128028  N  -1  -1.000000  -1.000000  0.000000  0.000000  476.995458  63714.028630
G  869  186385.975348  0.839344  T  868  15928.507157  0.071730  77.368730  0.000000  41816.601848  3344.986503
C  878  253449.600000  1.165170  N  -1  -1.000000  -1.000000  889.740395  48715.200000  0.000000  0.000000
A  889  161043.011413  0.740630  N  -1  -1.000000  -1.000000  36169.881257  0.000000  0.000000  0.000000
A  899  161894.067442  0.719381  N  -1  -1.000000  -1.000000  36440.671811  0.000000  0.000000  398.212679
A  910  182744.940167  0.797443  N  -1  -1.000000  -1.000000  39458.052280  0.000000  119.248865  159.285072
C  919  299431.200000  1.311186  N  -1  -1.000000  -1.000000  0.000000  56834.400000  158.998486  676.961554
T  932  252108.447035  1.052757  N  -1  -1.000000  -1.000000  0.000000  122.400000  1470.735997  54674.600818
T  944  185965.321063  0.753262  N  -1  -1.000000  -1.000000  116.053095  0.000000  476.995458  36993.957873
C  955  121747.200000  0.528896  N  -1  -1.000000  -1.000000  541.581110  23949.600000  119.248865  0.000000
G  968  106648.234562  0.476919  N  -1  -1.000000  -1.000000  1160.530949  0.000000  21027.549789  0.000000
A  978  234040.408130  1.224433  N  -1  -1.000000  -1.000000  45763.603772  0.000000  79.499243  0.000000
A  988  198798.951633  1.014761  N  -1  -1.000000  -1.000000  43442.541873  0.000000  278.247351  0.000000
A  999  201429.488452  1.057694  N  -1  -1.000000  -1.000000  39496.736645  0.000000  755.242809  0.000000
G  1009  345662.708814  1.777361  N  -1  -1.000000  -1.000000  580.265475  244.800000  63599.394446  0.000000
C  1019  231213.600000  1.086236  N  -1  -1.000000  -1.000000  1972.902614  45247.200000  0.000000  0.000000
G  1033  171042.621438  0.785664  N  -1  -1.000000  -1.000000  464.212380  204.000000  32197.193438  159.285072
C  1041  291108.000000  1.420970  N  -1  -1.000000  -1.000000  0.000000  55161.600000  397.496215  318.570143
T  1055  316101.224540  1.514144  C  1056  53203.200000  0.239892  0.000000  7221.600000  158.998486  61922.071575
T  1066  165975.044581  0.748380  N  -1  -1.000000  -1.000000  270.790555  816.000000  0.000000  36396.638855
A  1075  232957.245911  1.029864  N  -1  -1.000000  -1.000000  43868.069888  244.800000  0.000000  0.000000
T  1086  339476.308793  1.421397  N  -1  -1.000000  -1.000000  0.000000  0.000000  0.000000  63714.028630
T  1098  173262.336605  0.694782  N  -1  -1.000000  -1.000000  0.000000  0.000000  0.000000  38188.595910
T  1110  149688.146012  0.606460  N  -1  -1.000000  -1.000000  502.896745  0.000000  397.496215  29547.380777
G  1123  192308.668956  0.795819  N  -1  -1.000000  -1.000000  618.949840  0.000000  37960.888560  0.000000
A  1132  234195.145590  1.034827  N  -1  -1.000000  -1.000000  45686.235042  0.000000  0.000000  0.000000
A  1142  195974.992990  0.864806  N  -1  -1.000000  -1.000000  42630.170208  0.000000  0.000000  0.000000
A  1153  217947.712299  0.951302  N  -1  -1.000000  -1.000000  42436.748383  40.800000  79.499243  0.000000
G  1164  196323.380731  0.885182  N  -1  -1.000000  -1.000000  0.000000  285.600000  36847.899157  0.000000
C  1174  221095.200000  1.053783  N  -1  -1.000000  -1.000000  0.000000  42187.200000  0.000000  0.000000
C  1187  265404.000000  1.232586  N  -1  -1.000000  -1.000000  0.000000  51489.600000  119.248865  0.000000
G  1201  178316.802178  0.815843  N  -1  -1.000000  -1.000000  0.000000  81.600000  34621.920352  318.570143
C  1208  103305.600000  0.510273  N  -1  -1.000000  -1.000000  0.000000  19992.000000  1232.238267  79.642536
T  1223  290814.719427  1.487878  N  -1  -1.000000  -1.000000  0.000000  367.200000  198.748108  63714.028630
T  1234  190106.732924  0.907134  N  -1  -1.000000  -1.000000  0.000000  0.000000  0.000000  37033.779141
C  1244  122073.600000  0.583112  N  -1  -1.000000  -1.000000  0.000000  24031.200000  0.000000  0.000000
G  1257  112968.424385  0.570155  N  -1  -1.000000  -1.000000  0.000000  81.600000  21862.291841  278.748875
T  1267  142599.960327  0.751176  N  -1  -1.000000  -1.000000  0.000000  0.000000  0.000000  27397.032311
C  1278  129621.600000  0.711031  N  -1  -1.000000  -1.000000  0.000000  24969.600000  0.000000  1154.816769
T  1291  307738.758282  1.752193  N  -1  -1.000000  -1.000000  0.000000  0.000000  119.248865  60329.220859
A  1299  183944.155481  0.998096  N  -1  -1.000000  -1.000000  35550.931417  367.200000  0.000000  0.000000
T  1311  365280.490389  2.073701  N  -1  -1.000000  -1.000000  270.790555  0.000000  834.742052  63714.028630
G  1323  185670.482161  0.952912  N  -1  -1.000000  -1.000000  425.528015  0.000000  35218.164674  0.000000
A  1333  287076.672518  1.413601  N  -1  -1.000000  -1.000000  54506.270257  0.000000  79.499243  0.000000
G  1345  113962.164923  0.562198  N  -1  -1.000000  -1.000000  0.000000  612.000000  24167.769889  238.927607
C  1356  286130.400000  1.466631  N  -1  -1.000000  -1.000000  0.000000  55120.800000  0.000000  0.000000
A  1366  169785.677898  0.802772  N  -1  -1.000000  -1.000000  32378.813488  40.800000  0.000000  398.212679
T  1379  308495.362372  1.420453  N  -1  -1.000000  -1.000000  580.265475  0.000000  914.241295  60050.471984
G  1391  222120.885103  0.950166  N  -1  -1.000000  -1.000000  851.056030  0.000000  41935.850713  0.000000
A  1401  287115.356883  1.181445  N  -1  -1.000000  -1.000000  54274.164067  0.000000  0.000000  0.000000
A  1413  177754.657084  0.737699  N  -1  -1.000000  -1.000000  40115.686485  0.000000  39.749622  119.463804
A  1424  195974.992990  0.815410  N  -1  -1.000000  -1.000000  44061.491712  0.000000  238.497729  0.000000
A  1435  199495.270203  0.892961  N  -1  -1.000000  -1.000000  39341.999185  0.000000  1748.983347  0.000000
G  1446  330915.599227  1.472102  N  -1  -1.000000  -1.000000  309.474920  0.000000  62287.656936  159.285072
G  1458  371579.462051  1.621378  N  -1  -1.000000  -1.000000  77.368730  0.000000  63599.394446  39.821268
G  1470  279916.834806  1.097985  N  -1  -1.000000  -1.000000  0.000000  81.600000  53224.743227  159.285072
T  1481  149250.112065  0.586870  N  -1  -1.000000  -1.000000  0.000000  122.400000  39.749622  28312.921472
C  1492  153856.800000  0.609909  N  -1  -1.000000  -1.000000  0.000000  29906.400000  119.248865  0.000000
G  1507  129067.021104  0.545051  N  -1  -1.000000  -1.000000  116.053095  0.000000  24923.012699  0.000000
A  1515  203518.444161  0.894616  N  -1  -1.000000  -1.000000  38297.521330  0.000000  39.749622  199.106339
T  1528  211212.004908  0.963853  N  -1  -1.000000  -1.000000  0.000000  326.400000  0.000000  41055.727198
C  1538  154264.800000  0.693391  N  -1  -1.000000  -1.000000  0.000000  33129.600000  0.000000  0.000000
C  1550  290577.600000  1.331046  N  -1  -1.000000  -1.000000  154.737460  54876.000000  0.000000  0.000000
A  1560  232106.189881  1.020624  N  -1  -1.000000  -1.000000  44719.125917  0.000000  79.499243  0.000000
G  1573  130259.509750  0.598798  N  -1  -1.000000  -1.000000  0.000000  0.000000  24803.763834  557.497751
T  1585  132604.822086  0.685640  N  -1  -1.000000  -1.000000  0.000000  0.000000  0.000000  24888.292434
T  1598  164939.691616  0.923144  N  -1  -1.000000  -1.000000  0.000000  122.400000  0.000000  32215.405726
T  1610  158010.791002  0.876665  N  -1  -1.000000  -1.000000  0.000000  285.600000  0.000000  31180.052761
C  1619  175725.600000  0.972708  N  -1  -1.000000  -1.000000  0.000000  34149.600000  0.000000  0.000000
C  1630  326808.000000  1.763461  N  -1  -1.000000  -1.000000  0.000000  61200.000000  0.000000  0.000000
C  1641  192494.400000  0.973911  N  -1  -1.000000  -1.000000  0.000000  40881.600000  0.000000  0.000000
C  1653  169972.800000  0.868186  N  -1  -1.000000  -1.000000  0.000000  38311.200000  0.000000  79.642536
C  1664  213343.200000  1.081040  N  -1  -1.000000  -1.000000  0.000000  40881.600000  0.000000  1314.101840
T  1677  355564.101022  1.875076  N  -1  -1.000000  -1.000000  0.000000  0.000000  755.242809  63714.028630
T  1689  245020.261350  1.213138  N  -1  -1.000000  -1.000000  0.000000  0.000000  1192.488646  46989.096115
T  1701  201137.224131  0.942323  N  -1  -1.000000  -1.000000  38.684365  0.000000  2504.226156  38785.914928
G  1713  277253.610163  1.258518  N  -1  -1.000000  -1.000000  154.737460  0.000000  53820.987550  0.000000
G  1724  250621.363739  1.082443  N  -1  -1.000000  -1.000000  0.000000  0.000000  48733.035994  0.000000
G  1736  245573.161805  1.019847  N  -1  -1.000000  -1.000000  0.000000  163.200000  47540.547348  0.000000
C  1745  271279.200000  1.094844  N  -1  -1.000000  -1.000000  0.000000  45451.200000  0.000000  159.285072
T  1761  386425.583640  1.595311  N  -1  -1.000000  -1.000000  0.000000  122.400000  556.494701  63714.028630
C  1770  176133.600000  0.673245  N  -1  -1.000000  -1.000000  0.000000  33986.400000  119.248865  438.033947
T  1783  338202.028221  1.289690  N  -1  -1.000000  -1.000000  0.000000  0.000000  1748.983347  63714.028630
G  1795  298360.659195  1.086050  N  -1  -1.000000  -1.000000  0.000000  0.000000  50362.770477  79.642536
C  1803  162424.800000  0.603808  N  -1  -1.000000  -1.000000  0.000000  27050.400000  1271.987889  318.570143
T  1819  326136.184049  1.250805  N  -1  -1.000000  -1.000000  0.000000  0.000000  238.497729  63076.888344
T  1831  193292.434356  0.707406  N  -1  -1.000000  -1.000000  0.000000  0.000000  0.000000  37312.528016
C  1841  123664.800000  0.466933  N  -1  -1.000000  -1.000000  0.000000  24031.200000  0.000000  0.000000
G  1855  94564.349617  0.375033  N  -1  -1.000000  -1.000000  1160.530949  0.000000  18006.578553  0.000000
A  1865  245026.767785  1.033657  N  -1  -1.000000  -1.000000  46305.184881  0.000000  0.000000  0.000000
A  1876  236438.838759  1.008599  N  -1  -1.000000  -1.000000  44796.494647  0.000000  0.000000  995.531697
T  1888  259993.058078  1.184886  N  -1  -1.000000  -1.000000  0.000000  612.000000  0.000000  49338.550920
C  1898  160792.800000  0.705819  N  -1  -1.000000  -1.000000  116.053095  31701.600000  0.000000  0.000000
C  1910  367077.600000  1.747411  N  -1  -1.000000  -1.000000  1044.477854  63892.800000  0.000000  0.000000
A  1920  222976.679746  1.027821  N  -1  -1.000000  -1.000000  41701.745449  0.000000  0.000000  0.000000
A  1932  218566.662138  0.980136  N  -1  -1.000000  -1.000000  42436.748383  326.400000  0.000000  39.821268
C  1941  310977.600000  1.465221  N  -1  -1.000000  -1.000000  0.000000  52020.000000  198.748108  0.000000
G  1956  180065.785525  0.803837  N  -1  -1.000000  -1.000000  77.368730  0.000000  33469.181327  0.000000
G  1968  265447.972569  1.155891  N  -1  -1.000000  -1.000000  0.000000  0.000000  50323.020855  0.000000
C  1978  126684.000000  0.513439  N  -1  -1.000000  -1.000000  0.000000  24520.800000  39.749622  0.000000
G  1994  183404.753734  0.780771  N  -1  -1.000000  -1.000000  0.000000  0.000000  31680.448358  716.782822
T  2005  153351.702658  0.667912  N  -1  -1.000000  -1.000000  0.000000  0.000000  158.998486  29188.989366
T  2018  139613.365235  0.637695  N  -1  -1.000000  -1.000000  38.684365  0.000000  1669.484104  26958.998364
G  2030  202166.575095  0.932431  N  -1  -1.000000  -1.000000  696.318570  0.000000  39272.626070  0.000000
G  2042  257458.298642  1.285200  N  -1  -1.000000  -1.000000  1779.480789  0.000000  44559.325734  0.000000
A  2054  253189.168796  1.242502  N  -1  -1.000000  -1.000000  47852.559481  0.000000  39.749622  0.000000
A  2065  221274.567687  1.067742  N  -1  -1.000000  -1.000000  42127.273463  0.000000  794.992431  238.927607
G  2076  265090.225975  1.337046  N  -1  -1.000000  -1.000000  0.000000  734.400000  44320.828005  796.425358
C  2086  267036.000000  1.291476  N  -1  -1.000000  -1.000000  0.000000  46063.200000  0.000000  238.927607
T  2101  325180.473620  1.571475  N  -1  -1.000000  -1.000000  0.000000  938.400000  0.000000  53280.856442
C  2111  133456.800000  0.588495  N  -1  -1.000000  -1.000000  0.000000  29865.600000  0.000000  0.000000
C  2122  249369.600000  1.124392  N  -1  -1.000000  -1.000000  270.790555  46593.600000  0.000000  0.000000
C  2134  221299.200000  0.956417  N  -1  -1.000000  -1.000000  1470.005869  42146.400000  0.000000  0.000000
A  2146  229050.125048  0.956160  N  -1  -1.000000  -1.000000  42784.907668  0.000000  0.000000  0.000000
A  2158  199224.479648  0.822425  N  -1  -1.000000  -1.000000  38529.627520  0.000000  874.491674  159.285072
G  2168  227049.838172  0.960378  N  -1  -1.000000  -1.000000  0.000000  0.000000  37722.390831  716.782822
T  2182  146303.338241  0.625754  N  -1  -1.000000  -1.000000  154.737460  0.000000  3179.969722  25286.505112
G  2194  314141.258942  1.388126  N  -1  -1.000000  -1.000000  154.737460  0.000000  60260.426238  0.000000
G  2206  280870.825722  1.214781  N  -1  -1.000000  -1.000000  38.684365  0.000000  54059.485279  0.000000
G  2218  238020.733714  1.023329  N  -1  -1.000000  -1.000000  77.368730  0.000000  44877.322706  0.000000
G  2231  291960.970129  1.304104  N  -1  -1.000000  -1.000000  0.000000  816.000000  56126.465599  0.000000
C  2240  202776.000000  0.845855  N  -1  -1.000000  -1.000000  0.000000  38311.200000  0.000000  0.000000
C  2254  352512.000000  1.499606  N  -1  -1.000000  -1.000000  580.265475  61485.600000  0.000000  0.000000
C  2265  241576.800000  0.973351  N  -1  -1.000000  -1.000000  1895.533884  45614.400000  0.000000  0.000000
A  2277  228121.700288  0.914522  N  -1  -1.000000  -1.000000  42282.010923  0.000000  0.000000  0.000000
A  2289  192725.506332  0.763773  N  -1  -1.000000  -1.000000  37755.940221  367.200000  0.000000  39.821268
C  2297  294290.400000  1.182360  N  -1  -1.000000  -1.000000  0.000000  44676.000000  119.248865  79.642536
G  2313  175693.327157  0.666263  N  -1  -1.000000  -1.000000  0.000000  0.000000  28977.474094  119.463804
T  2325  150444.750102  0.602129  N  -1  -1.000000  -1.000000  0.000000  40.800000  1033.490160  24729.007362
G  2338  255828.564159  1.080301  N  -1  -1.000000  -1.000000  0.000000  652.800000  42174.348442  0.000000
C  2348  307183.200000  1.287478  N  -1  -1.000000  -1.000000  0.000000  46471.200000  0.000000  0.000000
C  2362  278378.400000  1.159353  N  -1  -1.000000  -1.000000  0.000000  46797.600000  596.244323  0.000000
G  2376  169850.132792  0.685777  N  -1  -1.000000  -1.000000  232.106190  0.000000  31203.452900  0.000000
G  2388  222120.885103  0.968230  N  -1  -1.000000  -1.000000  77.368730  0.000000  37523.642723  0.000000
T  2400  108672.240082  0.477756  N  -1  -1.000000  -1.000000  0.000000  571.200000  0.000000  18238.140695
C  2412  203224.800000  0.942957  N  -1  -1.000000  -1.000000  773.687300  34965.600000  0.000000  0.000000
A  2422  175278.857725  0.809345  N  -1  -1.000000  -1.000000  33191.185153  0.000000  0.000000  1433.565644
T  2435  356559.632720  1.742141  N  -1  -1.000000  -1.000000  0.000000  0.000000  516.745080  61205.288753
T  2448  196358.671984  0.881504  N  -1  -1.000000  -1.000000  193.421825  0.000000  1589.984861  38148.774642
G  2460  287310.264410  1.263760  N  -1  -1.000000  -1.000000  1005.793489  0.000000  47381.548862  79.642536
A  2472  187541.801424  0.813653  N  -1  -1.000000  -1.000000  35048.034672  0.000000  0.000000  398.212679
T  2484  248365.247853  1.136529  N  -1  -1.000000  -1.000000  0.000000  204.000000  0.000000  42330.007771
C  2496  169687.200000  0.787308  N  -1  -1.000000  -1.000000  0.000000  28927.200000  0.000000  517.676483
T  2509  251869.519427  1.168703  N  -1  -1.000000  -1.000000  0.000000  0.000000  715.493188  41772.510020
G  2522  217350.930519  0.994801  N  -1  -1.000000  -1.000000  0.000000  0.000000  40027.868879  0.000000
G  2534  196641.377703  0.857368  N  -1  -1.000000  -1.000000  0.000000  0.000000  36887.648779  159.285072
T  2546  124321.998364  0.543612  N  -1  -1.000000  -1.000000  0.000000  938.400000  0.000000  21025.629448
C  2558  154468.800000  0.690824  N  -1  -1.000000  -1.000000  0.000000  29702.400000  0.000000  0.000000
C  2570  265077.600000  1.303287  N  -1  -1.000000  -1.000000  0.000000  49694.400000  0.000000  756.604090
T  2583  338918.811043  1.611877  N  -1  -1.000000  -1.000000  0.000000  0.000000  79.499243  56307.272802
G  2596  264931.227489  1.229811  N  -1  -1.000000  -1.000000  0.000000  81.600000  44440.076869  0.000000
C  2605  193147.200000  0.865497  N  -1  -1.000000  -1.000000  0.000000  32232.000000  0.000000  0.000000
A  2618  157329.312375  0.722883  N  -1  -1.000000  -1.000000  26111.946362  0.000000  0.000000  0.000000
G  2630  89039.152224  0.411446  N  -1  -1.000000  -1.000000  386.843650  0.000000  17132.086879  0.000000
A  2643  283788.501495  1.418073  N  -1  -1.000000  -1.000000  47813.875116  0.000000  0.000000  0.000000
G  2654  165239.176695  0.799159  N  -1  -1.000000  -1.000000  0.000000  693.600000  31600.949115  79.642536
C  2665  191760.000000  0.941726  N  -1  -1.000000  -1.000000  0.000000  32721.600000  0.000000  0.000000
G  2680  159395.982330  0.757694  N  -1  -1.000000  -1.000000  348.159285  0.000000  30368.710848  796.425358
A  2690  253227.853161  1.200913  N  -1  -1.000000  -1.000000  41430.954894  0.000000  0.000000  716.782822
G  2703  272602.904444  1.300104  N  -1  -1.000000  -1.000000  464.212380  0.000000  46944.303025  1393.744376
A  2715  294001.173850  1.447953  N  -1  -1.000000  -1.000000  55202.588827  81.600000  0.000000  836.246626
T  2725  192376.545194  0.934079  N  -1  -1.000000  -1.000000  0.000000  0.000000  596.244323  36117.889980
G  2739  231859.542377  1.126209  N  -1  -1.000000  -1.000000  0.000000  0.000000  39193.126827  0.000000
G  2752  240485.210249  1.127297  N  -1  -1.000000  -1.000000  0.000000  0.000000  40425.365095  39.821268
T  2763  102101.730879  0.446886  N  -1  -1.000000  -1.000000  0.000000  0.000000  0.000000  17202.787730
G  2777  186743.721942  0.887966  N  -1  -1.000000  -1.000000  735.002935  0.000000  30686.707820  0.000000
A  2788  210404.261128  0.990345  N  -1  -1.000000  -1.000000  38916.471170  0.000000  0.000000  0.000000
A  2801  169360.149884  0.790221  N  -1  -1.000000  -1.000000  31953.285474  0.000000  0.000000  0.000000
G  2813  131014.752559  0.608476  N  -1  -1.000000  -1.000000  0.000000  0.000000  21663.543733  318.570143
T  2826  109070.452761  0.537042  N  -1  -1.000000  -1.000000  0.000000  0.000000  357.746594  18477.068303
G  2839  246566.902343  1.320363  N  -1  -1.000000  -1.000000  0.000000  0.000000  41737.102605  0.000000
G  2851  162774.700160  0.894375  N  -1  -1.000000  -1.000000  77.368730  0.000000  27307.989990  0.000000
A  2863  157754.840389  0.881124  N  -1  -1.000000  -1.000000  25841.155807  40.800000  0.000000  0.000000
G  2875  121395.344149  0.707318  N  -1  -1.000000  -1.000000  0.000000  571.200000  20073.558872  0.000000
C  2886  227296.800000  1.423107  N  -1  -1.000000  -1.000000  0.000000  34680.000000  0.000000  0.000000
A  2898  132377.896962  0.768575  N  -1  -1.000000  -1.000000  24680.624857  0.000000  0.000000  756.604090
T  2911  278908.160327  1.672095  N  -1  -1.000000  -1.000000  0.000000  693.600000  0.000000  45436.066667
A  2922  152919.294767  0.880608  N  -1  -1.000000  -1.000000  25879.840172  775.200000  0.000000  0.000000
C  2932  306489.600000  1.781834  N  -1  -1.000000  -1.000000  0.000000  51612.000000  0.000000  39.821268
A  2946  162435.648552  0.856930  N  -1  -1.000000  -1.000000  27272.477311  285.600000  0.000000  0.000000
C  2956  270871.200000  1.389853  N  -1  -1.000000  -1.000000  0.000000  43860.000000  0.000000  0.000000
G  2972  104024.759541  0.527182  N  -1  -1.000000  -1.000000  0.000000  0.000000  19079.818334  0.000000
G  2985  208725.262648  1.090249  N  -1  -1.000000  -1.000000  580.265475  0.000000  35059.166188  0.000000
A  2999  144524.787566  0.735329  N  -1  -1.000000  -1.000000  26344.052552  0.000000  0.000000  0.000000
A  3011  172222.792892  0.866062  N  -1  -1.000000  -1.000000  28510.376990  0.000000  0.000000  0.000000
G  3022  131054.502180  0.677810  N  -1  -1.000000  -1.000000  1237.899679  0.000000  21902.041462  0.000000
A  3036  320461.279496  1.658551  N  -1  -1.000000  -1.000000  54080.742242  0.000000  0.000000  0.000000
A  3047  168857.253139  0.855524  N  -1  -1.000000  -1.000000  31837.232379  40.800000  0.000000  159.285072
A  3059  166497.506875  0.836811  N  -1  -1.000000  -1.000000  31643.810554  326.400000  0.000000  318.570143
C  3067  264832.800000  1.431780  N  -1  -1.000000  -1.000000  502.896745  43778.400000  0.000000  796.425358
T  3082  234308.340286  1.200306  N  -1  -1.000000  -1.000000  0.000000  652.800000  0.000000  44042.322290
C  3093  109792.800000  0.573178  N  -1  -1.000000  -1.000000  0.000000  20644.800000  0.000000  0.000000
C  3106  223951.200000  1.165637  N  -1  -1.000000  -1.000000  193.421825  37699.200000  0.000000  278.748875
A  3117  182474.149612  0.942287  N  -1  -1.000000  -1.000000  30367.226509  122.400000  0.000000  1314.101840
T  3128  295195.058896  1.495073  N  -1  -1.000000  -1.000000  0.000000  0.000000  1550.235240  48462.483027
G  3141  236390.999232  1.127053  N  -1  -1.000000  -1.000000  0.000000  0.000000  43645.084439  79.642536
G  3153  228878.320763  1.039052  N  -1  -1.000000  -1.000000  0.000000  0.000000  37285.144994  318.570143
T  3166  92664.090389  0.438921  N  -1  -1.000000  -1.000000  0.000000  285.600000  834.742052  15092.260532
G  3180  246646.401586  1.212030  N  -1  -1.000000  -1.000000  38.684365  326.400000  37483.893102  0.000000
C  3190  212568.000000  1.004986  N  -1  -1.000000  -1.000000  38.684365  35700.000000  0.000000  0.000000
A  3203  146226.899625  0.708852  N  -1  -1.000000  -1.000000  24332.465573  0.000000  874.491674  0.000000
G  3215  93689.857943  0.474430  N  -1  -1.000000  -1.000000  0.000000  0.000000  17330.834987  0.000000
G  3228  281745.317396  1.438441  N  -1  -1.000000  -1.000000  0.000000  0.000000  46745.554918  238.927607
T  3241  113371.149693  0.562223  N  -1  -1.000000  -1.000000  0.000000  0.000000  675.743566  19114.208589
G  3253  197078.623540  1.012021  N  -1  -1.000000  -1.000000  1160.530949  0.000000  32475.440789  0.000000
A  3265  202280.544482  1.093846  N  -1  -1.000000  -1.000000  37910.677681  285.600000  0.000000  0.000000
A  3277  150404.811043  0.828609  N  -1  -1.000000  -1.000000  28935.905005  1672.800000  0.000000  0.000000
C  3284  268545.600000  1.546320  N  -1  -1.000000  -1.000000  1353.952774  44880.000000  0.000000  0.000000
G  3302  103110.518246  0.539124  N  -1  -1.000000  -1.000000  580.265475  204.000000  16933.338771  0.000000
A  3314  237019.104234  1.339832  N  -1  -1.000000  -1.000000  35976.459432  244.800000  0.000000  0.000000
C  3324  195268.800000  1.088775  N  -1  -1.000000  -1.000000  0.000000  32599.200000  0.000000  0.000000
G  3339  83792.202183  0.454771  N  -1  -1.000000  -1.000000  618.949840  0.000000  14270.114129  0.000000
A  3350  208470.042879  1.137554  N  -1  -1.000000  -1.000000  34893.297212  40.800000  0.000000  0.000000
T  3362  171271.273211  0.973497  N  -1  -1.000000  -1.000000  0.000000  0.000000  357.746594  25923.645399
G  3375  181735.269630  1.000061  N  -1  -1.000000  -1.000000  0.000000  0.000000  27069.492261  0.000000
T  3388  109428.844172  0.607298  N  -1  -1.000000  -1.000000  0.000000  40.800000  0.000000  18556.710838
T  3401  132684.464622  0.776365  N  -1  -1.000000  -1.000000  0.000000  0.000000  0.000000  22339.731288
A  3411  117058.888430  0.692113  N  -1  -1.000000  -1.000000  19961.132330  40.800000  0.000000  0.000000
T  3423  226782.120654  1.472765  N  -1  -1.000000  -1.000000  0.000000  40.800000  39.749622  34485.217996
G  3437  169333.387713  1.017928  N  -1  -1.000000  -1.000000  0.000000  40.800000  28500.478636  0.000000
T  3448  111857.941513  0.700941  N  -1  -1.000000  -1.000000  0.000000  326.400000  158.998486  18516.889571
G  3461  198748.107644  1.314111  N  -1  -1.000000  -1.000000  0.000000  244.800000  32674.188897  0.000000
C  3470  226032.000000  1.388940  N  -1  -1.000000  -1.000000  0.000000  38270.400000  158.998486  0.000000
T  3486  212167.715337  1.289826  N  -1  -1.000000  -1.000000  0.000000  40.800000  0.000000  35202.000818
T  3498  145188.342740  0.861228  N  -1  -1.000000  -1.000000  0.000000  0.000000  0.000000  23295.441718
A  3509  167580.669094  1.016083  N  -1  -1.000000  -1.000000  28084.848976  0.000000  0.000000  0.000000
G  3521  110503.947850  0.647193  N  -1  -1.000000  -1.000000  0.000000  0.000000  18364.325146  0.000000
G  3534  234165.020426  1.389495  N  -1  -1.000000  -1.000000  0.000000  0.000000  37523.642723  0.000000
G  3548  209242.007727  1.160934  N  -1  -1.000000  -1.000000  0.000000  0.000000  34741.169216  0.000000
T  3560  99194.778323  0.555769  N  -1  -1.000000  -1.000000  0.000000  0.000000  0.000000  16446.183640
T  3573  97840.855215  0.570607  N  -1  -1.000000  -1.000000  0.000000  0.000000  0.000000  17879.749284
T  3585  97004.608589  0.570393  N  -1  -1.000000  -1.000000  0.000000  0.000000  0.000000  15450.651943
G  3598  187618.213616  1.173406  N  -1  -1.000000  -1.000000  0.000000  0.000000  30249.461983  0.000000
T  3610  71877.388548  0.460603  N  -1  -1.000000  -1.000000  0.000000  40.800000  0.000000  12304.771779
T  3623  96287.825767  0.677980  N  -1  -1.000000  -1.000000  0.000000  0.000000  0.000000  16286.898569
G  3635  170009.131279  1.239752  N  -1  -1.000000  -1.000000  193.421825  0.000000  28182.481664  0.000000
A  3646  114815.195261  0.835783  N  -1  -1.000000  -1.000000  19496.919950  122.400000  0.000000  0.000000
T  3657  136467.485072  0.990291  N  -1  -1.000000  -1.000000  0.000000  40.800000  0.000000  22260.088753
G  3670  160310.223626  1.252074  N  -1  -1.000000  -1.000000  0.000000  0.000000  23174.029351  0.000000
G  3684  173467.348352  1.408671  N  -1  -1.000000  -1.000000  232.106190  0.000000  28261.980907  0.000000
A  3697  137600.286235  1.053844  N  -1  -1.000000  -1.000000  20657.450899  0.000000  0.000000  0.000000
G  3708  91742.126488  0.681866  N  -1  -1.000000  -1.000000  0.000000  0.000000  16655.091421  0.000000
G  3722  254516.826649  1.899103  N  -1  -1.000000  -1.000000  0.000000  0.000000  38239.135911  0.000000
T  3734  85297.155828  0.606194  N  -1  -1.000000  -1.000000  0.000000  0.000000  0.000000  12623.341922
G  3747  150134.320514  1.056902  N  -1  -1.000000  -1.000000  386.843650  0.000000  22379.036921  0.000000
A  3759  136439.755285  0.925417  N  -1  -1.000000  -1.000000  22436.931689  0.000000  0.000000  0.000000
G  3771  104501.754999  0.725308  N  -1  -1.000000  -1.000000  696.318570  0.000000  15899.848612  0.000000
A  3784  173576.745666  1.213418  N  -1  -1.000000  -1.000000  31334.335634  0.000000  0.000000  0.000000
A  3796  101739.879898  0.693246  N  -1  -1.000000  -1.000000  19226.129395  489.600000  0.000000  557.497751
T  3808  142878.709202  1.014032  N  -1  -1.000000  -1.000000  0.000000  775.200000  0.000000  23534.369325
C  3818  81559.200000  0.591683  N  -1  -1.000000  -1.000000  0.000000  14973.600000  0.000000  0.000000
C  3831  181723.200000  1.374206  N  -1  -1.000000  -1.000000  0.000000  27050.400000  0.000000  0.000000
G  3846  71112.072915  0.503496  N  -1  -1.000000  -1.000000  116.053095  0.000000  11606.889486  0.000000
A  3858  122049.171513  0.993107  N  -1  -1.000000  -1.000000  18413.757731  0.000000  0.000000  0.000000
G  3868  94961.845832  0.750263  N  -1  -1.000000  -1.000000  0.000000  0.000000  17291.085365  0.000000
G  3881  176210.072237  1.455629  N  -1  -1.000000  -1.000000  1005.793489  0.000000  28619.727501  0.000000
A  3895  146613.743275  1.172617  N  -1  -1.000000  -1.000000  24216.412478  408.000000  0.000000  0.000000
A  3906  124215.495952  0.961104  N  -1  -1.000000  -1.000000  20270.607250  693.600000  0.000000  0.000000
C  3915  189638.400000  1.525573  N  -1  -1.000000  -1.000000  502.896745  31497.600000  0.000000  0.000000
C  3928  149572.800000  1.123795  N  -1  -1.000000  -1.000000  0.000000  27254.400000  0.000000  0.000000
C  3941  126806.400000  0.947975  N  -1  -1.000000  -1.000000  0.000000  20685.600000  0.000000  557.497751
T  3956  219494.828630  1.587203  N  -1  -1.000000  -1.000000  0.000000  0.000000  0.000000  36396.638855
A  3967  149128.226999  1.049700  N  -1  -1.000000  -1.000000  22785.090973  122.400000  0.000000  238.927607
T  3978  200579.726380  1.338366  N  -1  -1.000000  -1.000000  0.000000  0.000000  357.746594  29905.772188
T  3991  102818.513701  0.651896  N  -1  -1.000000  -1.000000  0.000000  0.000000  874.491674  16486.004908
G  4004  202126.825474  1.275185  N  -1  -1.000000  -1.000000  0.000000  0.000000  29931.465011  39.821268
T  4016  60926.539877  0.378192  N  -1  -1.000000  -1.000000  0.000000  0.000000  158.998486  10154.423313
G  4029  158441.991414  1.038754  N  -1  -1.000000  -1.000000  154.737460  0.000000  23969.021782  0.000000
A  4040  162822.492202  1.044046  N  -1  -1.000000  -1.000000  24835.362317  81.600000  0.000000  597.319018
T  4051  121176.118200  0.790596  N  -1  -1.000000  -1.000000  0.000000  122.400000  0.000000  19392.957464
T  4065  93779.085890  0.623398  N  -1  -1.000000  -1.000000  0.000000  0.000000  635.993944  15530.294479
G  4077  192348.418578  1.307342  N  -1  -1.000000  -1.000000  0.000000  0.000000  27943.983935  0.000000
G  4090  120322.104368  0.833170  N  -1  -1.000000  -1.000000  0.000000  0.000000  19119.567955  0.000000
A  4103  124138.127222  0.877089  N  -1  -1.000000  -1.000000  18104.282811  0.000000  516.745080  0.000000
G  4115  144092.378042  1.076200  N  -1  -1.000000  -1.000000  0.000000  0.000000  23889.522539  0.000000
G  4128  225022.607474  1.630393  N  -1  -1.000000  -1.000000  0.000000  0.000000  37046.647265  0.000000
G  4140  157050.754660  1.119337  N  -1  -1.000000  -1.000000  0.000000  0.000000  25161.510428  39.821268
T  4153  87248.397955  0.581969  N  -1  -1.000000  -1.000000  0.000000  81.600000  0.000000  14415.298978
A  4163  55125.220097  0.386031  N  -1  -1.000000  -1.000000  10290.041085  81.600000  0.000000  557.497751
T  4176  185885.678528  1.407901  N  -1  -1.000000  -1.000000  0.000000  530.400000  0.000000  28034.172597
C  4187  81069.600000  0.585335  N  -1  -1.000000  -1.000000  0.000000  13056.000000  0.000000  0.000000
A  4198  114002.823597  0.830741  N  -1  -1.000000  -1.000000  20850.872724  0.000000  0.000000  0.000000
A  4210  112648.870822  0.870576  N  -1  -1.000000  -1.000000  18529.810826  0.000000  0.000000  438.033947
T  4223  124998.959918  0.971783  N  -1  -1.000000  -1.000000  0.000000  40.800000  0.000000  20826.523108
T  4236  80638.067485  0.626488  N  -1  -1.000000  -1.000000  0.000000  0.000000  158.998486  12941.912065
G  4248  156613.508823  1.279845  N  -1  -1.000000  -1.000000  0.000000  0.000000  28858.225230  0.000000
G  4261  89078.901846  0.771058  N  -1  -1.000000  -1.000000  38.684365  0.000000  13037.875861  0.000000
A  4274  109747.543449  1.009349  N  -1  -1.000000  -1.000000  16054.011467  0.000000  119.248865  0.000000
G  4285  98897.058364  0.891118  N  -1  -1.000000  -1.000000  38.684365  0.000000  17648.831959  0.000000
G  4299  204511.802766  1.772843  N  -1  -1.000000  -1.000000  696.318570  0.000000  29732.716904  0.000000
A  4312  145259.790501  1.239199  N  -1  -1.000000  -1.000000  24332.465573  81.600000  0.000000  39.821268
T  4323  131051.792638  1.059949  N  -1  -1.000000  -1.000000  0.000000  81.600000  0.000000  21941.518609
G  4335  142820.390153  1.139422  N  -1  -1.000000  -1.000000  0.000000  0.000000  18960.569469  0.000000
T  4348  69727.040082  0.543207  N  -1  -1.000000  -1.000000  0.000000  0.000000  0.000000  10234.065849
G  4361  129742.764670  1.056240  N  -1  -1.000000  -1.000000  0.000000  0.000000  17251.335743  0.000000
T  4374  68054.546830  0.532737  N  -1  -1.000000  -1.000000  0.000000  0.000000  0.000000  11030.491207
T  4387  58059.408589  0.488349  N  -1  -1.000000  -1.000000  0.000000  0.000000  0.000000  9596.925562
G  4400  116188.143729  1.003463  N  -1  -1.000000  -1.000000  0.000000  0.000000  18801.570983  0.000000
G  4412  92457.619676  0.794096  N  -1  -1.000000  -1.000000  0.000000  0.000000  14866.358452  0.000000
T  4424  56466.557873  0.487675  N  -1  -1.000000  -1.000000  0.000000  326.400000  0.000000  8521.751329
G  4438  121912.089229  1.207256  N  -1  -1.000000  -1.000000  77.368730  122.400000  18086.077796  0.000000
C  4448  132722.400000  1.345414  N  -1  -1.000000  -1.000000  38.684365  19828.800000  39.749622  0.000000
A  4460  82475.066138  0.834640  N  -1  -1.000000  -1.000000  12146.890604  0.000000  0.000000  0.000000
G  4473  45036.321192  0.485407  N  -1  -1.000000  -1.000000  348.159285  0.000000  6956.183768  0.000000
A  4486  127387.613880  1.410536  N  -1  -1.000000  -1.000000  18645.863920  0.000000  0.000000  0.000000
T  4498  87049.291616  0.966399  N  -1  -1.000000  -1.000000  0.000000  0.000000  0.000000  14056.907566
T  4511  58616.906339  0.637310  N  -1  -1.000000  -1.000000  38.684365  0.000000  39.749622  9676.568098
G  4523  160469.222112  1.743639  N  -1  -1.000000  -1.000000  502.896745  0.000000  21305.797139  0.000000
A  4535  95047.484756  0.985364  N  -1  -1.000000  -1.000000  13887.687028  0.000000  0.000000  0.000000
T  4547  90274.814315  0.933379  N  -1  -1.000000  -1.000000  0.000000  0.000000  0.000000  14694.047853
T  4560  75381.660123  0.753070  N  -1  -1.000000  -1.000000  0.000000  0.000000  0.000000  11906.559100
T  4573  43484.824540  0.455596  N  -1  -1.000000  -1.000000  0.000000  0.000000  0.000000  9238.534151
T  4585  78288.612679  0.904837  N  -1  -1.000000  -1.000000  0.000000  0.000000  0.000000  12702.984458
G  4598  90748.385950  1.053943  N  -1  -1.000000  -1.000000  348.159285  0.000000  13316.123212  0.000000
A  4609  93693.531982  1.033291  N  -1  -1.000000  -1.000000  13732.949568  0.000000  0.000000  0.000000
T  4621  110981.873620  1.271190  N  -1  -1.000000  -1.000000  0.000000  204.000000  0.000000  16486.004908
A  4632  62784.724363  0.699951  N  -1  -1.000000  -1.000000  9322.931960  204.000000  0.000000  0.000000
C  4643  173808.000000  1.928725  N  -1  -1.000000  -1.000000  0.000000  25663.200000  0.000000  39.821268
T  4657  152117.243354  1.663404  N  -1  -1.000000  -1.000000  0.000000  285.600000  0.000000  24171.509611
T  4670  89159.818814  0.917694  N  -1  -1.000000  -1.000000  0.000000  244.800000  0.000000  14694.047853
C  4681  43411.200000  0.447331  N  -1  -1.000000  -1.000000  0.000000  7792.800000  0.000000  0.000000
C  4694  130152.000000  1.386841  N  -1  -1.000000  -1.000000  116.053095  19339.200000  0.000000  0.000000
A  4704  100347.242759  0.978859  N  -1  -1.000000  -1.000000  14816.111787  81.600000  0.000000  238.927607
T  4716  171032.345603  1.633229  N  -1  -1.000000  -1.000000  0.000000  0.000000  635.993944  24967.934969
G  4729  128987.521861  1.144026  N  -1  -1.000000  -1.000000  0.000000  0.000000  20948.050546  0.000000
G  4741  112411.929683  0.966750  N  -1  -1.000000  -1.000000  0.000000  0.000000  18125.827417  0.000000
T  4754  46113.028221  0.396088  N  -1  -1.000000  -1.000000  0.000000  0.000000  953.990917  6809.436810
G  4767  130935.253316  1.141008  N  -1  -1.000000  -1.000000  154.737460  0.000000  21544.294869  0.000000
G  4778  114001.914545  1.032002  N  -1  -1.000000  -1.000000  464.212380  0.000000  20669.803195  0.000000
G  4791  98102.065933  0.919806  N  -1  -1.000000  -1.000000  696.318570  0.000000  12362.132295  0.000000
A  4806  130172.888159  1.210354  N  -1  -1.000000  -1.000000  17137.173686  0.000000  0.000000  39.821268
T  4817  97283.357464  0.837022  N  -1  -1.000000  -1.000000  0.000000  0.000000  0.000000  13698.516155
T  4831  59453.152965  0.526419  N  -1  -1.000000  -1.000000  0.000000  0.000000  0.000000  9596.925562
C  4842  74745.600000  0.686689  N  -1  -1.000000  -1.000000  386.843650  10118.400000  0.000000  0.000000
A  4853  103558.045052  1.043714  N  -1  -1.000000  -1.000000  14970.849247  0.000000  0.000000  0.000000
G  4866  51634.758366  0.534092  N  -1  -1.000000  -1.000000  0.000000  0.000000  6876.684524  0.000000
T  4879  43843.215951  0.483921  N  -1  -1.000000  -1.000000  0.000000  0.000000  0.000000  6411.224131
C  4891  59200.800000  0.655072  N  -1  -1.000000  -1.000000  0.000000  9547.200000  0.000000  0.000000
C  4904  127010.400000  1.526575  N  -1  -1.000000  -1.000000  0.000000  18115.200000  0.000000  0.000000
T  4917  128304.125153  1.518384  N  -1  -1.000000  -1.000000  0.000000  0.000000  0.000000  20667.238037
T  4930  102858.334969  1.175247  N  -1  -1.000000  -1.000000  0.000000  0.000000  119.248865  16804.575051
C  4941  73236.000000  0.863742  N  -1  -1.000000  -1.000000  0.000000  10689.600000  79.499243  0.000000
G  4955  47580.296970  0.577540  N  -1  -1.000000  -1.000000  0.000000  0.000000  7711.426577  0.000000
C  4965  64260.000000  0.791407  N  -1  -1.000000  -1.000000  0.000000  9465.600000  79.499243  159.285072
T  4979  165775.938241  2.068357  N  -1  -1.000000  -1.000000  0.000000  0.000000  0.000000  23932.582004
T  4992  72036.673620  0.834044  N  -1  -1.000000  -1.000000  0.000000  0.000000  0.000000  11826.916564
C  5003  43411.200000  0.491018  N  -1  -1.000000  -1.000000  0.000000  6405.600000  0.000000  39.821268
T  5016  119623.088753  1.353702  N  -1  -1.000000  -1.000000  0.000000  0.000000  119.248865  17680.642945
G  5029  96949.326909  1.026901  N  -1  -1.000000  -1.000000  425.528015  0.000000  13077.625483  0.000000
A  5040  101933.301723  1.115201  N  -1  -1.000000  -1.000000  13423.474648  0.000000  39.749622  0.000000
C  5050  118156.800000  1.331098  N  -1  -1.000000  -1.000000  889.740395  17299.200000  0.000000  0.000000
G  5065  43366.837088  0.480273  N  -1  -1.000000  -1.000000  696.318570  0.000000  5882.943986  0.000000
A  5075  126149.714201  1.444859  N  -1  -1.000000  -1.000000  17872.176621  0.000000  79.499243  0.000000
A  5089  71295.284659  0.749165  N  -1  -1.000000  -1.000000  11721.362589  0.000000  0.000000  0.000000
G  5100  44002.831032  0.458985  N  -1  -1.000000  -1.000000  348.159285  0.000000  6518.937931  0.000000
C  5112  87842.400000  1.049585  N  -1  -1.000000  -1.000000  270.790555  12036.000000  0.000000  0.000000
A  5124  69051.591490  0.809770  N  -1  -1.000000  -1.000000  10328.725450  0.000000  0.000000  0.000000
T  5136  109548.307975  1.247176  N  -1  -1.000000  -1.000000  0.000000  0.000000  357.746594  16087.792229
G  5149  109549.956933  1.261665  N  -1  -1.000000  -1.000000  232.106190  0.000000  15860.098990  0.000000
C  5159  120808.800000  1.371429  N  -1  -1.000000  -1.000000  0.000000  15952.800000  397.496215  0.000000
T  5175  121176.118200  1.346742  N  -1  -1.000000  -1.000000  77.368730  0.000000  0.000000  18039.034356
A  5185  76595.042661  0.848424  N  -1  -1.000000  -1.000000  10328.725450  0.000000  0.000000  39.821268
C  5195  96247.200000  1.028260  N  -1  -1.000000  -1.000000  270.790555  13872.000000  0.000000  0.000000
T  5210  115362.213088  1.273148  N  -1  -1.000000  -1.000000  0.000000  0.000000  0.000000  16565.647444
T  5223  69010.257260  0.726283  N  -1  -1.000000  -1.000000  0.000000  0.000000  278.247351  11070.312474
G  5235  111259.190659  1.140895  N  -1  -1.000000  -1.000000  116.053095  0.000000  14667.610344  0.000000
C  5246  81232.800000  0.813460  N  -1  -1.000000  -1.000000  0.000000  10893.600000  198.748108  0.000000
T  5261  125237.887526  1.239010  N  -1  -1.000000  -1.000000  0.000000  0.000000  0.000000  18238.140695
C  5272  66748.800000  0.650269  N  -1  -1.000000  -1.000000  0.000000  9588.000000  0.000000  199.106339
T  5286  147537.797546  1.499858  N  -1  -1.000000  -1.000000  0.000000  0.000000  0.000000  20109.740286
C  5297  58262.400000  0.576623  N  -1  -1.000000  -1.000000  425.528015  8568.000000  0.000000  0.000000
A  5308  99264.080539  1.047649  N  -1  -1.000000  -1.000000  14545.321233  0.000000  0.000000  79.642536
T  5320  123645.036810  1.274477  N  -1  -1.000000  -1.000000  0.000000  0.000000  0.000000  19870.812679
T  5333  87128.934151  0.873420  N  -1  -1.000000  -1.000000  0.000000  0.000000  0.000000  13857.801227
T  5346  51966.754601  0.536112  N  -1  -1.000000  -1.000000  116.053095  0.000000  0.000000  8601.393865
C  5357  57120.000000  0.599821  N  -1  -1.000000  -1.000000  928.424760  7752.000000  0.000000  0.000000
A  5367  88703.248900  0.987628  N  -1  -1.000000  -1.000000  14119.793218  40.800000  0.000000  0.000000
A  5378  61237.349764  0.676196  N  -1  -1.000000  -1.000000  12611.102984  0.000000  0.000000  0.000000
A  5391  99031.974349  1.176691  N  -1  -1.000000  -1.000000  14274.530678  81.600000  0.000000  0.000000
C  5402  105427.200000  1.206402  N  -1  -1.000000  -1.000000  309.474920  16972.800000  0.000000  0.000000
C  5415  85272.000000  1.025166  N  -1  -1.000000  -1.000000  0.000000  13219.200000  0.000000  0.000000
C  5429  86169.600000  1.003376  N  -1  -1.000000  -1.000000  0.000000  12484.800000  0.000000  0.000000
T  5442  148214.759100  1.752565  N  -1  -1.000000  -1.000000  0.000000  0.000000  0.000000  20030.097751
A  5453  92881.160318  1.067266  N  -1  -1.000000  -1.000000  13423.474648  0.000000  0.000000  0.000000
G  5464  40624.113202  0.463733  N  -1  -1.000000  -1.000000  193.421825  0.000000  5485.447771  0.000000
T  5477  39064.663804  0.451781  N  -1  -1.000000  -1.000000  0.000000  0.000000  0.000000  7008.543149
T  5490  54993.170961  0.649557  N  -1  -1.000000  -1.000000  0.000000  0.000000  0.000000  9676.568098
T  5502  37312.528016  0.458996  N  -1  -1.000000  -1.000000  0.000000  0.000000  0.000000  7765.147239
T  5515  75102.911247  0.951885  N  -1  -1.000000  -1.000000  0.000000  0.000000  0.000000  10711.921063
C  5527  46104.000000  0.602618  N  -1  -1.000000  -1.000000  0.000000  6772.800000  0.000000  79.642536
T  5539  113928.647444  1.614317  N  -1  -1.000000  -1.000000  0.000000  0.000000  476.995458  15012.617996
G  5552  90509.888221  1.232441  N  -1  -1.000000  -1.000000  0.000000  0.000000  14309.863750  0.000000
G  5565  94246.352645  1.275779  N  -1  -1.000000  -1.000000  0.000000  0.000000  13475.121698  0.000000
T  5577  41891.973824  0.611769  N  -1  -1.000000  -1.000000  0.000000  0.000000  317.996972  6291.760327
G  5589  84110.199155  1.327123  N  -1  -1.000000  -1.000000  386.843650  0.000000  10851.646677  0.000000
A  5601  86923.768111  1.283454  N  -1  -1.000000  -1.000000  13887.687028  0.000000  79.499243  0.000000
A  5613  64293.414597  0.886655  N  -1  -1.000000  -1.000000  10522.147275  0.000000  0.000000  0.000000
T  5625  80239.854806  1.092555  N  -1  -1.000000  -1.000000  0.000000  81.600000  0.000000  10711.921063
C  5637  53570.400000  0.689140  N  -1  -1.000000  -1.000000  0.000000  7792.800000  0.000000  0.000000
G  5652  57398.453488  0.759421  N  -1  -1.000000  -1.000000  0.000000  0.000000  7751.176198  0.000000
T  5663  28750.955419  0.374794  N  -1  -1.000000  -1.000000  0.000000  0.000000  357.746594  4818.373415
G  5676  76796.268794  1.126152  N  -1  -1.000000  -1.000000  309.474920  0.000000  11169.643650  0.000000
A  5687  90134.570404  1.348872  N  -1  -1.000000  -1.000000  11953.468779  0.000000  39.749622  0.000000
T  5699  61205.288753  0.921614  N  -1  -1.000000  -1.000000  0.000000  0.000000  79.499243  8959.785276
G  5712  73695.798314  1.078333  N  -1  -1.000000  -1.000000  193.421825  0.000000  10692.648191  0.000000
A  5723  107735.956470  1.600811  N  -1  -1.000000  -1.000000  14816.111787  0.000000  39.749622  0.000000
T  5735  63634.386094  0.917159  N  -1  -1.000000  -1.000000  0.000000  0.000000  0.000000  10234.065849
T  5748  49139.444581  0.708917  N  -1  -1.000000  -1.000000  0.000000  0.000000  0.000000  7804.968507
A  5758  62784.724363  0.948322  N  -1  -1.000000  -1.000000  8433.191566  0.000000  0.000000  477.855215
T  5771  131529.647853  1.959398  N  -1  -1.000000  -1.000000  0.000000  0.000000  0.000000  17242.608998
A  5782  61237.349764  0.821529  N  -1  -1.000000  -1.000000  7968.979186  0.000000  0.000000  159.285072
G  5796  64672.634227  0.831382  N  -1  -1.000000  -1.000000  0.000000  0.000000  8546.168629  0.000000
T  5809  35202.000818  0.459694  N  -1  -1.000000  -1.000000  0.000000  0.000000  0.000000  5017.479755
T  5822  35162.179550  0.494659  N  -1  -1.000000  -1.000000  0.000000  0.000000  0.000000  6212.117791
T  5835  38626.629857  0.564062  N  -1  -1.000000  -1.000000  38.684365  0.000000  0.000000  6291.760327
A  5845  71952.918863  1.107437  N  -1  -1.000000  -1.000000  10676.884735  0.000000  0.000000  119.463804
T  5857  105247.611043  1.714293  N  -1  -1.000000  -1.000000  0.000000  0.000000  0.000000  15171.903067
T  5871  66262.589775  1.010786  N  -1  -1.000000  -1.000000  38.684365  0.000000  0.000000  9636.746830
A  5880  69012.907125  1.025942  N  -1  -1.000000  -1.000000  9245.563230  0.000000  0.000000  477.855215
T  5893  95849.791820  1.411826  N  -1  -1.000000  -1.000000  0.000000  0.000000  0.000000  13738.337423
T  5907  57024.055624  0.886531  N  -1  -1.000000  -1.000000  0.000000  0.000000  0.000000  9198.712883
A  5917  71372.653389  1.116920  N  -1  -1.000000  -1.000000  10599.516005  0.000000  0.000000  159.285072
T  5930  94814.438855  1.468367  N  -1  -1.000000  -1.000000  0.000000  326.400000  0.000000  13937.443763
C  5942  50796.000000  0.720178  N  -1  -1.000000  -1.000000  0.000000  8160.000000  0.000000  0.000000
C  5955  102816.000000  1.426099  N  -1  -1.000000  -1.000000  116.053095  14810.400000  0.000000  0.000000
A  5965  76053.461551  0.968650  N  -1  -1.000000  -1.000000  11063.728384  448.800000  0.000000  0.000000
T  5978  125675.921472  1.592347  N  -1  -1.000000  -1.000000  38.684365  326.400000  0.000000  18596.532106
A  5990  72107.656323  0.890572  N  -1  -1.000000  -1.000000  10676.884735  530.400000  0.000000  0.000000
C  6000  111506.400000  1.367299  N  -1  -1.000000  -1.000000  154.737460  18115.200000  0.000000  0.000000
C  6013  81232.800000  0.946751  N  -1  -1.000000  -1.000000  232.106190  13056.000000  0.000000  0.000000
A  6024  80540.847889  0.954955  N  -1  -1.000000  -1.000000  11643.993859  571.200000  0.000000  0.000000
C  6035  85516.800000  0.986448  N  -1  -1.000000  -1.000000  618.949840  12566.400000  0.000000  0.000000
A  6048  78567.945275  0.891743  N  -1  -1.000000  -1.000000  11411.887669  0.000000  0.000000  0.000000
T  6061  105048.504703  1.214695  N  -1  -1.000000  -1.000000  77.368730  40.800000  39.749622  15371.009407
A  6073  68664.747840  0.747114  N  -1  -1.000000  -1.000000  9245.563230  0.000000  39.749622  0.000000
G  6085  42770.592765  0.483330  N  -1  -1.000000  -1.000000  38.684365  0.000000  6280.440202  0.000000
T  6098  33011.831084  0.387630  N  -1  -1.000000  -1.000000  0.000000  0.000000  0.000000  5973.190184
T  6111  46750.168507  0.615970  N  -1  -1.000000  -1.000000  0.000000  0.000000  0.000000  7247.470757
T  6124  37670.919427  0.513500  N  -1  -1.000000  -1.000000  0.000000  0.000000  0.000000  6769.615542
T  6136  54316.209407  0.823253  N  -1  -1.000000  -1.000000  0.000000  0.000000  0.000000  8521.751329
T  6148  64470.632720  1.018721  N  -1  -1.000000  -1.000000  0.000000  0.000000  0.000000  10472.993456
C  6159  44594.400000  0.723010  N  -1  -1.000000  -1.000000  0.000000  6528.000000  0.000000  438.033947
T  6172  106681.176687  1.852535  N  -1  -1.000000  -1.000000  0.000000  0.000000  0.000000  17362.072802
T  6184  75700.230266  1.253358  N  -1  -1.000000  -1.000000  0.000000  0.000000  0.000000  13459.588548
T  6197  99592.991002  1.733165  N  -1  -1.000000  -1.000000  0.000000  0.000000  0.000000  14574.584049
A  6206  60695.768654  1.002309  N  -1  -1.000000  -1.000000  9671.091245  0.000000  0.000000  517.676483
G  6218  45394.067786  0.728071  N  -1  -1.000000  -1.000000  0.000000  0.000000  6677.936417  119.463804
A  6231  101933.301723  1.603061  N  -1  -1.000000  -1.000000  15435.061627  0.000000  0.000000  119.463804
T  6242  72753.456442  1.052796  N  -1  -1.000000  -1.000000  0.000000  0.000000  0.000000  11946.380368
T  6254  48263.376687  0.664664  N  -1  -1.000000  -1.000000  0.000000  0.000000  0.000000  7605.862168
A  6263  53307.054943  0.740294  N  -1  -1.000000  -1.000000  9555.038150  0.000000  0.000000  597.319018
A  6275  69631.856964  0.982230  N  -1  -1.000000  -1.000000  11450.572034  0.000000  0.000000  0.000000
G  6288  46228.809838  0.629860  N  -1  -1.000000  -1.000000  502.896745  0.000000  5803.444743  0.000000
A  6301  105956.475681  1.573219  N  -1  -1.000000  -1.000000  17137.173686  0.000000  0.000000  0.000000
A  6313  52533.367643  0.746470  N  -1  -1.000000  -1.000000  9748.459975  0.000000  0.000000  0.000000
G  6324  42055.099577  0.640403  N  -1  -1.000000  -1.000000  309.474920  0.000000  6797.185281  0.000000
A  6336  112764.923917  1.767318  N  -1  -1.000000  -1.000000  16982.436226  0.000000  79.499243  0.000000
G  6347  63599.394446  0.901572  N  -1  -1.000000  -1.000000  0.000000  40.800000  9539.909167  39.821268
T  6357  38268.238446  0.573656  N  -1  -1.000000  -1.000000  0.000000  40.800000  39.749622  6769.615542
T  6368  30702.197546  0.485327  N  -1  -1.000000  -1.000000  0.000000  0.000000  0.000000  6411.224131
T  6377  25605.075256  0.416311  T  6387  50055.333742  0.852228  0.000000  122.400000  0.000000  6371.402863
G  6394  58749.940620  1.000262  A  6395  40193.055214  0.697234  5725.286017  0.000000  11129.894028  756.604090
G  6405  34065.425650  0.590938  N  -1  -1.000000  -1.000000  928.424760  0.000000  6200.940958  0.000000
G  6416  22697.033893  0.402216  N  -1  -1.000000  -1.000000  502.896745  0.000000  4571.206476  0.000000
G  6425  16575.592178  0.344578  N  -1  -1.000000  -1.000000  0.000000  0.000000  5564.947014  0.000000
G  6433  14071.366021  0.316152  N  -1  -1.000000  -1.000000  193.421825  0.000000  4809.704205  0.000000
A  6446  29516.170480  0.707654  G  6445  6439.438688  0.111706  3056.064833  0.000000  3179.969722  0.000000
G  6461  15303.604289  0.458397  A  6457  13578.212108  0.242576  1934.218249  734.400000  3060.720858  0.000000
C  6470  24316.800000  0.851564  G  6469  2583.725399  0.055078  0.000000  4977.600000  2424.726913  0.000000
C  6482  56834.400000  2.092553  N  -1  -1.000000  -1.000000  0.000000  8486.400000  0.000000  0.000000
C  6491  27825.600000  0.934575  N  -1  -1.000000  -1.000000  270.790555  5916.000000  0.000000  0.000000
A  6505  27543.267866  0.918244  N  -1  -1.000000  -1.000000  2437.114994  1795.200000  0.000000  0.000000
A  6520  18297.704636  0.680847  N  -1  -1.000000  -1.000000  2321.061899  571.200000  0.000000  0.000000
N  6528  -1.000000  -1.000000  N  -1  -1.000000  -1.000000  1392.637139  408.000000  0.000000  0.000000
N  6540  -1.000000  -1.000000  N  -1  -1.000000  -1.000000  0.000000  367.200000  0.000000  0.000000
C  6550  8160.000000  0.322553  N  -1  -1.000000  -1.000000  0.000000  408.000000  0.000000  0.000000
N  6563  -1.000000  -1.000000  N  -1  -1.000000  -1.000000  0.000000  367.200000  0.000000  0.000000
N  6574  -1.000000  -1.000000  N  -1  -1.000000  -1.000000  0.000000  81.600000  0.000000  0.000000
N  6586  -1.000000  -1.000000  N  -1  -1.000000  -1.000000  0.000000  81.600000  0.000000  0.000000
N  6598  -1.000000  -1.000000  N  -1  -1.000000  -1.000000  0.000000  0.000000  0.000000  0.000000
N  6609  -1.000000  -1.000000  N  -1  -1.000000  -1.000000  0.000000  0.000000  0.000000  0.000000
N  6626  -1.000000  -1.000000  N  -1  -1.000000  -1.000000  0.000000  0.000000  0.000000  0.000000
N  6643  -1.000000  -1.000000  N  -1  -1.000000  -1.000000  0.000000  0.000000  0.000000  0.000000
N  6660  -1.000000  -1.000000  N  -1  -1.000000  -1.000000  0.000000  0.000000  0.000000  0.000000
N  6677  -1.000000  -1.000000  N  -1  -1.000000  -1.000000  0.000000  0.000000  0.000000  0.000000
N  6694  -1.000000  -1.000000  N  -1  -1.000000  -1.000000  0.000000  0.000000  0.000000  0.000000
N  6711  -1.000000  -1.000000  N  -1  -1.000000  -1.000000  0.000000  0.000000  0.000000  0.000000
N  6728  -1.000000  -1.000000  N  -1  -1.000000  -1.000000  0.000000  0.000000  0.000000  0.000000
N  6745  -1.000000  -1.000000  N  -1  -1.000000  -1.000000  0.000000  0.000000  0.000000  0.000000
N  6762  -1.000000  -1.000000  N  -1  -1.000000  -1.000000  0.000000  0.000000  0.000000  0.000000
N  6779  -1.000000  -1.000000  N  -1  -1.000000  -1.000000  0.000000  0.000000  0.000000  0.000000
N  6796  -1.000000  -1.000000  N  -1  -1.000000  -1.000000  0.000000  0.000000  0.000000  0.000000
N  6813  -1.000000  -1.000000  N  -1  -1.000000  -1.000000  0.000000  0.000000  0.000000  0.000000
N  6830  -1.000000  -1.000000  N  -1  -1.000000  -1.000000  0.000000  0.000000  0.000000  0.000000
N  6847  -1.000000  -1.000000  N  -1  -1.000000  -1.000000  0.000000  0.000000  0.000000  0.000000
N  6864  -1.000000  -1.000000  N  -1  -1.000000  -1.000000  0.000000  0.000000  0.000000  0.000000
N  6881  -1.000000  -1.000000  N  -1  -1.000000  -1.000000  0.000000  0.000000  0.000000  0.000000
N  6898  -1.000000  -1.000000  N  -1  -1.000000  -1.000000  0.000000  0.000000  0.000000  0.000000
N  6915  -1.000000  -1.000000  N  -1  -1.000000  -1.000000  0.000000  0.000000  0.000000  0.000000
N  6932  -1.000000  -1.000000  N  -1  -1.000000  -1.000000  0.000000  0.000000  0.000000  0.000000
N  6949  -1.000000  -1.000000  N  -1  -1.000000  -1.000000  0.000000  0.000000  0.000000  0.000000
N  6966  -1.000000  -1.000000  N  -1  -1.000000  -1.000000  0.000000  0.000000  0.000000  0.000000
N  6983  -1.000000  -1.000000  N  -1  -1.000000  -1.000000  0.000000  0.000000  0.000000  0.000000
N  7000  -1.000000  -1.000000  N  -1  -1.000000  -1.000000  0.000000  0.000000  0.000000  0.000000
N  7017  -1.000000  -1.000000  N  -1  -1.000000  -1.000000  0.000000  0.000000  0.000000  0.000000
N  7034  -1.000000  -1.000000  N  -1  -1.000000  -1.000000  0.000000  0.000000  0.000000  0.000000
N  7051  -1.000000  -1.000000  N  -1  -1.000000  -1.000000  0.000000  0.000000  0.000000  0.000000
N  7068  -1.000000  -1.000000  N  -1  -1.000000  -1.000000  0.000000  0.000000  0.000000  0.000000
N  7085  -1.000000  -1.000000  N  -1  -1.000000  -1.000000  0.000000  0.000000  0.000000  0.000000
N  7102  -1.000000  -1.000000  N  -1  -1.000000  -1.000000  0.000000  0.000000  0.000000  0.000000
N  7119  -1.000000  -1.000000  N  -1  -1.000000  -1.000000  0.000000  0.000000  0.000000  0.000000
N  7136  -1.000000  -1.000000  N  -1  -1.000000  -1.000000  0.000000  0.000000  0.000000  0.000000
N  7153  -1.000000  -1.000000  N  -1  -1.000000  -1.000000  0.000000  0.000000  0.000000  0.000000
N  7170  -1.000000  -1.000000  N  -1  -1.000000  -1.000000  0.000000  0.000000  0.000000  0.000000
N  7187  -1.000000  -1.000000  N  -1  -1.000000  -1.000000  0.000000  0.000000  0.000000  0.000000
N  7204  -1.000000  -1.000000  N  -1  -1.000000  -1.000000  0.000000  0.000000  0.000000  0.000000
N  7221  -1.000000  -1.000000  N  -1  -1.000000  -1.000000  0.000000  0.000000  0.000000  0.000000
N  7238  -1.000000  -1.000000  N  -1  -1.000000  -1.000000  0.000000  0.000000  39.749622  0.000000
N  7255  -1.000000  -1.000000  N  -1  -1.000000  -1.000000  0.000000  0.000000  0.000000  0.000000
N  7272  -1.000000  -1.000000  N  -1  -1.000000  -1.000000  0.000000  0.000000  0.000000  0.000000
N  7289  -1.000000  -1.000000  N  -1  -1.000000  -1.000000  0.000000  0.000000  0.000000  0.000000
N  7306  -1.000000  -1.000000  N  -1  -1.000000  -1.000000  0.000000  0.000000  0.000000  0.000000
N  7323  -1.000000  -1.000000  N  -1  -1.000000  -1.000000  0.000000  0.000000  0.000000  0.000000
N  7340  -1.000000  -1.000000  N  -1  -1.000000  -1.000000  0.000000  0.000000  0.000000  0.000000
N  7357  -1.000000  -1.000000  N  -1  -1.000000  -1.000000  0.000000  0.000000  0.000000  0.000000
N  7374  -1.000000  -1.000000  N  -1  -1.000000  -1.000000  0.000000  0.000000  0.000000  79.642536
N  7391  -1.000000  -1.000000  N  -1  -1.000000  -1.000000  0.000000  0.000000  0.000000  0.000000
N  7408  -1.000000  -1.000000  N  -1  -1.000000  -1.000000  0.000000  0.000000  0.000000  0.000000
N  7425  -1.000000  -1.000000  N  -1  -1.000000  -1.000000  0.000000  0.000000  0.000000  0.000000
N  7442  -1.000000  -1.000000  N  -1  -1.000000  -1.000000  0.000000  0.000000  0.000000  0.000000
N  7459  -1.000000  -1.000000  N  -1  -1.000000  -1.000000  0.000000  0.000000  0.000000  0.000000
N  7476  -1.000000  -1.000000  N  -1  -1.000000  -1.000000  0.000000  0.000000  0.000000  0.000000
N  7493  -1.000000  -1.000000  N  -1  -1.000000  -1.000000  0.000000  0.000000  0.000000  0.000000
N  7510  -1.000000  -1.000000  N  -1  -1.000000  -1.000000  0.000000  0.000000  0.000000  0.000000
N  7527  -1.000000  -1.000000  N  -1  -1.000000  -1.000000  0.000000  0.000000  0.000000  0.000000
N  7544  -1.000000  -1.000000  N  -1  -1.000000  -1.000000  0.000000  0.000000  0.000000  79.642536
N  7561  -1.000000  -1.000000  N  -1  -1.000000  -1.000000  0.000000  0.000000  0.000000  0.000000
N  7578  -1.000000  -1.000000  N  -1  -1.000000  -1.000000  0.000000  0.000000  0.000000  0.000000
N  7595  -1.000000  -1.000000  N  -1  -1.000000  -1.000000  0.000000  0.000000  0.000000  0.000000
N  7612  -1.000000  -1.000000  N  -1  -1.000000  -1.000000  0.000000  0.000000  0.000000  0.000000
N  7629  -1.000000  -1.000000  N  -1  -1.000000  -1.000000  0.000000  0.000000  0.000000  0.000000
N  7646  -1.000000  -1.000000  N  -1  -1.000000  -1.000000  0.000000  0.000000  0.000000  0.000000
N  7663  -1.000000  -1.000000  N  -1  -1.000000  -1.000000  0.000000  0.000000  0.000000  0.000000
N  7680  -1.000000  -1.000000  N  -1  -1.000000  -1.000000  0.000000  0.000000  0.000000  0.000000
N  7697  -1.000000  -1.000000  N  -1  -1.000000  -1.000000  0.000000  0.000000  0.000000  0.000000
N  7714  -1.000000  -1.000000  N  -1  -1.000000  -1.000000  0.000000  0.000000  0.000000  0.000000
N  7731  -1.000000  -1.000000  N  -1  -1.000000  -1.000000  0.000000  0.000000  0.000000  0.000000
N  7748  -1.000000  -1.000000  N  -1  -1.000000  -1.000000  0.000000  0.000000  0.000000  0.000000
N  7765  -1.000000  -1.000000  N  -1  -1.000000  -1.000000  0.000000  0.000000  0.000000  0.000000
N  7782  -1.000000  -1.000000  N  -1  -1.000000  -1.000000  0.000000  0.000000  0.000000  0.000000
N  7799  -1.000000  -1.000000  N  -1  -1.000000  -1.000000  0.000000  0.000000  0.000000  0.000000
N  7816  -1.000000  -1.000000  N  -1  -1.000000  -1.000000  0.000000  0.000000  0.000000  0.000000
N  7833  -1.000000  -1.000000  N  -1  -1.000000  -1.000000  0.000000  0.000000  0.000000  0.000000
N  7850  -1.000000  -1.000000  N  -1  -1.000000  -1.000000  0.000000  0.000000  0.000000  0.000000
N  7867  -1.000000  -1.000000  N  -1  -1.000000  -1.000000  0.000000  0.000000  0.000000  0.000000
N  7884  -1.000000  -1.000000  N  -1  -1.000000  -1.000000  0.000000  0.000000  0.000000  0.000000
N  7901  -1.000000  -1.000000  N  -1  -1.000000  -1.000000  0.000000  0.000000  0.000000  0.000000
N  7918  -1.000000  -1.000000  N  -1  -1.000000  -1.000000  0.000000  0.000000  0.000000  0.000000
N  7935  -1.000000  -1.000000  N  -1  -1.000000  -1.000000  0.000000  0.000000  0.000000  0.000000
N  7952  -1.000000  -1.000000  N  -1  -1.000000  -1.000000  0.000000  0.000000  0.000000  0.000000
N  7969  -1.000000  -1.000000  N  -1  -1.000000  -1.000000  0.000000  0.000000  0.000000  0.000000
N  7986  -1.000000  -1.000000  N  -1  -1.000000  -1.000000  0.000000  0.000000  0.000000  0.000000
N  8003  -1.000000  -1.000000  N  -1  -1.000000  -1.000000  0.000000  0.000000  0.000000  0.000000
N  8020  -1.000000  -1.000000  N  -1  -1.000000  -1.000000  0.000000  0.000000  0.000000  0.000000
N  8037  -1.000000  -1.000000  N  -1  -1.000000  -1.000000  0.000000  0.000000  0.000000  0.000000
N  8054  -1.000000  -1.000000  N  -1  -1.000000  -1.000000  0.000000  0.000000  0.000000  0.000000
N  8071  -1.000000  -1.000000  N  -1  -1.000000  -1.000000  0.000000  0.000000  0.000000  79.642536
N  8088  -1.000000  -1.000000  N  -1  -1.000000  -1.000000  0.000000  0.000000  0.000000  0.000000
N  8105  -1.000000  -1.000000  N  -1  -1.000000  -1.000000  0.000000  0.000000  0.000000  0.000000
N  8122  -1.000000  -1.000000  N  -1  -1.000000  -1.000000  0.000000  0.000000  0.000000  0.000000
N  8139  -1.000000  -1.000000  N  -1  -1.000000  -1.000000  0.000000  0.000000  0.000000  0.000000
N  8156  -1.000000  -1.000000  N  -1  -1.000000  -1.000000  0.000000  0.000000  0.000000  0.000000
N  8173  -1.000000  -1.000000  N  -1  -1.000000  -1.000000  0.000000  0.000000  0.000000  0.000000
N  8190  -1.000000  -1.000000  N  -1  -1.000000  -1.000000  0.000000  0.000000  0.000000  0.000000
N  8207  -1.000000  -1.000000  N  -1  -1.000000  -1.000000  0.000000  0.000000  0.000000  0.000000
N  8224  -1.000000  -1.000000  N  -1  -1.000000  -1.000000  0.000000  0.000000  0.000000  0.000000
N  8241  -1.000000  -1.000000  N  -1  -1.000000  -1.000000  0.000000  0.000000  0.000000  0.000000
N  8258  -1.000000  -1.000000  N  -1  -1.000000  -1.000000  0.000000  0.000000  0.000000  0.000000
N  8275  -1.000000  -1.000000  N  -1  -1.000000  -1.000000  0.000000  0.000000  0.000000  0.000000
N  8292  -1.000000  -1.000000  N  -1  -1.000000  -1.000000  0.000000  0.000000  0.000000  0.000000
N  8309  -1.000000  -1.000000  N  -1  -1.000000  -1.000000  0.000000  0.000000  0.000000  0.000000
N  8326  -1.000000  -1.000000  N  -1  -1.000000  -1.000000  0.000000  0.000000  0.000000  0.000000
N  8343  -1.000000  -1.000000  N  -1  -1.000000  -1.000000  0.000000  0.000000  0.000000  0.000000
N  8360  -1.000000  -1.000000  N  -1  -1.000000  -1.000000  0.000000  0.000000  0.000000  0.000000
N  8377  -1.000000  -1.000000  N  -1  -1.000000  -1.000000  0.000000  0.000000  0.000000  0.000000
N  8394  -1.000000  -1.000000  N  -1  -1.000000  -1.000000  0.000000  0.000000  0.000000  0.000000
N  8411  -1.000000  -1.000000  N  -1  -1.000000  -1.000000  0.000000  0.000000  0.000000  0.000000
N  8428  -1.000000  -1.000000  N  -1  -1.000000  -1.000000  0.000000  0.000000  0.000000  0.000000
N  8445  -1.000000  -1.000000  N  -1  -1.000000  -1.000000  0.000000  0.000000  0.000000  0.000000
N  8462  -1.000000  -1.000000  N  -1  -1.000000  -1.000000  0.000000  0.000000  0.000000  0.000000
N  8479  -1.000000  -1.000000  N  -1  -1.000000  -1.000000  0.000000  0.000000  0.000000  0.000000
N  8496  -1.000000  -1.000000  N  -1  -1.000000  -1.000000  0.000000  0.000000  0.000000  0.000000
N  8513  -1.000000  -1.000000  N  -1  -1.000000  -1.000000  0.000000  0.000000  0.000000  0.000000
N  8530  -1.000000  -1.000000  N  -1  -1.000000  -1.000000  0.000000  0.000000  0.000000  0.000000
N  8547  -1.000000  -1.000000  N  -1  -1.000000  -1.000000  0.000000  0.000000  0.000000  0.000000
N  8564  -1.000000  -1.000000  N  -1  -1.000000  -1.000000  0.000000  0.000000  0.000000  0.000000
N  8581  -1.000000  -1.000000  N  -1  -1.000000  -1.000000  0.000000  0.000000  0.000000  0.000000
N  8598  -1.000000  -1.000000  N  -1  -1.000000  -1.000000  0.000000  0.000000  0.000000  0.000000
N  8615  -1.000000  -1.000000  N  -1  -1.000000  -1.000000  0.000000  0.000000  0.000000  0.000000
N  8632  -1.000000  -1.000000  N  -1  -1.000000  -1.000000  0.000000  0.000000  0.000000  0.000000
N  8649  -1.000000  -1.000000  N  -1  -1.000000  -1.000000  0.000000  0.000000  0.000000  0.000000
N  8666  -1.000000  -1.000000  N  -1  -1.000000  -1.000000  0.000000  0.000000  0.000000  0.000000
N  8683  -1.000000  -1.000000  N  -1  -1.000000  -1.000000  0.000000  0.000000  0.000000  0.000000
N  8700  -1.000000  -1.000000  N  -1  -1.000000  -1.000000  0.000000  0.000000  0.000000  0.000000
N  8717  -1.000000  -1.000000  N  -1  -1.000000  -1.000000  0.000000  0.000000  0.000000  0.000000
N  8734  -1.000000  -1.000000  N  -1  -1.000000  -1.000000  0.000000  0.000000  0.000000  0.000000
N  8751  -1.000000  -1.000000  N  -1  -1.000000  -1.000000  0.000000  0.000000  0.000000  0.000000
N  8768  -1.000000  -1.000000  N  -1  -1.000000  -1.000000  0.000000  0.000000  0.000000  0.000000
N  8785  -1.000000  -1.000000  N  -1  -1.000000  -1.000000  0.000000  0.000000  0.000000  0.000000
N  8802  -1.000000  -1.000000  N  -1  -1.000000  -1.000000  0.000000  0.000000  0.000000  0.000000
N  8819  -1.000000  -1.000000  N  -1  -1.000000  -1.000000  0.000000  0.000000  79.499243  0.000000
N  8836  -1.000000  -1.000000  N  -1  -1.000000  -1.000000  0.000000  0.000000  0.000000  0.000000
N  8853  -1.000000  -1.000000  N  -1  -1.000000  -1.000000  0.000000  0.000000  0.000000  0.000000
N  8870  -1.000000  -1.000000  N  -1  -1.000000  -1.000000  0.000000  0.000000  79.499243  0.000000
N  8887  -1.000000  -1.000000  N  -1  -1.000000  -1.000000  0.000000  0.000000  0.000000  0.000000
N  8904  -1.000000  -1.000000  N  -1  -1.000000  -1.000000  0.000000  0.000000  0.000000  0.000000
N  8921  -1.000000  -1.000000  N  -1  -1.000000  -1.000000  0.000000  0.000000  39.749622  0.000000
N  8938  -1.000000  -1.000000  N  -1  -1.000000  -1.000000  0.000000  0.000000  0.000000  0.000000
N  8955  -1.000000  -1.000000  N  -1  -1.000000  -1.000000  0.000000  0.000000  0.000000  0.000000
N  8972  -1.000000  -1.000000  N  -1  -1.000000  -1.000000  0.000000  0.000000  0.000000  0.000000
N  8989  -1.000000  -1.000000  N  -1  -1.000000  -1.000000  0.000000  0.000000  0.000000  0.000000
N  9006  -1.000000  -1.000000  N  -1  -1.000000  -1.000000  0.000000  0.000000  0.000000  0.000000
N  9023  -1.000000  -1.000000  N  -1  -1.000000  -1.000000  0.000000  0.000000  0.000000  0.000000
N  9040  -1.000000  -1.000000  N  -1  -1.000000  -1.000000  0.000000  0.000000  39.749622  0.000000
N  9057  -1.000000  -1.000000  N  -1  -1.000000  -1.000000  0.000000  0.000000  0.000000  0.000000
N  9074  -1.000000  -1.000000  N  -1  -1.000000  -1.000000  0.000000  0.000000  0.000000  0.000000
N  9091  -1.000000  -1.000000  N  -1  -1.000000  -1.000000  0.000000  0.000000  0.000000  0.000000
N  9108  -1.000000  -1.000000  N  -1  -1.000000  -1.000000  0.000000  0.000000  39.749622  0.000000
N  9125  -1.000000  -1.000000  N  -1  -1.000000  -1.000000  0.000000  0.000000  0.000000  0.000000
N  9142  -1.000000  -1.000000  N  -1  -1.000000  -1.000000  0.000000  0.000000  0.000000  0.000000
N  9159  -1.000000  -1.000000  N  -1  -1.000000  -1.000000  0.000000  0.000000  0.000000  0.000000
N  9176  -1.000000  -1.000000  N  -1  -1.000000  -1.000000  0.000000  0.000000  0.000000  0.000000
N  9193  -1.000000  -1.000000  N  -1  -1.000000  -1.000000  0.000000  0.000000  0.000000  39.821268
N  9210  -1.000000  -1.000000  N  -1  -1.000000  -1.000000  0.000000  0.000000  0.000000  0.000000
N  9227  -1.000000  -1.000000  N  -1  -1.000000  -1.000000  0.000000  0.000000  0.000000  0.000000
N  9244  -1.000000  -1.000000  N  -1  -1.000000  -1.000000  0.000000  0.000000  0.000000  0.000000
N  9261  -1.000000  -1.000000  N  -1  -1.000000  -1.000000  0.000000  0.000000  0.000000  0.000000
N  9278  -1.000000  -1.000000  N  -1  -1.000000  -1.000000  0.000000  0.000000  0.000000  0.000000
N  9295  -1.000000  -1.000000  N  -1  -1.000000  -1.000000  0.000000  0.000000  0.000000  0.000000
N  9312  -1.000000  -1.000000  N  -1  -1.000000  -1.000000  0.000000  0.000000  0.000000  0.000000
N  9329  -1.000000  -1.000000  N  -1  -1.000000  -1.000000  0.000000  0.000000  0.000000  0.000000
N  9346  -1.000000  -1.000000  N  -1  -1.000000  -1.000000  0.000000  0.000000  0.000000  0.000000
N  9363  -1.000000  -1.000000  N  -1  -1.000000  -1.000000  0.000000  0.000000  0.000000  0.000000
N  9380  -1.000000  -1.000000  N  -1  -1.000000  -1.000000  0.000000  0.000000  0.000000  0.000000
N  9395  -1.000000  -1.000000  N  -1  -1.000000  -1.000000  0.000000  0.000000  79.499243  0.000000
N  9407  -1.000000  -1.000000  N  -1  -1.000000  -1.000000  0.000000  0.000000  0.000000  0.000000
N  9418  -1.000000  -1.000000  N  -1  -1.000000  -1.000000  77.368730  0.000000  39.749622  39.821268
N  9430  -1.000000  -1.000000  N  -1  -1.000000  -1.000000  0.000000  0.000000  0.000000  39.821268
N  9442  -1.000000  -1.000000  N  -1  -1.000000  -1.000000  154.737460  0.000000  0.000000  0.000000
N  9453  -1.000000  -1.000000  N  -1  -1.000000  -1.000000  77.368730  0.000000  0.000000  0.000000
N  9465  -1.000000  -1.000000  N  -1  -1.000000  -1.000000  77.368730  0.000000  0.000000  0.000000
N  9476  -1.000000  -1.000000  N  -1  -1.000000  -1.000000  38.684365  0.000000  0.000000  0.000000
A  9488  6653.710777  0.279047  N  -1  -1.000000  -1.000000  6653.710777  0.000000  119.248865  39.821268
