# Supplementary material for: SNP-PHAGE – High throughput SNP discovery pipeline
Source: BMC Bioinformatics. 2006 Oct 23;7:468. doi: 10.1186/1471-2105-7-468 (PMC1626092; doi:10.1186/1471-2105-7-468)
Supplement: Additional file 2 — Test dataset. This compressed file contains test data for recreating the demo website. It contains the database table entries and chromatogram files to test for proper installation of all functionalities provided. [file 1471-2105-7-468-S2.gz › test_data/TempDataStore/poly_dir/A10_015903Evans__.g_72.ab1.poly]

A10_015903Evans__.g_72.ab1 41493.600000 42420.342857 41493.600000 42462.156522 42422.285714
T  1  2474.223366  1.000000  N  -1  -1.000000  -1.000000  0.000000  0.000000  0.000000  1356.832169
T  1  2474.223366  1.000000  N  -1  -1.000000  -1.000000  0.000000  0.000000  0.000000  1356.832169
G  18  438.562928  0.354506  N  -1  -1.000000  -1.000000  0.000000  0.000000  199.346785  0.000000
G  28  1475.166211  1.519335  N  -1  -1.000000  -1.000000  0.000000  0.000000  358.824214  0.000000
G  58  3628.111493  1.462474  N  -1  -1.000000  -1.000000  0.000000  0.000000  518.301642  0.000000
G  61  3628.111493  1.462474  N  -1  -1.000000  -1.000000  0.000000  244.800000  558.170999  0.000000
C  65  3916.800000  2.931713  G  67  398.693571  0.372724  0.000000  897.600000  358.824214  0.000000
T  78  250654.789723  147.037922  C  76  10281.600000  9.611889  16362.549052  4202.400000  4465.367991  42460.865510
C  86  206162.400000  7.888318  N  -1  -1.000000  -1.000000  27217.703545  33496.800000  2551.638852  15922.824566
T  91  300059.443389  9.141616  N  -1  -1.000000  -1.000000  29452.588293  22236.000000  0.000000  51200.460948
T  100  247781.498072  3.963467  C  105  175929.600000  3.133704  24264.462984  19380.000000  0.000000  52078.411175
T  115  326916.738960  4.033875  A  114  316156.374608  5.631460  45815.137345  31456.800000  0.000000  47888.194184
C  118  331459.200000  2.917497  N  -1  -1.000000  -1.000000  27776.424732  51979.200000  0.000000  49045.492210
T  125  281103.699858  2.304531  N  -1  -1.000000  -1.000000  27896.150701  17870.400000  0.000000  51160.554120
C  134  335008.800000  2.284675  T  137  59381.360788  0.381924  4709.221434  54753.600000  0.000000  9418.011523
C  146  301960.800000  1.676721  T  148  21948.755668  0.118289  0.000000  53366.400000  3707.850207  2993.012136
C  157  224848.800000  1.070002  T  158  20552.016670  0.086414  159.634625  48429.600000  35922.290713  3631.521392
G  158  299857.434465  1.290031  C  167  187231.200000  0.787244  279.360594  48511.200000  38872.623136  4549.378447
G  173  277610.333225  1.058586  C  177  249532.800000  0.940819  0.000000  31701.600000  42261.518486  1676.086796
T  186  305686.306206  1.055489  A  194  211914.964551  0.717368  9538.168838  1387.200000  15788.265397  57585.553506
C  203  498086.400000  1.687748  T  198  238602.927520  0.807711  38910.939819  56467.200000  1475.166211  11892.234889
G  209  267084.822960  0.848099  A  211  149098.739654  0.470563  31887.016323  38270.400000  49318.394686  9537.732008
C  221  589233.600000  1.859650  A  221  93705.524815  0.295739  17479.991426  55773.600000  0.000000  7382.763270
G  232  210749.421431  0.614280  C  240  81640.800000  0.246639  10376.250618  1468.800000  45969.368693  4509.471619
T  243  200052.931202  0.604366  A  243  38471.944600  0.116225  8540.452432  11301.600000  239.216142  37991.300719
G  254  239814.182730  0.755280  N  -1  -1.000000  -1.000000  2793.605936  0.000000  40866.090989  3272.359936
G  267  204529.801730  0.657013  A  265  141955.090190  0.456004  20832.318549  0.000000  42500.734628  1835.714110
G  278  211506.939215  0.683890  A  280  52479.882935  0.174679  7462.918714  2692.800000  44095.508911  0.000000
G  289  254286.759343  0.846394  A  293  193157.896125  0.647956  16562.092333  0.000000  43656.945983  9218.477380
G  302  303086.852388  1.016718  N  -1  -1.000000  -1.000000  4749.130091  0.000000  47364.796190  0.000000
T  312  130694.863293  0.438804  A  316  76185.624732  0.291783  3711.505029  0.000000  3388.895350  29291.612109
G  324  356631.398922  1.365859  N  -1  -1.000000  -1.000000  0.000000  0.000000  53145.852964  0.000000
C  333  243045.600000  0.899973  A  339  34760.439571  0.147640  0.000000  40800.000000  79.738714  12331.210002
T  342  466590.638663  1.981783  N  -1  -1.000000  -1.000000  5467.485903  6976.800000  0.000000  56268.628166
T  354  213301.998260  0.817174  C  356  149246.400000  0.568885  0.000000  19461.600000  4545.106705  53235.709201
T  362  338769.067021  1.291292  A  366  189047.304534  0.694403  7742.279308  3753.600000  8850.997268  54831.982340
G  375  172474.838651  0.633529  A  374  24863.092828  0.091326  10775.337181  0.000000  28466.720942  2274.689224
C  385  117748.800000  0.437665  G  390  52906.636822  0.194335  0.000000  22807.200000  79.738714  0.000000
T  398  192271.099647  0.740464  G  398  31736.008222  0.116572  4350.043528  0.000000  8611.781125  44176.859134
G  410  320908.454994  1.266103  A  409  81533.384666  0.300841  15005.654740  0.000000  53066.114250  0.000000
A  423  209959.440396  0.822584  N  -1  -1.000000  -1.000000  40706.829349  3998.400000  13276.495902  0.000000
G  428  179691.192280  0.682795  A  435  58506.090025  0.220622  10416.159275  81.600000  33330.782504  0.000000
C  441  286171.200000  1.165780  A  452  188807.852597  0.672550  9977.164056  54345.600000  0.000000  0.000000
C  458  362508.000000  1.451259  N  -1  -1.000000  -1.000000  4150.500247  62913.600000  0.000000  0.000000
G  471  150068.259982  0.626903  A  465  122320.031327  0.434805  16043.279802  3590.400000  40068.703848  0.000000
C  485  732482.400000  3.142932  G  480  233913.517884  0.831480  0.000000  60220.800000  18339.904249  3352.173593
T  492  103598.126751  0.380277  N  -1  -1.000000  -1.000000  0.000000  38596.800000  0.000000  19713.973272
G  504  278567.197794  1.049057  N  -1  -1.000000  -1.000000  0.000000  0.000000  54900.104675  2993.012136
G  516  229488.019251  0.814878  T  515  17918.165990  0.059629  1037.625062  0.000000  44454.333124  4270.030648
T  526  92144.866975  0.322925  G  529  25436.649806  0.090991  0.000000  0.000000  1156.211355  17798.445505
G  539  207480.134152  0.790497  A  542  22428.664798  0.083624  2953.240561  0.000000  39909.226419  0.000000
C  548  163485.600000  0.623467  G  550  25157.564306  0.095452  1356.894312  36108.000000  3747.719564  0.000000
C  561  251409.600000  0.964736  G  561  48202.052688  0.178042  0.000000  48715.200000  9927.469909  0.000000
T  571  259873.267103  1.010695  A  575  13848.303710  0.051653  319.269250  0.000000  0.000000  50761.485835
T  582  186604.330002  0.755912  N  -1  -1.000000  -1.000000  0.000000  1305.600000  1116.341998  40385.710428
A  594  239611.571970  0.956482  N  -1  -1.000000  -1.000000  46094.497939  5385.600000  0.000000  0.000000
C  601  326726.400000  1.623677  N  -1  -1.000000  -1.000000  2833.514592  56222.400000  0.000000  0.000000
A  611  177433.885573  0.793749  N  -1  -1.000000  -1.000000  33842.540478  122.400000  0.000000  0.000000
C  619  270300.000000  1.266483  A  626  46892.671063  0.215591  199.543281  52713.600000  0.000000  0.000000
C  632  236558.400000  1.087590  N  -1  -1.000000  -1.000000  997.716406  46552.800000  0.000000  0.000000
A  641  215466.834955  0.928943  N  -1  -1.000000  -1.000000  41305.459192  0.000000  0.000000  0.000000
C  650  208610.400000  0.896297  N  -1  -1.000000  -1.000000  0.000000  41330.400000  0.000000  1117.391198
T  662  317778.075237  1.339369  N  -1  -1.000000  -1.000000  0.000000  0.000000  0.000000  60259.311014
C  675  153408.000000  0.628989  N  -1  -1.000000  -1.000000  0.000000  34639.200000  0.000000  0.000000
T  685  338290.185079  1.450334  N  -1  -1.000000  -1.000000  0.000000  0.000000  0.000000  63850.925578
C  697  110200.800000  0.443610  N  -1  -1.000000  -1.000000  0.000000  25418.400000  0.000000  0.000000
C  708  217341.600000  0.922983  N  -1  -1.000000  -1.000000  119.725969  49164.000000  0.000000  0.000000
A  716  219976.513108  0.979681  N  -1  -1.000000  -1.000000  41983.906348  0.000000  0.000000  0.000000
A  725  162947.043364  0.712203  N  -1  -1.000000  -1.000000  34520.987634  0.000000  0.000000  0.000000
A  736  185694.977411  0.851586  N  -1  -1.000000  -1.000000  39749.021599  0.000000  0.000000  0.000000
C  744  246105.600000  1.155580  N  -1  -1.000000  -1.000000  319.269250  46920.000000  0.000000  199.534142
C  757  241903.200000  1.119739  N  -1  -1.000000  -1.000000  0.000000  47817.600000  0.000000  239.440971
T  767  300099.350218  1.368039  N  -1  -1.000000  -1.000000  0.000000  0.000000  558.170999  57306.205706
C  779  88780.800000  0.408006  N  -1  -1.000000  -1.000000  39.908656  20155.200000  79.738714  0.000000
G  791  128578.676526  0.608991  N  -1  -1.000000  -1.000000  39.908656  0.000000  25117.694949  39.906828
A  803  173961.832481  0.914804  N  -1  -1.000000  -1.000000  38990.757131  0.000000  0.000000  0.000000
T  810  223677.773666  1.138084  N  -1  -1.000000  -1.000000  638.538500  0.000000  0.000000  43019.561108
C  822  159160.800000  0.807216  N  -1  -1.000000  -1.000000  0.000000  34272.000000  0.000000  957.763884
T  833  337013.166567  1.763627  N  -1  -1.000000  -1.000000  0.000000  0.000000  159.477428  63691.298264
A  843  200900.175433  0.963561  N  -1  -1.000000  -1.000000  39110.483100  0.000000  0.000000  8939.129581
T  852  375084.280943  1.785961  N  -1  -1.000000  -1.000000  0.000000  0.000000  518.301642  63850.925578
G  865  225142.259331  1.009987  N  -1  -1.000000  -1.000000  199.543281  0.000000  43337.991127  2993.012136
C  875  255163.200000  1.153333  N  -1  -1.000000  -1.000000  877.990437  50184.000000  0.000000  0.000000
A  885  187530.775598  0.865209  N  -1  -1.000000  -1.000000  35598.521352  0.000000  0.000000  0.000000
A  895  164423.663644  0.725544  N  -1  -1.000000  -1.000000  36715.963726  0.000000  0.000000  558.695599
A  907  217821.445672  0.946203  N  -1  -1.000000  -1.000000  42821.988129  0.000000  0.000000  319.254628
C  916  334192.800000  1.424572  N  -1  -1.000000  -1.000000  0.000000  58507.200000  0.000000  1037.577541
T  929  298503.077078  1.215189  N  -1  -1.000000  -1.000000  0.000000  326.400000  1235.950069  59141.919817
T  940  167688.493300  0.646006  N  -1  -1.000000  -1.000000  39.908656  0.000000  318.954856  37113.350492
C  951  126316.800000  0.520583  N  -1  -1.000000  -1.000000  478.903875  24276.000000  0.000000  0.000000
G  964  111275.375561  0.473136  N  -1  -1.000000  -1.000000  1237.168343  0.000000  21688.930242  0.000000
A  974  238573.946908  1.142564  N  -1  -1.000000  -1.000000  45894.954658  0.000000  0.000000  0.000000
A  985  204891.041055  0.974980  N  -1  -1.000000  -1.000000  46214.223908  0.000000  199.346785  0.000000
A  995  205449.762242  1.001599  N  -1  -1.000000  -1.000000  39749.021599  0.000000  598.040356  0.000000
G  1005  357229.439278  1.726466  N  -1  -1.000000  -1.000000  239.451937  285.600000  63790.971300  0.000000
C  1015  231132.000000  1.021830  N  -1  -1.000000  -1.000000  1316.985655  44716.800000  0.000000  0.000000
G  1030  157045.397468  0.690233  N  -1  -1.000000  -1.000000  319.269250  448.800000  35164.772929  359.161456
C  1037  276216.000000  1.316502  N  -1  -1.000000  -1.000000  0.000000  52509.600000  598.040356  239.440971
T  1051  321688.944429  1.549697  C  1052  56589.600000  0.253786  0.000000  6283.200000  398.693571  62613.813895
T  1062  168406.816213  0.755249  N  -1  -1.000000  -1.000000  279.360594  979.200000  0.000000  36714.282207
A  1071  244001.524155  1.073994  N  -1  -1.000000  -1.000000  45815.137345  122.400000  0.000000  39.906828
T  1082  342879.470355  1.425911  N  -1  -1.000000  -1.000000  0.000000  0.000000  0.000000  63850.925578
T  1094  176547.809224  0.703675  N  -1  -1.000000  -1.000000  0.000000  0.000000  0.000000  39148.598745
T  1106  151925.296048  0.612455  N  -1  -1.000000  -1.000000  598.629843  0.000000  518.301642  30209.469164
G  1119  177458.508284  0.731163  N  -1  -1.000000  -1.000000  718.355812  0.000000  39709.879634  0.000000
A  1128  208722.272053  0.928768  N  -1  -1.000000  -1.000000  46972.488376  0.000000  0.000000  0.000000
A  1138  195911.593405  0.880544  N  -1  -1.000000  -1.000000  43580.252597  0.000000  0.000000  79.813657
A  1149  217621.902391  0.961330  N  -1  -1.000000  -1.000000  42861.896785  0.000000  39.869357  39.906828
G  1160  204210.846873  0.926057  N  -1  -1.000000  -1.000000  0.000000  326.400000  38792.884422  0.000000
C  1170  216770.400000  1.038329  N  -1  -1.000000  -1.000000  0.000000  42024.000000  0.000000  0.000000
C  1183  264914.400000  1.240207  N  -1  -1.000000  -1.000000  0.000000  52264.800000  159.477428  0.000000
G  1197  184634.992555  0.855995  N  -1  -1.000000  -1.000000  0.000000  204.000000  36320.984284  279.347799
C  1204  102408.000000  0.512368  N  -1  -1.000000  -1.000000  0.000000  20073.600000  877.125855  159.627314
T  1218  332902.763233  1.729744  N  -1  -1.000000  -1.000000  0.000000  244.800000  318.954856  63850.925578
T  1230  191792.217706  0.910886  N  -1  -1.000000  -1.000000  0.000000  0.000000  0.000000  37991.300719
C  1239  120686.400000  0.569305  N  -1  -1.000000  -1.000000  0.000000  23011.200000  0.000000  0.000000
G  1253  100590.387868  0.495067  N  -1  -1.000000  -1.000000  0.000000  122.400000  22566.056097  319.254628
T  1263  140472.036272  0.725379  N  -1  -1.000000  -1.000000  0.000000  0.000000  0.000000  27575.618484
C  1274  125990.400000  0.677593  N  -1  -1.000000  -1.000000  0.000000  24928.800000  0.000000  1277.018512
T  1286  305686.306206  1.716218  N  -1  -1.000000  -1.000000  0.000000  0.000000  159.477428  58423.596904
A  1295  164224.120363  0.878167  N  -1  -1.000000  -1.000000  36915.507007  326.400000  0.000000  0.000000
T  1306  366264.871848  2.070009  N  -1  -1.000000  -1.000000  239.451937  0.000000  996.733927  63850.925578
G  1319  184754.600627  0.946965  N  -1  -1.000000  -1.000000  478.903875  0.000000  36161.506855  0.000000
A  1329  287182.690190  1.412353  N  -1  -1.000000  -1.000000  56151.479308  0.000000  79.738714  0.000000
G  1341  132087.179947  0.664541  N  -1  -1.000000  -1.000000  0.000000  693.600000  25635.996591  399.068285
C  1351  281928.000000  1.462328  N  -1  -1.000000  -1.000000  39.908656  53366.400000  0.000000  0.000000
A  1362  150495.542622  0.720357  N  -1  -1.000000  -1.000000  33842.540478  285.600000  0.000000  598.602427
T  1374  305167.517435  1.426626  N  -1  -1.000000  -1.000000  518.812531  0.000000  1156.211355  58702.944703
G  1387  227773.636897  0.988695  N  -1  -1.000000  -1.000000  917.899093  0.000000  44853.026695  0.000000
A  1397  287781.320033  1.196315  N  -1  -1.000000  -1.000000  57069.378401  0.000000  0.000000  0.000000
A  1408  200860.266777  0.841243  N  -1  -1.000000  -1.000000  39549.478318  0.000000  39.869357  319.254628
A  1419  191801.001814  0.791162  N  -1  -1.000000  -1.000000  43061.440066  0.000000  199.346785  0.000000
A  1430  202496.521682  0.900052  N  -1  -1.000000  -1.000000  39749.021599  0.000000  1754.251711  159.627314
G  1442  298023.444041  1.314283  N  -1  -1.000000  -1.000000  718.355812  0.000000  63790.971300  39.906828
G  1453  416315.826444  1.827217  N  -1  -1.000000  -1.000000  39.908656  0.000000  63790.971300  0.000000
G  1465  242884.123223  0.947788  N  -1  -1.000000  -1.000000  0.000000  81.600000  52109.249680  159.627314
T  1476  143744.396208  0.569601  N  -1  -1.000000  -1.000000  0.000000  163.200000  79.738714  27415.991170
C  1487  149491.200000  0.593962  N  -1  -1.000000  -1.000000  0.000000  29131.200000  239.216142  0.000000
G  1502  130891.099235  0.554348  N  -1  -1.000000  -1.000000  119.725969  0.000000  25317.041735  0.000000
A  1510  204132.776587  0.901531  N  -1  -1.000000  -1.000000  38711.396538  0.000000  0.000000  0.000000
T  1523  227907.897486  1.045142  N  -1  -1.000000  -1.000000  0.000000  408.000000  0.000000  39906.828486
C  1533  170584.800000  0.772685  N  -1  -1.000000  -1.000000  0.000000  32884.800000  0.000000  0.000000
C  1545  288333.600000  1.318716  N  -1  -1.000000  -1.000000  239.451937  55202.400000  0.000000  0.000000
A  1555  230672.032976  1.015144  N  -1  -1.000000  -1.000000  44857.329596  0.000000  199.346785  0.000000
G  1568  133323.130016  0.604652  N  -1  -1.000000  -1.000000  0.000000  0.000000  25675.865948  359.161456
T  1580  126345.018988  0.657374  N  -1  -1.000000  -1.000000  0.000000  0.000000  0.000000  24063.817577
T  1593  161502.934884  0.894542  N  -1  -1.000000  -1.000000  0.000000  163.200000  0.000000  32045.183275
T  1604  159308.059318  0.873790  N  -1  -1.000000  -1.000000  0.000000  489.600000  0.000000  30409.003307
C  1614  151449.600000  0.826238  N  -1  -1.000000  -1.000000  0.000000  34068.000000  0.000000  0.000000
C  1625  330520.800000  1.783168  N  -1  -1.000000  -1.000000  0.000000  62913.600000  0.000000  0.000000
C  1636  189679.200000  0.958001  N  -1  -1.000000  -1.000000  0.000000  41656.800000  0.000000  0.000000
C  1647  167116.800000  0.860664  N  -1  -1.000000  -1.000000  0.000000  36271.200000  0.000000  119.720485
C  1659  209508.000000  1.080913  N  -1  -1.000000  -1.000000  0.000000  40800.000000  0.000000  1596.273139
T  1672  357884.437866  1.924704  N  -1  -1.000000  -1.000000  0.000000  0.000000  956.864569  63850.925578
T  1684  250215.814610  1.259494  N  -1  -1.000000  -1.000000  0.000000  0.000000  1196.080712  49085.399038
T  1696  199933.210717  0.950465  N  -1  -1.000000  -1.000000  159.634625  0.000000  2352.292067  39228.412402
G  1707  273463.920090  1.256082  N  -1  -1.000000  -1.000000  199.543281  0.000000  51391.601253  0.000000
G  1718  215135.050708  0.939832  N  -1  -1.000000  -1.000000  79.817312  0.000000  45650.413836  0.000000
G  1730  262898.540469  1.121147  N  -1  -1.000000  -1.000000  0.000000  122.400000  44414.463767  0.000000
C  1740  236354.400000  0.962216  N  -1  -1.000000  -1.000000  0.000000  45247.200000  0.000000  239.440971
T  1755  344395.929837  1.457952  N  -1  -1.000000  -1.000000  0.000000  122.400000  717.648427  63850.925578
C  1764  171482.400000  0.681322  N  -1  -1.000000  -1.000000  0.000000  32599.200000  0.000000  399.068285
T  1778  373368.287319  1.480873  N  -1  -1.000000  -1.000000  39.908656  0.000000  1913.729139  63850.925578
G  1790  300694.690964  1.119851  N  -1  -1.000000  -1.000000  0.000000  0.000000  52388.335180  159.627314
C  1798  156468.000000  0.595401  N  -1  -1.000000  -1.000000  0.000000  26928.000000  0.000000  518.788770
T  1813  323444.844882  1.276322  N  -1  -1.000000  -1.000000  0.000000  0.000000  279.085499  61935.397811
T  1825  195024.670813  0.733808  N  -1  -1.000000  -1.000000  0.000000  0.000000  0.000000  37233.070978
C  1835  120196.800000  0.466012  N  -1  -1.000000  -1.000000  0.000000  23092.800000  0.000000  0.000000
G  1849  93334.164883  0.375692  N  -1  -1.000000  -1.000000  1237.168343  0.000000  17701.994536  0.000000
A  1859  243163.442374  1.050489  N  -1  -1.000000  -1.000000  45615.594064  0.000000  0.000000  0.000000
A  1870  206287.844023  0.888569  N  -1  -1.000000  -1.000000  44099.065128  0.000000  0.000000  1157.298026
T  1882  249417.678040  1.142302  N  -1  -1.000000  -1.000000  0.000000  652.800000  0.000000  46970.337128
C  1892  157284.000000  0.695516  N  -1  -1.000000  -1.000000  119.725969  30885.600000  0.000000  0.000000
C  1904  326400.000000  1.595841  N  -1  -1.000000  -1.000000  997.716406  62954.400000  0.000000  0.000000
A  1914  218380.166859  1.054456  N  -1  -1.000000  -1.000000  40666.920692  0.000000  0.000000  0.000000
A  1926  217063.181204  1.017674  N  -1  -1.000000  -1.000000  42063.723660  244.800000  0.000000  119.720485
C  1935  302001.600000  1.490224  N  -1  -1.000000  -1.000000  0.000000  50102.400000  119.608071  79.813657
G  1951  159278.081464  0.746548  N  -1  -1.000000  -1.000000  159.634625  0.000000  35523.597142  0.000000
G  1962  259350.167690  1.193726  N  -1  -1.000000  -1.000000  0.000000  0.000000  49039.309187  0.000000
C  1972  121298.400000  0.518674  N  -1  -1.000000  -1.000000  0.000000  23419.200000  0.000000  0.000000
G  1988  183119.956987  0.826070  N  -1  -1.000000  -1.000000  0.000000  0.000000  31736.008222  518.788770
T  1999  144821.880577  0.660204  N  -1  -1.000000  -1.000000  0.000000  0.000000  239.216142  27655.432141
T  2012  137439.117307  0.657919  N  -1  -1.000000  -1.000000  0.000000  0.000000  1634.643640  26498.134115
G  2024  198389.920742  0.958798  N  -1  -1.000000  -1.000000  718.355812  0.000000  38713.145707  0.000000
G  2035  248665.179997  1.281025  N  -1  -1.000000  -1.000000  1636.254905  0.000000  41185.045845  0.000000
A  2048  246595.586810  1.250848  N  -1  -1.000000  -1.000000  46972.488376  0.000000  119.608071  0.000000
A  2059  221812.311294  1.108530  N  -1  -1.000000  -1.000000  42542.627535  0.000000  637.909713  239.440971
G  2070  237900.453591  1.238568  N  -1  -1.000000  -1.000000  0.000000  612.000000  44932.765409  718.322913
C  2079  258549.600000  1.293140  N  -1  -1.000000  -1.000000  0.000000  43166.400000  0.000000  39.906828
T  2095  322008.199057  1.611175  N  -1  -1.000000  -1.000000  0.000000  897.600000  0.000000  53794.404800
C  2104  148634.400000  0.675825  N  -1  -1.000000  -1.000000  0.000000  28111.200000  0.000000  199.534142
C  2116  242025.600000  1.117996  N  -1  -1.000000  -1.000000  39.908656  46022.400000  0.000000  0.000000
C  2128  217586.400000  0.961912  N  -1  -1.000000  -1.000000  1396.802968  42105.600000  0.000000  0.000000
A  2140  224486.191261  0.958455  N  -1  -1.000000  -1.000000  42542.627535  0.000000  0.000000  0.000000
A  2151  218898.979390  0.924301  N  -1  -1.000000  -1.000000  37115.050289  0.000000  877.125855  239.440971
G  2162  203413.459732  0.869847  N  -1  -1.000000  -1.000000  0.000000  0.000000  38473.929565  798.136570
T  2175  137359.303650  0.598433  N  -1  -1.000000  -1.000000  39.908656  0.000000  3149.679208  23145.960522
G  2187  309665.296303  1.400654  N  -1  -1.000000  -1.000000  39.908656  0.000000  57770.698383  0.000000
G  2199  275736.473443  1.207978  N  -1  -1.000000  -1.000000  0.000000  0.000000  51471.339967  0.000000
G  2212  226936.380399  0.986760  N  -1  -1.000000  -1.000000  39.908656  0.000000  44254.986339  0.000000
G  2224  283271.781928  1.284829  N  -1  -1.000000  -1.000000  0.000000  856.800000  53504.677178  0.000000
C  2233  192127.200000  0.821274  N  -1  -1.000000  -1.000000  0.000000  35781.600000  0.000000  0.000000
C  2247  310651.200000  1.356863  N  -1  -1.000000  -1.000000  199.543281  59323.200000  0.000000  0.000000
C  2259  236925.600000  0.994422  N  -1  -1.000000  -1.000000  1556.437593  45981.600000  0.000000  0.000000
A  2271  249548.827370  1.041964  N  -1  -1.000000  -1.000000  43300.892003  0.000000  0.000000  0.000000
A  2282  194594.607749  0.802242  N  -1  -1.000000  -1.000000  37753.588788  122.400000  0.000000  79.813657
C  2290  286538.400000  1.185603  N  -1  -1.000000  -1.000000  0.000000  43411.200000  39.869357  518.788770
G  2306  177817.332498  0.692976  N  -1  -1.000000  -1.000000  0.000000  0.000000  29144.500013  79.813657
T  2319  144542.532778  0.593812  N  -1  -1.000000  -1.000000  0.000000  0.000000  1235.950069  24822.047319
G  2331  249303.089710  1.082536  N  -1  -1.000000  -1.000000  0.000000  571.200000  40985.699060  0.000000
C  2341  254347.200000  1.093816  N  -1  -1.000000  -1.000000  0.000000  43452.000000  0.000000  0.000000
C  2355  273808.800000  1.192341  N  -1  -1.000000  -1.000000  0.000000  45900.000000  358.824214  0.000000
G  2369  167849.993232  0.705822  N  -1  -1.000000  -1.000000  39.908656  0.000000  30739.274295  0.000000
G  2381  212543.542499  0.950860  N  -1  -1.000000  -1.000000  0.000000  0.000000  36081.768141  0.000000
T  2393  103398.592608  0.467678  N  -1  -1.000000  -1.000000  0.000000  448.800000  0.000000  17399.377220
C  2405  196656.000000  0.952447  N  -1  -1.000000  -1.000000  518.812531  33741.600000  0.000000  0.000000
A  2415  177354.068261  0.858107  N  -1  -1.000000  -1.000000  33603.088541  0.000000  0.000000  1676.086796
T  2428  351778.693107  1.796970  N  -1  -1.000000  -1.000000  0.000000  0.000000  518.301642  60818.006613
T  2441  223358.519038  1.047853  N  -1  -1.000000  -1.000000  119.725969  0.000000  1395.427497  38789.437289
G  2453  286142.375636  1.294528  N  -1  -1.000000  -1.000000  838.081781  0.000000  47843.228475  0.000000
A  2465  182542.193570  0.812296  N  -1  -1.000000  -1.000000  34321.444353  0.000000  0.000000  239.440971
T  2477  238283.672892  1.095339  N  -1  -1.000000  -1.000000  0.000000  326.400000  0.000000  40425.617257
C  2489  163934.400000  0.766082  N  -1  -1.000000  -1.000000  0.000000  28070.400000  0.000000  518.788770
T  2502  242713.330854  1.136303  N  -1  -1.000000  -1.000000  0.000000  0.000000  717.648427  40665.058228
G  2515  215972.307206  0.997028  N  -1  -1.000000  -1.000000  0.000000  0.000000  40068.703848  0.000000
G  2527  187824.541120  0.824249  N  -1  -1.000000  -1.000000  0.000000  0.000000  35324.250357  159.627314
T  2539  106152.163774  0.467650  N  -1  -1.000000  -1.000000  0.000000  856.800000  0.000000  20152.948386
C  2551  164138.400000  0.746524  N  -1  -1.000000  -1.000000  0.000000  28560.000000  0.000000  0.000000
C  2563  259936.800000  1.292535  N  -1  -1.000000  -1.000000  0.000000  49204.800000  0.000000  798.136570
T  2576  330468.446696  1.613899  N  -1  -1.000000  -1.000000  0.000000  0.000000  39.869357  55670.025738
G  2589  233993.256599  1.118533  N  -1  -1.000000  -1.000000  0.000000  40.800000  44175.247625  0.000000
C  2598  200776.800000  0.936714  N  -1  -1.000000  -1.000000  0.000000  31130.400000  0.000000  0.000000
A  2611  154725.860181  0.734722  N  -1  -1.000000  -1.000000  26020.443858  0.000000  0.000000  0.000000
G  2623  86277.288683  0.411490  N  -1  -1.000000  -1.000000  518.812531  0.000000  16864.738037  0.000000
A  2636  278881.689695  1.437338  N  -1  -1.000000  -1.000000  47491.300907  0.000000  0.000000  0.000000
G  2647  180648.056849  0.901809  N  -1  -1.000000  -1.000000  0.000000  489.600000  31377.184008  0.000000
C  2657  183477.600000  0.919227  N  -1  -1.000000  -1.000000  0.000000  30518.400000  0.000000  0.000000
G  2673  159836.252463  0.770918  N  -1  -1.000000  -1.000000  359.177906  0.000000  31018.359794  0.000000
A  2683  249987.822589  1.208241  N  -1  -1.000000  -1.000000  41943.997692  0.000000  0.000000  0.000000
G  2695  267204.431031  1.297693  N  -1  -1.000000  -1.000000  558.721187  0.000000  44653.679910  1077.484369
A  2708  290495.108656  1.455526  N  -1  -1.000000  -1.000000  55792.301401  0.000000  0.000000  319.254628
T  2718  188200.603142  0.917018  N  -1  -1.000000  -1.000000  0.000000  0.000000  757.517784  36115.679780
G  2731  229488.019251  1.125088  N  -1  -1.000000  -1.000000  0.000000  0.000000  38673.276350  0.000000
G  2744  236784.111593  1.119813  N  -1  -1.000000  -1.000000  0.000000  0.000000  38992.231207  0.000000
T  2756  89670.643609  0.395896  N  -1  -1.000000  -1.000000  0.000000  0.000000  0.000000  17080.122592
G  2770  201818.685449  0.972249  N  -1  -1.000000  -1.000000  558.721187  0.000000  30898.751723  0.000000
A  2781  228117.878978  1.087849  N  -1  -1.000000  -1.000000  38671.487881  0.000000  0.000000  0.000000
A  2793  187331.232317  0.874724  N  -1  -1.000000  -1.000000  31009.025886  0.000000  0.000000  0.000000
G  2806  117574.733977  0.542044  N  -1  -1.000000  -1.000000  0.000000  0.000000  22286.970598  319.254628
T  2819  102081.667268  0.501215  N  -1  -1.000000  -1.000000  0.000000  0.000000  438.562928  17439.284049
G  2831  219480.810628  1.172714  N  -1  -1.000000  -1.000000  0.000000  0.000000  40746.482918  0.000000
G  2844  144366.941923  0.801794  N  -1  -1.000000  -1.000000  0.000000  0.000000  27430.117659  0.000000
A  2856  152051.980214  0.865547  N  -1  -1.000000  -1.000000  25820.900577  0.000000  0.000000  0.000000
G  2868  121282.584183  0.722230  N  -1  -1.000000  -1.000000  0.000000  448.800000  20732.065672  39.906828
C  2878  199348.800000  1.274790  N  -1  -1.000000  -1.000000  0.000000  32354.400000  0.000000  0.000000
A  2891  144509.244188  0.863538  N  -1  -1.000000  -1.000000  25022.727453  163.200000  0.000000  917.857055
T  2904  271486.154193  1.679837  N  -1  -1.000000  -1.000000  0.000000  571.200000  0.000000  45773.132274
A  2914  156122.663149  0.940773  N  -1  -1.000000  -1.000000  25661.265952  856.800000  0.000000  0.000000
C  2924  333580.800000  2.048638  N  -1  -1.000000  -1.000000  0.000000  50551.200000  0.000000  239.440971
A  2938  171687.039077  0.930900  N  -1  -1.000000  -1.000000  26100.261171  571.200000  0.000000  0.000000
C  2949  263853.600000  1.378605  N  -1  -1.000000  -1.000000  0.000000  44145.600000  0.000000  0.000000
G  2965  107009.354355  0.546443  N  -1  -1.000000  -1.000000  39.908656  0.000000  20373.241459  0.000000
G  2977  203174.243589  1.057686  N  -1  -1.000000  -1.000000  478.903875  0.000000  34207.908359  0.000000
A  2991  163585.581863  0.829519  N  -1  -1.000000  -1.000000  27058.068920  0.000000  0.000000  0.000000
A  3003  172485.212201  0.856279  N  -1  -1.000000  -1.000000  27856.242045  0.000000  0.000000  0.000000
G  3014  125787.821532  0.632897  N  -1  -1.000000  -1.000000  1356.894312  0.000000  20732.065672  0.000000
A  3028  283870.271723  1.441864  N  -1  -1.000000  -1.000000  52679.426216  0.000000  0.000000  0.000000
A  3039  145506.960594  0.734455  N  -1  -1.000000  -1.000000  31807.199011  0.000000  0.000000  319.254628
A  3051  180706.395383  0.917040  N  -1  -1.000000  -1.000000  30530.122012  122.400000  0.000000  359.161456
C  3059  260222.400000  1.431629  N  -1  -1.000000  -1.000000  1117.442374  42187.200000  0.000000  798.136570
T  3074  257917.832507  1.353046  N  -1  -1.000000  -1.000000  0.000000  979.200000  0.000000  42500.772338
C  3085  106406.400000  0.559955  N  -1  -1.000000  -1.000000  0.000000  19706.400000  0.000000  0.000000
C  3098  217994.400000  1.147542  N  -1  -1.000000  -1.000000  79.817312  36516.000000  0.000000  518.788770
A  3110  162907.134707  0.850920  N  -1  -1.000000  -1.000000  31288.386480  326.400000  0.000000  1117.391198
T  3121  295909.133226  1.546182  N  -1  -1.000000  -1.000000  0.000000  0.000000  1833.990425  50482.138035
G  3134  264612.922822  1.298887  N  -1  -1.000000  -1.000000  0.000000  0.000000  44613.810553  199.534142
G  3146  200502.996666  0.921406  N  -1  -1.000000  -1.000000  0.000000  0.000000  37836.019852  319.254628
T  3159  90069.711894  0.430402  N  -1  -1.000000  -1.000000  0.000000  326.400000  956.864569  15124.687996
G  3172  227534.420754  1.116871  N  -1  -1.000000  -1.000000  0.000000  489.600000  37716.411781  0.000000
C  3182  204367.200000  0.980612  N  -1  -1.000000  -1.000000  0.000000  34435.200000  0.000000  0.000000
A  3196  143830.797032  0.709147  N  -1  -1.000000  -1.000000  24264.462984  0.000000  797.387141  0.000000
G  3207  92098.214814  0.481148  N  -1  -1.000000  -1.000000  0.000000  0.000000  16705.260609  0.000000
G  3220  272028.623236  1.431860  N  -1  -1.000000  -1.000000  0.000000  0.000000  44175.247625  119.720485
T  3233  105593.468175  0.540435  N  -1  -1.000000  -1.000000  0.000000  0.000000  916.995212  17319.563563
G  3246  197153.970673  1.039541  N  -1  -1.000000  -1.000000  917.899093  0.000000  33530.129289  0.000000
A  3257  201498.805276  1.120812  N  -1  -1.000000  -1.000000  37514.136851  204.000000  0.000000  0.000000
A  3269  153089.605276  0.882525  N  -1  -1.000000  -1.000000  29213.136356  1264.800000  0.000000  0.000000
C  3276  268831.200000  1.593296  N  -1  -1.000000  -1.000000  1755.980874  45084.000000  0.000000  0.000000
G  3294  115661.004838  0.619825  N  -1  -1.000000  -1.000000  758.264468  408.000000  17383.039679  0.000000
A  3306  237416.595878  1.353454  N  -1  -1.000000  -1.000000  35877.881946  244.800000  0.000000  0.000000
C  3316  189556.800000  1.060634  N  -1  -1.000000  -1.000000  79.817312  31660.800000  0.000000  0.000000
G  3331  83127.609475  0.453524  N  -1  -1.000000  -1.000000  558.721187  0.000000  14153.621757  0.000000
A  3342  228796.326134  1.254395  N  -1  -1.000000  -1.000000  35119.617477  0.000000  0.000000  0.000000
T  3354  154878.401356  0.869749  N  -1  -1.000000  -1.000000  0.000000  122.400000  119.608071  25460.556574
G  3367  165059.138238  0.901957  N  -1  -1.000000  -1.000000  0.000000  0.000000  26552.991803  0.000000
T  3380  103318.778951  0.574659  N  -1  -1.000000  -1.000000  0.000000  81.600000  0.000000  17559.004534
T  3393  135324.055397  0.796148  N  -1  -1.000000  -1.000000  0.000000  0.000000  0.000000  22866.612723
A  3403  105877.664963  0.629486  N  -1  -1.000000  -1.000000  19954.328112  0.000000  0.000000  0.000000
T  3415  221602.618585  1.458856  N  -1  -1.000000  -1.000000  0.000000  0.000000  0.000000  33521.735929
G  3429  164819.922096  1.014303  N  -1  -1.000000  -1.000000  0.000000  0.000000  27908.549944  0.000000
T  3440  107788.343742  0.694351  N  -1  -1.000000  -1.000000  0.000000  448.800000  159.477428  17678.725019
G  3453  195599.065748  1.330069  N  -1  -1.000000  -1.000000  0.000000  204.000000  31975.224364  0.000000
C  3462  219544.800000  1.386834  N  -1  -1.000000  -1.000000  0.000000  37046.400000  279.085499  0.000000
T  3478  215895.942111  1.371802  N  -1  -1.000000  -1.000000  0.000000  40.800000  0.000000  35876.238809
T  3491  130814.583778  0.800172  N  -1  -1.000000  -1.000000  0.000000  0.000000  0.000000  24662.420005
A  3501  174400.827700  1.089606  N  -1  -1.000000  -1.000000  29292.953669  0.000000  0.000000  0.000000
G  3513  110159.033563  0.658977  N  -1  -1.000000  -1.000000  0.000000  0.000000  18419.642963  0.000000
G  3526  226457.948114  1.375388  N  -1  -1.000000  -1.000000  0.000000  0.000000  36121.637498  0.000000
G  3540  206882.093796  1.170755  N  -1  -1.000000  -1.000000  0.000000  40.800000  34327.516431  0.000000
T  3552  98051.077591  0.559536  N  -1  -1.000000  -1.000000  0.000000  40.800000  0.000000  16002.638223
T  3565  97851.543449  0.580517  N  -1  -1.000000  -1.000000  0.000000  0.000000  0.000000  17838.352333
T  3578  85879.494903  0.512512  N  -1  -1.000000  -1.000000  0.000000  0.000000  0.000000  16162.265537
G  3590  187944.149192  1.200202  N  -1  -1.000000  -1.000000  0.000000  0.000000  30420.319439  0.000000
T  3602  69477.788395  0.452820  N  -1  -1.000000  -1.000000  0.000000  0.000000  0.000000  11852.328060
T  3615  98290.518562  0.708187  N  -1  -1.000000  -1.000000  0.000000  0.000000  0.000000  16601.240650
G  3627  172355.230580  1.271624  N  -1  -1.000000  -1.000000  159.634625  0.000000  28626.198371  0.000000
A  3638  117930.079143  0.871395  N  -1  -1.000000  -1.000000  20034.145425  81.600000  0.000000  0.000000
T  3649  135882.750996  0.998316  N  -1  -1.000000  -1.000000  0.000000  40.800000  0.000000  22228.103467
G  3662  162308.152601  1.277469  N  -1  -1.000000  -1.000000  0.000000  0.000000  23562.790024  0.000000
G  3676  172395.099937  1.406193  N  -1  -1.000000  -1.000000  79.817312  0.000000  28107.896729  0.000000
A  3689  137365.594724  1.056403  N  -1  -1.000000  -1.000000  20552.957955  0.000000  0.000000  0.000000
G  3700  93094.948740  0.694827  N  -1  -1.000000  -1.000000  0.000000  0.000000  16864.738037  0.000000
G  3714  230803.708034  1.713408  N  -1  -1.000000  -1.000000  0.000000  0.000000  37875.889209  0.000000
T  3726  82886.482766  0.596347  N  -1  -1.000000  -1.000000  0.000000  0.000000  0.000000  12331.210002
G  3739  151623.164908  1.080466  N  -1  -1.000000  -1.000000  279.360594  0.000000  22805.272240  0.000000
A  3751  139081.666941  0.954808  N  -1  -1.000000  -1.000000  22987.385985  0.000000  0.000000  0.000000
G  3763  94928.939165  0.666930  N  -1  -1.000000  -1.000000  957.807749  0.000000  15907.873468  0.000000
A  3776  172165.942951  1.229431  N  -1  -1.000000  -1.000000  31288.386480  0.000000  0.000000  0.000000
A  3788  105957.482275  0.737530  N  -1  -1.000000  -1.000000  20113.962737  204.000000  0.000000  478.881942
T  3799  153401.848702  1.111364  N  -1  -1.000000  -1.000000  0.000000  816.000000  0.000000  22547.358095
C  3810  87108.000000  0.639884  N  -1  -1.000000  -1.000000  0.000000  14484.000000  0.000000  39.906828
C  3823  182743.200000  1.393867  N  -1  -1.000000  -1.000000  0.000000  27295.200000  0.000000  0.000000
G  3838  79698.844768  0.568993  N  -1  -1.000000  -1.000000  0.000000  0.000000  12040.545833  0.000000
A  3850  111704.328772  0.893924  N  -1  -1.000000  -1.000000  18557.525144  0.000000  79.738714  0.000000
G  3860  96563.582805  0.755339  N  -1  -1.000000  -1.000000  79.817312  0.000000  17741.863893  0.000000
G  3873  174548.045219  1.426799  N  -1  -1.000000  -1.000000  758.264468  0.000000  28705.937085  0.000000
A  3886  129543.498104  1.029087  N  -1  -1.000000  -1.000000  23386.472547  285.600000  0.000000  0.000000
A  3898  127667.791261  0.987045  N  -1  -1.000000  -1.000000  21031.861830  1020.000000  0.000000  0.000000
C  3907  187435.200000  1.500758  N  -1  -1.000000  -1.000000  518.812531  30967.200000  0.000000  0.000000
C  3920  151898.400000  1.141738  N  -1  -1.000000  -1.000000  0.000000  28029.600000  0.000000  0.000000
C  3933  143493.600000  1.079783  N  -1  -1.000000  -1.000000  0.000000  21052.800000  0.000000  558.695599
T  3947  222879.637096  1.608895  N  -1  -1.000000  -1.000000  0.000000  204.000000  0.000000  36035.866123
A  3959  141556.003627  0.993074  N  -1  -1.000000  -1.000000  23825.467766  122.400000  0.000000  758.229741
T  3970  181695.790098  1.221657  N  -1  -1.000000  -1.000000  0.000000  0.000000  279.085499  30089.748679
T  3983  106710.859373  0.685238  N  -1  -1.000000  -1.000000  0.000000  0.000000  1036.603284  17279.656735
G  3996  204330.454944  1.303603  N  -1  -1.000000  -1.000000  0.000000  0.000000  30340.580724  39.906828
T  4008  59221.733474  0.370782  N  -1  -1.000000  -1.000000  0.000000  0.000000  398.693571  9896.893465
G  4021  146440.148490  0.959075  N  -1  -1.000000  -1.000000  359.177906  81.600000  24400.046522  0.000000
A  4032  166937.908986  1.080042  N  -1  -1.000000  -1.000000  25900.717890  122.400000  0.000000  199.534142
T  4043  133089.273002  0.872622  N  -1  -1.000000  -1.000000  0.000000  40.800000  0.000000  19753.880101
T  4057  105354.027204  0.699397  N  -1  -1.000000  -1.000000  0.000000  0.000000  558.170999  15882.917738
G  4069  197393.186815  1.344443  N  -1  -1.000000  -1.000000  0.000000  0.000000  28825.545156  0.000000
G  4082  119368.855044  0.827382  N  -1  -1.000000  -1.000000  119.725969  0.000000  19376.507532  0.000000
A  4095  125033.819951  0.880184  N  -1  -1.000000  -1.000000  18437.799176  0.000000  877.125855  0.000000
G  4107  145642.761349  1.067856  N  -1  -1.000000  -1.000000  0.000000  0.000000  24120.961023  0.000000
G  4119  225899.777115  1.610335  N  -1  -1.000000  -1.000000  0.000000  0.000000  36241.245570  0.000000
G  4132  155370.884472  1.090795  N  -1  -1.000000  -1.000000  0.000000  0.000000  25317.041735  0.000000
T  4144  85560.240275  0.562700  N  -1  -1.000000  -1.000000  0.000000  163.200000  0.000000  13767.855828
A  4155  57268.921682  0.392347  N  -1  -1.000000  -1.000000  10775.337181  40.800000  0.000000  478.881942
T  4168  168646.257183  1.249248  N  -1  -1.000000  -1.000000  0.000000  489.600000  0.000000  27894.873112
C  4179  88944.000000  0.641945  N  -1  -1.000000  -1.000000  199.543281  13300.800000  0.000000  0.000000
A  4190  129144.411542  0.943260  N  -1  -1.000000  -1.000000  21630.491674  0.000000  0.000000  39.906828
A  4202  117610.809893  0.904087  N  -1  -1.000000  -1.000000  19754.784831  0.000000  0.000000  438.975113
T  4215  126424.832645  0.973156  N  -1  -1.000000  -1.000000  0.000000  0.000000  0.000000  21030.898612
T  4228  85919.401731  0.660658  N  -1  -1.000000  -1.000000  0.000000  0.000000  159.477428  14087.110456
G  4240  162587.238100  1.310353  N  -1  -1.000000  -1.000000  0.000000  0.000000  30380.450081  0.000000
G  4252  82569.438476  0.701240  N  -1  -1.000000  -1.000000  39.908656  0.000000  13396.103973  0.000000
A  4266  113460.309646  1.027092  N  -1  -1.000000  -1.000000  16761.635614  0.000000  39.869357  0.000000
G  4277  102264.900865  0.902941  N  -1  -1.000000  -1.000000  199.543281  0.000000  18459.512320  0.000000
G  4291  203014.766161  1.724012  N  -1  -1.000000  -1.000000  598.629843  0.000000  29742.540368  0.000000
A  4303  147781.753998  1.219382  N  -1  -1.000000  -1.000000  24184.645672  0.000000  0.000000  0.000000
T  4314  133009.459345  1.046677  N  -1  -1.000000  -1.000000  0.000000  204.000000  0.000000  21549.687383
G  4326  147476.751773  1.157004  N  -1  -1.000000  -1.000000  0.000000  0.000000  19535.984961  0.000000
T  4339  75783.067296  0.580932  N  -1  -1.000000  -1.000000  0.000000  0.000000  0.000000  10216.148093
G  4353  121202.845469  0.966632  N  -1  -1.000000  -1.000000  0.000000  0.000000  17582.386464  0.000000
T  4365  74426.235127  0.577328  N  -1  -1.000000  -1.000000  0.000000  40.800000  0.000000  10774.843691
T  4379  67801.701598  0.564549  N  -1  -1.000000  -1.000000  0.000000  40.800000  0.000000  10216.148093
G  4391  115501.527409  0.973693  N  -1  -1.000000  -1.000000  0.000000  0.000000  18738.597819  0.000000
G  4404  91420.435744  0.769362  N  -1  -1.000000  -1.000000  0.000000  0.000000  15150.355684  0.000000
T  4416  51320.181433  0.435870  N  -1  -1.000000  -1.000000  0.000000  204.000000  39.869357  8619.874953
G  4429  127462.334528  1.242657  N  -1  -1.000000  -1.000000  119.725969  122.400000  18539.251034  0.000000
C  4439  133497.600000  1.327800  N  -1  -1.000000  -1.000000  79.817312  19543.200000  358.824214  0.000000
A  4452  85803.610882  0.853010  N  -1  -1.000000  -1.000000  12770.769992  0.000000  0.000000  0.000000
G  4464  46766.755834  0.495295  N  -1  -1.000000  -1.000000  518.812531  0.000000  7056.876200  0.000000
A  4478  133015.551195  1.453399  N  -1  -1.000000  -1.000000  19674.967519  0.000000  0.000000  0.000000
T  4489  96335.083966  1.039196  N  -1  -1.000000  -1.000000  0.000000  0.000000  0.000000  14007.296799
T  4502  62214.745610  0.655634  N  -1  -1.000000  -1.000000  0.000000  0.000000  39.869357  9976.707122
G  4515  150666.300338  1.597162  N  -1  -1.000000  -1.000000  478.903875  0.000000  22247.101241  0.000000
A  4526  97536.755812  0.996796  N  -1  -1.000000  -1.000000  14207.481616  0.000000  79.738714  0.000000
T  4538  99048.748303  1.005960  N  -1  -1.000000  -1.000000  0.000000  0.000000  0.000000  14406.365084
T  4552  79135.240888  0.766556  N  -1  -1.000000  -1.000000  0.000000  0.000000  0.000000  12730.278287
T  4564  54432.914055  0.553169  N  -1  -1.000000  -1.000000  0.000000  0.000000  0.000000  9817.079808
T  4576  83086.016909  0.918122  N  -1  -1.000000  -1.000000  0.000000  0.000000  0.000000  13249.067057
G  4589  91819.129314  1.017682  N  -1  -1.000000  -1.000000  438.995218  0.000000  13396.103973  0.000000
A  4601  96898.217312  1.022899  N  -1  -1.000000  -1.000000  14646.476834  0.000000  0.000000  0.000000
T  4612  113295.486073  1.243402  N  -1  -1.000000  -1.000000  0.000000  204.000000  0.000000  16760.867964
A  4623  68363.528112  0.736570  N  -1  -1.000000  -1.000000  10056.981369  285.600000  0.000000  0.000000
C  4634  174868.800000  1.871691  N  -1  -1.000000  -1.000000  0.000000  25459.200000  0.000000  119.720485
T  4649  161343.307570  1.683316  N  -1  -1.000000  -1.000000  0.000000  489.600000  0.000000  26538.040943
T  4661  99567.537074  0.973964  N  -1  -1.000000  -1.000000  0.000000  448.800000  0.000000  16202.172365
C  4672  43941.600000  0.429616  N  -1  -1.000000  -1.000000  0.000000  7833.600000  0.000000  0.000000
C  4685  133538.400000  1.352128  N  -1  -1.000000  -1.000000  119.725969  19706.400000  0.000000  0.000000
A  4695  104760.222589  0.982076  N  -1  -1.000000  -1.000000  15324.923990  408.000000  0.000000  279.347799
T  4707  179820.169160  1.652157  N  -1  -1.000000  -1.000000  0.000000  0.000000  677.779070  26138.972659
G  4720  135276.728512  1.149924  N  -1  -1.000000  -1.000000  39.908656  0.000000  22047.754455  0.000000
G  4732  115102.833839  0.947523  N  -1  -1.000000  -1.000000  0.000000  0.000000  18300.034892  0.000000
T  4746  45214.436675  0.371651  N  -1  -1.000000  -1.000000  0.000000  0.000000  1196.080712  6903.881328
G  4758  122996.966537  1.030614  N  -1  -1.000000  -1.000000  319.269250  0.000000  22247.101241  0.000000
G  4769  117494.995263  1.029247  N  -1  -1.000000  -1.000000  319.269250  0.000000  21290.236671  0.000000
G  4783  98277.965159  0.895297  N  -1  -1.000000  -1.000000  638.538500  0.000000  12758.194260  0.000000
A  4797  136926.599505  1.248847  N  -1  -1.000000  -1.000000  18238.255894  0.000000  0.000000  0.000000
T  4808  98450.145876  0.827723  N  -1  -1.000000  -1.000000  79.817312  0.000000  0.000000  13887.576313
T  4822  63372.043636  0.548998  N  -1  -1.000000  -1.000000  0.000000  0.000000  0.000000  10295.961749
C  4833  73236.000000  0.658045  N  -1  -1.000000  -1.000000  478.903875  10730.400000  0.000000  0.000000
A  4844  107274.467931  1.065977  N  -1  -1.000000  -1.000000  15444.649959  0.000000  0.000000  0.000000
G  4858  48321.660759  0.493912  N  -1  -1.000000  -1.000000  199.543281  0.000000  7216.353628  0.000000
T  4870  44336.486448  0.486378  N  -1  -1.000000  -1.000000  0.000000  40.800000  0.000000  6504.813043
C  4882  60914.400000  0.668884  N  -1  -1.000000  -1.000000  0.000000  9792.000000  0.000000  0.000000
C  4895  132314.400000  1.559199  N  -1  -1.000000  -1.000000  0.000000  19094.400000  0.000000  39.906828
T  4908  135403.869054  1.568220  N  -1  -1.000000  -1.000000  0.000000  204.000000  0.000000  21749.221525
T  4921  113335.392901  1.258513  N  -1  -1.000000  -1.000000  0.000000  0.000000  79.738714  18636.488903
C  4932  76622.400000  0.873729  N  -1  -1.000000  -1.000000  0.000000  11260.800000  0.000000  39.906828
G  4945  57531.482241  0.672780  N  -1  -1.000000  -1.000000  0.000000  0.000000  7615.047199  0.000000
C  4955  71808.000000  0.845506  N  -1  -1.000000  -1.000000  0.000000  9465.600000  279.085499  79.813657
T  4970  157711.786178  1.860110  N  -1  -1.000000  -1.000000  0.000000  0.000000  0.000000  25460.556574
T  4983  71752.477619  0.798759  N  -1  -1.000000  -1.000000  0.000000  0.000000  0.000000  13129.346572
C  4994  44716.800000  0.485140  N  -1  -1.000000  -1.000000  0.000000  6650.400000  0.000000  319.254628
T  5007  123591.447822  1.340310  N  -1  -1.000000  -1.000000  0.000000  0.000000  79.738714  18317.234275
G  5019  92417.169670  0.938447  N  -1  -1.000000  -1.000000  399.086562  0.000000  13316.365259  0.000000
A  5031  98454.654905  1.041969  N  -1  -1.000000  -1.000000  14287.298928  0.000000  39.869357  0.000000
C  5041  121216.800000  1.335073  N  -1  -1.000000  -1.000000  877.990437  17788.800000  0.000000  0.000000
G  5055  44613.810553  0.487144  N  -1  -1.000000  -1.000000  877.990437  0.000000  5980.403559  0.000000
A  5066  132935.733883  1.504114  N  -1  -1.000000  -1.000000  19116.246331  0.000000  0.000000  0.000000
A  5079  78061.331575  0.813801  N  -1  -1.000000  -1.000000  12451.500742  0.000000  0.000000  0.000000
G  5090  47404.665547  0.491000  N  -1  -1.000000  -1.000000  638.538500  0.000000  6339.227773  0.000000
C  5102  81069.600000  0.948000  N  -1  -1.000000  -1.000000  319.269250  11832.000000  0.000000  0.000000
A  5114  72274.576422  0.836045  N  -1  -1.000000  -1.000000  10695.519868  0.000000  0.000000  0.000000
T  5126  120079.646916  1.346124  N  -1  -1.000000  -1.000000  0.000000  0.000000  318.954856  16002.638223
G  5139  113667.536985  1.279279  N  -1  -1.000000  -1.000000  159.634625  0.000000  16346.436396  0.000000
C  5150  120890.400000  1.328790  N  -1  -1.000000  -1.000000  0.000000  16442.400000  398.693571  0.000000
T  5165  128021.105784  1.373302  N  -1  -1.000000  -1.000000  0.000000  40.800000  0.000000  18836.023046
A  5175  73431.927453  0.782007  N  -1  -1.000000  -1.000000  10615.702556  0.000000  0.000000  279.347799
C  5186  107834.400000  1.114180  N  -1  -1.000000  -1.000000  199.543281  14647.200000  0.000000  0.000000
T  5201  109264.896396  1.159020  N  -1  -1.000000  -1.000000  0.000000  0.000000  79.738714  17718.631848
T  5214  83086.016909  0.853093  N  -1  -1.000000  -1.000000  0.000000  0.000000  199.346785  12131.675860
G  5226  109082.560922  1.080432  N  -1  -1.000000  -1.000000  0.000000  0.000000  16067.350896  0.000000
C  5236  81559.200000  0.786012  N  -1  -1.000000  -1.000000  0.000000  10852.800000  518.301642  0.000000
T  5251  133248.900316  1.272773  N  -1  -1.000000  -1.000000  0.000000  81.600000  119.608071  19354.811816
C  5263  73929.600000  0.697392  N  -1  -1.000000  -1.000000  0.000000  10036.800000  0.000000  279.347799
T  5276  144422.812292  1.415426  N  -1  -1.000000  -1.000000  0.000000  0.000000  39.869357  21310.246412
C  5287  61608.000000  0.590182  N  -1  -1.000000  -1.000000  279.360594  9098.400000  0.000000  199.534142
A  5298  103163.876340  1.055419  N  -1  -1.000000  -1.000000  15125.380709  0.000000  0.000000  199.534142
T  5310  129816.913066  1.288889  N  -1  -1.000000  -1.000000  0.000000  0.000000  0.000000  20951.084955
T  5323  84522.662734  0.821260  N  -1  -1.000000  -1.000000  0.000000  0.000000  0.000000  15204.501653
T  5336  57186.485221  0.569337  N  -1  -1.000000  -1.000000  39.908656  0.000000  0.000000  9537.732008
C  5347  54549.600000  0.557458  N  -1  -1.000000  -1.000000  638.538500  8037.600000  0.000000  0.000000
A  5357  90672.466941  0.981295  N  -1  -1.000000  -1.000000  14407.024897  40.800000  0.000000  0.000000
A  5368  66607.547238  0.713814  N  -1  -1.000000  -1.000000  13848.303710  0.000000  0.000000  0.000000
A  5380  98494.563561  1.136721  N  -1  -1.000000  -1.000000  15444.649959  0.000000  0.000000  0.000000
C  5392  109629.600000  1.230349  N  -1  -1.000000  -1.000000  558.721187  17748.000000  0.000000  0.000000
C  5405  80947.200000  0.945367  N  -1  -1.000000  -1.000000  0.000000  14524.800000  0.000000  0.000000
C  5418  93962.400000  1.073131  N  -1  -1.000000  -1.000000  0.000000  13423.200000  0.000000  0.000000
T  5431  150927.625335  1.742030  N  -1  -1.000000  -1.000000  0.000000  122.400000  0.000000  21988.662496
A  5442  107753.371805  1.214122  N  -1  -1.000000  -1.000000  15843.736521  0.000000  0.000000  159.627314
G  5453  43656.945983  0.479362  N  -1  -1.000000  -1.000000  79.817312  0.000000  6698.051986  0.000000
T  5465  44456.206934  0.495499  N  -1  -1.000000  -1.000000  0.000000  0.000000  0.000000  6225.465244
T  5479  70076.390822  0.789942  N  -1  -1.000000  -1.000000  0.000000  0.000000  0.000000  9617.545665
T  5492  56029.187195  0.646606  N  -1  -1.000000  -1.000000  0.000000  0.000000  0.000000  8460.247639
T  5505  71991.918589  0.841092  N  -1  -1.000000  -1.000000  0.000000  0.000000  0.000000  10176.241264
C  5516  51408.000000  0.619799  N  -1  -1.000000  -1.000000  0.000000  6936.000000  0.000000  39.906828
G  5529  41743.216844  0.541270  N  -1  -1.000000  -1.000000  0.000000  0.000000  7216.353628  0.000000
G  5542  76947.859130  1.051193  N  -1  -1.000000  -1.000000  0.000000  0.000000  12239.892618  0.000000
T  5554  34838.661269  0.487260  N  -1  -1.000000  -1.000000  0.000000  0.000000  438.562928  5187.887703
G  5567  95168.155308  1.589045  N  -1  -1.000000  -1.000000  159.634625  0.000000  11721.590976  0.000000
A  5578  81373.750041  1.387881  N  -1  -1.000000  -1.000000  12970.313273  0.000000  239.216142  0.000000
A  5591  63135.494147  1.011733  N  -1  -1.000000  -1.000000  10695.519868  0.000000  0.000000  0.000000
T  5603  81808.998397  1.272871  N  -1  -1.000000  -1.000000  0.000000  40.800000  0.000000  11054.191491
C  5614  57324.000000  0.875917  N  -1  -1.000000  -1.000000  0.000000  7629.600000  0.000000  0.000000
G  5629  57092.919313  0.870664  N  -1  -1.000000  -1.000000  0.000000  0.000000  7694.785913  0.000000
T  5640  29850.307708  0.465799  N  -1  -1.000000  -1.000000  0.000000  0.000000  398.693571  4589.285276
G  5653  85360.293470  1.378372  N  -1  -1.000000  -1.000000  119.725969  0.000000  11362.766763  0.000000
A  5664  83289.365540  1.256439  N  -1  -1.000000  -1.000000  11892.779555  0.000000  239.216142  0.000000
T  5676  65926.080659  0.985086  N  -1  -1.000000  -1.000000  199.543281  0.000000  119.608071  8859.315924
G  5689  76389.688131  1.090768  N  -1  -1.000000  -1.000000  319.269250  0.000000  11003.942549  0.000000
A  5700  102525.337840  1.504295  N  -1  -1.000000  -1.000000  15165.289365  0.000000  159.477428  0.000000
T  5712  65127.944090  0.926821  N  -1  -1.000000  -1.000000  0.000000  0.000000  0.000000  10455.589063
T  5725  53475.150172  0.758841  N  -1  -1.000000  -1.000000  0.000000  0.000000  0.000000  8380.433982
A  5735  62935.950866  0.930508  N  -1  -1.000000  -1.000000  9139.082275  0.000000  0.000000  598.602427
T  5748  136361.632938  1.999516  N  -1  -1.000000  -1.000000  0.000000  0.000000  0.000000  17878.259162
A  5759  56750.109151  0.745494  N  -1  -1.000000  -1.000000  8061.548557  0.000000  0.000000  319.254628
G  5773  68017.123148  0.863006  N  -1  -1.000000  -1.000000  0.000000  0.000000  8890.866625  0.000000
T  5786  32404.344731  0.420400  N  -1  -1.000000  -1.000000  0.000000  0.000000  39.869357  5267.701360
T  5799  38829.344117  0.539361  N  -1  -1.000000  -1.000000  0.000000  0.000000  0.000000  6903.881328
T  5812  48606.517096  0.701578  N  -1  -1.000000  -1.000000  39.908656  0.000000  0.000000  7063.508642
A  5821  82251.740478  1.236806  N  -1  -1.000000  -1.000000  11014.789118  0.000000  0.000000  558.695599
T  5833  106750.766201  1.655667  N  -1  -1.000000  -1.000000  0.000000  0.000000  0.000000  14965.060682
T  5848  71912.104932  1.047697  N  -1  -1.000000  -1.000000  79.817312  0.000000  0.000000  10455.589063
A  5857  69321.335862  0.983533  N  -1  -1.000000  -1.000000  10176.707337  0.000000  0.000000  798.136570
T  5870  89790.364094  1.262510  N  -1  -1.000000  -1.000000  0.000000  0.000000  0.000000  14406.365084
T  5884  71712.570790  1.078979  N  -1  -1.000000  -1.000000  0.000000  0.000000  0.000000  10455.589063
A  5893  81214.115416  1.195035  N  -1  -1.000000  -1.000000  10815.245837  0.000000  0.000000  718.322913
T  5906  106830.579858  1.542027  N  -1  -1.000000  -1.000000  0.000000  408.000000  0.000000  14206.830941
C  5918  46022.400000  0.599860  N  -1  -1.000000  -1.000000  0.000000  8078.400000  0.000000  0.000000
C  5932  106365.600000  1.373501  N  -1  -1.000000  -1.000000  39.908656  15381.600000  0.000000  0.000000
A  5942  79657.677824  0.957227  N  -1  -1.000000  -1.000000  11892.779555  775.200000  0.000000  0.000000
T  5954  144303.091807  1.739477  N  -1  -1.000000  -1.000000  0.000000  489.600000  0.000000  19274.998159
A  5966  75507.177576  0.870771  N  -1  -1.000000  -1.000000  10974.880462  408.000000  0.000000  0.000000
C  5976  129254.400000  1.484446  N  -1  -1.000000  -1.000000  438.995218  18523.200000  0.000000  0.000000
C  5989  87148.800000  0.936421  N  -1  -1.000000  -1.000000  199.543281  13708.800000  0.000000  0.000000
A  6001  75986.081451  0.818801  N  -1  -1.000000  -1.000000  12291.866117  693.600000  0.000000  0.000000
C  6011  88944.000000  0.954038  N  -1  -1.000000  -1.000000  917.899093  12933.600000  0.000000  0.000000
A  6024  73072.749547  0.777353  N  -1  -1.000000  -1.000000  11573.510305  204.000000  0.000000  0.000000
T  6037  117046.727951  1.291533  N  -1  -1.000000  -1.000000  39.908656  122.400000  0.000000  15723.290424
A  6049  66288.277988  0.678289  N  -1  -1.000000  -1.000000  9538.168838  0.000000  0.000000  0.000000
G  6062  39311.186063  0.419450  N  -1  -1.000000  -1.000000  39.908656  0.000000  6379.097130  0.000000
T  6074  37711.952920  0.420488  N  -1  -1.000000  -1.000000  0.000000  0.000000  0.000000  5986.024273
T  6088  48885.864896  0.618596  N  -1  -1.000000  -1.000000  0.000000  0.000000  0.000000  7781.831555
T  6100  39507.760202  0.517354  N  -1  -1.000000  -1.000000  0.000000  0.000000  0.000000  7063.508642
T  6112  49883.535608  0.740218  N  -1  -1.000000  -1.000000  0.000000  0.000000  0.000000  8899.222752
T  6124  70236.018136  1.103233  N  -1  -1.000000  -1.000000  0.000000  0.000000  0.000000  11253.725633
C  6135  46185.600000  0.732073  N  -1  -1.000000  -1.000000  0.000000  6732.000000  0.000000  518.788770
T  6148  109703.871509  1.865301  N  -1  -1.000000  -1.000000  0.000000  0.000000  0.000000  17758.538676
T  6160  80252.632086  1.284534  N  -1  -1.000000  -1.000000  0.000000  0.000000  0.000000  14206.830941
T  6173  109544.244195  1.863103  N  -1  -1.000000  -1.000000  0.000000  0.000000  0.000000  15962.731395
A  6183  73431.927453  1.163328  N  -1  -1.000000  -1.000000  10974.880462  0.000000  0.000000  678.416084
G  6194  45291.589623  0.680725  N  -1  -1.000000  -1.000000  399.086562  0.000000  6698.051986  0.000000
A  6207  111744.237428  1.660580  N  -1  -1.000000  -1.000000  16921.270239  0.000000  0.000000  79.813657
T  6218  75104.651211  1.020747  N  -1  -1.000000  -1.000000  0.000000  0.000000  0.000000  12331.210002
T  6231  57106.671564  0.740320  N  -1  -1.000000  -1.000000  0.000000  0.000000  0.000000  8340.527154
A  6239  58665.724650  0.753476  N  -1  -1.000000  -1.000000  10535.885243  0.000000  0.000000  718.322913
A  6251  73192.475515  0.954231  N  -1  -1.000000  -1.000000  12132.231492  0.000000  0.000000  0.000000
G  6264  42700.081414  0.537759  N  -1  -1.000000  -1.000000  518.812531  0.000000  5820.926131  0.000000
A  6277  112821.771146  1.551808  N  -1  -1.000000  -1.000000  18118.529926  0.000000  0.000000  0.000000
A  6288  65051.109646  0.856383  N  -1  -1.000000  -1.000000  10655.611212  0.000000  0.000000  0.000000
G  6300  46527.539692  0.650635  N  -1  -1.000000  -1.000000  558.721187  0.000000  6977.137486  0.000000
A  6311  121442.040890  1.764618  N  -1  -1.000000  -1.000000  17839.169332  0.000000  79.738714  0.000000
G  6322  65704.700439  0.859608  N  -1  -1.000000  -1.000000  199.543281  0.000000  9648.384409  119.720485
T  6333  41183.846998  0.573338  N  -1  -1.000000  -1.000000  0.000000  163.200000  79.738714  7382.763270
T  6343  27695.338970  0.404668  N  -1  -1.000000  -1.000000  0.000000  40.800000  0.000000  7063.508642
T  6362  56547.975965  0.863348  N  -1  -1.000000  -1.000000  0.000000  0.000000  239.216142  10495.495892
G  6368  61677.895375  0.944724  A  6370  38791.213850  0.604834  5307.851278  0.000000  11283.028049  1835.714110
G  6379  31098.098509  0.484883  N  -1  -1.000000  -1.000000  1077.533718  0.000000  6538.574558  0.000000
G  6391  19097.422033  0.303254  N  -1  -1.000000  -1.000000  598.629843  0.000000  4704.584133  0.000000
G  6400  69013.857075  1.287510  N  -1  -1.000000  -1.000000  39.908656  0.000000  5462.101918  0.000000
G  6415  7455.569771  0.138069  N  -1  -1.000000  -1.000000  1716.072218  0.000000  3787.588921  0.000000
A  6425  19355.698269  0.386405  G  6432  9329.429553  0.162477  3232.601154  0.000000  3109.809851  0.000000
A  6435  21470.857049  0.538346  N  -1  -1.000000  -1.000000  2753.697279  612.000000  2990.201780  0.000000
G  6443  28386.982228  0.800543  N  -1  -1.000000  -1.000000  239.451937  3590.400000  3030.071137  0.000000
C  6445  27417.600000  0.802154  N  -1  -1.000000  -1.000000  0.000000  4488.000000  2790.854994  0.000000
C  6459  73154.400000  2.142012  N  -1  -1.000000  -1.000000  0.000000  8731.200000  159.477428  0.000000
C  6472  16728.000000  0.467095  N  -1  -1.000000  -1.000000  438.995218  4324.800000  39.869357  0.000000
A  6483  23705.741797  0.756940  N  -1  -1.000000  -1.000000  2793.605936  1713.600000  39.869357  0.000000
A  6501  13329.491179  0.435909  N  -1  -1.000000  -1.000000  2035.341467  530.400000  0.000000  0.000000
N  6519  -1.000000  -1.000000  N  -1  -1.000000  -1.000000  0.000000  448.800000  0.000000  0.000000
N  6531  -1.000000  -1.000000  N  -1  -1.000000  -1.000000  0.000000  448.800000  0.000000  0.000000
N  6542  -1.000000  -1.000000  N  -1  -1.000000  -1.000000  0.000000  367.200000  0.000000  0.000000
N  6554  -1.000000  -1.000000  N  -1  -1.000000  -1.000000  0.000000  163.200000  0.000000  0.000000
N  6566  -1.000000  -1.000000  N  -1  -1.000000  -1.000000  0.000000  40.800000  0.000000  0.000000
N  6577  -1.000000  -1.000000  N  -1  -1.000000  -1.000000  0.000000  0.000000  0.000000  0.000000
N  6589  -1.000000  -1.000000  N  -1  -1.000000  -1.000000  0.000000  0.000000  0.000000  0.000000
N  6600  -1.000000  -1.000000  N  -1  -1.000000  -1.000000  0.000000  0.000000  0.000000  0.000000
N  6612  -1.000000  -1.000000  N  -1  -1.000000  -1.000000  0.000000  0.000000  0.000000  0.000000
N  6623  -1.000000  -1.000000  N  -1  -1.000000  -1.000000  0.000000  0.000000  79.738714  0.000000
N  6633  -1.000000  -1.000000  N  -1  -1.000000  -1.000000  0.000000  0.000000  79.738714  0.000000
N  6645  -1.000000  -1.000000  N  -1  -1.000000  -1.000000  0.000000  0.000000  0.000000  0.000000
N  6656  -1.000000  -1.000000  N  -1  -1.000000  -1.000000  0.000000  0.000000  0.000000  0.000000
N  6668  -1.000000  -1.000000  N  -1  -1.000000  -1.000000  0.000000  0.000000  0.000000  0.000000
N  6680  -1.000000  -1.000000  N  -1  -1.000000  -1.000000  0.000000  0.000000  0.000000  0.000000
N  6691  -1.000000  -1.000000  N  -1  -1.000000  -1.000000  0.000000  0.000000  0.000000  0.000000
C  6714  168055.200000  2.667272  N  -1  -1.000000  -1.000000  23466.289860  32925.600000  0.000000  0.000000
C  6717  168055.200000  2.667272  A  6715  119845.694641  3.383163  23945.193735  33578.400000  0.000000  5467.235503
T  6720  114891.759212  1.336902  N  -1  -1.000000  -1.000000  6465.202308  9180.000000  0.000000  22228.103467
T  6723  114891.759212  1.336902  N  -1  -1.000000  -1.000000  0.000000  0.000000  0.000000  23106.053694
N  6749  -1.000000  -1.000000  N  -1  -1.000000  -1.000000  0.000000  0.000000  0.000000  0.000000
N  6761  -1.000000  -1.000000  N  -1  -1.000000  -1.000000  0.000000  0.000000  0.000000  0.000000
N  6772  -1.000000  -1.000000  N  -1  -1.000000  -1.000000  0.000000  0.000000  0.000000  0.000000
N  6784  -1.000000  -1.000000  N  -1  -1.000000  -1.000000  0.000000  0.000000  0.000000  0.000000
N  6795  -1.000000  -1.000000  N  -1  -1.000000  -1.000000  0.000000  0.000000  0.000000  0.000000
N  6805  -1.000000  -1.000000  N  -1  -1.000000  -1.000000  0.000000  0.000000  0.000000  0.000000
N  6815  -1.000000  -1.000000  N  -1  -1.000000  -1.000000  0.000000  0.000000  0.000000  0.000000
N  6833  -1.000000  -1.000000  N  -1  -1.000000  -1.000000  0.000000  0.000000  0.000000  0.000000
N  6850  -1.000000  -1.000000  N  -1  -1.000000  -1.000000  0.000000  0.000000  0.000000  0.000000
N  6867  -1.000000  -1.000000  N  -1  -1.000000  -1.000000  0.000000  0.000000  0.000000  0.000000
N  6884  -1.000000  -1.000000  N  -1  -1.000000  -1.000000  0.000000  0.000000  0.000000  0.000000
N  6901  -1.000000  -1.000000  N  -1  -1.000000  -1.000000  0.000000  0.000000  0.000000  0.000000
N  6918  -1.000000  -1.000000  N  -1  -1.000000  -1.000000  0.000000  0.000000  0.000000  0.000000
N  6935  -1.000000  -1.000000  N  -1  -1.000000  -1.000000  0.000000  0.000000  0.000000  0.000000
N  6952  -1.000000  -1.000000  N  -1  -1.000000  -1.000000  0.000000  0.000000  0.000000  0.000000
N  6969  -1.000000  -1.000000  N  -1  -1.000000  -1.000000  0.000000  0.000000  0.000000  0.000000
N  6986  -1.000000  -1.000000  N  -1  -1.000000  -1.000000  0.000000  0.000000  0.000000  0.000000
N  7003  -1.000000  -1.000000  N  -1  -1.000000  -1.000000  0.000000  0.000000  0.000000  0.000000
N  7020  -1.000000  -1.000000  N  -1  -1.000000  -1.000000  0.000000  0.000000  0.000000  0.000000
N  7037  -1.000000  -1.000000  N  -1  -1.000000  -1.000000  0.000000  0.000000  0.000000  0.000000
N  7054  -1.000000  -1.000000  N  -1  -1.000000  -1.000000  0.000000  0.000000  0.000000  0.000000
N  7071  -1.000000  -1.000000  N  -1  -1.000000  -1.000000  0.000000  0.000000  0.000000  0.000000
N  7088  -1.000000  -1.000000  N  -1  -1.000000  -1.000000  0.000000  0.000000  0.000000  0.000000
N  7105  -1.000000  -1.000000  N  -1  -1.000000  -1.000000  0.000000  0.000000  0.000000  0.000000
N  7122  -1.000000  -1.000000  N  -1  -1.000000  -1.000000  0.000000  0.000000  0.000000  0.000000
N  7139  -1.000000  -1.000000  N  -1  -1.000000  -1.000000  0.000000  0.000000  0.000000  0.000000
N  7156  -1.000000  -1.000000  N  -1  -1.000000  -1.000000  0.000000  0.000000  0.000000  0.000000
N  7173  -1.000000  -1.000000  N  -1  -1.000000  -1.000000  0.000000  0.000000  0.000000  0.000000
N  7190  -1.000000  -1.000000  N  -1  -1.000000  -1.000000  0.000000  0.000000  0.000000  0.000000
N  7207  -1.000000  -1.000000  N  -1  -1.000000  -1.000000  0.000000  0.000000  0.000000  0.000000
N  7224  -1.000000  -1.000000  N  -1  -1.000000  -1.000000  0.000000  0.000000  0.000000  0.000000
N  7241  -1.000000  -1.000000  N  -1  -1.000000  -1.000000  0.000000  0.000000  0.000000  0.000000
N  7258  -1.000000  -1.000000  N  -1  -1.000000  -1.000000  0.000000  0.000000  0.000000  0.000000
N  7275  -1.000000  -1.000000  N  -1  -1.000000  -1.000000  0.000000  0.000000  0.000000  0.000000
N  7292  -1.000000  -1.000000  N  -1  -1.000000  -1.000000  0.000000  0.000000  0.000000  0.000000
N  7309  -1.000000  -1.000000  N  -1  -1.000000  -1.000000  0.000000  0.000000  0.000000  0.000000
N  7326  -1.000000  -1.000000  N  -1  -1.000000  -1.000000  0.000000  0.000000  0.000000  0.000000
N  7343  -1.000000  -1.000000  N  -1  -1.000000  -1.000000  0.000000  0.000000  0.000000  0.000000
N  7360  -1.000000  -1.000000  N  -1  -1.000000  -1.000000  0.000000  0.000000  0.000000  0.000000
N  7377  -1.000000  -1.000000  N  -1  -1.000000  -1.000000  0.000000  0.000000  0.000000  0.000000
N  7394  -1.000000  -1.000000  N  -1  -1.000000  -1.000000  0.000000  0.000000  0.000000  0.000000
N  7411  -1.000000  -1.000000  N  -1  -1.000000  -1.000000  0.000000  0.000000  0.000000  0.000000
N  7428  -1.000000  -1.000000  N  -1  -1.000000  -1.000000  0.000000  0.000000  0.000000  0.000000
N  7445  -1.000000  -1.000000  N  -1  -1.000000  -1.000000  0.000000  0.000000  0.000000  0.000000
N  7462  -1.000000  -1.000000  N  -1  -1.000000  -1.000000  0.000000  0.000000  0.000000  0.000000
N  7479  -1.000000  -1.000000  N  -1  -1.000000  -1.000000  0.000000  0.000000  0.000000  0.000000
N  7496  -1.000000  -1.000000  N  -1  -1.000000  -1.000000  0.000000  0.000000  0.000000  0.000000
N  7513  -1.000000  -1.000000  N  -1  -1.000000  -1.000000  0.000000  0.000000  0.000000  0.000000
N  7530  -1.000000  -1.000000  N  -1  -1.000000  -1.000000  0.000000  0.000000  0.000000  0.000000
N  7547  -1.000000  -1.000000  N  -1  -1.000000  -1.000000  0.000000  0.000000  0.000000  0.000000
N  7564  -1.000000  -1.000000  N  -1  -1.000000  -1.000000  0.000000  0.000000  0.000000  0.000000
N  7581  -1.000000  -1.000000  N  -1  -1.000000  -1.000000  0.000000  0.000000  0.000000  0.000000
N  7598  -1.000000  -1.000000  N  -1  -1.000000  -1.000000  0.000000  0.000000  0.000000  0.000000
N  7615  -1.000000  -1.000000  N  -1  -1.000000  -1.000000  0.000000  0.000000  0.000000  0.000000
N  7632  -1.000000  -1.000000  N  -1  -1.000000  -1.000000  0.000000  0.000000  0.000000  0.000000
N  7649  -1.000000  -1.000000  N  -1  -1.000000  -1.000000  0.000000  0.000000  0.000000  0.000000
N  7666  -1.000000  -1.000000  N  -1  -1.000000  -1.000000  0.000000  0.000000  0.000000  0.000000
N  7683  -1.000000  -1.000000  N  -1  -1.000000  -1.000000  0.000000  0.000000  0.000000  0.000000
N  7700  -1.000000  -1.000000  N  -1  -1.000000  -1.000000  0.000000  0.000000  0.000000  0.000000
N  7717  -1.000000  -1.000000  N  -1  -1.000000  -1.000000  0.000000  0.000000  0.000000  39.906828
N  7734  -1.000000  -1.000000  N  -1  -1.000000  -1.000000  0.000000  0.000000  0.000000  0.000000
N  7751  -1.000000  -1.000000  N  -1  -1.000000  -1.000000  0.000000  0.000000  0.000000  0.000000
N  7768  -1.000000  -1.000000  N  -1  -1.000000  -1.000000  0.000000  0.000000  0.000000  0.000000
N  7785  -1.000000  -1.000000  N  -1  -1.000000  -1.000000  0.000000  0.000000  0.000000  0.000000
N  7802  -1.000000  -1.000000  N  -1  -1.000000  -1.000000  0.000000  0.000000  0.000000  0.000000
N  7819  -1.000000  -1.000000  N  -1  -1.000000  -1.000000  0.000000  0.000000  0.000000  0.000000
N  7836  -1.000000  -1.000000  N  -1  -1.000000  -1.000000  0.000000  0.000000  0.000000  0.000000
N  7853  -1.000000  -1.000000  N  -1  -1.000000  -1.000000  0.000000  0.000000  0.000000  0.000000
N  7870  -1.000000  -1.000000  N  -1  -1.000000  -1.000000  0.000000  0.000000  0.000000  0.000000
N  7887  -1.000000  -1.000000  N  -1  -1.000000  -1.000000  0.000000  0.000000  0.000000  0.000000
N  7904  -1.000000  -1.000000  N  -1  -1.000000  -1.000000  0.000000  0.000000  0.000000  0.000000
N  7921  -1.000000  -1.000000  N  -1  -1.000000  -1.000000  0.000000  0.000000  0.000000  0.000000
N  7938  -1.000000  -1.000000  N  -1  -1.000000  -1.000000  0.000000  0.000000  0.000000  0.000000
N  7955  -1.000000  -1.000000  N  -1  -1.000000  -1.000000  0.000000  0.000000  0.000000  0.000000
N  7972  -1.000000  -1.000000  N  -1  -1.000000  -1.000000  0.000000  0.000000  0.000000  0.000000
N  7989  -1.000000  -1.000000  N  -1  -1.000000  -1.000000  0.000000  0.000000  0.000000  0.000000
N  8006  -1.000000  -1.000000  N  -1  -1.000000  -1.000000  0.000000  0.000000  0.000000  0.000000
N  8023  -1.000000  -1.000000  N  -1  -1.000000  -1.000000  0.000000  0.000000  0.000000  0.000000
N  8040  -1.000000  -1.000000  N  -1  -1.000000  -1.000000  0.000000  0.000000  0.000000  0.000000
N  8057  -1.000000  -1.000000  N  -1  -1.000000  -1.000000  0.000000  0.000000  0.000000  0.000000
N  8074  -1.000000  -1.000000  N  -1  -1.000000  -1.000000  0.000000  0.000000  0.000000  0.000000
N  8091  -1.000000  -1.000000  N  -1  -1.000000  -1.000000  0.000000  0.000000  0.000000  0.000000
N  8108  -1.000000  -1.000000  N  -1  -1.000000  -1.000000  0.000000  0.000000  0.000000  0.000000
N  8125  -1.000000  -1.000000  N  -1  -1.000000  -1.000000  0.000000  0.000000  0.000000  0.000000
N  8142  -1.000000  -1.000000  N  -1  -1.000000  -1.000000  0.000000  0.000000  0.000000  0.000000
N  8159  -1.000000  -1.000000  N  -1  -1.000000  -1.000000  0.000000  0.000000  0.000000  0.000000
N  8176  -1.000000  -1.000000  N  -1  -1.000000  -1.000000  0.000000  0.000000  0.000000  0.000000
N  8193  -1.000000  -1.000000  N  -1  -1.000000  -1.000000  0.000000  0.000000  0.000000  0.000000
N  8210  -1.000000  -1.000000  N  -1  -1.000000  -1.000000  0.000000  0.000000  0.000000  0.000000
N  8227  -1.000000  -1.000000  N  -1  -1.000000  -1.000000  0.000000  0.000000  0.000000  0.000000
N  8244  -1.000000  -1.000000  N  -1  -1.000000  -1.000000  0.000000  0.000000  0.000000  0.000000
N  8261  -1.000000  -1.000000  N  -1  -1.000000  -1.000000  0.000000  0.000000  0.000000  0.000000
N  8278  -1.000000  -1.000000  N  -1  -1.000000  -1.000000  0.000000  0.000000  0.000000  0.000000
N  8295  -1.000000  -1.000000  N  -1  -1.000000  -1.000000  0.000000  0.000000  0.000000  0.000000
N  8312  -1.000000  -1.000000  N  -1  -1.000000  -1.000000  0.000000  0.000000  0.000000  0.000000
N  8329  -1.000000  -1.000000  N  -1  -1.000000  -1.000000  0.000000  0.000000  0.000000  0.000000
N  8346  -1.000000  -1.000000  N  -1  -1.000000  -1.000000  0.000000  0.000000  0.000000  0.000000
N  8363  -1.000000  -1.000000  N  -1  -1.000000  -1.000000  0.000000  0.000000  0.000000  0.000000
N  8380  -1.000000  -1.000000  N  -1  -1.000000  -1.000000  0.000000  0.000000  0.000000  0.000000
N  8397  -1.000000  -1.000000  N  -1  -1.000000  -1.000000  0.000000  0.000000  0.000000  0.000000
N  8414  -1.000000  -1.000000  N  -1  -1.000000  -1.000000  0.000000  0.000000  0.000000  0.000000
N  8431  -1.000000  -1.000000  N  -1  -1.000000  -1.000000  0.000000  0.000000  0.000000  0.000000
N  8448  -1.000000  -1.000000  N  -1  -1.000000  -1.000000  0.000000  0.000000  0.000000  0.000000
N  8465  -1.000000  -1.000000  N  -1  -1.000000  -1.000000  0.000000  0.000000  0.000000  0.000000
N  8482  -1.000000  -1.000000  N  -1  -1.000000  -1.000000  0.000000  0.000000  0.000000  0.000000
N  8499  -1.000000  -1.000000  N  -1  -1.000000  -1.000000  0.000000  0.000000  0.000000  0.000000
N  8516  -1.000000  -1.000000  N  -1  -1.000000  -1.000000  0.000000  0.000000  0.000000  0.000000
N  8533  -1.000000  -1.000000  N  -1  -1.000000  -1.000000  0.000000  0.000000  0.000000  0.000000
N  8550  -1.000000  -1.000000  N  -1  -1.000000  -1.000000  0.000000  0.000000  0.000000  0.000000
N  8567  -1.000000  -1.000000  N  -1  -1.000000  -1.000000  0.000000  0.000000  0.000000  0.000000
N  8584  -1.000000  -1.000000  N  -1  -1.000000  -1.000000  0.000000  0.000000  0.000000  0.000000
N  8601  -1.000000  -1.000000  N  -1  -1.000000  -1.000000  0.000000  0.000000  0.000000  0.000000
N  8618  -1.000000  -1.000000  N  -1  -1.000000  -1.000000  0.000000  0.000000  0.000000  0.000000
N  8635  -1.000000  -1.000000  N  -1  -1.000000  -1.000000  0.000000  0.000000  0.000000  0.000000
N  8652  -1.000000  -1.000000  N  -1  -1.000000  -1.000000  0.000000  0.000000  0.000000  0.000000
N  8669  -1.000000  -1.000000  N  -1  -1.000000  -1.000000  0.000000  0.000000  0.000000  0.000000
N  8686  -1.000000  -1.000000  N  -1  -1.000000  -1.000000  0.000000  0.000000  0.000000  0.000000
N  8703  -1.000000  -1.000000  N  -1  -1.000000  -1.000000  0.000000  0.000000  0.000000  0.000000
N  8720  -1.000000  -1.000000  N  -1  -1.000000  -1.000000  0.000000  0.000000  0.000000  0.000000
N  8737  -1.000000  -1.000000  N  -1  -1.000000  -1.000000  0.000000  0.000000  0.000000  0.000000
N  8754  -1.000000  -1.000000  N  -1  -1.000000  -1.000000  0.000000  0.000000  0.000000  0.000000
N  8771  -1.000000  -1.000000  N  -1  -1.000000  -1.000000  0.000000  0.000000  0.000000  0.000000
N  8788  -1.000000  -1.000000  N  -1  -1.000000  -1.000000  0.000000  0.000000  0.000000  0.000000
N  8805  -1.000000  -1.000000  N  -1  -1.000000  -1.000000  0.000000  0.000000  0.000000  0.000000
N  8822  -1.000000  -1.000000  N  -1  -1.000000  -1.000000  0.000000  0.000000  0.000000  0.000000
N  8839  -1.000000  -1.000000  N  -1  -1.000000  -1.000000  0.000000  0.000000  0.000000  0.000000
N  8856  -1.000000  -1.000000  N  -1  -1.000000  -1.000000  0.000000  0.000000  0.000000  0.000000
N  8873  -1.000000  -1.000000  N  -1  -1.000000  -1.000000  0.000000  0.000000  0.000000  0.000000
N  8890  -1.000000  -1.000000  N  -1  -1.000000  -1.000000  0.000000  0.000000  0.000000  0.000000
N  8907  -1.000000  -1.000000  N  -1  -1.000000  -1.000000  0.000000  0.000000  0.000000  0.000000
N  8924  -1.000000  -1.000000  N  -1  -1.000000  -1.000000  0.000000  0.000000  0.000000  0.000000
N  8941  -1.000000  -1.000000  N  -1  -1.000000  -1.000000  0.000000  0.000000  0.000000  0.000000
N  8958  -1.000000  -1.000000  N  -1  -1.000000  -1.000000  0.000000  0.000000  0.000000  0.000000
N  8975  -1.000000  -1.000000  N  -1  -1.000000  -1.000000  0.000000  0.000000  0.000000  0.000000
N  8992  -1.000000  -1.000000  N  -1  -1.000000  -1.000000  0.000000  0.000000  0.000000  0.000000
N  9009  -1.000000  -1.000000  N  -1  -1.000000  -1.000000  0.000000  0.000000  0.000000  0.000000
N  9026  -1.000000  -1.000000  N  -1  -1.000000  -1.000000  0.000000  0.000000  0.000000  0.000000
N  9043  -1.000000  -1.000000  N  -1  -1.000000  -1.000000  0.000000  0.000000  0.000000  0.000000
N  9060  -1.000000  -1.000000  N  -1  -1.000000  -1.000000  0.000000  0.000000  0.000000  0.000000
N  9077  -1.000000  -1.000000  N  -1  -1.000000  -1.000000  0.000000  0.000000  0.000000  0.000000
N  9094  -1.000000  -1.000000  N  -1  -1.000000  -1.000000  0.000000  0.000000  0.000000  0.000000
N  9111  -1.000000  -1.000000  N  -1  -1.000000  -1.000000  0.000000  0.000000  0.000000  0.000000
N  9128  -1.000000  -1.000000  N  -1  -1.000000  -1.000000  0.000000  0.000000  0.000000  0.000000
N  9145  -1.000000  -1.000000  N  -1  -1.000000  -1.000000  0.000000  0.000000  0.000000  0.000000
N  9162  -1.000000  -1.000000  N  -1  -1.000000  -1.000000  0.000000  0.000000  0.000000  0.000000
N  9179  -1.000000  -1.000000  N  -1  -1.000000  -1.000000  0.000000  0.000000  0.000000  0.000000
N  9196  -1.000000  -1.000000  N  -1  -1.000000  -1.000000  0.000000  0.000000  0.000000  0.000000
N  9213  -1.000000  -1.000000  N  -1  -1.000000  -1.000000  0.000000  0.000000  0.000000  0.000000
N  9230  -1.000000  -1.000000  N  -1  -1.000000  -1.000000  0.000000  0.000000  0.000000  0.000000
N  9247  -1.000000  -1.000000  N  -1  -1.000000  -1.000000  0.000000  0.000000  0.000000  0.000000
N  9264  -1.000000  -1.000000  N  -1  -1.000000  -1.000000  0.000000  0.000000  0.000000  0.000000
N  9281  -1.000000  -1.000000  N  -1  -1.000000  -1.000000  0.000000  0.000000  0.000000  0.000000
N  9298  -1.000000  -1.000000  N  -1  -1.000000  -1.000000  0.000000  0.000000  39.869357  0.000000
N  9315  -1.000000  -1.000000  N  -1  -1.000000  -1.000000  0.000000  0.000000  0.000000  0.000000
N  9332  -1.000000  -1.000000  N  -1  -1.000000  -1.000000  39.908656  0.000000  39.869357  0.000000
N  9349  -1.000000  -1.000000  N  -1  -1.000000  -1.000000  0.000000  0.000000  0.000000  0.000000
N  9366  -1.000000  -1.000000  N  -1  -1.000000  -1.000000  39.908656  0.000000  79.738714  0.000000
N  9383  -1.000000  -1.000000  N  -1  -1.000000  -1.000000  0.000000  0.000000  159.477428  0.000000
N  9397  -1.000000  -1.000000  N  -1  -1.000000  -1.000000  0.000000  0.000000  119.608071  0.000000
N  9409  -1.000000  -1.000000  N  -1  -1.000000  -1.000000  0.000000  0.000000  0.000000  0.000000
N  9420  -1.000000  -1.000000  N  -1  -1.000000  -1.000000  39.908656  0.000000  119.608071  0.000000
N  9432  -1.000000  -1.000000  N  -1  -1.000000  -1.000000  39.908656  0.000000  79.738714  0.000000
N  9444  -1.000000  -1.000000  N  -1  -1.000000  -1.000000  0.000000  0.000000  279.085499  0.000000
G  9451  4903.930919  0.105309  N  -1  -1.000000  -1.000000  39.908656  0.000000  279.085499  0.000000
N  9467  -1.000000  -1.000000  N  -1  -1.000000  -1.000000  0.000000  0.000000  199.346785  0.000000
G  9475  3907.196992  0.088361  N  -1  -1.000000  -1.000000  0.000000  0.000000  279.085499  0.000000
G  9490  9608.515052  0.229498  A  9490  9099.173619  0.191771  9099.173619  40.800000  9608.515052  0.000000
