# Supplementary material for: SNP-PHAGE – High throughput SNP discovery pipeline
Source: BMC Bioinformatics. 2006 Oct 23;7:468. doi: 10.1186/1471-2105-7-468 (PMC1626092; doi:10.1186/1471-2105-7-468)
Supplement: Additional file 2 — Test dataset. This compressed file contains test data for recreating the demo website. It contains the database table entries and chromatogram files to test for proper installation of all functionalities provided. [file 1471-2105-7-468-S2.gz › test_data/TempDataStore/poly_dir/A11_015903PI20933.g_84.ab1.poly]

A11_015903PI20933.g_84.ab1 38639.640000 40699.569231 38910.646154 42504.730435 38639.640000
T  2  16891.200000  1.000000  G  1  185.449631  1854.496306  0.000000  0.000000  222.539557  4692.000000
G  25  7640.524783  0.452338  A  21  503.554840  0.298099  852.169729  0.000000  1112.697784  0.000000
A  32  26455.996573  2.156880  N  -1  -1.000000  -1.000000  3524.883877  0.000000  111.269778  0.000000
A  44  11620.496299  0.683723  C  50  4254.162655  0.679479  2091.689334  40.515835  0.000000  0.000000
G  60  11497.877100  0.734592  N  -1  -1.000000  -1.000000  0.000000  0.000000  1409.417193  0.000000
T  76  405307.200000  27.346415  N  -1  -1.000000  -1.000000  15920.079929  1863.728401  890.158227  65280.000000
A  80  237561.679331  4.955248  N  -1  -1.000000  -1.000000  50626.628874  22364.740816  630.528744  33660.000000
C  84  373474.965298  4.674150  G  89  8048.513970  0.094368  50897.773788  64825.335699  593.438818  9832.800000
A  90  364341.293948  2.990297  A  98  318672.743495  2.618015  61394.955444  42744.205727  1854.496306  65280.000000
T  108  2726052.000000  17.916436  C  105  362981.364081  2.982026  52795.788183  51900.784394  0.000000  65280.000000
C  116  439313.196867  1.002672  A  125  402379.051832  1.020416  41640.111737  64825.335699  0.000000  65280.000000
C  131  497615.483162  1.135436  T  138  47613.600000  0.107216  17546.949411  64825.335699  0.000000  18319.200000
C  144  506691.030160  1.041863  N  -1  -1.000000  -1.000000  1781.809432  64825.335699  5378.039289  3835.200000
C  155  381335.037251  0.711132  N  -1  -1.000000  -1.000000  2130.424321  64825.335699  58935.892621  1468.800000
G  167  1535077.862667  2.684994  C  164  223525.860658  0.421398  0.000000  48700.033444  59343.881808  775.200000
C  174  372786.196106  0.514848  N  -1  -1.000000  -1.000000  0.000000  64825.335699  59343.881808  2407.200000
T  184  563203.200000  0.740862  C  188  25160.333418  0.032566  7282.177680  1255.990879  21326.707525  65280.000000
A  201  1471890.796166  1.896793  T  195  434316.000000  0.562157  61975.980259  64825.335699  4932.960175  21542.400000
C  212  1929971.791273  2.178714  G  207  501678.340834  0.570577  61975.980259  64825.335699  41763.256822  28845.600000
T  227  154999.200000  0.148695  A  219  113183.633948  0.109367  0.000000  50037.055993  17432.265281  29253.600000
G  231  272351.327572  0.346817  N  -1  -1.000000  -1.000000  0.000000  1863.728401  59343.881808  13341.600000
T  241  316200.000000  0.411402  G  242  10385.179316  0.013234  1665.604469  1418.054218  1891.586233  60302.400000
G  254  519555.685228  0.692325  N  -1  -1.000000  -1.000000  1704.339457  81.031670  59343.881808  0.000000
G  264  474751.054464  0.631539  N  -1  -1.000000  -1.000000  1123.314642  0.000000  59343.881808  0.000000
G  275  415407.172656  0.545814  A  277  26882.081437  0.034152  3486.148890  648.253357  59343.881808  0.000000
G  287  582756.919354  0.897776  N  -1  -1.000000  -1.000000  1200.784618  931.864201  59343.881808  0.000000
G  299  474751.054464  0.708469  N  -1  -1.000000  -1.000000  0.000000  0.000000  59343.881808  0.000000
T  310  205468.800000  0.310722  N  -1  -1.000000  -1.000000  774.699753  0.000000  370.899261  40596.000000
G  322  442445.728804  0.827587  N  -1  -1.000000  -1.000000  0.000000  0.000000  59343.881808  0.000000
C  330  312782.244749  0.810592  N  -1  -1.000000  -1.000000  0.000000  58180.738790  519.258966  5630.400000
C  342  61300.458071  0.152623  N  -1  -1.000000  -1.000000  0.000000  13734.868001  0.000000  65280.000000
T  351  2076597.600000  5.456948  C  354  195731.997977  0.351668  0.000000  19042.442362  0.000000  65280.000000
A  364  259718.092273  0.466631  N  -1  -1.000000  -1.000000  50471.688924  0.000000  0.000000  65280.000000
G  371  168499.534408  0.317565  N  -1  -1.000000  -1.000000  2052.954346  0.000000  32119.876029  16483.200000
C  383  145411.331141  0.290839  N  -1  -1.000000  -1.000000  0.000000  28685.211047  0.000000  0.000000
T  396  250226.400000  0.529050  N  -1  -1.000000  -1.000000  464.819852  0.000000  2002.856011  57079.200000
G  408  395526.972250  0.899497  N  -1  -1.000000  -1.000000  232.409926  0.000000  59343.881808  0.000000
A  421  235818.604886  0.546132  N  -1  -1.000000  -1.000000  46288.310256  0.000000  27891.624450  0.000000
G  426  276950.478412  0.636913  N  -1  -1.000000  -1.000000  10419.711681  0.000000  51962.986508  0.000000
C  439  284380.644546  0.679876  N  -1  -1.000000  -1.000000  193.674938  55587.725362  148.359705  0.000000
A  449  218697.740339  0.526421  N  -1  -1.000000  -1.000000  40865.411983  0.000000  0.000000  0.000000
C  456  352811.889543  0.818242  A  461  35558.718674  0.079637  7359.647656  64825.335699  0.000000  0.000000
A  474  456414.359621  1.763551  G  469  164085.833199  0.367486  34048.054155  20176.885736  19509.301144  775.200000
C  487  1219161.985330  4.378013  G  479  339632.453572  0.736933  13905.860571  64825.335699  0.000000  7996.800000
T  490  96084.000000  0.250519  A  493  21536.653140  0.056884  9218.927064  64825.335699  0.000000  18400.800000
G  503  286630.949132  0.757067  N  -1  -1.000000  -1.000000  348.614889  4821.384343  59343.881808  0.000000
G  514  291230.099972  0.761888  N  -1  -1.000000  -1.000000  0.000000  0.000000  56339.597791  0.000000
T  524  97920.000000  0.263355  N  -1  -1.000000  -1.000000  0.000000  0.000000  0.000000  21052.800000
G  537  228288.495330  0.637627  N  -1  -1.000000  -1.000000  0.000000  0.000000  48624.893156  0.000000
C  546  195286.323794  0.552965  N  -1  -1.000000  -1.000000  0.000000  42379.563213  0.000000  0.000000
C  559  275507.676722  0.800307  N  -1  -1.000000  -1.000000  0.000000  54048.123639  0.000000  0.000000
T  569  302246.400000  0.863725  N  -1  -1.000000  -1.000000  0.000000  0.000000  0.000000  58344.000000
T  580  219096.000000  0.635287  N  -1  -1.000000  -1.000000  154.939951  0.000000  0.000000  46756.800000
A  592  263591.591039  0.820786  N  -1  -1.000000  -1.000000  51362.593640  526.705853  0.000000  0.000000
C  599  319588.904998  1.416692  N  -1  -1.000000  -1.000000  2014.219358  63002.123133  0.000000  0.000000
A  609  203862.240065  0.822229  N  -1  -1.000000  -1.000000  38928.662600  0.000000  0.000000  0.000000
C  617  295684.562458  1.233758  N  -1  -1.000000  -1.000000  271.144914  56843.716241  0.000000  0.000000
C  630  270767.324049  1.127693  N  -1  -1.000000  -1.000000  116.204963  52670.585256  0.000000  0.000000
A  639  244572.712097  0.950196  N  -1  -1.000000  -1.000000  46481.985194  0.000000  0.000000  0.000000
C  648  238638.267043  0.921311  N  -1  -1.000000  -1.000000  0.000000  46593.210034  0.000000  1999.200000
T  661  309345.600000  1.174631  N  -1  -1.000000  -1.000000  0.000000  0.000000  0.000000  65280.000000
C  673  198608.622249  0.744579  N  -1  -1.000000  -1.000000  0.000000  38814.169750  0.000000  326.400000
T  683  364180.800000  1.420497  N  -1  -1.000000  -1.000000  0.000000  0.000000  0.000000  65280.000000
C  695  126693.015457  0.467702  N  -1  -1.000000  -1.000000  0.000000  28968.821891  0.000000  0.000000
C  706  275467.160887  1.071047  N  -1  -1.000000  -1.000000  271.144914  54574.829492  0.000000  0.000000
A  714  241977.467924  0.957257  N  -1  -1.000000  -1.000000  45591.080478  0.000000  0.000000  0.000000
A  724  181938.237048  0.709052  N  -1  -1.000000  -1.000000  40594.267070  0.000000  0.000000  0.000000
A  735  235276.315059  0.959454  N  -1  -1.000000  -1.000000  46520.720182  0.000000  0.000000  0.000000
C  743  235721.126937  0.975385  N  -1  -1.000000  -1.000000  0.000000  52832.648595  0.000000  0.000000
C  755  261367.650373  1.085483  N  -1  -1.000000  -1.000000  0.000000  50685.309350  0.000000  81.600000
T  766  327991.200000  1.349438  N  -1  -1.000000  -1.000000  0.000000  0.000000  111.269778  64627.200000
C  777  97156.971879  0.396685  N  -1  -1.000000  -1.000000  0.000000  21270.813276  148.359705  0.000000
G  789  141238.438703  0.601586  N  -1  -1.000000  -1.000000  0.000000  0.000000  26816.016592  0.000000
A  801  218465.330413  1.028156  N  -1  -1.000000  -1.000000  42376.076502  0.000000  0.000000  81.600000
T  809  241740.000000  1.090589  N  -1  -1.000000  -1.000000  0.000000  0.000000  0.000000  47817.600000
C  821  194921.681281  0.892959  N  -1  -1.000000  -1.000000  0.000000  38165.916393  0.000000  775.200000
T  832  353164.800000  1.653535  N  -1  -1.000000  -1.000000  0.000000  0.000000  0.000000  65280.000000
A  841  188406.979988  0.816660  T  841  13872.000000  0.061376  40516.797094  0.000000  74.179852  13872.000000
T  851  522117.600000  2.310077  N  -1  -1.000000  -1.000000  0.000000  0.000000  333.809335  65280.000000
G  864  243458.275117  0.956024  T  864  118646.400000  0.469206  0.000000  0.000000  47808.914782  20889.600000
C  873  275062.002539  1.087777  N  -1  -1.000000  -1.000000  1045.844667  52346.458577  0.000000  5589.600000
A  884  176205.458874  0.711731  N  -1  -1.000000  -1.000000  39470.952428  0.000000  0.000000  0.000000
A  893  179110.582949  0.701080  N  -1  -1.000000  -1.000000  37805.347958  0.000000  0.000000  122.400000
A  905  232642.335898  0.897314  N  -1  -1.000000  -1.000000  44312.825885  0.000000  0.000000  40.800000
C  914  316631.249056  1.214622  N  -1  -1.000000  -1.000000  0.000000  60247.046366  74.179852  693.600000
T  927  277848.000000  1.036081  N  -1  -1.000000  -1.000000  0.000000  162.063339  2114.125789  60016.800000
T  939  208161.600000  0.752941  N  -1  -1.000000  -1.000000  0.000000  0.000000  1706.136602  41208.000000
C  950  133094.517358  0.508063  N  -1  -1.000000  -1.000000  387.349877  26132.713454  853.068301  0.000000
G  963  119948.821104  0.467759  N  -1  -1.000000  -1.000000  890.904716  0.000000  23663.372871  0.000000
A  973  219859.789969  1.016851  N  -1  -1.000000  -1.000000  49464.579244  0.000000  222.539557  0.000000
A  983  248717.355777  1.163011  N  -1  -1.000000  -1.000000  48031.384701  0.000000  333.809335  0.000000
A  994  212771.287227  1.007335  N  -1  -1.000000  -1.000000  42027.461613  0.000000  556.348892  0.000000
G  1003  389295.864660  1.811702  N  -1  -1.000000  -1.000000  116.204963  121.547504  59343.881808  0.000000
C  1014  240501.995444  1.019521  A  1020  28199.071018  0.119143  2672.714149  47200.947556  148.359705  0.000000
G  1028  186488.148581  0.787924  N  -1  -1.000000  -1.000000  2517.774198  0.000000  35383.789528  122.400000
C  1036  274859.423365  1.228868  N  -1  -1.000000  -1.000000  890.904716  52994.711934  482.169040  448.800000
T  1050  334029.600000  1.495410  C  1055  217286.422097  0.920874  0.000000  12681.456296  0.000000  65280.000000
T  1061  202612.800000  0.858686  N  -1  -1.000000  -1.000000  116.204963  10696.180390  0.000000  39535.200000
A  1070  255573.448593  1.052139  N  -1  -1.000000  -1.000000  48612.409516  2755.076767  0.000000  81.600000
T  1081  308040.000000  1.201072  N  -1  -1.000000  -1.000000  0.000000  0.000000  0.000000  65280.000000
T  1093  212649.600000  0.801577  N  -1  -1.000000  -1.000000  0.000000  0.000000  0.000000  41779.200000
T  1105  143371.200000  0.547883  N  -1  -1.000000  -1.000000  387.349877  0.000000  333.809335  32272.800000
G  1117  206331.259061  0.809961  N  -1  -1.000000  -1.000000  697.229778  0.000000  38944.422436  0.000000
A  1127  209827.428165  0.887423  N  -1  -1.000000  -1.000000  47217.949960  0.000000  0.000000  0.000000
A  1137  230085.826712  0.985892  N  -1  -1.000000  -1.000000  44893.850700  0.000000  0.000000  0.000000
A  1147  196735.002335  0.827528  N  -1  -1.000000  -1.000000  41756.316700  0.000000  74.179852  0.000000
G  1159  206850.518027  0.899641  N  -1  -1.000000  -1.000000  0.000000  243.095009  39463.681402  0.000000
C  1169  221175.942239  1.018269  N  -1  -1.000000  -1.000000  0.000000  43149.364075  0.000000  0.000000
C  1182  268741.532308  1.226772  N  -1  -1.000000  -1.000000  0.000000  53156.775273  222.539557  0.000000
G  1196  190827.669939  0.865900  N  -1  -1.000000  -1.000000  0.000000  567.221687  37572.095170  0.000000
C  1202  116118.382571  0.556497  N  -1  -1.000000  -1.000000  0.000000  19407.084875  3523.542982  40.800000
T  1217  343372.800000  1.725435  N  -1  -1.000000  -1.000000  0.000000  202.579174  37.089926  65280.000000
T  1229  199267.200000  0.909868  N  -1  -1.000000  -1.000000  0.000000  0.000000  0.000000  39290.400000
C  1238  123411.232838  0.565328  N  -1  -1.000000  -1.000000  0.000000  23499.184191  0.000000  0.000000
G  1252  116128.558713  0.553894  N  -1  -1.000000  -1.000000  0.000000  0.000000  22995.754201  204.000000
T  1262  144228.000000  0.727458  N  -1  -1.000000  -1.000000  0.000000  0.000000  0.000000  28192.800000
C  1272  128880.870537  0.667734  N  -1  -1.000000  -1.000000  0.000000  24187.953383  0.000000  1020.000000
T  1285  310732.800000  1.677685  N  -1  -1.000000  -1.000000  0.000000  0.000000  0.000000  59323.200000
A  1294  164391.287637  0.846632  N  -1  -1.000000  -1.000000  36836.973267  40.515835  0.000000  0.000000
T  1305  372993.600000  2.030053  N  -1  -1.000000  -1.000000  77.469975  0.000000  333.809335  65280.000000
G  1318  183520.954491  0.908733  N  -1  -1.000000  -1.000000  38.734988  0.000000  35680.508937  0.000000
A  1328  284895.834254  1.365145  N  -1  -1.000000  -1.000000  55391.032357  0.000000  148.359705  0.000000
G  1340  132522.306062  0.653318  N  -1  -1.000000  -1.000000  0.000000  607.737522  25369.509473  0.000000
C  1350  313268.434767  1.596919  N  -1  -1.000000  -1.000000  0.000000  52224.911073  0.000000  0.000000
A  1361  172370.695096  0.801142  N  -1  -1.000000  -1.000000  33738.174254  81.031670  0.000000  122.400000
T  1373  308733.600000  1.398374  N  -1  -1.000000  -1.000000  348.614889  0.000000  593.438818  58140.000000
G  1386  229549.552818  0.967620  N  -1  -1.000000  -1.000000  503.554840  0.000000  44656.271060  0.000000
A  1396  284353.544426  1.149842  N  -1  -1.000000  -1.000000  55545.972307  0.000000  0.000000  0.000000
A  1407  198400.606804  0.810924  N  -1  -1.000000  -1.000000  38734.987662  0.000000  0.000000  81.600000
A  1418  223539.613797  0.901148  N  -1  -1.000000  -1.000000  43421.921169  0.000000  185.449631  0.000000
A  1429  202235.370583  0.867533  N  -1  -1.000000  -1.000000  39083.602551  0.000000  1446.507119  0.000000
G  1441  327615.317506  1.394185  N  -1  -1.000000  -1.000000  581.024815  0.000000  59343.881808  0.000000
G  1453  396676.759960  1.657939  N  -1  -1.000000  -1.000000  38.734988  0.000000  59343.881808  0.000000
G  1465  274836.352623  1.034486  N  -1  -1.000000  -1.000000  0.000000  0.000000  53520.763406  0.000000
T  1476  147777.600000  0.564400  N  -1  -1.000000  -1.000000  0.000000  81.031670  74.179852  29049.600000
C  1486  149381.882952  0.575937  N  -1  -1.000000  -1.000000  0.000000  28563.663543  222.539557  0.000000
G  1501  127960.245148  0.525641  N  -1  -1.000000  -1.000000  77.469975  0.000000  24108.451984  0.000000
A  1510  222222.624217  0.952610  N  -1  -1.000000  -1.000000  39044.867563  0.000000  0.000000  40.800000
T  1522  203388.000000  0.895727  N  -1  -1.000000  -1.000000  0.000000  445.674183  0.000000  38800.800000
C  1533  146464.742846  0.643622  N  -1  -1.000000  -1.000000  0.000000  32898.857867  0.000000  0.000000
C  1545  309662.525469  1.408480  N  -1  -1.000000  -1.000000  193.674938  54129.155309  0.000000  0.000000
A  1554  227684.257477  0.987362  N  -1  -1.000000  -1.000000  43383.186181  0.000000  0.000000  0.000000
G  1567  142276.956635  0.644938  N  -1  -1.000000  -1.000000  0.000000  0.000000  23997.182206  122.400000
T  1580  109833.600000  0.562772  N  -1  -1.000000  -1.000000  0.000000  0.000000  0.000000  24602.400000
T  1592  162547.200000  0.909786  N  -1  -1.000000  -1.000000  0.000000  81.031670  0.000000  31456.800000
T  1604  157120.800000  0.872204  N  -1  -1.000000  -1.000000  0.000000  324.126678  0.000000  30681.600000
C  1613  166560.596912  0.920651  N  -1  -1.000000  -1.000000  0.000000  32210.088676  0.000000  0.000000
C  1624  315253.710673  1.706139  N  -1  -1.000000  -1.000000  154.939951  58788.476312  0.000000  0.000000
C  1635  185603.039274  0.956326  N  -1  -1.000000  -1.000000  232.409926  39502.938942  0.000000  0.000000
C  1647  164170.162658  0.853716  N  -1  -1.000000  -1.000000  77.469975  36707.346340  0.000000  0.000000
C  1658  203105.879913  1.046553  N  -1  -1.000000  -1.000000  0.000000  38652.106411  0.000000  1183.200000
T  1671  355572.000000  1.938614  N  -1  -1.000000  -1.000000  0.000000  0.000000  259.629483  65280.000000
T  1683  248961.600000  1.268889  N  -1  -1.000000  -1.000000  0.000000  0.000000  815.978375  47572.800000
T  1695  200817.600000  0.970730  N  -1  -1.000000  -1.000000  116.204963  0.000000  2225.395568  38678.400000
G  1707  265600.961017  1.229798  N  -1  -1.000000  -1.000000  154.939951  0.000000  51814.626804  0.000000
G  1718  235261.401442  1.039707  N  -1  -1.000000  -1.000000  0.000000  0.000000  45768.968844  0.000000
G  1730  227064.527768  0.969985  N  -1  -1.000000  -1.000000  0.000000  202.579174  44025.742316  0.000000
C  1739  224295.661520  0.934016  N  -1  -1.000000  -1.000000  0.000000  42339.047379  74.179852  326.400000
T  1754  381153.600000  1.649692  N  -1  -1.000000  -1.000000  0.000000  243.095009  296.719409  64260.000000
C  1763  182199.709150  0.727053  N  -1  -1.000000  -1.000000  0.000000  30427.391944  222.539557  612.000000
T  1777  327991.200000  1.299473  N  -1  -1.000000  -1.000000  0.000000  0.000000  1298.147415  62668.800000
G  1789  259369.853427  0.979154  N  -1  -1.000000  -1.000000  0.000000  0.000000  49440.871531  204.000000
C  1797  131960.073983  0.516940  N  -1  -1.000000  -1.000000  0.000000  25038.785914  890.158227  734.400000
T  1812  304164.000000  1.248767  N  -1  -1.000000  -1.000000  0.000000  0.000000  111.269778  56916.000000
T  1824  210691.200000  0.829800  N  -1  -1.000000  -1.000000  0.000000  0.000000  0.000000  35128.800000
C  1834  122965.558655  0.495000  N  -1  -1.000000  -1.000000  0.000000  20663.075754  0.000000  0.000000
G  1849  97249.786313  0.410016  N  -1  -1.000000  -1.000000  658.494790  0.000000  16764.646611  0.000000
A  1859  228226.547304  1.017941  N  -1  -1.000000  -1.000000  43460.656157  0.000000  0.000000  0.000000
A  1870  223888.228686  0.996844  N  -1  -1.000000  -1.000000  42685.956403  0.000000  0.000000  979.200000
T  1882  235987.200000  1.129825  N  -1  -1.000000  -1.000000  0.000000  445.674183  0.000000  45124.800000
C  1891  146383.711176  0.683240  N  -1  -1.000000  -1.000000  77.469975  27388.704333  0.000000  0.000000
C  1903  339846.822404  1.733129  N  -1  -1.000000  -1.000000  1045.844667  56803.200407  0.000000  0.000000
A  1914  207929.413769  1.018581  N  -1  -1.000000  -1.000000  39432.217440  0.000000  0.000000  0.000000
A  1925  229659.741848  1.084665  N  -1  -1.000000  -1.000000  38734.987662  121.547504  0.000000  0.000000
C  1935  254601.505959  1.246319  N  -1  -1.000000  -1.000000  0.000000  47889.716748  296.719409  0.000000
G  1950  171726.357982  0.822941  N  -1  -1.000000  -1.000000  0.000000  0.000000  32231.145807  0.000000
G  1962  249207.213667  1.166974  N  -1  -1.000000  -1.000000  0.000000  0.000000  47326.745742  0.000000
C  1972  126287.857109  0.552089  N  -1  -1.000000  -1.000000  0.000000  22040.614138  296.719409  0.000000
G  1987  176993.127492  0.809845  N  -1  -1.000000  -1.000000  0.000000  0.000000  29115.592012  204.000000
T  1999  137251.200000  0.641774  N  -1  -1.000000  -1.000000  0.000000  0.000000  296.719409  26479.200000
T  2011  145941.600000  0.715440  N  -1  -1.000000  -1.000000  0.000000  0.000000  1594.866824  24153.600000
G  2023  186080.159394  0.912406  N  -1  -1.000000  -1.000000  116.204963  0.000000  34641.991005  0.000000
G  2035  234000.343954  1.240935  N  -1  -1.000000  -1.000000  890.904716  0.000000  39278.231772  0.000000
A  2047  220440.814784  1.153084  N  -1  -1.000000  -1.000000  40051.977242  0.000000  519.258966  0.000000
A  2059  206225.074312  1.083952  N  -1  -1.000000  -1.000000  39742.097341  0.000000  667.618670  40.800000
G  2070  221760.668331  1.196021  N  -1  -1.000000  -1.000000  0.000000  405.158348  42059.976231  81.600000
C  2079  213680.512799  1.122161  N  -1  -1.000000  -1.000000  0.000000  40151.192299  0.000000  122.400000
T  2095  275808.000000  1.475966  N  -1  -1.000000  -1.000000  0.000000  729.285027  0.000000  51897.600000
C  2104  136457.331647  0.676140  N  -1  -1.000000  -1.000000  0.000000  26092.197619  0.000000  122.400000
C  2116  223525.860658  1.130262  N  -1  -1.000000  -1.000000  0.000000  42744.205727  0.000000  0.000000
C  2127  227010.222452  1.099898  N  -1  -1.000000  -1.000000  929.639704  37882.305549  0.000000  0.000000
A  2139  202738.925423  0.945175  N  -1  -1.000000  -1.000000  36953.178229  0.000000  0.000000  0.000000
A  2151  182790.406777  0.845607  N  -1  -1.000000  -1.000000  34629.078970  0.000000  667.618670  122.400000
G  2162  205997.449726  0.976089  N  -1  -1.000000  -1.000000  0.000000  0.000000  35161.249971  367.200000
T  2175  116524.800000  0.555940  N  -1  -1.000000  -1.000000  77.469975  0.000000  3004.284017  21991.200000
G  2187  282736.506889  1.409248  N  -1  -1.000000  -1.000000  38.734988  0.000000  53298.223849  0.000000
G  2199  257329.907490  1.244781  N  -1  -1.000000  -1.000000  0.000000  0.000000  48402.353600  0.000000
G  2211  212821.996134  1.008196  N  -1  -1.000000  -1.000000  0.000000  0.000000  39463.681402  0.000000
G  2224  260148.741876  1.270299  N  -1  -1.000000  -1.000000  0.000000  688.769192  49292.511827  0.000000
C  2233  174825.827214  0.805046  N  -1  -1.000000  -1.000000  0.000000  32979.889537  111.269778  0.000000
C  2247  311850.380548  1.468966  N  -1  -1.000000  -1.000000  464.819852  53561.933622  0.000000  0.000000
C  2258  246214.728153  1.115222  N  -1  -1.000000  -1.000000  1588.134494  40839.961491  0.000000  0.000000
A  2270  208820.318486  0.927579  N  -1  -1.000000  -1.000000  38580.047711  0.000000  0.000000  0.000000
A  2282  179730.342751  0.789236  N  -1  -1.000000  -1.000000  34977.693859  0.000000  0.000000  0.000000
C  2290  269106.174822  1.195494  N  -1  -1.000000  -1.000000  0.000000  41083.056499  37.089926  0.000000
G  2306  166088.689210  0.691004  N  -1  -1.000000  -1.000000  0.000000  0.000000  27631.994967  40.800000
T  2318  135415.200000  0.592125  N  -1  -1.000000  -1.000000  0.000000  0.000000  1038.517932  22521.600000
G  2331  229994.631932  1.062320  N  -1  -1.000000  -1.000000  0.000000  607.737522  38017.174283  0.000000
C  2340  230899.742594  1.058108  N  -1  -1.000000  -1.000000  0.000000  37720.242210  593.438818  0.000000
C  2355  269592.364839  1.252202  N  -1  -1.000000  -1.000000  0.000000  41245.119839  630.528744  0.000000
G  2369  154813.351666  0.688760  N  -1  -1.000000  -1.000000  348.614889  0.000000  28373.793489  0.000000
G  2381  176548.048379  0.844455  N  -1  -1.000000  -1.000000  77.469975  0.000000  32972.944330  0.000000
T  2393  93636.000000  0.463313  N  -1  -1.000000  -1.000000  0.000000  405.158348  0.000000  15912.000000
C  2405  179363.600713  0.941134  N  -1  -1.000000  -1.000000  426.084864  30751.518622  0.000000  0.000000
A  2415  159743.089118  0.838345  N  -1  -1.000000  -1.000000  30135.820401  0.000000  0.000000  693.600000
T  2427  323870.400000  1.803192  N  -1  -1.000000  -1.000000  0.000000  0.000000  37.089926  52836.000000
T  2440  209426.400000  1.071851  N  -1  -1.000000  -1.000000  0.000000  0.000000  778.888449  34353.600000
G  2453  262856.306483  1.296207  N  -1  -1.000000  -1.000000  387.349877  0.000000  43543.573277  0.000000
A  2465  167722.496576  0.813891  N  -1  -1.000000  -1.000000  31530.279957  0.000000  0.000000  367.200000
T  2477  218892.000000  1.095790  N  -1  -1.000000  -1.000000  0.000000  243.095009  0.000000  37046.400000
C  2489  148044.860403  0.760424  N  -1  -1.000000  -1.000000  0.000000  25200.849253  0.000000  693.600000
T  2502  220197.600000  1.134979  N  -1  -1.000000  -1.000000  0.000000  0.000000  148.359705  36720.000000
G  2515  197021.687602  0.993177  N  -1  -1.000000  -1.000000  0.000000  0.000000  36459.397386  0.000000
G  2527  190419.680751  0.912348  N  -1  -1.000000  -1.000000  0.000000  0.000000  32194.055881  40.800000
T  2539  109099.200000  0.519967  N  -1  -1.000000  -1.000000  0.000000  648.253357  0.000000  18604.800000
C  2550  132162.653157  0.645467  N  -1  -1.000000  -1.000000  0.000000  24350.016722  0.000000  0.000000
C  2563  261691.777051  1.410097  N  -1  -1.000000  -1.000000  0.000000  43959.680771  0.000000  367.200000
T  2576  331418.400000  1.736895  N  -1  -1.000000  -1.000000  0.000000  405.158348  0.000000  50755.200000
G  2589  233555.264840  1.181559  N  -1  -1.000000  -1.000000  0.000000  121.547504  39871.670590  0.000000
C  2598  151205.095519  0.740293  N  -1  -1.000000  -1.000000  0.000000  28401.600203  37.089926  0.000000
A  2611  136618.301484  0.691803  N  -1  -1.000000  -1.000000  23008.582671  0.000000  0.000000  0.000000
G  2623  77109.956424  0.392739  N  -1  -1.000000  -1.000000  38.734988  0.000000  15021.420083  0.000000
A  2636  253636.699210  1.393377  N  -1  -1.000000  -1.000000  42840.896354  0.000000  0.000000  0.000000
G  2647  161304.088739  0.859410  N  -1  -1.000000  -1.000000  0.000000  364.642513  27817.444597  0.000000
C  2657  166155.438564  0.899206  N  -1  -1.000000  -1.000000  0.000000  27226.640994  0.000000  0.000000
G  2673  144316.902572  0.757626  N  -1  -1.000000  -1.000000  77.469975  0.000000  27706.174819  652.800000
A  2683  226793.352761  1.183057  N  -1  -1.000000  -1.000000  37805.347958  0.000000  0.000000  1550.400000
G  2695  238451.135090  1.266933  N  -1  -1.000000  -1.000000  116.204963  0.000000  39278.231772  2529.600000
A  2708  259292.007409  1.449250  N  -1  -1.000000  -1.000000  48999.759392  0.000000  0.000000  1999.200000
T  2718  194575.200000  1.072109  N  -1  -1.000000  -1.000000  0.000000  0.000000  0.000000  32517.600000
G  2731  212673.636429  1.144482  N  -1  -1.000000  -1.000000  0.000000  0.000000  34901.620488  122.400000
G  2744  213044.535690  1.101399  N  -1  -1.000000  -1.000000  0.000000  0.000000  34382.361522  0.000000
T  2756  91310.400000  0.441061  N  -1  -1.000000  -1.000000  0.000000  0.000000  0.000000  15340.800000
G  2770  184930.371684  0.969279  N  -1  -1.000000  -1.000000  77.469975  0.000000  28188.343859  0.000000
A  2781  202351.575546  1.047616  N  -1  -1.000000  -1.000000  33931.849192  0.000000  0.000000  0.000000
A  2793  170898.765564  0.868503  N  -1  -1.000000  -1.000000  28276.540993  0.000000  0.000000  0.000000
G  2806  102998.724863  0.516460  N  -1  -1.000000  -1.000000  0.000000  0.000000  19435.121292  163.200000
T  2819  92779.200000  0.496006  N  -1  -1.000000  -1.000000  0.000000  0.000000  222.539557  15708.000000
G  2831  196094.439449  1.136875  N  -1  -1.000000  -1.000000  0.000000  0.000000  36162.677977  0.000000
G  2844  130334.000421  0.784362  N  -1  -1.000000  -1.000000  0.000000  0.000000  24479.351246  0.000000
A  2856  148626.147659  0.930416  N  -1  -1.000000  -1.000000  22698.702770  0.000000  0.000000  0.000000
G  2868  97101.426608  0.633256  N  -1  -1.000000  -1.000000  0.000000  526.705853  18285.333582  0.000000
C  2878  179282.569043  1.264847  N  -1  -1.000000  -1.000000  0.000000  29130.885230  0.000000  0.000000
A  2891  127747.989309  0.848600  N  -1  -1.000000  -1.000000  21924.003017  243.095009  0.000000  571.200000
T  2904  267525.600000  1.847278  N  -1  -1.000000  -1.000000  0.000000  567.221687  0.000000  40636.800000
A  2914  138593.785854  0.915784  N  -1  -1.000000  -1.000000  22698.702770  648.253357  0.000000  122.400000
C  2924  295644.046624  1.996133  N  -1  -1.000000  -1.000000  0.000000  44243.291615  0.000000  81.600000
A  2938  157418.989858  0.940528  N  -1  -1.000000  -1.000000  23938.222375  769.800861  0.000000  0.000000
C  2949  240339.932105  1.382560  N  -1  -1.000000  -1.000000  0.000000  39867.581455  0.000000  0.000000
G  2965  82376.725935  0.462112  N  -1  -1.000000  -1.000000  0.000000  121.547504  18062.794025  0.000000
G  2977  184930.371684  1.066092  N  -1  -1.000000  -1.000000  232.409926  0.000000  30599.189057  0.000000
A  2991  146263.313411  0.825898  N  -1  -1.000000  -1.000000  24054.427338  0.000000  0.000000  0.000000
A  3003  154785.010697  0.850409  N  -1  -1.000000  -1.000000  24751.657116  0.000000  37.089926  0.000000
G  3014  114014.432924  0.634957  N  -1  -1.000000  -1.000000  1471.929531  0.000000  18396.603360  0.000000
A  3028  253288.084321  1.421456  N  -1  -1.000000  -1.000000  46675.660133  0.000000  0.000000  0.000000
A  3039  133751.912397  0.756663  N  -1  -1.000000  -1.000000  29089.975734  0.000000  0.000000  40.800000
A  3051  168923.281194  0.958260  N  -1  -1.000000  -1.000000  28237.806006  81.031670  0.000000  326.400000
C  3060  234910.810240  1.435804  N  -1  -1.000000  -1.000000  387.349877  39219.328098  0.000000  612.000000
T  3074  236884.800000  1.382394  N  -1  -1.000000  -1.000000  0.000000  1296.506714  0.000000  38515.200000
C  3085  97197.487714  0.568364  N  -1  -1.000000  -1.000000  0.000000  17786.451482  0.000000  81.600000
C  3098  196056.124656  1.136591  N  -1  -1.000000  -1.000000  0.000000  32615.247024  0.000000  612.000000
A  3110  161602.368526  0.930849  N  -1  -1.000000  -1.000000  27579.311215  324.126678  0.000000  775.200000
T  3121  292087.200000  1.667722  N  -1  -1.000000  -1.000000  0.000000  0.000000  964.338079  44961.600000
G  3134  240491.081027  1.273304  N  -1  -1.000000  -1.000000  0.000000  0.000000  40205.479925  122.400000
G  3146  179997.411509  0.893202  N  -1  -1.000000  -1.000000  0.000000  0.000000  33566.383148  285.600000
T  3159  83803.200000  0.431552  N  -1  -1.000000  -1.000000  0.000000  202.579174  964.338079  13953.600000
G  3172  206887.607953  1.093513  N  -1  -1.000000  -1.000000  0.000000  405.158348  33603.473074  0.000000
C  3182  200269.771476  1.037711  N  -1  -1.000000  -1.000000  0.000000  30103.265265  445.079114  0.000000
A  3196  130614.378396  0.689157  N  -1  -1.000000  -1.000000  21885.268029  0.000000  667.618670  0.000000
G  3208  93392.433995  0.522035  N  -1  -1.000000  -1.000000  0.000000  0.000000  15911.578310  0.000000
G  3221  243792.084452  1.365628  N  -1  -1.000000  -1.000000  0.000000  0.000000  40279.659777  40.800000
T  3234  97104.000000  0.529773  N  -1  -1.000000  -1.000000  0.000000  0.000000  1446.507119  16320.000000
G  3246  175880.429708  0.994552  N  -1  -1.000000  -1.000000  735.964766  0.000000  29634.850978  0.000000
A  3258  205217.964633  1.242065  N  -1  -1.000000  -1.000000  34629.078970  0.000000  0.000000  0.000000
A  3269  154126.515907  0.953187  N  -1  -1.000000  -1.000000  25836.236771  283.610844  0.000000  0.000000
C  3277  244553.578926  1.537021  N  -1  -1.000000  -1.000000  1007.109679  40758.929821  0.000000  0.000000
G  3294  107597.875703  0.614200  N  -1  -1.000000  -1.000000  697.229778  567.221687  15874.488384  0.000000
A  3306  215947.556215  1.306754  N  -1  -1.000000  -1.000000  31917.629833  81.031670  0.000000  0.000000
C  3316  186372.840136  1.117191  N  -1  -1.000000  -1.000000  658.494790  27874.894351  0.000000  0.000000
G  3331  76664.877311  0.444696  N  -1  -1.000000  -1.000000  503.554840  0.000000  12499.305106  0.000000
A  3342  206612.424189  1.210201  N  -1  -1.000000  -1.000000  30949.255142  0.000000  0.000000  0.000000
T  3355  140392.800000  0.840636  N  -1  -1.000000  -1.000000  0.000000  0.000000  74.179852  23419.200000
G  3368  162936.045489  0.950970  N  -1  -1.000000  -1.000000  0.000000  0.000000  24442.261320  40.800000
T  3380  93758.400000  0.551383  N  -1  -1.000000  -1.000000  0.000000  0.000000  0.000000  15708.000000
T  3393  122767.200000  0.772625  N  -1  -1.000000  -1.000000  0.000000  0.000000  0.000000  20196.000000
A  3403  105785.251305  0.679154  N  -1  -1.000000  -1.000000  17159.599534  0.000000  0.000000  693.600000
T  3416  186048.000000  1.311273  N  -1  -1.000000  -1.000000  0.000000  0.000000  0.000000  30885.600000
G  3429  161378.268591  1.077806  N  -1  -1.000000  -1.000000  0.000000  0.000000  24182.631837  163.200000
T  3441  106528.800000  0.738391  N  -1  -1.000000  -1.000000  0.000000  364.642513  296.719409  16238.400000
G  3454  194870.471887  1.429852  N  -1  -1.000000  -1.000000  0.000000  81.031670  29931.570387  0.000000
C  3463  198446.558910  1.339879  N  -1  -1.000000  -1.000000  0.000000  33222.984546  222.539557  40.800000
T  3478  214363.200000  1.455370  N  -1  -1.000000  -1.000000  0.000000  243.095009  0.000000  31497.600000
T  3491  135456.000000  0.875671  N  -1  -1.000000  -1.000000  0.000000  0.000000  0.000000  21909.600000
A  3502  156102.000278  1.027391  N  -1  -1.000000  -1.000000  25913.706746  0.000000  0.000000  0.000000
G  3514  99697.721437  0.630302  N  -1  -1.000000  -1.000000  0.000000  0.000000  16579.196980  0.000000
G  3527  182964.605599  1.173846  N  -1  -1.000000  -1.000000  0.000000  0.000000  33232.573812  0.000000
G  3540  186191.429172  1.138190  N  -1  -1.000000  -1.000000  0.000000  0.000000  29634.850978  0.000000
T  3553  86618.400000  0.529453  N  -1  -1.000000  -1.000000  0.000000  40.515835  0.000000  14280.000000
T  3566  91596.000000  0.586688  N  -1  -1.000000  -1.000000  0.000000  0.000000  0.000000  16728.000000
T  3578  90331.200000  0.584174  N  -1  -1.000000  -1.000000  0.000000  0.000000  0.000000  14402.400000
G  3591  178587.994316  1.238674  N  -1  -1.000000  -1.000000  0.000000  0.000000  26296.757626  0.000000
T  3602  64137.600000  0.451067  N  -1  -1.000000  -1.000000  0.000000  0.000000  0.000000  10363.200000
T  3616  98858.400000  0.777382  N  -1  -1.000000  -1.000000  0.000000  0.000000  0.000000  15055.200000
G  3628  168202.814999  1.361872  N  -1  -1.000000  -1.000000  0.000000  0.000000  25258.239695  0.000000
A  3639  110820.799701  0.888567  N  -1  -1.000000  -1.000000  17043.394571  40.515835  0.000000  0.000000
T  3650  143820.000000  1.142962  N  -1  -1.000000  -1.000000  0.000000  40.515835  0.000000  19420.800000
G  3663  145763.409691  1.195601  N  -1  -1.000000  -1.000000  0.000000  0.000000  20844.538485  0.000000
G  3677  154961.711371  1.314642  N  -1  -1.000000  -1.000000  0.000000  0.000000  24924.430359  0.000000
A  3690  119226.292023  0.956044  N  -1  -1.000000  -1.000000  17663.154374  0.000000  0.000000  0.000000
G  3701  81486.567708  0.639256  N  -1  -1.000000  -1.000000  0.000000  0.000000  14613.430895  0.000000
G  3715  224023.153825  1.769723  N  -1  -1.000000  -1.000000  0.000000  0.000000  33158.393960  0.000000
T  3727  74419.200000  0.567522  N  -1  -1.000000  -1.000000  0.000000  0.000000  111.269778  10852.800000
G  3740  133115.744880  1.007245  N  -1  -1.000000  -1.000000  38.734988  0.000000  19583.480997  0.000000
A  3752  128987.508914  0.951348  N  -1  -1.000000  -1.000000  19096.348917  0.000000  0.000000  0.000000
G  3764  91055.768649  0.691585  N  -1  -1.000000  -1.000000  852.169729  0.000000  13537.823037  0.000000
A  3778  174656.059368  1.346762  N  -1  -1.000000  -1.000000  28392.745956  0.000000  0.000000  0.000000
A  3789  96721.264192  0.728490  N  -1  -1.000000  -1.000000  17856.829312  81.031670  0.000000  367.200000
T  3801  137740.800000  1.077233  N  -1  -1.000000  -1.000000  0.000000  526.705853  0.000000  20400.000000
C  3811  69808.783381  0.553409  N  -1  -1.000000  -1.000000  0.000000  12559.908792  0.000000  489.600000
C  3824  147639.702055  1.218134  N  -1  -1.000000  -1.000000  0.000000  23539.700026  0.000000  0.000000
G  3840  68282.554005  0.534222  N  -1  -1.000000  -1.000000  0.000000  486.190018  10273.909538  0.000000
A  3851  106598.686046  0.949716  N  -1  -1.000000  -1.000000  15571.465040  0.000000  259.629483  0.000000
G  3862  94097.142592  0.814971  N  -1  -1.000000  -1.000000  348.614889  0.000000  15614.858901  0.000000
G  3875  172431.066578  1.545651  N  -1  -1.000000  -1.000000  697.229778  0.000000  25480.779251  0.000000
A  3888  127670.519334  1.101527  N  -1  -1.000000  -1.000000  20839.423362  40.515835  0.000000  0.000000
A  3900  114771.768442  0.959914  N  -1  -1.000000  -1.000000  18941.408967  567.221687  0.000000  0.000000
C  3909  167614.008618  1.475784  N  -1  -1.000000  -1.000000  735.964766  27550.767672  0.000000  0.000000
C  3922  132527.295670  1.098303  N  -1  -1.000000  -1.000000  0.000000  24066.405878  0.000000  0.000000
C  3935  130177.377251  1.083510  N  -1  -1.000000  -1.000000  0.000000  18758.831518  0.000000  204.000000
T  3949  217464.000000  1.723429  N  -1  -1.000000  -1.000000  0.000000  445.674183  0.000000  31701.600000
A  3961  135804.866743  1.019836  N  -1  -1.000000  -1.000000  20529.543461  0.000000  0.000000  1142.400000
T  3972  164179.200000  1.173415  N  -1  -1.000000  -1.000000  0.000000  0.000000  111.269778  26846.400000
T  3985  99348.000000  0.681990  N  -1  -1.000000  -1.000000  0.000000  0.000000  704.708596  15708.000000
G  3998  183298.414934  1.253761  N  -1  -1.000000  -1.000000  0.000000  0.000000  26741.836740  285.600000
T  4010  60261.600000  0.409148  N  -1  -1.000000  -1.000000  0.000000  0.000000  853.068301  9016.800000
G  4023  144057.273089  1.024993  N  -1  -1.000000  -1.000000  154.939951  0.000000  21215.437746  0.000000
A  4034  134177.997261  0.935213  N  -1  -1.000000  -1.000000  21846.533041  0.000000  111.269778  285.600000
T  4046  109425.600000  0.780889  N  -1  -1.000000  -1.000000  0.000000  0.000000  0.000000  17952.000000
T  4059  87556.800000  0.635301  N  -1  -1.000000  -1.000000  0.000000  0.000000  445.079114  14157.600000
G  4072  161712.077927  1.210806  N  -1  -1.000000  -1.000000  0.000000  0.000000  26222.577774  0.000000
G  4084  110750.519424  0.865359  N  -1  -1.000000  -1.000000  0.000000  0.000000  17246.815650  0.000000
A  4098  109891.159997  0.875789  N  -1  -1.000000  -1.000000  16152.489855  0.000000  927.248153  0.000000
G  4109  127589.345887  1.062820  N  -1  -1.000000  -1.000000  38.734988  0.000000  20807.448559  0.000000
G  4122  178328.364833  1.451334  N  -1  -1.000000  -1.000000  0.000000  0.000000  32231.145807  0.000000
G  4135  139421.032323  1.139293  N  -1  -1.000000  -1.000000  0.000000  0.000000  22661.944865  0.000000
T  4147  82660.800000  0.634432  N  -1  -1.000000  -1.000000  0.000000  81.031670  74.179852  12117.600000
A  4158  54887.477517  0.442101  N  -1  -1.000000  -1.000000  9218.927064  0.000000  0.000000  938.400000
T  4171  148634.400000  1.278880  N  -1  -1.000000  -1.000000  0.000000  324.126678  0.000000  24153.600000
C  4182  78641.235370  0.654563  N  -1  -1.000000  -1.000000  193.674938  11628.044591  0.000000  448.800000
A  4193  113764.658763  0.953988  N  -1  -1.000000  -1.000000  18708.999041  81.031670  0.000000  81.600000
A  4205  104816.876613  0.915776  N  -1  -1.000000  -1.000000  16965.924596  0.000000  0.000000  489.600000
T  4218  127377.600000  1.118687  N  -1  -1.000000  -1.000000  0.000000  40.515835  0.000000  18768.000000
T  4232  85720.800000  0.741451  N  -1  -1.000000  -1.000000  0.000000  0.000000  37.089926  12770.400000
G  4244  161563.718222  1.449973  N  -1  -1.000000  -1.000000  0.000000  0.000000  26890.196444  0.000000
G  4256  78037.204577  0.711053  N  -1  -1.000000  -1.000000  38.734988  0.000000  12684.754736  0.000000
A  4270  100052.473131  0.965660  N  -1  -1.000000  -1.000000  14680.560324  0.000000  148.359705  0.000000
G  4281  103814.703238  0.985430  N  -1  -1.000000  -1.000000  271.144914  0.000000  16838.826463  0.000000
G  4294  203030.255635  1.841672  N  -1  -1.000000  -1.000000  697.229778  0.000000  26630.566961  0.000000
A  4307  141189.030028  1.220493  N  -1  -1.000000  -1.000000  21033.098300  0.000000  0.000000  40.800000
T  4318  125908.800000  1.032575  N  -1  -1.000000  -1.000000  0.000000  81.031670  0.000000  18645.600000
G  4330  135341.140448  1.098984  N  -1  -1.000000  -1.000000  0.000000  0.000000  17691.894764  0.000000
T  4343  63117.600000  0.500125  N  -1  -1.000000  -1.000000  0.000000  40.515835  74.179852  9180.000000
G  4357  118910.303173  0.992759  N  -1  -1.000000  -1.000000  0.000000  0.000000  15763.218605  0.000000
T  4369  60588.000000  0.492199  N  -1  -1.000000  -1.000000  0.000000  202.579174  0.000000  9710.400000
T  4383  60506.400000  0.535460  N  -1  -1.000000  -1.000000  0.000000  0.000000  0.000000  8894.400000
G  4395  103295.444272  0.928533  N  -1  -1.000000  -1.000000  0.000000  0.000000  16542.107054  0.000000
G  4408  80744.769185  0.723713  N  -1  -1.000000  -1.000000  0.000000  0.000000  13092.743924  0.000000
T  4420  49449.600000  0.452573  N  -1  -1.000000  -1.000000  0.000000  324.126678  111.269778  7425.600000
G  4433  124362.522314  1.324342  N  -1  -1.000000  -1.000000  38.734988  202.579174  16430.837276  0.000000
C  4444  130906.662278  1.419466  N  -1  -1.000000  -1.000000  38.734988  17583.872308  185.449631  0.000000
A  4456  83667.573350  0.902346  N  -1  -1.000000  -1.000000  11271.881410  40.515835  0.000000  0.000000
G  4469  40131.300073  0.458356  N  -1  -1.000000  -1.000000  697.229778  0.000000  6119.837811  0.000000
A  4482  121821.536197  1.428887  N  -1  -1.000000  -1.000000  17546.949411  0.000000  0.000000  0.000000
T  4494  79192.800000  0.925719  N  -1  -1.000000  -1.000000  77.469975  0.000000  0.000000  12770.400000
T  4507  56059.200000  0.641352  N  -1  -1.000000  -1.000000  0.000000  0.000000  0.000000  9057.600000
G  4519  145837.589543  1.677005  N  -1  -1.000000  -1.000000  154.939951  0.000000  19101.311957  0.000000
A  4531  83938.718263  0.920206  N  -1  -1.000000  -1.000000  12278.991089  0.000000  111.269778  0.000000
T  4543  78540.000000  0.858016  N  -1  -1.000000  -1.000000  0.000000  0.000000  0.000000  12607.200000
T  4556  70910.400000  0.750805  N  -1  -1.000000  -1.000000  0.000000  0.000000  0.000000  11016.000000
T  4569  42472.800000  0.476684  N  -1  -1.000000  -1.000000  0.000000  0.000000  0.000000  8894.400000
T  4581  75194.400000  0.936918  N  -1  -1.000000  -1.000000  0.000000  0.000000  0.000000  11872.800000
G  4595  88236.934263  1.111158  N  -1  -1.000000  -1.000000  0.000000  0.000000  11980.046140  0.000000
A  4606  75184.611052  0.892712  N  -1  -1.000000  -1.000000  12278.991089  0.000000  37.089926  0.000000
T  4617  98940.000000  1.243641  N  -1  -1.000000  -1.000000  0.000000  81.031670  0.000000  14239.200000
A  4629  55158.622431  0.676532  N  -1  -1.000000  -1.000000  8211.817384  81.031670  0.000000  40.800000
C  4639  152663.665572  1.874521  N  -1  -1.000000  -1.000000  38.734988  21716.487459  0.000000  0.000000
T  4654  139903.200000  1.703560  N  -1  -1.000000  -1.000000  0.000000  607.737522  0.000000  22644.000000
T  4667  80212.800000  0.914414  N  -1  -1.000000  -1.000000  0.000000  324.126678  0.000000  14728.800000
C  4678  39057.264759  0.444399  N  -1  -1.000000  -1.000000  0.000000  6928.207753  0.000000  0.000000
C  4691  119521.712696  1.411078  N  -1  -1.000000  -1.000000  0.000000  17340.777300  0.000000  0.000000
A  4701  94745.779821  1.025306  N  -1  -1.000000  -1.000000  13867.125583  648.253357  0.000000  0.000000
T  4713  161037.600000  1.706585  N  -1  -1.000000  -1.000000  0.000000  0.000000  296.719409  23174.400000
G  4726  123657.813717  1.216595  N  -1  -1.000000  -1.000000  0.000000  0.000000  19880.200406  0.000000
G  4738  107597.875703  1.010405  N  -1  -1.000000  -1.000000  0.000000  0.000000  16801.736537  0.000000
T  4752  45532.800000  0.424131  N  -1  -1.000000  -1.000000  0.000000  0.000000  1075.607858  6324.000000
G  4764  111900.307134  1.051763  N  -1  -1.000000  -1.000000  0.000000  0.000000  19880.200406  0.000000
G  4776  105965.918953  1.035666  N  -1  -1.000000  -1.000000  154.939951  0.000000  19286.761588  0.000000
G  4789  94319.682148  0.953466  N  -1  -1.000000  -1.000000  619.759803  0.000000  11980.046140  0.000000
A  4803  132977.212643  1.325350  N  -1  -1.000000  -1.000000  16113.754867  0.000000  296.719409  0.000000
T  4815  88005.600000  0.802051  N  -1  -1.000000  -1.000000  271.144914  0.000000  0.000000  12362.400000
T  4828  60384.000000  0.566592  N  -1  -1.000000  -1.000000  0.000000  0.000000  0.000000  9506.400000
C  4840  70051.878390  0.679206  N  -1  -1.000000  -1.000000  619.759803  9359.157842  0.000000  122.400000
A  4851  108109.350564  1.149619  N  -1  -1.000000  -1.000000  14215.740472  81.031670  0.000000  0.000000
G  4864  44396.641578  0.480044  N  -1  -1.000000  -1.000000  581.024815  0.000000  6416.557220  0.000000
T  4877  42350.400000  0.491507  N  -1  -1.000000  -1.000000  0.000000  40.515835  0.000000  6120.000000
C  4889  55992.883710  0.652247  N  -1  -1.000000  -1.000000  0.000000  8872.967824  0.000000  0.000000
C  4902  120169.966053  1.497345  N  -1  -1.000000  -1.000000  0.000000  17057.166456  0.000000  0.000000
T  4915  123379.200000  1.510597  N  -1  -1.000000  -1.000000  0.000000  526.705853  0.000000  19624.800000
T  4928  103999.200000  1.229571  N  -1  -1.000000  -1.000000  0.000000  0.000000  0.000000  16687.200000
C  4939  74143.977706  0.907694  N  -1  -1.000000  -1.000000  0.000000  9683.284520  0.000000  408.000000
G  4953  53557.853332  0.666991  N  -1  -1.000000  -1.000000  0.000000  81.031670  7121.265817  0.000000
C  4963  66121.842413  0.830518  N  -1  -1.000000  -1.000000  0.000000  8832.451989  445.079114  122.400000
T  4977  158100.000000  1.995654  N  -1  -1.000000  -1.000000  0.000000  40.515835  0.000000  22072.800000
T  4991  66177.600000  0.785759  N  -1  -1.000000  -1.000000  0.000000  0.000000  0.000000  12036.000000
C  5001  42663.174057  0.493791  N  -1  -1.000000  -1.000000  0.000000  5591.185204  0.000000  816.000000
T  5014  122930.400000  1.422302  N  -1  -1.000000  -1.000000  0.000000  0.000000  0.000000  16197.600000
G  5027  84602.121502  0.908486  N  -1  -1.000000  -1.000000  0.000000  0.000000  12017.136066  0.000000
A  5039  85681.792708  0.956617  N  -1  -1.000000  -1.000000  12356.461064  40.515835  370.899261  0.000000
C  5049  116361.477580  1.356229  N  -1  -1.000000  -1.000000  1007.109679  15517.564733  0.000000  0.000000
G  5063  40390.929556  0.464082  N  -1  -1.000000  -1.000000  542.289827  0.000000  5303.859437  0.000000
A  5074  116785.987801  1.395981  N  -1  -1.000000  -1.000000  16384.899781  0.000000  222.539557  0.000000
A  5088  77934.795176  0.866120  N  -1  -1.000000  -1.000000  11000.736496  0.000000  0.000000  0.000000
G  5099  40576.379186  0.445098  N  -1  -1.000000  -1.000000  658.494790  0.000000  5860.208329  0.000000
C  5111  78600.719535  0.989803  N  -1  -1.000000  -1.000000  38.734988  10534.117051  0.000000  0.000000
A  5123  56862.961888  0.705034  N  -1  -1.000000  -1.000000  9180.192076  0.000000  0.000000  0.000000
T  5135  106284.000000  1.294997  N  -1  -1.000000  -1.000000  0.000000  0.000000  74.179852  14198.400000
G  5148  100736.239369  1.252812  N  -1  -1.000000  -1.000000  0.000000  0.000000  14279.621560  0.000000
C  5159  106354.066382  1.296660  N  -1  -1.000000  -1.000000  0.000000  14180.542184  667.618670  0.000000
T  5174  123175.200000  1.464824  N  -1  -1.000000  -1.000000  0.000000  81.031670  0.000000  16605.600000
A  5184  63525.379766  0.749384  N  -1  -1.000000  -1.000000  9102.722101  0.000000  0.000000  775.200000
C  5195  89013.289082  1.022159  N  -1  -1.000000  -1.000000  309.879901  12803.003801  0.000000  0.000000
T  5210  96532.800000  1.145025  N  -1  -1.000000  -1.000000  0.000000  40.515835  0.000000  15381.600000
T  5223  70176.000000  0.814427  N  -1  -1.000000  -1.000000  0.000000  0.000000  111.269778  11383.200000
G  5235  104704.861465  1.174795  N  -1  -1.000000  -1.000000  0.000000  0.000000  13760.362594  0.000000
C  5246  68431.244998  0.745955  N  -1  -1.000000  -1.000000  0.000000  9885.863694  556.348892  0.000000
T  5261  120115.200000  1.293045  N  -1  -1.000000  -1.000000  0.000000  121.547504  0.000000  17340.000000
C  5272  67337.317458  0.714254  N  -1  -1.000000  -1.000000  0.000000  8751.420319  0.000000  652.800000
T  5286  140148.000000  1.541163  N  -1  -1.000000  -1.000000  0.000000  81.031670  0.000000  18727.200000
C  5297  54493.797822  0.577779  N  -1  -1.000000  -1.000000  154.939951  7941.103623  0.000000  693.600000
A  5308  91027.221006  1.040932  N  -1  -1.000000  -1.000000  13208.630793  40.515835  0.000000  81.600000
T  5319  125011.200000  1.385965  N  -1  -1.000000  -1.000000  77.469975  0.000000  0.000000  17299.200000
T  5333  78172.800000  0.833419  N  -1  -1.000000  -1.000000  0.000000  0.000000  0.000000  13831.200000
T  5346  53121.600000  0.577649  N  -1  -1.000000  -1.000000  0.000000  0.000000  0.000000  8568.000000
C  5357  53278.322778  0.590300  N  -1  -1.000000  -1.000000  387.349877  7049.755257  0.000000  40.800000
A  5368  82854.138609  0.973453  N  -1  -1.000000  -1.000000  13014.955854  81.031670  0.000000  0.000000
A  5379  69916.652730  0.807762  N  -1  -1.000000  -1.000000  12317.726076  0.000000  0.000000  0.000000
A  5391  88896.796684  1.090275  N  -1  -1.000000  -1.000000  14022.065534  0.000000  0.000000  0.000000
C  5402  106070.455538  1.267390  N  -1  -1.000000  -1.000000  929.639704  14909.827211  0.000000  0.000000
C  5416  83057.461365  1.034542  N  -1  -1.000000  -1.000000  0.000000  12803.003801  0.000000  0.000000
C  5430  84029.841400  1.010695  N  -1  -1.000000  -1.000000  0.000000  11952.171270  0.000000  0.000000
T  5442  145329.600000  1.762833  N  -1  -1.000000  -1.000000  0.000000  202.579174  0.000000  19053.600000
A  5454  90407.461203  1.070256  N  -1  -1.000000  -1.000000  12860.015904  0.000000  0.000000  326.400000
G  5465  35828.868642  0.418092  N  -1  -1.000000  -1.000000  697.229778  0.000000  5192.589658  0.000000
T  5478  35210.400000  0.419336  N  -1  -1.000000  -1.000000  0.000000  0.000000  0.000000  6242.400000
T  5491  54753.600000  0.666425  N  -1  -1.000000  -1.000000  0.000000  0.000000  0.000000  9547.200000
T  5503  46797.600000  0.589761  N  -1  -1.000000  -1.000000  0.000000  0.000000  0.000000  8160.000000
T  5516  83884.800000  1.088873  N  -1  -1.000000  -1.000000  0.000000  0.000000  0.000000  10812.000000
C  5528  42298.531544  0.552655  N  -1  -1.000000  -1.000000  0.000000  6036.859387  0.000000  244.800000
T  5541  110486.400000  1.574782  N  -1  -1.000000  -1.000000  0.000000  0.000000  222.539557  14565.600000
G  5553  95692.009415  1.312599  N  -1  -1.000000  -1.000000  0.000000  0.000000  12944.384219  285.600000
G  5566  80744.769185  1.090130  N  -1  -1.000000  -1.000000  0.000000  0.000000  12758.934589  0.000000
T  5578  41820.000000  0.618543  N  -1  -1.000000  -1.000000  0.000000  0.000000  890.158227  5589.600000
G  5591  72176.996249  1.150200  N  -1  -1.000000  -1.000000  38.734988  0.000000  10162.639760  0.000000
A  5602  89284.146561  1.344914  N  -1  -1.000000  -1.000000  12472.666027  0.000000  667.618670  0.000000
A  5614  63641.584729  0.886449  N  -1  -1.000000  -1.000000  9877.421854  0.000000  0.000000  0.000000
T  5627  69156.000000  0.951478  N  -1  -1.000000  -1.000000  0.000000  243.095009  0.000000  9996.000000
C  5639  50725.825185  0.677080  N  -1  -1.000000  -1.000000  0.000000  7292.850266  111.269778  40.800000
G  5654  55263.989934  0.771815  N  -1  -1.000000  -1.000000  0.000000  81.031670  7232.535595  0.000000
T  5665  28886.400000  0.396251  N  -1  -1.000000  -1.000000  0.000000  0.000000  778.888449  4365.600000
G  5678  85937.358843  1.327440  N  -1  -1.000000  -1.000000  0.000000  0.000000  10459.359169  0.000000
A  5690  81266.004115  1.274487  N  -1  -1.000000  -1.000000  10807.061558  0.000000  333.809335  0.000000
T  5701  60588.000000  0.949420  N  -1  -1.000000  -1.000000  77.469975  0.000000  111.269778  7956.000000
G  5714  76664.877311  1.167024  N  -1  -1.000000  -1.000000  0.000000  0.000000  9977.190129  0.000000
A  5725  91801.920759  1.387964  N  -1  -1.000000  -1.000000  13402.305731  0.000000  482.169040  0.000000
T  5737  63525.600000  0.956809  N  -1  -1.000000  -1.000000  0.000000  0.000000  0.000000  8853.600000
T  5751  48429.600000  0.729564  N  -1  -1.000000  -1.000000  0.000000  0.000000  0.000000  7752.000000
A  5761  53183.138060  0.826994  N  -1  -1.000000  -1.000000  7746.997532  0.000000  0.000000  367.200000
T  5774  124480.800000  1.928300  N  -1  -1.000000  -1.000000  0.000000  0.000000  0.000000  16524.000000
A  5785  59264.531123  0.829149  N  -1  -1.000000  -1.000000  7282.177680  0.000000  0.000000  285.600000
G  5799  67540.755483  0.906415  N  -1  -1.000000  -1.000000  0.000000  0.000000  8159.783749  0.000000
T  5812  27580.800000  0.379511  N  -1  -1.000000  -1.000000  0.000000  0.000000  37.089926  4488.000000
T  5826  40106.400000  0.595881  N  -1  -1.000000  -1.000000  0.000000  0.000000  0.000000  6242.400000
T  5837  40432.800000  0.619585  N  -1  -1.000000  -1.000000  0.000000  0.000000  0.000000  6242.400000
A  5848  72783.041817  1.180879  N  -1  -1.000000  -1.000000  9799.951878  0.000000  0.000000  448.800000
T  5860  88087.200000  1.474689  N  -1  -1.000000  -1.000000  0.000000  0.000000  0.000000  13912.800000
T  5874  68911.200000  1.108095  N  -1  -1.000000  -1.000000  0.000000  0.000000  0.000000  9751.200000
A  5883  66198.093914  1.030528  N  -1  -1.000000  -1.000000  8676.637236  0.000000  0.000000  1142.400000
T  5896  90739.200000  1.384516  N  -1  -1.000000  -1.000000  0.000000  0.000000  0.000000  12770.400000
T  5911  66055.200000  1.062589  N  -1  -1.000000  -1.000000  116.204963  0.000000  0.000000  9506.400000
A  5920  73325.331644  1.166793  N  -1  -1.000000  -1.000000  9761.216891  0.000000  0.000000  612.000000
T  5933  95757.600000  1.509850  N  -1  -1.000000  -1.000000  0.000000  202.579174  0.000000  12688.800000
C  5945  40637.382317  0.578554  N  -1  -1.000000  -1.000000  0.000000  7090.271092  0.000000  0.000000
C  5959  97075.940210  1.381024  N  -1  -1.000000  -1.000000  232.409926  13896.931341  0.000000  0.000000
A  5969  72628.101866  0.956174  N  -1  -1.000000  -1.000000  10574.651632  1458.570053  0.000000  0.000000
T  5982  130886.400000  1.723516  N  -1  -1.000000  -1.000000  154.939951  202.579174  0.000000  17421.600000
A  5993  70342.737594  0.876857  N  -1  -1.000000  -1.000000  10032.361804  364.642513  0.000000  204.000000
C  6004  106435.098051  1.324403  N  -1  -1.000000  -1.000000  658.494790  17057.166456  0.000000  0.000000
C  6017  81598.891312  0.966946  N  -1  -1.000000  -1.000000  232.409926  12924.551305  0.000000  0.000000
A  6028  83396.428436  0.999067  N  -1  -1.000000  -1.000000  10845.796545  1255.990879  0.000000  0.000000
C  6039  88851.225743  1.042752  N  -1  -1.000000  -1.000000  968.374692  11749.592095  0.000000  0.000000
A  6052  82466.788732  0.950505  N  -1  -1.000000  -1.000000  10807.061558  243.095009  0.000000  0.000000
T  6065  109915.200000  1.286583  N  -1  -1.000000  -1.000000  271.144914  81.031670  0.000000  14524.800000
A  6077  72705.571841  0.787200  N  -1  -1.000000  -1.000000  8947.782150  0.000000  0.000000  40.800000
G  6090  37275.375761  0.414527  N  -1  -1.000000  -1.000000  0.000000  0.000000  6008.568033  0.000000
T  6102  38760.000000  0.448677  N  -1  -1.000000  -1.000000  0.000000  0.000000  222.539557  5508.000000
T  6116  46512.000000  0.602684  N  -1  -1.000000  -1.000000  0.000000  0.000000  0.000000  7303.200000
T  6128  39535.200000  0.528604  N  -1  -1.000000  -1.000000  0.000000  0.000000  0.000000  6936.000000
T  6140  48144.000000  0.706943  N  -1  -1.000000  -1.000000  0.000000  0.000000  0.000000  8404.800000
T  6153  66544.800000  1.027621  N  -1  -1.000000  -1.000000  0.000000  0.000000  0.000000  10771.200000
C  6164  44688.965798  0.708550  N  -1  -1.000000  -1.000000  0.000000  5996.343552  0.000000  1020.000000
T  6177  102693.600000  1.750814  N  -1  -1.000000  -1.000000  0.000000  0.000000  0.000000  16401.600000
T  6189  79600.800000  1.311867  N  -1  -1.000000  -1.000000  0.000000  0.000000  0.000000  13994.400000
T  6202  105141.600000  1.823917  N  -1  -1.000000  -1.000000  0.000000  0.000000  0.000000  15014.400000
A  6212  58102.481493  0.954226  N  -1  -1.000000  -1.000000  8599.167261  0.000000  0.000000  1428.000000
G  6224  43432.303498  0.689704  N  -1  -1.000000  -1.000000  0.000000  0.000000  5860.208329  40.800000
A  6237  95520.479574  1.505692  N  -1  -1.000000  -1.000000  14448.150398  0.000000  0.000000  204.000000
T  6248  69115.200000  1.011337  N  -1  -1.000000  -1.000000  0.000000  0.000000  0.000000  11138.400000
T  6260  52672.800000  0.738765  N  -1  -1.000000  -1.000000  0.000000  0.000000  0.000000  8282.400000
A  6269  50859.038800  0.708824  N  -1  -1.000000  -1.000000  9141.457088  0.000000  0.000000  1101.600000
A  6281  75610.695916  1.077341  N  -1  -1.000000  -1.000000  11000.736496  0.000000  0.000000  0.000000
G  6294  34679.080932  0.473274  N  -1  -1.000000  -1.000000  387.349877  0.000000  5563.488919  0.000000
A  6306  98967.893476  1.488833  N  -1  -1.000000  -1.000000  15842.609954  0.000000  111.269778  0.000000
A  6318  56126.997122  0.820448  N  -1  -1.000000  -1.000000  10109.831780  0.000000  0.000000  0.000000
G  6330  45138.440100  0.710744  N  -1  -1.000000  -1.000000  348.614889  0.000000  6602.006851  0.000000
A  6342  116708.517825  1.875972  N  -1  -1.000000  -1.000000  17237.069510  0.000000  296.719409  0.000000
G  6353  66242.608068  0.952584  N  -1  -1.000000  -1.000000  0.000000  0.000000  9754.650572  0.000000
T  6363  39861.600000  0.598414  N  -1  -1.000000  -1.000000  0.000000  0.000000  148.359705  7017.600000
T  6374  35373.600000  0.555431  N  -1  -1.000000  -1.000000  0.000000  0.000000  0.000000  7344.000000
T  6392  65116.800000  1.051002  N  -1  -1.000000  -1.000000  0.000000  0.000000  37.089926  10730.400000
G  6399  63349.593830  0.999479  N  -1  -1.000000  -1.000000  6391.272964  0.000000  11905.866288  1305.600000
A  6400  44002.945984  0.707938  N  -1  -1.000000  -1.000000  7204.707705  0.000000  11905.866288  489.600000
G  6409  32045.696176  0.507945  N  -1  -1.000000  -1.000000  1162.049630  0.000000  6602.006851  0.000000
G  6427  81264.028151  1.440936  N  -1  -1.000000  -1.000000  193.674938  0.000000  5526.398993  0.000000
G  6436  15466.499196  0.262543  G  6444  8233.963601  0.147184  309.879901  0.000000  5303.859437  0.000000
A  6454  20413.338498  0.364894  G  6457  16208.297719  0.349967  3021.329038  40.515835  3226.823573  0.000000
A  6466  23163.522622  0.500144  G  6466  14910.150304  0.354954  2672.714149  445.674183  3041.373943  0.000000
C  6478  42176.984039  1.004076  G  6478  19435.121292  0.460140  77.469975  4497.257664  2373.755272  0.000000
C  6491  65514.104891  1.551096  N  -1  -1.000000  -1.000000  0.000000  8427.293641  37.089926  0.000000
C  6500  30022.233596  0.663455  N  -1  -1.000000  -1.000000  426.084864  6401.501900  0.000000  0.000000
A  6510  13247.365780  0.317364  N  -1  -1.000000  -1.000000  2169.159309  2593.013428  0.000000  0.000000
A  6516  12976.220867  0.353271  A  6521  7320.912668  0.217696  2595.244173  1418.054218  0.000000  0.000000
A  6532  12627.605978  0.375498  N  -1  -1.000000  -1.000000  2207.894297  202.579174  0.000000  0.000000
N  6547  -1.000000  -1.000000  N  -1  -1.000000  -1.000000  0.000000  0.000000  0.000000  0.000000
N  6557  -1.000000  -1.000000  N  -1  -1.000000  -1.000000  0.000000  162.063339  0.000000  0.000000
N  6568  -1.000000  -1.000000  N  -1  -1.000000  -1.000000  0.000000  445.674183  0.000000  0.000000
N  6580  -1.000000  -1.000000  N  -1  -1.000000  -1.000000  116.204963  567.221687  0.000000  0.000000
N  6591  -1.000000  -1.000000  N  -1  -1.000000  -1.000000  116.204963  445.674183  0.000000  0.000000
N  6602  -1.000000  -1.000000  N  -1  -1.000000  -1.000000  309.879901  364.642513  0.000000  0.000000
N  6614  -1.000000  -1.000000  N  -1  -1.000000  -1.000000  348.614889  81.031670  0.000000  0.000000
N  6625  -1.000000  -1.000000  N  -1  -1.000000  -1.000000  193.674938  40.515835  0.000000  0.000000
N  6637  -1.000000  -1.000000  N  -1  -1.000000  -1.000000  38.734988  0.000000  0.000000  0.000000
N  6648  -1.000000  -1.000000  N  -1  -1.000000  -1.000000  0.000000  0.000000  0.000000  0.000000
N  6660  -1.000000  -1.000000  N  -1  -1.000000  -1.000000  0.000000  0.000000  0.000000  0.000000
N  6671  -1.000000  -1.000000  N  -1  -1.000000  -1.000000  0.000000  0.000000  0.000000  0.000000
N  6682  -1.000000  -1.000000  N  -1  -1.000000  -1.000000  0.000000  0.000000  0.000000  0.000000
N  6694  -1.000000  -1.000000  N  -1  -1.000000  -1.000000  0.000000  0.000000  0.000000  0.000000
N  6705  -1.000000  -1.000000  N  -1  -1.000000  -1.000000  0.000000  0.000000  0.000000  40.800000
N  6716  -1.000000  -1.000000  N  -1  -1.000000  -1.000000  0.000000  0.000000  0.000000  0.000000
N  6727  -1.000000  -1.000000  N  -1  -1.000000  -1.000000  0.000000  0.000000  0.000000  0.000000
N  6739  -1.000000  -1.000000  N  -1  -1.000000  -1.000000  0.000000  0.000000  0.000000  0.000000
N  6750  -1.000000  -1.000000  N  -1  -1.000000  -1.000000  0.000000  0.000000  0.000000  0.000000
N  6761  -1.000000  -1.000000  N  -1  -1.000000  -1.000000  0.000000  0.000000  0.000000  0.000000
N  6772  -1.000000  -1.000000  N  -1  -1.000000  -1.000000  0.000000  0.000000  0.000000  0.000000
N  6783  -1.000000  -1.000000  N  -1  -1.000000  -1.000000  0.000000  0.000000  0.000000  0.000000
N  6794  -1.000000  -1.000000  N  -1  -1.000000  -1.000000  0.000000  0.000000  0.000000  0.000000
N  6805  -1.000000  -1.000000  N  -1  -1.000000  -1.000000  0.000000  0.000000  0.000000  0.000000
N  6816  -1.000000  -1.000000  N  -1  -1.000000  -1.000000  0.000000  0.000000  0.000000  0.000000
N  6827  -1.000000  -1.000000  N  -1  -1.000000  -1.000000  0.000000  0.000000  0.000000  0.000000
N  6838  -1.000000  -1.000000  N  -1  -1.000000  -1.000000  0.000000  0.000000  0.000000  0.000000
N  6849  -1.000000  -1.000000  N  -1  -1.000000  -1.000000  0.000000  0.000000  0.000000  0.000000
N  6860  -1.000000  -1.000000  N  -1  -1.000000  -1.000000  0.000000  0.000000  0.000000  0.000000
N  6871  -1.000000  -1.000000  N  -1  -1.000000  -1.000000  0.000000  0.000000  0.000000  0.000000
N  6882  -1.000000  -1.000000  N  -1  -1.000000  -1.000000  0.000000  0.000000  0.000000  0.000000
N  6893  -1.000000  -1.000000  N  -1  -1.000000  -1.000000  0.000000  0.000000  0.000000  0.000000
N  6904  -1.000000  -1.000000  N  -1  -1.000000  -1.000000  0.000000  0.000000  0.000000  0.000000
N  6915  -1.000000  -1.000000  N  -1  -1.000000  -1.000000  0.000000  0.000000  0.000000  0.000000
N  6926  -1.000000  -1.000000  N  -1  -1.000000  -1.000000  0.000000  0.000000  0.000000  0.000000
N  6937  -1.000000  -1.000000  N  -1  -1.000000  -1.000000  0.000000  0.000000  0.000000  0.000000
N  6948  -1.000000  -1.000000  N  -1  -1.000000  -1.000000  0.000000  0.000000  0.000000  0.000000
N  6959  -1.000000  -1.000000  N  -1  -1.000000  -1.000000  0.000000  0.000000  0.000000  0.000000
N  6970  -1.000000  -1.000000  N  -1  -1.000000  -1.000000  0.000000  0.000000  0.000000  0.000000
N  6981  -1.000000  -1.000000  N  -1  -1.000000  -1.000000  0.000000  0.000000  0.000000  0.000000
N  6992  -1.000000  -1.000000  N  -1  -1.000000  -1.000000  0.000000  0.000000  0.000000  0.000000
N  7003  -1.000000  -1.000000  N  -1  -1.000000  -1.000000  0.000000  0.000000  0.000000  0.000000
N  7014  -1.000000  -1.000000  N  -1  -1.000000  -1.000000  0.000000  0.000000  0.000000  0.000000
N  7025  -1.000000  -1.000000  N  -1  -1.000000  -1.000000  0.000000  0.000000  0.000000  40.800000
N  7036  -1.000000  -1.000000  N  -1  -1.000000  -1.000000  0.000000  0.000000  0.000000  0.000000
N  7047  -1.000000  -1.000000  N  -1  -1.000000  -1.000000  0.000000  0.000000  0.000000  0.000000
N  7058  -1.000000  -1.000000  N  -1  -1.000000  -1.000000  0.000000  0.000000  0.000000  0.000000
N  7069  -1.000000  -1.000000  N  -1  -1.000000  -1.000000  0.000000  0.000000  0.000000  0.000000
N  7080  -1.000000  -1.000000  N  -1  -1.000000  -1.000000  0.000000  0.000000  0.000000  0.000000
N  7091  -1.000000  -1.000000  N  -1  -1.000000  -1.000000  0.000000  0.000000  0.000000  163.200000
N  7102  -1.000000  -1.000000  N  -1  -1.000000  -1.000000  0.000000  0.000000  0.000000  0.000000
N  7113  -1.000000  -1.000000  N  -1  -1.000000  -1.000000  0.000000  0.000000  37.089926  204.000000
N  7124  -1.000000  -1.000000  N  -1  -1.000000  -1.000000  0.000000  0.000000  0.000000  0.000000
N  7135  -1.000000  -1.000000  N  -1  -1.000000  -1.000000  0.000000  0.000000  0.000000  0.000000
N  7146  -1.000000  -1.000000  N  -1  -1.000000  -1.000000  0.000000  0.000000  0.000000  40.800000
N  7157  -1.000000  -1.000000  N  -1  -1.000000  -1.000000  0.000000  0.000000  0.000000  0.000000
N  7168  -1.000000  -1.000000  N  -1  -1.000000  -1.000000  0.000000  0.000000  0.000000  0.000000
N  7179  -1.000000  -1.000000  N  -1  -1.000000  -1.000000  0.000000  0.000000  0.000000  81.600000
N  7190  -1.000000  -1.000000  N  -1  -1.000000  -1.000000  0.000000  0.000000  0.000000  0.000000
N  7201  -1.000000  -1.000000  N  -1  -1.000000  -1.000000  0.000000  0.000000  0.000000  0.000000
N  7212  -1.000000  -1.000000  N  -1  -1.000000  -1.000000  0.000000  0.000000  0.000000  0.000000
N  7220  -1.000000  -1.000000  N  -1  -1.000000  -1.000000  0.000000  0.000000  74.179852  122.400000
N  7231  -1.000000  -1.000000  N  -1  -1.000000  -1.000000  0.000000  0.000000  0.000000  0.000000
N  7243  -1.000000  -1.000000  N  -1  -1.000000  -1.000000  0.000000  0.000000  0.000000  0.000000
N  7254  -1.000000  -1.000000  N  -1  -1.000000  -1.000000  0.000000  0.000000  0.000000  0.000000
N  7266  -1.000000  -1.000000  N  -1  -1.000000  -1.000000  0.000000  0.000000  0.000000  0.000000
N  7277  -1.000000  -1.000000  N  -1  -1.000000  -1.000000  0.000000  0.000000  37.089926  0.000000
N  7289  -1.000000  -1.000000  N  -1  -1.000000  -1.000000  0.000000  0.000000  0.000000  0.000000
N  7301  -1.000000  -1.000000  N  -1  -1.000000  -1.000000  0.000000  0.000000  0.000000  0.000000
N  7312  -1.000000  -1.000000  N  -1  -1.000000  -1.000000  0.000000  0.000000  0.000000  0.000000
N  7324  -1.000000  -1.000000  N  -1  -1.000000  -1.000000  0.000000  0.000000  0.000000  0.000000
N  7335  -1.000000  -1.000000  N  -1  -1.000000  -1.000000  0.000000  0.000000  0.000000  0.000000
N  7347  -1.000000  -1.000000  N  -1  -1.000000  -1.000000  0.000000  40.515835  0.000000  0.000000
N  7358  -1.000000  -1.000000  N  -1  -1.000000  -1.000000  0.000000  0.000000  0.000000  0.000000
N  7370  -1.000000  -1.000000  N  -1  -1.000000  -1.000000  0.000000  0.000000  0.000000  0.000000
N  7381  -1.000000  -1.000000  N  -1  -1.000000  -1.000000  0.000000  0.000000  0.000000  0.000000
N  7393  -1.000000  -1.000000  N  -1  -1.000000  -1.000000  0.000000  0.000000  74.179852  0.000000
N  7404  -1.000000  -1.000000  N  -1  -1.000000  -1.000000  0.000000  0.000000  37.089926  0.000000
N  7421  -1.000000  -1.000000  N  -1  -1.000000  -1.000000  0.000000  40.515835  0.000000  0.000000
N  7438  -1.000000  -1.000000  N  -1  -1.000000  -1.000000  0.000000  0.000000  0.000000  0.000000
N  7455  -1.000000  -1.000000  N  -1  -1.000000  -1.000000  0.000000  0.000000  0.000000  0.000000
N  7472  -1.000000  -1.000000  N  -1  -1.000000  -1.000000  0.000000  0.000000  0.000000  0.000000
N  7489  -1.000000  -1.000000  N  -1  -1.000000  -1.000000  0.000000  0.000000  111.269778  0.000000
N  7506  -1.000000  -1.000000  N  -1  -1.000000  -1.000000  0.000000  0.000000  0.000000  0.000000
N  7523  -1.000000  -1.000000  N  -1  -1.000000  -1.000000  0.000000  40.515835  0.000000  0.000000
N  7540  -1.000000  -1.000000  N  -1  -1.000000  -1.000000  0.000000  0.000000  0.000000  0.000000
N  7557  -1.000000  -1.000000  N  -1  -1.000000  -1.000000  0.000000  0.000000  0.000000  81.600000
N  7574  -1.000000  -1.000000  N  -1  -1.000000  -1.000000  0.000000  0.000000  37.089926  0.000000
N  7591  -1.000000  -1.000000  N  -1  -1.000000  -1.000000  0.000000  0.000000  0.000000  0.000000
N  7608  -1.000000  -1.000000  N  -1  -1.000000  -1.000000  0.000000  0.000000  0.000000  0.000000
N  7625  -1.000000  -1.000000  N  -1  -1.000000  -1.000000  0.000000  40.515835  0.000000  0.000000
N  7642  -1.000000  -1.000000  N  -1  -1.000000  -1.000000  0.000000  0.000000  0.000000  0.000000
N  7659  -1.000000  -1.000000  N  -1  -1.000000  -1.000000  0.000000  0.000000  0.000000  0.000000
N  7676  -1.000000  -1.000000  N  -1  -1.000000  -1.000000  0.000000  0.000000  0.000000  0.000000
N  7693  -1.000000  -1.000000  N  -1  -1.000000  -1.000000  0.000000  0.000000  0.000000  40.800000
N  7710  -1.000000  -1.000000  N  -1  -1.000000  -1.000000  0.000000  0.000000  0.000000  0.000000
N  7727  -1.000000  -1.000000  N  -1  -1.000000  -1.000000  0.000000  0.000000  0.000000  0.000000
N  7744  -1.000000  -1.000000  N  -1  -1.000000  -1.000000  0.000000  0.000000  0.000000  0.000000
N  7761  -1.000000  -1.000000  N  -1  -1.000000  -1.000000  0.000000  0.000000  0.000000  0.000000
N  7778  -1.000000  -1.000000  N  -1  -1.000000  -1.000000  0.000000  0.000000  0.000000  0.000000
N  7795  -1.000000  -1.000000  N  -1  -1.000000  -1.000000  0.000000  0.000000  0.000000  0.000000
N  7812  -1.000000  -1.000000  N  -1  -1.000000  -1.000000  0.000000  0.000000  74.179852  0.000000
N  7829  -1.000000  -1.000000  N  -1  -1.000000  -1.000000  0.000000  0.000000  0.000000  0.000000
N  7846  -1.000000  -1.000000  N  -1  -1.000000  -1.000000  0.000000  0.000000  0.000000  0.000000
N  7863  -1.000000  -1.000000  N  -1  -1.000000  -1.000000  0.000000  0.000000  0.000000  40.800000
N  7880  -1.000000  -1.000000  N  -1  -1.000000  -1.000000  0.000000  0.000000  0.000000  0.000000
N  7897  -1.000000  -1.000000  N  -1  -1.000000  -1.000000  0.000000  0.000000  0.000000  0.000000
N  7914  -1.000000  -1.000000  N  -1  -1.000000  -1.000000  0.000000  40.515835  0.000000  0.000000
N  7931  -1.000000  -1.000000  N  -1  -1.000000  -1.000000  0.000000  0.000000  0.000000  40.800000
N  7948  -1.000000  -1.000000  N  -1  -1.000000  -1.000000  0.000000  0.000000  0.000000  0.000000
N  7965  -1.000000  -1.000000  N  -1  -1.000000  -1.000000  0.000000  0.000000  0.000000  0.000000
N  7982  -1.000000  -1.000000  N  -1  -1.000000  -1.000000  0.000000  0.000000  0.000000  40.800000
N  7999  -1.000000  -1.000000  N  -1  -1.000000  -1.000000  0.000000  0.000000  0.000000  0.000000
N  8016  -1.000000  -1.000000  N  -1  -1.000000  -1.000000  0.000000  0.000000  0.000000  0.000000
N  8033  -1.000000  -1.000000  N  -1  -1.000000  -1.000000  0.000000  0.000000  0.000000  0.000000
N  8050  -1.000000  -1.000000  N  -1  -1.000000  -1.000000  0.000000  0.000000  0.000000  0.000000
N  8067  -1.000000  -1.000000  N  -1  -1.000000  -1.000000  0.000000  81.031670  0.000000  0.000000
N  8084  -1.000000  -1.000000  N  -1  -1.000000  -1.000000  0.000000  0.000000  0.000000  0.000000
N  8101  -1.000000  -1.000000  N  -1  -1.000000  -1.000000  0.000000  0.000000  0.000000  0.000000
N  8118  -1.000000  -1.000000  N  -1  -1.000000  -1.000000  0.000000  0.000000  111.269778  0.000000
N  8135  -1.000000  -1.000000  N  -1  -1.000000  -1.000000  0.000000  0.000000  0.000000  40.800000
N  8152  -1.000000  -1.000000  N  -1  -1.000000  -1.000000  0.000000  0.000000  0.000000  0.000000
N  8169  -1.000000  -1.000000  N  -1  -1.000000  -1.000000  0.000000  0.000000  0.000000  0.000000
N  8186  -1.000000  -1.000000  N  -1  -1.000000  -1.000000  0.000000  0.000000  0.000000  0.000000
N  8203  -1.000000  -1.000000  N  -1  -1.000000  -1.000000  0.000000  0.000000  0.000000  0.000000
N  8220  -1.000000  -1.000000  N  -1  -1.000000  -1.000000  0.000000  0.000000  0.000000  0.000000
N  8237  -1.000000  -1.000000  N  -1  -1.000000  -1.000000  0.000000  0.000000  0.000000  0.000000
N  8254  -1.000000  -1.000000  N  -1  -1.000000  -1.000000  0.000000  0.000000  74.179852  122.400000
N  8271  -1.000000  -1.000000  N  -1  -1.000000  -1.000000  0.000000  0.000000  0.000000  0.000000
N  8288  -1.000000  -1.000000  N  -1  -1.000000  -1.000000  0.000000  0.000000  0.000000  0.000000
N  8305  -1.000000  -1.000000  N  -1  -1.000000  -1.000000  0.000000  0.000000  0.000000  0.000000
N  8322  -1.000000  -1.000000  N  -1  -1.000000  -1.000000  0.000000  0.000000  0.000000  0.000000
N  8339  -1.000000  -1.000000  N  -1  -1.000000  -1.000000  0.000000  0.000000  0.000000  0.000000
N  8356  -1.000000  -1.000000  N  -1  -1.000000  -1.000000  0.000000  0.000000  0.000000  0.000000
N  8373  -1.000000  -1.000000  N  -1  -1.000000  -1.000000  0.000000  0.000000  0.000000  0.000000
N  8390  -1.000000  -1.000000  N  -1  -1.000000  -1.000000  0.000000  0.000000  0.000000  0.000000
N  8407  -1.000000  -1.000000  N  -1  -1.000000  -1.000000  0.000000  0.000000  0.000000  0.000000
N  8424  -1.000000  -1.000000  N  -1  -1.000000  -1.000000  0.000000  0.000000  0.000000  0.000000
N  8441  -1.000000  -1.000000  N  -1  -1.000000  -1.000000  0.000000  0.000000  0.000000  0.000000
N  8458  -1.000000  -1.000000  N  -1  -1.000000  -1.000000  0.000000  0.000000  37.089926  0.000000
N  8475  -1.000000  -1.000000  N  -1  -1.000000  -1.000000  0.000000  0.000000  0.000000  0.000000
N  8492  -1.000000  -1.000000  N  -1  -1.000000  -1.000000  0.000000  0.000000  37.089926  0.000000
N  8509  -1.000000  -1.000000  N  -1  -1.000000  -1.000000  0.000000  0.000000  0.000000  285.600000
N  8526  -1.000000  -1.000000  N  -1  -1.000000  -1.000000  0.000000  40.515835  0.000000  0.000000
N  8543  -1.000000  -1.000000  N  -1  -1.000000  -1.000000  0.000000  40.515835  0.000000  0.000000
N  8560  -1.000000  -1.000000  N  -1  -1.000000  -1.000000  0.000000  40.515835  0.000000  0.000000
N  8573  -1.000000  -1.000000  N  -1  -1.000000  -1.000000  0.000000  0.000000  0.000000  0.000000
N  8585  -1.000000  -1.000000  N  -1  -1.000000  -1.000000  0.000000  0.000000  0.000000  0.000000
N  8596  -1.000000  -1.000000  N  -1  -1.000000  -1.000000  0.000000  0.000000  0.000000  0.000000
N  8608  -1.000000  -1.000000  N  -1  -1.000000  -1.000000  0.000000  0.000000  0.000000  40.800000
N  8619  -1.000000  -1.000000  N  -1  -1.000000  -1.000000  0.000000  0.000000  0.000000  0.000000
N  8631  -1.000000  -1.000000  N  -1  -1.000000  -1.000000  0.000000  0.000000  0.000000  81.600000
N  8642  -1.000000  -1.000000  N  -1  -1.000000  -1.000000  0.000000  0.000000  0.000000  122.400000
N  8654  -1.000000  -1.000000  N  -1  -1.000000  -1.000000  0.000000  0.000000  0.000000  0.000000
N  8665  -1.000000  -1.000000  N  -1  -1.000000  -1.000000  0.000000  40.515835  0.000000  0.000000
N  8677  -1.000000  -1.000000  N  -1  -1.000000  -1.000000  0.000000  40.515835  0.000000  0.000000
N  8689  -1.000000  -1.000000  N  -1  -1.000000  -1.000000  0.000000  0.000000  0.000000  0.000000
N  8700  -1.000000  -1.000000  N  -1  -1.000000  -1.000000  0.000000  0.000000  0.000000  0.000000
N  8712  -1.000000  -1.000000  N  -1  -1.000000  -1.000000  0.000000  0.000000  0.000000  0.000000
N  8723  -1.000000  -1.000000  N  -1  -1.000000  -1.000000  0.000000  0.000000  0.000000  0.000000
N  8735  -1.000000  -1.000000  N  -1  -1.000000  -1.000000  0.000000  0.000000  0.000000  0.000000
N  8747  -1.000000  -1.000000  N  -1  -1.000000  -1.000000  0.000000  0.000000  0.000000  0.000000
N  8758  -1.000000  -1.000000  N  -1  -1.000000  -1.000000  0.000000  0.000000  0.000000  0.000000
N  8769  -1.000000  -1.000000  N  -1  -1.000000  -1.000000  0.000000  81.031670  0.000000  0.000000
N  8780  -1.000000  -1.000000  N  -1  -1.000000  -1.000000  0.000000  0.000000  0.000000  0.000000
N  8791  -1.000000  -1.000000  N  -1  -1.000000  -1.000000  0.000000  0.000000  0.000000  0.000000
N  8802  -1.000000  -1.000000  N  -1  -1.000000  -1.000000  0.000000  0.000000  0.000000  0.000000
N  8813  -1.000000  -1.000000  N  -1  -1.000000  -1.000000  0.000000  0.000000  0.000000  0.000000
N  8824  -1.000000  -1.000000  N  -1  -1.000000  -1.000000  0.000000  0.000000  74.179852  0.000000
N  8835  -1.000000  -1.000000  N  -1  -1.000000  -1.000000  0.000000  0.000000  0.000000  0.000000
N  8846  -1.000000  -1.000000  N  -1  -1.000000  -1.000000  0.000000  0.000000  0.000000  0.000000
N  8857  -1.000000  -1.000000  N  -1  -1.000000  -1.000000  0.000000  0.000000  0.000000  40.800000
N  8868  -1.000000  -1.000000  N  -1  -1.000000  -1.000000  0.000000  0.000000  0.000000  0.000000
N  8879  -1.000000  -1.000000  N  -1  -1.000000  -1.000000  0.000000  0.000000  0.000000  0.000000
N  8890  -1.000000  -1.000000  N  -1  -1.000000  -1.000000  0.000000  0.000000  0.000000  0.000000
N  8901  -1.000000  -1.000000  N  -1  -1.000000  -1.000000  0.000000  0.000000  37.089926  0.000000
N  8912  -1.000000  -1.000000  N  -1  -1.000000  -1.000000  0.000000  0.000000  0.000000  0.000000
N  8923  -1.000000  -1.000000  N  -1  -1.000000  -1.000000  0.000000  0.000000  0.000000  40.800000
N  8934  -1.000000  -1.000000  N  -1  -1.000000  -1.000000  0.000000  0.000000  111.269778  0.000000
N  8945  -1.000000  -1.000000  N  -1  -1.000000  -1.000000  0.000000  0.000000  37.089926  0.000000
N  8956  -1.000000  -1.000000  N  -1  -1.000000  -1.000000  0.000000  0.000000  0.000000  0.000000
N  8967  -1.000000  -1.000000  N  -1  -1.000000  -1.000000  0.000000  0.000000  0.000000  0.000000
N  8978  -1.000000  -1.000000  N  -1  -1.000000  -1.000000  0.000000  0.000000  0.000000  0.000000
N  8989  -1.000000  -1.000000  N  -1  -1.000000  -1.000000  0.000000  0.000000  0.000000  0.000000
N  9000  -1.000000  -1.000000  N  -1  -1.000000  -1.000000  0.000000  0.000000  37.089926  0.000000
N  9011  -1.000000  -1.000000  N  -1  -1.000000  -1.000000  0.000000  0.000000  37.089926  0.000000
N  9022  -1.000000  -1.000000  N  -1  -1.000000  -1.000000  0.000000  0.000000  0.000000  0.000000
N  9033  -1.000000  -1.000000  N  -1  -1.000000  -1.000000  0.000000  0.000000  0.000000  40.800000
N  9044  -1.000000  -1.000000  N  -1  -1.000000  -1.000000  0.000000  0.000000  0.000000  0.000000
N  9055  -1.000000  -1.000000  N  -1  -1.000000  -1.000000  0.000000  0.000000  0.000000  0.000000
N  9066  -1.000000  -1.000000  N  -1  -1.000000  -1.000000  0.000000  0.000000  0.000000  0.000000
N  9077  -1.000000  -1.000000  N  -1  -1.000000  -1.000000  0.000000  40.515835  0.000000  0.000000
N  9088  -1.000000  -1.000000  N  -1  -1.000000  -1.000000  0.000000  0.000000  37.089926  40.800000
N  9099  -1.000000  -1.000000  N  -1  -1.000000  -1.000000  0.000000  202.579174  0.000000  0.000000
N  9110  -1.000000  -1.000000  N  -1  -1.000000  -1.000000  0.000000  0.000000  0.000000  0.000000
N  9121  -1.000000  -1.000000  N  -1  -1.000000  -1.000000  0.000000  0.000000  148.359705  0.000000
N  9132  -1.000000  -1.000000  N  -1  -1.000000  -1.000000  0.000000  0.000000  0.000000  0.000000
N  9143  -1.000000  -1.000000  N  -1  -1.000000  -1.000000  0.000000  0.000000  0.000000  0.000000
N  9154  -1.000000  -1.000000  N  -1  -1.000000  -1.000000  0.000000  0.000000  0.000000  0.000000
N  9165  -1.000000  -1.000000  N  -1  -1.000000  -1.000000  0.000000  0.000000  0.000000  0.000000
N  9176  -1.000000  -1.000000  N  -1  -1.000000  -1.000000  0.000000  0.000000  74.179852  0.000000
N  9187  -1.000000  -1.000000  N  -1  -1.000000  -1.000000  0.000000  0.000000  111.269778  0.000000
N  9198  -1.000000  -1.000000  N  -1  -1.000000  -1.000000  0.000000  0.000000  74.179852  0.000000
N  9209  -1.000000  -1.000000  N  -1  -1.000000  -1.000000  0.000000  0.000000  0.000000  0.000000
N  9220  -1.000000  -1.000000  N  -1  -1.000000  -1.000000  0.000000  0.000000  0.000000  0.000000
N  9231  -1.000000  -1.000000  N  -1  -1.000000  -1.000000  0.000000  0.000000  74.179852  40.800000
N  9247  -1.000000  -1.000000  N  -1  -1.000000  -1.000000  0.000000  0.000000  111.269778  81.600000
N  9259  -1.000000  -1.000000  N  -1  -1.000000  -1.000000  0.000000  0.000000  74.179852  0.000000
N  9270  -1.000000  -1.000000  N  -1  -1.000000  -1.000000  0.000000  0.000000  74.179852  0.000000
N  9281  -1.000000  -1.000000  N  -1  -1.000000  -1.000000  0.000000  0.000000  0.000000  81.600000
N  9292  -1.000000  -1.000000  N  -1  -1.000000  -1.000000  0.000000  0.000000  74.179852  0.000000
N  9304  -1.000000  -1.000000  N  -1  -1.000000  -1.000000  0.000000  0.000000  0.000000  0.000000
N  9316  -1.000000  -1.000000  N  -1  -1.000000  -1.000000  0.000000  0.000000  74.179852  0.000000
N  9329  -1.000000  -1.000000  N  -1  -1.000000  -1.000000  0.000000  0.000000  0.000000  0.000000
N  9341  -1.000000  -1.000000  N  -1  -1.000000  -1.000000  0.000000  0.000000  0.000000  0.000000
N  9353  -1.000000  -1.000000  N  -1  -1.000000  -1.000000  0.000000  0.000000  0.000000  0.000000
N  9365  -1.000000  -1.000000  N  -1  -1.000000  -1.000000  77.469975  0.000000  0.000000  163.200000
N  9377  -1.000000  -1.000000  N  -1  -1.000000  -1.000000  0.000000  0.000000  0.000000  0.000000
N  9388  -1.000000  -1.000000  N  -1  -1.000000  -1.000000  232.409926  81.031670  0.000000  0.000000
N  9399  -1.000000  -1.000000  N  -1  -1.000000  -1.000000  232.409926  0.000000  0.000000  0.000000
N  9411  -1.000000  -1.000000  N  -1  -1.000000  -1.000000  0.000000  0.000000  0.000000  0.000000
N  9423  -1.000000  -1.000000  N  -1  -1.000000  -1.000000  0.000000  0.000000  74.179852  0.000000
N  9434  -1.000000  -1.000000  N  -1  -1.000000  -1.000000  0.000000  0.000000  37.089926  0.000000
N  9446  -1.000000  -1.000000  N  -1  -1.000000  -1.000000  38.734988  0.000000  148.359705  122.400000
N  9457  -1.000000  -1.000000  N  -1  -1.000000  -1.000000  232.409926  0.000000  0.000000  0.000000
N  9469  -1.000000  -1.000000  N  -1  -1.000000  -1.000000  193.674938  0.000000  37.089926  0.000000
N  9481  -1.000000  -1.000000  N  -1  -1.000000  -1.000000  0.000000  0.000000  74.179852  122.400000
N  9492  -1.000000  -1.000000  N  -1  -1.000000  -1.000000  193.674938  0.000000  0.000000  0.000000
N  9504  -1.000000  -1.000000  N  -1  -1.000000  -1.000000  503.554840  0.000000  0.000000  0.000000
N  9517  -1.000000  -1.000000  N  -1  -1.000000  -1.000000  542.289827  121.547504  74.179852  81.600000
N  9529  -1.000000  -1.000000  N  -1  -1.000000  -1.000000  348.614889  0.000000  0.000000  0.000000
N  9541  -1.000000  -1.000000  N  -1  -1.000000  -1.000000  542.289827  0.000000  148.359705  40.800000
N  9553  -1.000000  -1.000000  N  -1  -1.000000  -1.000000  581.024815  0.000000  0.000000  0.000000
A  9555  6042.658075  0.190697  N  -1  -1.000000  -1.000000  619.759803  40.515835  0.000000  0.000000
A  9568  4260.848643  0.176323  N  -1  -1.000000  -1.000000  619.759803  0.000000  0.000000  81.600000
A  9577  3098.799013  0.134470  N  -1  -1.000000  -1.000000  619.759803  0.000000  37.089926  40.800000
A  9592  6739.887853  0.316233  A  9603  1588.134494  0.080736  735.964766  0.000000  0.000000  0.000000
A  9607  4377.053606  0.222517  A  9619  5384.163285  0.338823  929.639704  0.000000  0.000000  0.000000
A  9630  19444.963806  1.223671  N  -1  -1.000000  -1.000000  19444.963806  81.031670  185.449631  244.800000
