# Supplementary material for: SNP-PHAGE – High throughput SNP discovery pipeline
Source: BMC Bioinformatics. 2006 Oct 23;7:468. doi: 10.1186/1471-2105-7-468 (PMC1626092; doi:10.1186/1471-2105-7-468)
Supplement: Additional file 2 — Test dataset. This compressed file contains test data for recreating the demo website. It contains the database table entries and chromatogram files to test for proper installation of all functionalities provided. [file 1471-2105-7-468-S2.gz › test_data/TempDataStore/poly_dir/A12_015903Peking_.g_88.ab1.poly]

A12_015903Peking_.g_88.ab1 36207.733333 40916.571429 36207.733333 41025.286957 40314.285714
T  9  45878.251798  1.000000  G  19  216.053409  0.047092  0.000000  0.000000  0.000000  6485.982882
T  24  47344.010641  1.031949  G  22  1152.284850  0.251156  0.000000  0.000000  468.115720  6889.066564
G  28  5869.450956  0.125924  G  41  2484.614209  0.250736  0.000000  0.000000  756.186933  3810.972993
G  47  6949.718003  0.210403  C  55  40.800000  0.002934  1408.078519  0.000000  1476.364964  0.000000
A  54  32999.583742  1.244781  A  62  28342.093257  2.038383  4260.340133  0.000000  504.124622  0.000000
C  72  37128.000000  1.335146  A  69  11372.941880  0.817950  1516.392251  4569.600000  0.000000  0.000000
G  83  12495.088846  0.425560  C  83  8772.000000  0.497928  0.000000  1999.200000  1944.480685  0.000000
T  98  354676.996125  13.159573  G  100  15735.889987  0.296430  8051.320760  0.000000  1944.480685  58630.353735
C  106  310896.000000  4.577544  A  103  227350.523875  4.282788  48813.388642  58262.400000  1260.311555  989.387219
T  118  878282.698949  9.253338  A  115  632191.150237  7.510501  57767.323837  11016.000000  0.000000  58630.353735
A  134  451198.903742  2.604293  C  138  416200.800000  2.419736  57767.323837  52101.600000  0.000000  47747.094323
T  143  993014.972414  4.644944  A  148  364692.336296  1.344220  17474.615461  27172.800000  0.000000  58630.353735
C  153  433459.200000  1.405732  N  -1  -1.000000  -1.000000  20146.354188  65280.000000  0.000000  39612.132742
C  166  443414.400000  1.262893  T  162  60682.416116  0.195710  1769.124292  65280.000000  6409.584480  6779.134651
C  176  251205.600000  0.636356  A  176  61125.049535  0.174808  9928.758784  65280.000000  57614.242516  1978.774439
G  189  1710674.887004  4.106502  C  186  270014.400000  0.721572  72.209155  39902.400000  57614.242516  0.000000
C  198  333376.800000  0.570917  T  205  457426.691046  0.796060  36.104577  62709.600000  57614.242516  3261.313427
A  217  1549752.880228  1.177552  N  -1  -1.000000  -1.000000  57767.323837  10240.800000  2016.498488  58630.353735
A  230  1549752.880228  1.177552  T  217  324042.636299  0.563932  57767.323837  43329.600000  57614.242516  13631.557243
C  224  576585.600000  0.818504  T  235  210226.462111  0.277774  57767.323837  65280.000000  19588.842455  4067.480790
G  229  398474.504801  0.590973  A  243  101020.607559  0.133480  57767.323837  53896.800000  57614.242516  10223.667933
C  244  702820.800000  1.050561  T  251  113889.462130  0.154055  23034.720380  65280.000000  0.000000  6559.270824
T  262  240457.738255  0.375729  N  -1  -1.000000  -1.000000  1010.928167  1346.400000  1656.409472  46391.267393
G  275  402831.581891  0.649020  N  -1  -1.000000  -1.000000  1335.869364  612.000000  57614.242516  0.000000
G  285  445934.237074  0.723194  N  -1  -1.000000  -1.000000  685.986971  0.000000  57614.242516  0.000000
G  296  343776.983312  0.540453  A  299  13069.857018  0.019494  1480.287673  204.000000  57614.242516  0.000000
G  308  458861.432738  0.918823  N  -1  -1.000000  -1.000000  1155.346477  1183.200000  57614.242516  0.000000
G  320  445754.192566  0.870699  N  -1  -1.000000  -1.000000  0.000000  0.000000  57614.242516  0.000000
T  330  135839.200810  0.283567  N  -1  -1.000000  -1.000000  361.045774  0.000000  252.062311  29864.836434
G  342  332902.295038  0.801916  N  -1  -1.000000  -1.000000  0.000000  0.000000  57614.242516  0.000000
C  351  202408.800000  0.517980  N  -1  -1.000000  -1.000000  0.000000  44880.000000  0.000000  1282.538988
C  364  263037.600000  0.708693  A  364  86037.207939  0.231807  15886.014055  40432.800000  0.000000  58630.353735
T  374  1987275.839846  6.073945  N  -1  -1.000000  -1.000000  0.000000  31701.600000  0.000000  58630.353735
A  384  203052.143286  0.404597  G  391  141947.089999  0.294567  39570.616828  0.000000  0.000000  58630.353735
C  404  102040.800000  0.211754  N  -1  -1.000000  -1.000000  0.000000  23052.000000  0.000000  0.000000
T  415  250424.898390  0.559615  N  -1  -1.000000  -1.000000  180.522887  0.000000  936.231441  48406.685802
G  427  322099.624566  0.735119  N  -1  -1.000000  -1.000000  324.941197  0.000000  57614.242516  0.000000
A  440  198502.966534  0.467634  N  -1  -1.000000  -1.000000  37584.865071  0.000000  32516.038120  0.000000
G  445  338231.612470  0.846090  N  -1  -1.000000  -1.000000  12925.438708  0.000000  53869.316752  0.000000
C  458  205672.800000  0.489700  A  469  181606.024311  0.421985  324.941197  44512.800000  2268.560799  0.000000
C  475  258835.200000  0.635530  A  481  10470.327445  0.024755  6498.823932  55161.600000  0.000000  0.000000
G  488  139246.422381  0.337226  N  -1  -1.000000  -1.000000  28017.152061  0.000000  30139.450616  0.000000
A  496  636343.176638  1.588720  G  498  270246.806301  0.579496  40437.126686  24276.000000  38241.453470  769.523393
C  508  1359904.800000  5.123114  T  510  67424.906795  0.117050  19315.948908  65280.000000  0.000000  11762.714718
G  522  298045.678315  0.782005  N  -1  -1.000000  -1.000000  866.509858  22113.600000  57614.242516  0.000000
G  533  212452.519278  0.530163  N  -1  -1.000000  -1.000000  0.000000  0.000000  46019.376210  0.000000
T  544  77501.998843  0.195252  N  -1  -1.000000  -1.000000  108.313732  0.000000  0.000000  17589.106120
G  556  191891.436480  0.515181  N  -1  -1.000000  -1.000000  0.000000  0.000000  40726.067678  0.000000
C  565  164954.400000  0.443649  N  -1  -1.000000  -1.000000  0.000000  36271.200000  0.000000  0.000000
C  578  236884.800000  0.668251  N  -1  -1.000000  -1.000000  0.000000  46920.000000  0.000000  0.000000
T  588  245624.538178  0.686858  N  -1  -1.000000  -1.000000  0.000000  0.000000  0.000000  48150.178005
T  599  176294.144887  0.494812  N  -1  -1.000000  -1.000000  216.627464  0.000000  0.000000  38696.033465
A  610  196733.842241  0.546498  N  -1  -1.000000  -1.000000  41772.996049  0.000000  0.000000  0.000000
C  617  271075.200000  0.857755  N  -1  -1.000000  -1.000000  3538.248585  51693.600000  0.000000  0.000000
A  628  170774.651092  0.824417  N  -1  -1.000000  -1.000000  33541.152403  0.000000  0.000000  0.000000
C  636  224359.200000  1.154000  N  -1  -1.000000  -1.000000  0.000000  50469.600000  0.000000  0.000000
C  649  203306.400000  1.039349  N  -1  -1.000000  -1.000000  216.627464  45940.800000  0.000000  0.000000
A  658  183916.717265  0.883409  N  -1  -1.000000  -1.000000  41123.113656  0.000000  0.000000  0.000000
C  666  206488.800000  0.995643  N  -1  -1.000000  -1.000000  0.000000  39535.200000  0.000000  1612.334728
T  679  304804.551480  1.440844  N  -1  -1.000000  -1.000000  0.000000  0.000000  0.000000  58630.353735
C  691  170952.000000  0.782970  N  -1  -1.000000  -1.000000  0.000000  33088.800000  0.000000  36.643971
T  701  312683.005263  1.482820  N  -1  -1.000000  -1.000000  0.000000  0.000000  0.000000  58630.353735
C  713  106365.600000  0.473769  N  -1  -1.000000  -1.000000  216.627464  24480.000000  0.000000  0.000000
C  724  204244.800000  0.947892  N  -1  -1.000000  -1.000000  361.045774  46185.600000  0.000000  0.000000
A  732  213089.215802  1.020593  N  -1  -1.000000  -1.000000  40617.649573  0.000000  0.000000  0.000000
A  741  156802.179639  0.736088  N  -1  -1.000000  -1.000000  33035.688319  0.000000  0.000000  0.000000
A  752  177237.370446  0.859269  N  -1  -1.000000  -1.000000  38090.329155  0.000000  0.000000  0.000000
C  760  235579.200000  1.156737  N  -1  -1.000000  -1.000000  433.254929  44920.800000  0.000000  146.575884
C  773  229132.800000  1.097250  N  -1  -1.000000  -1.000000  0.000000  45328.800000  0.000000  36.643971
T  783  276368.829918  1.309252  N  -1  -1.000000  -1.000000  0.000000  0.000000  468.115720  52620.742477
C  795  84415.200000  0.405364  N  -1  -1.000000  -1.000000  180.522887  19257.600000  0.000000  0.000000
G  807  121349.998299  0.607991  N  -1  -1.000000  -1.000000  72.209155  0.000000  23873.901743  0.000000
A  818  187093.920076  1.036770  N  -1  -1.000000  -1.000000  35454.695005  0.000000  0.000000  36.643971
T  826  202824.379952  1.075812  N  -1  -1.000000  -1.000000  252.732042  0.000000  0.000000  39318.980973
C  838  169932.000000  0.902026  N  -1  -1.000000  -1.000000  0.000000  32884.800000  0.000000  146.575884
T  849  290293.538930  1.577052  N  -1  -1.000000  -1.000000  0.000000  0.000000  180.044508  55918.699875
A  858  161567.983856  0.818386  N  -1  -1.000000  -1.000000  34443.766838  0.000000  0.000000  7182.218333
T  868  513052.239152  2.619541  N  -1  -1.000000  -1.000000  0.000000  0.000000  684.169130  58630.353735
T  881  260282.126612  1.164036  G  881  214180.946553  0.957862  0.000000  0.000000  42166.423741  31733.678959
C  890  242188.800000  1.068238  N  -1  -1.000000  -1.000000  974.823590  46430.400000  0.000000  12642.170024
A  901  154310.963799  0.691048  N  -1  -1.000000  -1.000000  34696.498879  0.000000  0.000000  36.643971
A  910  153480.558519  0.666468  N  -1  -1.000000  -1.000000  32782.956277  0.000000  0.000000  439.727653
A  922  199044.535195  0.852429  N  -1  -1.000000  -1.000000  38704.106971  0.000000  0.000000  73.287942
C  931  280908.000000  1.196893  N  -1  -1.000000  -1.000000  0.000000  54345.600000  36.008902  732.879422
T  944  266878.041407  1.100500  G  944  17068.219345  0.070383  0.000000  81.600000  2952.729929  52400.878651
T  955  155333.793427  0.615913  G  956  19516.824652  0.081761  0.000000  0.000000  2988.738831  33639.165455
C  966  100980.000000  0.423033  N  -1  -1.000000  -1.000000  433.254929  21787.200000  1548.382768  0.000000
G  979  107882.669111  0.463720  N  -1  -1.000000  -1.000000  938.719012  0.000000  20777.136207  0.000000
A  989  221718.209801  1.154007  N  -1  -1.000000  -1.000000  42892.237949  0.000000  180.044508  0.000000
A  999  188899.148946  1.003328  N  -1  -1.000000  -1.000000  40545.440418  0.000000  324.080114  0.000000
A  1010  185938.573599  1.016371  N  -1  -1.000000  -1.000000  36465.623172  0.000000  684.169130  0.000000
G  1020  326276.657148  1.753173  N  -1  -1.000000  -1.000000  108.313732  40.800000  57614.242516  0.000000
C  1030  212853.600000  1.046550  A  1036  26356.341500  0.128714  2310.692953  41697.600000  36.008902  0.000000
G  1044  165748.973938  0.809452  N  -1  -1.000000  -1.000000  3754.876049  0.000000  31111.690959  36.643971
C  1052  236925.600000  1.226000  N  -1  -1.000000  -1.000000  2202.379221  45900.000000  468.115720  219.863827
T  1066  285236.670920  1.499228  N  -1  -1.000000  -1.000000  0.000000  9384.000000  468.115720  56395.071499
C  1073  224726.400000  1.105687  T  1077  147308.763759  0.683185  180.522887  15667.200000  0.000000  8281.537465
A  1086  224065.007331  1.039163  C  1088  27948.000000  0.122989  43144.969991  7874.400000  0.000000  0.000000
T  1096  308175.796819  1.356175  N  -1  -1.000000  -1.000000  0.000000  367.200000  0.000000  58520.421822
T  1109  179262.306545  0.759958  N  -1  -1.000000  -1.000000  0.000000  0.000000  36.008902  35727.871807
T  1120  121291.544289  0.516308  N  -1  -1.000000  -1.000000  469.359506  0.000000  432.106819  26530.235065
G  1133  184833.691772  0.809055  N  -1  -1.000000  -1.000000  794.300703  0.000000  35756.839261  0.000000
A  1142  217963.333751  1.017038  N  -1  -1.000000  -1.000000  42097.937246  0.000000  0.000000  0.000000
A  1152  179475.854245  0.835459  N  -1  -1.000000  -1.000000  38776.316125  0.000000  0.000000  219.863827
A  1163  201355.228148  0.931357  N  -1  -1.000000  -1.000000  39137.361899  0.000000  108.026705  73.287942
G  1175  184077.504839  0.865683  N  -1  -1.000000  -1.000000  0.000000  163.200000  36260.963883  0.000000
C  1184  201225.600000  0.993595  N  -1  -1.000000  -1.000000  0.000000  38637.600000  0.000000  0.000000
C  1197  243576.000000  1.216830  N  -1  -1.000000  -1.000000  0.000000  47613.600000  180.044508  0.000000
G  1211  171474.389288  0.848364  N  -1  -1.000000  -1.000000  0.000000  244.800000  33452.269561  146.575884
C  1218  93758.400000  0.497515  N  -1  -1.000000  -1.000000  0.000000  18278.400000  972.240342  146.575884
T  1232  298978.160077  1.661884  N  -1  -1.000000  -1.000000  0.000000  122.400000  216.053409  57384.458718
T  1244  150753.297041  0.762644  N  -1  -1.000000  -1.000000  0.000000  0.000000  0.000000  34078.893108
C  1253  110812.800000  0.570424  N  -1  -1.000000  -1.000000  0.000000  21297.600000  0.000000  0.000000
G  1266  92182.788026  0.502225  N  -1  -1.000000  -1.000000  0.000000  0.000000  19660.860259  109.931913
T  1276  127191.223634  0.727558  N  -1  -1.000000  -1.000000  0.000000  0.000000  0.000000  23855.225176
C  1287  118075.200000  0.705335  N  -1  -1.000000  -1.000000  0.000000  22521.600000  0.000000  806.167364
T  1300  271385.249851  1.687690  N  -1  -1.000000  -1.000000  0.000000  0.000000  108.026705  52803.962333
A  1308  169547.095461  1.010299  N  -1  -1.000000  -1.000000  32674.642545  204.000000  0.000000  0.000000
T  1320  329832.383730  2.056108  N  -1  -1.000000  -1.000000  108.313732  0.000000  756.186933  58630.353735
G  1332  166649.196477  0.945518  N  -1  -1.000000  -1.000000  144.418310  0.000000  31687.833384  0.000000
A  1342  256125.872061  1.395472  N  -1  -1.000000  -1.000000  49138.329839  0.000000  36.008902  0.000000
G  1354  117569.063634  0.655874  N  -1  -1.000000  -1.000000  0.000000  448.800000  22181.483369  329.795740
C  1365  254918.400000  1.448918  N  -1  -1.000000  -1.000000  36.104577  49776.000000  0.000000  0.000000
A  1375  156838.284217  0.823957  N  -1  -1.000000  -1.000000  30616.681633  40.800000  0.000000  146.575884
T  1387  269589.695267  1.369774  N  -1  -1.000000  -1.000000  252.732042  0.000000  612.151327  50385.460241
G  1400  208347.504498  0.987181  N  -1  -1.000000  -1.000000  541.568661  0.000000  40257.951958  0.000000
A  1410  262624.695992  1.193313  N  -1  -1.000000  -1.000000  51629.545679  0.000000  0.000000  0.000000
A  1421  178717.658120  0.815302  N  -1  -1.000000  -1.000000  35201.962963  0.000000  0.000000  146.575884
A  1432  172218.834188  0.782382  N  -1  -1.000000  -1.000000  38704.106971  0.000000  144.035606  0.000000
A  1443  178898.181007  0.875407  N  -1  -1.000000  -1.000000  35238.067540  0.000000  1296.320457  73.287942
G  1455  302330.737603  1.470589  N  -1  -1.000000  -1.000000  469.359506  0.000000  57614.242516  36.643971
G  1466  375932.932417  1.788408  N  -1  -1.000000  -1.000000  0.000000  0.000000  57614.242516  0.000000
G  1478  214216.955455  0.907539  N  -1  -1.000000  -1.000000  0.000000  40.800000  46055.385111  73.287942
T  1489  127301.155547  0.548779  N  -1  -1.000000  -1.000000  0.000000  40.800000  36.008902  24331.596800
C  1499  151816.800000  0.662904  N  -1  -1.000000  -1.000000  0.000000  25377.600000  36.008902  0.000000
G  1515  117641.081437  0.541525  N  -1  -1.000000  -1.000000  0.000000  0.000000  22901.661400  0.000000
A  1523  185072.063742  0.889043  N  -1  -1.000000  -1.000000  35924.054511  0.000000  0.000000  36.643971
T  1535  184905.478092  0.922615  N  -1  -1.000000  -1.000000  0.000000  204.000000  0.000000  34848.416501
C  1546  135741.600000  0.675219  N  -1  -1.000000  -1.000000  0.000000  30600.000000  0.000000  0.000000
C  1558  256754.400000  1.300775  N  -1  -1.000000  -1.000000  216.627464  50265.600000  0.000000  0.000000
A  1567  209117.712289  1.019235  N  -1  -1.000000  -1.000000  39859.453447  0.000000  0.000000  0.000000
G  1580  118433.277272  0.604714  N  -1  -1.000000  -1.000000  0.000000  0.000000  22217.492270  622.947508
T  1593  97912.690737  0.575618  N  -1  -1.000000  -1.000000  0.000000  0.000000  0.000000  21913.094708
T  1605  144560.465928  0.912228  N  -1  -1.000000  -1.000000  0.000000  81.600000  0.000000  28179.213764
T  1617  139320.378063  0.869689  N  -1  -1.000000  -1.000000  0.000000  244.800000  0.000000  27519.622284
C  1626  156223.200000  0.982870  N  -1  -1.000000  -1.000000  0.000000  30763.200000  0.000000  0.000000
C  1637  297758.400000  1.828936  N  -1  -1.000000  -1.000000  0.000000  56712.000000  0.000000  0.000000
C  1648  167851.200000  0.964259  N  -1  -1.000000  -1.000000  0.000000  37168.800000  0.000000  0.000000
C  1659  170911.200000  0.991552  N  -1  -1.000000  -1.000000  0.000000  32640.000000  0.000000  0.000000
C  1671  184701.600000  1.050131  N  -1  -1.000000  -1.000000  0.000000  36067.200000  0.000000  1319.182959
T  1684  321734.066120  1.907375  N  -1  -1.000000  -1.000000  0.000000  0.000000  648.160228  58630.353735
T  1696  218801.151345  1.215963  N  -1  -1.000000  -1.000000  0.000000  0.000000  936.231441  43423.105735
T  1707  177100.312251  0.932218  N  -1  -1.000000  -1.000000  0.000000  0.000000  2052.507390  33529.233542
G  1719  248317.385244  1.254786  N  -1  -1.000000  -1.000000  0.000000  0.000000  47747.803485  0.000000
G  1730  214252.964356  1.028718  N  -1  -1.000000  -1.000000  0.000000  0.000000  41266.201202  0.000000
G  1742  207447.281959  0.961449  N  -1  -1.000000  -1.000000  0.000000  40.800000  40185.934155  146.575884
C  1751  232641.600000  1.053213  N  -1  -1.000000  -1.000000  0.000000  39453.600000  0.000000  256.507798
T  1766  305464.142959  1.424900  N  -1  -1.000000  -1.000000  0.000000  81.600000  432.106819  57531.034602
C  1775  170013.600000  0.745225  N  -1  -1.000000  -1.000000  0.000000  28600.800000  36.008902  146.575884
T  1789  292455.533224  1.282433  N  -1  -1.000000  -1.000000  0.000000  0.000000  1620.400571  56321.783557
G  1801  242051.836370  1.013521  N  -1  -1.000000  -1.000000  0.000000  0.000000  46703.545340  109.931913
C  1809  139372.800000  0.603726  N  -1  -1.000000  -1.000000  0.000000  23990.400000  252.062311  586.303537
T  1824  278237.672443  1.248197  N  -1  -1.000000  -1.000000  0.000000  0.000000  252.062311  53097.114101
T  1836  167792.743595  0.720062  N  -1  -1.000000  -1.000000  0.000000  0.000000  0.000000  31953.542786
C  1846  107059.200000  0.475876  N  -1  -1.000000  -1.000000  0.000000  20604.000000  0.000000  0.000000
G  1860  84044.776270  0.392268  N  -1  -1.000000  -1.000000  613.777816  0.000000  15915.934495  0.000000
A  1870  213305.843267  1.056422  N  -1  -1.000000  -1.000000  40220.499221  0.000000  0.000000  0.000000
A  1881  202979.934131  1.015002  N  -1  -1.000000  -1.000000  38343.061197  0.000000  0.000000  1062.675161
T  1893  212461.744347  1.119803  N  -1  -1.000000  -1.000000  0.000000  489.600000  0.000000  40125.148337
C  1903  120890.400000  0.623223  N  -1  -1.000000  -1.000000  36.104577  27132.000000  0.000000  0.000000
C  1915  319627.200000  1.807645  N  -1  -1.000000  -1.000000  830.405280  55528.800000  0.000000  0.000000
A  1925  194098.208091  1.051583  N  -1  -1.000000  -1.000000  36826.668946  0.000000  0.000000  0.000000
A  1936  191173.737322  1.005914  N  -1  -1.000000  -1.000000  35887.949934  163.200000  0.000000  109.931913
C  1946  242556.000000  1.337551  N  -1  -1.000000  -1.000000  0.000000  45859.200000  216.053409  36.643971
G  1961  162256.110486  0.859318  N  -1  -1.000000  -1.000000  36.104577  0.000000  30787.610844  0.000000
G  1973  228404.462674  1.175286  N  -1  -1.000000  -1.000000  0.000000  0.000000  44074.895525  0.000000
C  1982  107467.200000  0.514750  N  -1  -1.000000  -1.000000  0.000000  20359.200000  0.000000  0.000000
G  1998  147240.398530  0.742920  N  -1  -1.000000  -1.000000  0.000000  0.000000  27726.854211  622.947508
T  2009  125762.108761  0.652911  N  -1  -1.000000  -1.000000  0.000000  0.000000  144.035606  23525.429436
T  2022  121584.696058  0.660975  N  -1  -1.000000  -1.000000  0.000000  0.000000  1584.391669  23195.633696
G  2034  178280.071685  0.968824  N  -1  -1.000000  -1.000000  288.836619  0.000000  34424.509903  0.000000
G  2046  193439.819247  1.138670  N  -1  -1.000000  -1.000000  1335.869364  0.000000  37449.257635  0.000000
A  2058  214858.340095  1.265239  N  -1  -1.000000  -1.000000  41087.009079  0.000000  0.000000  0.000000
A  2069  187888.220779  1.091200  N  -1  -1.000000  -1.000000  36285.100285  0.000000  504.124622  256.507798
G  2080  207483.290861  1.244515  N  -1  -1.000000  -1.000000  0.000000  326.400000  39249.702714  622.947508
C  2089  200817.600000  1.172720  N  -1  -1.000000  -1.000000  0.000000  37699.200000  0.000000  146.575884
T  2105  251377.641639  1.492013  N  -1  -1.000000  -1.000000  0.000000  489.600000  0.000000  47344.010641
C  2114  128928.000000  0.705013  N  -1  -1.000000  -1.000000  0.000000  24928.800000  0.000000  0.000000
C  2126  185354.400000  1.023820  N  -1  -1.000000  -1.000000  108.313732  41044.800000  0.000000  0.000000
C  2137  192290.400000  1.028284  N  -1  -1.000000  -1.000000  1119.241899  36352.800000  0.000000  0.000000
A  2149  196589.423932  1.012973  N  -1  -1.000000  -1.000000  36610.041481  0.000000  0.000000  0.000000
A  2161  167200.297930  0.853486  N  -1  -1.000000  -1.000000  32421.910503  0.000000  504.124622  219.863827
G  2171  195744.388948  1.012757  N  -1  -1.000000  -1.000000  0.000000  0.000000  32552.047022  696.235451
T  2185  117517.215267  0.614092  N  -1  -1.000000  -1.000000  144.418310  0.000000  2340.578602  20264.116010
G  2197  298081.687217  1.617107  N  -1  -1.000000  -1.000000  72.209155  0.000000  51888.827166  0.000000
G  2209  233013.602075  1.204889  N  -1  -1.000000  -1.000000  0.000000  0.000000  45371.215981  0.000000
G  2221  194520.086295  0.989372  N  -1  -1.000000  -1.000000  36.104577  0.000000  37845.355553  0.000000
G  2233  265601.657999  1.391139  N  -1  -1.000000  -1.000000  0.000000  652.800000  44975.118064  0.000000
C  2242  167892.000000  0.820621  N  -1  -1.000000  -1.000000  0.000000  31334.400000  0.000000  0.000000
C  2256  269239.200000  1.327314  N  -1  -1.000000  -1.000000  758.196125  51652.800000  0.000000  0.000000
C  2267  229051.200000  1.087923  N  -1  -1.000000  -1.000000  1733.019715  38433.600000  0.000000  0.000000
A  2279  194098.208091  0.907908  N  -1  -1.000000  -1.000000  36212.891130  0.000000  0.000000  0.000000
A  2291  163914.781387  0.757196  N  -1  -1.000000  -1.000000  32060.864729  326.400000  0.000000  73.287942
C  2299  249818.400000  1.171245  N  -1  -1.000000  -1.000000  0.000000  38025.600000  72.017803  256.507798
G  2315  155270.383581  0.685451  N  -1  -1.000000  -1.000000  0.000000  0.000000  25890.400231  109.931913
T  2327  123453.538583  0.581664  N  -1  -1.000000  -1.000000  0.000000  0.000000  972.240342  20777.131605
G  2340  216917.623073  1.077659  N  -1  -1.000000  -1.000000  0.000000  530.400000  36873.115210  0.000000
C  2350  231540.000000  1.137645  N  -1  -1.000000  -1.000000  0.000000  38637.600000  0.000000  0.000000
C  2364  236966.400000  1.184124  N  -1  -1.000000  -1.000000  0.000000  40514.400000  540.133524  0.000000
G  2378  151561.466719  0.732086  N  -1  -1.000000  -1.000000  324.941197  0.000000  28555.058947  0.000000
G  2389  185013.736279  0.947529  N  -1  -1.000000  -1.000000  72.209155  0.000000  30319.495124  0.000000
T  2402  87798.954718  0.460029  N  -1  -1.000000  -1.000000  0.000000  285.600000  0.000000  15243.891971
C  2413  171400.800000  0.951035  N  -1  -1.000000  -1.000000  541.568661  29335.200000  0.000000  0.000000
A  2423  153155.617322  0.846285  N  -1  -1.000000  -1.000000  28739.243609  0.000000  0.000000  842.811335
T  2436  298868.228164  1.744627  N  -1  -1.000000  -1.000000  0.000000  0.000000  540.133524  51484.779373
T  2449  185455.137658  0.998855  N  -1  -1.000000  -1.000000  216.627464  0.000000  1224.302653  32100.118670
G  2461  247417.162704  1.289519  N  -1  -1.000000  -1.000000  794.300703  0.000000  41338.219005  0.000000
A  2473  179042.599316  0.918555  N  -1  -1.000000  -1.000000  30652.786211  0.000000  0.000000  366.439711
T  2484  203960.343055  1.075354  N  -1  -1.000000  -1.000000  0.000000  122.400000  0.000000  33785.741340
C  2496  143126.400000  0.767980  N  -1  -1.000000  -1.000000  0.000000  23745.600000  0.000000  183.219855
T  2510  207881.247961  1.120509  N  -1  -1.000000  -1.000000  0.000000  0.000000  576.142425  35471.364010
G  2523  192899.685724  1.027097  N  -1  -1.000000  -1.000000  0.000000  0.000000  36621.052899  0.000000
G  2535  158439.166919  0.798904  N  -1  -1.000000  -1.000000  0.000000  0.000000  30499.539632  146.575884
T  2546  100807.564453  0.511650  N  -1  -1.000000  -1.000000  0.000000  652.800000  0.000000  16709.650814
C  2558  130927.200000  0.682660  N  -1  -1.000000  -1.000000  0.000000  25051.200000  0.000000  0.000000
C  2570  254224.800000  1.452749  N  -1  -1.000000  -1.000000  0.000000  42840.000000  0.000000  476.371624
T  2583  286958.937561  1.577802  N  -1  -1.000000  -1.000000  0.000000  0.000000  0.000000  47783.738294
G  2596  209391.762644  1.126811  N  -1  -1.000000  -1.000000  0.000000  81.600000  39357.729419  0.000000
C  2605  179560.800000  0.950753  N  -1  -1.000000  -1.000000  0.000000  27907.200000  0.000000  0.000000
A  2618  121166.961747  0.649961  N  -1  -1.000000  -1.000000  22890.302070  0.000000  0.000000  0.000000
G  2630  76014.791219  0.412617  N  -1  -1.000000  -1.000000  216.627464  0.000000  14907.685251  0.000000
A  2643  243453.165394  1.423377  N  -1  -1.000000  -1.000000  41736.891472  0.000000  0.000000  0.000000
G  2653  140650.769542  0.798723  N  -1  -1.000000  -1.000000  0.000000  489.600000  26250.489246  0.000000
C  2664  159609.600000  0.915635  N  -1  -1.000000  -1.000000  0.000000  27132.000000  0.000000  0.000000
G  2679  152065.591341  0.843891  N  -1  -1.000000  -1.000000  108.313732  0.000000  25638.337920  952.743248
A  2690  214352.876011  1.175762  N  -1  -1.000000  -1.000000  36176.786553  0.000000  0.000000  1868.842525
G  2702  228476.480477  1.281254  T  2699  23891.869147  0.133981  36.104577  0.000000  39213.693812  3334.601369
A  2714  244933.453067  1.420116  N  -1  -1.000000  -1.000000  45744.499563  0.000000  0.000000  2894.873716
T  2725  183146.567480  1.040437  N  -1  -1.000000  -1.000000  0.000000  0.000000  252.062311  31733.678959
G  2738  202550.071345  1.148327  N  -1  -1.000000  -1.000000  0.000000  0.000000  34316.483199  549.659566
G  2750  197580.842928  1.070752  N  -1  -1.000000  -1.000000  0.000000  0.000000  31975.904596  146.575884
T  2762  74790.344983  0.380260  N  -1  -1.000000  -1.000000  0.000000  0.000000  0.000000  14107.928867
G  2776  162724.226206  0.904950  N  -1  -1.000000  -1.000000  433.254929  0.000000  27330.756294  0.000000
A  2787  200597.032023  1.102042  N  -1  -1.000000  -1.000000  34046.616486  0.000000  0.000000  0.000000
A  2799  145645.865223  0.782530  N  -1  -1.000000  -1.000000  27367.269668  0.000000  0.000000  0.000000
G  2811  113896.155674  0.614062  N  -1  -1.000000  -1.000000  0.000000  0.000000  18760.637719  219.863827
T  2824  86406.483817  0.492530  N  -1  -1.000000  -1.000000  0.000000  0.000000  216.053409  14657.588434
G  2837  215117.177994  1.334249  N  -1  -1.000000  -1.000000  0.000000  0.000000  36260.963883  0.000000
G  2849  126463.262323  0.799159  N  -1  -1.000000  -1.000000  0.000000  0.000000  23801.883939  0.000000
A  2861  134814.492004  0.883582  N  -1  -1.000000  -1.000000  22854.197493  0.000000  0.000000  0.000000
G  2873  96467.847313  0.661629  N  -1  -1.000000  -1.000000  0.000000  448.800000  18220.504196  73.287942
C  2883  176664.000000  1.301946  N  -1  -1.000000  -1.000000  0.000000  29172.000000  0.000000  0.000000
A  2895  128062.936030  0.877867  N  -1  -1.000000  -1.000000  21157.282355  0.000000  0.000000  549.659566
T  2908  231150.169600  1.623091  N  -1  -1.000000  -1.000000  0.000000  571.200000  0.000000  37486.782419
A  2919  121852.948718  0.837657  N  -1  -1.000000  -1.000000  22962.511225  652.800000  0.000000  0.000000
C  2929  269035.200000  1.880188  N  -1  -1.000000  -1.000000  0.000000  45328.800000  0.000000  0.000000
A  2942  140735.642697  0.887343  N  -1  -1.000000  -1.000000  22962.511225  0.000000  0.000000  0.000000
C  2953  254959.200000  1.554285  N  -1  -1.000000  -1.000000  0.000000  38760.000000  0.000000  0.000000
G  2969  92650.903746  0.551426  N  -1  -1.000000  -1.000000  0.000000  0.000000  17392.299460  0.000000
G  2981  174859.226036  1.062074  N  -1  -1.000000  -1.000000  324.941197  0.000000  28879.139061  0.000000
A  2995  142252.034948  0.843506  N  -1  -1.000000  -1.000000  23143.034112  0.000000  0.000000  0.000000
A  3007  147703.826135  0.852684  N  -1  -1.000000  -1.000000  24262.276011  0.000000  0.000000  0.000000
G  3018  112131.719497  0.658335  N  -1  -1.000000  -1.000000  794.300703  0.000000  18508.575408  0.000000
A  3032  276813.794910  1.640542  N  -1  -1.000000  -1.000000  46394.381956  0.000000  0.000000  0.000000
A  3043  144959.878253  0.836471  N  -1  -1.000000  -1.000000  27331.165090  0.000000  0.000000  219.863827
A  3054  160412.637379  0.913459  N  -1  -1.000000  -1.000000  25850.877417  244.800000  0.000000  439.727653
C  3063  247452.000000  1.502004  N  -1  -1.000000  -1.000000  361.045774  37821.600000  0.000000  732.879422
T  3078  219570.674737  1.251689  N  -1  -1.000000  -1.000000  0.000000  652.800000  0.000000  37376.850506
C  3089  105508.800000  0.613849  N  -1  -1.000000  -1.000000  0.000000  17911.200000  0.000000  0.000000
C  3101  191800.800000  1.107609  N  -1  -1.000000  -1.000000  0.000000  31783.200000  0.000000  329.795740
A  3113  143262.963115  0.819298  N  -1  -1.000000  -1.000000  27222.851358  204.000000  0.000000  806.167364
T  3124  251817.369292  1.439271  N  -1  -1.000000  -1.000000  0.000000  0.000000  1404.347161  42690.226313
G  3137  234706.020449  1.266128  N  -1  -1.000000  -1.000000  0.000000  0.000000  39537.773927  73.287942
G  3149  173166.807662  0.876215  N  -1  -1.000000  -1.000000  0.000000  0.000000  32624.064825  219.863827
T  3162  77208.847075  0.412296  N  -1  -1.000000  -1.000000  0.000000  204.000000  576.142425  12971.965764
G  3175  218502.014742  1.210600  N  -1  -1.000000  -1.000000  0.000000  204.000000  33272.225053  0.000000
C  3184  181356.000000  0.973464  N  -1  -1.000000  -1.000000  72.209155  29376.000000  396.097917  0.000000
A  3198  139399.773333  0.775779  N  -1  -1.000000  -1.000000  21410.014397  0.000000  468.115720  0.000000
G  3210  82244.331192  0.479076  N  -1  -1.000000  -1.000000  0.000000  0.000000  15375.800971  0.000000
G  3223  258291.850979  1.525227  N  -1  -1.000000  -1.000000  0.000000  0.000000  39465.756123  36.643971
T  3236  90217.456810  0.512612  N  -1  -1.000000  -1.000000  0.000000  0.000000  504.124622  15280.535942
G  3248  171510.398190  1.004800  N  -1  -1.000000  -1.000000  1047.032745  0.000000  29239.228077  0.000000
A  3259  175323.827844  1.077852  N  -1  -1.000000  -1.000000  32530.224236  122.400000  0.000000  0.000000
A  3271  131059.615954  0.836255  N  -1  -1.000000  -1.000000  24731.635518  775.200000  0.000000  0.000000
C  3278  237088.800000  1.554564  N  -1  -1.000000  -1.000000  1985.751757  38474.400000  0.000000  0.000000
G  3296  104245.770052  0.618671  N  -1  -1.000000  -1.000000  685.986971  244.800000  15627.863282  0.000000
A  3308  191462.573941  1.218934  N  -1  -1.000000  -1.000000  31699.818955  81.600000  0.000000  0.000000
C  3317  182131.200000  1.152113  N  -1  -1.000000  -1.000000  324.941197  27254.400000  0.000000  0.000000
G  3333  74610.444058  0.459544  N  -1  -1.000000  -1.000000  505.464084  0.000000  12711.142255  0.000000
A  3343  182400.325014  1.128755  N  -1  -1.000000  -1.000000  29822.380931  0.000000  0.000000  0.000000
T  3356  131222.060453  0.852063  N  -1  -1.000000  -1.000000  0.000000  40.800000  144.035606  21949.738680
G  3369  146412.193794  0.926041  N  -1  -1.000000  -1.000000  0.000000  0.000000  24161.972955  0.000000
T  3381  89301.357533  0.573932  N  -1  -1.000000  -1.000000  0.000000  0.000000  0.000000  15097.316087
T  3394  115794.948627  0.787756  N  -1  -1.000000  -1.000000  0.000000  0.000000  0.000000  19457.948646
A  3404  103367.405090  0.710590  N  -1  -1.000000  -1.000000  17582.929193  40.800000  0.000000  0.000000
T  3416  190805.157436  1.444456  N  -1  -1.000000  -1.000000  0.000000  0.000000  144.035606  29205.244954
G  3429  147780.532053  1.049945  N  -1  -1.000000  -1.000000  0.000000  0.000000  24161.972955  0.000000
T  3441  91206.844029  0.668757  N  -1  -1.000000  -1.000000  0.000000  448.800000  72.017803  15463.755798
G  3454  187894.448405  1.476112  N  -1  -1.000000  -1.000000  0.000000  204.000000  28807.121258  0.000000
C  3462  192780.000000  1.390723  N  -1  -1.000000  -1.000000  0.000000  31416.000000  1008.249244  0.000000
T  3478  201871.636704  1.445487  N  -1  -1.000000  -1.000000  0.000000  0.000000  0.000000  30048.056289
T  3491  121877.847827  0.830675  N  -1  -1.000000  -1.000000  0.000000  0.000000  0.000000  20264.116010
A  3501  164781.291244  1.142189  N  -1  -1.000000  -1.000000  24948.262982  0.000000  0.000000  0.000000
G  3513  87645.666427  0.577315  N  -1  -1.000000  -1.000000  0.000000  0.000000  16059.970101  0.000000
G  3526  198301.020960  1.330870  N  -1  -1.000000  -1.000000  0.000000  0.000000  31399.762171  0.000000
G  3540  179108.276421  1.130060  N  -1  -1.000000  -1.000000  0.000000  0.000000  29563.308191  0.000000
T  3552  82119.139200  0.521972  N  -1  -1.000000  -1.000000  0.000000  40.800000  0.000000  13594.913272
T  3565  83731.473928  0.555401  N  -1  -1.000000  -1.000000  0.000000  0.000000  0.000000  15427.111827
T  3577  82852.018622  0.552306  N  -1  -1.000000  -1.000000  0.000000  0.000000  0.000000  13558.269301
G  3590  181700.917335  1.302452  N  -1  -1.000000  -1.000000  0.000000  0.000000  27366.765195  0.000000
T  3601  59766.316839  0.431841  N  -1  -1.000000  -1.000000  0.000000  0.000000  0.000000  10113.736019
T  3614  84097.913639  0.677180  N  -1  -1.000000  -1.000000  0.000000  81.600000  36.008902  14144.572839
G  3626  152245.635848  1.264389  N  -1  -1.000000  -1.000000  72.209155  0.000000  24594.079774  0.000000
A  3637  99323.692422  0.833554  N  -1  -1.000000  -1.000000  16644.210180  81.600000  0.000000  0.000000
T  3649  114329.189783  0.950173  N  -1  -1.000000  -1.000000  0.000000  81.600000  0.000000  18944.933051
G  3662  132656.793393  1.185203  N  -1  -1.000000  -1.000000  0.000000  0.000000  21533.323140  0.000000
G  3675  165352.876021  1.541287  N  -1  -1.000000  -1.000000  36.104577  0.000000  24306.008561  0.000000
A  3688  119325.628300  1.032178  N  -1  -1.000000  -1.000000  17980.079544  0.000000  0.000000  0.000000
G  3699  91714.672305  0.769644  N  -1  -1.000000  -1.000000  0.000000  0.000000  15195.756464  0.000000
G  3712  221274.700163  1.843167  N  -1  -1.000000  -1.000000  0.000000  0.000000  32408.011415  0.000000
T  3724  71675.607441  0.577988  N  -1  -1.000000  -1.000000  0.000000  40.800000  0.000000  10406.887788
G  3737  135033.380897  1.078544  N  -1  -1.000000  -1.000000  288.836619  0.000000  19876.913668  0.000000
A  3749  132756.531092  1.018906  N  -1  -1.000000  -1.000000  19785.308414  0.000000  0.000000  0.000000
G  3761  92902.966057  0.723857  N  -1  -1.000000  -1.000000  613.777816  0.000000  14043.471613  0.000000
A  3774  171063.487711  1.339550  N  -1  -1.000000  -1.000000  27944.942906  0.000000  0.000000  0.000000
A  3786  89575.456524  0.671603  N  -1  -1.000000  -1.000000  16933.046800  204.000000  0.000000  366.439711
T  3797  132358.023557  1.025494  N  -1  -1.000000  -1.000000  0.000000  652.800000  0.000000  19311.372761
C  3807  68870.400000  0.547599  N  -1  -1.000000  -1.000000  0.000000  12240.000000  0.000000  219.863827
C  3821  161812.800000  1.340370  N  -1  -1.000000  -1.000000  0.000000  24112.800000  0.000000  0.000000
G  3836  66832.521319  0.523223  N  -1  -1.000000  -1.000000  180.522887  0.000000  11126.750586  0.000000
A  3847  110552.215992  0.984541  N  -1  -1.000000  -1.000000  16283.164406  0.000000  36.008902  0.000000
G  3858  96827.936328  0.833461  N  -1  -1.000000  -1.000000  72.209155  0.000000  16167.996806  0.000000
G  3871  170106.051028  1.514002  N  -1  -1.000000  -1.000000  902.614435  40.800000  25602.329018  0.000000
A  3884  131745.602925  1.134856  N  -1  -1.000000  -1.000000  21518.328129  244.800000  0.000000  0.000000
A  3895  111996.399088  0.933502  N  -1  -1.000000  -1.000000  18088.393276  612.000000  0.000000  0.000000
C  3904  166749.600000  1.461847  N  -1  -1.000000  -1.000000  722.091548  27499.200000  0.000000  0.000000
C  3917  131661.600000  1.081097  N  -1  -1.000000  -1.000000  0.000000  23908.800000  0.000000  0.000000
C  3930  111914.400000  0.919475  N  -1  -1.000000  -1.000000  0.000000  18237.600000  0.000000  329.795740
T  3944  211289.137272  1.676633  N  -1  -1.000000  -1.000000  0.000000  122.400000  0.000000  30964.155566
A  3956  136764.139183  1.044260  N  -1  -1.000000  -1.000000  20868.445736  81.600000  0.000000  36.643971
T  3967  157935.515373  1.144786  N  -1  -1.000000  -1.000000  0.000000  0.000000  216.053409  25980.575499
T  3980  90583.896520  0.634790  N  -1  -1.000000  -1.000000  0.000000  0.000000  828.204736  14730.876376
G  3993  184293.558248  1.297160  N  -1  -1.000000  -1.000000  0.000000  0.000000  27582.818605  0.000000
T  4004  57311.170776  0.399399  N  -1  -1.000000  -1.000000  0.000000  0.000000  108.026705  8611.333205
G  4017  142055.116703  1.044139  N  -1  -1.000000  -1.000000  252.732042  0.000000  20885.162912  0.000000
A  4028  133767.459259  0.961970  N  -1  -1.000000  -1.000000  21843.269326  122.400000  0.000000  219.863827
T  4040  104691.825388  0.771167  N  -1  -1.000000  -1.000000  0.000000  163.200000  0.000000  17222.666410
T  4053  81166.395952  0.609996  N  -1  -1.000000  -1.000000  0.000000  0.000000  468.115720  13301.761504
G  4066  160887.772226  1.237733  N  -1  -1.000000  -1.000000  0.000000  0.000000  26106.453640  0.000000
G  4078  105398.054903  0.843551  N  -1  -1.000000  -1.000000  36.104577  0.000000  16744.139231  0.000000
A  4091  111346.516695  0.914107  N  -1  -1.000000  -1.000000  16355.373561  0.000000  432.106819  0.000000
G  4102  114508.307000  0.977449  N  -1  -1.000000  -1.000000  0.000000  0.000000  20489.064995  0.000000
G  4115  176623.662213  1.477495  N  -1  -1.000000  -1.000000  0.000000  0.000000  31903.886793  0.000000
G  4128  133773.069342  1.126267  N  -1  -1.000000  -1.000000  0.000000  40.800000  21821.394353  0.000000
T  4140  81606.123605  0.645507  N  -1  -1.000000  -1.000000  0.000000  40.800000  0.000000  12055.866487
A  4151  56431.454473  0.468790  N  -1  -1.000000  -1.000000  9567.713010  40.800000  0.000000  219.863827
T  4163  159401.274217  1.415097  N  -1  -1.000000  -1.000000  0.000000  448.800000  0.000000  23672.005320
C  4175  72216.000000  0.611408  N  -1  -1.000000  -1.000000  144.418310  11954.400000  0.000000  0.000000
A  4185  116689.994150  0.995485  N  -1  -1.000000  -1.000000  18629.961937  0.000000  0.000000  0.000000
A  4198  88781.155821  0.787071  N  -1  -1.000000  -1.000000  16788.628490  0.000000  0.000000  403.083682
T  4210  109821.981340  0.988161  N  -1  -1.000000  -1.000000  0.000000  81.600000  0.000000  17772.325976
T  4224  72151.979065  0.650104  N  -1  -1.000000  -1.000000  0.000000  0.000000  252.062311  11909.290602
G  4236  159267.371655  1.491971  N  -1  -1.000000  -1.000000  0.000000  0.000000  26610.578262  0.000000
G  4248  73566.185913  0.700537  N  -1  -1.000000  -1.000000  36.104577  0.000000  12134.999830  0.000000
A  4261  99504.215309  1.005161  N  -1  -1.000000  -1.000000  14477.935537  0.000000  108.026705  0.000000
G  4272  90886.467569  0.901802  N  -1  -1.000000  -1.000000  108.313732  0.000000  16204.005708  0.000000
G  4286  181160.783811  1.738109  N  -1  -1.000000  -1.000000  433.254929  0.000000  26214.480345  0.000000
A  4298  137811.171928  1.295162  N  -1  -1.000000  -1.000000  20507.399962  0.000000  0.000000  73.287942
T  4309  119532.633677  1.058147  N  -1  -1.000000  -1.000000  0.000000  163.200000  0.000000  17625.750092
G  4321  132476.748885  1.169789  N  -1  -1.000000  -1.000000  0.000000  0.000000  17356.290558  0.000000
T  4334  60022.824636  0.510320  N  -1  -1.000000  -1.000000  0.000000  0.000000  0.000000  8757.909089
G  4347  118937.401894  1.055926  N  -1  -1.000000  -1.000000  0.000000  0.000000  15447.818775  0.000000
T  4359  63723.865716  0.543179  N  -1  -1.000000  -1.000000  0.000000  81.600000  0.000000  9014.416887
T  4373  51777.931142  0.480483  N  -1  -1.000000  -1.000000  0.000000  0.000000  0.000000  8501.401292
G  4385  114724.360410  1.086576  N  -1  -1.000000  -1.000000  0.000000  0.000000  16240.014609  0.000000
G  4398  78103.307511  0.729219  N  -1  -1.000000  -1.000000  0.000000  0.000000  12639.124452  0.000000
T  4410  48736.481542  0.460529  N  -1  -1.000000  -1.000000  0.000000  285.600000  0.000000  7365.438188
G  4423  124086.674819  1.340251  N  -1  -1.000000  -1.000000  252.732042  285.600000  16528.085822  0.000000
C  4433  120686.400000  1.323138  N  -1  -1.000000  -1.000000  324.941197  17421.600000  360.089016  0.000000
A  4446  78491.351263  0.859448  N  -1  -1.000000  -1.000000  11589.569345  0.000000  0.000000  0.000000
G  4458  37557.284340  0.437073  N  -1  -1.000000  -1.000000  469.359506  0.000000  6085.504366  0.000000
A  4471  129543.223704  1.548032  N  -1  -1.000000  -1.000000  16933.046800  0.000000  0.000000  0.000000
T  4483  77098.915161  0.909796  N  -1  -1.000000  -1.000000  0.000000  81.600000  0.000000  12349.018255
T  4496  53720.061610  0.624067  N  -1  -1.000000  -1.000000  0.000000  0.000000  0.000000  8647.977176
G  4508  147348.425235  1.707896  N  -1  -1.000000  -1.000000  361.045774  0.000000  19444.806849  0.000000
A  4520  86795.404065  0.969378  N  -1  -1.000000  -1.000000  12817.124976  0.000000  0.000000  0.000000
T  4531  86589.703672  0.957783  N  -1  -1.000000  -1.000000  0.000000  40.800000  0.000000  12275.730313
T  4545  61671.803335  0.654747  N  -1  -1.000000  -1.000000  0.000000  0.000000  0.000000  10993.191325
T  4557  39831.996569  0.452892  N  -1  -1.000000  -1.000000  0.000000  0.000000  0.000000  8244.893494
T  4569  73031.434371  0.914438  N  -1  -1.000000  -1.000000  0.000000  0.000000  0.000000  11359.631036
G  4583  84476.883089  1.065029  N  -1  -1.000000  -1.000000  144.418310  0.000000  12459.079944  0.000000
A  4594  86145.521671  1.025410  N  -1  -1.000000  -1.000000  12889.334131  0.000000  0.000000  0.000000
T  4605  98608.926188  1.237701  N  -1  -1.000000  -1.000000  0.000000  163.200000  0.000000  14401.080636
A  4616  63291.324179  0.773524  N  -1  -1.000000  -1.000000  8556.784843  204.000000  0.000000  0.000000
C  4627  157569.600000  1.903494  N  -1  -1.000000  -1.000000  0.000000  22644.000000  0.000000  73.287942
T  4642  140859.424848  1.680875  N  -1  -1.000000  -1.000000  0.000000  122.400000  0.000000  22902.481928
T  4654  84904.081002  0.951758  N  -1  -1.000000  -1.000000  0.000000  326.400000  0.000000  13741.489157
C  4665  38637.600000  0.433940  N  -1  -1.000000  -1.000000  0.000000  6813.600000  0.000000  0.000000
C  4678  120727.200000  1.391898  N  -1  -1.000000  -1.000000  144.418310  17666.400000  0.000000  0.000000
A  4688  85928.894207  0.906182  N  -1  -1.000000  -1.000000  13719.739411  326.400000  0.000000  0.000000
T  4700  171054.057022  1.779682  N  -1  -1.000000  -1.000000  0.000000  0.000000  576.142425  22755.906043
G  4713  122106.185232  1.165439  N  -1  -1.000000  -1.000000  36.104577  0.000000  19624.851357  0.000000
G  4725  101833.173647  0.939691  N  -1  -1.000000  -1.000000  0.000000  0.000000  16131.987904  0.000000
T  4738  44815.576636  0.412320  N  -1  -1.000000  -1.000000  0.000000  0.000000  684.169130  5972.967287
G  4751  121926.140724  1.141165  N  -1  -1.000000  -1.000000  288.836619  0.000000  19696.869160  0.000000
G  4762  101149.004517  0.979374  N  -1  -1.000000  -1.000000  541.568661  0.000000  18112.477491  0.000000
G  4776  87933.737640  0.885463  N  -1  -1.000000  -1.000000  685.986971  0.000000  11378.812897  0.000000
A  4789  125788.347654  1.262794  N  -1  -1.000000  -1.000000  16174.850674  0.000000  0.000000  36.643971
T  4801  88311.970313  0.815241  N  -1  -1.000000  -1.000000  72.209155  0.000000  0.000000  12458.950169
T  4815  62368.038786  0.593503  N  -1  -1.000000  -1.000000  36.104577  0.000000  0.000000  8941.128945
C  4825  71808.000000  0.699007  N  -1  -1.000000  -1.000000  613.777816  9384.000000  0.000000  36.643971
A  4836  108963.614587  1.174126  N  -1  -1.000000  -1.000000  14152.994340  40.800000  0.000000  0.000000
G  4850  45155.162572  0.493554  N  -1  -1.000000  -1.000000  36.104577  0.000000  6553.620086  0.000000
T  4863  45475.168116  0.529878  N  -1  -1.000000  -1.000000  0.000000  0.000000  0.000000  6192.831113
C  4874  57487.200000  0.669328  N  -1  -1.000000  -1.000000  72.209155  9180.000000  0.000000  0.000000
C  4887  131865.600000  1.659855  N  -1  -1.000000  -1.000000  0.000000  17299.200000  0.000000  36.643971
T  4900  122134.355624  1.480135  N  -1  -1.000000  -1.000000  0.000000  40.800000  0.000000  19457.948646
T  4913  102236.679325  1.189687  N  -1  -1.000000  -1.000000  0.000000  40.800000  72.017803  16453.143017
C  4924  78213.600000  0.935787  N  -1  -1.000000  -1.000000  0.000000  10404.000000  72.017803  73.287942
G  4938  56533.975469  0.684673  N  -1  -1.000000  -1.000000  0.000000  81.600000  7525.860429  0.000000
C  4948  68625.600000  0.837027  N  -1  -1.000000  -1.000000  0.000000  9220.800000  108.026705  36.643971
T  4962  143827.586506  1.761102  N  -1  -1.000000  -1.000000  0.000000  0.000000  0.000000  23012.413841
T  4975  61855.023190  0.726377  N  -1  -1.000000  -1.000000  0.000000  0.000000  0.000000  11286.343094
C  4986  41289.600000  0.475547  N  -1  -1.000000  -1.000000  0.000000  6079.200000  0.000000  73.287942
T  4998  121438.120173  1.405421  N  -1  -1.000000  -1.000000  0.000000  0.000000  252.062311  16050.059335
G  5011  94055.250907  1.013504  N  -1  -1.000000  -1.000000  324.941197  0.000000  12387.062141  0.000000
A  5023  90369.757227  1.015151  N  -1  -1.000000  -1.000000  13033.752441  81.600000  36.008902  0.000000
C  5032  122522.400000  1.427259  N  -1  -1.000000  -1.000000  1083.137322  16034.400000  0.000000  0.000000
G  5047  41950.370332  0.477397  N  -1  -1.000000  -1.000000  613.777816  0.000000  5545.370842  0.000000
A  5058  110155.065641  1.307529  N  -1  -1.000000  -1.000000  17474.615461  0.000000  36.008902  0.000000
A  5071  68598.697056  0.765535  N  -1  -1.000000  -1.000000  11156.314416  0.000000  0.000000  0.000000
G  5082  42094.405938  0.469771  N  -1  -1.000000  -1.000000  180.522887  0.000000  6049.495464  0.000000
C  5093  80539.200000  1.013928  N  -1  -1.000000  -1.000000  252.732042  10485.600000  36.008902  0.000000
A  5106  65096.553048  0.800683  N  -1  -1.000000  -1.000000  9639.922165  0.000000  0.000000  0.000000
T  5118  99781.533263  1.192390  N  -1  -1.000000  -1.000000  0.000000  0.000000  252.062311  14437.724607
G  5131  112959.924233  1.385734  N  -1  -1.000000  -1.000000  0.000000  0.000000  14943.694153  0.000000
C  5141  113587.200000  1.361846  N  -1  -1.000000  -1.000000  0.000000  14892.000000  612.151327  0.000000
T  5156  116014.812453  1.353281  N  -1  -1.000000  -1.000000  0.000000  0.000000  0.000000  16746.294786
A  5166  74664.266059  0.877600  N  -1  -1.000000  -1.000000  9676.026743  0.000000  0.000000  586.303537
C  5177  92330.400000  1.045062  N  -1  -1.000000  -1.000000  252.732042  13260.000000  0.000000  0.000000
T  5192  109235.677802  1.261867  N  -1  -1.000000  -1.000000  0.000000  0.000000  72.017803  15610.331682
T  5205  65262.912501  0.720100  N  -1  -1.000000  -1.000000  0.000000  0.000000  252.062311  10626.751614
G  5217  99816.675159  1.073907  N  -1  -1.000000  -1.000000  0.000000  0.000000  14403.560629  0.000000
C  5228  76500.000000  0.806324  N  -1  -1.000000  -1.000000  0.000000  10159.200000  216.053409  0.000000
T  5242  129060.066159  1.344161  N  -1  -1.000000  -1.000000  0.000000  0.000000  36.008902  16892.870670
C  5254  69604.800000  0.703482  N  -1  -1.000000  -1.000000  0.000000  9343.200000  0.000000  183.219855
T  5267  128986.778217  1.363386  N  -1  -1.000000  -1.000000  0.000000  40.800000  0.000000  18505.205398
C  5278  56263.200000  0.585175  N  -1  -1.000000  -1.000000  505.464084  8078.400000  0.000000  219.863827
A  5289  95388.293485  1.057843  N  -1  -1.000000  -1.000000  13791.948566  0.000000  0.000000  109.931913
T  5300  125872.040675  1.364542  N  -1  -1.000000  -1.000000  0.000000  0.000000  0.000000  17442.530236
T  5314  84867.437031  0.887744  N  -1  -1.000000  -1.000000  0.000000  0.000000  0.000000  13191.829590
T  5327  49506.004935  0.531396  N  -1  -1.000000  -1.000000  0.000000  0.000000  0.000000  8098.317610
C  5338  54712.800000  0.597389  N  -1  -1.000000  -1.000000  577.673238  7303.200000  0.000000  0.000000
A  5348  83618.201254  0.960288  N  -1  -1.000000  -1.000000  13142.066173  122.400000  0.000000  0.000000
A  5359  57911.742146  0.659677  N  -1  -1.000000  -1.000000  11914.510541  0.000000  0.000000  0.000000
A  5372  95207.770598  1.180167  N  -1  -1.000000  -1.000000  13647.530256  81.600000  0.000000  0.000000
C  5382  110078.400000  1.322526  N  -1  -1.000000  -1.000000  469.359506  15422.400000  0.000000  0.000000
C  5396  73072.800000  0.898334  N  -1  -1.000000  -1.000000  0.000000  12933.600000  0.000000  0.000000
C  5409  75724.800000  0.912088  N  -1  -1.000000  -1.000000  0.000000  12076.800000  0.000000  0.000000
T  5422  135362.829186  1.669967  N  -1  -1.000000  -1.000000  0.000000  0.000000  0.000000  19457.948646
A  5433  96940.790313  1.182114  N  -1  -1.000000  -1.000000  14152.994340  0.000000  0.000000  109.931913
G  5444  35504.776950  0.426670  N  -1  -1.000000  -1.000000  36.104577  0.000000  5833.442055  0.000000
T  5456  39795.352598  0.486416  N  -1  -1.000000  -1.000000  0.000000  0.000000  0.000000  5496.595663
T  5470  55405.684280  0.689797  N  -1  -1.000000  -1.000000  0.000000  0.000000  0.000000  8354.825407
T  5483  49506.004935  0.638783  N  -1  -1.000000  -1.000000  0.000000  0.000000  0.000000  7402.082159
T  5496  62697.834525  0.817870  N  -1  -1.000000  -1.000000  0.000000  0.000000  0.000000  8904.484973
C  5507  47899.200000  0.652498  N  -1  -1.000000  -1.000000  0.000000  6405.600000  72.017803  0.000000
G  5520  45011.126966  0.669898  N  -1  -1.000000  -1.000000  0.000000  0.000000  7021.735807  0.000000
G  5533  78427.387625  1.218103  N  -1  -1.000000  -1.000000  0.000000  0.000000  11126.750586  0.000000
T  5545  30780.935711  0.476079  N  -1  -1.000000  -1.000000  0.000000  0.000000  216.053409  4543.852414
G  5557  82352.357896  1.519503  N  -1  -1.000000  -1.000000  397.150351  0.000000  10658.634865  0.000000
A  5569  74844.788946  1.419180  N  -1  -1.000000  -1.000000  11697.883077  0.000000  72.017803  0.000000
A  5581  57550.696372  1.015504  N  -1  -1.000000  -1.000000  9314.980969  0.000000  0.000000  0.000000
T  5593  73104.722313  1.250774  N  -1  -1.000000  -1.000000  0.000000  163.200000  0.000000  9674.008366
C  5605  52754.400000  0.876064  N  -1  -1.000000  -1.000000  0.000000  7017.600000  0.000000  0.000000
G  5619  55057.610504  0.909407  N  -1  -1.000000  -1.000000  0.000000  0.000000  7165.771413  0.000000
T  5630  23672.005320  0.395996  N  -1  -1.000000  -1.000000  0.000000  0.000000  504.124622  3847.616964
G  5643  78535.414330  1.369272  N  -1  -1.000000  -1.000000  36.104577  0.000000  10118.501342  0.000000
A  5655  76758.331548  1.264385  N  -1  -1.000000  -1.000000  11048.000684  0.000000  144.035606  0.000000
T  5667  58410.489908  0.964807  N  -1  -1.000000  -1.000000  0.000000  40.800000  108.026705  7841.809812
G  5680  75150.577582  1.187136  N  -1  -1.000000  -1.000000  252.732042  0.000000  10010.474637  0.000000
A  5690  101598.280798  1.623393  N  -1  -1.000000  -1.000000  13503.111947  0.000000  216.053409  0.000000
T  5702  63210.850120  0.968611  N  -1  -1.000000  -1.000000  0.000000  122.400000  0.000000  8831.197031
T  5716  45695.031942  0.694187  N  -1  -1.000000  -1.000000  108.313732  0.000000  0.000000  7255.506275
A  5726  60908.422070  0.965508  N  -1  -1.000000  -1.000000  8195.739069  0.000000  0.000000  366.439711
T  5739  129316.573957  2.023743  N  -1  -1.000000  -1.000000  0.000000  81.600000  0.000000  15940.127422
A  5750  56539.768205  0.792700  N  -1  -1.000000  -1.000000  7401.438367  0.000000  0.000000  73.287942
G  5764  63015.577752  0.844573  N  -1  -1.000000  -1.000000  0.000000  0.000000  8282.047362  0.000000
T  5776  27482.978313  0.376168  N  -1  -1.000000  -1.000000  0.000000  0.000000  0.000000  4397.276530
T  5789  33785.741340  0.495880  N  -1  -1.000000  -1.000000  0.000000  0.000000  0.000000  5863.035373
T  5803  42067.278805  0.640582  N  -1  -1.000000  -1.000000  324.941197  0.000000  0.000000  6046.255229
A  5812  76397.285774  1.225061  N  -1  -1.000000  -1.000000  10289.804558  0.000000  0.000000  293.151769
T  5824  99525.025465  1.663131  N  -1  -1.000000  -1.000000  0.000000  0.000000  0.000000  14071.284896
T  5838  57421.102689  0.904649  N  -1  -1.000000  -1.000000  144.418310  0.000000  0.000000  9270.924684
A  5847  68598.697056  1.061144  N  -1  -1.000000  -1.000000  9134.458082  0.000000  0.000000  732.879422
T  5860  90840.404318  1.388678  N  -1  -1.000000  -1.000000  0.000000  0.000000  0.000000  12788.745908
T  5874  55955.343846  0.908847  N  -1  -1.000000  -1.000000  108.313732  0.000000  0.000000  9051.060858
A  5883  76577.808661  1.244987  N  -1  -1.000000  -1.000000  10145.386249  0.000000  0.000000  622.947508
T  5896  96776.727634  1.539433  N  -1  -1.000000  -1.000000  0.000000  367.200000  0.000000  12568.882082
C  5908  42268.800000  0.605618  N  -1  -1.000000  -1.000000  0.000000  7344.000000  0.000000  0.000000
C  5922  100286.400000  1.419626  N  -1  -1.000000  -1.000000  180.522887  14443.200000  0.000000  0.000000
A  5932  74231.011130  0.970787  N  -1  -1.000000  -1.000000  10867.477797  367.200000  0.000000  0.000000
T  5944  133603.918573  1.752225  N  -1  -1.000000  -1.000000  36.104577  367.200000  0.000000  17662.394063
A  5956  71775.899867  0.901073  N  -1  -1.000000  -1.000000  10289.804558  448.800000  0.000000  0.000000
C  5966  120808.800000  1.489784  N  -1  -1.000000  -1.000000  541.568661  17258.400000  0.000000  0.000000
C  5980  87883.200000  1.018198  N  -1  -1.000000  -1.000000  433.254929  12607.200000  0.000000  0.000000
A  5991  85640.057588  0.995620  N  -1  -1.000000  -1.000000  11336.837303  571.200000  0.000000  0.000000
C  6001  82497.600000  0.927093  N  -1  -1.000000  -1.000000  902.614435  11872.800000  0.000000  0.000000
A  6014  83907.037873  0.936700  N  -1  -1.000000  -1.000000  11011.896106  40.800000  0.000000  0.000000
T  6027  107733.274988  1.220217  N  -1  -1.000000  -1.000000  108.313732  81.600000  36.008902  14254.504752
A  6039  63652.369953  0.671179  N  -1  -1.000000  -1.000000  9098.353504  0.000000  0.000000  0.000000
G  6051  41734.316923  0.457747  N  -1  -1.000000  -1.000000  108.313732  0.000000  5941.468759  0.000000
T  6065  34481.976790  0.392181  N  -1  -1.000000  -1.000000  0.000000  0.000000  0.000000  5496.595663
T  6078  45035.440463  0.577293  N  -1  -1.000000  -1.000000  0.000000  0.000000  0.000000  7072.286419
T  6090  36497.395200  0.484452  N  -1  -1.000000  -1.000000  0.000000  0.000000  0.000000  6412.694940
T  6102  45695.031942  0.682971  N  -1  -1.000000  -1.000000  0.000000  0.000000  0.000000  8061.673639
T  6114  63320.782034  1.010103  N  -1  -1.000000  -1.000000  0.000000  0.000000  0.000000  10150.379990
C  6125  43574.400000  0.720768  N  -1  -1.000000  -1.000000  0.000000  6283.200000  0.000000  256.507798
T  6138  99561.669436  1.760184  N  -1  -1.000000  -1.000000  0.000000  0.000000  0.000000  16013.415364
T  6150  74130.753504  1.275287  N  -1  -1.000000  -1.000000  0.000000  0.000000  0.000000  13118.541648
T  6163  96556.863807  1.763003  N  -1  -1.000000  -1.000000  0.000000  0.000000  36.008902  13924.709012
A  6173  67696.082621  1.165990  N  -1  -1.000000  -1.000000  10037.072517  0.000000  0.000000  256.507798
G  6184  40401.987564  0.666094  N  -1  -1.000000  -1.000000  252.732042  0.000000  5869.450956  0.000000
A  6197  101887.117417  1.663544  N  -1  -1.000000  -1.000000  15308.340817  0.000000  0.000000  36.643971
T  6208  67351.618853  1.006266  N  -1  -1.000000  -1.000000  0.000000  0.000000  0.000000  10919.903383
T  6221  47563.874467  0.679313  N  -1  -1.000000  -1.000000  0.000000  0.000000  0.000000  7878.453783
A  6229  51810.068566  0.737988  N  -1  -1.000000  -1.000000  9314.980969  0.000000  0.000000  622.947508
A  6241  59969.703058  0.868453  N  -1  -1.000000  -1.000000  11048.000684  0.000000  0.000000  0.000000
G  6254  37701.319946  0.533311  N  -1  -1.000000  -1.000000  144.418310  0.000000  5545.370842  0.000000
A  6266  115101.392745  1.784326  N  -1  -1.000000  -1.000000  16391.478139  0.000000  0.000000  0.000000
A  6278  57586.800950  0.839409  N  -1  -1.000000  -1.000000  9567.713010  0.000000  0.000000  0.000000
G  6290  41338.219005  0.638852  N  -1  -1.000000  -1.000000  144.418310  0.000000  6769.673496  0.000000
A  6301  115462.438519  1.860161  N  -1  -1.000000  -1.000000  17113.569687  0.000000  144.035606  0.000000
G  6312  63123.604457  0.907245  N  -1  -1.000000  -1.000000  0.000000  0.000000  9290.296606  36.643971
T  6323  39318.980973  0.598454  N  -1  -1.000000  -1.000000  0.000000  0.000000  36.008902  7072.286419
T  6333  32283.338525  0.513268  N  -1  -1.000000  -1.000000  0.000000  0.000000  0.000000  6705.846708
T  6352  52657.386448  0.858037  N  -1  -1.000000  -1.000000  0.000000  0.000000  432.106819  9783.940280
G  6358  59666.749906  0.970912  A  6359  43253.283723  0.704174  6209.987312  0.000000  11054.732783  1648.978699
G  6368  30247.477321  0.492437  N  -1  -1.000000  -1.000000  974.823590  0.000000  6265.548874  0.000000
G  6381  38421.497978  0.633196  N  -1  -1.000000  -1.000000  722.091548  0.000000  4825.192811  0.000000
G  6392  30139.450616  0.568555  N  -1  -1.000000  -1.000000  216.627464  0.000000  5077.255122  0.000000
A  6406  9639.922165  0.191779  G  6403  7705.904937  0.145395  1949.647179  0.000000  3492.863453  0.000000
A  6417  19676.994682  0.417805  G  6415  2952.729929  0.055712  2816.157037  40.800000  2988.738831  0.000000
G  6418  14727.640743  0.392553  A  6424  12311.660893  0.264494  2816.157037  81.600000  2988.738831  0.000000
G  6435  18220.504196  0.557578  C  6434  14484.000000  0.311163  180.522887  3835.200000  2376.587504  0.000000
C  6447  130356.000000  1.925065  N  -1  -1.000000  -1.000000  0.000000  8078.400000  324.080114  0.000000
C  6456  130356.000000  1.925065  N  -1  -1.000000  -1.000000  108.313732  6568.800000  0.000000  0.000000
A  6467  13828.053143  0.393854  N  -1  -1.000000  -1.000000  2274.588376  2244.000000  0.000000  0.000000
A  6478  7437.542944  0.243648  N  -1  -1.000000  -1.000000  2527.320418  612.000000  72.017803  0.000000
A  6490  11481.255613  0.406492  N  -1  -1.000000  -1.000000  1805.228870  0.000000  0.000000  0.000000
N  6507  -1.000000  -1.000000  N  -1  -1.000000  -1.000000  0.000000  40.800000  0.000000  0.000000
N  6519  -1.000000  -1.000000  N  -1  -1.000000  -1.000000  0.000000  367.200000  0.000000  0.000000
N  6533  -1.000000  -1.000000  N  -1  -1.000000  -1.000000  72.209155  571.200000  0.000000  0.000000
N  6545  -1.000000  -1.000000  N  -1  -1.000000  -1.000000  36.104577  204.000000  0.000000  0.000000
N  6557  -1.000000  -1.000000  N  -1  -1.000000  -1.000000  72.209155  81.600000  0.000000  0.000000
N  6569  -1.000000  -1.000000  N  -1  -1.000000  -1.000000  36.104577  0.000000  0.000000  0.000000
N  6582  -1.000000  -1.000000  N  -1  -1.000000  -1.000000  72.209155  0.000000  0.000000  0.000000
N  6593  -1.000000  -1.000000  N  -1  -1.000000  -1.000000  0.000000  0.000000  0.000000  0.000000
N  6604  -1.000000  -1.000000  N  -1  -1.000000  -1.000000  0.000000  0.000000  36.008902  0.000000
G  6621  720.178031  0.028186  N  -1  -1.000000  -1.000000  0.000000  0.000000  72.017803  0.000000
N  6626  -1.000000  -1.000000  N  -1  -1.000000  -1.000000  0.000000  0.000000  72.017803  0.000000
N  6637  -1.000000  -1.000000  N  -1  -1.000000  -1.000000  0.000000  0.000000  0.000000  0.000000
N  6648  -1.000000  -1.000000  N  -1  -1.000000  -1.000000  0.000000  0.000000  0.000000  0.000000
N  6659  -1.000000  -1.000000  N  -1  -1.000000  -1.000000  0.000000  0.000000  0.000000  0.000000
N  6670  -1.000000  -1.000000  N  -1  -1.000000  -1.000000  0.000000  0.000000  0.000000  0.000000
N  6681  -1.000000  -1.000000  N  -1  -1.000000  -1.000000  0.000000  0.000000  0.000000  0.000000
N  6692  -1.000000  -1.000000  N  -1  -1.000000  -1.000000  0.000000  0.000000  0.000000  0.000000
N  6703  -1.000000  -1.000000  N  -1  -1.000000  -1.000000  0.000000  0.000000  0.000000  0.000000
N  6714  -1.000000  -1.000000  N  -1  -1.000000  -1.000000  0.000000  0.000000  0.000000  0.000000
N  6725  -1.000000  -1.000000  N  -1  -1.000000  -1.000000  0.000000  0.000000  0.000000  0.000000
N  6736  -1.000000  -1.000000  N  -1  -1.000000  -1.000000  0.000000  0.000000  0.000000  0.000000
N  6747  -1.000000  -1.000000  N  -1  -1.000000  -1.000000  0.000000  0.000000  0.000000  0.000000
N  6758  -1.000000  -1.000000  N  -1  -1.000000  -1.000000  0.000000  0.000000  0.000000  0.000000
N  6769  -1.000000  -1.000000  N  -1  -1.000000  -1.000000  0.000000  0.000000  0.000000  0.000000
N  6780  -1.000000  -1.000000  N  -1  -1.000000  -1.000000  0.000000  0.000000  0.000000  0.000000
N  6791  -1.000000  -1.000000  N  -1  -1.000000  -1.000000  0.000000  0.000000  0.000000  0.000000
N  6802  -1.000000  -1.000000  N  -1  -1.000000  -1.000000  0.000000  0.000000  0.000000  0.000000
N  6813  -1.000000  -1.000000  N  -1  -1.000000  -1.000000  0.000000  0.000000  0.000000  0.000000
N  6824  -1.000000  -1.000000  N  -1  -1.000000  -1.000000  0.000000  0.000000  0.000000  0.000000
N  6835  -1.000000  -1.000000  N  -1  -1.000000  -1.000000  0.000000  40.800000  0.000000  0.000000
N  6846  -1.000000  -1.000000  N  -1  -1.000000  -1.000000  0.000000  0.000000  0.000000  0.000000
N  6857  -1.000000  -1.000000  N  -1  -1.000000  -1.000000  0.000000  0.000000  0.000000  0.000000
N  6868  -1.000000  -1.000000  N  -1  -1.000000  -1.000000  0.000000  0.000000  0.000000  0.000000
N  6879  -1.000000  -1.000000  N  -1  -1.000000  -1.000000  0.000000  40.800000  0.000000  0.000000
N  6890  -1.000000  -1.000000  N  -1  -1.000000  -1.000000  0.000000  0.000000  0.000000  73.287942
N  6901  -1.000000  -1.000000  N  -1  -1.000000  -1.000000  0.000000  0.000000  72.017803  36.643971
N  6912  -1.000000  -1.000000  N  -1  -1.000000  -1.000000  0.000000  0.000000  0.000000  0.000000
N  6923  -1.000000  -1.000000  N  -1  -1.000000  -1.000000  0.000000  0.000000  0.000000  0.000000
N  6934  -1.000000  -1.000000  N  -1  -1.000000  -1.000000  0.000000  0.000000  0.000000  73.287942
N  6945  -1.000000  -1.000000  N  -1  -1.000000  -1.000000  0.000000  0.000000  36.008902  73.287942
N  6956  -1.000000  -1.000000  N  -1  -1.000000  -1.000000  0.000000  0.000000  0.000000  0.000000
N  6969  -1.000000  -1.000000  N  -1  -1.000000  -1.000000  0.000000  0.000000  36.008902  109.931913
N  6980  -1.000000  -1.000000  N  -1  -1.000000  -1.000000  0.000000  0.000000  0.000000  0.000000
N  6992  -1.000000  -1.000000  N  -1  -1.000000  -1.000000  0.000000  0.000000  0.000000  0.000000
N  7004  -1.000000  -1.000000  N  -1  -1.000000  -1.000000  0.000000  0.000000  0.000000  0.000000
N  7015  -1.000000  -1.000000  N  -1  -1.000000  -1.000000  0.000000  0.000000  0.000000  0.000000
N  7027  -1.000000  -1.000000  N  -1  -1.000000  -1.000000  0.000000  0.000000  0.000000  0.000000
N  7038  -1.000000  -1.000000  N  -1  -1.000000  -1.000000  0.000000  0.000000  0.000000  0.000000
N  7050  -1.000000  -1.000000  N  -1  -1.000000  -1.000000  0.000000  0.000000  0.000000  0.000000
N  7062  -1.000000  -1.000000  N  -1  -1.000000  -1.000000  0.000000  0.000000  0.000000  0.000000
N  7073  -1.000000  -1.000000  N  -1  -1.000000  -1.000000  0.000000  0.000000  0.000000  0.000000
N  7085  -1.000000  -1.000000  N  -1  -1.000000  -1.000000  0.000000  0.000000  0.000000  0.000000
N  7097  -1.000000  -1.000000  N  -1  -1.000000  -1.000000  0.000000  0.000000  0.000000  0.000000
N  7108  -1.000000  -1.000000  N  -1  -1.000000  -1.000000  0.000000  0.000000  0.000000  0.000000
N  7120  -1.000000  -1.000000  N  -1  -1.000000  -1.000000  0.000000  0.000000  0.000000  73.287942
N  7131  -1.000000  -1.000000  N  -1  -1.000000  -1.000000  0.000000  0.000000  0.000000  0.000000
N  7143  -1.000000  -1.000000  N  -1  -1.000000  -1.000000  0.000000  0.000000  0.000000  0.000000
N  7160  -1.000000  -1.000000  N  -1  -1.000000  -1.000000  0.000000  0.000000  0.000000  0.000000
N  7177  -1.000000  -1.000000  N  -1  -1.000000  -1.000000  0.000000  0.000000  0.000000  0.000000
N  7194  -1.000000  -1.000000  N  -1  -1.000000  -1.000000  0.000000  0.000000  36.008902  0.000000
N  7211  -1.000000  -1.000000  N  -1  -1.000000  -1.000000  0.000000  40.800000  0.000000  0.000000
N  7228  -1.000000  -1.000000  N  -1  -1.000000  -1.000000  0.000000  0.000000  0.000000  0.000000
N  7245  -1.000000  -1.000000  N  -1  -1.000000  -1.000000  0.000000  0.000000  0.000000  0.000000
N  7262  -1.000000  -1.000000  N  -1  -1.000000  -1.000000  0.000000  0.000000  0.000000  0.000000
N  7279  -1.000000  -1.000000  N  -1  -1.000000  -1.000000  0.000000  0.000000  0.000000  0.000000
N  7296  -1.000000  -1.000000  N  -1  -1.000000  -1.000000  0.000000  0.000000  0.000000  0.000000
N  7313  -1.000000  -1.000000  N  -1  -1.000000  -1.000000  0.000000  0.000000  0.000000  0.000000
N  7330  -1.000000  -1.000000  N  -1  -1.000000  -1.000000  0.000000  122.400000  0.000000  0.000000
N  7347  -1.000000  -1.000000  N  -1  -1.000000  -1.000000  0.000000  40.800000  0.000000  0.000000
N  7364  -1.000000  -1.000000  N  -1  -1.000000  -1.000000  0.000000  0.000000  36.008902  0.000000
G  7391  864.213638  0.038225  N  -1  -1.000000  -1.000000  0.000000  0.000000  72.017803  73.287942
N  7398  -1.000000  -1.000000  N  -1  -1.000000  -1.000000  0.000000  0.000000  36.008902  0.000000
N  7415  -1.000000  -1.000000  N  -1  -1.000000  -1.000000  0.000000  0.000000  72.017803  0.000000
N  7432  -1.000000  -1.000000  N  -1  -1.000000  -1.000000  0.000000  0.000000  108.026705  0.000000
N  7449  -1.000000  -1.000000  N  -1  -1.000000  -1.000000  0.000000  0.000000  0.000000  0.000000
N  7466  -1.000000  -1.000000  N  -1  -1.000000  -1.000000  0.000000  0.000000  0.000000  0.000000
N  7483  -1.000000  -1.000000  N  -1  -1.000000  -1.000000  0.000000  0.000000  0.000000  36.643971
N  7500  -1.000000  -1.000000  N  -1  -1.000000  -1.000000  0.000000  0.000000  72.017803  73.287942
N  7517  -1.000000  -1.000000  N  -1  -1.000000  -1.000000  0.000000  0.000000  72.017803  0.000000
N  7534  -1.000000  -1.000000  N  -1  -1.000000  -1.000000  0.000000  0.000000  0.000000  0.000000
N  7551  -1.000000  -1.000000  N  -1  -1.000000  -1.000000  0.000000  0.000000  0.000000  0.000000
N  7568  -1.000000  -1.000000  N  -1  -1.000000  -1.000000  0.000000  0.000000  72.017803  0.000000
N  7585  -1.000000  -1.000000  N  -1  -1.000000  -1.000000  0.000000  0.000000  0.000000  0.000000
N  7602  -1.000000  -1.000000  N  -1  -1.000000  -1.000000  0.000000  0.000000  36.008902  0.000000
N  7619  -1.000000  -1.000000  N  -1  -1.000000  -1.000000  0.000000  0.000000  0.000000  0.000000
N  7636  -1.000000  -1.000000  N  -1  -1.000000  -1.000000  0.000000  0.000000  0.000000  0.000000
N  7653  -1.000000  -1.000000  N  -1  -1.000000  -1.000000  0.000000  0.000000  0.000000  0.000000
N  7670  -1.000000  -1.000000  N  -1  -1.000000  -1.000000  0.000000  0.000000  0.000000  0.000000
N  7687  -1.000000  -1.000000  N  -1  -1.000000  -1.000000  0.000000  0.000000  0.000000  0.000000
N  7704  -1.000000  -1.000000  N  -1  -1.000000  -1.000000  0.000000  0.000000  0.000000  0.000000
N  7721  -1.000000  -1.000000  N  -1  -1.000000  -1.000000  0.000000  0.000000  0.000000  36.643971
N  7738  -1.000000  -1.000000  N  -1  -1.000000  -1.000000  0.000000  0.000000  0.000000  0.000000
N  7755  -1.000000  -1.000000  N  -1  -1.000000  -1.000000  0.000000  0.000000  0.000000  0.000000
N  7772  -1.000000  -1.000000  N  -1  -1.000000  -1.000000  0.000000  0.000000  0.000000  0.000000
N  7789  -1.000000  -1.000000  N  -1  -1.000000  -1.000000  0.000000  0.000000  0.000000  0.000000
N  7806  -1.000000  -1.000000  N  -1  -1.000000  -1.000000  0.000000  40.800000  0.000000  36.643971
N  7823  -1.000000  -1.000000  N  -1  -1.000000  -1.000000  0.000000  40.800000  0.000000  0.000000
N  7840  -1.000000  -1.000000  N  -1  -1.000000  -1.000000  0.000000  0.000000  72.017803  146.575884
N  7857  -1.000000  -1.000000  N  -1  -1.000000  -1.000000  0.000000  0.000000  36.008902  73.287942
N  7874  -1.000000  -1.000000  N  -1  -1.000000  -1.000000  0.000000  0.000000  0.000000  0.000000
N  7891  -1.000000  -1.000000  N  -1  -1.000000  -1.000000  0.000000  40.800000  0.000000  0.000000
N  7908  -1.000000  -1.000000  N  -1  -1.000000  -1.000000  0.000000  0.000000  0.000000  0.000000
N  7925  -1.000000  -1.000000  N  -1  -1.000000  -1.000000  0.000000  0.000000  0.000000  36.643971
N  7942  -1.000000  -1.000000  N  -1  -1.000000  -1.000000  0.000000  0.000000  36.008902  0.000000
N  7959  -1.000000  -1.000000  N  -1  -1.000000  -1.000000  0.000000  0.000000  36.008902  0.000000
N  7976  -1.000000  -1.000000  N  -1  -1.000000  -1.000000  0.000000  0.000000  0.000000  36.643971
N  7993  -1.000000  -1.000000  N  -1  -1.000000  -1.000000  0.000000  0.000000  0.000000  0.000000
N  8010  -1.000000  -1.000000  N  -1  -1.000000  -1.000000  0.000000  0.000000  0.000000  36.643971
N  8027  -1.000000  -1.000000  N  -1  -1.000000  -1.000000  0.000000  0.000000  0.000000  0.000000
N  8044  -1.000000  -1.000000  N  -1  -1.000000  -1.000000  0.000000  40.800000  0.000000  0.000000
N  8061  -1.000000  -1.000000  N  -1  -1.000000  -1.000000  0.000000  0.000000  0.000000  0.000000
N  8078  -1.000000  -1.000000  N  -1  -1.000000  -1.000000  0.000000  0.000000  0.000000  36.643971
N  8089  -1.000000  -1.000000  N  -1  -1.000000  -1.000000  0.000000  0.000000  0.000000  0.000000
N  8101  -1.000000  -1.000000  N  -1  -1.000000  -1.000000  0.000000  40.800000  0.000000  0.000000
N  8112  -1.000000  -1.000000  N  -1  -1.000000  -1.000000  0.000000  0.000000  0.000000  0.000000
N  8124  -1.000000  -1.000000  N  -1  -1.000000  -1.000000  0.000000  0.000000  0.000000  0.000000
N  8135  -1.000000  -1.000000  N  -1  -1.000000  -1.000000  0.000000  0.000000  0.000000  73.287942
N  8147  -1.000000  -1.000000  N  -1  -1.000000  -1.000000  0.000000  0.000000  0.000000  0.000000
N  8159  -1.000000  -1.000000  N  -1  -1.000000  -1.000000  0.000000  40.800000  0.000000  0.000000
N  8170  -1.000000  -1.000000  N  -1  -1.000000  -1.000000  0.000000  40.800000  0.000000  36.643971
N  8182  -1.000000  -1.000000  N  -1  -1.000000  -1.000000  0.000000  40.800000  0.000000  73.287942
N  8194  -1.000000  -1.000000  N  -1  -1.000000  -1.000000  0.000000  0.000000  36.008902  0.000000
N  8205  -1.000000  -1.000000  N  -1  -1.000000  -1.000000  0.000000  0.000000  0.000000  0.000000
N  8217  -1.000000  -1.000000  N  -1  -1.000000  -1.000000  0.000000  0.000000  0.000000  0.000000
N  8228  -1.000000  -1.000000  N  -1  -1.000000  -1.000000  0.000000  0.000000  0.000000  0.000000
N  8240  -1.000000  -1.000000  N  -1  -1.000000  -1.000000  0.000000  0.000000  0.000000  73.287942
N  8252  -1.000000  -1.000000  N  -1  -1.000000  -1.000000  0.000000  0.000000  0.000000  0.000000
N  8263  -1.000000  -1.000000  N  -1  -1.000000  -1.000000  0.000000  0.000000  0.000000  0.000000
N  8276  -1.000000  -1.000000  N  -1  -1.000000  -1.000000  0.000000  40.800000  36.008902  0.000000
N  8287  -1.000000  -1.000000  N  -1  -1.000000  -1.000000  0.000000  40.800000  0.000000  146.575884
N  8298  -1.000000  -1.000000  N  -1  -1.000000  -1.000000  0.000000  0.000000  0.000000  36.643971
N  8309  -1.000000  -1.000000  N  -1  -1.000000  -1.000000  0.000000  0.000000  0.000000  0.000000
N  8320  -1.000000  -1.000000  N  -1  -1.000000  -1.000000  0.000000  0.000000  0.000000  0.000000
N  8331  -1.000000  -1.000000  N  -1  -1.000000  -1.000000  0.000000  0.000000  0.000000  36.643971
N  8342  -1.000000  -1.000000  N  -1  -1.000000  -1.000000  0.000000  0.000000  0.000000  73.287942
N  8353  -1.000000  -1.000000  N  -1  -1.000000  -1.000000  0.000000  0.000000  0.000000  0.000000
N  8364  -1.000000  -1.000000  N  -1  -1.000000  -1.000000  0.000000  0.000000  0.000000  0.000000
N  8375  -1.000000  -1.000000  N  -1  -1.000000  -1.000000  0.000000  0.000000  0.000000  0.000000
N  8386  -1.000000  -1.000000  N  -1  -1.000000  -1.000000  0.000000  81.600000  0.000000  0.000000
N  8397  -1.000000  -1.000000  N  -1  -1.000000  -1.000000  0.000000  163.200000  0.000000  0.000000
N  8408  -1.000000  -1.000000  N  -1  -1.000000  -1.000000  0.000000  0.000000  0.000000  0.000000
N  8419  -1.000000  -1.000000  N  -1  -1.000000  -1.000000  0.000000  0.000000  36.008902  36.643971
N  8430  -1.000000  -1.000000  N  -1  -1.000000  -1.000000  0.000000  0.000000  108.026705  0.000000
N  8441  -1.000000  -1.000000  N  -1  -1.000000  -1.000000  0.000000  40.800000  0.000000  0.000000
N  8452  -1.000000  -1.000000  N  -1  -1.000000  -1.000000  0.000000  0.000000  0.000000  0.000000
N  8463  -1.000000  -1.000000  N  -1  -1.000000  -1.000000  0.000000  0.000000  0.000000  36.643971
N  8474  -1.000000  -1.000000  N  -1  -1.000000  -1.000000  0.000000  0.000000  0.000000  0.000000
N  8485  -1.000000  -1.000000  N  -1  -1.000000  -1.000000  0.000000  0.000000  0.000000  0.000000
N  8496  -1.000000  -1.000000  N  -1  -1.000000  -1.000000  0.000000  0.000000  0.000000  0.000000
N  8507  -1.000000  -1.000000  N  -1  -1.000000  -1.000000  0.000000  0.000000  0.000000  0.000000
G  8521  576.142425  0.026512  N  -1  -1.000000  -1.000000  0.000000  0.000000  72.017803  0.000000
N  8529  -1.000000  -1.000000  N  -1  -1.000000  -1.000000  0.000000  0.000000  0.000000  0.000000
N  8540  -1.000000  -1.000000  N  -1  -1.000000  -1.000000  0.000000  0.000000  36.008902  0.000000
N  8551  -1.000000  -1.000000  N  -1  -1.000000  -1.000000  0.000000  0.000000  0.000000  146.575884
N  8562  -1.000000  -1.000000  N  -1  -1.000000  -1.000000  0.000000  0.000000  0.000000  0.000000
N  8573  -1.000000  -1.000000  N  -1  -1.000000  -1.000000  0.000000  0.000000  0.000000  0.000000
N  8584  -1.000000  -1.000000  N  -1  -1.000000  -1.000000  0.000000  40.800000  0.000000  0.000000
N  8595  -1.000000  -1.000000  N  -1  -1.000000  -1.000000  0.000000  40.800000  0.000000  0.000000
N  8606  -1.000000  -1.000000  N  -1  -1.000000  -1.000000  0.000000  0.000000  36.008902  0.000000
G  8620  792.195835  0.039967  N  -1  -1.000000  -1.000000  0.000000  40.800000  216.053409  0.000000
N  8628  -1.000000  -1.000000  N  -1  -1.000000  -1.000000  0.000000  0.000000  0.000000  0.000000
N  8639  -1.000000  -1.000000  N  -1  -1.000000  -1.000000  0.000000  0.000000  0.000000  0.000000
N  8648  -1.000000  -1.000000  N  -1  -1.000000  -1.000000  0.000000  0.000000  36.008902  73.287942
N  8661  -1.000000  -1.000000  N  -1  -1.000000  -1.000000  0.000000  0.000000  0.000000  0.000000
N  8673  -1.000000  -1.000000  N  -1  -1.000000  -1.000000  0.000000  0.000000  0.000000  0.000000
G  8689  648.160228  0.035173  N  -1  -1.000000  -1.000000  0.000000  0.000000  144.035606  183.219855
N  8696  -1.000000  -1.000000  N  -1  -1.000000  -1.000000  0.000000  0.000000  0.000000  0.000000
N  8708  -1.000000  -1.000000  N  -1  -1.000000  -1.000000  0.000000  0.000000  0.000000  0.000000
N  8720  -1.000000  -1.000000  N  -1  -1.000000  -1.000000  0.000000  0.000000  0.000000  73.287942
N  8731  -1.000000  -1.000000  N  -1  -1.000000  -1.000000  0.000000  0.000000  0.000000  36.643971
G  8742  1548.382768  0.092882  N  -1  -1.000000  -1.000000  0.000000  0.000000  360.089016  0.000000
N  8755  -1.000000  -1.000000  N  -1  -1.000000  -1.000000  0.000000  0.000000  0.000000  0.000000
N  8767  -1.000000  -1.000000  N  -1  -1.000000  -1.000000  0.000000  0.000000  0.000000  0.000000
N  8779  -1.000000  -1.000000  N  -1  -1.000000  -1.000000  0.000000  0.000000  36.008902  36.643971
N  8791  -1.000000  -1.000000  N  -1  -1.000000  -1.000000  0.000000  0.000000  0.000000  36.643971
N  8803  -1.000000  -1.000000  N  -1  -1.000000  -1.000000  0.000000  0.000000  0.000000  36.643971
N  8814  -1.000000  -1.000000  N  -1  -1.000000  -1.000000  0.000000  0.000000  0.000000  0.000000
N  8826  -1.000000  -1.000000  N  -1  -1.000000  -1.000000  0.000000  0.000000  0.000000  0.000000
N  8838  -1.000000  -1.000000  N  -1  -1.000000  -1.000000  0.000000  0.000000  0.000000  0.000000
G  8851  324.080114  0.031441  N  -1  -1.000000  -1.000000  0.000000  0.000000  72.017803  0.000000
G  8863  432.106819  0.113057  N  -1  -1.000000  -1.000000  0.000000  0.000000  108.026705  0.000000
G  8872  180.044508  0.072528  N  -1  -1.000000  -1.000000  0.000000  0.000000  36.008902  0.000000
G  8889  540.133524  0.307475  N  -1  -1.000000  -1.000000  0.000000  0.000000  144.035606  0.000000
G  8905  108.026705  0.163043  N  -1  -1.000000  -1.000000  0.000000  40.800000  108.026705  0.000000
G  8911  1728.427275  2.874251  N  -1  -1.000000  -1.000000  0.000000  0.000000  288.071213  0.000000
G  8916  648.160228  0.942408  N  -1  -1.000000  -1.000000  0.000000  0.000000  252.062311  0.000000
G  8928  396.097917  0.569948  N  -1  -1.000000  -1.000000  0.000000  40.800000  180.044508  73.287942
G  8932  1008.249244  1.538462  N  -1  -1.000000  -1.000000  0.000000  81.600000  288.071213  0.000000
G  8946  216.053409  0.312500  G  8960  108.026705  0.028641  0.000000  81.600000  72.017803  0.000000
G  8962  108.026705  0.193548  N  -1  -1.000000  -1.000000  0.000000  0.000000  72.017803  0.000000
G  8988  72.017803  0.134228  N  -1  -1.000000  -1.000000  0.000000  0.000000  72.017803  0.000000
G  8992  612.151327  1.223022  G  9001  216.053409  0.125820  0.000000  0.000000  144.035606  0.000000
G  9004  1296.320457  2.384106  N  -1  -1.000000  -1.000000  0.000000  0.000000  324.080114  0.000000
G  9009  144.035606  0.232558  N  -1  -1.000000  -1.000000  0.000000  0.000000  144.035606  0.000000
G  9025  1620.400571  2.601156  N  -1  -1.000000  -1.000000  0.000000  0.000000  396.097917  73.287942
G  9042  1296.320457  2.117647  N  -1  -1.000000  -1.000000  0.000000  0.000000  288.071213  0.000000
G  9056  180.044508  0.265957  N  -1  -1.000000  -1.000000  0.000000  0.000000  36.008902  0.000000
G  9066  720.178031  1.098901  N  -1  -1.000000  -1.000000  0.000000  0.000000  252.062311  0.000000
G  9079  216.053409  0.344828  N  -1  -1.000000  -1.000000  0.000000  0.000000  216.053409  36.643971
G  9081  1296.320457  0.952381  G  9087  144.035606  0.192282  0.000000  0.000000  324.080114  146.575884
G  9083  1296.320457  0.952381  N  -1  -1.000000  -1.000000  0.000000  0.000000  324.080114  256.507798
G  9114  216.053409  0.292683  N  -1  -1.000000  -1.000000  0.000000  0.000000  72.017803  0.000000
G  9131  108.026705  0.154639  N  -1  -1.000000  -1.000000  0.000000  122.400000  108.026705  0.000000
G  9133  144.035606  0.248447  N  -1  -1.000000  -1.000000  0.000000  40.800000  144.035606  0.000000
G  9135  108.026705  0.186335  N  -1  -1.000000  -1.000000  0.000000  0.000000  108.026705  0.000000
G  9154  144.035606  0.336134  G  9169  72.017803  0.162565  0.000000  122.400000  36.008902  0.000000
G  9171  216.053409  0.689655  N  -1  -1.000000  -1.000000  0.000000  122.400000  108.026705  0.000000
G  9175  504.124622  1.590909  N  -1  -1.000000  -1.000000  0.000000  0.000000  144.035606  0.000000
G  9189  180.044508  0.609756  N  -1  -1.000000  -1.000000  0.000000  0.000000  36.008902  0.000000
G  9206  180.044508  0.617284  N  -1  -1.000000  -1.000000  0.000000  0.000000  36.008902  36.643971
G  9221  900.222539  3.676471  N  -1  -1.000000  -1.000000  0.000000  0.000000  252.062311  73.287942
G  9233  180.044508  0.666667  N  -1  -1.000000  -1.000000  0.000000  0.000000  36.008902  0.000000
N  9243  -1.000000  -1.000000  N  -1  -1.000000  -1.000000  0.000000  0.000000  0.000000  36.643971
G  9254  324.080114  1.216216  N  -1  -1.000000  -1.000000  0.000000  0.000000  72.017803  36.643971
G  9269  432.106819  1.500000  N  -1  -1.000000  -1.000000  0.000000  0.000000  108.026705  73.287942
G  9278  180.044508  0.568182  N  -1  -1.000000  -1.000000  0.000000  0.000000  36.008902  36.643971
G  9290  756.186933  2.333333  N  -1  -1.000000  -1.000000  0.000000  0.000000  180.044508  0.000000
G  9300  144.035606  0.373832  N  -1  -1.000000  -1.000000  0.000000  0.000000  72.017803  0.000000
G  9320  432.106819  1.142857  N  -1  -1.000000  -1.000000  0.000000  0.000000  180.044508  0.000000
G  9333  144.035606  0.388350  N  -1  -1.000000  -1.000000  0.000000  0.000000  72.017803  0.000000
G  9342  216.053409  0.588235  N  -1  -1.000000  -1.000000  0.000000  0.000000  72.017803  73.287942
G  9355  216.053409  0.582524  N  -1  -1.000000  -1.000000  0.000000  0.000000  216.053409  0.000000
G  9357  288.071213  0.952381  G  9359  216.053409  0.681603  0.000000  0.000000  288.071213  0.000000
G  9376  360.089016  1.149425  N  -1  -1.000000  -1.000000  0.000000  0.000000  72.017803  0.000000
G  9388  324.080114  1.022727  N  -1  -1.000000  -1.000000  0.000000  0.000000  108.026705  36.643971
G  9399  432.106819  1.411765  N  -1  -1.000000  -1.000000  0.000000  0.000000  108.026705  36.643971
G  9412  1512.373866  4.565217  N  -1  -1.000000  -1.000000  0.000000  0.000000  360.089016  0.000000
G  9424  180.044508  0.442478  N  -1  -1.000000  -1.000000  0.000000  0.000000  36.008902  0.000000
G  9433  1116.275949  2.719298  N  -1  -1.000000  -1.000000  0.000000  0.000000  252.062311  0.000000
G  9452  72.017803  0.150376  N  -1  -1.000000  -1.000000  108.313732  40.800000  72.017803  0.000000
G  9455  648.160228  1.374046  N  -1  -1.000000  -1.000000  0.000000  0.000000  216.053409  0.000000
G  9468  324.080114  0.629371  N  -1  -1.000000  -1.000000  0.000000  0.000000  108.026705  0.000000
G  9479  1548.382768  1.347962  N  -1  -1.000000  -1.000000  180.522887  0.000000  324.080114  0.000000
G  9481  1548.382768  1.347962  N  -1  -1.000000  -1.000000  108.313732  0.000000  360.089016  0.000000
G  9495  288.071213  0.467836  G  9505  72.017803  0.120826  36.104577  0.000000  72.017803  0.000000
G  9509  504.124622  0.823529  N  -1  -1.000000  -1.000000  72.209155  0.000000  144.035606  0.000000
N  9527  -1.000000  -1.000000  N  -1  -1.000000  -1.000000  216.627464  0.000000  0.000000  0.000000
G  9532  144.035606  0.232558  N  -1  -1.000000  -1.000000  216.627464  0.000000  72.017803  73.287942
G  9550  1044.258146  1.010453  N  -1  -1.000000  -1.000000  216.627464  0.000000  144.035606  0.000000
G  9553  1044.258146  1.010453  N  -1  -1.000000  -1.000000  288.836619  0.000000  180.044508  0.000000
G  9569  324.080114  0.708661  N  -1  -1.000000  -1.000000  252.732042  0.000000  72.017803  0.000000
G  9583  540.133524  1.119403  N  -1  -1.000000  -1.000000  288.836619  0.000000  252.062311  109.931913
A  9596  2743.947882  5.816941  G  9602  216.053409  0.334766  469.359506  0.000000  108.026705  36.643971
G  9600  288.071213  0.403629  N  -1  -1.000000  -1.000000  397.150351  0.000000  288.071213  0.000000
A  9619  3574.353162  5.374229  N  -1  -1.000000  -1.000000  397.150351  81.600000  0.000000  0.000000
G  9626  936.231441  0.990608  N  -1  -1.000000  -1.000000  324.941197  0.000000  216.053409  0.000000
A  9641  4549.176752  4.504476  G  9646  144.035606  0.101956  649.882393  0.000000  0.000000  0.000000
A  9647  1191.451054  0.842355  G  9655  756.186933  0.510433  613.777816  0.000000  72.017803  0.000000
A  9664  1444.183096  0.950639  G  9667  792.195835  0.491597  722.091548  40.800000  36.008902  0.000000
A  9684  3502.144008  2.173388  A  9676  613.777816  0.380879  758.196125  204.000000  0.000000  0.000000
A  9695  12203.347160  6.391271  A  9689  324.941197  0.170173  12203.347160  0.000000  180.044508  183.219855
