# Supplementary material for: SNP-PHAGE – High throughput SNP discovery pipeline
Source: BMC Bioinformatics. 2006 Oct 23;7:468. doi: 10.1186/1471-2105-7-468 (PMC1626092; doi:10.1186/1471-2105-7-468)
Supplement: Additional file 2 — Test dataset. This compressed file contains test data for recreating the demo website. It contains the database table entries and chromatogram files to test for proper installation of all functionalities provided. [file 1471-2105-7-468-S2.gz › test_data/TempDataStore/edit_dir/015903.fasta]

>A01_015903Archer_.b_02.ab1 CHROMAT_FILE: A01_015903Archer_.b_02.ab1 PHD_FILE: A01_015903Archer_.b_02.ab1.phd.1 CHEM: term DYE: big TIME: Sun Apr 16 17:38:10 2006
acttaagagaccatgtggtatgtttaataataaactctaatcatcacgat
tcaccgaaaactagggtttgaaatgagagcaagtagcatgcttcgtcaga
agcgaaggactgaatcccaccatggaagtatcaaaatcaatctgcaccaa
cacatcctccaattgataccctccaatcacaatagggttcctcggattct
cacctccatcaacaaaccctaagcacataacatcgtcgttcacctgcacc
atggagtttcttccgtgtatgctccacttcaccatctcgctctgcaggac
cagatcaatgaccggcacgttgggccccacttgggagcttccaacgccgt
tggattcgaagcagagcccaaagggggaaactggatcgacccttttcatg
ctcatagacgaagcggctttcaaataagcgctttcgaagtttgcatagat
cgaggtttggagagtggtgtaaggcaccaccgtgctcagctgagcacccc
cacccaagggggtgtcgaaagaaacctttcnncntnnncaaannnnnnnn
nnnnnnnnnnnnnnnnnnnnnnnnnnnnnnnnnnnnnnnnnnnnnnnnnn
nnnnnnnnnnnnnnnnnnnnnnnnnnnnnnnnnnnnnnnnnnnnnnnnnn
nnnnnnnnnnnnnnnnnnnnnnnnnnnnnnnnnnnnnnnnnnnnnnnnnn
nnnnnnnnnnnnnnnnnnnnnnnnnnnnnnnnnnnnnnnnnnnnnnnnnn
nnnnnnnnnna
>A02_015903Minsoy_.b_06.ab1 CHROMAT_FILE: A02_015903Minsoy_.b_06.ab1 PHD_FILE: A02_015903Minsoy_.b_06.ab1.phd.1 CHEM: term DYE: big TIME: Sun Apr 16 17:38:10 2006
ntatcttaggaaactatgtggtatggttaataataaactctaatcatcac
gattcaccgaaaactagggtttgaaatgagagcaagtagcatgcttcgtc
agaagcgaaggactgaatcccaccatggaagtatcaaaatcaatctgcac
caacacatcctccaattgataccctccaatcacaatagggttcctcggat
tctcacctccatcaacaaaccctaagcacataacatcgtcgttcacctgc
accatggagtttcttccgtgtatgctccacttcaccatctcgctctgcag
gaccagatcaatgaccggcacgttgggccccacttgggagcttccaacgc
cgttggattcgaagcagagcccaaagggggaaactggatcgacccttttc
atgctcatagacgaagcggctttcaaataagcgctttcgaagtttgcata
gatcgaggtttggagagtggtgtaaggcaccaccgtgctcagctgagcac
ccccacccaagggggtgtcgaaagaaaccttttccgnnnggggccannnn
nnnnnnnnnnnnnnnnnnnnnnnnnnnnnnnnnnnnnnnnnnnnnnnnnn
nnnnnnnnnnnnnnnnnnnnnnnnnnnnnnnnnnnnnnnnnnnnnnnnnn
nnnnnnnnnnnnnnnnnnnnnnnnnnnnnnnnnnnnnnnnnnnnnnnnnn
nnnnnnnnnnnnnnnnnnnnnnnnnnnnnnnnnnnnnnnnnnnnnnnnnn
nnnnnnnnnnnnnnnnnnnnnnnnnnnnnnnnn
>A03_015903Noir_1_.b_18.ab1 CHROMAT_FILE: A03_015903Noir_1_.b_18.ab1 PHD_FILE: A03_015903Noir_1_.b_18.ab1.phd.1 CHEM: term DYE: big TIME: Sun Apr 16 17:38:10 2006
ctcttagggacacatgtggtatggtatataataaactataatcatcacga
ttcaccagaaaactagggtttgaaatgagagcaagtagcatgcttcgtca
gaagcgaaggactgaatcccaccatggaagtatcaaaatcaatctgcacc
aacacatcctccaattgataccctccaatcacaatagggttcctcggatt
ctcacctccatcaacaaaccctaagcacataacatcgtcgttcacctgca
ccatggagtttcttccgtgtatgctccacttcaccatctcgctctgcagg
accagatcaatgaccggcacgttgggccccacttgggagcttccaacgcc
gttggattcgaagcagagcccaaagggggaaactggatcgacccttttca
tgctcatagacgaagcggctttcaaataagcgctttcgaagtttgcatag
atcgaggtttggagagtggtgtaaggcaccaccgtgctcagctgagcacc
cccacccaagggggtgtcgaaagaacctttgnnnntnnnnccaaannnnn
nnnnnnnnnnnnnnnnnnnnnnnnnnnnnnnnnnnnnnnnnnnnnnnnnn
nnnnnnnnnnnnnnnnnnnnnnnnnnnnnnnnnnnnnnnnnnnnnnnnnn
nnnnnnnnnnnnnnnnnnnnnnnnnnnnnnnnnnnnnnnnnnnnnnnnnn
nnnnnnnnnnnnnnnnnnnnnnnnnnnnnnnnnnnnnnnnnnnnnnnnnn
nnnnnnnnnnnnnnnnnnnnnnnnnnnnnnnnnnnnnnnnnnnnnnnnnn
nnna
>A04_015903Evans__.b_22.ab1 CHROMAT_FILE: A04_015903Evans__.b_22.ab1 PHD_FILE: A04_015903Evans__.b_22.ab1.phd.1 CHEM: term DYE: big TIME: Sun Apr 16 17:38:10 2006
tttggaacaatttataagggactcatgtggtatggcatataataaactac
aatcatcacgattcaccgaaaactagggtttgaaatgagagcaagtagca
tgcttcgtcagaagcgaaggactgaatcccaccatggaagtatcaaaatc
aatctgcaccaacacatcctccaattgataccctccaatcacaatagggt
tcctcggattctcacctccatcaacaaaccctaagcacataacatcgtcg
ttcacctgcaccatggagtttcttccgtgtatgctccacttcaccatctc
gctctgcaggaccagatcaatgaccggcacgttgggccccacttgggagc
ttccaacgccgttggattcgaagcagagcccaaagggggaaactggatcg
acccttttcatgctcatagacgaagcggctttcaaataagcgctttcgaa
gtttgcatagatcgaggtttggagagtggtgtaaggcaccaccgtgctca
gctgagcacccccacccaagggggtgtcgaaagaaacctttcnnntnnnn
gcaannnnnnnnnnnnnnnnnnnnnnnnnnnnnnnnnnnnnnnnnnnnnn
nnnnnnnnnnnnnnnnnnnnnnnnnnnnnnnnnnnnnnnnnnnnnnnnnn
nnnnnnnnnnnnnnnnnnnnnnnnnnnnnnnnnnnnnnnnnnnnnnnnnn
nnnnnnnnnnnnnnnnnnnnnnnnnnnnnnnnnnnnnnnnnnnnnnnnnn
nnnnnnnnnnnnnnnnnnnnnnnnnnnnnnnnnnnnnnnnnnnnnnnnnn
nnnnnnnnnnnnnnnnna
>A05_015903PI20933.b_34.ab1 CHROMAT_FILE: A05_015903PI20933.b_34.ab1 PHD_FILE: A05_015903PI20933.b_34.ab1.phd.1 CHEM: term DYE: big TIME: Sun Apr 16 17:38:10 2006
aactatagagaatatgtggtatgttataataataaactctaatcatcacg
attcaccagaaaactagggtttgaaatgagagcaagtagcatgcttcgtc
agaagcgaaggactgaatcccaccatggaagtatcaaaatcaatctgcac
caacacatcctccaattgataccctccaatcacaatagggttcctcggat
tctcacctccatcaacaaaccctaagcacataacatcgtcgttcacctgc
accatggagtttcttccgtgtatgctccacttcaccatctcgctctgcag
gaccagatcaatgaccggcacgttgggccccacttgggagcttccaacgc
cgttggattcgaagcagagcccaaagggggaaactggatcgacccttttc
atgctcatagacgaagcggctttcaaataagcgctttcgaagtttgcata
gatcgaggtttggagagtggtgtaaggcaccaccgtgctcagctgagcac
ccccacccaagggggtgtcgaaagaacctttggccnntgnngcaannnnn
nnnnnnnnnnnnnnnnnnnnnnnnnnnnnnnnnnnnnnnnnnnnnnnnnn
nnnnnnnnnnnnnnnnnnnnnnnnnnnnnnnnnnnnnnnnnnnnnnnnnn
nnnnnnnnnnnnnnnnnnnnnnnnnnnnnnnnnnnnnnnnnnnnnnnnnn
nnnnnnnnnnnnnnnnnnnnnnnnnnnnnnnnnnnnnnnnnnnnnnnnnn
nnnnnnnnnnnnnnnnnnnnnnnnnnnnnna
>A06_015903Peking_.b_38.ab1 CHROMAT_FILE: A06_015903Peking_.b_38.ab1 PHD_FILE: A06_015903Peking_.b_38.ab1.phd.1 CHEM: term DYE: big TIME: Sun Apr 16 17:38:10 2006
attttagagaaacctgtggtatggtataataataaactctaatcatcacg
attcaccgaaaactagggtttgtaatgagagcaagtagcatgcttcgtca
gaagcgaaggactgaatcccaccatggaagtatcaaaatcaatctgcacc
aacacatcctccaattgataccctccaatcacaatagggttcctcggatt
ctcacctccatcaacaaaccctaagcacataacatcgtcgttcacctgca
ccatggagtttcttccgtgtatgctccacttcaccatctcgctctgcagg
accagatcaatgaccggcacgttgggccccacttgggagcttccaacgcc
gttggattcgaagcagagcccaaagggggaaactggatcgacccttttca
tgctcatagacgaagcggctttcaaataagcgctttcgaagtttgcatag
atcgaggtttggagagtggtgtaaggcaccaccgtgctcagctgagcacc
cccacccaagggggtgtcgaaagaaaccttttgccnnttnngcaannnnn
nnnnnnnnnnnnnnnnnnnnnnnnnnnnnnnnnnnnnnnnnnnnnnnnnn
nnnnnnnnnnnnnnnnnnnnnnnnnnnnnnnnnnnnnnnnnnnnnnnnnn
nnnnnnnnnnnnnnnnnnnnnnnnnnnnnnnnnnnnnnnnnnnnnnnnnn
nnnnnnnnnnnnnnnnnnnnnnnnnnnnnnnnnnnnnnnnnnnnnnnnnn
nnnnnnnnnnnnnnnnnnna
>A07_015903Archer_.g_51.ab1 CHROMAT_FILE: A07_015903Archer_.g_51.ab1 PHD_FILE: A07_015903Archer_.g_51.ab1.phd.1 CHEM: term DYE: big TIME: Sun Apr 16 17:38:10 2006
tggccgctactccccgctactgtgggggtgcttagctgagcacactggtg
ccttacaccactctccaaacctcgatctatgcaaacttcgaaagcgctta
tttgaaagccgcttcgtctatgagcatgaaaagggtcgatccagtttccc
cctttgggctctgcttcgaatccaacggcgttggaagctcccaagtgggg
cccaacgtgccggtcattgatctggtcctgcagagcgagatggtgaagtg
gagcatacacggaagaaactccatggtgcaggtgaacgacgatgttatgt
gcttagggtttgttgatggaggtgagaatccgaggaaccctattgtgatt
ggagggtatcaattggaggatgtgttggtgcagattgattttgatacttc
catggtgggattcagtccttcgcttctgacgaagcatgctacttgctctc
atttcaaaccctagttttcggtgaatcgtgatgattatagtttattatta
tccataccacatagtttttctttagattaagaagagttttggggagcccc
annnnnnnnnnnnnnnnnnnnnnnnnnnnnnnnnnnnnnnnnnnnnnnnn
nnnnnnnnnnnnnnnnnnnnnnnnnnnnnnnnnnnnnnnnnnnnnnnnnn
nnnnnnnnnnnnnnnnnnnnnnnnnnnnnnnnnnnnnnnnnnnnnnnnnn
nnnnnnnnnnnnnnnnnnnnnnnnnnnnnnnnnnnnnnnnnnnnnnnnnn
nnnnnnnnnnnnnnnnnnnnnnnnnnna
>A08_015903Minsoy_.g_55.ab1 CHROMAT_FILE: A08_015903Minsoy_.g_55.ab1 PHD_FILE: A08_015903Minsoy_.g_55.ab1.phd.1 CHEM: term DYE: big TIME: Sun Apr 16 17:38:10 2006
tgacggctataccgctacgctgtgggggtgcttagctgagcacactggtg
ccttacaccactctccaaacctcgatctatgcaaacttcgaaagcgctta
tttgaaagccgcttcgtctatgagcatgaaaagggtcgatccagtttccc
cctttgggctctgcttcgaatccaacggcgttggaagctcccaagtgggg
cccaacgtgccggtcattgatctggtcctgcagagcgagatggtgaagtg
gagcatacacggaagaaactccatggtgcaggtgaacgacgatgttatgt
gcttagggtttgttgatggaggtgagaatccgaggaaccctattgtgatt
ggagggtatcaattggaggatgtgttggtgcagattgattttgatacttc
catggtgggattcagtccttcgcttctgacgaagcatgctacttgctctc
atttcaaaccctagttttcggtgaatcgtgatgattatagtttattatta
tccataccacatagtttttctttagattaagaagagttttggggagcccc
annnnnnnnnnnnnnnnnnnnnnnnnnnnnnnnnnnnnnnnnnnnnnnnn
nnnnnnnnnnnnnnnnnnnnnnnnnnnnnnnnnnnnnnnnnnnnnnnnnn
nnnnnnnnnnnnnnnnnnnnnnnnnnnnnnnnnnnnnnnnnnnnnnnnnn
nnnnnnnnnnnnnnnnnnnnnnnnnnnnnnnnnnnnnnnnnnnnnnnnnn
nnnnnnnnnnnnnnnnnnnnnnnnnnnnnnnnnnnnnnn
>A09_015903Noir_1_.g_68.ab1 CHROMAT_FILE: A09_015903Noir_1_.g_68.ab1 PHD_FILE: A09_015903Noir_1_.g_68.ab1.phd.1 CHEM: term DYE: big TIME: Sun Apr 16 17:38:10 2006
ttaacctctatccggtaacgtgggggtgcttagctgagcacgctggtgcc
ttacaccactctccaaacctcgatctatgcaaacttcgaaagcgcttatt
tgaaagccgcttcgtctatgagcatgaaaagggtcgatccagtttccccc
tttgggctctgcttcgaatccaacggcgttggaagctcccaagtggggcc
caacgtgccggtcattgatctggtcctgcagagcgagatggtgaagtgga
gcatacacggaagaaactccatggtgcaggtgaacgacgatgttatgtgc
ttagggtttgttgatggaggtgagaatccgaggaaccctattgtgattgg
agggtatcaattggaggatgtgttggtgcagattgattttgatacttcca
tggtgggattcagtccttcgcttctgacgaagcatgctacttgctctcat
ttcaaaccctagttttctggtgaatcgtgatgattatagtttattattat
ccataccacatagtttttctttagattaagaagagtttgggggagcccaa
nncnnnnnnnnnnnnnnnnnnnnnnnnnnnnnnnnnnnnnnnnnnnnnnn
nnnnnnnnnnnnnnnnnnnnnnnnnnnnnnnnnnnnnnnnnnnnnnnnnn
nnnnnnnnnnnnnnnnnnnnnnnnnnnnnnnnnnnnnnnnnnnnnnnnnn
nnnnnnnnnnnnnnnnnnnnnnnnnnnnna
>A10_015903Evans__.g_72.ab1 CHROMAT_FILE: A10_015903Evans__.g_72.ab1 PHD_FILE: A10_015903Evans__.g_72.ab1.phd.1 CHEM: term DYE: big TIME: Sun Apr 16 17:38:10 2006
ttggggctctttctcccggtcgcgtgggggtgctttgctgagccgctggt
gccttacaccactctccaaacctcgatctatgcaaacttcgaaagcgctt
atttgaaagccgcttcgtctatgagcatgaaaagggtcgatccagtttcc
ccctttgggctctgcttcgaatccaacggcgttggaagctcccaagtggg
gcccaacgtgccggtcattgatctggtcctgcagagcgagatggtgaagt
ggagcatacacggaagaaactccatggtgcaggtgaacgacgatgttatg
tgcttagggtttgttgatggaggtgagaatccgaggaaccctattgtgat
tggagggtatcaattggaggatgtgttggtgcagattgattttgatactt
ccatggtgggattcagtccttcgcttctgacgaagcatgctacttgctct
catttcaaaccctagttttcggtgaatcgtgatgattatagtttattatt
atccataccacatagtttttctttagattaagaagagtttgggggaagcc
caannnnnnnnnnnnnnnnccttnnnnnnnnnnnnnnnnnnnnnnnnnnn
nnnnnnnnnnnnnnnnnnnnnnnnnnnnnnnnnnnnnnnnnnnnnnnnnn
nnnnnnnnnnnnnnnnnnnnnnnnnnnnnnnnnnnnnnnnnnnnnnnnnn
nnnnnnnnnnnnnnnnnnnnnnnnnnnnnnnnnnnngngg
>A11_015903PI20933.g_84.ab1 CHROMAT_FILE: A11_015903PI20933.g_84.ab1 PHD_FILE: A11_015903PI20933.g_84.ab1.phd.1 CHEM: term DYE: big TIME: Sun Apr 16 17:38:10 2006
tgaagtacatccccgctactgtgggggtgcctagctgagcacactggtgc
cttacaccactctccaaacctcgatctatgcaaacttcgaaagcgcttat
ttgaaagccgcttcgtctatgagcatgaaaagggtcgatccagtttcccc
ctttgggctctgcttcgaatccaacggcgttggaagctcccaagtggggc
ccaacgtgccggtcattgatctggtcctgcagagcgagatggtgaagtgg
agcatacacggaagaaactccatggtgcaggtgaacgacgatgttatgtg
cttagggtttgttgatggaggtgagaatccgaggaaccctattgtgattg
gagggtatcaattggaggatgtgttggtgcagattgattttgatacttcc
atggtgggattcagtccttcgcttctgacgaagcatgctacttgctctca
tttcaaaccctagttttctggtgaatcgtgatgattatagtttattatta
tccataccacatagtttttctttagattaagaagagtttgagggaaccca
aannnnnnnnnnnnnnnnnnnnnnnnnnnnnnnnnnnnnnnnnnnnnnnn
nnnnnnnnnnnnnnnnnnnnnnnnnnnnnnnnnnnnnnnnnnnnnnnnnn
nnnnnnnnnnnnnnnnnnnnnnnnnnnnnnnnnnnnnnnnnnnnnnnnnn
nnnnnnnnnnnnnnnnnnnnnnnnnnnnnnnnnnnnnnnnnnnnnnnnnn
nnnnnnnnnnnnnnnnnnnnnnnnnnnnnnnnnnnaaaaaa
>A12_015903Peking_.g_88.ab1 CHROMAT_FILE: A12_015903Peking_.g_88.ab1 PHD_FILE: A12_015903Peking_.g_88.ab1.phd.1 CHEM: term DYE: big TIME: Sun Apr 16 17:38:10 2006
ttggacgtctatcccgcaacgctgggggtgcctactgagccgacggtgcc
ttacaccactctccaaacctcgatctattcaaacttcgaaagcgctcatt
tgaaagccgcttcgtctatgagcatgaaaagggtcgatccagtttccccc
tttgggctctgcttcgaatccaacggcgttggaagctcccaagtggggcc
caacgtgccggtcattgatctggtcctgcagagcgagatggtgaagtgga
gcatacacggaagaaactccatggtgcaggtgaacgacgatgttatgtgc
ttagggtttgttgatggaggtgagaatccgaggaaccctattgtgattgg
agggtatcaattggaggatgtgttggtgcagattgattttgatacttcca
tggtgggattcagtccttcgcttctgacgaagcatgctacttgctctcat
ttcaaaccctagttttcggtgaatcgtgatgattatagtttattattatc
cataccacatagtttttctttagattaagaagagtttggggaaggccaaa
nnnnnnnnngnnnnnnnnnnnnnnnnnnnnnnnnnnnnnnnnnnnnnnnn
nnnnnnnnnnnnnnnnnnnngnnnnnnnnnnnnnnnnnnnnnnnnnnnnn
nnnnnnnnnnnnnnnnnnnnnnnnnnnnnnnnnnnnnnnnnnnnnnnnnn
gnnnnnnnngnnnnngnnnngnnnnnnnnggggggggggggggggggggg
ggggggggggggngggggggggggggggggggggggngggggagagaaaa
a
