# Supplementary material for: SNP-PHAGE – High throughput SNP discovery pipeline
Source: BMC Bioinformatics. 2006 Oct 23;7:468. doi: 10.1186/1471-2105-7-468 (PMC1626092; doi:10.1186/1471-2105-7-468)
Supplement: Additional file 2 — Test dataset. This compressed file contains test data for recreating the demo website. It contains the database table entries and chromatogram files to test for proper installation of all functionalities provided. [file 1471-2105-7-468-S2.gz › test_data/TempDataStore/edit_dir/015903.fasta.screen.qual]

>A01_015903Archer_.b_02.ab1 PHD_FILE: A01_015903Archer_.b_02.ab1.phd.1
7 7 7 7 9 16 8 6 6 8 8 10 11 20 14 18 14 14 14 12 14
10 8 9 10 10 21 21 32 30 34 29 33 19 19 10 10 10 19
21 35 35 35 35 35 40 35 35 35 35 39 39 39 39 39 40
51 39 40 40 40 40 39 40 40 56 56 46 42 42 42 46 46
51 51 40 40 40 40 40 46 46 40 40 40 40 37 37 37 40
40 40 40 45 40 40 40 40 40 40 40 35 35 35 35 35 39
40 40 40 40 40 45 51 51 51 40 35 35 35 35 35 45 51
51 51 39 39 39 39 39 39 40 46 46 46 46 40 40 40 40
38 38 38 38 38 39 51 51 40 40 40 40 40 40 45 45 45
45 45 51 56 56 56 51 51 45 45 45 45 45 45 45 45 51
51 43 43 43 43 43 43 51 56 56 56 51 51 43 43 43 43
43 43 43 43 43 43 43 43 43 43 43 43 43 43 43 45 51
51 51 51 51 51 45 45 45 45 45 51 51 51 51 51 51 51
51 51 51 45 45 43 43 51 51 51 51 45 45 45 45 43 43
43 43 36 36 43 43 43 43 56 45 45 45 45 45 51 51 51
51 51 51 51 51 51 51 56 51 43 43 43 43 43 43 43 43
43 43 43 43 43 43 43 56 56 43 43 43 43 43 43 43 43
43 43 43 43 43 43 36 36 45 45 45 45 56 56 43 43 43
43 43 43 43 43 43 43 43 43 46 45 43 43 43 43 36 36
36 36 36 36 46 51 51 43 43 43 43 43 43 43 43 43 43
43 43 43 43 51 51 51 51 45 43 43 43 43 43 46 56 56
51 51 51 51 51 51 51 45 51 51 45 45 45 56 56 51 45
45 45 45 45 45 51 51 45 45 45 45 45 45 56 56 45 51
45 45 40 40 45 45 45 45 45 40 40 40 40 40 40 45 45
45 45 45 45 45 45 45 56 56 51 51 51 51 40 35 35 35
35 35 35 51 51 45 45 45 51 51 45 45 51 51 51 51 51
45 39 40 40 40 40 40 56 56 56 56 56 51 42 42 42 42
42 46 46 45 45 45 45 45 45 45 40 40 40 45 45 45 51
51 40 40 40 40 40 40 45 51 45 45 45 51 51 51 51 51
51 39 40 37 37 37 39 39 35 35 35 39 46 46 56 46 40
40 40 40 39 46 44 34 33 27 25 17 12 8 9 4 0 0 4 0 4
0 0 0 4 8 9 4 0 0 0 0 0 0 0 0 0 0 0 0 0 0 0 0 0 0 0
0 0 0 0 0 0 0 0 0 0 0 0 0 0 0 0 0 0 0 0 0 0 0 0 0 0
0 0 0 0 0 0 0 0 0 0 0 0 0 0 0 0 0 0 0 0 0 0 0 0 0 0
0 0 0 0 0 0 0 0 0 0 0 0 0 0 0 0 0 0 0 0 0 0 0 0 0 0
0 0 0 0 0 0 0 0 0 0 0 0 0 0 0 0 0 0 0 0 0 0 0 0 0 0
0 0 0 0 0 0 0 0 0 0 0 0 0 0 0 0 0 0 0 0 0 0 0 0 0 0
0 0 0 0 0 0 0 0 0 0 0 0 0 0 0 0 0 0 0 0 0 0 0 0 0 0
0 0 0 0 0 0 0 0 0 0 0 0 0 0 0 0 0 0 0 0 0 0 0 0 0 0
0 0 0 0 0 0 0 0 0 0 0 0 0 0 0 0 0 4 
>A02_015903Minsoy_.b_06.ab1 PHD_FILE: A02_015903Minsoy_.b_06.ab1.phd.1
0 4 4 7 6 6 7 9 9 9 7 6 6 6 6 8 13 19 19 24 21 23 17
22 10 9 10 10 21 24 32 40 40 33 33 33 24 24 12 12 11
13 20 24 34 35 31 31 35 35 35 35 35 39 35 35 35 35
35 45 35 35 35 35 35 35 40 46 56 48 42 39 39 42 42
42 42 42 51 40 40 40 40 46 46 51 40 40 46 40 38 35
35 35 39 39 40 40 40 40 40 40 40 40 35 35 35 35 35
39 35 35 35 35 35 40 51 51 46 46 40 40 40 40 40 51
51 56 56 40 39 39 39 39 39 51 51 51 46 46 40 40 40
40 38 38 39 39 39 39 40 40 40 40 40 40 40 40 45 45
45 45 45 51 51 51 51 51 51 51 51 45 45 45 45 45 45
51 56 43 43 43 43 43 43 51 56 56 56 43 43 43 43 43
43 43 43 43 43 45 45 45 43 43 43 43 43 43 45 45 56
56 51 51 51 51 51 51 56 56 56 56 56 56 56 51 51 51
51 51 51 51 51 51 43 43 51 51 51 51 51 51 45 45 45
45 45 45 43 43 43 43 43 43 51 51 51 51 51 45 51 51
51 51 51 51 51 51 51 51 56 51 43 43 43 43 36 36 36
36 36 36 43 43 43 43 43 56 56 43 43 43 43 43 43 43
43 43 43 43 43 43 43 43 43 51 51 51 51 56 56 43 43
43 43 43 43 43 43 43 43 43 43 46 51 51 51 51 51 43
43 43 43 43 43 51 51 51 43 43 43 43 43 43 43 43 43
43 43 43 43 43 51 51 56 56 45 43 43 43 43 43 51 56
56 51 51 51 51 51 51 51 51 56 51 51 51 51 56 56 51
45 45 45 45 45 45 45 45 45 45 45 45 51 51 56 56 40
40 40 40 39 39 45 45 45 45 45 39 35 35 35 35 35 45
51 45 39 35 35 35 39 40 56 56 51 51 45 45 45 40 40
40 39 35 39 46 51 45 51 51 51 51 40 40 37 40 40 40
56 40 45 45 45 45 45 45 51 51 51 56 56 46 42 44 44
44 44 48 48 51 51 51 51 56 56 56 45 45 45 45 45 45
51 51 45 45 45 45 45 40 40 40 45 45 40 51 51 51 51
51 51 39 39 37 37 37 39 39 35 35 35 39 46 40 56 42
37 37 40 40 40 46 46 40 34 32 32 32 29 12 7 4 4 7 4
0 0 0 4 7 7 7 7 7 4 0 0 0 0 0 0 0 0 0 0 0 0 0 0 0 0
0 0 0 0 0 0 0 0 0 0 0 0 0 0 0 0 0 0 0 0 0 0 0 0 0 0
0 0 0 0 0 0 0 0 0 0 0 0 0 0 0 0 0 0 0 0 0 0 0 0 0 0
0 0 0 0 0 0 0 0 0 0 0 0 0 0 0 0 0 0 0 0 0 0 0 0 0 0
0 0 0 0 0 0 0 0 0 0 0 0 0 0 0 0 0 0 0 0 0 0 0 0 0 0
0 0 0 0 0 0 0 0 0 0 0 0 0 0 0 0 0 0 0 0 0 0 0 0 0 0
0 0 0 0 0 0 0 0 0 0 0 0 0 0 0 0 0 0 0 0 0 0 0 0 0 0
0 0 0 0 0 0 0 0 0 0 0 0 0 0 0 0 0 0 0 0 0 0 0 0 0 0
0 0 0 0 0 0 0 0 0 0 0 0 0 0 0 0 0 0 0 0 0 0 0 0 0 0
0 0 0 0 0 0 0 0 0 0 0 0 0 
>A03_015903Noir_1_.b_18.ab1 PHD_FILE: A03_015903Noir_1_.b_18.ab1.phd.1
6 9 9 6 10 12 9 12 9 9 6 6 6 6 8 12 19 24 18 13 13
9 17 9 9 9 9 11 23 17 26 24 24 24 22 20 13 11 11 11
18 20 29 35 35 35 39 35 35 35 35 35 39 39 39 35 35
40 40 34 34 35 35 35 35 37 37 56 56 40 37 37 37 37
46 46 46 42 42 26 26 26 46 46 40 40 39 39 37 37 37
37 39 40 40 45 40 40 40 46 46 40 35 35 35 35 35 35
37 35 35 35 35 35 39 46 46 51 40 35 35 35 35 35 40
46 56 56 35 35 35 35 35 35 40 46 46 46 46 40 40 40
40 38 38 38 38 38 39 40 40 43 43 43 43 43 43 45 45
45 45 43 51 56 51 51 51 51 51 51 43 43 43 43 43 43
43 51 43 43 43 43 43 43 51 56 56 56 43 43 43 43 43
43 43 43 43 43 43 43 43 43 43 43 43 43 43 43 43 43
51 51 51 51 45 45 45 45 45 45 45 51 51 51 51 51 51
51 51 51 51 51 51 43 43 51 51 51 51 51 51 45 45 45
45 45 45 43 43 43 43 43 43 56 56 56 56 56 51 51 51
51 51 51 51 51 51 51 51 56 51 43 43 43 43 43 43 43
43 43 43 43 43 43 43 43 51 45 43 43 43 43 43 43 43
43 43 43 43 43 43 43 43 43 51 51 51 51 56 56 51 51
43 43 43 43 43 43 43 43 43 43 46 51 43 43 43 43 36
36 36 36 36 36 46 56 45 43 43 36 36 36 36 43 36 43
43 43 43 43 43 51 51 51 51 51 45 45 45 45 45 51 56
56 45 45 45 45 45 45 51 45 51 45 45 45 45 51 51 51
45 45 45 45 45 45 45 45 45 45 45 45 51 51 56 56 45
45 45 45 40 40 45 45 45 45 45 39 39 38 35 35 39 45
45 40 39 39 39 39 39 40 56 56 51 51 51 51 40 39 39
39 39 39 39 45 45 45 45 45 51 51 45 45 51 51 51 51
51 45 40 45 45 45 45 45 51 51 51 56 56 45 40 40 40
40 38 45 46 45 45 51 45 45 45 45 40 40 40 45 45 45
51 45 39 39 39 39 39 40 45 51 51 45 45 51 51 51 51
51 51 40 46 46 46 51 51 39 35 35 35 39 46 51 56 56
40 40 40 40 40 29 28 27 27 27 26 20 13 11 4 0 0 0 0
4 0 0 0 0 4 6 6 6 4 0 0 0 0 0 0 0 0 0 0 0 0 0 0 0 0
0 0 0 0 0 0 0 0 0 0 0 0 0 0 0 0 0 0 0 0 0 0 0 0 0 0
0 0 0 0 0 0 0 0 0 0 0 0 0 0 0 0 0 0 0 0 0 0 0 0 0 0
0 0 0 0 0 0 0 0 0 0 0 0 0 0 0 0 0 0 0 0 0 0 0 0 0 0
0 0 0 0 0 0 0 0 0 0 0 0 0 0 0 0 0 0 0 0 0 0 0 0 0 0
0 0 0 0 0 0 0 0 0 0 0 0 0 0 0 0 0 0 0 0 0 0 0 0 0 0
0 0 0 0 0 0 0 0 0 0 0 0 0 0 0 0 0 0 0 0 0 0 0 0 0 0
0 0 0 0 0 0 0 0 0 0 0 0 0 0 0 0 0 0 0 0 0 0 0 0 0 0
0 0 0 0 0 0 0 0 0 0 0 0 0 0 0 0 0 0 0 0 0 0 0 0 0 0
0 0 0 0 0 0 0 0 0 0 0 0 0 0 0 0 0 0 0 0 0 0 0 0 0 0
0 0 0 0 0 0 0 0 4 
>A04_015903Evans__.b_22.ab1 PHD_FILE: A04_015903Evans__.b_22.ab1.phd.1
9 9 7 6 6 4 6 4 4 6 6 6 6 6 6 6 6 8 8 8 9 6 6 6 6 8
12 16 25 19 20 13 15 9 6 6 6 8 8 19 21 25 27 29 33
33 24 17 11 11 11 19 19 29 32 29 29 35 39 39 40 40
46 40 40 40 40 40 51 39 40 40 40 39 39 40 40 56 56
46 42 42 42 42 42 42 46 46 46 42 42 42 46 46 51 46
46 46 46 46 35 39 39 39 39 40 51 51 51 51 51 51 40
39 39 39 39 39 39 35 35 35 35 35 40 51 51 51 40 35
35 35 35 35 45 51 56 56 40 39 39 39 39 39 40 46 46
46 46 40 40 40 40 38 38 38 38 39 39 40 40 40 40 40
40 40 40 56 56 56 56 56 56 56 56 56 51 51 45 45 43
43 43 43 43 43 51 51 51 51 51 51 51 51 51 51 51 51
43 43 43 43 43 43 43 43 43 43 45 45 45 45 45 45 45
45 45 51 56 56 56 56 56 56 56 51 45 45 45 45 45 51
56 56 51 51 51 51 51 51 51 51 51 43 43 51 51 45 45
45 45 43 45 45 45 45 45 43 43 43 43 43 43 46 43 43
43 43 43 56 56 56 56 45 45 45 45 45 45 51 45 43 43
43 43 43 43 43 43 43 43 43 43 43 43 43 45 45 43 43
43 43 43 43 43 43 43 43 43 43 43 43 43 43 51 51 51
51 56 56 51 51 43 43 43 43 43 43 43 43 43 43 46 51
51 51 51 51 43 36 36 36 36 36 46 45 45 43 43 43 43
43 43 43 43 45 45 45 45 45 51 56 56 51 51 51 45 45
45 45 45 45 56 56 56 56 51 51 51 51 56 45 51 51 51
45 45 56 56 51 45 45 45 45 45 45 51 51 45 45 45 45
45 45 56 56 51 51 51 51 40 40 45 45 45 45 45 39 39
35 35 35 39 45 45 40 39 39 39 39 39 40 56 56 51 51
45 45 40 39 39 39 39 39 39 51 51 45 51 51 51 51 45
45 51 51 51 51 56 51 45 45 45 45 45 45 51 45 45 45
45 45 40 43 40 38 38 45 45 40 40 51 45 45 45 51 45
45 45 45 45 45 45 45 45 45 45 45 45 40 40 40 40 40
40 51 51 51 51 51 51 40 40 46 46 46 46 40 39 40 40
40 46 46 48 46 39 39 39 36 33 40 48 25 32 29 19 9 9
10 9 4 0 0 0 4 0 0 0 0 4 6 6 4 0 0 0 0 0 0 0 0 0 0
0 0 0 0 0 0 0 0 0 0 0 0 0 0 0 0 0 0 0 0 0 0 0 0 0 0
0 0 0 0 0 0 0 0 0 0 0 0 0 0 0 0 0 0 0 0 0 0 0 0 0 0
0 0 0 0 0 0 0 0 0 0 0 0 0 0 0 0 0 0 0 0 0 0 0 0 0 0
0 0 0 0 0 0 0 0 0 0 0 0 0 0 0 0 0 0 0 0 0 0 0 0 0 0
0 0 0 0 0 0 0 0 0 0 0 0 0 0 0 0 0 0 0 0 0 0 0 0 0 0
0 0 0 0 0 0 0 0 0 0 0 0 0 0 0 0 0 0 0 0 0 0 0 0 0 0
0 0 0 0 0 0 0 0 0 0 0 0 0 0 0 0 0 0 0 0 0 0 0 0 0 0
0 0 0 0 0 0 0 0 0 0 0 0 0 0 0 0 0 0 0 0 0 0 0 0 0 0
0 0 0 0 0 0 0 0 0 0 0 0 0 0 0 0 0 0 0 0 0 0 0 0 0 0
0 0 0 0 0 0 0 0 0 0 0 0 0 0 0 0 0 0 0 4 
>A05_015903PI20933.b_34.ab1 PHD_FILE: A05_015903PI20933.b_34.ab1.phd.1
6 6 6 6 6 6 8 8 6 6 8 6 6 6 10 19 24 32 34 34 24 24
9 9 9 11 10 22 22 42 42 42 37 29 32 19 19 9 9 10 19
21 32 35 35 35 39 40 39 39 39 39 39 39 39 39 35 35
45 45 35 35 39 39 39 39 40 46 56 56 46 42 42 42 46
46 51 51 51 40 40 40 40 46 46 40 40 40 40 37 35 35
35 35 35 35 40 40 40 40 46 46 46 39 39 39 39 39 39
46 40 40 40 40 40 40 40 46 46 40 35 35 35 35 35 45
51 56 56 40 39 39 39 39 39 40 40 40 40 40 40 40 40
40 38 38 38 38 39 39 40 43 43 43 43 43 43 43 45 45
45 45 45 51 51 51 51 51 43 43 43 43 43 43 43 43 43
43 51 43 43 43 43 43 43 51 51 51 51 51 51 43 43 43
43 43 43 43 43 45 45 45 43 43 43 43 43 43 43 43 51
56 56 56 56 51 45 45 45 45 45 45 51 51 51 51 51 51
51 51 51 51 51 51 43 43 51 51 45 45 45 45 43 45 43
43 43 43 43 43 43 43 43 43 56 56 56 56 56 51 51 51
51 51 45 45 45 45 45 45 56 51 43 43 43 43 36 36 36
36 36 36 43 43 43 43 43 45 45 43 43 43 43 43 43 43
43 43 43 43 43 43 43 43 43 43 43 43 43 51 56 43 43
43 43 43 43 43 43 43 43 43 43 46 51 51 51 51 51 43
43 43 43 43 43 46 51 51 43 43 43 43 43 43 43 43 43
43 43 43 43 43 51 51 51 51 51 45 45 45 45 45 45 56
56 56 56 51 51 51 51 51 45 51 51 51 45 45 56 56 45
43 43 43 43 43 51 51 45 40 40 40 40 45 45 56 56 45
51 45 45 40 40 40 40 40 40 45 45 40 40 40 40 40 45
45 40 39 39 39 39 39 40 56 56 51 51 45 45 40 39 39
39 39 39 39 51 51 45 45 45 51 51 45 45 51 51 51 51
51 45 40 51 45 45 45 45 56 56 56 56 56 45 40 40 40
40 40 45 46 45 45 45 45 45 45 45 40 40 40 45 45 45
51 45 39 39 39 39 39 40 40 40 40 40 40 51 51 51 51
51 51 39 39 40 40 40 40 40 35 35 35 39 46 46 48 48
46 44 44 40 40 25 19 8 8 10 19 19 12 11 4 6 6 4 0 0
4 4 0 0 4 7 7 4 0 0 0 0 0 0 0 0 0 0 0 0 0 0 0 0 0 0
0 0 0 0 0 0 0 0 0 0 0 0 0 0 0 0 0 0 0 0 0 0 0 0 0 0
0 0 0 0 0 0 0 0 0 0 0 0 0 0 0 0 0 0 0 0 0 0 0 0 0 0
0 0 0 0 0 0 0 0 0 0 0 0 0 0 0 0 0 0 0 0 0 0 0 0 0 0
0 0 0 0 0 0 0 0 0 0 0 0 0 0 0 0 0 0 0 0 0 0 0 0 0 0
0 0 0 0 0 0 0 0 0 0 0 0 0 0 0 0 0 0 0 0 0 0 0 0 0 0
0 0 0 0 0 0 0 0 0 0 0 0 0 0 0 0 0 0 0 0 0 0 0 0 0 0
0 0 0 0 0 0 0 0 0 0 0 0 0 0 0 0 0 0 0 0 0 0 0 0 0 0
0 0 0 0 0 0 0 0 0 0 0 0 0 0 0 0 0 0 0 0 0 0 0 0 0 0
0 0 0 0 0 0 0 0 0 4 
>A06_015903Peking_.b_38.ab1 PHD_FILE: A06_015903Peking_.b_38.ab1.phd.1
9 9 11 9 9 9 9 9 6 6 6 7 7 7 9 24 24 32 32 32 24 19
10 11 8 8 8 17 19 40 40 36 32 29 29 19 16 8 8 8 8 19
21 35 35 35 35 40 35 35 35 35 39 35 35 35 35 35 45
39 40 40 40 40 40 46 46 56 48 30 23 9 9 9 26 30 46
51 51 51 51 51 51 51 51 46 46 46 35 35 37 37 35 39
40 45 40 40 40 40 40 40 35 35 35 35 35 35 40 40 40
40 40 40 40 40 46 46 46 40 40 40 40 40 40 40 56 56
40 39 39 39 39 39 40 40 40 40 40 40 40 40 40 38 38
38 38 38 39 40 40 40 46 51 51 51 51 56 56 56 56 56
56 56 51 51 43 43 43 43 43 43 45 45 45 45 51 51 43
43 43 43 43 43 51 51 51 51 43 43 43 43 43 43 43 43
43 43 45 45 45 43 43 43 43 43 43 45 45 51 56 51 51
51 51 51 45 45 45 45 45 51 51 51 51 51 51 51 51 51
56 51 51 45 45 51 51 45 45 45 43 43 45 43 43 43 43
43 43 51 51 51 51 56 56 56 56 56 51 51 51 45 45 43
43 43 43 45 45 51 45 43 43 43 43 43 43 43 43 43 43
43 40 43 43 43 56 56 43 43 43 43 43 43 43 45 45 45
43 43 43 43 43 43 51 51 51 51 56 56 43 43 43 43 43
43 43 43 43 43 43 43 46 51 51 51 51 51 43 36 36 36
36 36 46 51 51 43 43 43 43 43 43 43 43 43 43 43 43
43 43 45 45 51 51 51 45 45 45 45 45 45 56 51 45 45
45 45 45 45 56 51 56 56 56 51 51 56 56 45 43 43 43
43 43 45 51 51 45 45 45 45 45 45 56 56 51 51 45 45
40 40 45 45 45 45 51 45 40 37 37 37 40 45 51 51 45
45 45 45 45 45 56 56 51 51 51 51 40 39 39 35 35 35
39 45 45 45 45 45 56 56 51 51 42 51 44 46 56 51 45
51 40 40 40 40 40 45 51 56 56 51 43 56 56 44 44 48
48 51 51 51 51 51 51 51 51 51 45 40 40 40 40 40 45
45 45 45 45 45 45 45 45 45 40 51 51 51 51 51 51 39
35 35 35 37 40 46 40 40 40 40 46 40 40 40 34 34 32
32 32 40 48 25 25 25 32 32 29 19 10 10 4 7 4 0 0 4
4 0 0 4 9 7 4 0 0 0 0 0 0 0 0 0 0 0 0 0 0 0 0 0 0 0
0 0 0 0 0 0 0 0 0 0 0 0 0 0 0 0 0 0 0 0 0 0 0 0 0 0
0 0 0 0 0 0 0 0 0 0 0 0 0 0 0 0 0 0 0 0 0 0 0 0 0 0
0 0 0 0 0 0 0 0 0 0 0 0 0 0 0 0 0 0 0 0 0 0 0 0 0 0
0 0 0 0 0 0 0 0 0 0 0 0 0 0 0 0 0 0 0 0 0 0 0 0 0 0
0 0 0 0 0 0 0 0 0 0 0 0 0 0 0 0 0 0 0 0 0 0 0 0 0 0
0 0 0 0 0 0 0 0 0 0 0 0 0 0 0 0 0 0 0 0 0 0 0 0 0 0
0 0 0 0 0 0 0 0 0 0 0 0 0 0 0 0 0 0 0 0 0 0 0 0 0 0
0 0 0 0 0 0 0 0 0 0 0 0 0 0 0 0 0 0 0 0 0 0 0 4 
>A07_015903Archer_.g_51.ab1 PHD_FILE: A07_015903Archer_.g_51.ab1.phd.1
6 6 9 9 6 6 4 8 6 6 6 6 8 14 10 10 10 10 6 6 6 12 10
11 24 25 25 24 29 15 7 7 7 7 10 11 13 16 16 19 13 13
9 7 7 7 9 20 24 36 39 39 34 34 34 34 34 34 39 39 40
40 40 39 40 40 40 39 39 39 39 39 39 40 40 29 30 29
29 29 35 35 39 39 40 40 40 40 51 51 40 40 40 35 32
32 29 29 29 32 39 40 40 40 40 40 46 45 35 34 34 34
34 34 40 51 39 39 39 39 39 39 51 51 51 51 51 51 51
51 51 56 56 51 40 35 35 35 35 35 39 51 51 51 51 51
51 51 51 51 56 56 56 56 56 51 40 39 39 39 35 35 35
35 35 35 38 39 39 39 46 46 46 39 40 40 39 39 39 39
39 40 56 56 51 43 35 35 35 35 35 43 56 56 56 56 56
43 43 43 43 43 43 43 43 43 43 43 43 43 43 43 45 45
45 45 45 45 51 51 51 51 51 51 51 51 51 43 43 43 43
43 43 45 45 45 45 43 43 51 51 51 51 56 56 56 56 56
56 56 51 51 51 51 51 51 51 43 43 43 43 43 43 51 51
43 36 36 36 36 36 45 56 56 56 51 51 51 51 51 51 56
56 43 35 35 35 35 35 36 43 43 43 56 56 56 56 56 43
43 43 43 43 43 43 51 51 56 56 56 56 56 56 56 56 56
56 56 56 56 56 56 56 56 56 56 56 56 45 45 45 45 45
45 43 43 43 43 43 43 51 51 51 56 56 56 51 51 51 51
51 51 56 56 56 56 56 56 56 56 56 56 56 56 56 56 56
56 56 56 56 56 56 56 56 56 56 45 45 45 45 43 43 51
51 51 56 56 56 56 56 56 56 56 51 51 51 51 51 51 56
56 56 56 56 56 56 56 56 56 56 56 56 56 56 56 56 56
51 45 45 45 45 45 45 51 51 40 40 40 40 40 45 56 56
51 40 40 40 40 40 40 40 40 40 40 40 40 45 56 56 56
40 40 40 40 40 40 51 51 51 51 51 51 51 51 56 56 56
56 51 51 56 56 45 45 45 40 40 40 56 56 56 51 51 51
40 40 45 51 45 45 45 45 45 45 40 40 40 40 40 40 51
51 45 45 45 45 45 45 45 45 56 56 56 56 51 51 56 56
51 51 51 51 51 40 40 40 40 40 40 56 56 48 48 48 48
27 24 9 9 9 7 7 13 19 9 12 8 8 4 0 0 0 0 0 0 0 0 0
0 0 0 0 0 0 0 0 0 0 0 0 0 0 0 0 0 0 0 0 0 0 0 0 0 0
0 0 0 0 0 0 0 0 0 0 0 0 0 0 0 0 0 0 0 0 0 0 0 0 0 0
0 0 0 0 0 0 0 0 0 0 0 0 0 0 0 0 0 0 0 0 0 0 0 0 0 0
0 0 0 0 0 0 0 0 0 0 0 0 0 0 0 0 0 0 0 0 0 0 0 0 0 0
0 0 0 0 0 0 0 0 0 0 0 0 0 0 0 0 0 0 0 0 0 0 0 0 0 0
0 0 0 0 0 0 0 0 0 0 0 0 0 0 0 0 0 0 0 0 0 0 0 0 0 0
0 0 0 0 0 0 0 0 0 0 0 0 0 0 0 0 0 0 0 0 0 0 0 0 0 0
0 0 0 0 0 0 0 0 0 0 0 0 0 0 0 0 0 0 0 0 0 0 0 0 0 0
0 0 0 0 0 0 0 0 0 4 
>A08_015903Minsoy_.g_55.ab1 PHD_FILE: A08_015903Minsoy_.g_55.ab1.phd.1
4 9 9 9 4 4 8 8 6 6 6 8 9 6 7 9 10 9 8 7 7 10 15 17
40 40 40 29 32 19 15 8 8 8 9 13 12 17 16 19 18 14 9
9 7 7 11 23 21 25 29 32 27 29 31 29 29 32 39 39 39
39 39 39 39 42 40 37 40 37 35 35 31 31 35 35 35 35
37 37 37 37 40 37 37 37 37 37 56 46 42 42 35 32 29
32 29 29 29 35 39 40 40 40 40 40 40 45 35 35 35 35
35 35 40 40 40 40 40 40 40 40 51 51 51 51 51 51 51
51 51 56 56 56 45 35 35 35 35 35 39 51 51 51 51 51
51 51 51 51 56 56 56 56 56 51 40 39 39 39 35 35 35
35 35 35 40 45 45 45 51 51 51 40 40 39 38 38 38 38
38 46 56 56 43 43 43 43 43 43 43 46 56 56 56 56 56
43 43 43 43 43 43 35 35 35 35 35 43 45 45 45 51 51
56 56 56 56 56 51 51 51 51 51 51 56 56 43 43 43 43
43 43 45 45 45 45 43 43 51 51 51 51 56 56 56 56 56
56 56 51 51 51 51 51 51 51 43 43 43 43 43 43 51 51
43 43 43 43 43 43 51 56 56 56 46 45 45 45 45 45 56
56 43 36 36 36 36 36 43 43 43 45 51 51 45 45 45 43
43 43 43 43 43 43 56 56 56 56 56 56 56 56 56 56 56
56 56 56 56 56 56 56 56 56 56 51 51 43 43 43 43 45
45 43 43 43 43 43 43 45 45 45 51 51 51 51 56 56 56
56 56 56 56 56 56 56 56 56 56 56 56 56 56 51 51 51
51 51 56 56 56 51 56 56 56 56 51 56 56 56 56 56 56
56 56 56 56 56 56 56 56 56 56 51 51 51 51 51 51 56
56 56 56 56 56 56 56 56 56 56 51 51 51 51 51 51 51
51 45 40 40 40 40 40 45 51 40 40 37 37 37 40 51 56
51 40 40 40 40 40 40 40 40 40 40 40 40 45 56 56 56
51 51 51 51 51 51 56 56 56 56 51 51 51 51 51 51 46
46 42 44 47 56 46 45 45 40 40 40 56 56 56 51 51 51
45 45 45 51 40 40 40 40 40 40 45 45 45 45 45 51 56
56 56 56 56 56 56 56 56 56 56 56 56 56 51 51 56 56
51 51 45 40 40 40 40 40 51 40 40 56 56 40 40 48 48
27 24 10 9 9 7 7 10 10 7 10 7 7 4 0 0 0 0 0 0 0 0 0
0 0 0 0 0 0 0 0 0 0 0 0 0 0 0 0 0 0 0 0 0 0 0 0 0 0
0 0 0 0 0 0 0 0 0 0 0 0 0 0 0 0 0 0 0 0 0 0 0 0 0 0
0 0 0 0 0 0 0 0 0 0 0 0 0 0 0 0 0 0 0 0 0 0 0 0 0 0
0 0 0 0 0 0 0 0 0 0 0 0 0 0 0 0 0 0 0 0 0 0 0 0 0 0
0 0 0 0 0 0 0 0 0 0 0 0 0 0 0 0 0 0 0 0 0 0 0 0 0 0
0 0 0 0 0 0 0 0 0 0 0 0 0 0 0 0 0 0 0 0 0 0 0 0 0 0
0 0 0 0 0 0 0 0 0 0 0 0 0 0 0 0 0 0 0 0 0 0 0 0 0 0
0 0 0 0 0 0 0 0 0 0 0 0 0 0 0 0 0 0 0 0 0 0 0 0 0 0
0 0 0 0 0 0 0 0 0 0 0 0 0 0 0 0 0 0 0 0 0 
>A09_015903Noir_1_.g_68.ab1 PHD_FILE: A09_015903Noir_1_.g_68.ab1.phd.1
9 9 9 9 13 8 9 8 6 6 6 10 8 7 8 9 8 8 9 19 19 27 31
31 31 19 27 14 10 10 9 8 12 15 13 16 15 19 19 14 13
9 7 7 9 16 21 32 39 34 34 34 40 34 34 34 39 39 39 39
39 40 40 46 40 39 39 39 39 39 34 34 35 24 29 26 29
29 32 32 40 40 40 40 40 40 51 51 51 51 45 35 35 35
35 35 35 39 39 40 40 40 40 40 40 45 35 34 34 34 34
34 40 51 39 39 39 39 39 40 51 51 51 51 51 51 51 51
51 56 56 56 45 35 35 35 35 35 39 51 51 51 40 40 40
40 46 40 56 56 56 56 56 46 35 35 35 35 35 35 35 35
35 35 39 45 45 45 51 51 46 39 39 39 38 38 39 39 39
40 56 56 51 43 43 43 43 43 43 51 45 45 40 40 40 43
43 43 43 43 43 35 35 35 35 35 43 45 45 45 45 45 51
51 51 51 56 56 56 56 56 56 56 56 56 43 43 43 43 43
43 45 43 43 43 43 43 45 45 45 45 51 51 51 51 56 56
56 56 56 56 56 51 45 45 43 43 43 43 43 43 51 51 43
36 36 36 36 36 45 56 56 51 45 45 45 45 45 51 56 56
36 31 31 31 31 31 36 43 43 45 51 51 45 45 45 43 43
43 43 43 43 43 51 51 56 56 56 56 56 56 56 56 51 51
51 51 51 51 51 51 56 56 56 51 51 43 43 43 43 43 43
43 43 43 43 43 43 45 45 45 56 56 56 51 51 51 51 51
56 56 56 51 51 51 51 51 51 56 56 56 56 56 51 51 51
51 51 51 56 56 56 56 56 56 45 45 45 45 45 51 56 56
56 56 56 56 56 56 56 56 56 51 51 51 51 45 45 51 51
51 51 56 56 40 45 45 45 45 45 51 51 56 56 56 56 51
45 45 45 45 45 45 51 51 40 40 37 37 37 40 45 51 51
39 39 39 39 39 39 40 40 45 45 45 45 45 51 51 56 51
51 51 51 51 45 51 51 51 51 51 56 56 56 56 56 56 56
56 56 56 56 56 51 45 45 45 45 45 56 56 56 51 51 51
45 45 45 51 45 45 45 40 40 40 40 40 40 45 45 51 51
51 51 51 51 51 51 56 56 56 56 56 56 56 56 56 56 56
40 40 40 40 40 40 40 40 40 37 40 56 48 46 46 27 21
9 9 9 9 10 13 10 10 11 9 10 8 11 4 0 0 4 0 0 0 0 0
0 0 0 0 0 0 0 0 0 0 0 0 0 0 0 0 0 0 0 0 0 0 0 0 0 0
0 0 0 0 0 0 0 0 0 0 0 0 0 0 0 0 0 0 0 0 0 0 0 0 0 0
0 0 0 0 0 0 0 0 0 0 0 0 0 0 0 0 0 0 0 0 0 0 0 0 0 0
0 0 0 0 0 0 0 0 0 0 0 0 0 0 0 0 0 0 0 0 0 0 0 0 0 0
0 0 0 0 0 0 0 0 0 0 0 0 0 0 0 0 0 0 0 0 0 0 0 0 0 0
0 0 0 0 0 0 0 0 0 0 0 0 0 0 0 0 0 0 0 0 0 0 0 0 0 0
0 0 0 0 0 0 0 0 0 0 0 0 0 0 0 4 
>A10_015903Evans__.g_72.ab1 PHD_FILE: A10_015903Evans__.g_72.ab1.phd.1
9 9 9 9 6 7 4 8 8 6 6 6 6 8 11 13 6 6 6 8 9 9 10 14
25 16 16 21 24 18 24 18 23 12 9 9 10 14 10 14 13 8
8 8 9 7 7 9 18 21 28 29 30 29 29 30 32 29 29 35 39
39 40 40 39 39 40 40 39 39 39 39 39 34 35 35 32 34
35 37 37 37 37 40 40 40 40 40 40 51 51 51 51 40 33
33 33 32 32 32 40 40 40 40 40 40 40 40 45 35 35 35
35 35 35 40 40 40 40 40 40 40 40 51 51 51 51 51 51
51 51 51 56 56 56 45 35 35 35 35 35 39 51 51 51 51
51 51 51 51 51 56 56 56 56 56 51 40 39 39 39 35 35
35 35 35 35 40 45 45 45 51 51 46 38 38 38 38 38 39
39 39 40 56 56 43 43 43 43 43 43 43 46 56 56 56 56
56 43 43 43 43 43 43 35 35 35 35 35 43 45 45 45 45
45 51 51 51 51 56 56 56 56 56 56 56 56 56 43 43 43
43 43 43 43 43 43 43 43 43 51 51 45 45 51 51 51 51
56 56 56 51 51 51 51 51 45 45 43 43 43 43 43 43 51
51 43 36 36 36 36 36 45 56 56 56 51 45 45 45 45 45
51 56 36 31 31 31 31 31 36 43 43 45 51 51 45 45 45
43 43 43 43 43 43 43 45 45 56 56 56 56 56 56 56 56
51 51 51 51 51 51 51 51 56 56 56 56 56 45 45 43 43
43 43 43 43 43 43 43 43 51 51 51 56 56 56 51 51 51
51 51 56 56 56 56 56 56 56 56 56 56 56 56 56 51 51
51 51 51 51 51 51 51 56 56 56 56 45 51 51 45 45 45
51 51 51 51 51 51 51 56 51 56 56 45 45 45 45 43 43
51 51 45 45 42 42 42 46 46 51 51 51 51 51 51 51 56
56 56 51 40 40 40 40 40 45 51 45 45 40 40 40 51 56
56 56 45 40 40 40 40 40 40 40 40 40 40 40 45 56 56
56 51 51 51 51 51 51 56 56 56 56 51 51 51 51 51 51
56 56 56 56 56 56 45 45 45 45 45 45 56 56 56 51 51
51 45 45 45 51 40 40 35 35 39 35 35 35 40 40 40 40
40 45 45 51 51 51 51 51 51 46 56 56 56 56 51 51 56
56 51 51 51 51 51 39 39 35 35 35 35 56 48 48 46 33
19 19 9 9 9 8 10 8 6 6 6 6 6 6 8 4 0 0 0 0 0 0 0 0
0 0 0 0 0 0 0 0 4 6 6 4 0 0 0 0 0 0 0 0 0 0 0 0 0 0
0 0 0 0 0 0 0 0 0 0 0 0 0 0 0 0 0 0 0 0 0 0 0 0 0 0
0 0 0 0 0 0 0 0 0 0 0 0 0 0 0 0 0 0 0 0 0 0 0 0 0 0
0 0 0 0 0 0 0 0 0 0 0 0 0 0 0 0 0 0 0 0 0 0 0 0 0 0
0 0 0 0 0 0 0 0 0 0 0 0 0 0 0 0 0 0 0 0 0 0 0 0 0 0
0 0 0 0 0 0 0 0 0 0 0 0 0 0 0 0 0 0 0 0 0 0 0 0 0 0
0 0 0 0 0 0 0 0 0 0 0 0 0 0 0 0 0 0 0 4 0 4 4 
>A11_015903PI20933.g_84.ab1 PHD_FILE: A11_015903PI20933.g_84.ab1.phd.1
9 9 6 6 8 8 6 6 6 6 6 7 9 8 7 7 9 6 6 6 6 13 19 40
40 40 33 24 20 4 4 4 8 9 13 19 13 13 15 16 16 8 6 6
6 7 13 32 32 36 39 34 34 34 34 34 34 39 39 40 40 40
39 40 40 40 40 40 40 40 40 40 40 40 30 37 29 31 28
29 28 33 37 40 40 40 40 51 51 40 40 40 35 32 32 29
29 29 32 46 46 51 51 51 51 51 45 34 31 29 29 29 31
39 40 40 40 40 40 40 40 51 51 51 51 51 51 51 51 51
56 56 51 40 39 39 39 39 39 40 40 40 40 40 40 40 46
46 40 56 56 56 56 56 46 39 39 39 39 35 35 35 35 35
35 40 40 39 39 46 46 46 39 40 40 40 40 40 40 40 51
56 56 46 43 43 43 43 43 43 46 56 56 56 56 56 43 43
43 43 43 43 35 35 35 35 35 43 43 43 43 43 45 51 51
51 51 56 56 56 56 56 56 56 56 56 43 43 43 43 43 43
43 43 43 43 43 43 51 46 45 45 51 51 51 51 56 56 56
51 51 51 51 51 45 45 43 43 43 43 43 43 51 51 43 43
43 43 43 43 51 56 56 56 51 45 45 45 45 45 56 56 43
35 35 35 35 35 43 43 43 45 51 51 51 51 51 43 43 43
43 43 43 45 56 56 56 56 56 51 51 51 51 51 51 51 51
51 51 51 51 51 56 51 51 45 45 43 43 43 43 43 43 43
43 43 43 43 43 51 51 51 56 56 56 56 56 56 51 51 51
51 51 51 56 56 56 56 56 51 51 51 56 51 51 51 51 51
56 51 51 51 56 56 56 56 51 56 56 56 56 56 56 56 56
56 56 56 56 51 51 51 45 43 43 43 43 43 43 51 51 45
45 56 56 56 56 56 56 51 51 56 56 56 56 56 56 51 45
45 45 45 45 40 40 40 45 45 40 40 40 43 51 51 56 45
40 40 40 40 40 40 45 45 45 45 45 40 51 51 51 51 51
51 56 51 51 51 51 46 46 42 56 56 56 56 56 56 56 56
56 56 56 56 45 45 45 40 40 40 56 56 51 45 45 45 45
45 45 51 51 51 51 37 40 35 35 35 39 39 35 40 38 40
40 51 56 56 56 56 56 56 56 56 56 56 46 46 56 56 42
46 42 42 42 39 39 37 37 37 40 48 48 44 44 32 19 18
8 6 6 8 6 8 8 8 8 8 7 7 7 4 0 0 0 0 0 0 0 0 0 0 0 0
0 0 0 0 0 0 0 0 0 0 0 0 0 0 0 0 0 0 0 0 0 0 0 0 0 0
0 0 0 0 0 0 0 0 0 0 0 0 0 0 0 0 0 0 0 0 0 0 0 0 0 0
0 0 0 0 0 0 0 0 0 0 0 0 0 0 0 0 0 0 0 0 0 0 0 0 0 0
0 0 0 0 0 0 0 0 0 0 0 0 0 0 0 0 0 0 0 0 0 0 0 0 0 0
0 0 0 0 0 0 0 0 0 0 0 0 0 0 0 0 0 0 0 0 0 0 0 0 0 0
0 0 0 0 0 0 0 0 0 0 0 0 0 0 0 0 0 0 0 0 0 0 0 0 0 0
0 0 0 0 0 0 0 0 0 0 0 0 0 0 0 0 0 0 0 0 0 0 0 0 0 0
0 0 0 0 0 0 0 0 0 0 0 0 0 0 0 0 0 0 0 0 0 0 0 0 0 0
0 0 0 0 0 0 0 0 0 0 0 0 0 4 15 8 9 9 7 
>A12_015903Peking_.g_88.ab1 PHD_FILE: A12_015903Peking_.g_88.ab1.phd.1
6 6 6 4 4 7 7 9 9 9 8 9 9 16 8 8 6 6 6 6 6 8 14 29
29 44 44 36 31 24 19 7 7 8 9 19 8 6 6 10 8 8 8 8 15
10 24 24 39 39 34 34 40 34 34 34 39 39 39 39 39 39
40 40 40 39 39 39 39 39 39 39 39 32 32 23 19 9 9 10
21 24 32 34 34 34 40 46 46 46 40 35 35 19 19 9 9 9
20 24 39 40 40 40 40 40 34 34 34 34 34 34 40 40 39
39 39 39 39 40 51 51 51 51 51 51 51 51 51 56 56 51
39 34 34 34 34 34 39 40 40 40 40 40 40 46 46 40 56
56 56 56 56 46 39 39 39 39 35 35 35 35 35 35 40 45
45 45 51 51 51 40 40 39 35 35 35 35 35 40 56 56 46
35 35 35 35 35 35 46 45 45 40 40 40 40 40 40 40 40
38 35 35 35 35 35 39 45 45 45 45 45 51 51 51 51 56
51 51 51 51 51 51 56 56 43 43 43 43 43 43 43 43 43
43 41 43 56 56 46 46 51 51 51 51 56 56 56 51 51 51
51 51 51 51 43 43 43 43 43 43 51 51 43 43 43 43 43
43 45 56 56 56 43 43 43 43 43 43 51 56 36 31 31 31
31 31 36 43 43 43 51 51 51 51 51 43 36 36 36 36 36
43 45 45 56 56 51 56 56 56 56 56 56 56 56 56 56 56
56 56 56 56 56 51 45 43 43 43 43 45 45 43 43 43 43
43 43 51 51 51 56 56 56 56 56 56 56 56 56 56 56 56
56 56 51 51 51 45 45 45 56 51 51 51 51 51 51 51 56
51 56 56 56 56 45 51 51 51 51 51 56 56 56 51 51 51
51 51 51 51 51 45 45 45 45 43 43 51 51 51 51 56 51
51 51 51 45 45 45 45 40 45 51 51 56 51 45 45 45 45
45 45 51 40 39 35 35 35 35 45 56 56 51 40 40 40 40
40 40 40 45 45 51 51 51 51 51 51 51 45 45 45 51 45
45 45 45 45 51 51 51 51 51 51 51 56 56 56 56 56 56
56 51 51 42 42 42 51 51 45 45 45 45 45 45 45 51 40
40 40 40 40 40 40 40 40 40 40 40 45 45 45 45 45 45
45 45 51 45 56 56 56 56 51 56 56 56 51 51 51 51 51
39 39 35 35 35 39 56 48 48 46 33 19 19 9 9 9 9 6 6
6 6 6 6 8 8 8 4 0 0 0 0 0 0 0 0 0 4 0 0 0 0 0 0 0 0
0 0 0 0 0 0 0 0 0 0 0 0 0 0 0 0 0 0 0 0 0 0 0 0 0 0
0 0 0 0 0 0 0 0 0 0 0 0 0 0 0 0 0 0 0 0 0 0 0 0 0 0
4 0 0 0 0 0 0 0 0 0 0 0 0 0 0 0 0 0 0 0 0 0 0 0 0 0
0 0 0 0 0 0 0 0 0 0 0 0 0 0 0 0 0 0 0 0 0 0 0 0 0 0
0 0 0 0 0 0 0 0 0 0 0 0 0 0 0 0 0 0 0 0 0 0 0 0 0 0
0 0 4 0 0 0 0 0 0 0 0 4 0 0 0 0 0 4 0 0 0 0 4 0 0 0
0 0 0 0 0 4 19 19 8 7 7 7 7 6 8 8 6 6 6 7 11 8 19 8
6 6 6 6 6 6 6 8 6 6 8 8 9 4 0 4 9 7 7 19 19 8 8 6 6
8 12 16 9 9 6 6 6 6 6 4 6 4 0 4 4 4 4 4 6 6 6 6 6 8
8 8 6 
