# Supplementary material for: SNP-PHAGE – High throughput SNP discovery pipeline
Source: BMC Bioinformatics. 2006 Oct 23;7:468. doi: 10.1186/1471-2105-7-468 (PMC1626092; doi:10.1186/1471-2105-7-468)
Supplement: Additional file 2 — Test dataset. This compressed file contains test data for recreating the demo website. It contains the database table entries and chromatogram files to test for proper installation of all functionalities provided. [file 1471-2105-7-468-S2.gz › test_data/TempDataStore/edit_dir/015903.fasta.screen.contigs]

>015903.fasta.screen.Contig1
TATCTTAGGAAACTATGTGGTATGGATAATAATAAACTATAATCATCACG
ATTCACCAGAAAACTAGGGTTTGAAATGAGAGCAAGTAGCATGCTTCGTC
AGAAGCGAAGGACTGAATCCCACCATGGAAGTATCAAAATCAATCTGCAC
CAACACATCCTCCAATTGATACCCTCCAATCACAATAGGGTTCCTCGGAT
TCTCACCTCCATCAACAAACCCTAAGCACATAACATCGTCGTTCACCTGC
ACCATGGAGTTTCTTCCGTGTATGCTCCACTTCACCATCTCGCTCTGCAG
GACCAGATCAATGACCGGCACGTTGGGCCCCACTTGGGAGCTTCCAACGC
CGTTGGATTCGAAGCAGAGCCCAAAGGGGGAAACTGGATCGACCCTTTTC
ATGCTCATAGACGAAGCGGCTTTCAAATAAGCGCTTTCGAAGTTTGCATA
GATCGAGGTTTGGAGAGTGGTGTAAGGCACCACCGTGCTCAGCTGAGCAC
CCCCACCCAAGGGGGTGTCGAAAGAAACCTTTC
