# Supplementary material for: SNP-PHAGE – High throughput SNP discovery pipeline
Source: BMC Bioinformatics. 2006 Oct 23;7:468. doi: 10.1186/1471-2105-7-468 (PMC1626092; doi:10.1186/1471-2105-7-468)
Supplement: Additional file 2 — Test dataset. This compressed file contains test data for recreating the demo website. It contains the database table entries and chromatogram files to test for proper installation of all functionalities provided. [file 1471-2105-7-468-S2.gz › test_data/TempDataStore/edit_dir/015903.polyphred.out]

BEGIN_MESSAGE

BEGIN_HEADER
---------------------------------------------------------
POLYPHRED    Version 5.04          Build 2006.02.07
---------------------------------------------------------
POLYPHRED_THUMBPRINT  1145223490
TIME                  16/04/06 17:38:10
CURRENT_DIRECTORY     /data2/lmatukum/Software/SNP_PHAGE/test_data/TempDataStore/edit_dir/
END_HEADER

BEGIN_COMMAND_LINE
 -dir      /data2/lmatukum/Software/SNP_PHAGE/test_data/TempDataStore/
 -ace      015903.fasta.screen.ace.1
 -score    70
 -quality  25
 -window   20
 -tag      genotype
END_COMMAND_LINE

BEGIN_CONTIG
Contig1

BEGIN_POLY
END_POLY

BEGIN_GENOTYPE
END_GENOTYPE

BEGIN_COLUMNGENOTYPE
END_COLUMNGENOTYPE

BEGIN_INDEL
END_INDEL

BEGIN_POLYINDEL
END_POLYINDEL

BEGIN_COLUMNINDEL
END_COLUMNINDEL

BEGIN_MANUALGENOTYPE
END_MANUALGENOTYPE

BEGIN_VERIFIED
END_VERIFIED

BEGIN_SAMPLE
A01_015903Archer_.b_02.ab1   27        525       43
A02_015903Minsoy_.b_06.ab1   29        530       43
A03_015903Noir_1_.b_18.ab1   31        528       43
A04_015903Evans__.b_22.ab1   41        537       44
A05_015903PI20933.b_34.ab1   16        524       43
A06_015903Peking_.b_38.ab1   42        530       44
A07_015903Archer_.g_51.ab1   48        517       46
A08_015903Minsoy_.g_55.ab1   48        517       46
A09_015903Noir_1_.g_68.ab1   47        516       46
A10_015903Evans__.g_72.ab1   49        518       45
A11_015903PI20933.g_84.ab1   48        517       46
A12_015903Peking_.g_88.ab1   47        515       44
END_SAMPLE

BEGIN_COVERAGE
1         9         0
10        16        6
17        27        7
28        28        8
29        30        9
31        31        10
32        41        11
42        57        12
58        58        4
59        479       12
480       480       9
481       524       6
525       526       5
527       527       4
528       528       5
529       530       3
531       531       1
532       532       0
END_COVERAGE
END_CONTIG
END_MESSAGE
