# Supplementary material for: SNP-PHAGE – High throughput SNP discovery pipeline
Source: BMC Bioinformatics. 2006 Oct 23;7:468. doi: 10.1186/1471-2105-7-468 (PMC1626092; doi:10.1186/1471-2105-7-468)
Supplement: Additional file 2 — Test dataset. This compressed file contains test data for recreating the demo website. It contains the database table entries and chromatogram files to test for proper installation of all functionalities provided. [file 1471-2105-7-468-S2.gz › test_data/TempDataStore/edit_dir/015903.map.ace.1]

AS 1 12

CO Contig1 534 12 166 U
tatcttaggaaactatgtggtatgg*ataataataaactataatcatcac
gattcaccagaaaactagggtttgaaatgagagcaagtagcatgcttcgt
cagaagcgaaggactgaatcccaccatggaagtatcaaaatcaatctgca
ccaacacatcctccaattgataccctccaatcacaatagggttcctcgga
ttctcacctccatcaacaaaccctaagcacataacatcgtcgttcacctg
caccatggagtttcttccgtgtatgctccacttcaccatctcgctctgca
ggaccagatcaatgaccggcacgttgggccccacttgggagcttccaacg
ccgttggattcgaagcagagcccaaagggggaaactggatcgaccctttt
catgctcatagacgaagcggctttcaaataagcgctttcgaagtttgcat
agatcgaggtttggagagtggtgtaaggcaccaccgtgctcagctgagca
cccccacccaagggggtgtcgaaagaaacctttc

BQ
0 0 0 0 0 0 0 0 0 66 66 66 66 66 66 81 85 85 90 90 81 81 66 66 61 55 55 70 70 70 70 70 70 76 76 76 76 70 70 70 76 79 81 90 90 90 90 90 90 90
90 90 90 90 90 90 90 90 90 90 90 90 90 90 90 90 90 90 90 90 90 90 90 90 90 90 90 90 90 90 90 90 90 90 90 90 90 90 90 90 90 90 90 90 90 90 90 90 90 90
90 90 90 90 90 90 90 90 90 90 90 90 90 90 90 90 90 90 90 90 90 90 90 90 90 90 90 90 90 90 90 90 90 90 90 90 90 90 90 90 90 90 90 90 90 90 90 90 90 90
90 90 90 90 90 90 90 90 90 90 90 90 90 90 90 90 90 90 90 90 90 90 90 90 90 90 90 90 90 90 90 90 90 90 90 90 90 90 90 90 90 90 90 90 90 90 90 90 90 90
90 90 90 90 90 90 90 90 90 90 90 90 90 90 90 90 90 90 90 90 90 90 90 90 90 90 90 90 90 90 90 90 90 90 90 90 90 90 90 90 90 90 90 90 90 90 90 90 90 90
90 90 90 90 90 90 90 90 90 90 90 90 90 90 90 90 90 90 90 90 90 90 90 90 90 90 90 90 90 90 90 90 90 90 90 90 90 90 90 90 90 90 90 90 90 90 90 90 90 90
90 90 90 90 90 90 90 90 90 90 90 90 90 90 90 90 90 90 90 90 90 90 90 90 90 90 90 90 90 90 90 90 90 90 90 90 90 90 90 90 90 90 90 90 90 90 90 90 90 90
90 90 90 90 90 90 90 90 90 90 90 90 90 90 90 90 90 90 90 90 90 90 90 90 90 90 90 90 90 90 90 90 90 90 90 90 90 90 90 90 90 90 90 90 90 90 90 90 90 90
90 90 90 90 90 90 90 90 90 90 90 90 90 85 90 90 90 90 90 90 90 90 90 90 90 90 90 90 90 90 85 85 85 84 90 90 90 90 90 90 90 90 90 90 90 90 90 90 90 90
90 90 90 90 90 90 90 90 90 90 90 90 90 90 90 90 90 90 90 90 90 90 90 90 90 81 81 76 76 70 55 55 55 61 61 55 55 74 70 72 55 55 61 61 55 55 61 61 61 61
69 69 65 56 56 56 61 61 56 50 50 50 50 56 61 66 66 56 54 54 50 50 56 58 50 44 42 42 32 29 19 11 4

AF A12_015903Peking_.g_88.ab1 C -276
AF A11_015903PI20933.g_84.ab1 C -264
AF A08_015903Minsoy_.g_55.ab1 C -262
AF A07_015903Archer_.g_51.ab1 C -251
AF A10_015903Evans__.g_72.ab1 C -212
AF A09_015903Noir_1_.g_68.ab1 C -204
AF A04_015903Evans__.b_22.ab1 U -9
AF A02_015903Minsoy_.b_06.ab1 U 0
AF A03_015903Noir_1_.b_18.ab1 U 2
AF A05_015903PI20933.b_34.ab1 U 2
AF A06_015903Peking_.b_38.ab1 U 2
AF A01_015903Archer_.b_02.ab1 U 3
BS 1 3 A02_015903Minsoy_.b_06.ab1
BS 4 6 A01_015903Archer_.b_02.ab1
BS 7 9 A02_015903Minsoy_.b_06.ab1
BS 10 17 A09_015903Noir_1_.g_68.ab1
BS 18 24 A08_015903Minsoy_.g_55.ab1
BS 25 28 A09_015903Noir_1_.g_68.ab1
BS 29 31 A08_015903Minsoy_.g_55.ab1
BS 32 34 A07_015903Archer_.g_51.ab1
BS 35 37 A11_015903PI20933.g_84.ab1
BS 38 50 A09_015903Noir_1_.g_68.ab1
BS 51 53 A12_015903Peking_.g_88.ab1
BS 54 66 A09_015903Noir_1_.g_68.ab1
BS 67 69 A10_015903Evans__.g_72.ab1
BS 70 71 A01_015903Archer_.b_02.ab1
BS 72 72 A09_015903Noir_1_.g_68.ab1
BS 73 73 A11_015903PI20933.g_84.ab1
BS 74 77 A09_015903Noir_1_.g_68.ab1
BS 78 79 A10_015903Evans__.g_72.ab1
BS 80 80 A05_015903PI20933.b_34.ab1
BS 81 90 A06_015903Peking_.b_38.ab1
BS 91 92 A04_015903Evans__.b_22.ab1
BS 93 96 A10_015903Evans__.g_72.ab1
BS 97 98 A01_015903Archer_.b_02.ab1
BS 99 104 A04_015903Evans__.b_22.ab1
BS 105 108 A09_015903Noir_1_.g_68.ab1
BS 109 110 A10_015903Evans__.g_72.ab1
BS 111 114 A09_015903Noir_1_.g_68.ab1
BS 115 122 A07_015903Archer_.g_51.ab1
BS 123 124 A09_015903Noir_1_.g_68.ab1
BS 125 128 A07_015903Archer_.g_51.ab1
BS 129 130 A06_015903Peking_.b_38.ab1
BS 131 145 A09_015903Noir_1_.g_68.ab1
BS 146 151 A08_015903Minsoy_.g_55.ab1
BS 152 157 A09_015903Noir_1_.g_68.ab1
BS 158 159 A07_015903Archer_.g_51.ab1
BS 160 165 A06_015903Peking_.b_38.ab1
BS 166 168 A01_015903Archer_.b_02.ab1
BS 169 174 A10_015903Evans__.g_72.ab1
BS 175 177 A09_015903Noir_1_.g_68.ab1
BS 178 179 A08_015903Minsoy_.g_55.ab1
BS 180 180 A02_015903Minsoy_.b_06.ab1
BS 181 181 A08_015903Minsoy_.g_55.ab1
BS 182 182 A11_015903PI20933.g_84.ab1
BS 183 185 A09_015903Noir_1_.g_68.ab1
BS 186 186 A04_015903Evans__.b_22.ab1
BS 187 194 A01_015903Archer_.b_02.ab1
BS 195 198 A07_015903Archer_.g_51.ab1
BS 199 202 A10_015903Evans__.g_72.ab1
BS 203 205 A09_015903Noir_1_.g_68.ab1
BS 206 210 A07_015903Archer_.g_51.ab1
BS 211 211 A04_015903Evans__.b_22.ab1
BS 212 212 A02_015903Minsoy_.b_06.ab1
BS 213 213 A06_015903Peking_.b_38.ab1
BS 214 216 A05_015903PI20933.b_34.ab1
BS 217 217 A04_015903Evans__.b_22.ab1
BS 218 219 A09_015903Noir_1_.g_68.ab1
BS 220 226 A02_015903Minsoy_.b_06.ab1
BS 227 230 A01_015903Archer_.b_02.ab1
BS 231 232 A07_015903Archer_.g_51.ab1
BS 233 233 A06_015903Peking_.b_38.ab1
BS 234 235 A07_015903Archer_.g_51.ab1
BS 236 237 A06_015903Peking_.b_38.ab1
BS 238 241 A01_015903Archer_.b_02.ab1
BS 242 243 A03_015903Noir_1_.b_18.ab1
BS 244 245 A01_015903Archer_.b_02.ab1
BS 246 248 A09_015903Noir_1_.g_68.ab1
BS 249 251 A07_015903Archer_.g_51.ab1
BS 252 253 A06_015903Peking_.b_38.ab1
BS 254 254 A10_015903Evans__.g_72.ab1
BS 255 255 A09_015903Noir_1_.g_68.ab1
BS 256 256 A01_015903Archer_.b_02.ab1
BS 257 261 A06_015903Peking_.b_38.ab1
BS 262 265 A04_015903Evans__.b_22.ab1
BS 266 273 A01_015903Archer_.b_02.ab1
BS 274 281 A09_015903Noir_1_.g_68.ab1
BS 282 287 A07_015903Archer_.g_51.ab1
BS 288 288 A12_015903Peking_.g_88.ab1
BS 289 291 A01_015903Archer_.b_02.ab1
BS 292 294 A07_015903Archer_.g_51.ab1
BS 295 295 A09_015903Noir_1_.g_68.ab1
BS 296 297 A01_015903Archer_.b_02.ab1
BS 298 300 A06_015903Peking_.b_38.ab1
BS 301 301 A01_015903Archer_.b_02.ab1
BS 302 310 A09_015903Noir_1_.g_68.ab1
BS 311 312 A01_015903Archer_.b_02.ab1
BS 313 316 A08_015903Minsoy_.g_55.ab1
BS 317 319 A09_015903Noir_1_.g_68.ab1
BS 320 325 A01_015903Archer_.b_02.ab1
BS 326 331 A06_015903Peking_.b_38.ab1
BS 332 336 A10_015903Evans__.g_72.ab1
BS 337 337 A02_015903Minsoy_.b_06.ab1
BS 338 338 A03_015903Noir_1_.b_18.ab1
BS 339 343 A01_015903Archer_.b_02.ab1
BS 344 346 A09_015903Noir_1_.g_68.ab1
BS 347 347 A11_015903PI20933.g_84.ab1
BS 348 355 A04_015903Evans__.b_22.ab1
BS 356 357 A02_015903Minsoy_.b_06.ab1
BS 358 363 A06_015903Peking_.b_38.ab1
BS 364 364 A03_015903Noir_1_.b_18.ab1
BS 365 366 A01_015903Archer_.b_02.ab1
BS 367 368 A05_015903PI20933.b_34.ab1
BS 369 372 A01_015903Archer_.b_02.ab1
BS 373 373 A06_015903Peking_.b_38.ab1
BS 374 374 A09_015903Noir_1_.g_68.ab1
BS 375 377 A06_015903Peking_.b_38.ab1
BS 378 378 A09_015903Noir_1_.g_68.ab1
BS 379 379 A06_015903Peking_.b_38.ab1
BS 380 382 A01_015903Archer_.b_02.ab1
BS 383 384 A10_015903Evans__.g_72.ab1
BS 385 387 A09_015903Noir_1_.g_68.ab1
BS 388 388 A05_015903PI20933.b_34.ab1
BS 389 394 A01_015903Archer_.b_02.ab1
BS 395 396 A09_015903Noir_1_.g_68.ab1
BS 397 398 A01_015903Archer_.b_02.ab1
BS 399 399 A06_015903Peking_.b_38.ab1
BS 400 400 A01_015903Archer_.b_02.ab1
BS 401 402 A04_015903Evans__.b_22.ab1
BS 403 406 A09_015903Noir_1_.g_68.ab1
BS 407 408 A01_015903Archer_.b_02.ab1
BS 409 410 A06_015903Peking_.b_38.ab1
BS 411 412 A01_015903Archer_.b_02.ab1
BS 413 413 A09_015903Noir_1_.g_68.ab1
BS 414 416 A01_015903Archer_.b_02.ab1
BS 417 418 A06_015903Peking_.b_38.ab1
BS 419 421 A01_015903Archer_.b_02.ab1
BS 422 424 A11_015903PI20933.g_84.ab1
BS 425 430 A01_015903Archer_.b_02.ab1
BS 431 434 A02_015903Minsoy_.b_06.ab1
BS 435 435 A03_015903Noir_1_.b_18.ab1
BS 436 437 A09_015903Noir_1_.g_68.ab1
BS 438 439 A01_015903Archer_.b_02.ab1
BS 440 440 A08_015903Minsoy_.g_55.ab1
BS 441 442 A02_015903Minsoy_.b_06.ab1
BS 443 446 A06_015903Peking_.b_38.ab1
BS 447 450 A01_015903Archer_.b_02.ab1
BS 451 454 A06_015903Peking_.b_38.ab1
BS 455 458 A03_015903Noir_1_.b_18.ab1
BS 459 464 A01_015903Archer_.b_02.ab1
BS 465 475 A06_015903Peking_.b_38.ab1
BS 476 478 A02_015903Minsoy_.b_06.ab1
BS 479 481 A06_015903Peking_.b_38.ab1
BS 482 486 A01_015903Archer_.b_02.ab1
BS 487 488 A06_015903Peking_.b_38.ab1
BS 489 490 A09_015903Noir_1_.g_68.ab1
BS 491 491 A08_015903Minsoy_.g_55.ab1
BS 492 492 A06_015903Peking_.b_38.ab1
BS 493 494 A01_015903Archer_.b_02.ab1
BS 495 495 A03_015903Noir_1_.b_18.ab1
BS 496 501 A01_015903Archer_.b_02.ab1
BS 502 503 A12_015903Peking_.g_88.ab1
BS 504 504 A08_015903Minsoy_.g_55.ab1
BS 505 509 A03_015903Noir_1_.b_18.ab1
BS 510 514 A06_015903Peking_.b_38.ab1
BS 515 515 A01_015903Archer_.b_02.ab1
BS 516 516 A03_015903Noir_1_.b_18.ab1
BS 517 517 A01_015903Archer_.b_02.ab1
BS 518 518 A03_015903Noir_1_.b_18.ab1
BS 519 521 A05_015903PI20933.b_34.ab1
BS 522 522 A01_015903Archer_.b_02.ab1
BS 523 523 A03_015903Noir_1_.b_18.ab1
BS 524 524 A01_015903Archer_.b_02.ab1
BS 525 525 A06_015903Peking_.b_38.ab1
BS 526 528 A02_015903Minsoy_.b_06.ab1
BS 529 532 A06_015903Peking_.b_38.ab1
BS 533 533 A03_015903Noir_1_.b_18.ab1
BS 534 534 A04_015903Evans__.b_22.ab1

RD A12_015903Peking_.g_88.ab1 805 0 0
tttttctctcccccncccccccccccccccccccccccnccccccccccc
ccccccccccccccccccccccnnnnnnnncnnnncnnnnncnnnnnnnn
cnnnnnnnnnnnnnnnnnnnnnnnnnnnnnnnnnnnnnnnnnnnnnnnnn
nnnnnnnnnnnnnnnnnnnnnnnnnnnnnncnnnnnnnnnnnnnnnnnnn
nnnnnnnnnnnnnnnnnnnnnnnnnnnnnnnnnnnnnnnnncnnnnnnnn
ntttggccttccccaaactcttcttaatctaaagaaaaactatgtggtat
gg*ataataataaactataatcatcacgattcacc*gaaaactagggttt
gaaatgagagcaagtagcatgcttcgtcagaagcgaaggactgaatccca
ccatggaagtatcaaaatcaatctgcaccaacacatcctccaattgatac
cctccaatcacaatagggttcctcggattctcacctccatcaacaaaccc
taagcacataacatcgtcgttcacctgcaccatggagtttcttccgtgta
tgctccacttcaccatctcgctctgcaggaccagatcaatgaccggcacg
ttgggccccacttgggagcttccaacgccgttggattcgaagcagagccc
aaagggggaaactggatcgacccttttcatgctcatagacgaagcggctt
tcaaatgagcgctttcgaagtttgaatagatcgaggtttggagagtggtg
taaggcaccgtcg*gctcagtag*gcacccccagcgttgcgggatagacg
tccaa

QA 287 783 287 783

DS CHROMAT_FILE: A12_015903Peking_.g_88.ab1 PHD_FILE: A12_015903Peking_.g_88.ab1.phd.1 CHEM: term DYE: big TIME: Sun Apr 16 17:38:10 2006 TEMPLATE: A12_015903Peking_.g_88 DIRECTION: Unknown

RD A11_015903PI20933.g_84.ab1 792 0 0
ttttttnnnnnnnnnnnnnnnnnnnnnnnnnnnnnnnnnnnnnnnnnnnn
nnnnnnnnnnnnnnnnnnnnnnnnnnnnnnnnnnnnnnnnnnnnnnnnnn
nnnnnnnnnnnnnnnnnnnnnnnnnnnnnnnnnnnnnnnnnnnnnnnnnn
nnnnnnnnnnnnnnnnnnnnnnnnnnnnnnnnnnnnnnnnnnnnnnnnnn
nnnnnnnnnnnnnnnnnnnnnnnnnnnnnnnnnnnnnnntttgggttccc
tcaaactcttcttaatctaaagaaaaactatgtggtatgg*ataataata
aactataatcatcacgattcaccagaaaactagggtttgaaatgagagca
agtagcatgcttcgtcagaagcgaaggactgaatcccaccatggaagtat
caaaatcaatctgcaccaacacatcctccaattgataccctccaatcaca
atagggttcctcggattctcacctccatcaacaaaccctaagcacataac
atcgtcgttcacctgcaccatggagtttcttccgtgtatgctccacttca
ccatctcgctctgcaggaccagatcaatgaccggcacgttgggccccact
tgggagcttccaacgccgttggattcgaagcagagcccaaagggggaaac
tggatcgacccttttcatgctcatagacgaagcggctttcaaataagcgc
tttcgaagtttgcatagatcgaggtttggagagtggtgtaaggcaccagt
gtgctcagctaggcacccccacagtagcggggatgtacttca

QA 275 772 275 772

DS CHROMAT_FILE: A11_015903PI20933.g_84.ab1 PHD_FILE: A11_015903PI20933.g_84.ab1.phd.1 CHEM: term DYE: big TIME: Sun Apr 16 17:38:10 2006 TEMPLATE: A11_015903PI20933.g_84 DIRECTION: Unknown

RD A08_015903Minsoy_.g_55.ab1 791 0 0
nnnnnnnnnnnnnnnnnnnnnnnnnnnnnnnnnnnnnnnnnnnnnnnnnn
nnnnnnnnnnnnnnnnnnnnnnnnnnnnnnnnnnnnnnnnnnnnnnnnnn
nnnnnnnnnnnnnnnnnnnnnnnnnnnnnnnnnnnnnnnnnnnnnnnnnn
nnnnnnnnnnnnnnnnnnnnnnnnnnnnnnnnnnnnnnnnnnnnnnnnnn
nnnnnnnnnnnnnnnnnnnnnnnnnnnnnnnnnnnnnntggggctcccca
aaactcttcttaatctaaagaaaaactatgtggtatgg*ataataataaa
ctataatcatcacgattcacc*gaaaactagggtttgaaatgagagcaag
tagcatgcttcgtcagaagcgaaggactgaatcccaccatggaagtatca
aaatcaatctgcaccaacacatcctccaattgataccctccaatcacaat
agggttcctcggattctcacctccatcaacaaaccctaagcacataacat
cgtcgttcacctgcaccatggagtttcttccgtgtatgctccacttcacc
atctcgctctgcaggaccagatcaatgaccggcacgttgggccccacttg
ggagcttccaacgccgttggattcgaagcagagcccaaagggggaaactg
gatcgacccttttcatgctcatagacgaagcggctttcaaataagcgctt
tcgaagtttgcatagatcgaggtttggagagtggtgtaaggcaccagtgt
gctcagctaagcacccccacagcgtagcggtatagccgtca

QA 273 770 273 770

DS CHROMAT_FILE: A08_015903Minsoy_.g_55.ab1 PHD_FILE: A08_015903Minsoy_.g_55.ab1.phd.1 CHEM: term DYE: big TIME: Sun Apr 16 17:38:10 2006 TEMPLATE: A08_015903Minsoy_.g_55 DIRECTION: Unknown

RD A07_015903Archer_.g_51.ab1 780 0 0
tnnnnnnnnnnnnnnnnnnnnnnnnnnnnnnnnnnnnnnnnnnnnnnnnn
nnnnnnnnnnnnnnnnnnnnnnnnnnnnnnnnnnnnnnnnnnnnnnnnnn
nnnnnnnnnnnnnnnnnnnnnnnnnnnnnnnnnnnnnnnnnnnnnnnnnn
nnnnnnnnnnnnnnnnnnnnnnnnnnnnnnnnnnnnnnnnnnnnnnnnnn
nnnnnnnnnnnnnnnnnnnnnnnnnnntggggctccccaaaactcttctt
aatctaaagaaaaactatgtggtatgg*ataataataaactataatcatc
acgattcacc*gaaaactagggtttgaaatgagagcaagtagcatgcttc
gtcagaagcgaaggactgaatcccaccatggaagtatcaaaatcaatctg
caccaacacatcctccaattgataccctccaatcacaatagggttcctcg
gattctcacctccatcaacaaaccctaagcacataacatcgtcgttcacc
tgcaccatggagtttcttccgtgtatgctccacttcaccatctcgctctg
caggaccagatcaatgaccggcacgttgggccccacttgggagcttccaa
cgccgttggattcgaagcagagcccaaagggggaaactggatcgaccctt
ttcatgctcatagacgaagcggctttcaaataagcgctttcgaagtttgc
atagatcgaggtttggagagtggtgtaaggcaccagtgtgctcagctaag
cacccccacagtagcggggagtagcggcca

QA 262 759 262 759

DS CHROMAT_FILE: A07_015903Archer_.g_51.ab1 PHD_FILE: A07_015903Archer_.g_51.ab1.phd.1 CHEM: term DYE: big TIME: Sun Apr 16 17:38:10 2006 TEMPLATE: A07_015903Archer_.g_51 DIRECTION: Unknown

RD A10_015903Evans__.g_72.ab1 743 0 0
ccncnnnnnnnnnnnnnnnnnnnnnnnnnnnnnnnnnnnnnnnnnnnnnn
nnnnnnnnnnnnnnnnnnnnnnnnnnnnnnnnnnnnnnnnnnnnnnnnnn
nnnnnnnnnnnnnnnnnnnnnnnnnnnnnnnnnnnnnnnnnnnnnnnnnn
nnnnnnnnnnnnnnnnnaaggnnnnnnnnnnnnnnnnttgggcttccccc
aaactcttcttaatctaaagaaaaactatgtggtatgg*ataataataaa
ctataatcatcacgattcacc*gaaaactagggtttgaaatgagagcaag
tagcatgcttcgtcagaagcgaaggactgaatcccaccatggaagtatca
aaatcaatctgcaccaacacatcctccaattgataccctccaatcacaat
agggttcctcggattctcacctccatcaacaaaccctaagcacataacat
cgtcgttcacctgcaccatggagtttcttccgtgtatgctccacttcacc
atctcgctctgcaggaccagatcaatgaccggcacgttgggccccacttg
ggagcttccaacgccgttggattcgaagcagagcccaaagggggaaactg
gatcgacccttttcatgctcatagacgaagcggctttcaaataagcgctt
tcgaagtttgcatagatcgaggtttggagagtggtgtaaggcaccagcg*
gctcagcaaagcacccccacgcgaccgggagaaagagccccaa

QA 223 720 223 720

DS CHROMAT_FILE: A10_015903Evans__.g_72.ab1 PHD_FILE: A10_015903Evans__.g_72.ab1.phd.1 CHEM: term DYE: big TIME: Sun Apr 16 17:38:10 2006 TEMPLATE: A10_015903Evans__.g_72 DIRECTION: Unknown

RD A09_015903Noir_1_.g_68.ab1 731 0 0
tnnnnnnnnnnnnnnnnnnnnnnnnnnnnnnnnnnnnnnnnnnnnnnnnn
nnnnnnnnnnnnnnnnnnnnnnnnnnnnnnnnnnnnnnnnnnnnnnnnnn
nnnnnnnnnnnnnnnnnnnnnnnnnnnnnnnnnnnnnnnnnnnnnnnnnn
nnnnnnnnnnnnnnnnnnnnnnnnnnngnnttgggctcccccaaactctt
cttaatctaaagaaaaactatgtggtatgg*ataataataaactataatc
atcacgattcaccagaaaactagggtttgaaatgagagcaagtagcatgc
ttcgtcagaagcgaaggactgaatcccaccatggaagtatcaaaatcaat
ctgcaccaacacatcctccaattgataccctccaatcacaatagggttcc
tcggattctcacctccatcaacaaaccctaagcacataacatcgtcgttc
acctgcaccatggagtttcttccgtgtatgctccacttcaccatctcgct
ctgcaggaccagatcaatgaccggcacgttgggccccacttgggagcttc
caacgccgttggattcgaagcagagcccaaagggggaaactggatcgacc
cttttcatgctcatagacgaagcggctttcaaataagcgctttcgaagtt
tgcatagatcgaggtttggagagtggtgtaaggcaccagcgtgctcagct
aagcacccccacgttaccggatagaggttaa

QA 215 712 215 712

DS CHROMAT_FILE: A09_015903Noir_1_.g_68.ab1 PHD_FILE: A09_015903Noir_1_.g_68.ab1.phd.1 CHEM: term DYE: big TIME: Sun Apr 16 17:38:10 2006 TEMPLATE: A09_015903Noir_1_.g_68 DIRECTION: Unknown

RD A04_015903Evans__.b_22.ab1 820 0 0
tttggaacaatttataagggactcatgtggtatggcat*ataataaacta
caatcatcacgattcacc*gaaaactagggtttgaaatgagagcaagtag
catgcttcgtcagaagcgaaggactgaatcccaccatggaagtatcaaaa
tcaatctgcaccaacacatcctccaattgataccctccaatcacaatagg
gttcctcggattctcacctccatcaacaaaccctaagcacataacatcgt
cgttcacctgcaccatggagtttcttccgtgtatgctccacttcaccatc
tcgctctgcaggaccagatcaatgaccggcacgttgggccccacttggga
gcttccaacgccgttggattcgaagcagagcccaaagggggaaactggat
cgacccttttcatgctcatagacgaagcggctttcaaataagcgctttcg
aagtttgcatagatcgaggtttggagagtggtgtaaggcaccaccgtgct
cagctgagcacccccacccaagggggtgtcgaaagaaacctttcnnntnn
nngcaannnnnnnnnnnnnnnnnnnnnnnnnnnnnnnnnnnnnnnnnnnn
nnnnnnnnnnnnnnnnnnnnnnnnnnnnnnnnnnnnnnnnnnnnnnnnnn
nnnnnnnnnnnnnnnnnnnnnnnnnnnnnnnnnnnnnnnnnnnnnnnnnn
nnnnnnnnnnnnnnnnnnnnnnnnnnnnnnnnnnnnnnnnnnnnnnnnnn
nnnnnnnnnnnnnnnnnnnnnnnnnnnnnnnnnnnnnnnnnnnnnnnnnn
nnnnnnnnnnnnnnnnnnna

QA 25 544 25 544

DS CHROMAT_FILE: A04_015903Evans__.b_22.ab1 PHD_FILE: A04_015903Evans__.b_22.ab1.phd.1 CHEM: term DYE: big TIME: Sun Apr 16 17:38:10 2006 TEMPLATE: A04_015903Evans__.b_22 DIRECTION: Unknown

RD A02_015903Minsoy_.b_06.ab1 785 0 0
ntatcttaggaaactatgtggtatgg*ttaataataaactctaatcatca
cgattcacc*gaaaactagggtttgaaatgagagcaagtagcatgcttcg
tcagaagcgaaggactgaatcccaccatggaagtatcaaaatcaatctgc
accaacacatcctccaattgataccctccaatcacaatagggttcctcgg
attctcacctccatcaacaaaccctaagcacataacatcgtcgttcacct
gcaccatggagtttcttccgtgtatgctccacttcaccatctcgctctgc
aggaccagatcaatgaccggcacgttgggccccacttgggagcttccaac
gccgttggattcgaagcagagcccaaagggggaaactggatcgacccttt
tcatgctcatagacgaagcggctttcaaataagcgctttcgaagtttgca
tagatcgaggtttggagagtggtgtaaggcaccaccgtgctcagctgagc
acccccacccaagggggtgtcgaaagaaaccttttccgnnnggggccann
nnnnnnnnnnnnnnnnnnnnnnnnnnnnnnnnnnnnnnnnnnnnnnnnnn
nnnnnnnnnnnnnnnnnnnnnnnnnnnnnnnnnnnnnnnnnnnnnnnnnn
nnnnnnnnnnnnnnnnnnnnnnnnnnnnnnnnnnnnnnnnnnnnnnnnnn
nnnnnnnnnnnnnnnnnnnnnnnnnnnnnnnnnnnnnnnnnnnnnnnnnn
nnnnnnnnnnnnnnnnnnnnnnnnnnnnnnnnnnn

QA 2 534 2 534

DS CHROMAT_FILE: A02_015903Minsoy_.b_06.ab1 PHD_FILE: A02_015903Minsoy_.b_06.ab1.phd.1 CHEM: term DYE: big TIME: Sun Apr 16 17:38:10 2006 TEMPLATE: A02_015903Minsoy_.b_06 DIRECTION: Unknown

RD A03_015903Noir_1_.b_18.ab1 806 0 0
ctcttagggacacatgtggtatggtat*ataataaactataatcatcacg
attcaccagaaaactagggtttgaaatgagagcaagtagcatgcttcgtc
agaagcgaaggactgaatcccaccatggaagtatcaaaatcaatctgcac
caacacatcctccaattgataccctccaatcacaatagggttcctcggat
tctcacctccatcaacaaaccctaagcacataacatcgtcgttcacctgc
accatggagtttcttccgtgtatgctccacttcaccatctcgctctgcag
gaccagatcaatgaccggcacgttgggccccacttgggagcttccaacgc
cgttggattcgaagcagagcccaaagggggaaactggatcgacccttttc
atgctcatagacgaagcggctttcaaataagcgctttcgaagtttgcata
gatcgaggtttggagagtggtgtaaggcaccaccgtgctcagctgagcac
ccccacccaagggggtgtcgaaagaa*cctttgnnnntnnnnccaaannn
nnnnnnnnnnnnnnnnnnnnnnnnnnnnnnnnnnnnnnnnnnnnnnnnnn
nnnnnnnnnnnnnnnnnnnnnnnnnnnnnnnnnnnnnnnnnnnnnnnnnn
nnnnnnnnnnnnnnnnnnnnnnnnnnnnnnnnnnnnnnnnnnnnnnnnnn
nnnnnnnnnnnnnnnnnnnnnnnnnnnnnnnnnnnnnnnnnnnnnnnnnn
nnnnnnnnnnnnnnnnnnnnnnnnnnnnnnnnnnnnnnnnnnnnnnnnnn
nnnnna

QA 14 532 14 532

DS CHROMAT_FILE: A03_015903Noir_1_.b_18.ab1 PHD_FILE: A03_015903Noir_1_.b_18.ab1.phd.1 CHEM: term DYE: big TIME: Sun Apr 16 17:38:10 2006 TEMPLATE: A03_015903Noir_1_.b_18 DIRECTION: Unknown

RD A05_015903PI20933.b_34.ab1 782 0 0
aactatagagaatatgtggtatgttataataataaactctaatcatcacg
attcaccagaaaactagggtttgaaatgagagcaagtagcatgcttcgtc
agaagcgaaggactgaatcccaccatggaagtatcaaaatcaatctgcac
caacacatcctccaattgataccctccaatcacaatagggttcctcggat
tctcacctccatcaacaaaccctaagcacataacatcgtcgttcacctgc
accatggagtttcttccgtgtatgctccacttcaccatctcgctctgcag
gaccagatcaatgaccggcacgttgggccccacttgggagcttccaacgc
cgttggattcgaagcagagcccaaagggggaaactggatcgacccttttc
atgctcatagacgaagcggctttcaaataagcgctttcgaagtttgcata
gatcgaggtttggagagtggtgtaaggcaccaccgtgctcagctgagcac
ccccacccaagggggtgtcgaaag*aacctttggccnntgnngcaannnn
nnnnnnnnnnnnnnnnnnnnnnnnnnnnnnnnnnnnnnnnnnnnnnnnnn
nnnnnnnnnnnnnnnnnnnnnnnnnnnnnnnnnnnnnnnnnnnnnnnnnn
nnnnnnnnnnnnnnnnnnnnnnnnnnnnnnnnnnnnnnnnnnnnnnnnnn
nnnnnnnnnnnnnnnnnnnnnnnnnnnnnnnnnnnnnnnnnnnnnnnnnn
nnnnnnnnnnnnnnnnnnnnnnnnnnnnnnna

QA 13 532 13 532

DS CHROMAT_FILE: A05_015903PI20933.b_34.ab1 PHD_FILE: A05_015903PI20933.b_34.ab1.phd.1 CHEM: term DYE: big TIME: Sun Apr 16 17:38:10 2006 TEMPLATE: A05_015903PI20933.b_34 DIRECTION: Unknown

RD A06_015903Peking_.b_38.ab1 771 0 0
attttagagaaacctgtggtatggtataataataaactctaatcatcacg
attcacc*gaaaactagggtttgtaatgagagcaagtagcatgcttcgtc
agaagcgaaggactgaatcccaccatggaagtatcaaaatcaatctgcac
caacacatcctccaattgataccctccaatcacaatagggttcctcggat
tctcacctccatcaacaaaccctaagcacataacatcgtcgttcacctgc
accatggagtttcttccgtgtatgctccacttcaccatctcgctctgcag
gaccagatcaatgaccggcacgttgggccccacttgggagcttccaacgc
cgttggattcgaagcagagcccaaagggggaaactggatcgacccttttc
atgctcatagacgaagcggctttcaaataagcgctttcgaagtttgcata
gatcgaggtttggagagtggtgtaaggcaccaccgtgctcagctgagcac
ccccacccaagggggtgtcgaaagaaaccttttgccnnttnngcaannnn
nnnnnnnnnnnnnnnnnnnnnnnnnnnnnnnnnnnnnnnnnnnnnnnnnn
nnnnnnnnnnnnnnnnnnnnnnnnnnnnnnnnnnnnnnnnnnnnnnnnnn
nnnnnnnnnnnnnnnnnnnnnnnnnnnnnnnnnnnnnnnnnnnnnnnnnn
nnnnnnnnnnnnnnnnnnnnnnnnnnnnnnnnnnnnnnnnnnnnnnnnnn
nnnnnnnnnnnnnnnnnnnna

QA 15 532 15 532

DS CHROMAT_FILE: A06_015903Peking_.b_38.ab1 PHD_FILE: A06_015903Peking_.b_38.ab1.phd.1 CHEM: term DYE: big TIME: Sun Apr 16 17:38:10 2006 TEMPLATE: A06_015903Peking_.b_38 DIRECTION: Unknown

RD A01_015903Archer_.b_02.ab1 763 0 0
acttaagagaccatgtggtatgt*ttaataataaactctaatcatcacga
ttcacc*gaaaactagggtttgaaatgagagcaagtagcatgcttcgtca
gaagcgaaggactgaatcccaccatggaagtatcaaaatcaatctgcacc
aacacatcctccaattgataccctccaatcacaatagggttcctcggatt
ctcacctccatcaacaaaccctaagcacataacatcgtcgttcacctgca
ccatggagtttcttccgtgtatgctccacttcaccatctcgctctgcagg
accagatcaatgaccggcacgttgggccccacttgggagcttccaacgcc
gttggattcgaagcagagcccaaagggggaaactggatcgacccttttca
tgctcatagacgaagcggctttcaaataagcgctttcgaagtttgcatag
atcgaggtttggagagtggtgtaaggcaccaccgtgctcagctgagcacc
cccacccaagggggtgtcgaaagaaacctttcnncntnnncaaannnnnn
nnnnnnnnnnnnnnnnnnnnnnnnnnnnnnnnnnnnnnnnnnnnnnnnnn
nnnnnnnnnnnnnnnnnnnnnnnnnnnnnnnnnnnnnnnnnnnnnnnnnn
nnnnnnnnnnnnnnnnnnnnnnnnnnnnnnnnnnnnnnnnnnnnnnnnnn
nnnnnnnnnnnnnnnnnnnnnnnnnnnnnnnnnnnnnnnnnnnnnnnnnn
nnnnnnnnnnnna

QA 2 532 2 532

DS CHROMAT_FILE: A01_015903Archer_.b_02.ab1 PHD_FILE: A01_015903Archer_.b_02.ab1.phd.1 CHEM: term DYE: big TIME: Sun Apr 16 17:38:10 2006 TEMPLATE: A01_015903Archer_.b_02 DIRECTION: Unknown

CT{
Contig1 polymorphism polybayes 59 59 060416:173811
}

CT{
Contig1 comment polybayes 59 59 060416:173811
P(1)=1.32192546372414217e-24
P(2)=0.999999997866160977
P(3)=2.1338389892084366e-09
P(4)=3.41199408330348215e-17
P(5)=0
VAR=a-
P(a-)=0.999999997866160977
}

WA{
snp_report polybayes 060416:173811
PROGRAM: polybayes.pl VERSION: 3.0 RELEASE: 2001-03-27
COMMAND_LINE: -project Project1 -analysis Analysis1 -cluster Cluster1 -inputFormat ace -anchorBaseQualityDefault 20 -memberBaseQualityDefault 20 -filterParalogs -thresholdNative 0.0 -screenSnps -considerAnchor no -considerTemplateConsensus -prescreenSnps no -preScreenSnpsMinimumBaseQuality 30 -priorPoly 0.003 -priorPoly2 0.99666 -priorPoly3 0.00333 -priorPoly4 1e-05 -priorPolyAC 0.1666 -priorPolyAG 0.1666 -priorPolyAT 0.1666 -priorPolyCG 0.1666 -priorPolyACG 0.25 -priorPolyACT 0.25 -thresholdSnp 0.5 -maxTerms 50 -nowriteAlignment -lineLength 50 -showUnAligned -displayQuality -writeAce -nowritePhdFiles -phdFilePathOut ../phd_dir -writeReport -debug -monitor -readPhdFiles -phdFilePathIn ../phd_dir -aceIn 015903.fasta.screen.ace.1 -alignmentOut 015903.phrap.aln -aceOut 015903.map.ace.1 -reportOut 015903.map.out
TIME: 060416:173811
CLUSTER: Cluster1 NUMBER_MEMBERS: 12
ANCHOR: Contig1 PADDED_LENGTH: 534 NUMBER_MEMBERS: 12
    MEMBER: A01_015903Archer_.b_02.ab1 PRIMARY_SEQUENCE: A01_015903Archer_.b_02.ab1 TEMPLATE: A01_015903Archer_.b_02 PADDED_LENGTH: 763 ALIGNED_LENGTH: 522 CLASS: NATIVE P_NAT: 0.948550811082917544 D: 5 D_NAT: 3.24311712211821558 D_PAR: 13.1611171221182156
    MEMBER: A02_015903Minsoy_.b_06.ab1 PRIMARY_SEQUENCE: A02_015903Minsoy_.b_06.ab1 TEMPLATE: A02_015903Minsoy_.b_06 PADDED_LENGTH: 785 ALIGNED_LENGTH: 522 CLASS: NATIVE P_NAT: 0.999129895568498246 D: 2 D_NAT: 3.09570818064039082 D_PAR: 13.0137081806403908
    MEMBER: A03_015903Noir_1_.b_18.ab1 PRIMARY_SEQUENCE: A03_015903Noir_1_.b_18.ab1 TEMPLATE: A03_015903Noir_1_.b_18 PADDED_LENGTH: 806 ALIGNED_LENGTH: 516 CLASS: NATIVE P_NAT: 0.99994477281415416 D: 0 D_NAT: 2.37597563683905003 D_PAR: 12.17997563683905
    MEMBER: A04_015903Evans__.b_22.ab1 PRIMARY_SEQUENCE: A04_015903Evans__.b_22.ab1 TEMPLATE: A04_015903Evans__.b_22 PADDED_LENGTH: 820 ALIGNED_LENGTH: 516 CLASS: NATIVE P_NAT: 0.999763607710808192 D: 1 D_NAT: 2.98798900042599524 D_PAR: 12.7919890004259952
    MEMBER: A05_015903PI20933.b_34.ab1 PRIMARY_SEQUENCE: A05_015903PI20933.b_34.ab1 TEMPLATE: A05_015903PI20933.b_34 PADDED_LENGTH: 782 ALIGNED_LENGTH: 518 CLASS: NATIVE P_NAT: 0.998858911998505684 D: 2 D_NAT: 2.70739918304569715 D_PAR: 12.5493991830456972
    MEMBER: A06_015903Peking_.b_38.ab1 PRIMARY_SEQUENCE: A06_015903Peking_.b_38.ab1 TEMPLATE: A06_015903Peking_.b_38 PADDED_LENGTH: 771 ALIGNED_LENGTH: 516 CLASS: NATIVE P_NAT: 0.998681293454790748 D: 2 D_NAT: 2.52057612316499206 D_PAR: 12.3245761231649921
    MEMBER: A07_015903Archer_.g_51.ab1 PRIMARY_SEQUENCE: A07_015903Archer_.g_51.ab1 TEMPLATE: A07_015903Archer_.g_51 PADDED_LENGTH: 780 ALIGNED_LENGTH: 496 CLASS: NATIVE P_NAT: 0.993752267097583723 D: 3 D_NAT: 2.88209613975392426 D_PAR: 12.3060961397539243
    MEMBER: A08_015903Minsoy_.g_55.ab1 PRIMARY_SEQUENCE: A08_015903Minsoy_.g_55.ab1 TEMPLATE: A08_015903Minsoy_.g_55 PADDED_LENGTH: 791 ALIGNED_LENGTH: 496 CLASS: NATIVE P_NAT: 0.989544887189060518 D: 3 D_NAT: 2.31180640679110964 D_PAR: 11.7358064067911096
    MEMBER: A09_015903Noir_1_.g_68.ab1 PRIMARY_SEQUENCE: A09_015903Noir_1_.g_68.ab1 TEMPLATE: A09_015903Noir_1_.g_68 PADDED_LENGTH: 731 ALIGNED_LENGTH: 497 CLASS: NATIVE P_NAT: 0.997635064658416654 D: 2 D_NAT: 2.11277886057653612 D_PAR: 11.5557788605765361
    MEMBER: A10_015903Evans__.g_72.ab1 PRIMARY_SEQUENCE: A10_015903Evans__.g_72.ab1 TEMPLATE: A10_015903Evans__.g_72 PADDED_LENGTH: 743 ALIGNED_LENGTH: 495 CLASS: NATIVE P_NAT: 0.991036088478318683 D: 3 D_NAT: 2.48167200217135303 D_PAR: 11.886672002171353
    MEMBER: A11_015903PI20933.g_84.ab1 PRIMARY_SEQUENCE: A11_015903PI20933.g_84.ab1 TEMPLATE: A11_015903PI20933.g_84 PADDED_LENGTH: 792 ALIGNED_LENGTH: 494 CLASS: NATIVE P_NAT: 0.99817612423759864 D: 2 D_NAT: 2.55958369282472167 D_PAR: 11.9455836928247217
    MEMBER: A12_015903Peking_.g_88.ab1 PRIMARY_SEQUENCE: A12_015903Peking_.g_88.ab1 TEMPLATE: A12_015903Peking_.g_88 PADDED_LENGTH: 805 ALIGNED_LENGTH: 493 CLASS: NATIVE P_NAT: 0.845966409788358857 D: 6 D_NAT: 3.62096878599104868 D_PAR: 12.9879687859910487
    SNP_ID: GSCSNP-Project1-Analysis1-Cluster1-Contig1-1 PADDED_POS: 59 P_SNP: 1 VAR: a- P_VAR: 0.999999997866160977

}
