# Supplementary material for: SNP-PHAGE – High throughput SNP discovery pipeline
Source: BMC Bioinformatics. 2006 Oct 23;7:468. doi: 10.1186/1471-2105-7-468 (PMC1626092; doi:10.1186/1471-2105-7-468)
Supplement: Additional file 2 — Test dataset. This compressed file contains test data for recreating the demo website. It contains the database table entries and chromatogram files to test for proper installation of all functionalities provided. [file 1471-2105-7-468-S2.gz › test_data/TempDataStore/edit_dir/015903.map.out]

PROGRAM: polybayes.pl VERSION: 3.0 RELEASE: 2001-03-27
COMMAND_LINE: -project Project1 -analysis Analysis1 -cluster Cluster1 -inputFormat ace -anchorBaseQualityDefault 20 -memberBaseQualityDefault 20 -filterParalogs -thresholdNative 0.0 -screenSnps -considerAnchor no -considerTemplateConsensus -prescreenSnps no -preScreenSnpsMinimumBaseQuality 30 -priorPoly 0.003 -priorPoly2 0.99666 -priorPoly3 0.00333 -priorPoly4 1e-05 -priorPolyAC 0.1666 -priorPolyAG 0.1666 -priorPolyAT 0.1666 -priorPolyCG 0.1666 -priorPolyACG 0.25 -priorPolyACT 0.25 -thresholdSnp 0.5 -maxTerms 50 -nowriteAlignment -lineLength 50 -showUnAligned -displayQuality -writeAce -nowritePhdFiles -phdFilePathOut ../phd_dir -writeReport -debug -monitor -readPhdFiles -phdFilePathIn ../phd_dir -aceIn 015903.fasta.screen.ace.1 -alignmentOut 015903.phrap.aln -aceOut 015903.map.ace.1 -reportOut 015903.map.out
TIME: 060416:173811
CLUSTER: Cluster1 NUMBER_MEMBERS: 12 NUMBER_NATIVE_MEMBERS: 12 NUMBER_PARALOG_MEMBERS: 0

CLUSTER: Cluster1 ALIGNMENT: Contig1 ANCHOR: Contig1 PADDED_LENGTH: 534 NUMBER_MEMBERS: 12
CLUSTER: Cluster1 ALIGNMENT: Contig1 MEMBER: A01_015903Archer_.b_02.ab1 PRIMARY_SEQUENCE: A01_015903Archer_.b_02.ab1 TEMPLATE: A01_015903Archer_.b_02 PADDED_LENGTH: 763 ALIGNED_LENGTH: 522 CLASS: NATIVE P_NAT: 0.948550811082917544 D: 5 D_NAT: 3.24311712211821558 D_PAR: 13.1611171221182156
CLUSTER: Cluster1 ALIGNMENT: Contig1 MEMBER: A02_015903Minsoy_.b_06.ab1 PRIMARY_SEQUENCE: A02_015903Minsoy_.b_06.ab1 TEMPLATE: A02_015903Minsoy_.b_06 PADDED_LENGTH: 785 ALIGNED_LENGTH: 522 CLASS: NATIVE P_NAT: 0.999129895568498246 D: 2 D_NAT: 3.09570818064039082 D_PAR: 13.0137081806403908
CLUSTER: Cluster1 ALIGNMENT: Contig1 MEMBER: A03_015903Noir_1_.b_18.ab1 PRIMARY_SEQUENCE: A03_015903Noir_1_.b_18.ab1 TEMPLATE: A03_015903Noir_1_.b_18 PADDED_LENGTH: 806 ALIGNED_LENGTH: 516 CLASS: NATIVE P_NAT: 0.99994477281415416 D: 0 D_NAT: 2.37597563683905003 D_PAR: 12.17997563683905
CLUSTER: Cluster1 ALIGNMENT: Contig1 MEMBER: A04_015903Evans__.b_22.ab1 PRIMARY_SEQUENCE: A04_015903Evans__.b_22.ab1 TEMPLATE: A04_015903Evans__.b_22 PADDED_LENGTH: 820 ALIGNED_LENGTH: 516 CLASS: NATIVE P_NAT: 0.999763607710808192 D: 1 D_NAT: 2.98798900042599524 D_PAR: 12.7919890004259952
CLUSTER: Cluster1 ALIGNMENT: Contig1 MEMBER: A05_015903PI20933.b_34.ab1 PRIMARY_SEQUENCE: A05_015903PI20933.b_34.ab1 TEMPLATE: A05_015903PI20933.b_34 PADDED_LENGTH: 782 ALIGNED_LENGTH: 518 CLASS: NATIVE P_NAT: 0.998858911998505684 D: 2 D_NAT: 2.70739918304569715 D_PAR: 12.5493991830456972
CLUSTER: Cluster1 ALIGNMENT: Contig1 MEMBER: A06_015903Peking_.b_38.ab1 PRIMARY_SEQUENCE: A06_015903Peking_.b_38.ab1 TEMPLATE: A06_015903Peking_.b_38 PADDED_LENGTH: 771 ALIGNED_LENGTH: 516 CLASS: NATIVE P_NAT: 0.998681293454790748 D: 2 D_NAT: 2.52057612316499206 D_PAR: 12.3245761231649921
CLUSTER: Cluster1 ALIGNMENT: Contig1 MEMBER: A07_015903Archer_.g_51.ab1 PRIMARY_SEQUENCE: A07_015903Archer_.g_51.ab1 TEMPLATE: A07_015903Archer_.g_51 PADDED_LENGTH: 780 ALIGNED_LENGTH: 496 CLASS: NATIVE P_NAT: 0.993752267097583723 D: 3 D_NAT: 2.88209613975392426 D_PAR: 12.3060961397539243
CLUSTER: Cluster1 ALIGNMENT: Contig1 MEMBER: A08_015903Minsoy_.g_55.ab1 PRIMARY_SEQUENCE: A08_015903Minsoy_.g_55.ab1 TEMPLATE: A08_015903Minsoy_.g_55 PADDED_LENGTH: 791 ALIGNED_LENGTH: 496 CLASS: NATIVE P_NAT: 0.989544887189060518 D: 3 D_NAT: 2.31180640679110964 D_PAR: 11.7358064067911096
CLUSTER: Cluster1 ALIGNMENT: Contig1 MEMBER: A09_015903Noir_1_.g_68.ab1 PRIMARY_SEQUENCE: A09_015903Noir_1_.g_68.ab1 TEMPLATE: A09_015903Noir_1_.g_68 PADDED_LENGTH: 731 ALIGNED_LENGTH: 497 CLASS: NATIVE P_NAT: 0.997635064658416654 D: 2 D_NAT: 2.11277886057653612 D_PAR: 11.5557788605765361
CLUSTER: Cluster1 ALIGNMENT: Contig1 MEMBER: A10_015903Evans__.g_72.ab1 PRIMARY_SEQUENCE: A10_015903Evans__.g_72.ab1 TEMPLATE: A10_015903Evans__.g_72 PADDED_LENGTH: 743 ALIGNED_LENGTH: 495 CLASS: NATIVE P_NAT: 0.991036088478318683 D: 3 D_NAT: 2.48167200217135303 D_PAR: 11.886672002171353
CLUSTER: Cluster1 ALIGNMENT: Contig1 MEMBER: A11_015903PI20933.g_84.ab1 PRIMARY_SEQUENCE: A11_015903PI20933.g_84.ab1 TEMPLATE: A11_015903PI20933.g_84 PADDED_LENGTH: 792 ALIGNED_LENGTH: 494 CLASS: NATIVE P_NAT: 0.99817612423759864 D: 2 D_NAT: 2.55958369282472167 D_PAR: 11.9455836928247217
CLUSTER: Cluster1 ALIGNMENT: Contig1 MEMBER: A12_015903Peking_.g_88.ab1 PRIMARY_SEQUENCE: A12_015903Peking_.g_88.ab1 TEMPLATE: A12_015903Peking_.g_88 PADDED_LENGTH: 805 ALIGNED_LENGTH: 493 CLASS: NATIVE P_NAT: 0.845966409788358857 D: 6 D_NAT: 3.62096878599104868 D_PAR: 12.9879687859910487
CLUSTER: Cluster1 ALIGNMENT: Contig1 SNP_ID: GSCSNP-Project1-Analysis1-Cluster1-Contig1-1 PADDED_POS: 59 PADDED_LENGTH: 534 UNPADDED_POS: 58 UNPADDED_LENGTH: 533 P_SNP: 1 VAR: a- P_VAR: 0.999999997866160977 P_1: 1.32192546372414217e-24 P_2: 0.999999997866160977 P_3: 2.1338389892084366e-09 P_4: 3.41199408330348215e-17 P_5: 0 TEMPLATE_DEPTH: 13 TEMPLATE_ALLELES: a=5,c=0,g=0,t=0,-=8 SEQUENCE_DEPTH: 13 SEQUENCE_ALLELES: a=5,c=0,g=0,t=0-=8 COLUMN: TEMPLATE,A05_015903PI20933.b_34,a,35;SEQUENCE,A05_015903PI20933.b_34.ab1,A05_015903PI20933.b_34.ab1,A05_015903PI20933.b_34,a,35,58,1,a|TEMPLATE,Contig1,a,90;SEQUENCE,Contig1,Contig1,Contig1,a,90,58,1,a|TEMPLATE,A11_015903PI20933.g_84,a,56;SEQUENCE,A11_015903PI20933.g_84.ab1,A11_015903PI20933.g_84.ab1,A11_015903PI20933.g_84,a,56,469,-1,a|TEMPLATE,A06_015903Peking_.b_38,-,35;SEQUENCE,A06_015903Peking_.b_38.ab1,A06_015903Peking_.b_38.ab1,A06_015903Peking_.b_38,-,35,57,1,a|TEMPLATE,A08_015903Minsoy_.g_55,-,46;SEQUENCE,A08_015903Minsoy_.g_55.ab1,A08_015903Minsoy_.g_55.ab1,A08_015903Minsoy_.g_55,-,46,469,-1,a|TEMPLATE,A01_015903Archer_.b_02,-,39;SEQUENCE,A01_015903Archer_.b_02.ab1,A01_015903Archer_.b_02.ab1,A01_015903Archer_.b_02,-,39,55,1,a|TEMPLATE,A02_015903Minsoy_.b_06,-,35;SEQUENCE,A02_015903Minsoy_.b_06.ab1,A02_015903Minsoy_.b_06.ab1,A02_015903Minsoy_.b_06,-,35,58,1,a|TEMPLATE,A12_015903Peking_.g_88,-,56;SEQUENCE,A12_015903Peking_.g_88.ab1,A12_015903Peking_.g_88.ab1,A12_015903Peking_.g_88,-,56,467,-1,a|TEMPLATE,A04_015903Evans__.b_22,-,40;SEQUENCE,A04_015903Evans__.b_22.ab1,A04_015903Evans__.b_22.ab1,A04_015903Evans__.b_22,-,40,67,1,a|TEMPLATE,A03_015903Noir_1_.b_18,a,35;SEQUENCE,A03_015903Noir_1_.b_18.ab1,A03_015903Noir_1_.b_18.ab1,A03_015903Noir_1_.b_18,a,35,57,1,a|TEMPLATE,A07_015903Archer_.g_51,-,56;SEQUENCE,A07_015903Archer_.g_51.ab1,A07_015903Archer_.g_51.ab1,A07_015903Archer_.g_51,-,56,469,-1,a|TEMPLATE,A10_015903Evans__.g_72,-,56;SEQUENCE,A10_015903Evans__.g_72.ab1,A10_015903Evans__.g_72.ab1,A10_015903Evans__.g_72,-,56,470,-1,a|TEMPLATE,A09_015903Noir_1_.g_68,a,56;SEQUENCE,A09_015903Noir_1_.g_68.ab1,A09_015903Noir_1_.g_68.ab1,A09_015903Noir_1_.g_68,a,56,468,-1,a
