# Supplementary material for: SNP-PHAGE – High throughput SNP discovery pipeline
Source: BMC Bioinformatics. 2006 Oct 23;7:468. doi: 10.1186/1471-2105-7-468 (PMC1626092; doi:10.1186/1471-2105-7-468)
Supplement: Additional file 2 — Test dataset. This compressed file contains test data for recreating the demo website. It contains the database table entries and chromatogram files to test for proper installation of all functionalities provided. [file 1471-2105-7-468-S2.gz › test_data/TempDataStore/phd_dir/A01_015903Archer_.b_02.ab1.phd.1]

BEGIN_SEQUENCE A01_015903Archer_.b_02.ab1

BEGIN_COMMENT

CHROMAT_FILE: A01_015903Archer_.b_02.ab1
ABI_THUMBPRINT: 0
PHRED_VERSION: 0.000925.c
CALL_METHOD: phred
QUALITY_LEVELS: 99
TIME: Sun Apr 16 17:38:10 2006
TRACE_ARRAY_MIN_INDEX: 0
TRACE_ARRAY_MAX_INDEX: 9164
TRIM: 26 525 0.0500
CHEM: term
DYE: big

END_COMMENT

BEGIN_DNA
a 7 12
c 7 29
t 7 35
t 7 50
a 9 59
a 16 71
g 8 81
a 6 94
g 6 95
a 8 110
c 8 126
c 10 143
a 11 154
t 20 165
g 14 178
t 18 189
g 14 203
g 14 215
t 14 228
a 12 236
t 14 245
g 10 258
t 8 268
t 9 280
t 10 291
a 10 303
a 21 313
t 21 322
a 32 333
a 30 343
t 34 353
a 29 364
a 33 374
a 19 386
c 19 394
t 10 405
c 10 411
t 10 424
a 19 437
a 21 448
t 35 456
c 35 470
a 35 478
t 35 488
c 35 502
a 40 511
c 35 520
g 35 534
a 35 546
t 35 554
t 39 567
c 39 579
a 39 587
c 39 596
c 39 609
g 40 622
a 51 634
a 39 645
a 40 655
a 40 665
c 40 673
t 40 685
a 39 694
g 40 706
g 40 718
g 56 731
t 56 742
t 46 754
t 42 765
g 42 778
a 42 788
a 46 798
a 46 808
t 51 819
g 51 831
a 40 841
g 40 853
a 40 866
g 40 875
c 40 885
a 46 896
a 46 906
g 40 918
t 40 930
a 40 939
g 40 952
c 37 961
a 37 973
t 37 984
g 40 997
c 40 1006
t 40 1020
t 40 1032
c 45 1042
g 40 1056
t 40 1066
c 40 1077
a 40 1086
g 40 1098
a 40 1111
a 40 1121
g 35 1132
c 35 1142
g 35 1157
a 35 1165
a 35 1177
g 39 1187
g 40 1200
a 40 1211
c 40 1220
t 40 1234
g 40 1246
a 45 1256
a 51 1267
t 51 1279
c 51 1289
c 40 1301
c 35 1312
a 35 1322
c 35 1330
c 35 1344
a 35 1354
t 45 1366
g 51 1379
g 51 1390
a 51 1403
a 39 1413
g 39 1426
t 39 1438
a 39 1446
t 39 1459
c 39 1469
a 40 1478
a 46 1490
a 46 1502
a 46 1514
t 46 1526
c 40 1537
a 40 1546
a 40 1557
t 40 1571
c 38 1582
t 38 1595
g 38 1609
c 38 1617
a 38 1628
c 39 1638
c 51 1651
a 51 1661
a 40 1673
c 40 1683
a 40 1696
c 40 1705
a 40 1718
t 40 1730
c 45 1741
c 45 1754
t 45 1768
c 45 1778
c 45 1790
a 51 1801
a 56 1812
t 56 1824
t 56 1837
g 51 1850
a 51 1861
t 45 1872
a 45 1882
c 45 1892
c 45 1906
c 45 1918
t 45 1932
c 45 1942
c 45 1955
a 51 1966
a 51 1976
t 43 1989
c 43 2000
a 43 2011
c 43 2020
a 43 2034
a 43 2045
t 51 2058
a 56 2069
g 56 2082
g 56 2095
g 51 2108
t 51 2120
t 43 2133
c 43 2143
c 43 2155
t 43 2170
c 43 2180
g 43 2195
g 43 2207
a 43 2220
t 43 2231
t 43 2244
c 43 2253
t 43 2268
c 43 2278
a 43 2290
c 43 2299
c 43 2312
t 43 2327
c 43 2337
c 43 2351
a 45 2362
t 51 2373
c 51 2386
a 51 2397
a 51 2409
c 51 2419
a 51 2432
a 45 2444
a 45 2457
c 45 2467
c 45 2481
c 45 2493
t 51 2507
a 51 2519
a 51 2530
g 51 2542
c 51 2553
a 51 2566
c 51 2576
a 51 2588
t 51 2601
a 51 2612
a 45 2624
c 45 2634
a 43 2647
t 43 2661
c 51 2674
g 51 2689
t 51 2701
c 51 2713
g 45 2727
t 45 2739
t 45 2753
c 45 2763
a 43 2774
c 43 2784
c 43 2798
t 43 2813
g 36 2826
c 36 2836
a 43 2850
c 43 2858
c 43 2872
a 43 2885
t 56 2898
g 45 2911
g 45 2924
a 45 2939
g 45 2950
t 45 2964
t 51 2976
t 51 2988
c 51 2999
t 51 3013
t 51 3026
c 51 3037
c 51 3050
g 51 3064
t 51 3076
g 51 3088
t 56 3101
a 51 3112
t 43 3124
g 43 3137
c 43 3147
t 43 3163
c 43 3174
c 43 3187
a 43 3199
c 43 3208
t 43 3223
t 43 3237
c 43 3248
a 43 3260
c 43 3269
c 43 3283
a 43 3296
t 56 3308
c 56 3320
t 43 3334
c 43 3346
g 43 3360
c 43 3369
t 43 3385
c 43 3396
t 43 3410
g 43 3423
c 43 3432
a 43 3446
g 43 3457
g 43 3471
a 43 3485
c 43 3493
c 36 3507
a 36 3519
g 45 3532
a 45 3547
t 45 3558
c 45 3569
a 56 3581
a 56 3594
t 43 3606
g 43 3619
a 43 3632
c 43 3641
c 43 3654
g 43 3670
g 43 3683
c 43 3693
a 43 3708
c 43 3717
g 43 3733
t 43 3745
t 46 3759
g 45 3771
g 43 3784
g 43 3797
c 43 3807
c 43 3822
c 36 3834
c 36 3846
a 36 3859
c 36 3867
t 36 3883
t 36 3897
g 46 3909
g 51 3921
g 51 3935
a 43 3949
g 43 3960
c 43 3971
t 43 3987
t 43 3999
c 43 4008
c 43 4019
a 43 4032
a 43 4045
c 43 4055
g 43 4071
c 43 4081
c 43 4095
g 43 4110
t 51 4122
t 51 4136
g 51 4148
g 51 4160
a 45 4174
t 43 4185
t 43 4199
c 43 4209
g 43 4225
a 43 4237
a 46 4249
g 56 4261
c 56 4273
a 51 4286
g 51 4298
a 51 4312
g 51 4323
c 51 4335
c 51 4349
c 51 4361
a 45 4372
a 51 4384
a 51 4397
g 45 4407
g 45 4420
g 45 4433
g 56 4447
g 56 4460
a 51 4474
a 45 4486
a 45 4498
c 45 4509
t 45 4524
g 45 4537
g 45 4549
a 51 4563
t 51 4574
c 45 4587
g 45 4601
a 45 4613
c 45 4623
c 45 4637
c 45 4649
t 56 4663
t 56 4676
t 45 4689
t 51 4701
c 45 4713
a 45 4723
t 40 4735
g 40 4749
c 45 4760
t 45 4775
c 45 4786
a 45 4798
t 45 4810
a 40 4822
g 40 4834
a 40 4849
c 40 4859
g 40 4874
a 40 4885
a 45 4898
g 45 4910
c 45 4922
g 45 4937
g 45 4949
c 45 4960
t 45 4975
t 45 4988
t 45 5001
c 56 5012
a 56 5023
a 51 5035
a 51 5047
t 51 5060
a 51 5070
a 40 5083
g 35 5096
c 35 5108
g 35 5123
c 35 5131
t 35 5144
t 35 5157
t 51 5172
c 51 5184
g 45 5199
a 45 5211
a 45 5223
g 51 5234
t 51 5248
t 45 5261
t 45 5273
g 51 5286
c 51 5296
a 51 5308
t 51 5321
a 51 5331
g 45 5343
a 39 5356
t 40 5368
c 40 5382
g 40 5398
a 40 5409
g 40 5420
g 56 5433
t 56 5446
t 56 5458
t 56 5470
g 56 5481
g 51 5494
a 42 5507
g 42 5520
a 42 5534
g 42 5546
t 42 5561
g 46 5573
g 46 5587
t 45 5600
g 45 5614
t 45 5627
a 45 5637
a 45 5650
g 45 5662
g 45 5676
c 40 5686
a 40 5698
c 40 5710
c 45 5725
a 45 5737
c 45 5748
c 51 5762
g 51 5776
t 40 5788
g 40 5800
c 40 5811
t 40 5827
c 40 5838
a 40 5850
g 45 5862
c 51 5874
t 45 5889
g 45 5902
a 45 5914
g 51 5925
c 51 5937
a 51 5949
c 51 5959
c 51 5972
c 51 5984
c 39 5996
c 40 6008
a 37 6019
c 37 6027
c 37 6039
c 39 6049
a 39 6060
a 35 6072
g 35 6082
g 35 6098
g 39 6114
g 46 6127
g 46 6140
t 56 6153
g 46 6166
t 40 6178
c 40 6190
g 40 6205
a 40 6215
a 39 6227
a 46 6238
g 44 6249
a 34 6262
a 33 6272
a 27 6284
c 25 6292
c 17 6304
t 12 6315
t 8 6331
t 9 6341
c 4 6355
n 0 6369
n 0 6382
c 4 6394
n 0 6409
t 4 6426
n 0 6438
n 0 6452
n 0 6465
c 4 6478
a 8 6494
a 9 6505
a 4 6516
n 0 6529
n 0 6542
n 0 6555
n 0 6568
n 0 6581
n 0 6595
n 0 6607
n 0 6619
n 0 6631
n 0 6643
n 0 6655
n 0 6667
n 0 6679
n 0 6691
n 0 6703
n 0 6715
n 0 6727
n 0 6739
n 0 6751
n 0 6763
n 0 6775
n 0 6787
n 0 6799
n 0 6811
n 0 6823
n 0 6835
n 0 6847
n 0 6859
n 0 6871
n 0 6883
n 0 6895
n 0 6907
n 0 6919
n 0 6931
n 0 6943
n 0 6955
n 0 6967
n 0 6979
n 0 6991
n 0 7003
n 0 7015
n 0 7027
n 0 7039
n 0 7051
n 0 7063
n 0 7075
n 0 7087
n 0 7099
n 0 7111
n 0 7123
n 0 7135
n 0 7147
n 0 7159
n 0 7171
n 0 7183
n 0 7195
n 0 7207
n 0 7219
n 0 7231
n 0 7243
n 0 7255
n 0 7267
n 0 7279
n 0 7291
n 0 7303
n 0 7315
n 0 7327
n 0 7339
n 0 7351
n 0 7363
n 0 7375
n 0 7387
n 0 7399
n 0 7411
n 0 7423
n 0 7435
n 0 7447
n 0 7459
n 0 7471
n 0 7483
n 0 7495
n 0 7507
n 0 7519
n 0 7531
n 0 7543
n 0 7555
n 0 7567
n 0 7579
n 0 7591
n 0 7603
n 0 7615
n 0 7627
n 0 7639
n 0 7651
n 0 7663
n 0 7675
n 0 7687
n 0 7699
n 0 7711
n 0 7723
n 0 7735
n 0 7747
n 0 7759
n 0 7771
n 0 7783
n 0 7795
n 0 7807
n 0 7819
n 0 7831
n 0 7843
n 0 7855
n 0 7867
n 0 7879
n 0 7891
n 0 7903
n 0 7915
n 0 7927
n 0 7939
n 0 7951
n 0 7963
n 0 7975
n 0 7987
n 0 7999
n 0 8011
n 0 8023
n 0 8035
n 0 8047
n 0 8059
n 0 8071
n 0 8083
n 0 8095
n 0 8107
n 0 8119
n 0 8131
n 0 8143
n 0 8155
n 0 8167
n 0 8179
n 0 8191
n 0 8203
n 0 8215
n 0 8227
n 0 8239
n 0 8251
n 0 8263
n 0 8275
n 0 8287
n 0 8299
n 0 8311
n 0 8323
n 0 8335
n 0 8347
n 0 8359
n 0 8371
n 0 8383
n 0 8395
n 0 8407
n 0 8419
n 0 8431
n 0 8443
n 0 8455
n 0 8467
n 0 8479
n 0 8491
n 0 8503
n 0 8515
n 0 8527
n 0 8539
n 0 8551
n 0 8563
n 0 8575
n 0 8587
n 0 8599
n 0 8611
n 0 8623
n 0 8635
n 0 8647
n 0 8659
n 0 8671
n 0 8683
n 0 8695
n 0 8707
n 0 8719
n 0 8731
n 0 8743
n 0 8755
n 0 8767
n 0 8779
n 0 8791
n 0 8803
n 0 8815
n 0 8827
n 0 8839
n 0 8851
n 0 8863
n 0 8875
n 0 8887
n 0 8899
n 0 8911
n 0 8923
n 0 8935
n 0 8947
n 0 8959
n 0 8971
n 0 8983
n 0 8995
n 0 9007
n 0 9019
n 0 9031
n 0 9043
n 0 9055
n 0 9064
n 0 9076
n 0 9089
n 0 9101
n 0 9114
n 0 9126
n 0 9139
a 4 9163
END_DNA

BEGIN_TAG
TYPE: dataNeeded
SOURCE: polyPhred
UNPADDED_READ_POS: 1 26
DATE: 04/16/06 17:38:10
END_TAG

BEGIN_TAG
TYPE: dataNeeded
SOURCE: polyPhred
UNPADDED_READ_POS: 526 761
DATE: 04/16/06 17:38:10
END_TAG

END_SEQUENCE
