# Supplementary material for: SNP-PHAGE – High throughput SNP discovery pipeline
Source: BMC Bioinformatics. 2006 Oct 23;7:468. doi: 10.1186/1471-2105-7-468 (PMC1626092; doi:10.1186/1471-2105-7-468)
Supplement: Additional file 2 — Test dataset. This compressed file contains test data for recreating the demo website. It contains the database table entries and chromatogram files to test for proper installation of all functionalities provided. [file 1471-2105-7-468-S2.gz › test_data/TempDataStore/phd_dir/A02_015903Minsoy_.b_06.ab1.phd.1]

BEGIN_SEQUENCE A02_015903Minsoy_.b_06.ab1

BEGIN_COMMENT

CHROMAT_FILE: A02_015903Minsoy_.b_06.ab1
ABI_THUMBPRINT: 0
PHRED_VERSION: 0.000925.c
CALL_METHOD: phred
QUALITY_LEVELS: 99
TIME: Sun Apr 16 17:38:10 2006
TRACE_ARRAY_MIN_INDEX: 0
TRACE_ARRAY_MAX_INDEX: 9350
TRIM: 17 529 0.0500
CHEM: term
DYE: big

END_COMMENT

BEGIN_DNA
n 0 1
t 4 13
a 4 30
t 7 36
c 6 43
t 6 56
t 7 65
a 9 84
g 9 92
g 9 109
a 7 122
a 6 131
a 6 141
c 6 159
t 6 160
a 8 168
t 13 178
g 19 192
t 19 202
g 24 216
g 21 228
t 23 238
a 17 249
t 22 258
g 10 271
g 9 283
t 10 293
t 10 304
a 21 315
a 24 325
t 32 334
a 40 345
a 40 356
t 33 365
a 33 376
a 33 386
a 24 398
c 24 406
t 12 417
c 12 427
t 11 436
a 13 449
a 20 459
t 24 468
c 34 482
a 35 490
t 31 500
c 31 514
a 35 523
c 35 532
g 35 546
a 35 558
t 35 566
t 39 579
c 35 590
a 35 599
c 35 607
c 35 621
g 35 634
a 45 645
a 35 656
a 35 667
a 35 677
c 35 684
t 35 697
a 35 706
g 40 718
g 46 730
g 56 742
t 48 753
t 42 765
t 39 777
g 39 789
a 42 799
a 42 809
a 42 819
t 42 830
g 42 842
a 51 852
g 40 864
a 40 877
g 40 887
c 40 896
a 46 907
a 46 917
g 51 929
t 40 941
a 40 951
g 46 963
c 40 972
a 38 984
t 35 996
g 35 1008
c 35 1017
t 39 1032
t 39 1043
c 40 1053
g 40 1067
t 40 1077
c 40 1088
a 40 1097
g 40 1109
a 40 1122
a 40 1132
g 35 1143
c 35 1153
g 35 1168
a 35 1176
a 35 1188
g 39 1198
g 35 1211
a 35 1222
c 35 1230
t 35 1245
g 35 1257
a 40 1267
a 51 1278
t 51 1290
c 46 1300
c 46 1312
c 40 1323
a 40 1332
c 40 1341
c 40 1354
a 40 1364
t 51 1377
g 51 1389
g 56 1401
a 56 1413
a 40 1424
g 39 1436
t 39 1448
a 39 1456
t 39 1469
c 39 1479
a 51 1489
a 51 1500
a 51 1512
a 46 1524
t 46 1536
c 40 1547
a 40 1556
a 40 1567
t 40 1581
c 38 1592
t 38 1605
g 39 1618
c 39 1626
a 39 1638
c 39 1648
c 40 1661
a 40 1670
a 40 1682
c 40 1693
a 40 1705
c 40 1714
a 40 1727
t 40 1739
c 45 1750
c 45 1763
t 45 1777
c 45 1787
c 45 1800
a 51 1811
a 51 1821
t 51 1833
t 51 1846
g 51 1859
a 51 1870
t 51 1881
a 51 1891
c 45 1901
c 45 1914
c 45 1927
t 45 1941
c 45 1951
c 45 1963
a 51 1974
a 56 1985
t 43 1998
c 43 2009
a 43 2020
c 43 2029
a 43 2043
a 43 2054
t 51 2067
a 56 2078
g 56 2091
g 56 2104
g 43 2117
t 43 2129
t 43 2142
c 43 2151
c 43 2163
t 43 2178
c 43 2188
g 43 2203
g 43 2215
a 43 2228
t 45 2239
t 45 2252
c 45 2262
t 43 2276
c 43 2286
a 43 2298
c 43 2307
c 43 2320
t 43 2335
c 45 2346
c 45 2359
a 56 2370
t 56 2381
c 51 2394
a 51 2405
a 51 2417
c 51 2427
a 51 2440
a 51 2451
a 56 2464
c 56 2475
c 56 2488
c 56 2501
t 56 2514
a 56 2526
a 56 2538
g 51 2549
c 51 2561
a 51 2573
c 51 2583
a 51 2596
t 51 2608
a 51 2619
a 51 2632
c 51 2642
a 43 2655
t 43 2668
c 51 2681
g 51 2696
t 51 2708
c 51 2720
g 51 2734
t 51 2746
t 45 2759
c 45 2770
a 45 2781
c 45 2791
c 45 2805
t 45 2819
g 43 2833
c 43 2843
a 43 2856
c 43 2865
c 43 2878
a 43 2891
t 51 2904
g 51 2918
g 51 2930
a 51 2945
g 51 2957
t 45 2970
t 51 2982
t 51 2994
c 51 3005
t 51 3019
t 51 3032
c 51 3043
c 51 3056
g 51 3070
t 51 3081
g 51 3094
t 56 3107
a 51 3118
t 43 3130
g 43 3143
c 43 3153
t 43 3169
c 36 3180
c 36 3192
a 36 3205
c 36 3213
t 36 3229
t 36 3242
c 43 3253
a 43 3266
c 43 3275
c 43 3288
a 43 3301
t 56 3313
c 56 3325
t 43 3339
c 43 3351
g 43 3365
c 43 3374
t 43 3390
c 43 3401
t 43 3415
g 43 3428
c 43 3437
a 43 3451
g 43 3462
g 43 3475
a 43 3489
c 43 3498
c 43 3511
a 43 3524
g 51 3537
a 51 3551
t 51 3562
c 51 3574
a 56 3586
a 56 3598
t 43 3611
g 43 3623
a 43 3636
c 43 3645
c 43 3658
g 43 3674
g 43 3687
c 43 3697
a 43 3712
c 43 3721
g 43 3737
t 43 3749
t 46 3763
g 51 3775
g 51 3787
g 51 3800
c 51 3811
c 51 3825
c 43 3837
c 43 3849
a 43 3862
c 43 3871
t 43 3886
t 43 3900
g 51 3912
g 51 3924
g 51 3938
a 43 3952
g 43 3963
c 43 3974
t 43 3990
t 43 4002
c 43 4011
c 43 4022
a 43 4035
a 43 4048
c 43 4058
g 43 4073
c 43 4083
c 43 4097
g 43 4112
t 51 4124
t 51 4138
g 56 4150
g 56 4162
a 45 4175
t 43 4187
t 43 4201
c 43 4211
g 43 4226
a 43 4238
a 51 4250
g 56 4262
c 56 4274
a 51 4287
g 51 4299
a 51 4313
g 51 4324
c 51 4335
c 51 4349
c 51 4361
a 51 4373
a 56 4385
a 51 4397
g 51 4408
g 51 4420
g 51 4434
g 56 4447
g 56 4461
a 51 4474
a 45 4486
a 45 4498
c 45 4509
t 45 4524
g 45 4537
g 45 4549
a 45 4563
t 45 4574
c 45 4586
g 45 4601
a 45 4612
c 45 4623
c 51 4636
c 51 4649
t 56 4663
t 56 4676
t 40 4688
t 40 4701
c 40 4713
a 40 4722
t 39 4735
g 39 4748
c 45 4759
t 45 4774
c 45 4785
a 45 4797
t 45 4809
a 39 4821
g 35 4833
a 35 4848
c 35 4857
g 35 4872
a 35 4883
a 45 4896
g 51 4908
c 45 4921
g 39 4935
g 35 4948
c 35 4958
t 35 4974
t 39 4986
t 40 4999
c 56 5010
a 56 5021
a 51 5033
a 51 5045
t 45 5058
a 45 5068
a 45 5080
g 40 5094
c 40 5106
g 40 5120
c 39 5129
t 35 5142
t 39 5155
t 46 5170
c 51 5182
g 45 5196
a 51 5208
a 51 5220
g 51 5231
t 51 5245
t 40 5258
t 40 5270
g 37 5283
c 40 5292
a 40 5305
t 40 5317
a 56 5328
g 40 5340
a 45 5352
t 45 5364
c 45 5379
g 45 5394
a 45 5405
g 45 5416
g 51 5430
t 51 5442
t 51 5455
t 56 5467
g 56 5478
g 46 5491
a 42 5503
g 44 5516
a 44 5530
g 44 5542
t 44 5556
g 48 5568
g 48 5582
t 51 5595
g 51 5609
t 51 5621
a 51 5632
a 56 5644
g 56 5657
g 56 5670
c 45 5681
a 45 5693
c 45 5704
c 45 5719
a 45 5731
c 45 5742
c 51 5756
g 51 5770
t 45 5782
g 45 5794
c 45 5805
t 45 5820
c 45 5832
a 40 5843
g 40 5856
c 40 5867
t 45 5882
g 45 5895
a 40 5907
g 51 5918
c 51 5930
a 51 5942
c 51 5952
c 51 5965
c 51 5978
c 39 5990
c 39 6001
a 37 6013
c 37 6021
c 37 6033
c 39 6043
a 39 6055
a 35 6066
g 35 6076
g 35 6091
g 39 6107
g 46 6120
g 40 6133
t 56 6146
g 42 6158
t 37 6171
c 37 6183
g 40 6198
a 40 6208
a 40 6220
a 46 6232
g 46 6243
a 40 6255
a 34 6265
a 32 6277
c 32 6286
c 32 6298
t 29 6309
t 12 6318
t 7 6327
t 4 6338
c 4 6359
c 7 6368
g 4 6384
n 0 6393
n 0 6405
n 0 6418
g 4 6429
g 7 6447
g 7 6461
g 7 6468
c 7 6476
c 7 6483
a 4 6497
n 0 6514
n 0 6527
n 0 6539
n 0 6552
n 0 6565
n 0 6579
n 0 6591
n 0 6603
n 0 6615
n 0 6627
n 0 6639
n 0 6651
n 0 6663
n 0 6675
n 0 6687
n 0 6699
n 0 6711
n 0 6723
n 0 6735
n 0 6747
n 0 6759
n 0 6771
n 0 6783
n 0 6795
n 0 6807
n 0 6819
n 0 6831
n 0 6843
n 0 6855
n 0 6867
n 0 6879
n 0 6891
n 0 6903
n 0 6915
n 0 6927
n 0 6939
n 0 6951
n 0 6963
n 0 6975
n 0 6987
n 0 6999
n 0 7011
n 0 7023
n 0 7035
n 0 7047
n 0 7059
n 0 7071
n 0 7083
n 0 7095
n 0 7107
n 0 7119
n 0 7131
n 0 7143
n 0 7155
n 0 7167
n 0 7179
n 0 7191
n 0 7203
n 0 7215
n 0 7227
n 0 7239
n 0 7251
n 0 7263
n 0 7275
n 0 7287
n 0 7299
n 0 7311
n 0 7323
n 0 7335
n 0 7347
n 0 7359
n 0 7371
n 0 7383
n 0 7395
n 0 7407
n 0 7419
n 0 7431
n 0 7443
n 0 7455
n 0 7467
n 0 7479
n 0 7491
n 0 7503
n 0 7515
n 0 7527
n 0 7539
n 0 7551
n 0 7563
n 0 7575
n 0 7587
n 0 7599
n 0 7611
n 0 7623
n 0 7635
n 0 7647
n 0 7659
n 0 7671
n 0 7683
n 0 7695
n 0 7707
n 0 7719
n 0 7731
n 0 7743
n 0 7755
n 0 7767
n 0 7779
n 0 7791
n 0 7803
n 0 7815
n 0 7827
n 0 7839
n 0 7851
n 0 7863
n 0 7875
n 0 7887
n 0 7899
n 0 7911
n 0 7923
n 0 7935
n 0 7947
n 0 7959
n 0 7971
n 0 7983
n 0 7995
n 0 8007
n 0 8019
n 0 8031
n 0 8043
n 0 8055
n 0 8067
n 0 8079
n 0 8091
n 0 8103
n 0 8115
n 0 8127
n 0 8139
n 0 8151
n 0 8163
n 0 8175
n 0 8187
n 0 8199
n 0 8211
n 0 8223
n 0 8235
n 0 8247
n 0 8259
n 0 8271
n 0 8283
n 0 8295
n 0 8307
n 0 8319
n 0 8331
n 0 8343
n 0 8355
n 0 8367
n 0 8379
n 0 8391
n 0 8403
n 0 8415
n 0 8427
n 0 8439
n 0 8451
n 0 8463
n 0 8475
n 0 8487
n 0 8499
n 0 8511
n 0 8523
n 0 8535
n 0 8547
n 0 8559
n 0 8571
n 0 8583
n 0 8595
n 0 8607
n 0 8619
n 0 8631
n 0 8643
n 0 8655
n 0 8667
n 0 8679
n 0 8691
n 0 8703
n 0 8715
n 0 8727
n 0 8739
n 0 8751
n 0 8763
n 0 8775
n 0 8787
n 0 8799
n 0 8811
n 0 8823
n 0 8835
n 0 8847
n 0 8859
n 0 8871
n 0 8883
n 0 8895
n 0 8907
n 0 8919
n 0 8931
n 0 8943
n 0 8955
n 0 8967
n 0 8979
n 0 8991
n 0 9003
n 0 9015
n 0 9027
n 0 9039
n 0 9051
n 0 9063
n 0 9075
n 0 9087
n 0 9099
n 0 9111
n 0 9123
n 0 9135
n 0 9147
n 0 9159
n 0 9171
n 0 9183
n 0 9195
n 0 9207
n 0 9219
n 0 9231
n 0 9243
n 0 9250
n 0 9262
n 0 9275
n 0 9287
n 0 9300
n 0 9312
n 0 9325
n 0 9337
n 0 9349
END_DNA

BEGIN_TAG
TYPE: dataNeeded
SOURCE: polyPhred
UNPADDED_READ_POS: 1 28
DATE: 04/16/06 17:38:10
END_TAG

BEGIN_TAG
TYPE: dataNeeded
SOURCE: polyPhred
UNPADDED_READ_POS: 531 783
DATE: 04/16/06 17:38:10
END_TAG

END_SEQUENCE
