# Supplementary material for: SNP-PHAGE – High throughput SNP discovery pipeline
Source: BMC Bioinformatics. 2006 Oct 23;7:468. doi: 10.1186/1471-2105-7-468 (PMC1626092; doi:10.1186/1471-2105-7-468)
Supplement: Additional file 2 — Test dataset. This compressed file contains test data for recreating the demo website. It contains the database table entries and chromatogram files to test for proper installation of all functionalities provided. [file 1471-2105-7-468-S2.gz › test_data/TempDataStore/phd_dir/A03_015903Noir_1_.b_18.ab1.phd.1]

BEGIN_SEQUENCE A03_015903Noir_1_.b_18.ab1

BEGIN_COMMENT

CHROMAT_FILE: A03_015903Noir_1_.b_18.ab1
ABI_THUMBPRINT: 0
PHRED_VERSION: 0.000925.c
CALL_METHOD: phred
QUALITY_LEVELS: 99
TIME: Sun Apr 16 17:38:10 2006
TRACE_ARRAY_MIN_INDEX: 0
TRACE_ARRAY_MAX_INDEX: 9619
TRIM: 28 527 0.0500
CHEM: term
DYE: big

END_COMMENT

BEGIN_DNA
c 6 12
t 9 17
c 9 32
t 6 43
t 10 52
a 12 63
g 9 72
g 12 87
g 9 102
a 9 109
c 6 124
a 6 133
c 6 144
a 6 146
t 8 158
g 12 172
t 19 183
g 24 197
g 18 209
t 13 219
a 13 228
t 9 238
g 17 252
g 9 264
t 9 270
a 9 278
t 9 292
a 11 306
t 23 315
a 17 326
a 26 337
t 24 346
a 24 357
a 24 367
a 22 379
c 20 386
t 13 398
a 11 409
t 11 417
a 11 430
a 18 440
t 20 449
c 29 463
a 35 471
t 35 481
c 35 495
a 39 504
c 35 513
g 35 527
a 35 539
t 35 547
t 35 560
c 39 572
a 39 581
c 39 589
c 35 602
a 35 612
g 40 622
a 40 636
a 34 646
a 34 657
a 35 668
c 35 675
t 35 688
a 35 697
g 37 709
g 37 721
g 56 734
t 56 745
t 40 757
t 37 768
g 37 781
a 37 790
a 37 801
a 46 811
t 46 822
g 46 834
a 42 844
g 42 856
a 26 868
g 26 878
c 26 888
a 46 899
a 46 909
g 40 921
t 40 933
a 39 942
g 39 955
c 37 964
a 37 976
t 37 987
g 37 1000
c 39 1009
t 40 1023
t 40 1035
c 45 1045
g 40 1059
t 40 1069
c 40 1080
a 46 1089
g 46 1101
a 40 1112
a 35 1124
g 35 1134
c 35 1144
g 35 1160
a 35 1168
a 35 1180
g 37 1190
g 35 1202
a 35 1214
c 35 1222
t 35 1237
g 35 1249
a 39 1258
a 46 1270
t 46 1281
c 51 1292
c 40 1303
c 35 1314
a 35 1324
c 35 1332
c 35 1346
a 35 1356
t 40 1368
g 46 1381
g 56 1393
a 56 1404
a 35 1416
g 35 1428
t 35 1440
a 35 1447
t 35 1460
c 35 1471
a 40 1480
a 46 1491
a 46 1503
a 46 1515
t 46 1527
c 40 1538
a 40 1547
a 40 1558
t 40 1572
c 38 1583
t 38 1596
g 38 1610
c 38 1618
a 38 1629
c 39 1639
c 40 1652
a 40 1661
a 43 1673
c 43 1684
a 43 1696
c 43 1705
a 43 1718
t 43 1730
c 45 1741
c 45 1754
t 45 1768
c 45 1778
c 43 1790
a 51 1801
a 56 1812
t 51 1824
t 51 1837
g 51 1850
a 51 1860
t 51 1872
a 51 1882
c 43 1892
c 43 1905
c 43 1917
t 43 1932
c 43 1941
c 43 1954
a 43 1964
a 51 1975
t 43 1988
c 43 1999
a 43 2010
c 43 2019
a 43 2033
a 43 2044
t 51 2057
a 56 2068
g 56 2081
g 56 2094
g 43 2107
t 43 2119
t 43 2132
c 43 2141
c 43 2153
t 43 2168
c 43 2178
g 43 2193
g 43 2205
a 43 2218
t 43 2228
t 43 2242
c 43 2251
t 43 2265
c 43 2275
a 43 2287
c 43 2296
c 43 2310
t 43 2325
c 43 2334
c 43 2348
a 43 2359
t 51 2370
c 51 2383
a 51 2394
a 51 2406
c 45 2416
a 45 2429
a 45 2440
a 45 2454
c 45 2464
c 45 2478
c 45 2490
t 51 2504
a 51 2515
a 51 2527
g 51 2538
c 51 2550
a 51 2562
c 51 2572
a 51 2585
t 51 2598
a 51 2608
a 51 2621
c 51 2631
a 43 2644
t 43 2657
c 51 2670
g 51 2685
t 51 2697
c 51 2709
g 51 2723
t 51 2735
t 45 2748
c 45 2759
a 45 2770
c 45 2780
c 45 2794
t 45 2808
g 43 2822
c 43 2832
a 43 2845
c 43 2854
c 43 2867
a 43 2880
t 56 2893
g 56 2907
g 56 2920
a 56 2934
g 56 2946
t 51 2959
t 51 2971
t 51 2983
c 51 2994
t 51 3008
t 51 3021
c 51 3032
c 51 3045
g 51 3059
t 51 3071
g 51 3083
t 56 3096
a 51 3107
t 43 3119
g 43 3132
c 43 3142
t 43 3158
c 43 3168
c 43 3181
a 43 3193
c 43 3202
t 43 3218
t 43 3231
c 43 3242
a 43 3255
c 43 3264
c 43 3277
a 43 3290
t 51 3302
c 45 3314
t 43 3328
c 43 3339
g 43 3354
c 43 3363
t 43 3379
c 43 3390
t 43 3403
g 43 3416
c 43 3425
a 43 3440
g 43 3451
g 43 3464
a 43 3478
c 43 3487
c 43 3500
a 43 3512
g 51 3526
a 51 3540
t 51 3551
c 51 3562
a 56 3574
a 56 3587
t 51 3599
g 51 3612
a 43 3624
c 43 3634
c 43 3647
g 43 3663
g 43 3675
c 43 3686
a 43 3701
c 43 3710
g 43 3726
t 43 3738
t 46 3751
g 51 3764
g 43 3776
g 43 3789
c 43 3799
c 43 3814
c 36 3825
c 36 3837
a 36 3851
c 36 3859
t 36 3875
t 36 3888
g 46 3901
g 56 3913
g 45 3926
a 43 3940
g 43 3952
c 36 3962
t 36 3978
t 36 3991
c 36 3999
c 43 4011
a 36 4023
a 43 4037
c 43 4046
g 43 4062
c 43 4072
c 43 4086
g 43 4101
t 51 4113
t 51 4127
g 51 4139
g 51 4151
a 51 4164
t 45 4175
t 45 4189
c 45 4200
g 45 4215
a 45 4227
a 51 4239
g 56 4251
c 56 4263
a 45 4275
g 45 4288
a 45 4302
g 45 4312
c 45 4324
c 45 4338
c 51 4350
a 45 4362
a 51 4373
a 45 4386
g 45 4396
g 45 4409
g 45 4423
g 51 4436
g 51 4449
a 51 4463
a 45 4474
a 45 4487
c 45 4498
t 45 4513
g 45 4526
g 45 4538
a 45 4552
t 45 4563
c 45 4575
g 45 4590
a 45 4601
c 45 4612
c 51 4625
c 51 4638
t 56 4651
t 56 4665
t 45 4677
t 45 4689
c 45 4701
a 45 4711
t 40 4723
g 40 4737
c 45 4748
t 45 4763
c 45 4774
a 45 4786
t 45 4798
a 39 4810
g 39 4822
a 38 4837
c 35 4846
g 35 4861
a 39 4872
a 45 4886
g 45 4898
c 40 4910
g 39 4925
g 39 4937
c 39 4947
t 39 4963
t 39 4975
t 40 4988
c 56 4999
a 56 5010
a 51 5022
a 51 5034
t 51 5047
a 51 5057
a 40 5070
g 39 5083
c 39 5095
g 39 5110
c 39 5119
t 39 5132
t 39 5144
t 45 5159
c 45 5171
g 45 5186
a 45 5197
a 45 5209
g 51 5220
t 51 5234
t 45 5247
t 45 5259
g 51 5272
c 51 5282
a 51 5294
t 51 5307
a 51 5317
g 45 5329
a 40 5342
t 45 5354
c 45 5368
g 45 5383
a 45 5394
g 45 5405
g 51 5419
t 51 5431
t 51 5444
t 56 5456
g 56 5467
g 45 5480
a 40 5493
g 40 5505
a 40 5520
g 40 5531
t 38 5546
g 45 5558
g 46 5572
t 45 5585
g 45 5598
t 51 5611
a 45 5621
a 45 5634
g 45 5646
g 45 5660
c 40 5670
a 40 5682
c 40 5694
c 45 5709
a 45 5720
c 45 5731
c 51 5745
g 45 5759
t 39 5772
g 39 5784
c 39 5794
t 39 5810
c 39 5821
a 40 5833
g 45 5845
c 51 5857
t 51 5872
g 45 5884
a 45 5896
g 51 5908
c 51 5919
a 51 5932
c 51 5942
c 51 5955
c 51 5967
c 40 5979
c 46 5991
a 46 6002
c 46 6011
c 51 6022
c 51 6033
a 39 6044
a 35 6055
g 35 6065
g 35 6081
g 39 6096
g 46 6109
g 51 6123
t 56 6135
g 56 6148
t 40 6160
c 40 6172
g 40 6186
a 40 6196
a 40 6208
a 29 6220
g 28 6231
a 27 6243
a 27 6264
c 27 6273
c 26 6285
t 20 6296
t 13 6306
t 11 6324
g 4 6329
n 0 6347
n 0 6359
n 0 6371
n 0 6383
t 4 6392
n 0 6406
n 0 6418
n 0 6430
n 0 6441
c 4 6455
c 6 6461
a 6 6479
a 6 6489
a 4 6496
n 0 6514
n 0 6526
n 0 6538
n 0 6550
n 0 6561
n 0 6573
n 0 6586
n 0 6597
n 0 6609
n 0 6621
n 0 6633
n 0 6645
n 0 6657
n 0 6669
n 0 6681
n 0 6693
n 0 6705
n 0 6717
n 0 6729
n 0 6741
n 0 6753
n 0 6765
n 0 6777
n 0 6789
n 0 6801
n 0 6813
n 0 6825
n 0 6837
n 0 6849
n 0 6861
n 0 6873
n 0 6885
n 0 6897
n 0 6909
n 0 6921
n 0 6933
n 0 6945
n 0 6957
n 0 6969
n 0 6981
n 0 6993
n 0 7005
n 0 7017
n 0 7029
n 0 7041
n 0 7053
n 0 7065
n 0 7077
n 0 7089
n 0 7101
n 0 7113
n 0 7125
n 0 7137
n 0 7149
n 0 7161
n 0 7173
n 0 7185
n 0 7197
n 0 7209
n 0 7221
n 0 7233
n 0 7245
n 0 7257
n 0 7269
n 0 7281
n 0 7293
n 0 7305
n 0 7317
n 0 7329
n 0 7341
n 0 7353
n 0 7365
n 0 7377
n 0 7389
n 0 7401
n 0 7413
n 0 7425
n 0 7437
n 0 7449
n 0 7461
n 0 7473
n 0 7485
n 0 7497
n 0 7509
n 0 7521
n 0 7533
n 0 7545
n 0 7557
n 0 7569
n 0 7581
n 0 7593
n 0 7605
n 0 7617
n 0 7629
n 0 7641
n 0 7653
n 0 7665
n 0 7677
n 0 7689
n 0 7701
n 0 7713
n 0 7725
n 0 7737
n 0 7749
n 0 7761
n 0 7773
n 0 7785
n 0 7797
n 0 7809
n 0 7821
n 0 7833
n 0 7845
n 0 7857
n 0 7869
n 0 7881
n 0 7893
n 0 7905
n 0 7917
n 0 7929
n 0 7941
n 0 7953
n 0 7965
n 0 7977
n 0 7989
n 0 8001
n 0 8013
n 0 8025
n 0 8037
n 0 8049
n 0 8061
n 0 8073
n 0 8085
n 0 8097
n 0 8109
n 0 8121
n 0 8133
n 0 8145
n 0 8157
n 0 8169
n 0 8181
n 0 8193
n 0 8205
n 0 8217
n 0 8229
n 0 8241
n 0 8253
n 0 8265
n 0 8277
n 0 8289
n 0 8301
n 0 8313
n 0 8325
n 0 8337
n 0 8349
n 0 8361
n 0 8373
n 0 8385
n 0 8397
n 0 8409
n 0 8421
n 0 8433
n 0 8445
n 0 8457
n 0 8469
n 0 8481
n 0 8493
n 0 8505
n 0 8517
n 0 8529
n 0 8541
n 0 8553
n 0 8565
n 0 8577
n 0 8589
n 0 8601
n 0 8613
n 0 8625
n 0 8637
n 0 8649
n 0 8661
n 0 8673
n 0 8685
n 0 8697
n 0 8709
n 0 8721
n 0 8733
n 0 8745
n 0 8757
n 0 8769
n 0 8781
n 0 8793
n 0 8805
n 0 8817
n 0 8829
n 0 8841
n 0 8853
n 0 8865
n 0 8877
n 0 8889
n 0 8901
n 0 8913
n 0 8925
n 0 8937
n 0 8949
n 0 8961
n 0 8973
n 0 8985
n 0 8997
n 0 9009
n 0 9021
n 0 9033
n 0 9045
n 0 9057
n 0 9069
n 0 9081
n 0 9093
n 0 9105
n 0 9117
n 0 9129
n 0 9141
n 0 9153
n 0 9165
n 0 9177
n 0 9189
n 0 9201
n 0 9213
n 0 9225
n 0 9237
n 0 9249
n 0 9261
n 0 9273
n 0 9285
n 0 9297
n 0 9309
n 0 9321
n 0 9333
n 0 9345
n 0 9357
n 0 9369
n 0 9381
n 0 9393
n 0 9405
n 0 9417
n 0 9429
n 0 9441
n 0 9453
n 0 9465
n 0 9477
n 0 9489
n 0 9501
n 0 9513
n 0 9531
n 0 9544
n 0 9556
n 0 9569
n 0 9581
n 0 9593
n 0 9606
a 4 9618
END_DNA

BEGIN_TAG
TYPE: dataNeeded
SOURCE: polyPhred
UNPADDED_READ_POS: 1 30
DATE: 04/16/06 17:38:10
END_TAG

BEGIN_TAG
TYPE: dataNeeded
SOURCE: polyPhred
UNPADDED_READ_POS: 529 804
DATE: 04/16/06 17:38:10
END_TAG

END_SEQUENCE
