# Supplementary material for: SNP-PHAGE – High throughput SNP discovery pipeline
Source: BMC Bioinformatics. 2006 Oct 23;7:468. doi: 10.1186/1471-2105-7-468 (PMC1626092; doi:10.1186/1471-2105-7-468)
Supplement: Additional file 2 — Test dataset. This compressed file contains test data for recreating the demo website. It contains the database table entries and chromatogram files to test for proper installation of all functionalities provided. [file 1471-2105-7-468-S2.gz › test_data/TempDataStore/phd_dir/A04_015903Evans__.b_22.ab1.phd.1]

BEGIN_SEQUENCE A04_015903Evans__.b_22.ab1

BEGIN_COMMENT

CHROMAT_FILE: A04_015903Evans__.b_22.ab1
ABI_THUMBPRINT: 0
PHRED_VERSION: 0.000925.c
CALL_METHOD: phred
QUALITY_LEVELS: 99
TIME: Sun Apr 16 17:38:10 2006
TRACE_ARRAY_MIN_INDEX: 0
TRACE_ARRAY_MAX_INDEX: 9788
TRIM: 39 536 0.0500
CHEM: term
DYE: big

END_COMMENT

BEGIN_DNA
t 9 7
t 9 10
t 7 23
g 6 41
g 6 45
a 4 61
a 6 74
c 4 75
a 4 103
a 6 106
t 6 113
t 6 123
t 6 141
a 6 143
t 6 149
a 6 158
a 6 166
g 8 169
g 8 182
g 8 199
a 9 210
c 6 224
t 6 233
c 6 247
a 6 249
t 8 256
g 12 268
t 16 279
g 25 293
g 19 305
t 20 315
a 13 329
t 15 335
g 9 348
g 6 360
c 6 372
a 6 375
t 8 391
a 8 402
t 19 410
a 21 422
a 25 433
t 27 441
a 29 453
a 33 464
a 33 476
c 24 484
t 17 495
a 11 505
c 11 514
a 11 527
a 19 537
t 19 546
c 29 561
a 32 569
t 29 578
c 29 592
a 35 601
c 39 610
g 39 624
a 40 636
t 40 645
t 46 657
c 40 669
a 40 678
c 40 687
c 40 700
g 40 713
a 51 725
a 39 736
a 40 746
a 40 756
c 40 764
t 39 776
a 39 785
g 40 797
g 40 810
g 56 822
t 56 833
t 46 845
t 42 857
g 42 869
a 42 879
a 42 889
a 42 900
t 42 910
g 46 922
a 46 933
g 46 945
a 42 957
g 42 967
c 42 977
a 46 988
a 46 998
g 51 1010
t 46 1022
a 46 1032
g 46 1044
c 46 1053
a 46 1065
t 35 1077
g 39 1089
c 39 1098
t 39 1113
t 39 1125
c 40 1135
g 51 1148
t 51 1158
c 51 1169
a 51 1179
g 51 1191
a 51 1203
a 40 1213
g 39 1224
c 39 1234
g 39 1249
a 39 1258
a 39 1270
g 39 1280
g 35 1293
a 35 1304
c 35 1312
t 35 1327
g 35 1339
a 40 1349
a 51 1360
t 51 1372
c 51 1382
c 40 1394
c 35 1405
a 35 1415
c 35 1423
c 35 1437
a 35 1447
t 45 1459
g 51 1472
g 56 1484
a 56 1496
a 40 1507
g 39 1519
t 39 1531
a 39 1539
t 39 1552
c 39 1562
a 40 1571
a 46 1583
a 46 1595
a 46 1607
t 46 1619
c 40 1630
a 40 1639
a 40 1650
t 40 1664
c 38 1675
t 38 1689
g 38 1702
c 38 1710
a 39 1722
c 39 1731
c 40 1744
a 40 1755
a 40 1767
c 40 1776
a 40 1789
c 40 1798
a 40 1811
t 40 1823
c 56 1834
c 56 1847
t 56 1860
c 56 1871
c 56 1883
a 56 1894
a 56 1905
t 56 1917
t 56 1930
g 51 1943
a 51 1954
t 45 1965
a 45 1975
c 43 1985
c 43 1999
c 43 2011
t 43 2026
c 43 2036
c 43 2048
a 51 2060
a 51 2070
t 51 2082
c 51 2093
a 51 2104
c 51 2114
a 51 2127
a 51 2139
t 51 2151
a 51 2162
g 51 2175
g 51 2189
g 43 2202
t 43 2213
t 43 2227
c 43 2236
c 43 2248
t 43 2263
c 43 2273
g 43 2288
g 43 2300
a 43 2313
t 45 2324
t 45 2337
c 45 2347
t 45 2361
c 45 2372
a 45 2383
c 45 2393
c 45 2407
t 45 2420
c 51 2432
c 56 2444
a 56 2455
t 56 2467
c 56 2479
a 56 2490
a 56 2502
c 56 2513
a 51 2525
a 45 2537
a 45 2550
c 45 2560
c 45 2574
c 45 2587
t 51 2600
a 56 2612
a 56 2624
g 51 2635
c 51 2647
a 51 2659
c 51 2669
a 51 2682
t 51 2694
a 51 2705
a 51 2718
c 51 2728
a 43 2741
t 43 2754
c 51 2767
g 51 2782
t 45 2794
c 45 2806
g 45 2821
t 45 2832
t 43 2846
c 45 2857
a 45 2868
c 45 2878
c 45 2892
t 45 2906
g 43 2919
c 43 2929
a 43 2943
c 43 2952
c 43 2965
a 43 2978
t 46 2991
g 43 3005
g 43 3017
a 43 3033
g 43 3044
t 43 3057
t 56 3069
t 56 3081
c 56 3093
t 56 3106
t 45 3119
c 45 3130
c 45 3143
g 45 3158
t 45 3169
g 45 3182
t 51 3194
a 45 3206
t 43 3217
g 43 3231
c 43 3241
t 43 3257
c 43 3267
c 43 3280
a 43 3292
c 43 3301
t 43 3317
t 43 3330
c 43 3341
a 43 3354
c 43 3363
c 43 3377
a 43 3389
t 45 3401
c 45 3413
t 43 3428
c 43 3439
g 43 3454
c 43 3463
t 43 3478
c 43 3489
t 43 3503
g 43 3516
c 43 3525
a 43 3540
g 43 3551
g 43 3564
a 43 3578
c 43 3587
c 43 3600
a 43 3612
g 51 3626
a 51 3640
t 51 3651
c 51 3663
a 56 3675
a 56 3687
t 51 3700
g 51 3713
a 43 3725
c 43 3735
c 43 3748
g 43 3764
g 43 3776
c 43 3787
a 43 3802
c 43 3811
g 43 3827
t 43 3839
t 46 3853
g 51 3865
g 51 3878
g 51 3890
c 51 3901
c 51 3915
c 43 3927
c 36 3939
a 36 3953
c 36 3961
t 36 3977
t 36 3991
g 46 4003
g 45 4015
g 45 4028
a 43 4043
g 43 4054
c 43 4065
t 43 4081
t 43 4093
c 43 4102
c 43 4114
a 43 4126
a 45 4139
c 45 4150
g 45 4165
c 45 4176
c 45 4190
g 51 4204
t 56 4216
t 56 4230
g 51 4242
g 51 4254
a 51 4268
t 45 4279
t 45 4293
c 45 4304
g 45 4319
a 45 4330
a 45 4343
g 56 4354
c 56 4366
a 56 4379
g 56 4392
a 51 4405
g 51 4416
c 51 4428
c 51 4442
c 56 4454
a 45 4466
a 51 4478
a 51 4491
g 51 4501
g 45 4514
g 45 4527
g 56 4540
g 56 4554
a 51 4567
a 45 4579
a 45 4592
c 45 4603
t 45 4618
g 45 4631
g 45 4643
a 51 4657
t 51 4668
c 45 4681
g 45 4695
a 45 4707
c 45 4717
c 45 4731
c 45 4744
t 56 4757
t 56 4770
t 51 4783
t 51 4796
c 51 4807
a 51 4817
t 40 4830
g 40 4843
c 45 4854
t 45 4869
c 45 4880
a 45 4892
t 45 4905
a 39 4916
g 39 4929
a 35 4944
c 35 4953
g 35 4968
a 39 4979
a 45 4993
g 45 5005
c 40 5017
g 39 5032
g 39 5044
c 39 5054
t 39 5070
t 39 5083
t 40 5096
c 56 5107
a 56 5118
a 51 5129
a 51 5142
t 45 5155
a 45 5165
a 40 5177
g 39 5191
c 39 5203
g 39 5218
c 39 5227
t 39 5241
t 39 5253
t 51 5268
c 51 5280
g 45 5294
a 51 5306
a 51 5318
g 51 5329
t 51 5343
t 45 5356
t 45 5368
g 51 5381
c 51 5391
a 51 5403
t 51 5416
a 56 5427
g 51 5439
a 45 5452
t 45 5464
c 45 5478
g 45 5493
a 45 5504
g 45 5515
g 51 5529
t 45 5542
t 45 5554
t 45 5567
g 45 5577
g 45 5591
a 40 5604
g 43 5616
a 40 5630
g 38 5642
t 38 5657
g 45 5668
g 45 5683
t 40 5696
g 40 5709
t 51 5722
a 45 5732
a 45 5745
g 45 5757
g 51 5771
c 45 5782
a 45 5794
c 45 5805
c 45 5820
a 45 5832
c 45 5843
c 45 5858
g 45 5871
t 45 5883
g 45 5896
c 45 5907
t 45 5922
c 45 5934
a 40 5945
g 40 5958
c 40 5969
t 40 5985
g 40 5997
a 40 6009
g 51 6020
c 51 6033
a 51 6045
c 51 6055
c 51 6068
c 51 6081
c 40 6093
c 40 6105
a 46 6116
c 46 6125
c 46 6137
c 46 6147
a 40 6159
a 39 6170
g 40 6181
g 40 6195
g 40 6211
g 46 6224
g 46 6238
t 48 6250
g 46 6263
t 39 6275
c 39 6287
g 39 6302
a 36 6312
a 33 6323
a 40 6336
g 48 6347
a 25 6359
a 32 6370
a 29 6381
c 19 6390
c 9 6402
t 9 6414
t 10 6433
t 9 6445
c 4 6459
n 0 6473
n 0 6486
n 0 6498
t 4 6508
n 0 6523
n 0 6536
n 0 6549
n 0 6561
g 4 6562
c 6 6583
a 6 6598
a 4 6608
n 0 6624
n 0 6636
n 0 6649
n 0 6662
n 0 6675
n 0 6688
n 0 6702
n 0 6716
n 0 6728
n 0 6740
n 0 6752
n 0 6764
n 0 6776
n 0 6788
n 0 6800
n 0 6812
n 0 6824
n 0 6836
n 0 6848
n 0 6860
n 0 6872
n 0 6884
n 0 6896
n 0 6908
n 0 6920
n 0 6932
n 0 6944
n 0 6956
n 0 6968
n 0 6980
n 0 6992
n 0 7004
n 0 7016
n 0 7028
n 0 7040
n 0 7052
n 0 7064
n 0 7076
n 0 7088
n 0 7100
n 0 7112
n 0 7124
n 0 7136
n 0 7148
n 0 7160
n 0 7172
n 0 7184
n 0 7196
n 0 7208
n 0 7220
n 0 7232
n 0 7244
n 0 7256
n 0 7268
n 0 7280
n 0 7292
n 0 7304
n 0 7316
n 0 7328
n 0 7340
n 0 7352
n 0 7364
n 0 7376
n 0 7388
n 0 7400
n 0 7412
n 0 7424
n 0 7436
n 0 7448
n 0 7460
n 0 7472
n 0 7484
n 0 7496
n 0 7508
n 0 7520
n 0 7532
n 0 7544
n 0 7556
n 0 7568
n 0 7580
n 0 7592
n 0 7604
n 0 7616
n 0 7628
n 0 7640
n 0 7652
n 0 7664
n 0 7676
n 0 7688
n 0 7700
n 0 7712
n 0 7724
n 0 7736
n 0 7748
n 0 7760
n 0 7772
n 0 7784
n 0 7796
n 0 7808
n 0 7820
n 0 7832
n 0 7844
n 0 7856
n 0 7868
n 0 7880
n 0 7892
n 0 7904
n 0 7916
n 0 7928
n 0 7940
n 0 7952
n 0 7964
n 0 7976
n 0 7988
n 0 8000
n 0 8012
n 0 8024
n 0 8036
n 0 8048
n 0 8060
n 0 8072
n 0 8084
n 0 8096
n 0 8108
n 0 8120
n 0 8132
n 0 8144
n 0 8156
n 0 8168
n 0 8180
n 0 8192
n 0 8204
n 0 8216
n 0 8228
n 0 8240
n 0 8252
n 0 8264
n 0 8276
n 0 8288
n 0 8300
n 0 8312
n 0 8324
n 0 8336
n 0 8348
n 0 8360
n 0 8372
n 0 8384
n 0 8396
n 0 8408
n 0 8420
n 0 8432
n 0 8444
n 0 8456
n 0 8468
n 0 8480
n 0 8492
n 0 8504
n 0 8516
n 0 8528
n 0 8540
n 0 8552
n 0 8564
n 0 8576
n 0 8588
n 0 8600
n 0 8612
n 0 8624
n 0 8636
n 0 8648
n 0 8660
n 0 8672
n 0 8684
n 0 8696
n 0 8708
n 0 8720
n 0 8732
n 0 8744
n 0 8756
n 0 8768
n 0 8780
n 0 8792
n 0 8804
n 0 8816
n 0 8828
n 0 8840
n 0 8852
n 0 8864
n 0 8876
n 0 8888
n 0 8900
n 0 8912
n 0 8924
n 0 8936
n 0 8948
n 0 8960
n 0 8972
n 0 8984
n 0 8996
n 0 9008
n 0 9020
n 0 9032
n 0 9044
n 0 9056
n 0 9068
n 0 9080
n 0 9092
n 0 9104
n 0 9116
n 0 9128
n 0 9140
n 0 9152
n 0 9164
n 0 9176
n 0 9188
n 0 9200
n 0 9212
n 0 9224
n 0 9236
n 0 9248
n 0 9260
n 0 9272
n 0 9284
n 0 9296
n 0 9308
n 0 9320
n 0 9332
n 0 9344
n 0 9356
n 0 9368
n 0 9380
n 0 9392
n 0 9404
n 0 9416
n 0 9428
n 0 9440
n 0 9452
n 0 9464
n 0 9476
n 0 9488
n 0 9500
n 0 9512
n 0 9524
n 0 9536
n 0 9548
n 0 9560
n 0 9572
n 0 9584
n 0 9596
n 0 9608
n 0 9620
n 0 9632
n 0 9644
n 0 9656
n 0 9668
n 0 9680
n 0 9688
n 0 9700
n 0 9713
n 0 9725
n 0 9738
n 0 9750
n 0 9763
n 0 9775
a 4 9787
END_DNA

BEGIN_TAG
TYPE: dataNeeded
SOURCE: polyPhred
UNPADDED_READ_POS: 1 40
DATE: 04/16/06 17:38:10
END_TAG

BEGIN_TAG
TYPE: dataNeeded
SOURCE: polyPhred
UNPADDED_READ_POS: 538 818
DATE: 04/16/06 17:38:10
END_TAG

END_SEQUENCE
