# Supplementary material for: SNP-PHAGE – High throughput SNP discovery pipeline
Source: BMC Bioinformatics. 2006 Oct 23;7:468. doi: 10.1186/1471-2105-7-468 (PMC1626092; doi:10.1186/1471-2105-7-468)
Supplement: Additional file 2 — Test dataset. This compressed file contains test data for recreating the demo website. It contains the database table entries and chromatogram files to test for proper installation of all functionalities provided. [file 1471-2105-7-468-S2.gz › test_data/TempDataStore/phd_dir/A05_015903PI20933.b_34.ab1.phd.1]

BEGIN_SEQUENCE A05_015903PI20933.b_34.ab1

BEGIN_COMMENT

CHROMAT_FILE: A05_015903PI20933.b_34.ab1
ABI_THUMBPRINT: 0
PHRED_VERSION: 0.000925.c
CALL_METHOD: phred
QUALITY_LEVELS: 99
TIME: Sun Apr 16 17:38:10 2006
TRACE_ARRAY_MIN_INDEX: 0
TRACE_ARRAY_MAX_INDEX: 9330
TRIM: 15 523 0.0500
CHEM: term
DYE: big

END_COMMENT

BEGIN_DNA
a 6 5
a 6 17
c 6 29
t 6 35
a 6 44
t 6 48
a 8 65
g 8 75
a 6 86
g 6 92
a 8 111
a 6 124
t 6 143
a 6 148
t 10 160
g 19 174
t 24 184
g 32 198
g 34 210
t 34 221
a 24 230
t 24 240
g 9 253
t 9 266
t 9 275
a 11 281
t 10 287
a 22 298
a 22 308
t 42 317
a 42 328
a 42 338
t 37 347
a 29 358
a 32 368
a 19 381
c 19 387
t 9 399
c 9 409
t 10 418
a 19 431
a 21 441
t 32 450
c 35 464
a 35 472
t 35 482
c 39 495
a 40 505
c 39 514
g 39 527
a 39 539
t 39 547
t 39 560
c 39 572
a 39 581
c 39 589
c 35 602
a 35 612
g 45 623
a 45 637
a 35 647
a 35 657
a 39 667
c 39 675
t 39 688
a 39 697
g 40 709
g 46 721
g 56 733
t 56 744
t 46 756
t 42 768
g 42 780
a 42 790
a 46 800
a 46 810
t 51 821
g 51 833
a 51 843
g 40 855
a 40 868
g 40 878
c 40 887
a 46 898
a 46 908
g 40 920
t 40 932
a 40 941
g 40 954
c 37 963
a 35 974
t 35 986
g 35 999
c 35 1007
t 35 1022
t 35 1034
c 40 1044
g 40 1057
t 40 1067
c 40 1078
a 46 1087
g 46 1099
a 46 1111
a 39 1121
g 39 1133
c 39 1142
g 39 1157
a 39 1166
a 39 1177
g 46 1188
g 40 1200
a 40 1211
c 40 1220
t 40 1234
g 40 1247
a 40 1256
a 40 1267
t 46 1279
c 46 1289
c 40 1301
c 35 1312
a 35 1321
c 35 1329
c 35 1343
a 35 1353
t 45 1366
g 51 1378
g 56 1390
a 56 1402
a 40 1413
g 39 1425
t 39 1437
a 39 1445
t 39 1458
c 39 1468
a 40 1477
a 40 1489
a 40 1501
a 40 1512
t 40 1525
c 40 1535
a 40 1544
a 40 1556
t 40 1569
c 38 1580
t 38 1594
g 38 1607
c 38 1615
a 39 1626
c 39 1636
c 40 1649
a 43 1658
a 43 1670
c 43 1681
a 43 1693
c 43 1702
a 43 1715
t 43 1727
c 45 1738
c 45 1751
t 45 1765
c 45 1775
c 45 1788
a 51 1798
a 51 1809
t 51 1821
t 51 1834
g 51 1847
a 43 1857
t 43 1869
a 43 1879
c 43 1888
c 43 1902
c 43 1914
t 43 1929
c 43 1938
c 43 1951
a 43 1961
a 51 1972
t 43 1985
c 43 1996
a 43 2007
c 43 2016
a 43 2029
a 43 2041
t 51 2054
a 51 2064
g 51 2077
g 51 2090
g 51 2103
t 51 2115
t 43 2128
c 43 2138
c 43 2150
t 43 2165
c 43 2175
g 43 2190
g 43 2201
a 43 2215
t 45 2225
t 45 2238
c 45 2248
t 43 2262
c 43 2272
a 43 2284
c 43 2293
c 43 2307
t 43 2322
c 43 2332
c 43 2344
a 51 2356
t 56 2368
c 56 2380
a 56 2391
a 56 2403
c 51 2414
a 45 2426
a 45 2437
a 45 2451
c 45 2461
c 45 2475
c 45 2487
t 51 2501
a 51 2512
a 51 2524
g 51 2536
c 51 2547
a 51 2559
c 51 2569
a 51 2582
t 51 2594
a 51 2605
a 51 2618
c 51 2628
a 43 2641
t 43 2654
c 51 2667
g 51 2682
t 45 2694
c 45 2706
g 45 2721
t 45 2732
t 43 2745
c 45 2756
a 43 2767
c 43 2777
c 43 2791
t 43 2806
g 43 2819
c 43 2829
a 43 2842
c 43 2851
c 43 2865
a 43 2878
t 56 2891
g 56 2904
g 56 2917
a 56 2931
g 56 2943
t 51 2956
t 51 2968
t 51 2980
c 51 2991
t 51 3005
t 45 3018
c 45 3029
c 45 3042
g 45 3057
t 45 3068
g 45 3081
t 56 3093
a 51 3104
t 43 3116
g 43 3129
c 43 3139
t 43 3155
c 36 3166
c 36 3178
a 36 3191
c 36 3199
t 36 3215
t 36 3228
c 43 3239
a 43 3252
c 43 3261
c 43 3275
a 43 3287
t 45 3299
c 45 3311
t 43 3326
c 43 3337
g 43 3351
c 43 3360
t 43 3376
c 43 3387
t 43 3401
g 43 3414
c 43 3423
a 43 3437
g 43 3448
g 43 3461
a 43 3475
c 43 3484
c 43 3498
a 43 3510
g 43 3523
a 43 3538
t 43 3548
c 43 3560
a 51 3572
a 56 3584
t 43 3597
g 43 3610
a 43 3622
c 43 3631
c 43 3644
g 43 3660
g 43 3673
c 43 3683
a 43 3698
c 43 3707
g 43 3723
t 43 3735
t 46 3749
g 51 3761
g 51 3774
g 51 3786
c 51 3797
c 51 3811
c 43 3823
c 43 3835
a 43 3848
c 43 3857
t 43 3873
t 43 3886
g 46 3898
g 51 3911
g 51 3924
a 43 3938
g 43 3949
c 43 3960
t 43 3976
t 43 3988
c 43 3997
c 43 4009
a 43 4021
a 43 4034
c 43 4044
g 43 4060
c 43 4070
c 43 4083
g 43 4098
t 51 4110
t 51 4124
g 51 4136
g 51 4149
a 51 4162
t 45 4173
t 45 4187
c 45 4198
g 45 4213
a 45 4225
a 45 4237
g 56 4248
c 56 4260
a 56 4273
g 56 4286
a 51 4299
g 51 4310
c 51 4322
c 51 4336
c 51 4348
a 45 4359
a 51 4371
a 51 4384
g 51 4394
g 45 4407
g 45 4420
g 56 4433
g 56 4447
a 45 4460
a 43 4472
a 43 4485
c 43 4495
t 43 4510
g 43 4523
g 51 4536
a 51 4549
t 45 4561
c 40 4573
g 40 4588
a 40 4599
c 40 4609
c 45 4623
c 45 4635
t 56 4649
t 56 4662
t 45 4675
t 51 4687
c 45 4699
a 45 4709
t 40 4721
g 40 4735
c 40 4746
t 40 4761
c 40 4771
a 40 4783
t 45 4795
a 45 4807
g 40 4820
a 40 4834
c 40 4844
g 40 4859
a 40 4870
a 45 4883
g 45 4895
c 40 4907
g 39 4922
g 39 4934
c 39 4944
t 39 4960
t 39 4973
t 40 4986
c 56 4997
a 56 5008
a 51 5019
a 51 5031
t 45 5044
a 45 5054
a 40 5067
g 39 5081
c 39 5092
g 39 5107
c 39 5116
t 39 5129
t 39 5141
t 51 5156
c 51 5168
g 45 5183
a 45 5195
a 45 5207
g 51 5218
t 51 5232
t 45 5244
t 45 5257
g 51 5269
c 51 5279
a 51 5291
t 51 5304
a 51 5314
g 45 5326
a 40 5339
t 51 5351
c 45 5365
g 45 5380
a 45 5392
g 45 5403
g 56 5416
t 56 5428
t 56 5441
t 56 5453
g 56 5464
g 45 5477
a 40 5490
g 40 5502
a 40 5517
g 40 5528
t 40 5543
g 45 5555
g 46 5569
t 45 5582
g 45 5596
t 45 5608
a 45 5618
a 45 5631
g 45 5643
g 45 5657
c 40 5667
a 40 5679
c 40 5691
c 45 5706
a 45 5717
c 45 5728
c 51 5742
g 45 5756
t 39 5768
g 39 5781
c 39 5791
t 39 5807
c 39 5818
a 40 5830
g 40 5842
c 40 5853
t 40 5869
g 40 5881
a 40 5893
g 51 5904
c 51 5916
a 51 5928
c 51 5938
c 51 5951
c 51 5964
c 39 5975
c 39 5987
a 40 5999
c 40 6007
c 40 6019
c 40 6029
a 40 6040
a 35 6052
g 35 6062
g 35 6077
g 39 6093
g 46 6106
g 46 6119
t 48 6132
g 48 6144
t 46 6156
c 44 6168
g 44 6182
a 40 6193
a 40 6204
a 25 6216
g 19 6227
a 8 6239
a 8 6249
c 10 6270
c 19 6282
t 19 6293
t 12 6302
t 11 6321
g 4 6325
g 6 6346
c 6 6355
c 4 6362
n 0 6377
n 0 6389
t 4 6396
g 4 6413
n 0 6426
n 0 6439
g 4 6447
c 7 6464
a 7 6474
a 4 6492
n 0 6501
n 0 6513
n 0 6526
n 0 6538
n 0 6551
n 0 6564
n 0 6577
n 0 6590
n 0 6602
n 0 6614
n 0 6626
n 0 6638
n 0 6650
n 0 6662
n 0 6674
n 0 6686
n 0 6698
n 0 6710
n 0 6722
n 0 6734
n 0 6746
n 0 6758
n 0 6770
n 0 6782
n 0 6794
n 0 6806
n 0 6818
n 0 6830
n 0 6842
n 0 6854
n 0 6866
n 0 6878
n 0 6890
n 0 6902
n 0 6914
n 0 6926
n 0 6938
n 0 6950
n 0 6962
n 0 6974
n 0 6986
n 0 6998
n 0 7010
n 0 7022
n 0 7034
n 0 7046
n 0 7058
n 0 7070
n 0 7082
n 0 7094
n 0 7106
n 0 7118
n 0 7130
n 0 7142
n 0 7154
n 0 7166
n 0 7178
n 0 7190
n 0 7202
n 0 7214
n 0 7226
n 0 7238
n 0 7250
n 0 7262
n 0 7274
n 0 7286
n 0 7298
n 0 7310
n 0 7322
n 0 7334
n 0 7346
n 0 7358
n 0 7370
n 0 7382
n 0 7394
n 0 7406
n 0 7418
n 0 7430
n 0 7442
n 0 7454
n 0 7466
n 0 7478
n 0 7490
n 0 7502
n 0 7514
n 0 7526
n 0 7538
n 0 7550
n 0 7562
n 0 7574
n 0 7586
n 0 7598
n 0 7610
n 0 7622
n 0 7634
n 0 7646
n 0 7658
n 0 7670
n 0 7682
n 0 7694
n 0 7706
n 0 7718
n 0 7730
n 0 7742
n 0 7754
n 0 7766
n 0 7778
n 0 7790
n 0 7802
n 0 7814
n 0 7826
n 0 7838
n 0 7850
n 0 7862
n 0 7874
n 0 7886
n 0 7898
n 0 7910
n 0 7922
n 0 7934
n 0 7946
n 0 7958
n 0 7970
n 0 7982
n 0 7994
n 0 8006
n 0 8018
n 0 8030
n 0 8042
n 0 8054
n 0 8066
n 0 8078
n 0 8090
n 0 8102
n 0 8114
n 0 8126
n 0 8138
n 0 8150
n 0 8162
n 0 8174
n 0 8186
n 0 8198
n 0 8210
n 0 8222
n 0 8234
n 0 8246
n 0 8258
n 0 8270
n 0 8282
n 0 8294
n 0 8306
n 0 8318
n 0 8330
n 0 8342
n 0 8354
n 0 8366
n 0 8378
n 0 8390
n 0 8402
n 0 8414
n 0 8426
n 0 8438
n 0 8450
n 0 8462
n 0 8474
n 0 8486
n 0 8498
n 0 8510
n 0 8522
n 0 8534
n 0 8546
n 0 8558
n 0 8570
n 0 8582
n 0 8594
n 0 8606
n 0 8618
n 0 8630
n 0 8642
n 0 8654
n 0 8666
n 0 8678
n 0 8690
n 0 8702
n 0 8714
n 0 8726
n 0 8738
n 0 8750
n 0 8762
n 0 8774
n 0 8786
n 0 8798
n 0 8810
n 0 8822
n 0 8834
n 0 8846
n 0 8858
n 0 8870
n 0 8882
n 0 8894
n 0 8906
n 0 8918
n 0 8930
n 0 8942
n 0 8954
n 0 8966
n 0 8978
n 0 8990
n 0 9002
n 0 9014
n 0 9026
n 0 9038
n 0 9050
n 0 9062
n 0 9074
n 0 9086
n 0 9098
n 0 9110
n 0 9122
n 0 9134
n 0 9146
n 0 9158
n 0 9170
n 0 9182
n 0 9194
n 0 9206
n 0 9218
n 0 9230
n 0 9242
n 0 9255
n 0 9267
n 0 9280
n 0 9292
n 0 9304
n 0 9317
a 4 9329
END_DNA

BEGIN_TAG
TYPE: dataNeeded
SOURCE: polyPhred
UNPADDED_READ_POS: 1 15
DATE: 04/16/06 17:38:10
END_TAG

BEGIN_TAG
TYPE: dataNeeded
SOURCE: polyPhred
UNPADDED_READ_POS: 525 781
DATE: 04/16/06 17:38:10
END_TAG

END_SEQUENCE
