# Supplementary material for: SNP-PHAGE – High throughput SNP discovery pipeline
Source: BMC Bioinformatics. 2006 Oct 23;7:468. doi: 10.1186/1471-2105-7-468 (PMC1626092; doi:10.1186/1471-2105-7-468)
Supplement: Additional file 2 — Test dataset. This compressed file contains test data for recreating the demo website. It contains the database table entries and chromatogram files to test for proper installation of all functionalities provided. [file 1471-2105-7-468-S2.gz › test_data/TempDataStore/phd_dir/A06_015903Peking_.b_38.ab1.phd.1]

BEGIN_SEQUENCE A06_015903Peking_.b_38.ab1

BEGIN_COMMENT

CHROMAT_FILE: A06_015903Peking_.b_38.ab1
ABI_THUMBPRINT: 0
PHRED_VERSION: 0.000925.c
CALL_METHOD: phred
QUALITY_LEVELS: 99
TIME: Sun Apr 16 17:38:10 2006
TRACE_ARRAY_MIN_INDEX: 0
TRACE_ARRAY_MAX_INDEX: 9360
TRIM: 41 529 0.0500
CHEM: term
DYE: big

END_COMMENT

BEGIN_DNA
a 9 5
t 9 19
t 11 30
t 9 43
t 9 52
a 9 65
g 9 75
a 9 89
g 6 94
a 6 104
a 6 113
a 7 130
c 7 136
c 7 146
t 9 159
g 24 173
t 24 184
g 32 198
g 32 210
t 32 220
a 24 229
t 19 240
g 10 253
g 11 265
t 8 271
a 8 280
t 8 287
a 17 297
a 19 307
t 40 316
a 40 327
a 36 337
t 32 346
a 29 357
a 29 367
a 19 379
c 16 386
t 8 398
c 8 413
t 8 417
a 8 430
a 19 440
t 21 449
c 35 463
a 35 471
t 35 480
c 35 494
a 40 503
c 35 512
g 35 526
a 35 538
t 35 546
t 39 559
c 35 570
a 35 579
c 35 587
c 35 601
g 35 614
a 45 625
a 39 636
a 40 646
a 40 656
c 40 664
t 40 676
a 40 685
g 46 697
g 46 709
g 56 721
t 48 732
t 30 744
t 23 756
g 9 768
t 9 778
a 9 788
a 26 798
t 30 809
g 46 821
a 51 831
g 51 843
a 51 855
g 51 865
c 51 875
a 51 885
a 51 895
g 51 907
t 46 919
a 46 929
g 46 941
c 35 950
a 35 961
t 37 973
g 37 986
c 35 995
t 39 1009
t 40 1021
c 45 1031
g 40 1044
t 40 1054
c 40 1065
a 40 1074
g 40 1086
a 40 1099
a 35 1108
g 35 1120
c 35 1129
g 35 1145
a 35 1153
a 35 1164
g 40 1175
g 40 1187
a 40 1198
c 40 1207
t 40 1221
g 40 1234
a 40 1243
a 40 1254
t 46 1266
c 46 1276
c 46 1288
c 40 1299
a 40 1308
c 40 1317
c 40 1331
a 40 1340
t 40 1353
g 40 1365
g 56 1377
a 56 1389
a 40 1400
g 39 1412
t 39 1424
a 39 1432
t 39 1445
c 39 1455
a 40 1464
a 40 1476
a 40 1488
a 40 1499
t 40 1512
c 40 1522
a 40 1531
a 40 1542
t 40 1556
c 38 1567
t 38 1580
g 38 1594
c 38 1602
a 38 1613
c 39 1623
c 40 1636
a 40 1645
a 40 1657
c 46 1667
a 51 1679
c 51 1689
a 51 1701
t 51 1714
c 56 1725
c 56 1738
t 56 1751
c 56 1762
c 56 1774
a 56 1785
a 56 1796
t 51 1808
t 51 1821
g 43 1834
a 43 1844
t 43 1856
a 43 1865
c 43 1875
c 43 1889
c 45 1901
t 45 1915
c 45 1925
c 45 1938
a 51 1948
a 51 1959
t 43 1972
c 43 1983
a 43 1994
c 43 2003
a 43 2017
a 43 2028
t 51 2041
a 51 2052
g 51 2064
g 51 2078
g 43 2091
t 43 2102
t 43 2116
c 43 2125
c 43 2137
t 43 2152
c 43 2162
g 43 2177
g 43 2189
a 43 2202
t 45 2212
t 45 2225
c 45 2235
t 43 2249
c 43 2259
a 43 2271
c 43 2280
c 43 2294
t 43 2308
c 45 2318
c 45 2331
a 51 2343
t 56 2354
c 51 2367
a 51 2378
a 51 2390
c 51 2400
a 51 2413
a 45 2425
a 45 2438
c 45 2448
c 45 2462
c 45 2474
t 51 2488
a 51 2499
a 51 2511
g 51 2523
c 51 2534
a 51 2546
c 51 2556
a 51 2569
t 51 2582
a 56 2593
a 51 2605
c 51 2616
a 45 2628
t 45 2642
c 51 2654
g 51 2669
t 45 2681
c 45 2693
g 45 2708
t 43 2719
t 43 2733
c 45 2744
a 43 2754
c 43 2764
c 43 2778
t 43 2793
g 43 2806
c 43 2816
a 51 2829
c 51 2839
c 51 2852
a 51 2865
t 56 2878
g 56 2891
g 56 2904
a 56 2918
g 56 2930
t 51 2943
t 51 2956
t 51 2968
c 45 2979
t 45 2993
t 43 3006
c 43 3016
c 43 3029
g 43 3044
t 45 3055
g 45 3068
t 51 3080
a 45 3092
t 43 3103
g 43 3117
c 43 3127
t 43 3143
c 43 3153
c 43 3166
a 43 3178
c 43 3187
t 43 3203
t 43 3216
c 43 3227
a 40 3239
c 43 3248
c 43 3262
a 43 3274
t 56 3287
c 56 3299
t 43 3313
c 43 3325
g 43 3339
c 43 3348
t 43 3364
c 43 3375
t 43 3389
g 45 3401
c 45 3411
a 45 3425
g 43 3436
g 43 3449
a 43 3463
c 43 3472
c 43 3486
a 43 3497
g 51 3511
a 51 3525
t 51 3536
c 51 3548
a 56 3560
a 56 3572
t 43 3585
g 43 3598
a 43 3610
c 43 3619
c 43 3633
g 43 3648
g 43 3661
c 43 3671
a 43 3686
c 43 3695
g 43 3711
t 43 3723
t 46 3737
g 51 3749
g 51 3762
g 51 3774
c 51 3785
c 51 3799
c 43 3811
c 36 3823
a 36 3837
c 36 3845
t 36 3861
t 36 3874
g 46 3887
g 51 3899
g 51 3912
a 43 3926
g 43 3937
c 43 3948
t 43 3964
t 43 3976
c 43 3985
c 43 3998
a 43 4010
a 43 4022
c 43 4032
g 43 4048
c 43 4058
c 43 4072
g 43 4087
t 45 4098
t 45 4112
g 51 4124
g 51 4137
a 51 4150
t 45 4161
t 45 4175
c 45 4186
g 45 4201
a 45 4212
a 45 4225
g 56 4236
c 51 4249
a 45 4261
g 45 4274
a 45 4288
g 45 4298
c 45 4310
c 45 4324
c 56 4336
a 51 4348
a 56 4360
a 56 4372
g 56 4383
g 51 4396
g 51 4409
g 56 4422
g 56 4436
a 45 4449
a 43 4461
a 43 4474
c 43 4484
t 43 4499
g 43 4512
g 45 4525
a 51 4538
t 51 4549
c 45 4562
g 45 4576
a 45 4588
c 45 4598
c 45 4612
c 45 4625
t 56 4638
t 56 4651
t 51 4663
t 51 4676
c 45 4688
a 45 4698
t 40 4710
g 40 4724
c 45 4735
t 45 4750
c 45 4761
a 45 4772
t 51 4785
a 45 4797
g 40 4809
a 37 4823
c 37 4833
g 37 4848
a 40 4859
a 45 4873
g 51 4884
c 51 4897
g 45 4911
g 45 4923
c 45 4934
t 45 4949
t 45 4962
t 45 4975
c 56 4986
a 56 4997
a 51 5009
a 51 5021
t 51 5034
a 51 5044
a 40 5057
g 39 5070
c 39 5082
g 35 5097
c 35 5106
t 35 5120
t 39 5132
t 45 5146
c 45 5158
g 45 5173
a 45 5184
a 45 5197
g 56 5208
t 56 5221
t 51 5234
t 51 5247
g 42 5259
c 51 5269
a 44 5282
t 46 5294
a 56 5305
g 51 5317
a 45 5330
t 51 5342
c 40 5356
g 40 5371
a 40 5383
g 40 5393
g 40 5407
t 45 5419
t 51 5432
t 56 5445
g 56 5456
g 51 5469
a 43 5482
g 56 5494
a 56 5508
g 44 5520
t 44 5534
g 48 5546
g 48 5560
t 51 5572
g 51 5586
t 51 5598
a 51 5609
a 51 5621
g 51 5633
g 51 5647
c 51 5658
a 51 5670
c 45 5682
c 40 5696
a 40 5708
c 40 5718
c 40 5733
g 40 5747
t 45 5759
g 45 5772
c 45 5783
t 45 5798
c 45 5810
a 45 5821
g 45 5833
c 45 5845
t 45 5860
g 45 5873
a 40 5885
g 51 5896
c 51 5908
a 51 5921
c 51 5931
c 51 5944
c 51 5956
c 39 5968
c 35 5981
a 35 5993
c 35 6001
c 37 6013
c 40 6025
a 46 6036
a 40 6047
g 40 6058
g 40 6072
g 40 6087
g 46 6100
g 40 6114
t 40 6127
g 40 6139
t 34 6152
c 34 6163
g 32 6178
a 32 6188
a 32 6200
a 40 6213
g 48 6224
a 25 6236
a 25 6247
a 25 6259
c 32 6268
c 32 6281
t 29 6292
t 19 6303
t 10 6312
t 10 6326
g 4 6332
c 7 6348
c 4 6362
n 0 6372
n 0 6384
t 4 6391
t 4 6407
n 0 6419
n 0 6431
g 4 6438
c 9 6455
a 7 6469
a 4 6478
n 0 6495
n 0 6507
n 0 6520
n 0 6532
n 0 6544
n 0 6556
n 0 6569
n 0 6580
n 0 6591
n 0 6602
n 0 6613
n 0 6624
n 0 6635
n 0 6646
n 0 6657
n 0 6668
n 0 6679
n 0 6690
n 0 6701
n 0 6712
n 0 6723
n 0 6734
n 0 6745
n 0 6756
n 0 6767
n 0 6778
n 0 6789
n 0 6800
n 0 6811
n 0 6824
n 0 6836
n 0 6848
n 0 6860
n 0 6871
n 0 6883
n 0 6895
n 0 6907
n 0 6919
n 0 6931
n 0 6943
n 0 6955
n 0 6967
n 0 6978
n 0 6990
n 0 7003
n 0 7020
n 0 7037
n 0 7054
n 0 7071
n 0 7088
n 0 7105
n 0 7122
n 0 7139
n 0 7156
n 0 7173
n 0 7190
n 0 7207
n 0 7224
n 0 7241
n 0 7258
n 0 7275
n 0 7292
n 0 7309
n 0 7326
n 0 7343
n 0 7360
n 0 7377
n 0 7394
n 0 7411
n 0 7428
n 0 7445
n 0 7462
n 0 7479
n 0 7496
n 0 7513
n 0 7530
n 0 7547
n 0 7564
n 0 7581
n 0 7598
n 0 7615
n 0 7632
n 0 7649
n 0 7666
n 0 7683
n 0 7698
n 0 7710
n 0 7721
n 0 7733
n 0 7745
n 0 7757
n 0 7769
n 0 7781
n 0 7793
n 0 7805
n 0 7817
n 0 7828
n 0 7840
n 0 7852
n 0 7864
n 0 7877
n 0 7888
n 0 7899
n 0 7910
n 0 7921
n 0 7932
n 0 7943
n 0 7954
n 0 7965
n 0 7976
n 0 7987
n 0 7998
n 0 8009
n 0 8020
n 0 8031
n 0 8042
n 0 8053
n 0 8064
n 0 8075
n 0 8086
n 0 8097
n 0 8108
n 0 8119
n 0 8130
n 0 8141
n 0 8152
n 0 8163
n 0 8174
n 0 8185
n 0 8196
n 0 8207
n 0 8222
n 0 8234
n 0 8246
n 0 8258
n 0 8269
n 0 8281
n 0 8293
n 0 8305
n 0 8317
n 0 8329
n 0 8341
n 0 8353
n 0 8365
n 0 8376
n 0 8388
n 0 8401
n 0 8418
n 0 8430
n 0 8441
n 0 8453
n 0 8465
n 0 8477
n 0 8489
n 0 8501
n 0 8513
n 0 8525
n 0 8537
n 0 8548
n 0 8560
n 0 8572
n 0 8584
n 0 8597
n 0 8608
n 0 8619
n 0 8627
n 0 8640
n 0 8652
n 0 8664
n 0 8676
n 0 8687
n 0 8699
n 0 8711
n 0 8723
n 0 8735
n 0 8747
n 0 8759
n 0 8771
n 0 8783
n 0 8794
n 0 8806
n 0 8819
n 0 8836
n 0 8853
n 0 8870
n 0 8887
n 0 8899
n 0 8912
n 0 8924
n 0 8935
n 0 8947
n 0 8959
n 0 8971
n 0 8983
n 0 8995
n 0 9007
n 0 9019
n 0 9031
n 0 9042
n 0 9054
n 0 9066
n 0 9078
n 0 9091
n 0 9102
n 0 9113
n 0 9124
n 0 9135
n 0 9146
n 0 9157
n 0 9171
n 0 9183
n 0 9195
n 0 9207
n 0 9218
n 0 9230
n 0 9242
n 0 9254
n 0 9266
n 0 9278
n 0 9290
n 0 9301
n 0 9313
n 0 9325
n 0 9337
a 4 9359
END_DNA

BEGIN_TAG
TYPE: dataNeeded
SOURCE: polyPhred
UNPADDED_READ_POS: 1 41
DATE: 04/16/06 17:38:10
END_TAG

BEGIN_TAG
TYPE: dataNeeded
SOURCE: polyPhred
UNPADDED_READ_POS: 531 770
DATE: 04/16/06 17:38:10
END_TAG

END_SEQUENCE
