# Supplementary material for: SNP-PHAGE – High throughput SNP discovery pipeline
Source: BMC Bioinformatics. 2006 Oct 23;7:468. doi: 10.1186/1471-2105-7-468 (PMC1626092; doi:10.1186/1471-2105-7-468)
Supplement: Additional file 2 — Test dataset. This compressed file contains test data for recreating the demo website. It contains the database table entries and chromatogram files to test for proper installation of all functionalities provided. [file 1471-2105-7-468-S2.gz › test_data/TempDataStore/phd_dir/A07_015903Archer_.g_51.ab1.phd.1]

BEGIN_SEQUENCE A07_015903Archer_.g_51.ab1

BEGIN_COMMENT

CHROMAT_FILE: A07_015903Archer_.g_51.ab1
ABI_THUMBPRINT: 0
PHRED_VERSION: 0.000925.c
CALL_METHOD: phred
QUALITY_LEVELS: 99
TIME: Sun Apr 16 17:38:10 2006
TRACE_ARRAY_MIN_INDEX: 0
TRACE_ARRAY_MAX_INDEX: 9503
TRIM: 47 538 0.0500
CHEM: term
DYE: big

END_COMMENT

BEGIN_DNA
t 6 1
g 6 18
g 9 26
c 9 47
c 6 51
g 6 60
c 4 63
t 8 77
a 6 89
c 6 105
t 6 108
c 6 117
c 8 132
c 14 145
c 10 156
g 10 166
c 10 175
t 10 185
a 6 200
c 6 211
t 6 226
g 12 231
t 10 242
g 11 255
g 24 265
g 25 276
g 25 288
g 24 299
t 29 311
g 15 323
c 7 332
t 7 341
t 7 358
a 7 364
g 10 376
c 11 384
t 13 396
g 16 408
a 16 421
g 19 426
c 13 439
a 13 450
c 9 457
a 7 473
c 7 484
t 7 491
g 9 503
g 20 515
t 24 525
g 36 538
c 39 547
c 39 559
t 34 569
t 34 581
a 34 592
c 34 599
a 34 609
c 34 617
c 39 630
a 39 639
c 40 648
t 40 661
c 40 673
t 39 683
c 40 695
c 40 706
a 40 714
a 39 723
a 39 734
c 39 742
c 39 755
t 39 765
c 39 777
g 40 789
a 40 800
t 29 808
c 30 820
t 29 831
a 29 841
t 29 850
g 35 863
c 35 872
a 39 883
a 39 893
a 40 904
c 40 913
t 40 926
t 40 938
c 51 949
g 51 962
a 40 972
a 40 982
a 40 993
g 35 1002
c 32 1013
g 32 1027
c 29 1035
t 29 1049
t 29 1060
a 32 1069
t 39 1079
t 40 1092
t 40 1103
g 40 1116
a 40 1125
a 40 1136
a 46 1146
g 45 1158
c 35 1168
c 34 1180
g 34 1194
c 34 1201
t 34 1216
t 34 1227
c 40 1237
g 51 1250
t 39 1260
c 39 1271
t 39 1284
a 39 1292
t 39 1303
g 39 1316
a 51 1326
g 51 1338
c 51 1349
a 51 1359
t 51 1371
g 51 1384
a 51 1394
a 51 1405
a 51 1416
a 56 1427
g 56 1439
g 51 1451
g 40 1463
t 35 1474
c 35 1484
g 35 1499
a 35 1507
t 35 1520
c 39 1530
c 51 1542
a 51 1552
g 51 1565
t 51 1577
t 51 1590
t 51 1601
c 51 1611
c 51 1622
c 51 1633
c 56 1644
c 56 1656
t 56 1669
t 56 1681
t 56 1692
g 51 1704
g 40 1715
g 39 1727
c 39 1737
t 39 1752
c 35 1761
t 35 1774
g 35 1786
c 35 1794
t 35 1810
t 35 1822
c 38 1831
g 39 1846
a 39 1856
a 39 1867
t 46 1879
c 46 1888
c 46 1900
a 39 1911
a 40 1922
c 40 1932
g 39 1947
g 39 1958
c 39 1968
g 39 1984
t 39 1995
t 40 2008
g 56 2020
g 56 2032
a 51 2044
a 43 2055
g 35 2066
c 35 2076
t 35 2092
c 35 2100
c 35 2112
c 43 2124
a 56 2136
a 56 2147
g 56 2158
t 56 2171
g 56 2183
g 43 2196
g 43 2208
g 43 2220
c 43 2229
c 43 2243
c 43 2255
a 43 2267
a 43 2278
c 43 2287
g 43 2303
t 43 2315
g 43 2328
c 43 2337
c 43 2351
g 43 2365
g 45 2377
t 45 2389
c 45 2401
a 45 2411
t 45 2423
t 45 2437
g 51 2449
a 51 2461
t 51 2472
c 51 2484
t 51 2498
g 51 2511
g 51 2523
t 51 2535
c 51 2546
c 43 2558
t 43 2572
g 43 2584
c 43 2593
a 43 2607
g 43 2618
a 45 2631
g 45 2642
c 45 2653
g 45 2668
a 43 2679
g 43 2691
a 51 2704
t 51 2714
g 51 2727
g 51 2740
t 56 2752
g 56 2765
a 56 2776
a 56 2788
g 56 2801
t 56 2814
g 56 2826
g 51 2839
a 51 2851
g 51 2863
c 51 2873
a 51 2886
t 51 2899
a 51 2910
c 43 2920
a 43 2933
c 43 2944
g 43 2960
g 43 2972
a 43 2986
a 51 2998
g 51 3009
a 43 3023
a 36 3034
a 36 3046
c 36 3054
t 36 3069
c 36 3080
c 45 3093
a 56 3105
t 56 3116
g 56 3128
g 51 3141
t 51 3154
g 51 3167
c 51 3177
a 51 3190
g 51 3202
g 56 3215
t 56 3228
g 43 3240
a 35 3252
a 35 3264
c 35 3272
g 35 3289
a 35 3301
c 36 3310
g 43 3326
a 43 3337
t 43 3349
g 56 3362
t 56 3374
t 56 3387
a 56 3398
t 56 3410
g 43 3423
t 43 3435
g 43 3448
c 43 3457
t 43 3473
t 43 3486
a 43 3496
g 51 3508
g 51 3521
g 56 3534
t 56 3547
t 56 3560
t 56 3572
g 56 3585
t 56 3596
t 56 3609
g 56 3622
a 56 3633
t 56 3644
g 56 3657
g 56 3670
a 56 3683
g 56 3695
g 56 3708
t 56 3720
g 56 3733
a 56 3744
g 56 3757
a 56 3770
a 56 3781
t 45 3793
c 45 3804
c 45 3817
g 45 3832
a 45 3843
g 45 3854
g 43 3867
a 43 3880
a 43 3892
c 43 3901
c 43 3914
c 43 3927
t 51 3941
a 51 3953
t 51 3964
t 56 3977
g 56 3990
t 56 4001
g 51 4014
a 51 4026
t 51 4037
t 51 4051
g 51 4063
g 51 4076
a 56 4089
g 56 4100
g 56 4113
g 56 4126
t 56 4138
a 56 4149
t 56 4161
c 56 4173
a 56 4184
a 56 4196
t 56 4209
t 56 4222
g 56 4235
g 56 4247
a 56 4260
g 56 4272
g 56 4285
a 56 4297
t 56 4309
g 56 4321
t 56 4334
g 56 4347
t 56 4359
t 56 4372
g 56 4385
g 45 4397
t 45 4409
g 45 4423
c 45 4433
a 43 4446
g 43 4458
a 51 4472
t 51 4483
t 51 4496
g 56 4508
a 56 4520
t 56 4532
t 56 4545
t 56 4558
t 56 4570
g 56 4583
a 56 4594
t 51 4606
a 51 4617
c 51 4628
t 51 4642
t 51 4655
c 51 4666
c 56 4679
a 56 4690
t 56 4702
g 56 4714
g 56 4727
t 56 4740
g 56 4753
g 56 4765
g 56 4778
a 56 4791
t 56 4803
t 56 4816
c 56 4827
a 56 4838
g 56 4851
t 56 4864
c 56 4876
c 56 4889
t 51 4902
t 45 4915
c 45 4926
g 45 4940
c 45 4950
t 45 4964
t 45 4977
c 51 4988
t 51 5001
g 40 5014
a 40 5025
c 40 5035
g 40 5050
a 40 5061
a 45 5073
g 56 5085
c 56 5096
a 51 5109
t 40 5121
g 40 5134
c 40 5144
t 40 5159
a 40 5170
c 40 5180
t 40 5195
t 40 5208
g 40 5221
c 40 5231
t 40 5246
c 40 5258
t 45 5271
c 56 5282
a 56 5293
t 56 5305
t 40 5318
t 40 5331
c 40 5343
a 40 5352
a 40 5364
a 40 5376
c 51 5387
c 51 5401
c 51 5414
t 51 5427
a 51 5438
g 51 5449
t 51 5462
t 51 5476
t 56 5488
t 56 5500
c 56 5512
g 56 5526
g 51 5538
t 51 5550
g 56 5563
a 56 5574
a 45 5586
t 45 5598
c 45 5610
g 40 5625
t 40 5636
g 40 5649
a 56 5661
t 56 5672
g 56 5685
a 51 5696
t 51 5709
t 51 5722
a 40 5732
t 40 5745
a 45 5756
g 51 5770
t 45 5783
t 45 5796
t 45 5808
a 45 5818
t 45 5830
t 45 5844
a 40 5854
t 40 5867
t 40 5881
a 40 5890
t 40 5903
c 40 5916
c 51 5929
a 51 5939
t 45 5952
a 45 5963
c 45 5974
c 45 5988
a 45 5999
c 45 6009
a 45 6023
t 45 6035
a 56 6047
g 56 6059
t 56 6072
t 56 6086
t 51 6098
t 51 6110
t 56 6123
c 56 6134
t 51 6147
t 51 6159
t 51 6172
a 51 6182
g 51 6194
a 40 6207
t 40 6218
t 40 6231
a 40 6240
a 40 6252
g 40 6265
a 56 6278
a 56 6290
g 48 6302
a 48 6314
g 48 6325
t 48 6337
t 27 6348
t 24 6360
t 9 6371
g 9 6380
g 9 6394
g 7 6412
g 7 6424
a 13 6432
g 19 6444
c 9 6453
c 12 6464
c 8 6473
c 8 6488
a 4 6497
n 0 6512
n 0 6523
n 0 6535
n 0 6546
n 0 6557
n 0 6565
n 0 6576
n 0 6589
n 0 6600
n 0 6611
n 0 6622
n 0 6633
n 0 6644
n 0 6655
n 0 6666
n 0 6677
n 0 6688
n 0 6699
n 0 6710
n 0 6721
n 0 6732
n 0 6743
n 0 6754
n 0 6765
n 0 6776
n 0 6787
n 0 6798
n 0 6809
n 0 6820
n 0 6831
n 0 6842
n 0 6853
n 0 6864
n 0 6875
n 0 6886
n 0 6897
n 0 6908
n 0 6919
n 0 6930
n 0 6941
n 0 6952
n 0 6963
n 0 6974
n 0 6985
n 0 6996
n 0 7007
n 0 7018
n 0 7029
n 0 7040
n 0 7051
n 0 7062
n 0 7073
n 0 7084
n 0 7095
n 0 7106
n 0 7117
n 0 7128
n 0 7138
n 0 7150
n 0 7162
n 0 7174
n 0 7186
n 0 7198
n 0 7210
n 0 7221
n 0 7233
n 0 7245
n 0 7257
n 0 7268
n 0 7280
n 0 7292
n 0 7304
n 0 7316
n 0 7328
n 0 7345
n 0 7362
n 0 7379
n 0 7396
n 0 7413
n 0 7430
n 0 7447
n 0 7464
n 0 7481
n 0 7498
n 0 7515
n 0 7532
n 0 7549
n 0 7566
n 0 7583
n 0 7600
n 0 7617
n 0 7634
n 0 7651
n 0 7668
n 0 7685
n 0 7702
n 0 7719
n 0 7736
n 0 7753
n 0 7770
n 0 7787
n 0 7804
n 0 7821
n 0 7838
n 0 7855
n 0 7872
n 0 7889
n 0 7906
n 0 7923
n 0 7940
n 0 7957
n 0 7974
n 0 7991
n 0 8008
n 0 8025
n 0 8042
n 0 8059
n 0 8076
n 0 8093
n 0 8110
n 0 8127
n 0 8144
n 0 8161
n 0 8178
n 0 8195
n 0 8212
n 0 8229
n 0 8246
n 0 8263
n 0 8280
n 0 8297
n 0 8314
n 0 8331
n 0 8348
n 0 8365
n 0 8382
n 0 8399
n 0 8416
n 0 8433
n 0 8450
n 0 8467
n 0 8484
n 0 8501
n 0 8518
n 0 8535
n 0 8552
n 0 8569
n 0 8586
n 0 8603
n 0 8620
n 0 8636
n 0 8648
n 0 8660
n 0 8672
n 0 8684
n 0 8695
n 0 8707
n 0 8719
n 0 8731
n 0 8742
n 0 8754
n 0 8766
n 0 8778
n 0 8790
n 0 8801
n 0 8814
n 0 8825
n 0 8836
n 0 8847
n 0 8858
n 0 8869
n 0 8880
n 0 8891
n 0 8902
n 0 8913
n 0 8924
n 0 8935
n 0 8946
n 0 8957
n 0 8968
n 0 8979
n 0 8990
n 0 9001
n 0 9012
n 0 9023
n 0 9034
n 0 9045
n 0 9056
n 0 9067
n 0 9078
n 0 9089
n 0 9100
n 0 9111
n 0 9122
n 0 9133
n 0 9144
n 0 9155
n 0 9166
n 0 9177
n 0 9188
n 0 9199
n 0 9210
n 0 9221
n 0 9232
n 0 9243
n 0 9254
n 0 9265
n 0 9276
n 0 9287
n 0 9298
n 0 9309
n 0 9320
n 0 9331
n 0 9342
n 0 9353
n 0 9362
n 0 9375
n 0 9387
n 0 9399
n 0 9411
n 0 9423
n 0 9434
n 0 9446
n 0 9458
n 0 9470
n 0 9481
a 4 9502
END_DNA

BEGIN_TAG
TYPE: dataNeeded
SOURCE: polyPhred
UNPADDED_READ_POS: 1 47
DATE: 04/16/06 17:38:10
END_TAG

BEGIN_TAG
TYPE: dataNeeded
SOURCE: polyPhred
UNPADDED_READ_POS: 518 778
DATE: 04/16/06 17:38:10
END_TAG

END_SEQUENCE
