# Supplementary material for: SNP-PHAGE – High throughput SNP discovery pipeline
Source: BMC Bioinformatics. 2006 Oct 23;7:468. doi: 10.1186/1471-2105-7-468 (PMC1626092; doi:10.1186/1471-2105-7-468)
Supplement: Additional file 2 — Test dataset. This compressed file contains test data for recreating the demo website. It contains the database table entries and chromatogram files to test for proper installation of all functionalities provided. [file 1471-2105-7-468-S2.gz › test_data/TempDataStore/phd_dir/A08_015903Minsoy_.g_55.ab1.phd.1]

BEGIN_SEQUENCE A08_015903Minsoy_.g_55.ab1

BEGIN_COMMENT

CHROMAT_FILE: A08_015903Minsoy_.g_55.ab1
ABI_THUMBPRINT: 0
PHRED_VERSION: 0.000925.c
CALL_METHOD: phred
QUALITY_LEVELS: 99
TIME: Sun Apr 16 17:38:10 2006
TRACE_ARRAY_MIN_INDEX: 0
TRACE_ARRAY_MAX_INDEX: 9368
TRIM: 47 538 0.0500
CHEM: term
DYE: big

END_COMMENT

BEGIN_DNA
t 4 1
g 9 20
a 9 35
c 9 51
g 4 59
g 4 66
c 8 85
t 8 96
a 6 115
t 6 119
a 6 128
c 8 134
c 9 148
g 6 167
c 7 177
t 9 187
a 10 195
c 9 202
g 8 210
c 7 220
t 7 228
g 10 233
t 15 244
g 17 257
g 40 268
g 40 279
g 40 291
g 29 302
t 32 313
g 19 325
c 15 334
t 8 343
t 8 358
a 8 368
g 9 375
c 13 386
t 12 399
g 17 411
a 16 424
g 19 429
c 18 442
a 14 453
c 9 459
a 9 473
c 7 484
t 7 493
g 11 506
g 23 517
t 21 527
g 25 540
c 29 549
c 32 562
t 27 572
t 29 583
a 31 595
c 29 601
a 29 612
c 32 620
c 39 633
a 39 642
c 39 650
t 39 663
c 39 676
t 39 686
c 39 697
c 42 708
a 40 717
a 37 726
a 40 737
c 37 745
c 35 757
t 35 768
c 31 779
g 31 791
a 35 803
t 35 810
c 35 823
t 35 834
a 37 843
t 37 852
g 37 865
c 37 875
a 40 886
a 37 895
a 37 907
c 37 916
t 37 929
t 37 940
c 56 951
g 46 963
a 42 974
a 42 985
a 35 995
g 32 1005
c 29 1015
g 32 1030
c 29 1037
t 29 1051
t 29 1063
a 35 1072
t 39 1082
t 40 1094
t 40 1106
g 40 1119
a 40 1128
a 40 1138
a 40 1149
g 45 1160
c 35 1170
c 35 1183
g 35 1197
c 35 1204
t 35 1218
t 35 1230
c 40 1239
g 40 1253
t 40 1263
c 40 1274
t 40 1286
a 40 1295
t 40 1306
g 40 1319
a 51 1329
g 51 1341
c 51 1351
a 51 1362
t 51 1374
g 51 1387
a 51 1397
a 51 1408
a 51 1419
a 56 1430
g 56 1442
g 56 1453
g 45 1465
t 35 1476
c 35 1487
g 35 1502
a 35 1510
t 35 1523
c 39 1533
c 51 1545
a 51 1555
g 51 1568
t 51 1580
t 51 1593
t 51 1604
c 51 1614
c 51 1625
c 51 1636
c 56 1647
c 56 1659
t 56 1672
t 56 1684
t 56 1696
g 51 1707
g 40 1718
g 39 1730
c 39 1740
t 39 1755
c 35 1764
t 35 1778
g 35 1790
c 35 1798
t 35 1813
t 35 1825
c 40 1835
g 45 1849
a 45 1859
a 45 1870
t 51 1882
c 51 1892
c 51 1904
a 40 1914
a 40 1925
c 39 1935
g 38 1950
g 38 1962
c 38 1971
g 38 1987
t 38 1999
t 46 2011
g 56 2023
g 56 2035
a 43 2048
a 43 2059
g 43 2070
c 43 2079
t 43 2095
c 43 2104
c 43 2116
c 46 2127
a 56 2139
a 56 2151
g 56 2162
t 56 2175
g 56 2187
g 43 2199
g 43 2211
g 43 2224
c 43 2233
c 43 2247
c 43 2258
a 35 2270
a 35 2282
c 35 2290
g 35 2307
t 35 2319
g 43 2331
c 45 2341
c 45 2355
g 45 2369
g 51 2381
t 51 2393
c 56 2404
a 56 2415
t 56 2427
t 56 2440
g 56 2453
a 51 2465
t 51 2476
c 51 2488
t 51 2502
g 51 2515
g 51 2527
t 56 2538
c 56 2550
c 43 2562
t 43 2575
g 43 2588
c 43 2597
a 43 2610
g 43 2622
a 45 2635
g 45 2646
c 45 2657
g 45 2672
a 43 2683
g 43 2695
a 51 2708
t 51 2718
g 51 2731
g 51 2744
t 56 2756
g 56 2769
a 56 2780
a 56 2792
g 56 2805
t 56 2818
g 56 2830
g 51 2843
a 51 2855
g 51 2867
c 51 2877
a 51 2890
t 51 2903
a 51 2914
c 43 2924
a 43 2937
c 43 2948
g 43 2964
g 43 2976
a 43 2990
a 51 3002
g 51 3013
a 43 3027
a 43 3038
a 43 3050
c 43 3059
t 43 3073
c 43 3084
c 51 3097
a 56 3109
t 56 3120
g 56 3133
g 46 3145
t 45 3158
g 45 3171
c 45 3181
a 45 3195
g 45 3207
g 56 3220
t 56 3232
g 43 3245
a 36 3257
a 36 3269
c 36 3277
g 36 3293
a 36 3305
c 43 3315
g 43 3330
a 43 3341
t 45 3354
g 51 3367
t 51 3379
t 45 3392
a 45 3402
t 45 3414
g 43 3428
t 43 3440
g 43 3453
c 43 3462
t 43 3478
t 43 3490
a 43 3501
g 56 3513
g 56 3526
g 56 3539
t 56 3552
t 56 3565
t 56 3577
g 56 3590
t 56 3601
t 56 3614
g 56 3627
a 56 3638
t 56 3649
g 56 3662
g 56 3675
a 56 3688
g 56 3700
g 56 3713
t 56 3725
g 56 3738
a 56 3750
g 56 3762
a 51 3775
a 51 3787
t 43 3799
c 43 3809
c 43 3822
g 43 3837
a 45 3849
g 45 3860
g 43 3872
a 43 3886
a 43 3897
c 43 3906
c 43 3919
c 43 3932
t 45 3947
a 45 3958
t 45 3969
t 51 3982
g 51 3996
t 51 4007
g 51 4020
a 56 4032
t 56 4043
t 56 4056
g 56 4069
g 56 4082
a 56 4095
g 56 4106
g 56 4119
g 56 4132
t 56 4144
a 56 4155
t 56 4167
c 56 4179
a 56 4190
a 56 4202
t 56 4215
t 56 4228
g 51 4241
g 51 4253
a 51 4267
g 51 4278
g 51 4291
a 56 4304
t 56 4315
g 56 4327
t 51 4340
g 56 4353
t 56 4365
t 56 4379
g 56 4392
g 51 4404
t 56 4416
g 56 4429
c 56 4440
a 56 4452
g 56 4465
a 56 4478
t 56 4490
t 56 4503
g 56 4515
a 56 4527
t 56 4539
t 56 4552
t 56 4564
t 56 4577
g 56 4590
a 56 4601
t 51 4613
a 51 4624
c 51 4635
t 51 4649
t 51 4662
c 51 4673
c 56 4686
a 56 4697
t 56 4709
g 56 4721
g 56 4734
t 56 4747
g 56 4760
g 56 4772
g 56 4785
a 56 4798
t 56 4810
t 51 4823
c 51 4834
a 51 4845
g 51 4859
t 51 4872
c 51 4883
c 51 4897
t 51 4910
t 45 4922
c 40 4934
g 40 4947
c 40 4957
t 40 4972
t 40 4985
c 45 4996
t 51 5008
g 40 5021
a 40 5033
c 37 5043
g 37 5058
a 37 5068
a 40 5081
g 51 5093
c 56 5104
a 51 5116
t 40 5129
g 40 5142
c 40 5152
t 40 5167
a 40 5178
c 40 5188
t 40 5203
t 40 5216
g 40 5229
c 40 5239
t 40 5254
c 40 5266
t 45 5279
c 56 5290
a 56 5301
t 56 5313
t 51 5326
t 51 5339
c 51 5351
a 51 5361
a 51 5372
a 51 5385
c 56 5396
c 56 5409
c 56 5422
t 56 5435
a 51 5447
g 51 5458
t 51 5470
t 51 5484
t 51 5497
t 51 5509
c 46 5520
g 46 5534
g 42 5546
t 44 5558
g 47 5571
a 56 5583
a 46 5595
t 45 5607
c 45 5619
g 40 5634
t 40 5645
g 40 5658
a 56 5670
t 56 5682
g 56 5694
a 51 5706
t 51 5718
t 51 5731
a 45 5741
t 45 5754
a 45 5765
g 51 5779
t 40 5792
t 40 5805
t 40 5818
a 40 5827
t 40 5840
t 40 5853
a 45 5863
t 45 5876
t 45 5890
a 45 5900
t 45 5913
c 51 5925
c 56 5938
a 56 5949
t 56 5961
a 56 5973
c 56 5984
c 56 5997
a 56 6008
c 56 6019
a 56 6032
t 56 6044
a 56 6057
g 56 6069
t 56 6082
t 56 6096
t 51 6108
t 51 6120
t 56 6133
c 56 6144
t 51 6157
t 51 6169
t 45 6182
a 40 6192
g 40 6203
a 40 6217
t 40 6228
t 40 6240
a 51 6250
a 40 6262
g 40 6275
a 56 6288
a 56 6299
g 40 6311
a 40 6323
g 48 6334
t 48 6346
t 27 6357
t 24 6368
t 10 6379
g 9 6388
g 9 6401
g 7 6414
g 7 6421
a 10 6440
g 10 6454
c 7 6463
c 10 6475
c 7 6481
c 7 6495
a 4 6507
n 0 6522
n 0 6534
n 0 6546
n 0 6558
n 0 6570
n 0 6581
n 0 6593
n 0 6605
n 0 6617
n 0 6629
n 0 6641
n 0 6658
n 0 6669
n 0 6681
n 0 6693
n 0 6704
n 0 6716
n 0 6728
n 0 6740
n 0 6752
n 0 6764
n 0 6775
n 0 6787
n 0 6799
n 0 6811
n 0 6823
n 0 6840
n 0 6857
n 0 6874
n 0 6891
n 0 6908
n 0 6925
n 0 6939
n 0 6951
n 0 6963
n 0 6975
n 0 6987
n 0 6998
n 0 7010
n 0 7022
n 0 7034
n 0 7046
n 0 7058
n 0 7069
n 0 7081
n 0 7093
n 0 7105
n 0 7117
n 0 7129
n 0 7144
n 0 7156
n 0 7168
n 0 7180
n 0 7192
n 0 7203
n 0 7215
n 0 7227
n 0 7239
n 0 7250
n 0 7262
n 0 7273
n 0 7285
n 0 7296
n 0 7308
n 0 7320
n 0 7332
n 0 7344
n 0 7356
n 0 7368
n 0 7380
n 0 7392
n 0 7404
n 0 7416
n 0 7428
n 0 7440
n 0 7452
n 0 7464
n 0 7476
n 0 7488
n 0 7500
n 0 7512
n 0 7524
n 0 7536
n 0 7548
n 0 7560
n 0 7572
n 0 7583
n 0 7595
n 0 7607
n 0 7619
n 0 7631
n 0 7643
n 0 7655
n 0 7667
n 0 7679
n 0 7691
n 0 7703
n 0 7714
n 0 7726
n 0 7737
n 0 7748
n 0 7758
n 0 7769
n 0 7781
n 0 7793
n 0 7805
n 0 7816
n 0 7828
n 0 7840
n 0 7853
n 0 7867
n 0 7880
n 0 7892
n 0 7903
n 0 7915
n 0 7927
n 0 7939
n 0 7951
n 0 7963
n 0 7975
n 0 7987
n 0 8000
n 0 8013
n 0 8025
n 0 8037
n 0 8049
n 0 8061
n 0 8072
n 0 8083
n 0 8094
n 0 8105
n 0 8116
n 0 8128
n 0 8140
n 0 8151
n 0 8163
n 0 8174
n 0 8186
n 0 8198
n 0 8209
n 0 8221
n 0 8233
n 0 8245
n 0 8257
n 0 8269
n 0 8281
n 0 8293
n 0 8305
n 0 8318
n 0 8331
n 0 8344
n 0 8356
n 0 8368
n 0 8380
n 0 8392
n 0 8403
n 0 8413
n 0 8424
n 0 8436
n 0 8447
n 0 8459
n 0 8471
n 0 8483
n 0 8495
n 0 8507
n 0 8519
n 0 8531
n 0 8543
n 0 8555
n 0 8567
n 0 8579
n 0 8591
n 0 8603
n 0 8615
n 0 8628
n 0 8640
n 0 8653
n 0 8665
n 0 8677
n 0 8689
n 0 8701
n 0 8713
n 0 8725
n 0 8736
n 0 8748
n 0 8759
n 0 8767
n 0 8779
n 0 8790
n 0 8802
n 0 8814
n 0 8826
n 0 8838
n 0 8850
n 0 8862
n 0 8873
n 0 8886
n 0 8898
n 0 8910
n 0 8922
n 0 8934
n 0 8947
n 0 8959
n 0 8971
n 0 8983
n 0 8995
n 0 9006
n 0 9018
n 0 9030
n 0 9041
n 0 9053
n 0 9064
n 0 9076
n 0 9087
n 0 9098
n 0 9109
n 0 9119
n 0 9130
n 0 9141
n 0 9153
n 0 9164
n 0 9175
n 0 9187
n 0 9198
n 0 9210
n 0 9222
n 0 9233
n 0 9245
n 0 9257
n 0 9269
n 0 9281
n 0 9293
n 0 9305
n 0 9317
n 0 9329
n 0 9340
n 0 9352
n 0 9364
END_DNA

BEGIN_TAG
TYPE: dataNeeded
SOURCE: polyPhred
UNPADDED_READ_POS: 1 47
DATE: 04/16/06 17:38:10
END_TAG

BEGIN_TAG
TYPE: dataNeeded
SOURCE: polyPhred
UNPADDED_READ_POS: 518 789
DATE: 04/16/06 17:38:10
END_TAG

END_SEQUENCE
