# Supplementary material for: SNP-PHAGE – High throughput SNP discovery pipeline
Source: BMC Bioinformatics. 2006 Oct 23;7:468. doi: 10.1186/1471-2105-7-468 (PMC1626092; doi:10.1186/1471-2105-7-468)
Supplement: Additional file 2 — Test dataset. This compressed file contains test data for recreating the demo website. It contains the database table entries and chromatogram files to test for proper installation of all functionalities provided. [file 1471-2105-7-468-S2.gz › test_data/TempDataStore/phd_dir/A09_015903Noir_1_.g_68.ab1.phd.1]

BEGIN_SEQUENCE A09_015903Noir_1_.g_68.ab1

BEGIN_COMMENT

CHROMAT_FILE: A09_015903Noir_1_.g_68.ab1
ABI_THUMBPRINT: 0
PHRED_VERSION: 0.000925.c
CALL_METHOD: phred
QUALITY_LEVELS: 99
TIME: Sun Apr 16 17:38:10 2006
TRACE_ARRAY_MIN_INDEX: 0
TRACE_ARRAY_MAX_INDEX: 9489
TRIM: 45 535 0.0500
CHEM: term
DYE: big

END_COMMENT

BEGIN_DNA
t 9 1
t 9 2
a 9 33
a 9 36
c 13 51
c 8 66
t 9 79
c 8 86
t 6 97
a 6 115
t 6 120
c 10 136
c 8 148
g 7 161
g 8 174
t 9 187
a 8 194
a 8 208
c 9 220
g 19 233
t 19 245
g 27 257
g 31 268
g 31 279
g 31 291
g 19 303
t 27 314
g 14 326
c 10 335
t 10 345
t 9 358
a 8 369
g 12 376
c 15 387
t 13 399
g 16 412
a 15 425
g 19 430
c 19 443
a 14 454
c 13 460
g 9 473
c 7 487
t 7 495
g 9 507
g 16 519
t 21 529
g 32 542
c 39 551
c 34 563
t 34 574
t 34 585
a 40 596
c 34 603
a 34 614
c 34 622
c 39 635
a 39 644
c 39 652
t 39 665
c 39 678
t 40 688
c 40 700
c 46 710
a 40 719
a 39 729
a 39 739
c 39 747
c 39 760
t 39 770
c 34 782
g 34 794
a 35 806
t 24 813
c 29 826
t 26 837
a 29 846
t 29 855
g 32 869
c 32 878
a 40 889
a 40 899
a 40 910
c 40 919
t 40 932
t 40 944
c 51 955
g 51 968
a 51 978
a 51 988
a 45 999
g 35 1009
c 35 1019
g 35 1033
c 35 1041
t 35 1055
t 35 1066
a 39 1075
t 39 1086
t 40 1098
t 40 1110
g 40 1123
a 40 1132
a 40 1142
a 40 1153
g 45 1164
c 35 1174
c 34 1187
g 34 1201
c 34 1208
t 34 1223
t 34 1234
c 40 1244
g 51 1257
t 39 1267
c 39 1278
t 39 1291
a 39 1299
t 39 1311
g 40 1323
a 51 1333
g 51 1345
c 51 1356
a 51 1366
t 51 1379
g 51 1391
a 51 1401
a 51 1413
a 51 1424
a 56 1435
g 56 1446
g 56 1458
g 45 1470
t 35 1481
c 35 1492
g 35 1507
a 35 1515
t 35 1528
c 39 1538
c 51 1550
a 51 1560
g 51 1573
t 40 1585
t 40 1598
t 40 1610
c 40 1619
c 46 1630
c 40 1641
c 56 1653
c 56 1664
t 56 1677
t 56 1689
t 56 1701
g 46 1713
g 35 1724
g 35 1736
c 35 1745
t 35 1761
c 35 1770
t 35 1783
g 35 1795
c 35 1803
t 35 1819
t 35 1831
c 39 1841
g 45 1855
a 45 1865
a 45 1876
t 51 1888
c 51 1898
c 46 1910
a 39 1920
a 39 1932
c 39 1941
g 38 1956
g 38 1968
c 39 1978
g 39 1994
t 39 2005
t 40 2018
g 56 2030
g 56 2042
a 51 2054
a 43 2065
g 43 2076
c 43 2086
t 43 2101
c 43 2111
c 43 2122
c 51 2134
a 45 2146
a 45 2158
g 40 2168
t 40 2182
g 40 2194
g 43 2206
g 43 2218
g 43 2231
c 43 2240
c 43 2254
c 43 2265
a 35 2277
a 35 2289
c 35 2297
g 35 2313
t 35 2325
g 43 2338
c 45 2348
c 45 2362
g 45 2376
g 45 2388
t 45 2400
c 51 2412
a 51 2422
t 51 2435
t 51 2448
g 56 2460
a 56 2472
t 56 2484
c 56 2496
t 56 2509
g 56 2522
g 56 2534
t 56 2546
c 56 2558
c 43 2570
t 43 2583
g 43 2596
c 43 2605
a 43 2618
g 43 2630
a 45 2643
g 43 2654
c 43 2665
g 43 2680
a 43 2690
g 43 2703
a 45 2715
t 45 2725
g 45 2739
g 45 2752
t 51 2763
g 51 2777
a 51 2788
a 51 2801
g 56 2813
t 56 2826
g 56 2839
g 56 2851
a 56 2863
g 56 2875
c 56 2886
a 51 2898
t 45 2911
a 45 2922
c 43 2932
a 43 2946
c 43 2956
g 43 2972
g 43 2985
a 43 2999
a 51 3011
g 51 3022
a 43 3036
a 36 3047
a 36 3059
c 36 3067
t 36 3082
c 36 3093
c 45 3106
a 56 3117
t 56 3128
g 51 3141
g 45 3153
t 45 3166
g 45 3180
c 45 3190
a 45 3203
g 51 3215
g 56 3228
t 56 3241
g 36 3253
a 31 3265
a 31 3277
c 31 3284
g 31 3302
a 31 3314
c 36 3324
g 43 3339
a 43 3350
t 45 3362
g 51 3375
t 51 3388
t 45 3401
a 45 3411
t 45 3423
g 43 3437
t 43 3448
g 43 3461
c 43 3470
t 43 3486
t 43 3498
a 43 3509
g 51 3521
g 51 3534
g 56 3548
t 56 3560
t 56 3573
t 56 3585
g 56 3598
t 56 3610
t 56 3623
g 56 3635
a 51 3646
t 51 3657
g 51 3670
g 51 3684
a 51 3697
g 51 3708
g 51 3722
t 51 3734
g 56 3747
a 56 3759
g 56 3771
a 51 3784
a 51 3796
t 43 3808
c 43 3818
c 43 3831
g 43 3846
a 43 3858
g 43 3868
g 43 3881
a 43 3895
a 43 3906
c 43 3915
c 43 3928
c 43 3941
t 45 3956
a 45 3967
t 45 3978
t 56 3991
g 56 4004
t 56 4016
g 51 4029
a 51 4040
t 51 4051
t 51 4065
g 51 4077
g 56 4090
a 56 4103
g 56 4115
g 51 4128
g 51 4140
t 51 4153
a 51 4163
t 51 4176
c 51 4187
a 56 4198
a 56 4210
t 56 4223
t 56 4236
g 56 4248
g 51 4261
a 51 4274
g 51 4285
g 51 4299
a 51 4312
t 51 4323
g 56 4335
t 56 4348
g 56 4361
t 56 4374
t 56 4387
g 56 4400
g 45 4412
t 45 4424
g 45 4438
c 45 4448
a 45 4460
g 51 4473
a 56 4486
t 56 4498
t 56 4511
g 56 4523
a 56 4535
t 56 4547
t 56 4560
t 56 4573
t 56 4585
g 56 4598
a 56 4609
t 51 4621
a 51 4632
c 51 4643
t 51 4657
t 45 4670
c 45 4681
c 51 4694
a 51 4704
t 51 4716
g 51 4729
g 56 4741
t 56 4754
g 40 4767
g 45 4778
g 45 4791
a 45 4806
t 45 4817
t 45 4831
c 51 4842
a 51 4853
g 56 4866
t 56 4879
c 56 4891
c 56 4904
t 51 4917
t 45 4930
c 45 4941
g 45 4955
c 45 4965
t 45 4979
t 45 4992
c 51 5003
t 51 5016
g 40 5029
a 40 5040
c 37 5050
g 37 5065
a 37 5075
a 40 5089
g 45 5100
c 51 5112
a 51 5124
t 39 5136
g 39 5149
c 39 5159
t 39 5175
a 39 5185
c 39 5195
t 40 5210
t 40 5223
g 45 5235
c 45 5246
t 45 5261
c 45 5272
t 45 5286
c 51 5297
a 51 5308
t 56 5320
t 51 5333
t 51 5346
c 51 5357
a 51 5367
a 51 5378
a 45 5391
c 51 5402
c 51 5415
c 51 5429
t 51 5442
a 51 5453
g 56 5464
t 56 5477
t 56 5490
t 56 5502
t 56 5515
c 56 5527
t 56 5539
g 56 5552
g 56 5565
t 56 5577
g 56 5589
a 56 5601
a 51 5613
t 45 5625
c 45 5637
g 45 5652
t 45 5663
g 45 5676
a 56 5687
t 56 5699
g 56 5712
a 51 5723
t 51 5735
t 51 5748
a 45 5758
t 45 5771
a 45 5782
g 51 5796
t 45 5809
t 45 5822
t 45 5835
a 40 5845
t 40 5857
t 40 5871
a 40 5880
t 40 5893
t 40 5907
a 45 5917
t 45 5930
c 51 5942
c 51 5955
a 51 5965
t 51 5978
a 51 5990
c 51 6000
c 51 6013
a 51 6024
c 56 6035
a 56 6048
t 56 6061
a 56 6073
g 56 6085
t 56 6098
t 56 6111
t 56 6124
t 56 6136
t 56 6148
c 56 6159
t 40 6172
t 40 6184
t 40 6197
a 40 6206
g 40 6218
a 40 6231
t 40 6242
t 40 6254
a 40 6263
a 37 6275
g 40 6288
a 56 6301
a 48 6313
g 46 6324
a 46 6336
g 27 6347
t 21 6357
t 9 6368
t 9 6377
g 9 6394
g 9 6405
g 10 6416
g 13 6425
g 10 6433
a 10 6446
g 11 6461
c 9 6470
c 10 6482
c 8 6491
a 11 6505
a 4 6520
n 0 6528
n 0 6540
c 4 6550
n 0 6563
n 0 6574
n 0 6586
n 0 6598
n 0 6609
n 0 6626
n 0 6643
n 0 6660
n 0 6677
n 0 6694
n 0 6711
n 0 6728
n 0 6745
n 0 6762
n 0 6779
n 0 6796
n 0 6813
n 0 6830
n 0 6847
n 0 6864
n 0 6881
n 0 6898
n 0 6915
n 0 6932
n 0 6949
n 0 6966
n 0 6983
n 0 7000
n 0 7017
n 0 7034
n 0 7051
n 0 7068
n 0 7085
n 0 7102
n 0 7119
n 0 7136
n 0 7153
n 0 7170
n 0 7187
n 0 7204
n 0 7221
n 0 7238
n 0 7255
n 0 7272
n 0 7289
n 0 7306
n 0 7323
n 0 7340
n 0 7357
n 0 7374
n 0 7391
n 0 7408
n 0 7425
n 0 7442
n 0 7459
n 0 7476
n 0 7493
n 0 7510
n 0 7527
n 0 7544
n 0 7561
n 0 7578
n 0 7595
n 0 7612
n 0 7629
n 0 7646
n 0 7663
n 0 7680
n 0 7697
n 0 7714
n 0 7731
n 0 7748
n 0 7765
n 0 7782
n 0 7799
n 0 7816
n 0 7833
n 0 7850
n 0 7867
n 0 7884
n 0 7901
n 0 7918
n 0 7935
n 0 7952
n 0 7969
n 0 7986
n 0 8003
n 0 8020
n 0 8037
n 0 8054
n 0 8071
n 0 8088
n 0 8105
n 0 8122
n 0 8139
n 0 8156
n 0 8173
n 0 8190
n 0 8207
n 0 8224
n 0 8241
n 0 8258
n 0 8275
n 0 8292
n 0 8309
n 0 8326
n 0 8343
n 0 8360
n 0 8377
n 0 8394
n 0 8411
n 0 8428
n 0 8445
n 0 8462
n 0 8479
n 0 8496
n 0 8513
n 0 8530
n 0 8547
n 0 8564
n 0 8581
n 0 8598
n 0 8615
n 0 8632
n 0 8649
n 0 8666
n 0 8683
n 0 8700
n 0 8717
n 0 8734
n 0 8751
n 0 8768
n 0 8785
n 0 8802
n 0 8819
n 0 8836
n 0 8853
n 0 8870
n 0 8887
n 0 8904
n 0 8921
n 0 8938
n 0 8955
n 0 8972
n 0 8989
n 0 9006
n 0 9023
n 0 9040
n 0 9057
n 0 9074
n 0 9091
n 0 9108
n 0 9125
n 0 9142
n 0 9159
n 0 9176
n 0 9193
n 0 9210
n 0 9227
n 0 9244
n 0 9261
n 0 9278
n 0 9295
n 0 9312
n 0 9329
n 0 9346
n 0 9363
n 0 9380
n 0 9395
n 0 9407
n 0 9418
n 0 9430
n 0 9442
n 0 9453
n 0 9465
n 0 9476
a 4 9488
END_DNA

BEGIN_TAG
TYPE: dataNeeded
SOURCE: polyPhred
UNPADDED_READ_POS: 1 46
DATE: 04/16/06 17:38:10
END_TAG

BEGIN_TAG
TYPE: dataNeeded
SOURCE: polyPhred
UNPADDED_READ_POS: 517 730
DATE: 04/16/06 17:38:10
END_TAG

END_SEQUENCE
