# Supplementary material for: SNP-PHAGE – High throughput SNP discovery pipeline
Source: BMC Bioinformatics. 2006 Oct 23;7:468. doi: 10.1186/1471-2105-7-468 (PMC1626092; doi:10.1186/1471-2105-7-468)
Supplement: Additional file 2 — Test dataset. This compressed file contains test data for recreating the demo website. It contains the database table entries and chromatogram files to test for proper installation of all functionalities provided. [file 1471-2105-7-468-S2.gz › test_data/TempDataStore/phd_dir/A10_015903Evans__.g_72.ab1.phd.1]

BEGIN_SEQUENCE A10_015903Evans__.g_72.ab1

BEGIN_COMMENT

CHROMAT_FILE: A10_015903Evans__.g_72.ab1
ABI_THUMBPRINT: 0
PHRED_VERSION: 0.000925.c
CALL_METHOD: phred
QUALITY_LEVELS: 99
TIME: Sun Apr 16 17:38:10 2006
TRACE_ARRAY_MIN_INDEX: 0
TRACE_ARRAY_MAX_INDEX: 9491
TRIM: 48 538 0.0500
CHEM: term
DYE: big

END_COMMENT

BEGIN_DNA
t 9 1
t 9 1
g 9 18
g 9 28
g 6 58
g 7 61
c 4 65
t 8 78
c 8 86
t 6 91
t 6 100
t 6 115
c 6 118
t 8 125
c 11 134
c 13 146
c 6 157
g 6 158
g 6 173
t 8 186
c 9 203
g 9 209
c 10 221
g 14 232
t 25 243
g 16 254
g 16 267
g 21 278
g 24 289
g 18 302
t 24 312
g 18 324
c 23 333
t 12 342
t 9 354
t 9 362
g 10 375
c 14 385
t 10 398
g 14 410
a 13 423
g 8 428
c 8 441
c 8 458
g 9 471
c 7 485
t 7 492
g 9 504
g 18 516
t 21 526
g 28 539
c 29 548
c 30 561
t 29 571
t 29 582
a 30 594
c 32 601
a 29 611
c 29 619
c 35 632
a 39 641
c 39 650
t 40 662
c 40 675
t 39 685
c 39 697
c 40 708
a 40 716
a 39 725
a 39 736
c 39 744
c 39 757
t 39 767
c 34 779
g 35 791
a 35 803
t 32 810
c 34 822
t 35 833
a 37 843
t 37 852
g 37 865
c 37 875
a 40 885
a 40 895
a 40 907
c 40 916
t 40 929
t 40 940
c 51 951
g 51 964
a 51 974
a 51 985
a 40 995
g 33 1005
c 33 1015
g 33 1030
c 32 1037
t 32 1051
t 32 1062
a 40 1071
t 40 1082
t 40 1094
t 40 1106
g 40 1119
a 40 1128
a 40 1138
a 40 1149
g 45 1160
c 35 1170
c 35 1183
g 35 1197
c 35 1204
t 35 1218
t 35 1230
c 40 1239
g 40 1253
t 40 1263
c 40 1274
t 40 1286
a 40 1295
t 40 1306
g 40 1319
a 51 1329
g 51 1341
c 51 1351
a 51 1362
t 51 1374
g 51 1387
a 51 1397
a 51 1408
a 51 1419
a 56 1430
g 56 1442
g 56 1453
g 45 1465
t 35 1476
c 35 1487
g 35 1502
a 35 1510
t 35 1523
c 39 1533
c 51 1545
a 51 1555
g 51 1568
t 51 1580
t 51 1593
t 51 1604
c 51 1614
c 51 1625
c 51 1636
c 56 1647
c 56 1659
t 56 1672
t 56 1684
t 56 1696
g 51 1707
g 40 1718
g 39 1730
c 39 1740
t 39 1755
c 35 1764
t 35 1778
g 35 1790
c 35 1798
t 35 1813
t 35 1825
c 40 1835
g 45 1849
a 45 1859
a 45 1870
t 51 1882
c 51 1892
c 46 1904
a 38 1914
a 38 1926
c 38 1935
g 38 1951
g 38 1962
c 39 1972
g 39 1988
t 39 1999
t 40 2012
g 56 2024
g 56 2035
a 43 2048
a 43 2059
g 43 2070
c 43 2079
t 43 2095
c 43 2104
c 43 2116
c 46 2128
a 56 2140
a 56 2151
g 56 2162
t 56 2175
g 56 2187
g 43 2199
g 43 2212
g 43 2224
c 43 2233
c 43 2247
c 43 2259
a 35 2271
a 35 2282
c 35 2290
g 35 2306
t 35 2319
g 43 2331
c 45 2341
c 45 2355
g 45 2369
g 45 2381
t 45 2393
c 51 2405
a 51 2415
t 51 2428
t 51 2441
g 56 2453
a 56 2465
t 56 2477
c 56 2489
t 56 2502
g 56 2515
g 56 2527
t 56 2539
c 56 2551
c 43 2563
t 43 2576
g 43 2589
c 43 2598
a 43 2611
g 43 2623
a 43 2636
g 43 2647
c 43 2657
g 43 2673
a 43 2683
g 43 2695
a 51 2708
t 51 2718
g 45 2731
g 45 2744
t 51 2756
g 51 2770
a 51 2781
a 51 2793
g 56 2806
t 56 2819
g 56 2831
g 51 2844
a 51 2856
g 51 2868
c 51 2878
a 51 2891
t 45 2904
a 45 2914
c 43 2924
a 43 2938
c 43 2949
g 43 2965
g 43 2977
a 43 2991
a 51 3003
g 51 3014
a 43 3028
a 36 3039
a 36 3051
c 36 3059
t 36 3074
c 36 3085
c 45 3098
a 56 3110
t 56 3121
g 56 3134
g 51 3146
t 45 3159
g 45 3172
c 45 3182
a 45 3196
g 45 3207
g 51 3220
t 56 3233
g 36 3246
a 31 3257
a 31 3269
c 31 3276
g 31 3294
a 31 3306
c 36 3316
g 43 3331
a 43 3342
t 45 3354
g 51 3367
t 51 3380
t 45 3393
a 45 3403
t 45 3415
g 43 3429
t 43 3440
g 43 3453
c 43 3462
t 43 3478
t 43 3491
a 43 3501
g 45 3513
g 45 3526
g 56 3540
t 56 3552
t 56 3565
t 56 3578
g 56 3590
t 56 3602
t 56 3615
g 56 3627
a 51 3638
t 51 3649
g 51 3662
g 51 3676
a 51 3689
g 51 3700
g 51 3714
t 51 3726
g 56 3739
a 56 3751
g 56 3763
a 56 3776
a 56 3788
t 45 3799
c 45 3810
c 43 3823
g 43 3838
a 43 3850
g 43 3860
g 43 3873
a 43 3886
a 43 3898
c 43 3907
c 43 3920
c 43 3933
t 51 3947
a 51 3959
t 51 3970
t 56 3983
g 56 3996
t 56 4008
g 51 4021
a 51 4032
t 51 4043
t 51 4057
g 51 4069
g 56 4082
a 56 4095
g 56 4107
g 56 4119
g 56 4132
t 56 4144
a 56 4155
t 56 4168
c 56 4179
a 56 4190
a 56 4202
t 56 4215
t 56 4228
g 51 4240
g 51 4252
a 51 4266
g 51 4277
g 51 4291
a 51 4303
t 51 4314
g 51 4326
t 51 4339
g 56 4353
t 56 4365
t 56 4379
g 56 4391
g 45 4404
t 51 4416
g 51 4429
c 45 4439
a 45 4452
g 45 4464
a 51 4478
t 51 4489
t 51 4502
g 51 4515
a 51 4526
t 51 4538
t 51 4552
t 56 4564
t 51 4576
g 56 4589
a 56 4601
t 45 4612
a 45 4623
c 45 4634
t 45 4649
t 43 4661
c 43 4672
c 51 4685
a 51 4695
t 45 4707
g 45 4720
g 42 4732
t 42 4746
g 42 4758
g 46 4769
g 46 4783
a 51 4797
t 51 4808
t 51 4822
c 51 4833
a 51 4844
g 51 4858
t 51 4870
c 56 4882
c 56 4895
t 56 4908
t 51 4921
c 40 4932
g 40 4945
c 40 4955
t 40 4970
t 40 4983
c 45 4994
t 51 5007
g 45 5019
a 45 5031
c 40 5041
g 40 5055
a 40 5066
a 51 5079
g 56 5090
c 56 5102
a 56 5114
t 45 5126
g 40 5139
c 40 5150
t 40 5165
a 40 5175
c 40 5186
t 40 5201
t 40 5214
g 40 5226
c 40 5236
t 40 5251
c 40 5263
t 45 5276
c 56 5287
a 56 5298
t 56 5310
t 51 5323
t 51 5336
c 51 5347
a 51 5357
a 51 5368
a 51 5380
c 56 5392
c 56 5405
c 56 5418
t 56 5431
a 51 5442
g 51 5453
t 51 5465
t 51 5479
t 51 5492
t 51 5505
c 56 5516
g 56 5529
g 56 5542
t 56 5554
g 56 5567
a 56 5578
a 45 5591
t 45 5603
c 45 5614
g 45 5629
t 45 5640
g 45 5653
a 56 5664
t 56 5676
g 56 5689
a 51 5700
t 51 5712
t 51 5725
a 45 5735
t 45 5748
a 45 5759
g 51 5773
t 40 5786
t 40 5799
t 35 5812
a 35 5821
t 39 5833
t 35 5848
a 35 5857
t 35 5870
t 40 5884
a 40 5893
t 40 5906
c 40 5918
c 40 5932
a 45 5942
t 45 5954
a 51 5966
c 51 5976
c 51 5989
a 51 6001
c 51 6011
a 51 6024
t 46 6037
a 56 6049
g 56 6062
t 56 6074
t 56 6088
t 51 6100
t 51 6112
t 56 6124
c 56 6135
t 51 6148
t 51 6160
t 51 6173
a 51 6183
g 51 6194
a 39 6207
t 39 6218
t 35 6231
a 35 6239
a 35 6251
g 35 6264
a 56 6277
a 48 6288
g 48 6300
a 46 6311
g 33 6322
t 19 6333
t 19 6343
t 9 6362
g 9 6368
g 9 6379
g 8 6391
g 10 6400
g 8 6415
a 6 6425
a 6 6435
g 6 6443
c 6 6445
c 6 6459
c 6 6472
a 8 6483
a 4 6501
n 0 6519
n 0 6531
n 0 6542
n 0 6554
n 0 6566
n 0 6577
n 0 6589
n 0 6600
n 0 6612
n 0 6623
n 0 6633
n 0 6645
n 0 6656
n 0 6668
n 0 6680
n 0 6691
c 4 6714
c 6 6717
t 6 6720
t 4 6723
n 0 6749
n 0 6761
n 0 6772
n 0 6784
n 0 6795
n 0 6805
n 0 6815
n 0 6833
n 0 6850
n 0 6867
n 0 6884
n 0 6901
n 0 6918
n 0 6935
n 0 6952
n 0 6969
n 0 6986
n 0 7003
n 0 7020
n 0 7037
n 0 7054
n 0 7071
n 0 7088
n 0 7105
n 0 7122
n 0 7139
n 0 7156
n 0 7173
n 0 7190
n 0 7207
n 0 7224
n 0 7241
n 0 7258
n 0 7275
n 0 7292
n 0 7309
n 0 7326
n 0 7343
n 0 7360
n 0 7377
n 0 7394
n 0 7411
n 0 7428
n 0 7445
n 0 7462
n 0 7479
n 0 7496
n 0 7513
n 0 7530
n 0 7547
n 0 7564
n 0 7581
n 0 7598
n 0 7615
n 0 7632
n 0 7649
n 0 7666
n 0 7683
n 0 7700
n 0 7717
n 0 7734
n 0 7751
n 0 7768
n 0 7785
n 0 7802
n 0 7819
n 0 7836
n 0 7853
n 0 7870
n 0 7887
n 0 7904
n 0 7921
n 0 7938
n 0 7955
n 0 7972
n 0 7989
n 0 8006
n 0 8023
n 0 8040
n 0 8057
n 0 8074
n 0 8091
n 0 8108
n 0 8125
n 0 8142
n 0 8159
n 0 8176
n 0 8193
n 0 8210
n 0 8227
n 0 8244
n 0 8261
n 0 8278
n 0 8295
n 0 8312
n 0 8329
n 0 8346
n 0 8363
n 0 8380
n 0 8397
n 0 8414
n 0 8431
n 0 8448
n 0 8465
n 0 8482
n 0 8499
n 0 8516
n 0 8533
n 0 8550
n 0 8567
n 0 8584
n 0 8601
n 0 8618
n 0 8635
n 0 8652
n 0 8669
n 0 8686
n 0 8703
n 0 8720
n 0 8737
n 0 8754
n 0 8771
n 0 8788
n 0 8805
n 0 8822
n 0 8839
n 0 8856
n 0 8873
n 0 8890
n 0 8907
n 0 8924
n 0 8941
n 0 8958
n 0 8975
n 0 8992
n 0 9009
n 0 9026
n 0 9043
n 0 9060
n 0 9077
n 0 9094
n 0 9111
n 0 9128
n 0 9145
n 0 9162
n 0 9179
n 0 9196
n 0 9213
n 0 9230
n 0 9247
n 0 9264
n 0 9281
n 0 9298
n 0 9315
n 0 9332
n 0 9349
n 0 9366
n 0 9383
n 0 9397
n 0 9409
n 0 9420
n 0 9432
n 0 9444
g 4 9451
n 0 9467
g 4 9475
g 4 9490
END_DNA

BEGIN_TAG
TYPE: dataNeeded
SOURCE: polyPhred
UNPADDED_READ_POS: 1 48
DATE: 04/16/06 17:38:10
END_TAG

BEGIN_TAG
TYPE: dataNeeded
SOURCE: polyPhred
UNPADDED_READ_POS: 519 740
DATE: 04/16/06 17:38:10
END_TAG

END_SEQUENCE
