# Supplementary material for: SNP-PHAGE – High throughput SNP discovery pipeline
Source: BMC Bioinformatics. 2006 Oct 23;7:468. doi: 10.1186/1471-2105-7-468 (PMC1626092; doi:10.1186/1471-2105-7-468)
Supplement: Additional file 2 — Test dataset. This compressed file contains test data for recreating the demo website. It contains the database table entries and chromatogram files to test for proper installation of all functionalities provided. [file 1471-2105-7-468-S2.gz › test_data/TempDataStore/phd_dir/A11_015903PI20933.g_84.ab1.phd.1]

BEGIN_SEQUENCE A11_015903PI20933.g_84.ab1

BEGIN_COMMENT

CHROMAT_FILE: A11_015903PI20933.g_84.ab1
ABI_THUMBPRINT: 0
PHRED_VERSION: 0.000925.c
CALL_METHOD: phred
QUALITY_LEVELS: 99
TIME: Sun Apr 16 17:38:10 2006
TRACE_ARRAY_MIN_INDEX: 0
TRACE_ARRAY_MAX_INDEX: 9631
TRIM: 47 537 0.0500
CHEM: term
DYE: big

END_COMMENT

BEGIN_DNA
t 9 2
g 9 25
a 6 32
a 6 44
g 8 60
t 8 76
a 6 80
c 6 84
a 6 90
t 6 108
c 6 116
c 7 131
c 9 144
c 8 155
g 7 167
c 7 174
t 9 184
a 6 201
c 6 212
t 6 227
g 6 231
t 13 241
g 19 254
g 40 264
g 40 275
g 40 287
g 33 299
t 24 310
g 20 322
c 4 330
c 4 342
t 4 351
a 8 364
g 9 371
c 13 383
t 19 396
g 13 408
a 13 421
g 15 426
c 16 439
a 16 449
c 8 456
a 6 474
c 6 487
t 6 490
g 7 503
g 13 514
t 32 524
g 32 537
c 36 546
c 39 559
t 34 569
t 34 580
a 34 592
c 34 599
a 34 609
c 34 617
c 39 630
a 39 639
c 40 648
t 40 661
c 40 673
t 39 683
c 40 695
c 40 706
a 40 714
a 40 724
a 40 735
c 40 743
c 40 755
t 40 766
c 40 777
g 40 789
a 40 801
t 30 809
c 37 821
t 29 832
a 31 841
t 28 851
g 29 864
c 28 873
a 33 884
a 37 893
a 40 905
c 40 914
t 40 927
t 40 939
c 51 950
g 51 963
a 40 973
a 40 983
a 40 994
g 35 1003
c 32 1014
g 32 1028
c 29 1036
t 29 1050
t 29 1061
a 32 1070
t 46 1081
t 46 1093
t 51 1105
g 51 1117
a 51 1127
a 51 1137
a 51 1147
g 45 1159
c 34 1169
c 31 1182
g 29 1196
c 29 1202
t 29 1217
t 31 1229
c 39 1238
g 40 1252
t 40 1262
c 40 1272
t 40 1285
a 40 1294
t 40 1305
g 40 1318
a 51 1328
g 51 1340
c 51 1350
a 51 1361
t 51 1373
g 51 1386
a 51 1396
a 51 1407
a 51 1418
a 56 1429
g 56 1441
g 51 1453
g 40 1465
t 39 1476
c 39 1486
g 39 1501
a 39 1510
t 39 1522
c 40 1533
c 40 1545
a 40 1554
g 40 1567
t 40 1580
t 40 1592
t 40 1604
c 46 1613
c 46 1624
c 40 1635
c 56 1647
c 56 1658
t 56 1671
t 56 1683
t 56 1695
g 46 1707
g 39 1718
g 39 1730
c 39 1739
t 39 1754
c 35 1763
t 35 1777
g 35 1789
c 35 1797
t 35 1812
t 35 1824
c 40 1834
g 40 1849
a 39 1859
a 39 1870
t 46 1882
c 46 1891
c 46 1903
a 39 1914
a 40 1925
c 40 1935
g 40 1950
g 40 1962
c 40 1972
g 40 1987
t 40 1999
t 51 2011
g 56 2023
g 56 2035
a 46 2047
a 43 2059
g 43 2070
c 43 2079
t 43 2095
c 43 2104
c 43 2116
c 46 2127
a 56 2139
a 56 2151
g 56 2162
t 56 2175
g 56 2187
g 43 2199
g 43 2211
g 43 2224
c 43 2233
c 43 2247
c 43 2258
a 35 2270
a 35 2282
c 35 2290
g 35 2306
t 35 2318
g 43 2331
c 43 2340
c 43 2355
g 43 2369
g 43 2381
t 45 2393
c 51 2405
a 51 2415
t 51 2427
t 51 2440
g 56 2453
a 56 2465
t 56 2477
c 56 2489
t 56 2502
g 56 2515
g 56 2527
t 56 2539
c 56 2550
c 43 2563
t 43 2576
g 43 2589
c 43 2598
a 43 2611
g 43 2623
a 43 2636
g 43 2647
c 43 2657
g 43 2673
a 43 2683
g 43 2695
a 51 2708
t 46 2718
g 45 2731
g 45 2744
t 51 2756
g 51 2770
a 51 2781
a 51 2793
g 56 2806
t 56 2819
g 56 2831
g 51 2844
a 51 2856
g 51 2868
c 51 2878
a 51 2891
t 45 2904
a 45 2914
c 43 2924
a 43 2938
c 43 2949
g 43 2965
g 43 2977
a 43 2991
a 51 3003
g 51 3014
a 43 3028
a 43 3039
a 43 3051
c 43 3060
t 43 3074
c 43 3085
c 51 3098
a 56 3110
t 56 3121
g 56 3134
g 51 3146
t 45 3159
g 45 3172
c 45 3182
a 45 3196
g 45 3208
g 56 3221
t 56 3234
g 43 3246
a 35 3258
a 35 3269
c 35 3277
g 35 3294
a 35 3306
c 43 3316
g 43 3331
a 43 3342
t 45 3355
g 51 3368
t 51 3380
t 51 3393
a 51 3403
t 51 3416
g 43 3429
t 43 3441
g 43 3454
c 43 3463
t 43 3478
t 43 3491
a 45 3502
g 56 3514
g 56 3527
g 56 3540
t 56 3553
t 56 3566
t 51 3578
g 51 3591
t 51 3602
t 51 3616
g 51 3628
a 51 3639
t 51 3650
g 51 3663
g 51 3677
a 51 3690
g 51 3701
g 51 3715
t 51 3727
g 56 3740
a 51 3752
g 51 3764
a 45 3778
a 45 3789
t 43 3801
c 43 3811
c 43 3824
g 43 3840
a 43 3851
g 43 3862
g 43 3875
a 43 3888
a 43 3900
c 43 3909
c 43 3922
c 43 3935
t 51 3949
a 51 3961
t 51 3972
t 56 3985
g 56 3998
t 56 4010
g 56 4023
a 56 4034
t 56 4046
t 51 4059
g 51 4072
g 51 4084
a 51 4098
g 51 4109
g 51 4122
g 56 4135
t 56 4147
a 56 4158
t 56 4171
c 56 4182
a 51 4193
a 51 4205
t 51 4218
t 56 4232
g 51 4244
g 51 4256
a 51 4270
g 51 4281
g 51 4294
a 56 4307
t 51 4318
g 51 4330
t 51 4343
g 56 4357
t 56 4369
t 56 4383
g 56 4395
g 51 4408
t 56 4420
g 56 4433
c 56 4444
a 56 4456
g 56 4469
a 56 4482
t 56 4494
t 56 4507
g 56 4519
a 56 4531
t 56 4543
t 56 4556
t 51 4569
t 51 4581
g 51 4595
a 45 4606
t 43 4617
a 43 4629
c 43 4639
t 43 4654
t 43 4667
c 43 4678
c 51 4691
a 51 4701
t 45 4713
g 45 4726
g 56 4738
t 56 4752
g 56 4764
g 56 4776
g 56 4789
a 56 4803
t 51 4815
t 51 4828
c 56 4840
a 56 4851
g 56 4864
t 56 4877
c 56 4889
c 56 4902
t 51 4915
t 45 4928
c 45 4939
g 45 4953
c 45 4963
t 45 4977
t 40 4991
c 40 5001
t 40 5014
g 45 5027
a 45 5039
c 40 5049
g 40 5063
a 40 5074
a 43 5088
g 51 5099
c 51 5111
a 56 5123
t 45 5135
g 40 5148
c 40 5159
t 40 5174
a 40 5184
c 40 5195
t 40 5210
t 45 5223
g 45 5235
c 45 5246
t 45 5261
c 45 5272
t 40 5286
c 51 5297
a 51 5308
t 51 5319
t 51 5333
t 51 5346
c 51 5357
a 56 5368
a 51 5379
a 51 5391
c 51 5402
c 51 5416
c 46 5430
t 46 5442
a 42 5454
g 56 5465
t 56 5478
t 56 5491
t 56 5503
t 56 5516
c 56 5528
t 56 5541
g 56 5553
g 56 5566
t 56 5578
g 56 5591
a 56 5602
a 45 5614
t 45 5627
c 45 5639
g 40 5654
t 40 5665
g 40 5678
a 56 5690
t 56 5701
g 51 5714
a 45 5725
t 45 5737
t 45 5751
a 45 5761
t 45 5774
a 45 5785
g 51 5799
t 51 5812
t 51 5826
t 51 5837
a 37 5848
t 40 5860
t 35 5874
a 35 5883
t 35 5896
t 39 5911
a 39 5920
t 35 5933
c 40 5945
c 38 5959
a 40 5969
t 40 5982
a 51 5993
c 56 6004
c 56 6017
a 56 6028
c 56 6039
a 56 6052
t 56 6065
a 56 6077
g 56 6090
t 56 6102
t 56 6116
t 46 6128
t 46 6140
t 56 6153
c 56 6164
t 42 6177
t 46 6189
t 42 6202
a 42 6212
g 42 6224
a 39 6237
t 39 6248
t 37 6260
a 37 6269
a 37 6281
g 40 6294
a 48 6306
a 48 6318
g 44 6330
a 44 6342
g 32 6353
t 19 6363
t 18 6374
t 8 6392
g 6 6399
a 6 6400
g 8 6409
g 6 6427
g 8 6436
a 8 6454
a 8 6466
c 8 6478
c 8 6491
c 7 6500
a 7 6510
a 7 6516
a 4 6532
n 0 6547
n 0 6557
n 0 6568
n 0 6580
n 0 6591
n 0 6602
n 0 6614
n 0 6625
n 0 6637
n 0 6648
n 0 6660
n 0 6671
n 0 6682
n 0 6694
n 0 6705
n 0 6716
n 0 6727
n 0 6739
n 0 6750
n 0 6761
n 0 6772
n 0 6783
n 0 6794
n 0 6805
n 0 6816
n 0 6827
n 0 6838
n 0 6849
n 0 6860
n 0 6871
n 0 6882
n 0 6893
n 0 6904
n 0 6915
n 0 6926
n 0 6937
n 0 6948
n 0 6959
n 0 6970
n 0 6981
n 0 6992
n 0 7003
n 0 7014
n 0 7025
n 0 7036
n 0 7047
n 0 7058
n 0 7069
n 0 7080
n 0 7091
n 0 7102
n 0 7113
n 0 7124
n 0 7135
n 0 7146
n 0 7157
n 0 7168
n 0 7179
n 0 7190
n 0 7201
n 0 7212
n 0 7220
n 0 7231
n 0 7243
n 0 7254
n 0 7266
n 0 7277
n 0 7289
n 0 7301
n 0 7312
n 0 7324
n 0 7335
n 0 7347
n 0 7358
n 0 7370
n 0 7381
n 0 7393
n 0 7404
n 0 7421
n 0 7438
n 0 7455
n 0 7472
n 0 7489
n 0 7506
n 0 7523
n 0 7540
n 0 7557
n 0 7574
n 0 7591
n 0 7608
n 0 7625
n 0 7642
n 0 7659
n 0 7676
n 0 7693
n 0 7710
n 0 7727
n 0 7744
n 0 7761
n 0 7778
n 0 7795
n 0 7812
n 0 7829
n 0 7846
n 0 7863
n 0 7880
n 0 7897
n 0 7914
n 0 7931
n 0 7948
n 0 7965
n 0 7982
n 0 7999
n 0 8016
n 0 8033
n 0 8050
n 0 8067
n 0 8084
n 0 8101
n 0 8118
n 0 8135
n 0 8152
n 0 8169
n 0 8186
n 0 8203
n 0 8220
n 0 8237
n 0 8254
n 0 8271
n 0 8288
n 0 8305
n 0 8322
n 0 8339
n 0 8356
n 0 8373
n 0 8390
n 0 8407
n 0 8424
n 0 8441
n 0 8458
n 0 8475
n 0 8492
n 0 8509
n 0 8526
n 0 8543
n 0 8560
n 0 8573
n 0 8585
n 0 8596
n 0 8608
n 0 8619
n 0 8631
n 0 8642
n 0 8654
n 0 8665
n 0 8677
n 0 8689
n 0 8700
n 0 8712
n 0 8723
n 0 8735
n 0 8747
n 0 8758
n 0 8769
n 0 8780
n 0 8791
n 0 8802
n 0 8813
n 0 8824
n 0 8835
n 0 8846
n 0 8857
n 0 8868
n 0 8879
n 0 8890
n 0 8901
n 0 8912
n 0 8923
n 0 8934
n 0 8945
n 0 8956
n 0 8967
n 0 8978
n 0 8989
n 0 9000
n 0 9011
n 0 9022
n 0 9033
n 0 9044
n 0 9055
n 0 9066
n 0 9077
n 0 9088
n 0 9099
n 0 9110
n 0 9121
n 0 9132
n 0 9143
n 0 9154
n 0 9165
n 0 9176
n 0 9187
n 0 9198
n 0 9209
n 0 9220
n 0 9231
n 0 9247
n 0 9259
n 0 9270
n 0 9281
n 0 9292
n 0 9304
n 0 9316
n 0 9329
n 0 9341
n 0 9353
n 0 9365
n 0 9377
n 0 9388
n 0 9399
n 0 9411
n 0 9423
n 0 9434
n 0 9446
n 0 9457
n 0 9469
n 0 9481
n 0 9492
n 0 9504
n 0 9517
n 0 9529
n 0 9541
n 0 9553
a 4 9555
a 15 9568
a 8 9577
a 9 9592
a 9 9607
a 7 9630
END_DNA

BEGIN_TAG
TYPE: dataNeeded
SOURCE: polyPhred
UNPADDED_READ_POS: 1 47
DATE: 04/16/06 17:38:10
END_TAG

BEGIN_TAG
TYPE: dataNeeded
SOURCE: polyPhred
UNPADDED_READ_POS: 518 791
DATE: 04/16/06 17:38:10
END_TAG

END_SEQUENCE
