# Supplementary material for: SNP-PHAGE – High throughput SNP discovery pipeline
Source: BMC Bioinformatics. 2006 Oct 23;7:468. doi: 10.1186/1471-2105-7-468 (PMC1626092; doi:10.1186/1471-2105-7-468)
Supplement: Additional file 2 — Test dataset. This compressed file contains test data for recreating the demo website. It contains the database table entries and chromatogram files to test for proper installation of all functionalities provided. [file 1471-2105-7-468-S2.gz › test_data/TempDataStore/phd_dir/A12_015903Peking_.g_88.ab1.phd.1]

BEGIN_SEQUENCE A12_015903Peking_.g_88.ab1

BEGIN_COMMENT

CHROMAT_FILE: A12_015903Peking_.g_88.ab1
ABI_THUMBPRINT: 0
PHRED_VERSION: 0.000925.c
CALL_METHOD: phred
QUALITY_LEVELS: 99
TIME: Sun Apr 16 17:38:10 2006
TRACE_ARRAY_MIN_INDEX: 0
TRACE_ARRAY_MAX_INDEX: 9696
TRIM: 46 535 0.0500
CHEM: term
DYE: big

END_COMMENT

BEGIN_DNA
t 6 9
t 6 24
g 6 28
g 4 47
a 4 54
c 7 72
g 7 83
t 9 98
c 9 106
t 9 118
a 8 134
t 9 143
c 9 153
c 16 166
c 8 176
g 8 189
c 6 198
a 6 217
a 6 230
c 6 224
g 6 229
c 8 244
t 14 262
g 29 275
g 29 285
g 44 296
g 44 308
g 36 320
t 31 330
g 24 342
c 19 351
c 7 364
t 7 374
a 8 384
c 9 404
t 19 415
g 8 427
a 6 440
g 6 445
c 10 458
c 8 475
g 8 488
a 8 496
c 8 508
g 15 522
g 10 533
t 24 544
g 24 556
c 39 565
c 39 578
t 34 588
t 34 599
a 40 610
c 34 617
a 34 628
c 34 636
c 39 649
a 39 658
c 39 666
t 39 679
c 39 691
t 39 701
c 40 713
c 40 724
a 40 732
a 39 741
a 39 752
c 39 760
c 39 773
t 39 783
c 39 795
g 39 807
a 39 818
t 32 826
c 32 838
t 23 849
a 19 858
t 9 868
t 9 881
c 10 890
a 21 901
a 24 910
a 32 922
c 34 931
t 34 944
t 34 955
c 40 966
g 46 979
a 46 989
a 46 999
a 40 1010
g 35 1020
c 35 1030
g 19 1044
c 19 1052
t 9 1066
c 9 1073
a 9 1086
t 20 1096
t 24 1109
t 39 1120
g 40 1133
a 40 1142
a 40 1152
a 40 1163
g 40 1175
c 34 1184
c 34 1197
g 34 1211
c 34 1218
t 34 1232
t 34 1244
c 40 1253
g 40 1266
t 39 1276
c 39 1287
t 39 1300
a 39 1308
t 39 1320
g 40 1332
a 51 1342
g 51 1354
c 51 1365
a 51 1375
t 51 1387
g 51 1400
a 51 1410
a 51 1421
a 51 1432
a 56 1443
g 56 1455
g 51 1466
g 39 1478
t 34 1489
c 34 1499
g 34 1515
a 34 1523
t 34 1535
c 39 1546
c 40 1558
a 40 1567
g 40 1580
t 40 1593
t 40 1605
t 40 1617
c 46 1626
c 46 1637
c 40 1648
c 56 1659
c 56 1671
t 56 1684
t 56 1696
t 56 1707
g 46 1719
g 39 1730
g 39 1742
c 39 1751
t 39 1766
c 35 1775
t 35 1789
g 35 1801
c 35 1809
t 35 1824
t 35 1836
c 40 1846
g 45 1860
a 45 1870
a 45 1881
t 51 1893
c 51 1903
c 51 1915
a 40 1925
a 40 1936
c 39 1946
g 35 1961
g 35 1973
c 35 1982
g 35 1998
t 35 2009
t 40 2022
g 56 2034
g 56 2046
a 46 2058
a 35 2069
g 35 2080
c 35 2089
t 35 2105
c 35 2114
c 35 2126
c 46 2137
a 45 2149
a 45 2161
g 40 2171
t 40 2185
g 40 2197
g 40 2209
g 40 2221
g 40 2233
c 40 2242
c 40 2256
c 38 2267
a 35 2279
a 35 2291
c 35 2299
g 35 2315
t 35 2327
g 39 2340
c 45 2350
c 45 2364
g 45 2378
g 45 2389
t 45 2402
c 51 2413
a 51 2423
t 51 2436
t 51 2449
g 56 2461
a 51 2473
t 51 2484
c 51 2496
t 51 2510
g 51 2523
g 51 2535
t 56 2546
c 56 2558
c 43 2570
t 43 2583
g 43 2596
c 43 2605
a 43 2618
g 43 2630
a 43 2643
g 43 2653
c 43 2664
g 43 2679
a 41 2690
g 43 2702
a 56 2714
t 56 2725
g 46 2738
g 46 2750
t 51 2762
g 51 2776
a 51 2787
a 51 2799
g 56 2811
t 56 2824
g 56 2837
g 51 2849
a 51 2861
g 51 2873
c 51 2883
a 51 2895
t 51 2908
a 51 2919
c 43 2929
a 43 2942
c 43 2953
g 43 2969
g 43 2981
a 43 2995
a 51 3007
g 51 3018
a 43 3032
a 43 3043
a 43 3054
c 43 3063
t 43 3078
c 43 3089
c 45 3101
a 56 3113
t 56 3124
g 56 3137
g 43 3149
t 43 3162
g 43 3175
c 43 3184
a 43 3198
g 43 3210
g 51 3223
t 56 3236
g 36 3248
a 31 3259
a 31 3271
c 31 3278
g 31 3296
a 31 3308
c 36 3317
g 43 3333
a 43 3343
t 43 3356
g 51 3369
t 51 3381
t 51 3394
a 51 3404
t 51 3416
g 43 3429
t 36 3441
g 36 3454
c 36 3462
t 36 3478
t 36 3491
a 43 3501
g 45 3513
g 45 3526
g 56 3540
t 56 3552
t 51 3565
t 56 3577
g 56 3590
t 56 3601
t 56 3614
g 56 3626
a 56 3637
t 56 3649
g 56 3662
g 56 3675
a 56 3688
g 56 3699
g 56 3712
t 56 3724
g 56 3737
a 56 3749
g 56 3761
a 51 3774
a 45 3786
t 43 3797
c 43 3807
c 43 3821
g 43 3836
a 45 3847
g 45 3858
g 43 3871
a 43 3884
a 43 3895
c 43 3904
c 43 3917
c 43 3930
t 51 3944
a 51 3956
t 51 3967
t 56 3980
g 56 3993
t 56 4004
g 56 4017
a 56 4028
t 56 4040
t 56 4053
g 56 4066
g 56 4078
a 56 4091
g 56 4102
g 56 4115
g 56 4128
t 56 4140
a 51 4151
t 51 4163
c 51 4175
a 45 4185
a 45 4198
t 45 4210
t 56 4224
g 51 4236
g 51 4248
a 51 4261
g 51 4272
g 51 4286
a 51 4298
t 51 4309
g 56 4321
t 51 4334
g 56 4347
t 56 4359
t 56 4373
g 56 4385
g 45 4398
t 51 4410
g 51 4423
c 51 4433
a 51 4446
g 51 4458
a 56 4471
t 56 4483
t 56 4496
g 51 4508
a 51 4520
t 51 4531
t 51 4545
t 51 4557
t 51 4569
g 51 4583
a 51 4594
t 45 4605
a 45 4616
c 45 4627
t 45 4642
t 43 4654
c 43 4665
c 51 4678
a 51 4688
t 51 4700
g 51 4713
g 56 4725
t 51 4738
g 51 4751
g 51 4762
g 51 4776
a 45 4789
t 45 4801
t 45 4815
c 45 4825
a 40 4836
g 45 4850
t 51 4863
c 51 4874
c 56 4887
t 51 4900
t 45 4913
c 45 4924
g 45 4938
c 45 4948
t 45 4962
t 45 4975
c 51 4986
t 40 4998
g 39 5011
a 35 5023
c 35 5032
g 35 5047
a 35 5058
a 45 5071
g 56 5082
c 56 5093
a 51 5106
t 40 5118
g 40 5131
c 40 5141
t 40 5156
a 40 5166
c 40 5177
t 40 5192
t 45 5205
g 45 5217
c 51 5228
t 51 5242
c 51 5254
t 51 5267
c 51 5278
a 51 5289
t 51 5300
t 45 5314
t 45 5327
c 45 5338
a 51 5348
a 45 5359
a 45 5372
c 45 5382
c 45 5396
c 45 5409
t 51 5422
a 51 5433
g 51 5444
t 51 5456
t 51 5470
t 51 5483
t 51 5496
c 56 5507
g 56 5520
g 56 5533
t 56 5545
g 56 5557
a 56 5569
a 56 5581
t 51 5593
c 51 5605
g 42 5619
t 42 5630
g 42 5643
a 51 5655
t 51 5667
g 45 5680
a 45 5690
t 45 5702
t 45 5716
a 45 5726
t 45 5739
a 45 5750
g 51 5764
t 40 5776
t 40 5789
t 40 5803
a 40 5812
t 40 5824
t 40 5838
a 40 5847
t 40 5860
t 40 5874
a 40 5883
t 40 5896
c 40 5908
c 45 5922
a 45 5932
t 45 5944
a 45 5956
c 45 5966
c 45 5980
a 45 5991
c 45 6001
a 51 6014
t 45 6027
a 56 6039
g 56 6051
t 56 6065
t 56 6078
t 51 6090
t 56 6102
t 56 6114
c 56 6125
t 51 6138
t 51 6150
t 51 6163
a 51 6173
g 51 6184
a 39 6197
t 39 6208
t 35 6221
a 35 6229
a 35 6241
g 39 6254
a 56 6266
a 48 6278
g 48 6290
a 46 6301
g 33 6312
t 19 6323
t 19 6333
t 9 6352
g 9 6358
g 9 6368
g 9 6381
g 6 6392
a 6 6406
a 6 6417
g 6 6418
g 6 6435
c 6 6447
c 8 6456
a 8 6467
a 8 6478
a 4 6490
n 0 6507
n 0 6519
n 0 6533
n 0 6545
n 0 6557
n 0 6569
n 0 6582
n 0 6593
n 0 6604
g 4 6621
n 0 6626
n 0 6637
n 0 6648
n 0 6659
n 0 6670
n 0 6681
n 0 6692
n 0 6703
n 0 6714
n 0 6725
n 0 6736
n 0 6747
n 0 6758
n 0 6769
n 0 6780
n 0 6791
n 0 6802
n 0 6813
n 0 6824
n 0 6835
n 0 6846
n 0 6857
n 0 6868
n 0 6879
n 0 6890
n 0 6901
n 0 6912
n 0 6923
n 0 6934
n 0 6945
n 0 6956
n 0 6969
n 0 6980
n 0 6992
n 0 7004
n 0 7015
n 0 7027
n 0 7038
n 0 7050
n 0 7062
n 0 7073
n 0 7085
n 0 7097
n 0 7108
n 0 7120
n 0 7131
n 0 7143
n 0 7160
n 0 7177
n 0 7194
n 0 7211
n 0 7228
n 0 7245
n 0 7262
n 0 7279
n 0 7296
n 0 7313
n 0 7330
n 0 7347
n 0 7364
g 4 7391
n 0 7398
n 0 7415
n 0 7432
n 0 7449
n 0 7466
n 0 7483
n 0 7500
n 0 7517
n 0 7534
n 0 7551
n 0 7568
n 0 7585
n 0 7602
n 0 7619
n 0 7636
n 0 7653
n 0 7670
n 0 7687
n 0 7704
n 0 7721
n 0 7738
n 0 7755
n 0 7772
n 0 7789
n 0 7806
n 0 7823
n 0 7840
n 0 7857
n 0 7874
n 0 7891
n 0 7908
n 0 7925
n 0 7942
n 0 7959
n 0 7976
n 0 7993
n 0 8010
n 0 8027
n 0 8044
n 0 8061
n 0 8078
n 0 8089
n 0 8101
n 0 8112
n 0 8124
n 0 8135
n 0 8147
n 0 8159
n 0 8170
n 0 8182
n 0 8194
n 0 8205
n 0 8217
n 0 8228
n 0 8240
n 0 8252
n 0 8263
n 0 8276
n 0 8287
n 0 8298
n 0 8309
n 0 8320
n 0 8331
n 0 8342
n 0 8353
n 0 8364
n 0 8375
n 0 8386
n 0 8397
n 0 8408
n 0 8419
n 0 8430
n 0 8441
n 0 8452
n 0 8463
n 0 8474
n 0 8485
n 0 8496
n 0 8507
g 4 8521
n 0 8529
n 0 8540
n 0 8551
n 0 8562
n 0 8573
n 0 8584
n 0 8595
n 0 8606
g 4 8620
n 0 8628
n 0 8639
n 0 8648
n 0 8661
n 0 8673
g 4 8689
n 0 8696
n 0 8708
n 0 8720
n 0 8731
g 4 8742
n 0 8755
n 0 8767
n 0 8779
n 0 8791
n 0 8803
n 0 8814
n 0 8826
n 0 8838
g 4 8851
g 19 8863
g 19 8872
g 8 8889
g 7 8905
g 7 8911
g 7 8916
g 7 8928
g 6 8932
g 8 8946
g 8 8962
g 6 8988
g 6 8992
g 6 9004
g 7 9009
g 11 9025
g 8 9042
g 19 9056
g 8 9066
g 6 9079
g 6 9081
g 6 9083
g 6 9114
g 6 9131
g 6 9133
g 6 9135
g 8 9154
g 6 9171
g 6 9175
g 8 9189
g 8 9206
g 9 9221
g 4 9233
n 0 9243
g 4 9254
g 9 9269
g 7 9278
g 7 9290
g 19 9300
g 19 9320
g 8 9333
g 8 9342
g 6 9355
g 6 9357
g 8 9376
g 12 9388
g 16 9399
g 9 9412
g 9 9424
g 6 9433
g 6 9452
g 6 9455
g 6 9468
g 6 9479
g 4 9481
g 6 9495
g 4 9509
n 0 9527
g 4 9532
g 4 9550
g 4 9553
g 4 9569
g 4 9583
a 6 9596
g 6 9600
a 6 9619
g 6 9626
a 6 9641
a 8 9647
a 8 9664
a 8 9684
a 6 9695
END_DNA

BEGIN_TAG
TYPE: dataNeeded
SOURCE: polyPhred
UNPADDED_READ_POS: 1 46
DATE: 04/16/06 17:38:10
END_TAG

BEGIN_TAG
TYPE: dataNeeded
SOURCE: polyPhred
UNPADDED_READ_POS: 516 801
DATE: 04/16/06 17:38:10
END_TAG

END_SEQUENCE
