# Supplementary material for: SNP-PHAGE – High throughput SNP discovery pipeline
Source: BMC Bioinformatics. 2006 Oct 23;7:468. doi: 10.1186/1471-2105-7-468 (PMC1626092; doi:10.1186/1471-2105-7-468)
Supplement: Additional file 2 — Test dataset. This compressed file contains test data for recreating the demo website. It contains the database table entries and chromatogram files to test for proper installation of all functionalities provided. [file 1471-2105-7-468-S2.gz › test_data/AfterAnalysisStore/ML/SNP_DATA.txt]

015471	1	161	13	100	transition	0.99	0.85	0.15	33	34	0.20	1	1	40	28	40	33	0.68	good_call
015471	1	204	13	100	transition	0.99	0.85	0.15	36	37	0.25	1	1	43	34	45	32	0.68	good_call
015471	1	297	13	100	transition	1.00	0.85	0.15	41	41	0.36	1	1	48	40	43	38	0.68	good_call
015471	1	336	13	100	indel	1.00	0.77	0.23	47	46	0.41	1	1	53	45	56	50	0.68	good_call
015471	1	337	13	100	indel	1.00	0.77	0.23	47	46	0.41	1	1	53	45	56	54	0.68	good_call
015471	1	338	13	100	indel	1.00	0.77	0.23	46	46	0.41	1	1	53	45	56	54	0.68	good_call
015471	1	339	13	100	indel	1.00	0.77	0.23	46	46	0.41	1	1	53	45	56	50	0.68	good_call
015471	1	340	13	100	indel	1.00	0.77	0.23	45	45	0.41	1	1	53	45	56	50	0.68	good_call
015471	1	341	13	50	indel	1.00	0.77	0.23	45	45	0.41	1	1	53	45	56	50	0.68	good_call
015471	1	342	13	50	indel	1.00	0.77	0.23	44	45	0.41	1	1	53	45	56	50	0.68	good_call
015471	1	343	13	50	indel	1.00	0.77	0.23	44	45	0.42	1	1	53	45	56	50	0.68	good_call
015471	1	347	13	50	transition	1.00	0.77	0.23	44	45	0.42	1	1	51	38	51	48	0.68	good_call
015471	1	434	13	100	transversion	1.00	0.77	0.23	42	44	0.47	1	1	40	34	51	46	0.68	good_call
015471	1	464	13	100	transversion	1.00	0.69	0.31	43	45	0.44	2	2	51	42	51	46	0.11	good_call
015471	1	518	13	100	transversion	1.00	0.85	0.15	42	43	0.37	1	1	51	42	51	46	0.68	good_call
015471	1	705	13	97	indel	1.00	0.69	0.31	27	29	0.15	2	2	35	23	32	26	0.11	good_call
015471	1	706	13	100	indel	1.00	0.62	0.31	27	29	0.14	2	2	46	31	32	26	0.11	good_call
015471	1	750	13	100	transversion	0.76	0.54	0.38	11	14	0.09	0	1	10	8	9	8	0.05	poor_call
015471	1	751	13	100	indel	0.65	0.62	0.38	11	14	0.09	0	1	9	8	9	7	0.05	poor_call
015529	1	63	15	100	transition	1.00	0.60	0.40	41	41	0.20	3	3	51	41	51	40	0.00	good_call
015471	1	161	13	100	transition	0.99	0.85	0.15	33	34	0.20	1	1	40	28	40	33	0.68	good_call
015471	1	204	13	100	transition	0.99	0.85	0.15	36	37	0.25	1	1	43	34	45	32	0.68	good_call
015471	1	297	13	100	transition	1.00	0.85	0.15	41	41	0.36	1	1	48	40	43	38	0.68	good_call
015471	1	336	13	100	indel	1.00	0.77	0.23	47	46	0.41	1	1	53	45	56	50	0.68	good_call
015471	1	337	13	100	indel	1.00	0.77	0.23	47	46	0.41	1	1	53	45	56	54	0.68	good_call
015471	1	338	13	100	indel	1.00	0.77	0.23	46	46	0.41	1	1	53	45	56	54	0.68	good_call
015471	1	339	13	100	indel	1.00	0.77	0.23	46	46	0.41	1	1	53	45	56	50	0.68	good_call
015471	1	340	13	100	indel	1.00	0.77	0.23	45	45	0.41	1	1	53	45	56	50	0.68	good_call
015471	1	341	13	50	indel	1.00	0.77	0.23	45	45	0.41	1	1	53	45	56	50	0.68	good_call
015471	1	342	13	50	indel	1.00	0.77	0.23	44	45	0.41	1	1	53	45	56	50	0.68	good_call
015471	1	343	13	50	indel	1.00	0.77	0.23	44	45	0.42	1	1	53	45	56	50	0.68	good_call
015471	1	347	13	50	transition	1.00	0.77	0.23	44	45	0.42	1	1	51	38	51	48	0.68	good_call
015471	1	434	13	100	transversion	1.00	0.77	0.23	42	44	0.47	1	1	40	34	51	46	0.68	good_call
015471	1	464	13	100	transversion	1.00	0.69	0.31	43	45	0.44	2	2	51	42	51	46	0.11	good_call
015471	1	518	13	100	transversion	1.00	0.85	0.15	42	43	0.37	1	1	51	42	51	46	0.68	good_call
015471	1	705	13	97	indel	1.00	0.69	0.31	27	29	0.15	2	2	35	23	32	26	0.11	good_call
015471	1	706	13	100	indel	1.00	0.62	0.31	27	29	0.14	2	2	46	31	32	26	0.11	good_call
015471	1	750	13	100	transversion	0.76	0.54	0.38	11	14	0.09	0	1	10	8	9	8	0.05	poor_call
015471	1	751	13	100	indel	0.65	0.62	0.38	11	14	0.09	0	1	9	8	9	7	0.05	poor_call
015493	1	13	11	93	transversion	0.89	0.55	0.45	26	27	0.03	0	1	45	43	14	9	0.60	poor_call
015493	1	15	11	87	indel	0.79	0.64	0.36	26	27	0.04	0	1	40	34	12	10	0.60	poor_call
015493	1	31	12	75	indel	0.85	0.67	0.33	23	23	0.08	0	1	39	29	11	11	0.60	poor_call
015493	1	253	12	100	transversion	1.00	0.75	0.25	49	48	0.37	1	2	51	45	56	54	0.30	good_call
015493	1	349	12	94	transversion	0.54	0.58	0.42	30	32	0.13	0	0	56	46	10	8	0.00	poor_call
015501	1	229	11	95	transition	0.75	0.91	0.09	29	29	0.20	0	1	44	39	46	46	0.05	good_call
015501	1	233	12	97	transversion	0.55	0.83	0.08	28	31	0.21	0	1	42	31	42	42	0.05	good_call
015501	1	289	12	95	transition	1.00	0.75	0.17	28	29	0.25	0	0	42	34	38	38	0.00	poor_call
015501	1	377	15	85	transversion	0.72	0.80	0.13	27	28	0.33	0	1	41	33	39	24	0.54	good_call
015501	1	481	16	98	transversion	1.00	0.50	0.31	27	27	0.42	1	1	42	33	43	28	0.36	good_call
015501	1	505	16	100	transition	0.95	0.81	0.19	30	28	0.45	0	0	56	32	25	22	0.00	poor_call
015501	1	572	17	97	transition	1.00	0.71	0.29	26	28	0.50	0	1	28	20	31	23	0.54	poor_call
015501	1	583	17	98	transversion	0.82	0.65	0.29	17	20	0.49	0	1	30	21	11	10	0.54	poor_call
015501	1	601	17	98	transition	1.00	0.53	0.47	18	19	0.47	1	3	16	13	33	19	0.32	poor_call
015501	1	603	17	100	transversion	1.00	0.71	0.29	18	18	0.47	0	1	29	16	22	17	0.54	poor_call
015501	1	605	17	92	transversion	0.86	0.76	0.24	18	17	0.47	0	1	40	23	18	14	0.54	poor_call
015501	1	617	17	100	transversion	1.00	0.71	0.29	20	19	0.46	0	1	29	20	27	24	0.54	poor_call
015501	1	619	17	96	transition	1.00	0.71	0.24	21	18	0.45	0	1	29	17	33	28	0.54	poor_call
015501	1	631	17	96	transversion	1.00	0.65	0.35	16	18	0.44	1	2	28	15	24	15	0.30	poor_call
015501	1	642	17	98	transversion	1.00	0.76	0.24	19	19	0.43	0	1	37	18	22	20	0.54	poor_call
015501	1	646	17	100	transversion	0.59	0.65	0.24	19	18	0.43	1	2	42	19	14	11	0.30	poor_call
015501	1	650	17	100	transversion	1.00	0.71	0.24	17	17	0.43	0	1	35	16	27	26	0.54	poor_call
015501	1	653	17	99	transition	0.96	0.71	0.24	15	16	0.42	0	1	27	13	16	16	0.54	poor_call
015501	1	665	17	97	transition	1.00	0.71	0.29	19	16	0.41	0	1	35	18	42	36	0.54	poor_call
015501	1	666	17	98	transversion	1.00	0.65	0.35	19	17	0.41	1	2	34	22	35	20	0.21	poor_call
015501	1	667	17	95	transversion	1.00	0.71	0.29	18	17	0.41	0	1	35	16	28	23	0.54	poor_call
015501	1	670	17	96	transversion	0.99	0.71	0.29	17	17	0.41	0	1	35	15	16	14	0.54	poor_call
015501	1	679	17	99	transversion	0.99	0.76	0.24	15	15	0.40	0	1	33	12	19	17	0.54	poor_call
015501	1	684	17	96	transversion	1.00	0.65	0.35	14	14	0.40	1	2	33	17	19	14	0.37	poor_call
015501	1	686	17	96	transversion	1.00	0.76	0.24	14	14	0.40	0	1	23	12	24	22	0.54	poor_call
015501	1	690	17	97	transversion	0.84	0.76	0.24	14	15	0.39	0	1	24	12	15	14	0.54	poor_call
015501	1	693	17	99	transition	1.00	0.59	0.41	15	15	0.39	2	3	21	15	20	14	0.28	poor_call
015501	1	697	17	99	transition	1.00	0.71	0.29	16	15	0.39	0	1	21	13	33	30	0.54	poor_call
015501	1	704	17	98	transversion	0.99	0.71	0.18	16	17	0.38	0	1	26	16	25	23	0.54	poor_call
015501	1	715	17	98	transition	0.99	0.76	0.24	18	17	0.37	0	1	44	19	17	16	0.54	poor_call
015501	1	719	17	97	transition	1.00	0.71	0.29	16	16	0.37	0	1	26	13	20	19	0.54	poor_call
015501	1	720	17	100	transition	1.00	0.59	0.41	16	16	0.37	1	2	14	13	26	13	0.21	poor_call
015501	1	721	17	99	transversion	0.99	0.71	0.29	16	16	0.36	0	1	26	10	15	13	0.54	poor_call
015501	1	728	17	99	transition	0.99	0.71	0.29	14	14	0.36	0	1	30	12	15	14	0.54	poor_call
015501	1	738	17	100	transversion	0.99	0.65	0.29	14	14	0.35	1	2	29	13	14	12	0.30	poor_call
015501	1	742	17	99	transversion	1.00	0.59	0.41	15	14	0.35	1	2	37	15	24	16	0.37	poor_call
015501	1	745	17	97	transversion	1.00	0.59	0.35	15	14	0.34	1	2	37	15	15	13	0.37	poor_call
015501	1	751	17	99	transversion	1.00	0.53	0.41	14	15	0.34	2	3	37	16	16	12	0.28	poor_call
015501	1	760	17	98	transition	0.97	0.71	0.24	15	15	0.33	0	1	42	15	19	16	0.54	poor_call
015501	1	763	16	99	transversion	1.00	0.56	0.38	14	15	0.33	1	3	42	16	18	13	0.27	poor_call
015501	1	767	14	99	transversion	1.00	0.50	0.43	14	14	0.32	1	1	15	12	37	15	0.36	poor_call
015501	1	778	13	98	transition	1.00	0.54	0.38	13	13	0.31	0	1	21	11	13	13	0.54	poor_call
015501	1	783	13	93	transversion	1.00	0.54	0.38	13	13	0.31	0	1	33	13	25	24	0.54	poor_call
015501	1	785	13	99	transversion	0.92	0.62	0.38	15	14	0.31	0	1	33	14	10	10	0.54	poor_call
015501	1	792	10	97	transversion	1.00	0.60	0.40	15	14	0.30	0	2	44	19	21	20	0.37	poor_call
015501	1	797	10	95	transversion	1.00	0.60	0.40	13	13	0.30	0	2	32	16	21	20	0.37	poor_call
015501	1	800	10	96	transition	1.00	0.50	0.40	13	13	0.29	0	0	16	14	22	14	0.00	poor_call
015501	1	803	10	96	transition	1.00	0.50	0.50	11	13	0.29	0	3	11	9	24	20	0.28	poor_call
015501	1	813	10	96	transversion	0.80	0.60	0.30	15	15	0.28	0	2	33	16	13	13	0.37	poor_call
015501	1	820	10	98	transversion	1.00	0.50	0.50	17	17	0.28	1	1	15	12	41	20	0.36	poor_call
015501	1	824	10	99	transversion	1.00	0.60	0.40	18	17	0.27	1	1	19	16	35	22	0.36	poor_call
015501	1	828	10	92	transversion	1.00	0.50	0.50	18	19	0.27	1	1	23	20	35	17	0.36	poor_call
015501	1	830	10	99	transversion	1.00	0.50	0.50	19	20	0.27	1	1	33	23	35	16	0.36	good_call
015501	1	838	10	97	transition	1.00	0.60	0.40	21	22	0.26	0	0	33	26	42	27	0.00	poor_call
015501	1	842	10	92	indel	1.00	0.60	0.40	24	23	0.26	0	2	44	18	15	14	0.37	poor_call
015501	1	847	10	96	transversion	1.00	0.60	0.40	24	22	0.25	1	1	48	40	44	26	0.36	poor_call
015501	1	848	10	98	indel	1.00	0.60	0.40	24	22	0.25	0	2	44	22	21	21	0.37	poor_call
015501	1	873	10	99	transition	1.00	0.60	0.40	15	16	0.23	1	1	15	12	15	10	0.36	poor_call
015501	1	876	10	99	transition	1.00	0.70	0.30	15	15	0.23	0	0	18	12	16	16	0.00	poor_call
015501	1	888	10	99	transition	1.00	0.50	0.50	17	16	0.22	0	3	26	12	24	18	0.28	poor_call
015501	1	891	10	99	transversion	1.00	0.50	0.40	17	17	0.21	0	2	33	14	18	16	0.37	poor_call
015501	1	904	9	98	transversion	1.00	0.56	0.44	16	15	0.20	0	1	14	12	17	14	0.36	poor_call
015501	1	908	9	97	transversion	1.00	0.56	0.44	14	14	0.20	0	1	20	17	29	18	0.36	poor_call
015501	1	910	8	99	transversion	1.00	0.62	0.38	14	14	0.20	0	1	19	17	25	25	0.36	poor_call
015501	1	912	8	97	transversion	1.00	0.62	0.38	13	14	0.20	0	1	11	10	19	19	0.36	poor_call
015501	1	913	8	92	transition	0.96	0.50	0.38	13	14	0.19	0	1	11	10	14	14	0.36	poor_call
015501	1	916	8	97	transition	1.00	0.62	0.38	13	14	0.19	0	1	13	11	24	24	0.36	poor_call
015501	1	928	8	97	transition	1.00	0.62	0.38	14	13	0.18	0	1	16	14	42	42	0.36	poor_call
015501	1	930	8	96	transversion	1.00	0.62	0.38	14	13	0.18	0	1	13	12	44	44	0.36	poor_call
015501	1	938	8	96	transversion	1.00	0.62	0.38	14	14	0.17	0	1	11	10	22	22	0.36	poor_call
015501	1	946	8	96	transversion	1.00	0.50	0.50	14	14	0.17	0	3	29	20	16	14	0.28	poor_call
015501	1	949	8	96	transversion	0.98	0.50	0.50	14	15	0.16	0	1	13	12	33	33	0.36	poor_call
015501	1	956	8	98	transversion	1.00	0.62	0.38	20	19	0.16	0	1	23	19	29	29	0.36	poor_call
015501	1	961	8	90	transversion	1.00	0.62	0.38	19	20	0.15	0	1	13	12	23	23	0.36	poor_call
015501	1	963	8	98	transition	1.00	0.50	0.50	19	20	0.15	0	2	16	16	22	16	0.23	poor_call
015501	1	969	8	98	transition	1.00	0.62	0.38	21	20	0.15	0	1	24	20	24	24	0.36	poor_call
015501	1	982	8	100	transversion	0.95	0.75	0.25	24	24	0.13	0	1	31	25	21	21	0.36	poor_call
015501	1	985	8	100	transition	0.97	0.75	0.25	25	22	0.13	0	1	37	31	24	24	0.36	poor_call
015501	1	989	8	100	transversion	0.96	0.62	0.38	23	21	0.13	0	3	32	22	22	16	0.28	poor_call
015501	1	992	8	100	transversion	1.00	0.62	0.38	19	21	0.13	0	1	24	22	19	19	0.36	poor_call
015501	1	994	8	95	transversion	1.00	0.75	0.25	18	20	0.12	0	0	18	0	0	0	0.00	good_call
015501	1	998	8	100	transition	1.00	0.50	0.50	18	18	0.12	0	3	16	14	17	16	0.27	poor_call
015501	1	1002	8	98	transition	1.00	0.50	0.50	17	18	0.12	0	3	29	20	17	15	0.28	poor_call
015501	1	1004	8	100	transition	1.00	0.62	0.38	17	18	0.11	0	1	16	14	17	17	0.36	poor_call
015501	1	1006	8	100	transversion	1.00	0.62	0.38	17	18	0.11	0	1	12	11	20	20	0.36	poor_call
015501	1	1015	8	94	transition	1.00	0.62	0.38	17	16	0.10	0	1	17	15	42	42	0.36	poor_call
015501	1	1017	8	100	transition	1.00	0.50	0.50	16	16	0.10	0	4	24	24	16	14	0.22	poor_call
015501	1	1022	8	92	transition	1.00	0.62	0.38	13	15	0.10	0	1	19	16	15	15	0.36	poor_call
015501	1	1024	8	98	indel	0.93	0.50	0.50	13	14	0.10	0	3	10	10	10	10	0.27	poor_call
015501	1	1028	8	96	transversion	0.97	0.75	0.25	25	28	0.09	0	1	48	28	33	33	0.36	good_call
015501	1	1029	8	98	transition	0.99	0.75	0.25	29	31	0.09	0	1	48	31	33	33	0.36	good_call
015529	1	63	15	100	transition	1.00	0.60	0.40	41	41	0.20	3	3	51	41	51	40	0.00	good_call
015903	1	58	13	100	indel	1.00	0.62	0.38	46	45	0.11	2	2	56	45	56	46	0.00	good_call
015471	1	161	13	100	transition	0.99	0.85	0.15	33	34	0.20	1	1	40	28	40	33	0.68	good_call
015471	1	204	13	100	transition	0.99	0.85	0.15	36	37	0.25	1	1	43	34	45	32	0.68	good_call
015471	1	297	13	100	transition	1.00	0.85	0.15	41	41	0.36	1	1	48	40	43	38	0.68	good_call
015471	1	336	13	100	indel	1.00	0.77	0.23	47	46	0.41	1	1	53	45	56	50	0.68	good_call
015471	1	337	13	100	indel	1.00	0.77	0.23	47	46	0.41	1	1	53	45	56	54	0.68	good_call
015471	1	338	13	100	indel	1.00	0.77	0.23	46	46	0.41	1	1	53	45	56	54	0.68	good_call
015471	1	339	13	100	indel	1.00	0.77	0.23	46	46	0.41	1	1	53	45	56	50	0.68	good_call
015471	1	340	13	100	indel	1.00	0.77	0.23	45	45	0.41	1	1	53	45	56	50	0.68	good_call
015471	1	341	13	50	indel	1.00	0.77	0.23	45	45	0.41	1	1	53	45	56	50	0.68	good_call
015471	1	342	13	50	indel	1.00	0.77	0.23	44	45	0.41	1	1	53	45	56	50	0.68	good_call
015471	1	343	13	50	indel	1.00	0.77	0.23	44	45	0.42	1	1	53	45	56	50	0.68	good_call
015471	1	347	13	50	transition	1.00	0.77	0.23	44	45	0.42	1	1	51	38	51	48	0.68	good_call
015471	1	434	13	100	transversion	1.00	0.77	0.23	42	44	0.47	1	1	40	34	51	46	0.68	good_call
015471	1	464	13	100	transversion	1.00	0.69	0.31	43	45	0.44	2	2	51	42	51	46	0.11	good_call
015471	1	518	13	100	transversion	1.00	0.85	0.15	42	43	0.37	1	1	51	42	51	46	0.68	good_call
015471	1	705	13	97	indel	1.00	0.69	0.31	27	29	0.15	2	2	35	23	32	26	0.11	good_call
015471	1	706	13	100	indel	1.00	0.62	0.31	27	29	0.14	2	2	46	31	32	26	0.11	good_call
015471	1	750	13	100	transversion	0.76	0.54	0.38	11	14	0.09	0	1	10	8	9	8	0.05	poor_call
015471	1	751	13	100	indel	0.65	0.62	0.38	11	14	0.09	0	1	9	8	9	7	0.05	poor_call
015493	1	13	11	93	transversion	0.89	0.55	0.45	26	27	0.03	0	1	45	43	14	9	0.60	poor_call
015493	1	15	11	87	indel	0.79	0.64	0.36	26	27	0.04	0	1	40	34	12	10	0.60	poor_call
015493	1	31	12	75	indel	0.85	0.67	0.33	23	23	0.08	0	1	39	29	11	11	0.60	poor_call
015493	1	253	12	100	transversion	1.00	0.75	0.25	49	48	0.37	1	2	51	45	56	54	0.30	good_call
015493	1	349	12	94	transversion	0.54	0.58	0.42	30	32	0.13	0	0	56	46	10	8	0.00	poor_call
015501	1	229	11	95	transition	0.75	0.91	0.09	29	29	0.20	0	1	44	39	46	46	0.05	good_call
015501	1	233	12	97	transversion	0.55	0.83	0.08	28	31	0.21	0	1	42	31	42	42	0.05	good_call
015501	1	289	12	95	transition	1.00	0.75	0.17	28	29	0.25	0	0	42	34	38	38	0.00	poor_call
015501	1	377	15	85	transversion	0.72	0.80	0.13	27	28	0.33	0	1	41	33	39	24	0.54	good_call
015501	1	481	16	98	transversion	1.00	0.50	0.31	27	27	0.42	1	1	42	33	43	28	0.36	good_call
015501	1	505	16	100	transition	0.95	0.81	0.19	30	28	0.45	0	0	56	32	25	22	0.00	poor_call
015501	1	572	17	97	transition	1.00	0.71	0.29	26	28	0.50	0	1	28	20	31	23	0.54	poor_call
015501	1	583	17	98	transversion	0.82	0.65	0.29	17	20	0.49	0	1	30	21	11	10	0.54	poor_call
015501	1	601	17	98	transition	1.00	0.53	0.47	18	19	0.47	1	3	16	13	33	19	0.32	poor_call
015501	1	603	17	100	transversion	1.00	0.71	0.29	18	18	0.47	0	1	29	16	22	17	0.54	poor_call
015501	1	605	17	92	transversion	0.86	0.76	0.24	18	17	0.47	0	1	40	23	18	14	0.54	poor_call
015501	1	617	17	100	transversion	1.00	0.71	0.29	20	19	0.46	0	1	29	20	27	24	0.54	poor_call
015501	1	619	17	96	transition	1.00	0.71	0.24	21	18	0.45	0	1	29	17	33	28	0.54	poor_call
015501	1	631	17	96	transversion	1.00	0.65	0.35	16	18	0.44	1	2	28	15	24	15	0.30	poor_call
015501	1	642	17	98	transversion	1.00	0.76	0.24	19	19	0.43	0	1	37	18	22	20	0.54	poor_call
015501	1	646	17	100	transversion	0.59	0.65	0.24	19	18	0.43	1	2	42	19	14	11	0.30	poor_call
015501	1	650	17	100	transversion	1.00	0.71	0.24	17	17	0.43	0	1	35	16	27	26	0.54	poor_call
015501	1	653	17	99	transition	0.96	0.71	0.24	15	16	0.42	0	1	27	13	16	16	0.54	poor_call
015501	1	665	17	97	transition	1.00	0.71	0.29	19	16	0.41	0	1	35	18	42	36	0.54	poor_call
015501	1	666	17	98	transversion	1.00	0.65	0.35	19	17	0.41	1	2	34	22	35	20	0.21	poor_call
015501	1	667	17	95	transversion	1.00	0.71	0.29	18	17	0.41	0	1	35	16	28	23	0.54	poor_call
015501	1	670	17	96	transversion	0.99	0.71	0.29	17	17	0.41	0	1	35	15	16	14	0.54	poor_call
015501	1	679	17	99	transversion	0.99	0.76	0.24	15	15	0.40	0	1	33	12	19	17	0.54	poor_call
015501	1	684	17	96	transversion	1.00	0.65	0.35	14	14	0.40	1	2	33	17	19	14	0.37	poor_call
015501	1	686	17	96	transversion	1.00	0.76	0.24	14	14	0.40	0	1	23	12	24	22	0.54	poor_call
015501	1	690	17	97	transversion	0.84	0.76	0.24	14	15	0.39	0	1	24	12	15	14	0.54	poor_call
015501	1	693	17	99	transition	1.00	0.59	0.41	15	15	0.39	2	3	21	15	20	14	0.28	poor_call
015501	1	697	17	99	transition	1.00	0.71	0.29	16	15	0.39	0	1	21	13	33	30	0.54	poor_call
015501	1	704	17	98	transversion	0.99	0.71	0.18	16	17	0.38	0	1	26	16	25	23	0.54	poor_call
015501	1	715	17	98	transition	0.99	0.76	0.24	18	17	0.37	0	1	44	19	17	16	0.54	poor_call
015501	1	719	17	97	transition	1.00	0.71	0.29	16	16	0.37	0	1	26	13	20	19	0.54	poor_call
015501	1	720	17	100	transition	1.00	0.59	0.41	16	16	0.37	1	2	14	13	26	13	0.21	poor_call
015501	1	721	17	99	transversion	0.99	0.71	0.29	16	16	0.36	0	1	26	10	15	13	0.54	poor_call
015501	1	728	17	99	transition	0.99	0.71	0.29	14	14	0.36	0	1	30	12	15	14	0.54	poor_call
015501	1	738	17	100	transversion	0.99	0.65	0.29	14	14	0.35	1	2	29	13	14	12	0.30	poor_call
015501	1	742	17	99	transversion	1.00	0.59	0.41	15	14	0.35	1	2	37	15	24	16	0.37	poor_call
015501	1	745	17	97	transversion	1.00	0.59	0.35	15	14	0.34	1	2	37	15	15	13	0.37	poor_call
015501	1	751	17	99	transversion	1.00	0.53	0.41	14	15	0.34	2	3	37	16	16	12	0.28	poor_call
015501	1	760	17	98	transition	0.97	0.71	0.24	15	15	0.33	0	1	42	15	19	16	0.54	poor_call
015501	1	763	16	99	transversion	1.00	0.56	0.38	14	15	0.33	1	3	42	16	18	13	0.27	poor_call
015501	1	767	14	99	transversion	1.00	0.50	0.43	14	14	0.32	1	1	15	12	37	15	0.36	poor_call
015501	1	778	13	98	transition	1.00	0.54	0.38	13	13	0.31	0	1	21	11	13	13	0.54	poor_call
015501	1	783	13	93	transversion	1.00	0.54	0.38	13	13	0.31	0	1	33	13	25	24	0.54	poor_call
015501	1	785	13	99	transversion	0.92	0.62	0.38	15	14	0.31	0	1	33	14	10	10	0.54	poor_call
015501	1	792	10	97	transversion	1.00	0.60	0.40	15	14	0.30	0	2	44	19	21	20	0.37	poor_call
015501	1	797	10	95	transversion	1.00	0.60	0.40	13	13	0.30	0	2	32	16	21	20	0.37	poor_call
015501	1	800	10	96	transition	1.00	0.50	0.40	13	13	0.29	0	0	16	14	22	14	0.00	poor_call
015501	1	803	10	96	transition	1.00	0.50	0.50	11	13	0.29	0	3	11	9	24	20	0.28	poor_call
015501	1	813	10	96	transversion	0.80	0.60	0.30	15	15	0.28	0	2	33	16	13	13	0.37	poor_call
015501	1	820	10	98	transversion	1.00	0.50	0.50	17	17	0.28	1	1	15	12	41	20	0.36	poor_call
015501	1	824	10	99	transversion	1.00	0.60	0.40	18	17	0.27	1	1	19	16	35	22	0.36	poor_call
015501	1	828	10	92	transversion	1.00	0.50	0.50	18	19	0.27	1	1	23	20	35	17	0.36	poor_call
015501	1	830	10	99	transversion	1.00	0.50	0.50	19	20	0.27	1	1	33	23	35	16	0.36	good_call
015501	1	838	10	97	transition	1.00	0.60	0.40	21	22	0.26	0	0	33	26	42	27	0.00	poor_call
015501	1	842	10	92	indel	1.00	0.60	0.40	24	23	0.26	0	2	44	18	15	14	0.37	poor_call
015501	1	847	10	96	transversion	1.00	0.60	0.40	24	22	0.25	1	1	48	40	44	26	0.36	poor_call
015501	1	848	10	98	indel	1.00	0.60	0.40	24	22	0.25	0	2	44	22	21	21	0.37	poor_call
015501	1	873	10	99	transition	1.00	0.60	0.40	15	16	0.23	1	1	15	12	15	10	0.36	poor_call
015501	1	876	10	99	transition	1.00	0.70	0.30	15	15	0.23	0	0	18	12	16	16	0.00	poor_call
015501	1	888	10	99	transition	1.00	0.50	0.50	17	16	0.22	0	3	26	12	24	18	0.28	poor_call
015501	1	891	10	99	transversion	1.00	0.50	0.40	17	17	0.21	0	2	33	14	18	16	0.37	poor_call
015501	1	904	9	98	transversion	1.00	0.56	0.44	16	15	0.20	0	1	14	12	17	14	0.36	poor_call
015501	1	908	9	97	transversion	1.00	0.56	0.44	14	14	0.20	0	1	20	17	29	18	0.36	poor_call
015501	1	910	8	99	transversion	1.00	0.62	0.38	14	14	0.20	0	1	19	17	25	25	0.36	poor_call
015501	1	912	8	97	transversion	1.00	0.62	0.38	13	14	0.20	0	1	11	10	19	19	0.36	poor_call
015501	1	913	8	92	transition	0.96	0.50	0.38	13	14	0.19	0	1	11	10	14	14	0.36	poor_call
015501	1	916	8	97	transition	1.00	0.62	0.38	13	14	0.19	0	1	13	11	24	24	0.36	poor_call
015501	1	928	8	97	transition	1.00	0.62	0.38	14	13	0.18	0	1	16	14	42	42	0.36	poor_call
015501	1	930	8	96	transversion	1.00	0.62	0.38	14	13	0.18	0	1	13	12	44	44	0.36	poor_call
015501	1	938	8	96	transversion	1.00	0.62	0.38	14	14	0.17	0	1	11	10	22	22	0.36	poor_call
015501	1	946	8	96	transversion	1.00	0.50	0.50	14	14	0.17	0	3	29	20	16	14	0.28	poor_call
015501	1	949	8	96	transversion	0.98	0.50	0.50	14	15	0.16	0	1	13	12	33	33	0.36	poor_call
015501	1	956	8	98	transversion	1.00	0.62	0.38	20	19	0.16	0	1	23	19	29	29	0.36	poor_call
015501	1	961	8	90	transversion	1.00	0.62	0.38	19	20	0.15	0	1	13	12	23	23	0.36	poor_call
015501	1	963	8	98	transition	1.00	0.50	0.50	19	20	0.15	0	2	16	16	22	16	0.23	poor_call
015501	1	969	8	98	transition	1.00	0.62	0.38	21	20	0.15	0	1	24	20	24	24	0.36	poor_call
015501	1	982	8	100	transversion	0.95	0.75	0.25	24	24	0.13	0	1	31	25	21	21	0.36	poor_call
015501	1	985	8	100	transition	0.97	0.75	0.25	25	22	0.13	0	1	37	31	24	24	0.36	poor_call
015501	1	989	8	100	transversion	0.96	0.62	0.38	23	21	0.13	0	3	32	22	22	16	0.28	poor_call
015501	1	992	8	100	transversion	1.00	0.62	0.38	19	21	0.13	0	1	24	22	19	19	0.36	poor_call
015501	1	994	8	95	transversion	1.00	0.75	0.25	18	20	0.12	0	0	18	0	0	0	0.00	good_call
015501	1	998	8	100	transition	1.00	0.50	0.50	18	18	0.12	0	3	16	14	17	16	0.27	poor_call
015501	1	1002	8	98	transition	1.00	0.50	0.50	17	18	0.12	0	3	29	20	17	15	0.28	poor_call
015501	1	1004	8	100	transition	1.00	0.62	0.38	17	18	0.11	0	1	16	14	17	17	0.36	poor_call
015501	1	1006	8	100	transversion	1.00	0.62	0.38	17	18	0.11	0	1	12	11	20	20	0.36	poor_call
015501	1	1015	8	94	transition	1.00	0.62	0.38	17	16	0.10	0	1	17	15	42	42	0.36	poor_call
015501	1	1017	8	100	transition	1.00	0.50	0.50	16	16	0.10	0	4	24	24	16	14	0.22	poor_call
015501	1	1022	8	92	transition	1.00	0.62	0.38	13	15	0.10	0	1	19	16	15	15	0.36	poor_call
015501	1	1024	8	98	indel	0.93	0.50	0.50	13	14	0.10	0	3	10	10	10	10	0.27	poor_call
015501	1	1028	8	96	transversion	0.97	0.75	0.25	25	28	0.09	0	1	48	28	33	33	0.36	good_call
015501	1	1029	8	98	transition	0.99	0.75	0.25	29	31	0.09	0	1	48	31	33	33	0.36	good_call
015529	1	63	15	100	transition	1.00	0.60	0.40	41	41	0.20	3	3	51	41	51	40	0.00	good_call
015903	1	58	13	100	indel	1.00	0.62	0.38	46	45	0.11	2	2	56	45	56	46	0.00	good_call
015471	1	161	13	100	transition	0.99	0.85	0.15	33	34	0.20	1	1	40	28	40	33	0.68	good_call
015471	1	204	13	100	transition	0.99	0.85	0.15	36	37	0.25	1	1	43	34	45	32	0.68	good_call
015471	1	297	13	100	transition	1.00	0.85	0.15	41	41	0.36	1	1	48	40	43	38	0.68	good_call
015471	1	336	13	100	indel	1.00	0.77	0.23	47	46	0.41	1	1	53	45	56	50	0.68	good_call
015471	1	337	13	100	indel	1.00	0.77	0.23	47	46	0.41	1	1	53	45	56	54	0.68	good_call
015471	1	338	13	100	indel	1.00	0.77	0.23	46	46	0.41	1	1	53	45	56	54	0.68	good_call
015471	1	339	13	100	indel	1.00	0.77	0.23	46	46	0.41	1	1	53	45	56	50	0.68	good_call
015471	1	340	13	100	indel	1.00	0.77	0.23	45	45	0.41	1	1	53	45	56	50	0.68	good_call
015471	1	341	13	50	indel	1.00	0.77	0.23	45	45	0.41	1	1	53	45	56	50	0.68	good_call
015471	1	342	13	50	indel	1.00	0.77	0.23	44	45	0.41	1	1	53	45	56	50	0.68	good_call
015471	1	343	13	50	indel	1.00	0.77	0.23	44	45	0.42	1	1	53	45	56	50	0.68	good_call
015471	1	347	13	50	transition	1.00	0.77	0.23	44	45	0.42	1	1	51	38	51	48	0.68	good_call
015471	1	434	13	100	transversion	1.00	0.77	0.23	42	44	0.47	1	1	40	34	51	46	0.68	good_call
015471	1	464	13	100	transversion	1.00	0.69	0.31	43	45	0.44	2	2	51	42	51	46	0.11	good_call
015471	1	518	13	100	transversion	1.00	0.85	0.15	42	43	0.37	1	1	51	42	51	46	0.68	good_call
015471	1	705	13	97	indel	1.00	0.69	0.31	27	29	0.15	2	2	35	23	32	26	0.11	good_call
015471	1	706	13	100	indel	1.00	0.62	0.31	27	29	0.14	2	2	46	31	32	26	0.11	good_call
015471	1	750	13	100	transversion	0.76	0.54	0.38	11	14	0.09	0	1	10	8	9	8	0.05	poor_call
015471	1	751	13	100	indel	0.65	0.62	0.38	11	14	0.09	0	1	9	8	9	7	0.05	poor_call
015471	1	161	13	100	transition	0.99	0.85	0.15	33	34	0.20	1	1	40	28	40	33	0.68	good_call
015471	1	204	13	100	transition	0.99	0.85	0.15	36	37	0.25	1	1	43	34	45	32	0.68	good_call
015471	1	297	13	100	transition	1.00	0.85	0.15	41	41	0.36	1	1	48	40	43	38	0.68	good_call
015471	1	336	13	100	indel	1.00	0.77	0.23	47	46	0.41	1	1	53	45	56	50	0.68	good_call
015471	1	337	13	100	indel	1.00	0.77	0.23	47	46	0.41	1	1	53	45	56	54	0.68	good_call
015471	1	338	13	100	indel	1.00	0.77	0.23	46	46	0.41	1	1	53	45	56	54	0.68	good_call
015471	1	339	13	100	indel	1.00	0.77	0.23	46	46	0.41	1	1	53	45	56	50	0.68	good_call
015471	1	340	13	100	indel	1.00	0.77	0.23	45	45	0.41	1	1	53	45	56	50	0.68	good_call
015471	1	341	13	50	indel	1.00	0.77	0.23	45	45	0.41	1	1	53	45	56	50	0.68	good_call
015471	1	342	13	50	indel	1.00	0.77	0.23	44	45	0.41	1	1	53	45	56	50	0.68	good_call
015471	1	343	13	50	indel	1.00	0.77	0.23	44	45	0.42	1	1	53	45	56	50	0.68	good_call
015471	1	347	13	50	transition	1.00	0.77	0.23	44	45	0.42	1	1	51	38	51	48	0.68	good_call
015471	1	434	13	100	transversion	1.00	0.77	0.23	42	44	0.47	1	1	40	34	51	46	0.68	good_call
015471	1	464	13	100	transversion	1.00	0.69	0.31	43	45	0.44	2	2	51	42	51	46	0.11	good_call
015471	1	518	13	100	transversion	1.00	0.85	0.15	42	43	0.37	1	1	51	42	51	46	0.68	good_call
015471	1	705	13	97	indel	1.00	0.69	0.31	27	29	0.15	2	2	35	23	32	26	0.11	good_call
015471	1	706	13	100	indel	1.00	0.62	0.31	27	29	0.14	2	2	46	31	32	26	0.11	good_call
015471	1	750	13	100	transversion	0.76	0.54	0.38	11	14	0.09	0	1	10	8	9	8	0.05	poor_call
015471	1	751	13	100	indel	0.65	0.62	0.38	11	14	0.09	0	1	9	8	9	7	0.05	poor_call
015471	1	161	13	100	transition	0.99	0.85	0.15	33	34	0.20	1	1	40	28	40	33	0.68	good_call
015471	1	204	13	100	transition	0.99	0.85	0.15	36	37	0.25	1	1	43	34	45	32	0.68	good_call
015471	1	297	13	100	transition	1.00	0.85	0.15	41	41	0.36	1	1	48	40	43	38	0.68	good_call
015471	1	336	13	100	indel	1.00	0.77	0.23	47	46	0.41	1	1	53	45	56	50	0.68	good_call
015471	1	337	13	100	indel	1.00	0.77	0.23	47	46	0.41	1	1	53	45	56	54	0.68	good_call
015471	1	338	13	100	indel	1.00	0.77	0.23	46	46	0.41	1	1	53	45	56	54	0.68	good_call
015471	1	339	13	100	indel	1.00	0.77	0.23	46	46	0.41	1	1	53	45	56	50	0.68	good_call
015471	1	340	13	100	indel	1.00	0.77	0.23	45	45	0.41	1	1	53	45	56	50	0.68	good_call
015471	1	341	13	50	indel	1.00	0.77	0.23	45	45	0.41	1	1	53	45	56	50	0.68	good_call
015471	1	342	13	50	indel	1.00	0.77	0.23	44	45	0.41	1	1	53	45	56	50	0.68	good_call
015471	1	343	13	50	indel	1.00	0.77	0.23	44	45	0.42	1	1	53	45	56	50	0.68	good_call
015471	1	347	13	50	transition	1.00	0.77	0.23	44	45	0.42	1	1	51	38	51	48	0.68	good_call
015471	1	434	13	100	transversion	1.00	0.77	0.23	42	44	0.47	1	1	40	34	51	46	0.68	good_call
015471	1	464	13	100	transversion	1.00	0.69	0.31	43	45	0.44	2	2	51	42	51	46	0.11	good_call
015471	1	518	13	100	transversion	1.00	0.85	0.15	42	43	0.37	1	1	51	42	51	46	0.68	good_call
015471	1	705	13	97	indel	1.00	0.69	0.31	27	29	0.15	2	2	35	23	32	26	0.11	good_call
015471	1	706	13	100	indel	1.00	0.62	0.31	27	29	0.14	2	2	46	31	32	26	0.11	good_call
015471	1	750	13	100	transversion	0.76	0.54	0.38	11	14	0.09	0	1	10	8	9	8	0.05	poor_call
015471	1	751	13	100	indel	0.65	0.62	0.38	11	14	0.09	0	1	9	8	9	7	0.05	poor_call
015471	1	161	13	100	transition	0.99	0.85	0.15	33	34	0.20	1	1	40	28	40	33	0.68	good_call
015471	1	204	13	100	transition	0.99	0.85	0.15	36	37	0.25	1	1	43	34	45	32	0.68	good_call
015471	1	297	13	100	transition	1.00	0.85	0.15	41	41	0.36	1	1	48	40	43	38	0.68	good_call
015471	1	336	13	100	indel	1.00	0.77	0.23	47	46	0.41	1	1	53	45	56	50	0.68	good_call
015471	1	337	13	100	indel	1.00	0.77	0.23	47	46	0.41	1	1	53	45	56	54	0.68	good_call
015471	1	338	13	100	indel	1.00	0.77	0.23	46	46	0.41	1	1	53	45	56	54	0.68	good_call
015471	1	339	13	100	indel	1.00	0.77	0.23	46	46	0.41	1	1	53	45	56	50	0.68	good_call
015471	1	340	13	100	indel	1.00	0.77	0.23	45	45	0.41	1	1	53	45	56	50	0.68	good_call
015471	1	341	13	50	indel	1.00	0.77	0.23	45	45	0.41	1	1	53	45	56	50	0.68	good_call
015471	1	342	13	50	indel	1.00	0.77	0.23	44	45	0.41	1	1	53	45	56	50	0.68	good_call
015471	1	343	13	50	indel	1.00	0.77	0.23	44	45	0.42	1	1	53	45	56	50	0.68	good_call
015471	1	347	13	50	transition	1.00	0.77	0.23	44	45	0.42	1	1	51	38	51	48	0.68	good_call
015471	1	434	13	100	transversion	1.00	0.77	0.23	42	44	0.47	1	1	40	34	51	46	0.68	good_call
015471	1	464	13	100	transversion	1.00	0.69	0.31	43	45	0.44	2	2	51	42	51	46	0.11	good_call
015471	1	518	13	100	transversion	1.00	0.85	0.15	42	43	0.37	1	1	51	42	51	46	0.68	good_call
015471	1	705	13	97	indel	1.00	0.69	0.31	27	29	0.15	2	2	35	23	32	26	0.11	good_call
015471	1	706	13	100	indel	1.00	0.62	0.31	27	29	0.14	2	2	46	31	32	26	0.11	good_call
015471	1	750	13	100	transversion	0.76	0.54	0.38	11	14	0.09	0	1	10	8	9	8	0.05	poor_call
015471	1	751	13	100	indel	0.65	0.62	0.38	11	14	0.09	0	1	9	8	9	7	0.05	poor_call
015493	1	13	11	93	transversion	0.89	0.55	0.45	26	27	0.03	0	1	45	43	14	9	0.60	poor_call
015493	1	15	11	87	indel	0.79	0.64	0.36	26	27	0.04	0	1	40	34	12	10	0.60	poor_call
015493	1	31	12	75	indel	0.85	0.67	0.33	23	23	0.08	0	1	39	29	11	11	0.60	poor_call
015493	1	253	12	100	transversion	1.00	0.75	0.25	49	48	0.37	1	2	51	45	56	54	0.30	good_call
015493	1	349	12	94	transversion	0.54	0.58	0.42	30	32	0.13	0	0	56	46	10	8	0.00	poor_call
015501	1	229	11	95	transition	0.75	0.91	0.09	29	29	0.20	0	1	44	39	46	46	0.05	good_call
015501	1	233	12	97	transversion	0.55	0.83	0.08	28	31	0.21	0	1	42	31	42	42	0.05	good_call
015501	1	289	12	95	transition	1.00	0.75	0.17	28	29	0.25	0	0	42	34	38	38	0.00	poor_call
015501	1	377	15	85	transversion	0.72	0.80	0.13	27	28	0.33	0	1	41	33	39	24	0.54	good_call
015501	1	481	16	98	transversion	1.00	0.50	0.31	27	27	0.42	1	1	42	33	43	28	0.36	good_call
015501	1	505	16	100	transition	0.95	0.81	0.19	30	28	0.45	0	0	56	32	25	22	0.00	poor_call
015501	1	572	17	97	transition	1.00	0.71	0.29	26	28	0.50	0	1	28	20	31	23	0.54	poor_call
015501	1	583	17	98	transversion	0.82	0.65	0.29	17	20	0.49	0	1	30	21	11	10	0.54	poor_call
015501	1	601	17	98	transition	1.00	0.53	0.47	18	19	0.47	1	3	16	13	33	19	0.32	poor_call
015501	1	603	17	100	transversion	1.00	0.71	0.29	18	18	0.47	0	1	29	16	22	17	0.54	poor_call
015501	1	605	17	92	transversion	0.86	0.76	0.24	18	17	0.47	0	1	40	23	18	14	0.54	poor_call
015501	1	617	17	100	transversion	1.00	0.71	0.29	20	19	0.46	0	1	29	20	27	24	0.54	poor_call
015501	1	619	17	96	transition	1.00	0.71	0.24	21	18	0.45	0	1	29	17	33	28	0.54	poor_call
015501	1	631	17	96	transversion	1.00	0.65	0.35	16	18	0.44	1	2	28	15	24	15	0.30	poor_call
015501	1	642	17	98	transversion	1.00	0.76	0.24	19	19	0.43	0	1	37	18	22	20	0.54	poor_call
015501	1	646	17	100	transversion	0.59	0.65	0.24	19	18	0.43	1	2	42	19	14	11	0.30	poor_call
015501	1	650	17	100	transversion	1.00	0.71	0.24	17	17	0.43	0	1	35	16	27	26	0.54	poor_call
015501	1	653	17	99	transition	0.96	0.71	0.24	15	16	0.42	0	1	27	13	16	16	0.54	poor_call
015501	1	665	17	97	transition	1.00	0.71	0.29	19	16	0.41	0	1	35	18	42	36	0.54	poor_call
015501	1	666	17	98	transversion	1.00	0.65	0.35	19	17	0.41	1	2	34	22	35	20	0.21	poor_call
015501	1	667	17	95	transversion	1.00	0.71	0.29	18	17	0.41	0	1	35	16	28	23	0.54	poor_call
015501	1	670	17	96	transversion	0.99	0.71	0.29	17	17	0.41	0	1	35	15	16	14	0.54	poor_call
015501	1	679	17	99	transversion	0.99	0.76	0.24	15	15	0.40	0	1	33	12	19	17	0.54	poor_call
015501	1	684	17	96	transversion	1.00	0.65	0.35	14	14	0.40	1	2	33	17	19	14	0.37	poor_call
015501	1	686	17	96	transversion	1.00	0.76	0.24	14	14	0.40	0	1	23	12	24	22	0.54	poor_call
015501	1	690	17	97	transversion	0.84	0.76	0.24	14	15	0.39	0	1	24	12	15	14	0.54	poor_call
015501	1	693	17	99	transition	1.00	0.59	0.41	15	15	0.39	2	3	21	15	20	14	0.28	poor_call
015501	1	697	17	99	transition	1.00	0.71	0.29	16	15	0.39	0	1	21	13	33	30	0.54	poor_call
015501	1	704	17	98	transversion	0.99	0.71	0.18	16	17	0.38	0	1	26	16	25	23	0.54	poor_call
015501	1	715	17	98	transition	0.99	0.76	0.24	18	17	0.37	0	1	44	19	17	16	0.54	poor_call
015501	1	719	17	97	transition	1.00	0.71	0.29	16	16	0.37	0	1	26	13	20	19	0.54	poor_call
015501	1	720	17	100	transition	1.00	0.59	0.41	16	16	0.37	1	2	14	13	26	13	0.21	poor_call
015501	1	721	17	99	transversion	0.99	0.71	0.29	16	16	0.36	0	1	26	10	15	13	0.54	poor_call
015501	1	728	17	99	transition	0.99	0.71	0.29	14	14	0.36	0	1	30	12	15	14	0.54	poor_call
015501	1	738	17	100	transversion	0.99	0.65	0.29	14	14	0.35	1	2	29	13	14	12	0.30	poor_call
015501	1	742	17	99	transversion	1.00	0.59	0.41	15	14	0.35	1	2	37	15	24	16	0.37	poor_call
015501	1	745	17	97	transversion	1.00	0.59	0.35	15	14	0.34	1	2	37	15	15	13	0.37	poor_call
015501	1	751	17	99	transversion	1.00	0.53	0.41	14	15	0.34	2	3	37	16	16	12	0.28	poor_call
015501	1	760	17	98	transition	0.97	0.71	0.24	15	15	0.33	0	1	42	15	19	16	0.54	poor_call
015501	1	763	16	99	transversion	1.00	0.56	0.38	14	15	0.33	1	3	42	16	18	13	0.27	poor_call
015501	1	767	14	99	transversion	1.00	0.50	0.43	14	14	0.32	1	1	15	12	37	15	0.36	poor_call
015501	1	778	13	98	transition	1.00	0.54	0.38	13	13	0.31	0	1	21	11	13	13	0.54	poor_call
015501	1	783	13	93	transversion	1.00	0.54	0.38	13	13	0.31	0	1	33	13	25	24	0.54	poor_call
015501	1	785	13	99	transversion	0.92	0.62	0.38	15	14	0.31	0	1	33	14	10	10	0.54	poor_call
015501	1	792	10	97	transversion	1.00	0.60	0.40	15	14	0.30	0	2	44	19	21	20	0.37	poor_call
015501	1	797	10	95	transversion	1.00	0.60	0.40	13	13	0.30	0	2	32	16	21	20	0.37	poor_call
015501	1	800	10	96	transition	1.00	0.50	0.40	13	13	0.29	0	0	16	14	22	14	0.00	poor_call
015501	1	803	10	96	transition	1.00	0.50	0.50	11	13	0.29	0	3	11	9	24	20	0.28	poor_call
015501	1	813	10	96	transversion	0.80	0.60	0.30	15	15	0.28	0	2	33	16	13	13	0.37	poor_call
015501	1	820	10	98	transversion	1.00	0.50	0.50	17	17	0.28	1	1	15	12	41	20	0.36	poor_call
015501	1	824	10	99	transversion	1.00	0.60	0.40	18	17	0.27	1	1	19	16	35	22	0.36	poor_call
015501	1	828	10	92	transversion	1.00	0.50	0.50	18	19	0.27	1	1	23	20	35	17	0.36	poor_call
015501	1	830	10	99	transversion	1.00	0.50	0.50	19	20	0.27	1	1	33	23	35	16	0.36	good_call
015501	1	838	10	97	transition	1.00	0.60	0.40	21	22	0.26	0	0	33	26	42	27	0.00	poor_call
015501	1	842	10	92	indel	1.00	0.60	0.40	24	23	0.26	0	2	44	18	15	14	0.37	poor_call
015501	1	847	10	96	transversion	1.00	0.60	0.40	24	22	0.25	1	1	48	40	44	26	0.36	poor_call
015501	1	848	10	98	indel	1.00	0.60	0.40	24	22	0.25	0	2	44	22	21	21	0.37	poor_call
015501	1	873	10	99	transition	1.00	0.60	0.40	15	16	0.23	1	1	15	12	15	10	0.36	poor_call
015501	1	876	10	99	transition	1.00	0.70	0.30	15	15	0.23	0	0	18	12	16	16	0.00	poor_call
015501	1	888	10	99	transition	1.00	0.50	0.50	17	16	0.22	0	3	26	12	24	18	0.28	poor_call
015501	1	891	10	99	transversion	1.00	0.50	0.40	17	17	0.21	0	2	33	14	18	16	0.37	poor_call
015501	1	904	9	98	transversion	1.00	0.56	0.44	16	15	0.20	0	1	14	12	17	14	0.36	poor_call
015501	1	908	9	97	transversion	1.00	0.56	0.44	14	14	0.20	0	1	20	17	29	18	0.36	poor_call
015501	1	910	8	99	transversion	1.00	0.62	0.38	14	14	0.20	0	1	19	17	25	25	0.36	poor_call
015501	1	912	8	97	transversion	1.00	0.62	0.38	13	14	0.20	0	1	11	10	19	19	0.36	poor_call
015501	1	913	8	92	transition	0.96	0.50	0.38	13	14	0.19	0	1	11	10	14	14	0.36	poor_call
015501	1	916	8	97	transition	1.00	0.62	0.38	13	14	0.19	0	1	13	11	24	24	0.36	poor_call
015501	1	928	8	97	transition	1.00	0.62	0.38	14	13	0.18	0	1	16	14	42	42	0.36	poor_call
015501	1	930	8	96	transversion	1.00	0.62	0.38	14	13	0.18	0	1	13	12	44	44	0.36	poor_call
015501	1	938	8	96	transversion	1.00	0.62	0.38	14	14	0.17	0	1	11	10	22	22	0.36	poor_call
015501	1	946	8	96	transversion	1.00	0.50	0.50	14	14	0.17	0	3	29	20	16	14	0.28	poor_call
015501	1	949	8	96	transversion	0.98	0.50	0.50	14	15	0.16	0	1	13	12	33	33	0.36	poor_call
015501	1	956	8	98	transversion	1.00	0.62	0.38	20	19	0.16	0	1	23	19	29	29	0.36	poor_call
015501	1	961	8	90	transversion	1.00	0.62	0.38	19	20	0.15	0	1	13	12	23	23	0.36	poor_call
015501	1	963	8	98	transition	1.00	0.50	0.50	19	20	0.15	0	2	16	16	22	16	0.23	poor_call
015501	1	969	8	98	transition	1.00	0.62	0.38	21	20	0.15	0	1	24	20	24	24	0.36	poor_call
015501	1	982	8	100	transversion	0.95	0.75	0.25	24	24	0.13	0	1	31	25	21	21	0.36	poor_call
015501	1	985	8	100	transition	0.97	0.75	0.25	25	22	0.13	0	1	37	31	24	24	0.36	poor_call
015501	1	989	8	100	transversion	0.96	0.62	0.38	23	21	0.13	0	3	32	22	22	16	0.28	poor_call
015501	1	992	8	100	transversion	1.00	0.62	0.38	19	21	0.13	0	1	24	22	19	19	0.36	poor_call
015501	1	994	8	95	transversion	1.00	0.75	0.25	18	20	0.12	0	0	18	0	0	0	0.00	good_call
015501	1	998	8	100	transition	1.00	0.50	0.50	18	18	0.12	0	3	16	14	17	16	0.27	poor_call
015501	1	1002	8	98	transition	1.00	0.50	0.50	17	18	0.12	0	3	29	20	17	15	0.28	poor_call
015501	1	1004	8	100	transition	1.00	0.62	0.38	17	18	0.11	0	1	16	14	17	17	0.36	poor_call
015501	1	1006	8	100	transversion	1.00	0.62	0.38	17	18	0.11	0	1	12	11	20	20	0.36	poor_call
015501	1	1015	8	94	transition	1.00	0.62	0.38	17	16	0.10	0	1	17	15	42	42	0.36	poor_call
015501	1	1017	8	100	transition	1.00	0.50	0.50	16	16	0.10	0	4	24	24	16	14	0.22	poor_call
015501	1	1022	8	92	transition	1.00	0.62	0.38	13	15	0.10	0	1	19	16	15	15	0.36	poor_call
015501	1	1024	8	98	indel	0.93	0.50	0.50	13	14	0.10	0	3	10	10	10	10	0.27	poor_call
015501	1	1028	8	96	transversion	0.97	0.75	0.25	25	28	0.09	0	1	48	28	33	33	0.36	good_call
015501	1	1029	8	98	transition	0.99	0.75	0.25	29	31	0.09	0	1	48	31	33	33	0.36	good_call
015529	1	63	15	100	transition	1.00	0.60	0.40	41	41	0.20	3	3	51	41	51	40	0.00	good_call
015903	1	58	13	100	indel	1.00	0.62	0.38	46	45	0.11	2	2	56	45	56	46	0.00	good_call
015471	1	161	13	100	transition	0.99	0.85	0.15	33	34	0.20	1	1	40	28	40	33	0.68	good_call
015471	1	204	13	100	transition	0.99	0.85	0.15	36	37	0.25	1	1	43	34	45	32	0.68	good_call
015471	1	297	13	100	transition	1.00	0.85	0.15	41	41	0.36	1	1	48	40	43	38	0.68	good_call
015471	1	336	13	100	indel	1.00	0.77	0.23	47	46	0.41	1	1	53	45	56	50	0.68	good_call
015471	1	337	13	100	indel	1.00	0.77	0.23	47	46	0.41	1	1	53	45	56	54	0.68	good_call
015471	1	338	13	100	indel	1.00	0.77	0.23	46	46	0.41	1	1	53	45	56	54	0.68	good_call
015471	1	339	13	100	indel	1.00	0.77	0.23	46	46	0.41	1	1	53	45	56	50	0.68	good_call
015471	1	340	13	100	indel	1.00	0.77	0.23	45	45	0.41	1	1	53	45	56	50	0.68	good_call
015471	1	341	13	50	indel	1.00	0.77	0.23	45	45	0.41	1	1	53	45	56	50	0.68	good_call
015471	1	342	13	50	indel	1.00	0.77	0.23	44	45	0.41	1	1	53	45	56	50	0.68	good_call
015471	1	343	13	50	indel	1.00	0.77	0.23	44	45	0.42	1	1	53	45	56	50	0.68	good_call
015471	1	347	13	50	transition	1.00	0.77	0.23	44	45	0.42	1	1	51	38	51	48	0.68	good_call
015471	1	434	13	100	transversion	1.00	0.77	0.23	42	44	0.47	1	1	40	34	51	46	0.68	good_call
015471	1	464	13	100	transversion	1.00	0.69	0.31	43	45	0.44	2	2	51	42	51	46	0.11	good_call
015471	1	518	13	100	transversion	1.00	0.85	0.15	42	43	0.37	1	1	51	42	51	46	0.68	good_call
015471	1	705	13	97	indel	1.00	0.69	0.31	27	29	0.15	2	2	35	23	32	26	0.11	good_call
015471	1	706	13	100	indel	1.00	0.62	0.31	27	29	0.14	2	2	46	31	32	26	0.11	good_call
015471	1	750	13	100	transversion	0.76	0.54	0.38	11	14	0.09	0	1	10	8	9	8	0.05	poor_call
015471	1	751	13	100	indel	0.65	0.62	0.38	11	14	0.09	0	1	9	8	9	7	0.05	poor_call
015493	1	13	11	93	transversion	0.89	0.55	0.45	26	27	0.03	0	1	45	43	14	9	0.60	poor_call
015493	1	15	11	87	indel	0.79	0.64	0.36	26	27	0.04	0	1	40	34	12	10	0.60	poor_call
015493	1	31	12	75	indel	0.85	0.67	0.33	23	23	0.08	0	1	39	29	11	11	0.60	poor_call
015493	1	253	12	100	transversion	1.00	0.75	0.25	49	48	0.37	1	2	51	45	56	54	0.30	good_call
015493	1	349	12	94	transversion	0.54	0.58	0.42	30	32	0.13	0	0	56	46	10	8	0.00	poor_call
015501	1	229	11	95	transition	0.75	0.91	0.09	29	29	0.20	0	1	44	39	46	46	0.05	good_call
015501	1	233	12	97	transversion	0.55	0.83	0.08	28	31	0.21	0	1	42	31	42	42	0.05	good_call
015501	1	289	12	95	transition	1.00	0.75	0.17	28	29	0.25	0	0	42	34	38	38	0.00	poor_call
015501	1	377	15	85	transversion	0.72	0.80	0.13	27	28	0.33	0	1	41	33	39	24	0.54	good_call
015501	1	481	16	98	transversion	1.00	0.50	0.31	27	27	0.42	1	1	42	33	43	28	0.36	good_call
015501	1	505	16	100	transition	0.95	0.81	0.19	30	28	0.45	0	0	56	32	25	22	0.00	poor_call
015501	1	572	17	97	transition	1.00	0.71	0.29	26	28	0.50	0	1	28	20	31	23	0.54	poor_call
015501	1	583	17	98	transversion	0.82	0.65	0.29	17	20	0.49	0	1	30	21	11	10	0.54	poor_call
015501	1	601	17	98	transition	1.00	0.53	0.47	18	19	0.47	1	3	16	13	33	19	0.32	poor_call
015501	1	603	17	100	transversion	1.00	0.71	0.29	18	18	0.47	0	1	29	16	22	17	0.54	poor_call
015501	1	605	17	92	transversion	0.86	0.76	0.24	18	17	0.47	0	1	40	23	18	14	0.54	poor_call
015501	1	617	17	100	transversion	1.00	0.71	0.29	20	19	0.46	0	1	29	20	27	24	0.54	poor_call
015501	1	619	17	96	transition	1.00	0.71	0.24	21	18	0.45	0	1	29	17	33	28	0.54	poor_call
015501	1	631	17	96	transversion	1.00	0.65	0.35	16	18	0.44	1	2	28	15	24	15	0.30	poor_call
015501	1	642	17	98	transversion	1.00	0.76	0.24	19	19	0.43	0	1	37	18	22	20	0.54	poor_call
015501	1	646	17	100	transversion	0.59	0.65	0.24	19	18	0.43	1	2	42	19	14	11	0.30	poor_call
015501	1	650	17	100	transversion	1.00	0.71	0.24	17	17	0.43	0	1	35	16	27	26	0.54	poor_call
015501	1	653	17	99	transition	0.96	0.71	0.24	15	16	0.42	0	1	27	13	16	16	0.54	poor_call
015501	1	665	17	97	transition	1.00	0.71	0.29	19	16	0.41	0	1	35	18	42	36	0.54	poor_call
015501	1	666	17	98	transversion	1.00	0.65	0.35	19	17	0.41	1	2	34	22	35	20	0.21	poor_call
015501	1	667	17	95	transversion	1.00	0.71	0.29	18	17	0.41	0	1	35	16	28	23	0.54	poor_call
015501	1	670	17	96	transversion	0.99	0.71	0.29	17	17	0.41	0	1	35	15	16	14	0.54	poor_call
015501	1	679	17	99	transversion	0.99	0.76	0.24	15	15	0.40	0	1	33	12	19	17	0.54	poor_call
015501	1	684	17	96	transversion	1.00	0.65	0.35	14	14	0.40	1	2	33	17	19	14	0.37	poor_call
015501	1	686	17	96	transversion	1.00	0.76	0.24	14	14	0.40	0	1	23	12	24	22	0.54	poor_call
015501	1	690	17	97	transversion	0.84	0.76	0.24	14	15	0.39	0	1	24	12	15	14	0.54	poor_call
015501	1	693	17	99	transition	1.00	0.59	0.41	15	15	0.39	2	3	21	15	20	14	0.28	poor_call
015501	1	697	17	99	transition	1.00	0.71	0.29	16	15	0.39	0	1	21	13	33	30	0.54	poor_call
015501	1	704	17	98	transversion	0.99	0.71	0.18	16	17	0.38	0	1	26	16	25	23	0.54	poor_call
015501	1	715	17	98	transition	0.99	0.76	0.24	18	17	0.37	0	1	44	19	17	16	0.54	poor_call
015501	1	719	17	97	transition	1.00	0.71	0.29	16	16	0.37	0	1	26	13	20	19	0.54	poor_call
015501	1	720	17	100	transition	1.00	0.59	0.41	16	16	0.37	1	2	14	13	26	13	0.21	poor_call
015501	1	721	17	99	transversion	0.99	0.71	0.29	16	16	0.36	0	1	26	10	15	13	0.54	poor_call
015501	1	728	17	99	transition	0.99	0.71	0.29	14	14	0.36	0	1	30	12	15	14	0.54	poor_call
015501	1	738	17	100	transversion	0.99	0.65	0.29	14	14	0.35	1	2	29	13	14	12	0.30	poor_call
015501	1	742	17	99	transversion	1.00	0.59	0.41	15	14	0.35	1	2	37	15	24	16	0.37	poor_call
015501	1	745	17	97	transversion	1.00	0.59	0.35	15	14	0.34	1	2	37	15	15	13	0.37	poor_call
015501	1	751	17	99	transversion	1.00	0.53	0.41	14	15	0.34	2	3	37	16	16	12	0.28	poor_call
015501	1	760	17	98	transition	0.97	0.71	0.24	15	15	0.33	0	1	42	15	19	16	0.54	poor_call
015501	1	763	16	99	transversion	1.00	0.56	0.38	14	15	0.33	1	3	42	16	18	13	0.27	poor_call
015501	1	767	14	99	transversion	1.00	0.50	0.43	14	14	0.32	1	1	15	12	37	15	0.36	poor_call
015501	1	778	13	98	transition	1.00	0.54	0.38	13	13	0.31	0	1	21	11	13	13	0.54	poor_call
015501	1	783	13	93	transversion	1.00	0.54	0.38	13	13	0.31	0	1	33	13	25	24	0.54	poor_call
015501	1	785	13	99	transversion	0.92	0.62	0.38	15	14	0.31	0	1	33	14	10	10	0.54	poor_call
015501	1	792	10	97	transversion	1.00	0.60	0.40	15	14	0.30	0	2	44	19	21	20	0.37	poor_call
015501	1	797	10	95	transversion	1.00	0.60	0.40	13	13	0.30	0	2	32	16	21	20	0.37	poor_call
015501	1	800	10	96	transition	1.00	0.50	0.40	13	13	0.29	0	0	16	14	22	14	0.00	poor_call
015501	1	803	10	96	transition	1.00	0.50	0.50	11	13	0.29	0	3	11	9	24	20	0.28	poor_call
015501	1	813	10	96	transversion	0.80	0.60	0.30	15	15	0.28	0	2	33	16	13	13	0.37	poor_call
015501	1	820	10	98	transversion	1.00	0.50	0.50	17	17	0.28	1	1	15	12	41	20	0.36	poor_call
015501	1	824	10	99	transversion	1.00	0.60	0.40	18	17	0.27	1	1	19	16	35	22	0.36	poor_call
015501	1	828	10	92	transversion	1.00	0.50	0.50	18	19	0.27	1	1	23	20	35	17	0.36	poor_call
015501	1	830	10	99	transversion	1.00	0.50	0.50	19	20	0.27	1	1	33	23	35	16	0.36	good_call
015501	1	838	10	97	transition	1.00	0.60	0.40	21	22	0.26	0	0	33	26	42	27	0.00	poor_call
015501	1	842	10	92	indel	1.00	0.60	0.40	24	23	0.26	0	2	44	18	15	14	0.37	poor_call
015501	1	847	10	96	transversion	1.00	0.60	0.40	24	22	0.25	1	1	48	40	44	26	0.36	poor_call
015501	1	848	10	98	indel	1.00	0.60	0.40	24	22	0.25	0	2	44	22	21	21	0.37	poor_call
015501	1	873	10	99	transition	1.00	0.60	0.40	15	16	0.23	1	1	15	12	15	10	0.36	poor_call
015501	1	876	10	99	transition	1.00	0.70	0.30	15	15	0.23	0	0	18	12	16	16	0.00	poor_call
015501	1	888	10	99	transition	1.00	0.50	0.50	17	16	0.22	0	3	26	12	24	18	0.28	poor_call
015501	1	891	10	99	transversion	1.00	0.50	0.40	17	17	0.21	0	2	33	14	18	16	0.37	poor_call
015501	1	904	9	98	transversion	1.00	0.56	0.44	16	15	0.20	0	1	14	12	17	14	0.36	poor_call
015501	1	908	9	97	transversion	1.00	0.56	0.44	14	14	0.20	0	1	20	17	29	18	0.36	poor_call
015501	1	910	8	99	transversion	1.00	0.62	0.38	14	14	0.20	0	1	19	17	25	25	0.36	poor_call
015501	1	912	8	97	transversion	1.00	0.62	0.38	13	14	0.20	0	1	11	10	19	19	0.36	poor_call
015501	1	913	8	92	transition	0.96	0.50	0.38	13	14	0.19	0	1	11	10	14	14	0.36	poor_call
015501	1	916	8	97	transition	1.00	0.62	0.38	13	14	0.19	0	1	13	11	24	24	0.36	poor_call
015501	1	928	8	97	transition	1.00	0.62	0.38	14	13	0.18	0	1	16	14	42	42	0.36	poor_call
015501	1	930	8	96	transversion	1.00	0.62	0.38	14	13	0.18	0	1	13	12	44	44	0.36	poor_call
015501	1	938	8	96	transversion	1.00	0.62	0.38	14	14	0.17	0	1	11	10	22	22	0.36	poor_call
015501	1	946	8	96	transversion	1.00	0.50	0.50	14	14	0.17	0	3	29	20	16	14	0.28	poor_call
015501	1	949	8	96	transversion	0.98	0.50	0.50	14	15	0.16	0	1	13	12	33	33	0.36	poor_call
015501	1	956	8	98	transversion	1.00	0.62	0.38	20	19	0.16	0	1	23	19	29	29	0.36	poor_call
015501	1	961	8	90	transversion	1.00	0.62	0.38	19	20	0.15	0	1	13	12	23	23	0.36	poor_call
015501	1	963	8	98	transition	1.00	0.50	0.50	19	20	0.15	0	2	16	16	22	16	0.23	poor_call
015501	1	969	8	98	transition	1.00	0.62	0.38	21	20	0.15	0	1	24	20	24	24	0.36	poor_call
015501	1	982	8	100	transversion	0.95	0.75	0.25	24	24	0.13	0	1	31	25	21	21	0.36	poor_call
015501	1	985	8	100	transition	0.97	0.75	0.25	25	22	0.13	0	1	37	31	24	24	0.36	poor_call
015501	1	989	8	100	transversion	0.96	0.62	0.38	23	21	0.13	0	3	32	22	22	16	0.28	poor_call
015501	1	992	8	100	transversion	1.00	0.62	0.38	19	21	0.13	0	1	24	22	19	19	0.36	poor_call
015501	1	994	8	95	transversion	1.00	0.75	0.25	18	20	0.12	0	0	18	0	0	0	0.00	good_call
015501	1	998	8	100	transition	1.00	0.50	0.50	18	18	0.12	0	3	16	14	17	16	0.27	poor_call
015501	1	1002	8	98	transition	1.00	0.50	0.50	17	18	0.12	0	3	29	20	17	15	0.28	poor_call
015501	1	1004	8	100	transition	1.00	0.62	0.38	17	18	0.11	0	1	16	14	17	17	0.36	poor_call
015501	1	1006	8	100	transversion	1.00	0.62	0.38	17	18	0.11	0	1	12	11	20	20	0.36	poor_call
015501	1	1015	8	94	transition	1.00	0.62	0.38	17	16	0.10	0	1	17	15	42	42	0.36	poor_call
015501	1	1017	8	100	transition	1.00	0.50	0.50	16	16	0.10	0	4	24	24	16	14	0.22	poor_call
015501	1	1022	8	92	transition	1.00	0.62	0.38	13	15	0.10	0	1	19	16	15	15	0.36	poor_call
015501	1	1024	8	98	indel	0.93	0.50	0.50	13	14	0.10	0	3	10	10	10	10	0.27	poor_call
015501	1	1028	8	96	transversion	0.97	0.75	0.25	25	28	0.09	0	1	48	28	33	33	0.36	good_call
015501	1	1029	8	98	transition	0.99	0.75	0.25	29	31	0.09	0	1	48	31	33	33	0.36	good_call
015529	1	63	15	100	transition	1.00	0.60	0.40	41	41	0.20	3	3	51	41	51	40	0.00	good_call
015903	1	58	13	100	indel	1.00	0.62	0.38	46	45	0.11	2	2	56	45	56	46	0.00	good_call
015471	1	161	13	100	transition	0.99	0.85	0.15	33	34	0.20	1	1	40	28	40	33	0.68	good_call
015471	1	204	13	100	transition	0.99	0.85	0.15	36	37	0.25	1	1	43	34	45	32	0.68	good_call
015471	1	297	13	100	transition	1.00	0.85	0.15	41	41	0.36	1	1	48	40	43	38	0.68	good_call
015471	1	336	13	100	indel	1.00	0.77	0.23	47	46	0.41	1	1	53	45	56	50	0.68	good_call
015471	1	337	13	100	indel	1.00	0.77	0.23	47	46	0.41	1	1	53	45	56	54	0.68	good_call
015471	1	338	13	100	indel	1.00	0.77	0.23	46	46	0.41	1	1	53	45	56	54	0.68	good_call
015471	1	339	13	100	indel	1.00	0.77	0.23	46	46	0.41	1	1	53	45	56	50	0.68	good_call
015471	1	340	13	100	indel	1.00	0.77	0.23	45	45	0.41	1	1	53	45	56	50	0.68	good_call
015471	1	341	13	50	indel	1.00	0.77	0.23	45	45	0.41	1	1	53	45	56	50	0.68	good_call
015471	1	342	13	50	indel	1.00	0.77	0.23	44	45	0.41	1	1	53	45	56	50	0.68	good_call
015471	1	343	13	50	indel	1.00	0.77	0.23	44	45	0.42	1	1	53	45	56	50	0.68	good_call
015471	1	347	13	50	transition	1.00	0.77	0.23	44	45	0.42	1	1	51	38	51	48	0.68	good_call
015471	1	434	13	100	transversion	1.00	0.77	0.23	42	44	0.47	1	1	40	34	51	46	0.68	good_call
015471	1	464	13	100	transversion	1.00	0.69	0.31	43	45	0.44	2	2	51	42	51	46	0.11	good_call
015471	1	518	13	100	transversion	1.00	0.85	0.15	42	43	0.37	1	1	51	42	51	46	0.68	good_call
015471	1	705	13	97	indel	1.00	0.69	0.31	27	29	0.15	2	2	35	23	32	26	0.11	good_call
015471	1	706	13	100	indel	1.00	0.62	0.31	27	29	0.14	2	2	46	31	32	26	0.11	good_call
015471	1	750	13	100	transversion	0.76	0.54	0.38	11	14	0.09	0	1	10	8	9	8	0.05	poor_call
015471	1	751	13	100	indel	0.65	0.62	0.38	11	14	0.09	0	1	9	8	9	7	0.05	poor_call
015493	1	13	11	93	transversion	0.89	0.55	0.45	26	27	0.03	0	1	45	43	14	9	0.60	poor_call
015493	1	15	11	87	indel	0.79	0.64	0.36	26	27	0.04	0	1	40	34	12	10	0.60	poor_call
015493	1	31	12	75	indel	0.85	0.67	0.33	23	23	0.08	0	1	39	29	11	11	0.60	poor_call
015493	1	253	12	100	transversion	1.00	0.75	0.25	49	48	0.37	1	2	51	45	56	54	0.30	good_call
015493	1	349	12	94	transversion	0.54	0.58	0.42	30	32	0.13	0	0	56	46	10	8	0.00	poor_call
015501	1	229	11	95	transition	0.75	0.91	0.09	29	29	0.20	0	1	44	39	46	46	0.05	good_call
015501	1	233	12	97	transversion	0.55	0.83	0.08	28	31	0.21	0	1	42	31	42	42	0.05	good_call
015501	1	289	12	95	transition	1.00	0.75	0.17	28	29	0.25	0	0	42	34	38	38	0.00	poor_call
015501	1	377	15	85	transversion	0.72	0.80	0.13	27	28	0.33	0	1	41	33	39	24	0.54	good_call
015501	1	481	16	98	transversion	1.00	0.50	0.31	27	27	0.42	1	1	42	33	43	28	0.36	good_call
015501	1	505	16	100	transition	0.95	0.81	0.19	30	28	0.45	0	0	56	32	25	22	0.00	poor_call
015501	1	572	17	97	transition	1.00	0.71	0.29	26	28	0.50	0	1	28	20	31	23	0.54	poor_call
015501	1	583	17	98	transversion	0.82	0.65	0.29	17	20	0.49	0	1	30	21	11	10	0.54	poor_call
015501	1	601	17	98	transition	1.00	0.53	0.47	18	19	0.47	1	3	16	13	33	19	0.32	poor_call
015501	1	603	17	100	transversion	1.00	0.71	0.29	18	18	0.47	0	1	29	16	22	17	0.54	poor_call
015501	1	605	17	92	transversion	0.86	0.76	0.24	18	17	0.47	0	1	40	23	18	14	0.54	poor_call
015501	1	617	17	100	transversion	1.00	0.71	0.29	20	19	0.46	0	1	29	20	27	24	0.54	poor_call
015501	1	619	17	96	transition	1.00	0.71	0.24	21	18	0.45	0	1	29	17	33	28	0.54	poor_call
015501	1	631	17	96	transversion	1.00	0.65	0.35	16	18	0.44	1	2	28	15	24	15	0.30	poor_call
015501	1	642	17	98	transversion	1.00	0.76	0.24	19	19	0.43	0	1	37	18	22	20	0.54	poor_call
015501	1	646	17	100	transversion	0.59	0.65	0.24	19	18	0.43	1	2	42	19	14	11	0.30	poor_call
015501	1	650	17	100	transversion	1.00	0.71	0.24	17	17	0.43	0	1	35	16	27	26	0.54	poor_call
015501	1	653	17	99	transition	0.96	0.71	0.24	15	16	0.42	0	1	27	13	16	16	0.54	poor_call
015501	1	665	17	97	transition	1.00	0.71	0.29	19	16	0.41	0	1	35	18	42	36	0.54	poor_call
015501	1	666	17	98	transversion	1.00	0.65	0.35	19	17	0.41	1	2	34	22	35	20	0.21	poor_call
015501	1	667	17	95	transversion	1.00	0.71	0.29	18	17	0.41	0	1	35	16	28	23	0.54	poor_call
015501	1	670	17	96	transversion	0.99	0.71	0.29	17	17	0.41	0	1	35	15	16	14	0.54	poor_call
015501	1	679	17	99	transversion	0.99	0.76	0.24	15	15	0.40	0	1	33	12	19	17	0.54	poor_call
015501	1	684	17	96	transversion	1.00	0.65	0.35	14	14	0.40	1	2	33	17	19	14	0.37	poor_call
015501	1	686	17	96	transversion	1.00	0.76	0.24	14	14	0.40	0	1	23	12	24	22	0.54	poor_call
015501	1	690	17	97	transversion	0.84	0.76	0.24	14	15	0.39	0	1	24	12	15	14	0.54	poor_call
015501	1	693	17	99	transition	1.00	0.59	0.41	15	15	0.39	2	3	21	15	20	14	0.28	poor_call
015501	1	697	17	99	transition	1.00	0.71	0.29	16	15	0.39	0	1	21	13	33	30	0.54	poor_call
015501	1	704	17	98	transversion	0.99	0.71	0.18	16	17	0.38	0	1	26	16	25	23	0.54	poor_call
015501	1	715	17	98	transition	0.99	0.76	0.24	18	17	0.37	0	1	44	19	17	16	0.54	poor_call
015501	1	719	17	97	transition	1.00	0.71	0.29	16	16	0.37	0	1	26	13	20	19	0.54	poor_call
015501	1	720	17	100	transition	1.00	0.59	0.41	16	16	0.37	1	2	14	13	26	13	0.21	poor_call
015501	1	721	17	99	transversion	0.99	0.71	0.29	16	16	0.36	0	1	26	10	15	13	0.54	poor_call
015501	1	728	17	99	transition	0.99	0.71	0.29	14	14	0.36	0	1	30	12	15	14	0.54	poor_call
015501	1	738	17	100	transversion	0.99	0.65	0.29	14	14	0.35	1	2	29	13	14	12	0.30	poor_call
015501	1	742	17	99	transversion	1.00	0.59	0.41	15	14	0.35	1	2	37	15	24	16	0.37	poor_call
015501	1	745	17	97	transversion	1.00	0.59	0.35	15	14	0.34	1	2	37	15	15	13	0.37	poor_call
015501	1	751	17	99	transversion	1.00	0.53	0.41	14	15	0.34	2	3	37	16	16	12	0.28	poor_call
015501	1	760	17	98	transition	0.97	0.71	0.24	15	15	0.33	0	1	42	15	19	16	0.54	poor_call
015501	1	763	16	99	transversion	1.00	0.56	0.38	14	15	0.33	1	3	42	16	18	13	0.27	poor_call
015501	1	767	14	99	transversion	1.00	0.50	0.43	14	14	0.32	1	1	15	12	37	15	0.36	poor_call
015501	1	778	13	98	transition	1.00	0.54	0.38	13	13	0.31	0	1	21	11	13	13	0.54	poor_call
015501	1	783	13	93	transversion	1.00	0.54	0.38	13	13	0.31	0	1	33	13	25	24	0.54	poor_call
015501	1	785	13	99	transversion	0.92	0.62	0.38	15	14	0.31	0	1	33	14	10	10	0.54	poor_call
015501	1	792	10	97	transversion	1.00	0.60	0.40	15	14	0.30	0	2	44	19	21	20	0.37	poor_call
015501	1	797	10	95	transversion	1.00	0.60	0.40	13	13	0.30	0	2	32	16	21	20	0.37	poor_call
015501	1	800	10	96	transition	1.00	0.50	0.40	13	13	0.29	0	0	16	14	22	14	0.00	poor_call
015501	1	803	10	96	transition	1.00	0.50	0.50	11	13	0.29	0	3	11	9	24	20	0.28	poor_call
015501	1	813	10	96	transversion	0.80	0.60	0.30	15	15	0.28	0	2	33	16	13	13	0.37	poor_call
015501	1	820	10	98	transversion	1.00	0.50	0.50	17	17	0.28	1	1	15	12	41	20	0.36	poor_call
015501	1	824	10	99	transversion	1.00	0.60	0.40	18	17	0.27	1	1	19	16	35	22	0.36	poor_call
015501	1	828	10	92	transversion	1.00	0.50	0.50	18	19	0.27	1	1	23	20	35	17	0.36	poor_call
015501	1	830	10	99	transversion	1.00	0.50	0.50	19	20	0.27	1	1	33	23	35	16	0.36	good_call
015501	1	838	10	97	transition	1.00	0.60	0.40	21	22	0.26	0	0	33	26	42	27	0.00	poor_call
015501	1	842	10	92	indel	1.00	0.60	0.40	24	23	0.26	0	2	44	18	15	14	0.37	poor_call
015501	1	847	10	96	transversion	1.00	0.60	0.40	24	22	0.25	1	1	48	40	44	26	0.36	poor_call
015501	1	848	10	98	indel	1.00	0.60	0.40	24	22	0.25	0	2	44	22	21	21	0.37	poor_call
015501	1	873	10	99	transition	1.00	0.60	0.40	15	16	0.23	1	1	15	12	15	10	0.36	poor_call
015501	1	876	10	99	transition	1.00	0.70	0.30	15	15	0.23	0	0	18	12	16	16	0.00	poor_call
015501	1	888	10	99	transition	1.00	0.50	0.50	17	16	0.22	0	3	26	12	24	18	0.28	poor_call
015501	1	891	10	99	transversion	1.00	0.50	0.40	17	17	0.21	0	2	33	14	18	16	0.37	poor_call
015501	1	904	9	98	transversion	1.00	0.56	0.44	16	15	0.20	0	1	14	12	17	14	0.36	poor_call
015501	1	908	9	97	transversion	1.00	0.56	0.44	14	14	0.20	0	1	20	17	29	18	0.36	poor_call
015501	1	910	8	99	transversion	1.00	0.62	0.38	14	14	0.20	0	1	19	17	25	25	0.36	poor_call
015501	1	912	8	97	transversion	1.00	0.62	0.38	13	14	0.20	0	1	11	10	19	19	0.36	poor_call
015501	1	913	8	92	transition	0.96	0.50	0.38	13	14	0.19	0	1	11	10	14	14	0.36	poor_call
015501	1	916	8	97	transition	1.00	0.62	0.38	13	14	0.19	0	1	13	11	24	24	0.36	poor_call
015501	1	928	8	97	transition	1.00	0.62	0.38	14	13	0.18	0	1	16	14	42	42	0.36	poor_call
015501	1	930	8	96	transversion	1.00	0.62	0.38	14	13	0.18	0	1	13	12	44	44	0.36	poor_call
015501	1	938	8	96	transversion	1.00	0.62	0.38	14	14	0.17	0	1	11	10	22	22	0.36	poor_call
015501	1	946	8	96	transversion	1.00	0.50	0.50	14	14	0.17	0	3	29	20	16	14	0.28	poor_call
015501	1	949	8	96	transversion	0.98	0.50	0.50	14	15	0.16	0	1	13	12	33	33	0.36	poor_call
015501	1	956	8	98	transversion	1.00	0.62	0.38	20	19	0.16	0	1	23	19	29	29	0.36	poor_call
015501	1	961	8	90	transversion	1.00	0.62	0.38	19	20	0.15	0	1	13	12	23	23	0.36	poor_call
015501	1	963	8	98	transition	1.00	0.50	0.50	19	20	0.15	0	2	16	16	22	16	0.23	poor_call
015501	1	969	8	98	transition	1.00	0.62	0.38	21	20	0.15	0	1	24	20	24	24	0.36	poor_call
015501	1	982	8	100	transversion	0.95	0.75	0.25	24	24	0.13	0	1	31	25	21	21	0.36	poor_call
015501	1	985	8	100	transition	0.97	0.75	0.25	25	22	0.13	0	1	37	31	24	24	0.36	poor_call
015501	1	989	8	100	transversion	0.96	0.62	0.38	23	21	0.13	0	3	32	22	22	16	0.28	poor_call
015501	1	992	8	100	transversion	1.00	0.62	0.38	19	21	0.13	0	1	24	22	19	19	0.36	poor_call
015501	1	994	8	95	transversion	1.00	0.75	0.25	18	20	0.12	0	0	18	0	0	0	0.00	good_call
015501	1	998	8	100	transition	1.00	0.50	0.50	18	18	0.12	0	3	16	14	17	16	0.27	poor_call
015501	1	1002	8	98	transition	1.00	0.50	0.50	17	18	0.12	0	3	29	20	17	15	0.28	poor_call
015501	1	1004	8	100	transition	1.00	0.62	0.38	17	18	0.11	0	1	16	14	17	17	0.36	poor_call
015501	1	1006	8	100	transversion	1.00	0.62	0.38	17	18	0.11	0	1	12	11	20	20	0.36	poor_call
015501	1	1015	8	94	transition	1.00	0.62	0.38	17	16	0.10	0	1	17	15	42	42	0.36	poor_call
015501	1	1017	8	100	transition	1.00	0.50	0.50	16	16	0.10	0	4	24	24	16	14	0.22	poor_call
015501	1	1022	8	92	transition	1.00	0.62	0.38	13	15	0.10	0	1	19	16	15	15	0.36	poor_call
015501	1	1024	8	98	indel	0.93	0.50	0.50	13	14	0.10	0	3	10	10	10	10	0.27	poor_call
015501	1	1028	8	96	transversion	0.97	0.75	0.25	25	28	0.09	0	1	48	28	33	33	0.36	good_call
015501	1	1029	8	98	transition	0.99	0.75	0.25	29	31	0.09	0	1	48	31	33	33	0.36	good_call
015529	1	63	15	100	transition	1.00	0.60	0.40	41	41	0.20	3	3	51	41	51	40	0.00	good_call
015903	1	58	13	100	indel	1.00	0.62	0.38	46	45	0.11	2	2	56	45	56	46	0.00	good_call
