# Supplementary material for: SNP-PHAGE – High throughput SNP discovery pipeline
Source: BMC Bioinformatics. 2006 Oct 23;7:468. doi: 10.1186/1471-2105-7-468 (PMC1626092; doi:10.1186/1471-2105-7-468)
Supplement: Additional file 2 — Test dataset. This compressed file contains test data for recreating the demo website. It contains the database table entries and chromatogram files to test for proper installation of all functionalities provided. [file 1471-2105-7-468-S2.gz › test_data/AfterAnalysisStore/ML/015471.ML.result]

015471	1	161	13	100	transition	0.99	0.85	0.15	33	34	0.20	1	1	40	28	40	33	0.68	good_call
015471	1	204	13	100	transition	0.99	0.85	0.15	36	37	0.25	1	1	43	34	45	32	0.68	good_call
015471	1	297	13	100	transition	1.00	0.85	0.15	41	41	0.36	1	1	48	40	43	38	0.68	good_call
015471	1	336	13	100	indel	1.00	0.77	0.23	47	46	0.41	1	1	53	45	56	50	0.68	good_call
015471	1	337	13	100	indel	1.00	0.77	0.23	47	46	0.41	1	1	53	45	56	54	0.68	good_call
015471	1	338	13	100	indel	1.00	0.77	0.23	46	46	0.41	1	1	53	45	56	54	0.68	good_call
015471	1	339	13	100	indel	1.00	0.77	0.23	46	46	0.41	1	1	53	45	56	50	0.68	good_call
015471	1	340	13	100	indel	1.00	0.77	0.23	45	45	0.41	1	1	53	45	56	50	0.68	good_call
015471	1	341	13	50	indel	1.00	0.77	0.23	45	45	0.41	1	1	53	45	56	50	0.68	good_call
015471	1	342	13	50	indel	1.00	0.77	0.23	44	45	0.41	1	1	53	45	56	50	0.68	good_call
015471	1	343	13	50	indel	1.00	0.77	0.23	44	45	0.42	1	1	53	45	56	50	0.68	good_call
015471	1	347	13	50	transition	1.00	0.77	0.23	44	45	0.42	1	1	51	38	51	48	0.68	good_call
015471	1	434	13	100	transversion	1.00	0.77	0.23	42	44	0.47	1	1	40	34	51	46	0.68	good_call
015471	1	464	13	100	transversion	1.00	0.69	0.31	43	45	0.44	2	2	51	42	51	46	0.11	good_call
015471	1	518	13	100	transversion	1.00	0.85	0.15	42	43	0.37	1	1	51	42	51	46	0.68	good_call
015471	1	705	13	97	indel	1.00	0.69	0.31	27	29	0.15	2	2	35	23	32	26	0.11	good_call
015471	1	706	13	100	indel	1.00	0.62	0.31	27	29	0.14	2	2	46	31	32	26	0.11	good_call
015471	1	750	13	100	transversion	0.76	0.54	0.38	11	14	0.09	0	1	10	8	9	8	0.05	poor_call
015471	1	751	13	100	indel	0.65	0.62	0.38	11	14	0.09	0	1	9	8	9	7	0.05	poor_call
