# Supplementary material for: SNP-PHAGE – High throughput SNP discovery pipeline
Source: BMC Bioinformatics. 2006 Oct 23;7:468. doi: 10.1186/1471-2105-7-468 (PMC1626092; doi:10.1186/1471-2105-7-468)
Supplement: Additional file 2 — Test dataset. This compressed file contains test data for recreating the demo website. It contains the database table entries and chromatogram files to test for proper installation of all functionalities provided. [file 1471-2105-7-468-S2.gz › test_data/AfterAnalysisStore/polyoutput/cult015471.out]

NEW_SNP:
	161	0.9933	ag
Minsoy_	g	35	g
Peking_	g	40	g
Minsoy_	g	25	b
Evans__	g	30	g
Archer_	g	37	g
Noir_1_	a	40	g
Evans__	g	8	b
PI20933	g	27	b
_Archer	g	12	b
Noir_1_	a	26	b
Peking_	g	29	b
PI20933	g	39	g
NEW_SNP:
	204	0.9894	ct
Minsoy_	c	43	g
Peking_	c	43	g
Minsoy_	c	40	b
Evans__	c	29	g
Archer_	c	37	g
Noir_1_	t	45	g
Evans__	c	13	b
PI20933	c	29	b
_Archer	c	28	b
Noir_1_	t	19	b
Peking_	c	33	b
PI20933	c	40	g
NEW_SNP:
	297	0.9993	ag
Minsoy_	a	43	g
Peking_	a	43	g
Minsoy_	a	40	b
Evans__	a	41	g
Archer_	a	36	g
Noir_1_	g	43	g
Evans__	a	28	b
PI20933	a	48	b
_Archer	a	48	b
Noir_1_	g	33	b
Peking_	a	33	b
PI20933	a	43	g
NEW_SNP:
	336	1.0000	a-
Minsoy_	-	53	g
Peking_	-	53	g
Minsoy_	-	42	b
Evans__	-	35	g
Archer_	-	46	g
Noir_1_	a	56	g
Evans__	-	42	b
PI20933	-	45	b
_Archer	-	42	b
Noir_1_	a	45	b
Peking_	-	42	b
PI20933	-	53	g
NEW_SNP:
	337	1.0000	t-
Minsoy_	-	53	g
Peking_	-	53	g
Minsoy_	-	42	b
Evans__	-	35	g
Archer_	-	46	g
Noir_1_	t	56	g
Evans__	-	42	b
PI20933	-	45	b
_Archer	-	42	b
Noir_1_	t	51	b
Peking_	-	42	b
PI20933	-	53	g
NEW_SNP:
	338	1.0000	g-
Minsoy_	-	53	g
Peking_	-	53	g
Minsoy_	-	42	b
Evans__	-	35	g
Archer_	-	46	g
Noir_1_	g	56	g
Evans__	-	42	b
PI20933	-	45	b
_Archer	-	42	b
Noir_1_	g	51	b
Peking_	-	42	b
PI20933	-	53	g
NEW_SNP:
	339	1.0000	g-
Minsoy_	-	53	g
Peking_	-	53	g
Minsoy_	-	42	b
Evans__	-	35	g
Archer_	-	46	g
Noir_1_	g	56	g
Evans__	-	42	b
PI20933	-	45	b
_Archer	-	42	b
Noir_1_	g	45	b
Peking_	-	42	b
PI20933	-	53	g
NEW_SNP:
	340	1.0000	g-
Minsoy_	-	53	g
Peking_	-	53	g
Minsoy_	-	42	b
Evans__	-	35	g
Archer_	-	46	g
Noir_1_	g	56	g
Evans__	-	42	b
PI20933	-	45	b
_Archer	-	42	b
Noir_1_	g	45	b
Peking_	-	42	b
PI20933	-	53	g
NEW_SNP:
	341	1.0000	t-
Minsoy_	-	53	g
Peking_	-	53	g
Minsoy_	-	42	b
Evans__	-	35	g
Archer_	-	46	g
Noir_1_	t	56	g
Evans__	-	42	b
PI20933	-	45	b
_Archer	-	42	b
Noir_1_	t	45	b
Peking_	-	42	b
PI20933	-	53	g
NEW_SNP:
	342	1.0000	a-
Minsoy_	-	53	g
Peking_	-	53	g
Minsoy_	-	42	b
Evans__	-	35	g
Archer_	-	46	g
Noir_1_	a	56	g
Evans__	-	42	b
PI20933	-	45	b
_Archer	-	42	b
Noir_1_	a	45	b
Peking_	-	42	b
PI20933	-	53	g
NEW_SNP:
	343	1.0000	a-
Minsoy_	-	53	g
Peking_	-	53	g
Minsoy_	-	42	b
Evans__	-	35	g
Archer_	-	46	g
Noir_1_	a	56	g
Evans__	-	42	b
PI20933	-	45	b
_Archer	-	42	b
Noir_1_	a	45	b
Peking_	-	42	b
PI20933	-	53	g
NEW_SNP:
	347	1.0000	ag
Minsoy_	g	43	g
Peking_	g	51	g
Minsoy_	g	35	b
Evans__	g	16	g
Archer_	g	41	g
Noir_1_	a	45	g
Evans__	g	38	b
PI20933	g	40	b
_Archer	g	35	b
Noir_1_	a	51	b
Peking_	g	40	b
PI20933	g	45	g
NEW_SNP:
	434	1.0000	ac
Minsoy_	c	40	g
Peking_	c	39	g
Minsoy_	c	38	b
Evans__	c	11	g
Archer_	c	35	g
Noir_1_	a	51	g
Evans__	c	32	b
PI20933	c	38	b
_Archer	c	35	b
Noir_1_	a	40	b
Peking_	c	38	b
PI20933	c	35	g
NEW_SNP:
	464	1.0000	at
Minsoy_	t	51	g
Peking_	t	51	g
Minsoy_	t	41	b
Evans__	a	16	g
Archer_	a	44	g
Noir_1_	a	51	g
Evans__	a	43	b
PI20933	a	43	b
_Archer	a	43	b
Noir_1_	a	43	b
Peking_	t	41	b
PI20933	a	51	g
NEW_SNP:
	518	1.0000	cg
Minsoy_	g	51	g
Peking_	g	51	g
Minsoy_	g	43	b
Evans__	g	13	g
Archer_	g	37	g
Noir_1_	c	40	g
Evans__	g	42	b
PI20933	g	51	b
_Archer	g	40	b
Noir_1_	c	51	b
Peking_	g	51	b
PI20933	g	45	g
NEW_SNP:
	705	1.0000	t-
Minsoy_	-	25	g
Peking_	-	16	g
Minsoy_	-	31	b
Evans__	t	8	g
Archer_	t	17	g
Noir_1_	t	29	g
Evans__	t	29	b
PI20933	t	11	b
_Archer	t	35	b
Noir_1_	t	35	b
Peking_	-	32	b
PI20933	t	20	g
NEW_SNP:
	706	1.0000	t-
Minsoy_	-	25	g
Peking_	-	16	g
Minsoy_	-	31	b
Evans__	c	7	g
Archer_	t	16	g
Noir_1_	t	29	g
Evans__	t	46	b
PI20933	t	19	b
_Archer	t	42	b
Noir_1_	t	46	b
Peking_	-	32	b
PI20933	t	20	g
NEW_SNP:
	750	0.7592	at
Minsoy_	t	9	g
Peking_	t	8	g
Minsoy_	a	9	b
Evans__	g	7	g
Archer_	t	9	g
Noir_1_	t	9	g
Evans__	a	8	b
PI20933	t	7	b
_Archer	a	6	b
Noir_1_	a	8	b
Peking_	a	9	b
PI20933	a	10	g
NEW_SNP:
	751	0.6515	t-
Minsoy_	t	7	g
Peking_	t	8	g
Minsoy_	-	9	b
Evans__	t	6	g
Archer_	t	9	g
Noir_1_	-	8	g
Evans__	-	8	b
PI20933	-	7	b
_Archer	-	7	b
Noir_1_	t	7	b
Peking_	-	8	b
PI20933	-	6	g
