# Supplementary material for: SNP-PHAGE – High throughput SNP discovery pipeline
Source: BMC Bioinformatics. 2006 Oct 23;7:468. doi: 10.1186/1471-2105-7-468 (PMC1626092; doi:10.1186/1471-2105-7-468)
Supplement: Additional file 2 — Test dataset. This compressed file contains test data for recreating the demo website. It contains the database table entries and chromatogram files to test for proper installation of all functionalities provided. [file 1471-2105-7-468-S2.gz › test_data/AfterAnalysisStore/polyoutput/cult015471.out1]

NEW_SNPNEW_SNP:

NEW_SNP	161	0.9933	ag
Minsoy_		g	g	35
Peking_		g	g	40
Evans__		g	g	30
Archer_		g	g	37
Noir_1_		a	g	40
PI20933		g	g	39
_Archer		g	b	12

NEW_SNP	204	0.9894	ct
Minsoy_		c	g	43
Peking_		c	g	43
Evans__		c	g	29
Archer_		c	g	37
Noir_1_		t	g	45
PI20933		c	g	40
_Archer		c	b	28

NEW_SNP	297	0.9993	ag
Minsoy_		a	g	43
Peking_		a	g	43
Evans__		a	g	41
Archer_		a	g	36
Noir_1_		g	g	43
PI20933		a	b	48
_Archer		a	b	48

NEW_SNP	336	1.0000	a-
Minsoy_		-	g	53
Peking_		-	g	53
Evans__		-	b	42
Archer_		-	g	46
Noir_1_		a	g	56
PI20933		-	g	53
_Archer		-	b	42

NEW_SNP	337	1.0000	t-
Minsoy_		-	g	53
Peking_		-	g	53
Evans__		-	b	42
Archer_		-	g	46
Noir_1_		t	g	56
PI20933		-	g	53
_Archer		-	b	42

NEW_SNP	338	1.0000	g-
Minsoy_		-	g	53
Peking_		-	g	53
Evans__		-	b	42
Archer_		-	g	46
Noir_1_		g	g	56
PI20933		-	g	53
_Archer		-	b	42

NEW_SNP	339	1.0000	g-
Minsoy_		-	g	53
Peking_		-	g	53
Evans__		-	b	42
Archer_		-	g	46
Noir_1_		g	g	56
PI20933		-	g	53
_Archer		-	b	42

NEW_SNP	340	1.0000	g-
Minsoy_		-	g	53
Peking_		-	g	53
Evans__		-	b	42
Archer_		-	g	46
Noir_1_		g	g	56
PI20933		-	g	53
_Archer		-	b	42

NEW_SNP	341	1.0000	t-
Minsoy_		-	g	53
Peking_		-	g	53
Evans__		-	b	42
Archer_		-	g	46
Noir_1_		t	g	56
PI20933		-	g	53
_Archer		-	b	42

NEW_SNP	342	1.0000	a-
Minsoy_		-	g	53
Peking_		-	g	53
Evans__		-	b	42
Archer_		-	g	46
Noir_1_		a	g	56
PI20933		-	g	53
_Archer		-	b	42

NEW_SNP	343	1.0000	a-
Minsoy_		-	g	53
Peking_		-	g	53
Evans__		-	b	42
Archer_		-	g	46
Noir_1_		a	g	56
PI20933		-	g	53
_Archer		-	b	42

NEW_SNP	347	1.0000	ag
Minsoy_		g	g	43
Peking_		g	g	51
Evans__		g	b	38
Archer_		g	g	41
Noir_1_		a	b	51
PI20933		g	g	45
_Archer		g	b	35

NEW_SNP	434	1.0000	ac
Minsoy_		c	g	40
Peking_		c	g	39
Evans__		c	b	32
Archer_		c	g	35
Noir_1_		a	g	51
PI20933		c	b	38
_Archer		c	b	35

NEW_SNP	464	1.0000	at
Minsoy_		t	g	51
Peking_		t	g	51
Evans__		a	b	43
Archer_		a	g	44
Noir_1_		a	g	51
PI20933		a	g	51
_Archer		a	b	43

NEW_SNP	518	1.0000	cg
Minsoy_		g	g	51
Peking_		g	g	51
Evans__		g	b	42
Archer_		g	g	37
Noir_1_		c	b	51
PI20933		g	b	51
_Archer		g	b	40

NEW_SNP	705	1.0000	t-
Minsoy_		-	b	31
Peking_		-	b	32
Evans__		t	b	29
Archer_		t	g	17
Noir_1_		t	b	35
PI20933		t	g	20
_Archer		t	b	35

NEW_SNP	706	1.0000	t-
Minsoy_		-	b	31
Peking_		-	b	32
Evans__		t	b	46
Archer_		t	g	16
Noir_1_		t	b	46
PI20933		t	g	20
_Archer		t	b	42

NEW_SNP	750	0.7592	at
Minsoy_		t	g	9
Peking_		a	b	9
Evans__		a	b	8
Archer_		t	g	9
Noir_1_		t	g	9
PI20933		a	g	10
_Archer		a	b	6

NEW_SNP	751	0.6515	t-
Minsoy_		-	b	9
Peking_		t	g	8
Evans__		-	b	8
Archer_		t	g	9
Noir_1_		-	g	8
PI20933		-	b	7
_Archer		-	b	7
