# Supplementary material for: SNP-PHAGE – High throughput SNP discovery pipeline
Source: BMC Bioinformatics. 2006 Oct 23;7:468. doi: 10.1186/1471-2105-7-468 (PMC1626092; doi:10.1186/1471-2105-7-468)
Supplement: Additional file 2 — Test dataset. This compressed file contains test data for recreating the demo website. It contains the database table entries and chromatogram files to test for proper installation of all functionalities provided. [file 1471-2105-7-468-S2.gz › test_data/AfterAnalysisStore/polyoutput/snp015471.out]

161	0.9933	ag
204	0.9894	ct
297	0.9993	ag
336	1.0000	a-
337	1.0000	t-
338	1.0000	g-
339	1.0000	g-
340	1.0000	g-
341	1.0000	t-
342	1.0000	a-
343	1.0000	a-
347	1.0000	ag
434	1.0000	ac
464	1.0000	at
518	1.0000	cg
705	1.0000	t-
706	1.0000	t-
750	0.7592	at
751	0.6515	t-
