# Supplementary material for: SNP-PHAGE – High throughput SNP discovery pipeline
Source: BMC Bioinformatics. 2006 Oct 23;7:468. doi: 10.1186/1471-2105-7-468 (PMC1626092; doi:10.1186/1471-2105-7-468)
Supplement: Additional file 2 — Test dataset. This compressed file contains test data for recreating the demo website. It contains the database table entries and chromatogram files to test for proper installation of all functionalities provided. [file 1471-2105-7-468-S2.gz › test_data/AfterAnalysisStore/polyoutput/cult015493.out1]

NEW_SNPNEW_SNP:

NEW_SNP	13	0.8917	cg
Peking_		g	b	40
Noir_1_		g	b	40
Minsoy_		g	b	45
PI20933		c	g	13
Archer_		g	b	45
Evans__		g	b	45

NEW_SNP	15	0.7914	a-
Peking_		a	b	40
Noir_1_		a	b	39
Minsoy_		a	b	37
PI20933		-	g	12
Archer_		a	b	37
Evans__		a	b	40

NEW_SNP	31	0.8495	g-
Peking_		g	b	35
Evans__		g	b	35
Noir_1_		g	b	39
Minsoy_		g	b	35
PI20933		-	g	10
Archer_		g	b	35

NEW_SNP	253	1.0000	gt
Peking_		g	g	51
Evans__		g	g	51
Noir_1_		t	g	56
Minsoy_		g	g	51
PI20933		t	g	56
Archer_		g	g	51

NEW_SNP	349	0.5358	at
Peking_		t	g	46
Evans__		t	g	45
Noir_1_		t	g	45
Minsoy_		t	g	45
PI20933		t	g	40
Archer_		t	g	56
