# Supplementary material for: SNP-PHAGE – High throughput SNP discovery pipeline
Source: BMC Bioinformatics. 2006 Oct 23;7:468. doi: 10.1186/1471-2105-7-468 (PMC1626092; doi:10.1186/1471-2105-7-468)
Supplement: Additional file 2 — Test dataset. This compressed file contains test data for recreating the demo website. It contains the database table entries and chromatogram files to test for proper installation of all functionalities provided. [file 1471-2105-7-468-S2.gz › test_data/AfterAnalysisStore/polyoutput/cult015501.out]

NEW_SNP:
	229	0.7511	ag
Peking_	g	27	g
Minsoy_	g	36	g
Minsoy_	g	44	g
Noir_1_	g	37	g
Evans__	g	44	g
PI20933	g	47	g
Noir_1_	g	44	g
Archer_	a	46	g
PI20933	g	35	g
Evans__	g	44	g
NEW_SNP:
	233	0.5503	ac
Peking_	t	8	g
Minsoy_	a	30	g
Evans__	a	6	b
Minsoy_	a	35	g
Noir_1_	a	17	g
Evans__	a	30	g
PI20933	a	42	g
Noir_1_	a	41	g
Archer_	c	42	g
PI20933	a	33	g
Evans__	a	42	g
NEW_SNP:
	289	0.9998	ag
Peking_	g	22	g
Minsoy_	g	35	g
Evans__	-	6	b
Minsoy_	g	38	g
Noir_1_	g	37	g
Evans__	a	42	g
PI20933	g	42	g
Noir_1_	g	42	g
Archer_	g	35	g
PI20933	g	35	g
Evans__	a	38	g
NEW_SNP:
	377	0.7203	ac
Peking_	c	39	g
Minsoy_	a	37	g
Evans__	a	6	b
Minsoy_	a	41	g
Noir_1_	a	35	g
Evans__	a	35	g
PI20933	a	42	g
Noir_1_	a	41	g
Archer_	a	35	g
Evans__	c	10	b
PI20933	a	35	g
Evans__	a	41	g
PI20933	g	7	b
Noir_1_	a	6	b
NEW_SNP:
	481	1.0000	gt
Peking_	g	11	g
Minsoy_	g	47	g
Evans__	t	13	b
Evans__	t	42	g
Noir_1_	g	29	g
Archer_	g	42	g
PI20933	g	42	g
PI20933	a	15	b
PI20933	-	15	b
Minsoy_	g	35	g
Noir_1_	g	38	g
PI20933	g	37	g
Evans__	t	12	b
Evans__	t	43	g
Noir_1_	a	22	b
NEW_SNP:
	505	0.9467	ag
Peking_	g	9	g
Minsoy_	g	56	g
Evans__	g	9	b
Evans__	g	56	g
Noir_1_	g	37	g
Archer_	g	56	g
PI20933	g	47	g
PI20933	a	16	b
PI20933	a	19	b
Minsoy_	g	35	g
Noir_1_	g	42	g
PI20933	g	42	g
Evans__	g	6	b
Evans__	g	37	g
Noir_1_	a	25	b
NEW_SNP:
	572	1.0000	ct
Minsoy_	c	17	g
Minsoy_	t	9	b
Evans__	c	10	b
Evans__	c	24	g
Noir_1_	c	28	g
Archer_	c	28	g
PI20933	c	28	g
PI20933	t	25	b
Peking_	t	31	b
PI20933	t	27	b
Minsoy_	c	24	g
Noir_1_	c	12	g
PI20933	c	23	g
Evans__	c	9	b
Evans__	c	21	g
Noir_1_	t	25	b
NEW_SNP:
	583	0.8217	gt
Minsoy_	t	32	g
Minsoy_	g	8	b
Evans__	t	29	b
Evans__	c	13	g
Noir_1_	t	33	g
Archer_	t	24	g
PI20933	t	15	g
PI20933	g	13	b
Peking_	g	11	b
PI20933	g	10	b
Minsoy_	t	15	g
Noir_1_	t	20	g
PI20933	t	19	g
Evans__	t	20	b
Evans__	t	30	g
Noir_1_	g	10	b
NEW_SNP:
	601	1.0000	ag
Minsoy_	g	10	g
Minsoy_	a	9	b
Evans__	a	33	b
Evans__	a	8	g
Noir_1_	g	27	g
Archer_	a	18	g
PI20933	g	20	g
PI20933	g	14	b
Peking_	a	12	b
PI20933	g	11	b
Minsoy_	g	16	g
Noir_1_	g	11	g
PI20933	g	13	g
Evans__	a	21	b
Evans__	a	33	g
Noir_1_	g	16	b
NEW_SNP:
	603	0.9997	ac
Minsoy_	a	14	g
Minsoy_	c	12	b
Evans__	a	18	b
Evans__	a	13	g
Noir_1_	a	19	g
Archer_	a	22	g
PI20933	a	19	g
PI20933	c	14	b
Peking_	c	18	b
PI20933	c	16	b
Minsoy_	a	8	g
Noir_1_	a	8	g
PI20933	a	14	g
Evans__	a	12	b
Evans__	a	29	g
Noir_1_	c	22	b
NEW_SNP:
	605	0.8562	ac
Minsoy_	a	32	g
Minsoy_	a	9	b
Evans__	a	30	b
Evans__	a	27	g
Noir_1_	a	30	g
Archer_	a	37	g
PI20933	a	31	g
PI20933	c	14	b
Peking_	c	12	b
PI20933	c	12	b
Minsoy_	a	15	g
Noir_1_	a	20	g
PI20933	a	19	g
Evans__	a	21	b
Evans__	a	40	g
Noir_1_	c	18	b
NEW_SNP:
	617	1.0000	at
Minsoy_	t	32	g
Minsoy_	a	18	b
Evans__	t	25	b
Evans__	t	20	g
Noir_1_	t	23	g
Archer_	t	29	g
PI20933	t	32	g
PI20933	a	25	b
Peking_	a	24	b
PI20933	a	27	b
Minsoy_	t	18	g
Noir_1_	t	7	g
PI20933	t	18	g
Evans__	t	19	b
Evans__	t	29	g
Noir_1_	a	25	b
NEW_SNP:
	619	1.0000	ag
Minsoy_	g	28	g
Minsoy_	-	21	b
Evans__	g	18	b
Evans__	g	20	g
Noir_1_	g	23	g
Archer_	g	29	g
PI20933	g	32	g
PI20933	a	27	b
Peking_	a	25	b
PI20933	a	33	b
Minsoy_	g	13	g
Noir_1_	g	9	g
PI20933	g	10	g
Evans__	g	16	b
Evans__	g	25	g
Noir_1_	a	27	b
NEW_SNP:
	631	1.0000	gt
Minsoy_	t	21	g
Minsoy_	g	24	b
Evans__	t	30	b
Evans__	t	8	g
Noir_1_	t	14	g
Archer_	t	10	g
PI20933	t	9	g
PI20933	g	15	b
Peking_	g	13	b
PI20933	g	16	b
Minsoy_	t	8	g
Noir_1_	g	8	g
PI20933	t	13	g
Evans__	t	28	b
Evans__	t	17	g
Noir_1_	g	16	b
NEW_SNP:
	642	0.9992	gt
Minsoy_	t	27	g
Minsoy_	t	13	b
Evans__	t	42	b
Evans__	t	21	g
Noir_1_	t	24	g
Archer_	t	21	g
PI20933	t	25	g
PI20933	g	19	b
Peking_	g	21	b
PI20933	g	17	b
Minsoy_	t	10	g
Noir_1_	t	12	g
PI20933	t	10	g
Evans__	t	37	b
Evans__	t	22	g
Noir_1_	g	22	b
NEW_SNP:
	646	0.5919	ac
Minsoy_	a	14	g
Minsoy_	t	16	b
Evans__	a	47	b
Evans__	a	12	g
Noir_1_	a	22	g
Archer_	a	19	g
PI20933	a	25	g
PI20933	c	13	b
Peking_	c	13	b
PI20933	a	17	b
Minsoy_	t	8	g
Noir_1_	c	7	g
PI20933	a	8	g
Evans__	a	42	b
Evans__	a	10	g
Noir_1_	c	14	b
NEW_SNP:
	650	1.0000	gt
Minsoy_	g	15	g
Minsoy_	a	33	b
Evans__	g	36	b
Evans__	g	24	g
Noir_1_	g	17	g
Archer_	g	25	g
PI20933	g	29	g
PI20933	t	20	b
Peking_	t	25	b
PI20933	t	25	b
Minsoy_	g	6	g
Noir_1_	g	9	g
PI20933	g	9	g
Evans__	g	35	b
Evans__	g	14	g
Noir_1_	t	27	b
NEW_SNP:
	653	0.9570	ag
Minsoy_	g	15	g
Minsoy_	t	9	b
Evans__	g	37	b
Evans__	g	12	g
Noir_1_	g	12	g
Archer_	g	17	g
PI20933	g	16	g
PI20933	a	12	b
Peking_	a	16	b
PI20933	a	16	b
Minsoy_	g	9	g
Noir_1_	g	6	g
PI20933	g	9	g
Evans__	g	27	b
Evans__	g	10	g
Noir_1_	a	16	b
NEW_SNP:
	665	1.0000	ag
Minsoy_	g	18	g
Minsoy_	a	24	b
Evans__	g	35	b
Evans__	g	16	g
Noir_1_	g	14	g
Archer_	g	13	g
PI20933	g	32	g
PI20933	a	31	b
Peking_	a	42	b
PI20933	a	42	b
Minsoy_	g	9	g
Noir_1_	g	24	g
PI20933	g	10	g
Evans__	g	35	b
Evans__	g	18	g
Noir_1_	a	37	b
NEW_SNP:
	666	1.0000	at
Minsoy_	a	20	g
Minsoy_	a	13	b
Evans__	t	35	b
Evans__	t	15	g
Noir_1_	a	14	g
Archer_	t	10	g
PI20933	a	32	g
PI20933	a	34	b
Peking_	a	29	b
PI20933	a	30	b
Minsoy_	a	8	g
Noir_1_	a	27	g
PI20933	a	12	g
Evans__	t	35	b
Evans__	t	16	g
Noir_1_	a	34	b
NEW_SNP:
	667	1.0000	at
Minsoy_	t	18	g
Minsoy_	t	11	b
Evans__	t	40	b
Evans__	t	14	g
Noir_1_	t	14	g
Archer_	t	7	g
PI20933	t	28	g
PI20933	a	27	b
Peking_	a	28	b
PI20933	a	27	b
Minsoy_	a	8	g
Noir_1_	t	15	g
PI20933	t	13	g
Evans__	t	35	b
Evans__	t	14	g
Noir_1_	a	28	b
NEW_SNP:
	670	0.9945	at
Minsoy_	t	17	g
Minsoy_	a	11	b
Evans__	t	42	b
Evans__	t	16	g
Noir_1_	t	16	g
Archer_	t	11	g
PI20933	t	17	g
PI20933	a	14	b
Peking_	a	16	b
PI20933	a	14	b
Minsoy_	t	11	g
Noir_1_	t	10	g
PI20933	t	11	g
Evans__	t	35	b
Evans__	t	11	g
Noir_1_	a	14	b
NEW_SNP:
	679	0.9886	at
Minsoy_	t	8	g
Minsoy_	t	9	b
Evans__	t	37	b
Evans__	t	7	g
Noir_1_	t	11	g
Archer_	t	8	g
PI20933	t	8	g
PI20933	a	16	b
Peking_	a	19	b
PI20933	a	16	b
Minsoy_	t	10	g
Noir_1_	t	7	g
PI20933	t	8	g
Evans__	t	33	b
Evans__	t	11	g
Noir_1_	a	16	b
NEW_SNP:
	684	0.9999	cg
Minsoy_	c	21	g
Minsoy_	g	11	b
Evans__	c	35	b
Evans__	c	9	g
Noir_1_	c	10	g
Archer_	c	23	g
PI20933	c	25	g
PI20933	g	15	b
Peking_	g	19	b
PI20933	g	13	b
Minsoy_	c	7	g
Noir_1_	c	6	g
PI20933	g	10	g
Evans__	c	33	b
Evans__	c	15	g
Noir_1_	g	16	b
NEW_SNP:
	686	1.0000	at
Minsoy_	t	11	g
Minsoy_	t	11	b
Evans__	t	29	b
Evans__	t	8	g
Noir_1_	t	11	g
Archer_	t	15	g
PI20933	t	18	g
PI20933	a	24	b
Peking_	a	19	b
PI20933	a	24	b
Minsoy_	t	9	g
Noir_1_	t	6	g
PI20933	t	11	g
Evans__	t	23	b
Evans__	t	10	g
Noir_1_	a	24	b
NEW_SNP:
	690	0.8417	ac
Minsoy_	a	10	g
Minsoy_	a	11	b
Evans__	a	26	b
Evans__	a	8	g
Noir_1_	a	7	g
Archer_	a	10	g
PI20933	a	10	g
PI20933	c	13	b
Peking_	c	15	b
PI20933	c	13	b
Minsoy_	a	9	g
Noir_1_	a	9	g
PI20933	a	10	g
Evans__	a	24	b
Evans__	a	8	g
Noir_1_	c	14	b
NEW_SNP:
	693	1.0000	ag
Minsoy_	g	20	g
Minsoy_	a	11	b
Evans__	g	28	b
Evans__	g	12	g
Noir_1_	g	9	g
Archer_	g	14	g
PI20933	g	13	g
PI20933	a	18	b
Peking_	a	19	b
PI20933	a	20	b
Minsoy_	a	7	g
Noir_1_	g	18	g
PI20933	a	8	g
Evans__	g	21	b
Evans__	g	8	g
Noir_1_	a	16	b
NEW_SNP:
	697	1.0000	ct
Minsoy_	c	18	g
Minsoy_	t	27	b
Evans__	c	15	b
Evans__	c	9	g
Noir_1_	c	8	g
Archer_	c	19	g
PI20933	c	21	g
PI20933	t	33	b
Peking_	t	27	b
PI20933	t	33	b
Minsoy_	c	7	g
Noir_1_	c	16	g
PI20933	c	6	g
Evans__	c	21	b
Evans__	c	8	g
Noir_1_	t	33	b
NEW_SNP:
	704	0.9948	at
Minsoy_	t	9	g
Minsoy_	a	24	b
Evans__	t	29	b
Evans__	t	16	g
Noir_1_	t	14	g
Archer_	t	19	g
PI20933	t	25	g
PI20933	-	21	b
Peking_	a	25	b
PI20933	a	20	b
Minsoy_	t	9	g
Noir_1_	t	13	g
PI20933	t	13	g
Evans__	t	26	b
Evans__	t	18	g
Noir_1_	-	20	b
NEW_SNP:
	715	0.9879	ag
Minsoy_	g	18	g
Minsoy_	g	17	b
Evans__	g	47	b
Evans__	g	6	g
Noir_1_	g	9	g
Archer_	g	29	g
PI20933	g	15	g
PI20933	a	20	b
Peking_	a	17	b
PI20933	a	15	b
Minsoy_	g	6	g
Noir_1_	g	12	g
PI20933	g	12	g
Evans__	g	44	b
Evans__	g	13	g
Noir_1_	a	15	b
NEW_SNP:
	719	1.0000	ct
Minsoy_	t	31	g
Minsoy_	c	20	b
Evans__	t	26	b
Evans__	t	7	g
Noir_1_	t	14	g
Archer_	t	9	g
PI20933	t	11	g
PI20933	c	19	b
Peking_	c	19	b
PI20933	c	19	b
Minsoy_	t	11	g
Noir_1_	t	13	g
PI20933	t	10	g
Evans__	t	26	b
Evans__	t	9	g
Noir_1_	c	19	b
NEW_SNP:
	720	1.0000	ct
Minsoy_	t	32	g
Minsoy_	t	13	b
Evans__	c	26	b
Evans__	c	6	g
Noir_1_	t	13	g
Archer_	c	8	g
PI20933	t	13	g
PI20933	t	13	b
Peking_	t	13	b
PI20933	t	13	b
Minsoy_	c	9	g
Noir_1_	t	13	g
PI20933	t	11	g
Evans__	c	26	b
Evans__	c	9	g
Noir_1_	t	14	b
NEW_SNP:
	721	0.9875	gt
Minsoy_	g	25	g
Minsoy_	t	13	b
Evans__	g	29	b
Evans__	g	9	g
Noir_1_	g	15	g
Archer_	g	6	g
PI20933	g	18	g
PI20933	t	13	b
Peking_	t	11	b
PI20933	t	15	b
Minsoy_	g	7	g
Noir_1_	g	6	g
PI20933	g	9	g
Evans__	g	26	b
Evans__	g	9	g
Noir_1_	t	13	b
NEW_SNP:
	728	0.9922	ag
Minsoy_	g	13	g
Minsoy_	a	11	b
Evans__	g	35	b
Evans__	g	8	g
Noir_1_	g	8	g
Archer_	g	9	g
PI20933	g	9	g
PI20933	a	13	b
Peking_	a	13	b
PI20933	a	15	b
Minsoy_	g	8	g
Noir_1_	g	8	g
PI20933	g	8	g
Evans__	g	30	b
Evans__	g	8	g
Noir_1_	a	15	b
NEW_SNP:
	738	0.9889	ac
Minsoy_	a	10	g
Minsoy_	c	13	b
Evans__	a	35	b
Evans__	a	8	g
Noir_1_	a	9	g
Archer_	a	9	g
PI20933	-	8	g
PI20933	c	14	b
Peking_	c	14	b
PI20933	a	13	b
Minsoy_	a	9	g
Noir_1_	c	10	g
PI20933	a	8	g
Evans__	a	29	b
Evans__	a	12	g
Noir_1_	c	13	b
NEW_SNP:
	742	1.0000	gt
Minsoy_	g	14	g
Minsoy_	t	24	b
Evans__	g	50	b
Evans__	g	21	g
Noir_1_	t	6	g
Archer_	g	11	g
PI20933	g	11	g
PI20933	t	24	b
Peking_	t	20	b
PI20933	t	16	b
Minsoy_	g	9	g
Noir_1_	g	6	g
PI20933	t	6	g
Evans__	g	37	b
Evans__	g	14	g
Noir_1_	t	15	b
NEW_SNP:
	745	0.9998	ac
Minsoy_	a	9	g
Minsoy_	c	13	b
Evans__	a	44	b
Evans__	a	9	g
Noir_1_	a	8	g
Archer_	a	8	g
PI20933	a	9	g
PI20933	c	15	b
Peking_	c	15	b
PI20933	c	13	b
Minsoy_	a	7	g
Noir_1_	-	14	g
PI20933	c	7	g
Evans__	a	37	b
Evans__	a	7	g
Noir_1_	c	15	b
NEW_SNP:
	751	1.0000	gt
Minsoy_	t	9	g
Minsoy_	g	13	b
Evans__	t	41	b
Evans__	t	6	g
Noir_1_	t	7	g
Archer_	t	4	g
PI20933	t	6	g
PI20933	g	16	b
Peking_	g	16	b
PI20933	g	13	b
Minsoy_	g	8	g
Noir_1_	c	8	g
PI20933	g	9	g
Evans__	t	37	b
Evans__	t	7	g
Noir_1_	g	16	b
NEW_SNP:
	760	0.9675	ct
Minsoy_	t	14	g
Minsoy_	g	13	b
Evans__	t	41	b
Evans__	t	13	g
Noir_1_	t	6	g
Archer_	t	14	g
PI20933	t	14	g
PI20933	c	14	b
Peking_	c	15	b
PI20933	c	13	b
Minsoy_	t	4	g
Noir_1_	t	9	g
PI20933	t	14	g
Evans__	t	42	b
Evans__	t	8	g
Noir_1_	c	19	b
NEW_SNP:
	763	1.0000	gt
Minsoy_	a	10	g
Minsoy_	t	14	b
Evans__	t	42	b
Noir_1_	t	6	g
Archer_	g	11	g
PI20933	t	13	g
PI20933	g	17	b
Peking_	g	18	b
PI20933	g	11	b
Minsoy_	t	8	g
Noir_1_	t	13	g
PI20933	g	8	g
Evans__	t	42	b
Evans__	t	4	g
Noir_1_	g	18	b
NEW_SNP:
	767	1.0000	gt
Minsoy_	t	11	b
PI20933	g	15	b
Evans__	t	41	b
Minsoy_	a	6	g
PI20933	g	6	g
Noir_1_	t	6	g
Archer_	g	8	g
Evans__	t	37	b
PI20933	g	6	g
PI20933	g	15	b
Evans__	t	6	g
Peking_	g	15	b
Noir_1_	g	15	b
NEW_SNP:
	778	0.9984	ag
Minsoy_	a	12	b
PI20933	a	13	b
Evans__	g	33	b
Minsoy_	g	6	g
Noir_1_	g	9	g
Archer_	g	8	g
Evans__	g	21	b
PI20933	g	9	g
Evans__	c	7	g
PI20933	a	13	b
Peking_	a	13	b
Noir_1_	a	13	b
NEW_SNP:
	783	1.0000	at
Minsoy_	a	19	b
PI20933	a	25	b
Evans__	t	33	b
Minsoy_	t	9	g
Noir_1_	t	6	g
Archer_	t	8	g
Evans__	t	33	b
PI20933	-	8	g
Evans__	t	10	g
PI20933	a	25	b
Peking_	a	25	b
Noir_1_	a	25	b
NEW_SNP:
	785	0.9229	at
Minsoy_	a	10	b
PI20933	a	10	b
Evans__	t	33	b
Minsoy_	t	9	g
Noir_1_	t	10	g
Archer_	t	10	g
Evans__	t	33	b
PI20933	t	12	g
Evans__	t	9	g
PI20933	a	10	b
Peking_	a	10	b
Noir_1_	a	10	b
NEW_SNP:
	792	1.0000	gt
Minsoy_	g	14	b
PI20933	t	21	b
Evans__	g	42	b
Noir_1_	g	8	g
Evans__	g	44	b
Evans__	g	9	g
PI20933	t	19	b
Peking_	t	21	b
Noir_1_	t	21	b
NEW_SNP:
	797	1.0000	gt
Minsoy_	g	13	b
PI20933	t	21	b
Evans__	g	42	b
Noir_1_	g	9	g
Evans__	g	32	b
Evans__	g	9	g
PI20933	t	18	b
Peking_	t	21	b
Noir_1_	t	21	b
NEW_SNP:
	800	0.9999	ag
Minsoy_	a	10	b
PI20933	a	13	b
Evans__	g	33	b
Noir_1_	g	7	g
Evans__	g	22	b
Evans__	c	7	g
PI20933	a	12	b
Peking_	a	16	b
Noir_1_	a	16	b
NEW_SNP:
	803	0.9999	ct
Minsoy_	t	16	b
PI20933	t	23	b
Evans__	c	15	b
Noir_1_	c	8	g
Evans__	c	11	b
Evans__	c	7	g
PI20933	t	22	b
Peking_	t	24	b
Noir_1_	t	16	b
NEW_SNP:
	813	0.8004	gt
Minsoy_	g	17	b
PI20933	t	17	b
Evans__	g	37	b
Noir_1_	g	7	g
Evans__	g	33	b
Evans__	g	6	g
PI20933	t	13	b
Peking_	t	13	b
Noir_1_	-	16	b
NEW_SNP:
	820	0.9999	at
Minsoy_	a	13	b
PI20933	a	21	b
Evans__	t	41	b
Noir_1_	t	7	g
Evans__	t	41	b
Evans__	t	12	g
PI20933	a	15	b
Peking_	a	11	b
Noir_1_	a	11	b
NEW_SNP:
	824	1.0000	at
Minsoy_	a	19	b
PI20933	a	21	b
Evans__	t	35	b
Noir_1_	a	7	g
Evans__	t	35	b
Evans__	t	8	g
PI20933	a	18	b
Peking_	a	18	b
Noir_1_	a	19	b
NEW_SNP:
	828	1.0000	at
Minsoy_	a	20	b
PI20933	a	33	b
Evans__	t	37	b
Noir_1_	t	8	g
Evans__	t	35	b
Evans__	t	9	g
PI20933	a	23	b
Peking_	a	21	b
Noir_1_	a	18	b
NEW_SNP:
	830	1.0000	gt
Minsoy_	g	16	b
PI20933	g	19	b
Evans__	t	35	b
Noir_1_	t	4	g
Evans__	t	35	b
Evans__	t	10	g
PI20933	g	21	b
Peking_	g	21	b
Noir_1_	g	33	b
NEW_SNP:
	838	1.0000	ct
Minsoy_	c	27	b
PI20933	c	24	b
Evans__	t	41	b
Noir_1_	t	12	g
Evans__	t	42	b
Evans__	c	6	g
PI20933	c	33	b
Peking_	c	33	b
Noir_1_	c	33	b
NEW_SNP:
	842	0.9995	a-
Minsoy_	-	11	b
PI20933	a	21	b
Evans__	-	44	b
Noir_1_	-	8	g
Evans__	-	44	b
Evans__	-	7	g
PI20933	a	13	b
Peking_	a	15	b
Noir_1_	a	15	b
NEW_SNP:
	847	1.0000	at
Minsoy_	t	36	b
PI20933	t	48	b
Evans__	a	37	b
Noir_1_	t	19	g
Evans__	a	44	b
Evans__	a	7	g
PI20933	t	48	b
Peking_	t	48	b
Noir_1_	t	48	b
NEW_SNP:
	848	1.0000	a-
Minsoy_	-	26	b
PI20933	a	21	b
Evans__	-	37	b
Noir_1_	-	11	g
Evans__	-	44	b
Evans__	-	5	g
PI20933	a	21	b
Peking_	a	21	b
Noir_1_	a	21	b
NEW_SNP:
	873	0.9997	ag
Minsoy_	a	12	b
PI20933	a	18	b
Evans__	g	21	b
Noir_1_	a	7	g
Evans__	g	15	b
Evans__	g	4	g
PI20933	a	15	b
Peking_	a	15	b
Noir_1_	a	13	b
NEW_SNP:
	876	0.9989	ag
Minsoy_	a	14	b
PI20933	a	18	b
Evans__	g	21	b
Noir_1_	a	8	g
Evans__	g	16	b
Evans__	a	4	g
PI20933	a	11	b
Peking_	a	16	b
Noir_1_	a	18	b
NEW_SNP:
	888	1.0000	ct
Minsoy_	t	10	b
PI20933	t	22	b
Evans__	c	35	b
Noir_1_	c	4	g
Evans__	c	26	b
Evans__	c	7	g
PI20933	t	24	b
Peking_	t	21	b
Noir_1_	t	19	b
NEW_SNP:
	891	0.9997	gt
Minsoy_	a	8	b
PI20933	t	18	b
Evans__	g	35	b
Noir_1_	g	6	g
Evans__	g	33	b
Evans__	g	4	g
PI20933	t	16	b
Peking_	t	15	b
Noir_1_	t	18	b
NEW_SNP:
	904	0.9990	ac
Minsoy_	c	14	b
PI20933	c	11	b
Evans__	a	21	b
Noir_1_	a	10	g
Evans__	a	17	b
PI20933	c	11	b
Noir_1_	c	11	b
Peking_	c	11	b
NEW_SNP:
	908	1.0000	at
Minsoy_	a	13	b
PI20933	a	27	b
Evans__	t	33	b
Noir_1_	t	8	g
Evans__	t	29	b
PI20933	a	20	b
Noir_1_	a	18	b
Peking_	a	17	b
NEW_SNP:
	910	1.0000	at
Minsoy_	a	19	b
PI20933	a	22	b
Evans__	t	33	b
Evans__	t	25	b
PI20933	a	16	b
Noir_1_	a	16	b
Peking_	a	16	b
NEW_SNP:
	912	0.9970	at
Minsoy_	a	10	b
PI20933	a	10	b
Evans__	t	33	b
Evans__	t	19	b
PI20933	a	11	b
Noir_1_	a	10	b
Peking_	a	9	b
NEW_SNP:
	913	0.9563	ag
Minsoy_	a	10	b
PI20933	a	10	b
Evans__	g	33	b
Evans__	g	14	b
PI20933	a	11	b
Noir_1_	a	10	b
Peking_	t	9	b
NEW_SNP:
	916	0.9996	ag
Minsoy_	a	10	b
PI20933	a	13	b
Evans__	g	41	b
Evans__	g	24	b
PI20933	a	13	b
Noir_1_	a	10	b
Peking_	a	12	b
NEW_SNP:
	928	1.0000	ct
Minsoy_	c	15	b
PI20933	c	15	b
Evans__	t	41	b
Evans__	t	42	b
PI20933	c	13	b
Noir_1_	c	16	b
Peking_	c	13	b
NEW_SNP:
	930	0.9997	gt
Minsoy_	t	10	b
PI20933	t	13	b
Evans__	g	41	b
Evans__	g	44	b
PI20933	t	11	b
Noir_1_	t	12	b
Peking_	t	13	b
NEW_SNP:
	938	0.9977	gt
Minsoy_	g	11	b
PI20933	g	10	b
Evans__	t	27	b
Evans__	t	22	b
PI20933	g	11	b
Noir_1_	g	10	b
Peking_	g	9	b
NEW_SNP:
	946	0.9966	at
Minsoy_	t	14	b
PI20933	t	13	b
Evans__	a	37	b
Evans__	a	29	b
PI20933	t	16	b
Noir_1_	a	12	b
Peking_	t	12	b
NEW_SNP:
	949	0.9822	ac
Minsoy_	c	13	b
PI20933	a	11	b
Evans__	a	37	b
Evans__	a	33	b
PI20933	c	11	b
Noir_1_	c	12	b
Peking_	c	12	b
NEW_SNP:
	956	1.0000	gt
Minsoy_	g	17	b
PI20933	g	17	b
Evans__	t	29	b
Evans__	t	29	b
PI20933	g	17	b
Noir_1_	g	23	b
Peking_	g	18	b
NEW_SNP:
	961	0.9997	gt
Minsoy_	t	11	b
PI20933	t	14	b
Evans__	g	29	b
Evans__	g	23	b
PI20933	t	13	b
Noir_1_	t	11	b
Peking_	t	11	b
NEW_SNP:
	963	0.9998	ag
Minsoy_	g	10	b
PI20933	a	19	b
Evans__	g	29	b
Evans__	g	22	b
PI20933	a	16	b
Noir_1_	a	16	b
Peking_	a	16	b
NEW_SNP:
	969	1.0000	ag
Minsoy_	a	15	b
PI20933	a	26	b
Evans__	g	30	b
Evans__	g	24	b
PI20933	a	24	b
Noir_1_	a	19	b
Peking_	a	24	b
NEW_SNP:
	982	0.9524	gt
Minsoy_	t	22	b
PI20933	t	31	b
Evans__	g	30	b
Evans__	g	21	b
PI20933	t	21	b
Noir_1_	t	31	b
Peking_	t	25	b
NEW_SNP:
	985	0.9694	ag
Minsoy_	a	24	b
PI20933	a	44	b
Evans__	g	29	b
Evans__	g	24	b
PI20933	a	32	b
Noir_1_	a	37	b
Peking_	a	31	b
NEW_SNP:
	989	0.9610	at
Minsoy_	a	22	b
PI20933	t	13	b
Evans__	t	32	b
Evans__	t	32	b
PI20933	a	14	b
Noir_1_	t	12	b
Peking_	a	13	b
NEW_SNP:
	992	0.9984	ac
Minsoy_	c	24	b
PI20933	c	16	b
Evans__	a	22	b
Evans__	a	19	b
PI20933	c	24	b
Noir_1_	c	19	b
Peking_	c	19	b
NEW_SNP:
	994	0.9976	at
Minsoy_	a	18	b
PI20933	a	18	b
Evans__	t	32	b
Evans__	a	7	b
PI20933	a	15	b
Noir_1_	a	13	b
Peking_	a	12	b
NEW_SNP:
	998	0.9996	ct
Minsoy_	c	11	b
PI20933	t	17	b
Evans__	c	24	b
Evans__	c	16	b
PI20933	t	15	b
Noir_1_	t	15	b
Peking_	t	17	b
NEW_SNP:
	1002	0.9979	ct
Minsoy_	t	12	b
PI20933	t	13	b
Evans__	c	42	b
Evans__	c	29	b
PI20933	t	15	b
Noir_1_	c	11	b
Peking_	t	17	b
NEW_SNP:
	1004	0.9999	ag
Minsoy_	a	11	b
PI20933	a	13	b
Evans__	g	28	b
Evans__	g	17	b
PI20933	a	16	b
Noir_1_	a	12	b
Peking_	a	16	b
NEW_SNP:
	1006	0.9991	at
Minsoy_	a	12	b
PI20933	a	12	b
Evans__	t	28	b
Evans__	t	20	b
PI20933	a	11	b
Noir_1_	a	10	b
Peking_	a	10	b
NEW_SNP:
	1015	1.0000	ct
Minsoy_	c	17	b
PI20933	c	9	b
Evans__	t	26	b
Evans__	t	42	b
PI20933	c	13	b
Noir_1_	c	14	b
Peking_	c	15	b
NEW_SNP:
	1017	0.9957	ct
Minsoy_	t	12	b
PI20933	c	9	b
Evans__	c	16	b
Evans__	c	24	b
PI20933	t	16	b
Noir_1_	t	10	b
Peking_	t	16	b
NEW_SNP:
	1022	0.9998	ag
Minsoy_	a	13	b
PI20933	a	19	b
Evans__	g	23	b
Evans__	g	15	b
PI20933	a	16	b
Noir_1_	a	19	b
Peking_	a	16	b
NEW_SNP:
	1024	0.9325	a-
Minsoy_	-	10	b
PI20933	a	10	b
Evans__	-	23	b
Evans__	-	10	b
PI20933	a	10	b
Noir_1_	a	9	b
Peking_	a	10	b
NEW_SNP:
	1028	0.9707	gt
Minsoy_	t	7	b
PI20933	t	10	b
Evans__	g	20	b
Evans__	g	33	b
PI20933	t	48	b
Noir_1_	t	27	b
Peking_	t	31	b
NEW_SNP:
	1029	0.9882	ct
Minsoy_	t	7	b
PI20933	t	9	b
Evans__	c	24	b
Evans__	c	33	b
PI20933	t	48	b
Noir_1_	t	39	b
Peking_	t	31	b
