# Supplementary material for: SNP-PHAGE – High throughput SNP discovery pipeline
Source: BMC Bioinformatics. 2006 Oct 23;7:468. doi: 10.1186/1471-2105-7-468 (PMC1626092; doi:10.1186/1471-2105-7-468)
Supplement: Additional file 2 — Test dataset. This compressed file contains test data for recreating the demo website. It contains the database table entries and chromatogram files to test for proper installation of all functionalities provided. [file 1471-2105-7-468-S2.gz › test_data/AfterAnalysisStore/polyoutput/cult015501.out1]

NEW_SNPNEW_SNP:

NEW_SNP	229	0.7511	ag
Peking_		g	g	27
Minsoy_		g	g	36
Noir_1_		g	g	37
Evans__		g	g	44
PI20933		g	g	47
Archer_		a	g	46

NEW_SNP	233	0.5503	ac
Peking_		t	g	8
Minsoy_		a	g	30
Evans__		a	g	30
Evans__		a	g	42
Noir_1_		a	g	17
PI20933		a	g	42
Archer_		c	g	42

NEW_SNP	289	0.9998	ag
Peking_		g	g	22
Minsoy_		g	g	35
Evans__		a	g	42
Evans__		a	g	38
Noir_1_		g	g	37
PI20933		g	g	42
Archer_		g	g	35

NEW_SNP	377	0.7203	ac
Peking_		c	g	39
Minsoy_		a	g	37
Evans__		a	g	35
Evans__		a	g	41
Noir_1_		a	g	35
PI20933		a	g	42
Archer_		a	g	35

NEW_SNP	481	1.0000	gt
Peking_		g	g	11
Minsoy_		g	g	47
Evans__		t	g	42
Evans__		t	g	43
Noir_1_		g	g	29
Archer_		g	g	42
PI20933		g	g	42
PI20933		g	g	42

NEW_SNP	505	0.9467	ag
Peking_		g	g	9
Minsoy_		g	g	56
Evans__		g	g	56
Evans__		g	g	37
Noir_1_		g	g	37
Archer_		g	g	56
PI20933		g	g	47
PI20933		g	g	47

NEW_SNP	572	1.0000	ct
Minsoy_		c	g	17
Evans__		c	g	24
Evans__		c	g	21
Noir_1_		c	g	28
Archer_		c	g	28
PI20933		c	g	28
PI20933		c	g	28
Peking_		t	b	31

NEW_SNP	583	0.8217	gt
Minsoy_		t	g	32
Evans__		t	b	29
Evans__		t	g	30
Noir_1_		t	g	33
Archer_		t	g	24
PI20933		t	g	15
PI20933		t	g	15
Peking_		g	b	11

NEW_SNP	601	1.0000	ag
Minsoy_		g	g	10
Evans__		a	b	33
Evans__		a	b	33
Noir_1_		g	g	27
Archer_		a	g	18
PI20933		g	g	20
PI20933		g	g	20
Peking_		a	b	12

NEW_SNP	603	0.9997	ac
Minsoy_		a	g	14
Evans__		a	b	18
Evans__		a	g	29
Noir_1_		c	b	22
Archer_		a	g	22
PI20933		a	g	19
PI20933		a	g	19
Peking_		c	b	18

NEW_SNP	605	0.8562	ac
Minsoy_		a	g	32
Evans__		a	b	30
Evans__		a	g	40
Noir_1_		a	g	30
Archer_		a	g	37
PI20933		a	g	31
PI20933		a	g	31
Peking_		c	b	12

NEW_SNP	617	1.0000	at
Minsoy_		t	g	32
Evans__		t	b	25
Evans__		t	g	29
Noir_1_		a	b	25
Archer_		t	g	29
PI20933		t	g	32
PI20933		t	g	32
Peking_		a	b	24

NEW_SNP	619	1.0000	ag
Minsoy_		g	g	28
Evans__		g	g	20
Evans__		g	g	25
Noir_1_		a	b	27
Archer_		g	g	29
PI20933		g	g	32
PI20933		a	b	33
Peking_		a	b	25

NEW_SNP	631	1.0000	gt
Minsoy_		g	b	24
Evans__		t	b	30
Evans__		t	b	30
Noir_1_		g	b	16
Archer_		t	g	10
PI20933		g	b	15
PI20933		g	b	16
Peking_		g	b	13

NEW_SNP	642	0.9992	gt
Minsoy_		t	g	27
Evans__		t	b	42
Evans__		t	b	42
Noir_1_		t	g	24
Archer_		t	g	21
PI20933		t	g	25
PI20933		t	g	25
Peking_		g	b	21

NEW_SNP	646	0.5919	ac
Minsoy_		t	b	16
Evans__		a	b	47
Evans__		a	b	47
Noir_1_		a	g	22
Archer_		a	g	19
PI20933		a	g	25
PI20933		a	g	25
Peking_		c	b	13

NEW_SNP	650	1.0000	gt
Minsoy_		a	b	33
Evans__		g	b	36
Evans__		g	b	36
Noir_1_		t	b	27
Archer_		g	g	25
PI20933		g	g	29
PI20933		g	g	29
Peking_		t	b	25

NEW_SNP	653	0.9570	ag
Minsoy_		g	g	15
Evans__		g	b	37
Evans__		g	b	37
Noir_1_		a	b	16
Archer_		g	g	17
PI20933		g	g	16
PI20933		g	g	16
Peking_		a	b	16

NEW_SNP	665	1.0000	ag
Minsoy_		a	b	24
Evans__		g	b	35
Evans__		g	b	35
Noir_1_		a	b	37
Archer_		g	g	13
PI20933		g	g	32
PI20933		a	b	42
Peking_		a	b	42

NEW_SNP	666	1.0000	at
Minsoy_		a	g	20
Evans__		t	b	35
Evans__		t	b	35
Noir_1_		a	b	34
Archer_		t	g	10
PI20933		a	b	34
PI20933		a	g	32
Peking_		a	b	29

NEW_SNP	667	1.0000	at
Minsoy_		t	g	18
Evans__		t	b	40
Evans__		t	b	40
Noir_1_		a	b	28
Archer_		t	g	7
PI20933		t	g	28
PI20933		t	g	28
Peking_		a	b	28

NEW_SNP	670	0.9945	at
Minsoy_		t	g	17
Evans__		t	b	42
Evans__		t	b	42
Noir_1_		t	g	16
Archer_		t	g	11
PI20933		t	g	17
PI20933		t	g	17
Peking_		a	b	16

NEW_SNP	679	0.9886	at
Minsoy_		t	b	9
Evans__		t	b	37
Evans__		t	b	37
Noir_1_		a	b	16
Archer_		t	g	8
PI20933		a	b	16
PI20933		a	b	16
Peking_		a	b	19

NEW_SNP	684	0.9999	cg
Minsoy_		c	g	21
Evans__		c	b	35
Evans__		c	b	35
Noir_1_		g	b	16
Archer_		c	g	23
PI20933		c	g	25
PI20933		c	g	25
Peking_		g	b	19

NEW_SNP	686	1.0000	at
Minsoy_		t	g	11
Evans__		t	b	29
Evans__		t	b	29
Noir_1_		a	b	24
Archer_		t	g	15
PI20933		a	b	24
PI20933		a	b	24
Peking_		a	b	19

NEW_SNP	690	0.8417	ac
Minsoy_		a	b	11
Evans__		a	b	26
Evans__		a	b	26
Noir_1_		c	b	14
Archer_		a	g	10
PI20933		c	b	13
PI20933		c	b	13
Peking_		c	b	15

NEW_SNP	693	1.0000	ag
Minsoy_		g	g	20
Evans__		g	b	28
Evans__		g	b	28
Noir_1_		a	b	16
Archer_		g	g	14
PI20933		a	b	18
PI20933		a	b	20
Peking_		a	b	19

NEW_SNP	697	1.0000	ct
Minsoy_		t	b	27
Evans__		c	b	15
Evans__		c	b	15
Noir_1_		t	b	33
Archer_		c	g	19
PI20933		t	b	33
PI20933		t	b	33
Peking_		t	b	27

NEW_SNP	704	0.9948	at
Minsoy_		a	b	24
Evans__		t	b	29
Evans__		t	b	29
Noir_1_		-	b	20
Archer_		t	g	19
PI20933		t	g	25
PI20933		t	g	25
Peking_		a	b	25

NEW_SNP	715	0.9879	ag
Minsoy_		g	g	18
Evans__		g	b	47
Evans__		g	b	47
Noir_1_		a	b	15
Archer_		g	g	29
PI20933		a	b	20
PI20933		g	g	15
Peking_		a	b	17

NEW_SNP	719	1.0000	ct
Minsoy_		t	g	31
Evans__		t	b	26
Evans__		t	b	26
Noir_1_		c	b	19
Archer_		t	g	9
PI20933		c	b	19
PI20933		c	b	19
Peking_		c	b	19

NEW_SNP	720	1.0000	ct
Minsoy_		t	g	32
Evans__		c	b	26
Evans__		c	b	26
Noir_1_		t	b	14
Archer_		c	g	8
PI20933		t	g	13
PI20933		t	g	13
Peking_		t	b	13

NEW_SNP	721	0.9875	gt
Minsoy_		g	g	25
Evans__		g	b	29
Evans__		g	b	29
Noir_1_		g	g	15
Archer_		g	g	6
PI20933		g	g	18
PI20933		g	g	18
Peking_		t	b	11

NEW_SNP	728	0.9922	ag
Minsoy_		g	g	13
Evans__		g	b	35
Evans__		g	b	35
Noir_1_		a	b	15
Archer_		g	g	9
PI20933		a	b	13
PI20933		a	b	15
Peking_		a	b	13

NEW_SNP	738	0.9889	ac
Minsoy_		c	b	13
Evans__		a	b	35
Evans__		a	b	35
Noir_1_		c	b	13
Archer_		a	g	9
PI20933		c	b	14
PI20933		a	b	13
Peking_		c	b	14

NEW_SNP	742	1.0000	gt
Minsoy_		t	b	24
Evans__		g	b	50
Evans__		g	b	50
Noir_1_		t	b	15
Archer_		g	g	11
PI20933		t	b	24
PI20933		t	b	16
Peking_		t	b	20

NEW_SNP	745	0.9998	ac
Minsoy_		c	b	13
Evans__		a	b	44
Evans__		a	b	44
Noir_1_		c	b	15
Archer_		a	g	8
PI20933		c	b	15
PI20933		c	b	13
Peking_		c	b	15

NEW_SNP	751	1.0000	gt
Minsoy_		g	b	13
Evans__		t	b	41
Evans__		t	b	41
Noir_1_		g	b	16
Archer_		t	g	4
PI20933		g	b	16
PI20933		g	b	13
Peking_		g	b	16

NEW_SNP	760	0.9675	ct
Minsoy_		t	g	14
Evans__		t	b	41
Evans__		t	b	41
Noir_1_		c	b	19
Archer_		t	g	14
PI20933		t	g	14
PI20933		t	g	14
Peking_		c	b	15

NEW_SNP	763	1.0000	gt
Minsoy_		t	b	14
Evans__		t	b	42
Noir_1_		g	b	18
Archer_		g	g	11
PI20933		g	b	17
PI20933		t	g	13
Peking_		g	b	18

NEW_SNP	767	1.0000	gt
Minsoy_		t	b	11
PI20933		g	b	15
PI20933		g	b	15
Evans__		t	b	41
Noir_1_		g	b	15
Archer_		g	g	8
Peking_		g	b	15

NEW_SNP	778	0.9984	ag
Minsoy_		a	b	12
PI20933		a	b	13
Evans__		g	b	33
Noir_1_		a	b	13
Archer_		g	g	8
Peking_		a	b	13

NEW_SNP	783	1.0000	at
Minsoy_		a	b	19
PI20933		a	b	25
Evans__		t	b	33
Noir_1_		a	b	25
Archer_		t	g	8
Peking_		a	b	25

NEW_SNP	785	0.9229	at
Minsoy_		a	b	10
PI20933		t	g	12
Evans__		t	b	33
Noir_1_		t	g	10
Archer_		t	g	10
Peking_		a	b	10

NEW_SNP	792	1.0000	gt
Minsoy_		g	b	14
PI20933		t	b	21
Evans__		g	b	42
Noir_1_		t	b	21
Peking_		t	b	21

NEW_SNP	797	1.0000	gt
Minsoy_		g	b	13
PI20933		t	b	21
Evans__		g	b	42
Noir_1_		t	b	21
Peking_		t	b	21

NEW_SNP	800	0.9999	ag
Minsoy_		a	b	10
PI20933		a	b	13
Evans__		g	b	33
Noir_1_		a	b	16
Peking_		a	b	16

NEW_SNP	803	0.9999	ct
Minsoy_		t	b	16
PI20933		t	b	23
Evans__		c	b	15
Noir_1_		t	b	16
Peking_		t	b	24

NEW_SNP	813	0.8004	gt
Minsoy_		g	b	17
PI20933		t	b	17
Evans__		g	b	37
Noir_1_		-	b	16
Peking_		t	b	13

NEW_SNP	820	0.9999	at
Minsoy_		a	b	13
PI20933		a	b	21
Evans__		t	b	41
Noir_1_		a	b	11
Peking_		a	b	11

NEW_SNP	824	1.0000	at
Minsoy_		a	b	19
PI20933		a	b	21
Evans__		t	b	35
Noir_1_		a	b	19
Peking_		a	b	18

NEW_SNP	828	1.0000	at
Minsoy_		a	b	20
PI20933		a	b	33
Evans__		t	b	37
Noir_1_		a	b	18
Peking_		a	b	21

NEW_SNP	830	1.0000	gt
Minsoy_		g	b	16
PI20933		g	b	19
Evans__		t	b	35
Noir_1_		g	b	33
Peking_		g	b	21

NEW_SNP	838	1.0000	ct
Minsoy_		c	b	27
PI20933		c	b	24
Evans__		t	b	41
Noir_1_		c	b	33
Peking_		c	b	33

NEW_SNP	842	0.9995	a-
Minsoy_		-	b	11
PI20933		a	b	21
Evans__		-	b	44
Noir_1_		a	b	15
Peking_		a	b	15

NEW_SNP	847	1.0000	at
Minsoy_		t	b	36
PI20933		t	b	48
Evans__		a	b	37
Noir_1_		t	b	48
Peking_		t	b	48

NEW_SNP	848	1.0000	a-
Minsoy_		-	b	26
PI20933		a	b	21
Evans__		-	b	37
Noir_1_		a	b	21
Peking_		a	b	21

NEW_SNP	873	0.9997	ag
Minsoy_		a	b	12
PI20933		a	b	18
Evans__		g	b	21
Noir_1_		a	b	13
Peking_		a	b	15

NEW_SNP	876	0.9989	ag
Minsoy_		a	b	14
PI20933		a	b	18
Evans__		g	b	21
Noir_1_		a	b	18
Peking_		a	b	16

NEW_SNP	888	1.0000	ct
Minsoy_		t	b	10
PI20933		t	b	22
Evans__		c	b	35
Noir_1_		t	b	19
Peking_		t	b	21

NEW_SNP	891	0.9997	gt
Minsoy_		a	b	8
PI20933		t	b	18
Evans__		g	b	35
Noir_1_		t	b	18
Peking_		t	b	15

NEW_SNP	904	0.9990	ac
Minsoy_		c	b	14
PI20933		c	b	11
Evans__		a	b	21
Noir_1_		c	b	11
Peking_		c	b	11

NEW_SNP	908	1.0000	at
Minsoy_		a	b	13
PI20933		a	b	27
Evans__		t	b	33
Noir_1_		a	b	18
Peking_		a	b	17

NEW_SNP	910	1.0000	at
Minsoy_		a	b	19
PI20933		a	b	22
Evans__		t	b	33
Noir_1_		a	b	16
Peking_		a	b	16

NEW_SNP	912	0.9970	at
Minsoy_		a	b	10
PI20933		a	b	10
Evans__		t	b	33
Noir_1_		a	b	10
Peking_		a	b	9

NEW_SNP	913	0.9563	ag
Minsoy_		a	b	10
PI20933		a	b	10
Evans__		g	b	33
Noir_1_		a	b	10
Peking_		t	b	9

NEW_SNP	916	0.9996	ag
Minsoy_		a	b	10
PI20933		a	b	13
Evans__		g	b	41
Noir_1_		a	b	10
Peking_		a	b	12

NEW_SNP	928	1.0000	ct
Minsoy_		c	b	15
PI20933		c	b	15
Evans__		t	b	41
Noir_1_		c	b	16
Peking_		c	b	13

NEW_SNP	930	0.9997	gt
Minsoy_		t	b	10
PI20933		t	b	13
Evans__		g	b	41
Noir_1_		t	b	12
Peking_		t	b	13

NEW_SNP	938	0.9977	gt
Minsoy_		g	b	11
PI20933		g	b	10
Evans__		t	b	27
Noir_1_		g	b	10
Peking_		g	b	9

NEW_SNP	946	0.9966	at
Minsoy_		t	b	14
PI20933		t	b	13
Evans__		a	b	37
Noir_1_		a	b	12
Peking_		t	b	12

NEW_SNP	949	0.9822	ac
Minsoy_		c	b	13
PI20933		a	b	11
Evans__		a	b	37
Noir_1_		c	b	12
Peking_		c	b	12

NEW_SNP	956	1.0000	gt
Minsoy_		g	b	17
PI20933		g	b	17
Evans__		t	b	29
Noir_1_		g	b	23
Peking_		g	b	18

NEW_SNP	961	0.9997	gt
Minsoy_		t	b	11
PI20933		t	b	14
Evans__		g	b	29
Noir_1_		t	b	11
Peking_		t	b	11

NEW_SNP	963	0.9998	ag
Minsoy_		g	b	10
PI20933		a	b	19
Evans__		g	b	29
Noir_1_		a	b	16
Peking_		a	b	16

NEW_SNP	969	1.0000	ag
Minsoy_		a	b	15
PI20933		a	b	26
Evans__		g	b	30
Noir_1_		a	b	19
Peking_		a	b	24

NEW_SNP	982	0.9524	gt
Minsoy_		t	b	22
PI20933		t	b	31
Evans__		g	b	30
Noir_1_		t	b	31
Peking_		t	b	25

NEW_SNP	985	0.9694	ag
Minsoy_		a	b	24
PI20933		a	b	44
Evans__		g	b	29
Noir_1_		a	b	37
Peking_		a	b	31

NEW_SNP	989	0.9610	at
Minsoy_		a	b	22
PI20933		t	b	13
Evans__		t	b	32
Noir_1_		t	b	12
Peking_		a	b	13

NEW_SNP	992	0.9984	ac
Minsoy_		c	b	24
PI20933		c	b	16
Evans__		a	b	22
Noir_1_		c	b	19
Peking_		c	b	19

NEW_SNP	994	0.9976	at
Minsoy_		a	b	18
PI20933		a	b	18
Evans__		t	b	32
Noir_1_		a	b	13
Peking_		a	b	12

NEW_SNP	998	0.9996	ct
Minsoy_		c	b	11
PI20933		t	b	17
Evans__		c	b	24
Noir_1_		t	b	15
Peking_		t	b	17

NEW_SNP	1002	0.9979	ct
Minsoy_		t	b	12
PI20933		t	b	13
Evans__		c	b	42
Noir_1_		c	b	11
Peking_		t	b	17

NEW_SNP	1004	0.9999	ag
Minsoy_		a	b	11
PI20933		a	b	13
Evans__		g	b	28
Noir_1_		a	b	12
Peking_		a	b	16

NEW_SNP	1006	0.9991	at
Minsoy_		a	b	12
PI20933		a	b	12
Evans__		t	b	28
Noir_1_		a	b	10
Peking_		a	b	10

NEW_SNP	1015	1.0000	ct
Minsoy_		c	b	17
PI20933		c	b	9
Evans__		t	b	26
Noir_1_		c	b	14
Peking_		c	b	15

NEW_SNP	1017	0.9957	ct
Minsoy_		t	b	12
PI20933		c	b	9
Evans__		c	b	16
Noir_1_		t	b	10
Peking_		t	b	16

NEW_SNP	1022	0.9998	ag
Minsoy_		a	b	13
PI20933		a	b	19
Evans__		g	b	23
Noir_1_		a	b	19
Peking_		a	b	16

NEW_SNP	1024	0.9325	a-
Minsoy_		-	b	10
PI20933		a	b	10
Evans__		-	b	23
Noir_1_		a	b	9
Peking_		a	b	10

NEW_SNP	1028	0.9707	gt
Minsoy_		t	b	7
PI20933		t	b	10
Evans__		g	b	20
Noir_1_		t	b	27
Peking_		t	b	31

NEW_SNP	1029	0.9882	ct
Minsoy_		t	b	7
PI20933		t	b	9
Evans__		c	b	24
Noir_1_		t	b	39
Peking_		t	b	31
