# Supplementary material for: SNP-PHAGE – High throughput SNP discovery pipeline
Source: BMC Bioinformatics. 2006 Oct 23;7:468. doi: 10.1186/1471-2105-7-468 (PMC1626092; doi:10.1186/1471-2105-7-468)
Supplement: Additional file 2 — Test dataset. This compressed file contains test data for recreating the demo website. It contains the database table entries and chromatogram files to test for proper installation of all functionalities provided. [file 1471-2105-7-468-S2.gz › test_data/AfterAnalysisStore/polyoutput/snp015501.out]

229	0.7511	ag
233	0.5503	ac
289	0.9998	ag
377	0.7203	ac
481	1.0000	gt
505	0.9467	ag
572	1.0000	ct
583	0.8217	gt
601	1.0000	ag
603	0.9997	ac
605	0.8562	ac
617	1.0000	at
619	1.0000	ag
631	1.0000	gt
642	0.9992	gt
646	0.5919	ac
650	1.0000	gt
653	0.9570	ag
665	1.0000	ag
666	1.0000	at
667	1.0000	at
670	0.9945	at
679	0.9886	at
684	0.9999	cg
686	1.0000	at
690	0.8417	ac
693	1.0000	ag
697	1.0000	ct
704	0.9948	at
715	0.9879	ag
719	1.0000	ct
720	1.0000	ct
721	0.9875	gt
728	0.9922	ag
738	0.9889	ac
742	1.0000	gt
745	0.9998	ac
751	1.0000	gt
760	0.9675	ct
763	1.0000	gt
767	1.0000	gt
778	0.9984	ag
783	1.0000	at
785	0.9229	at
792	1.0000	gt
797	1.0000	gt
800	0.9999	ag
803	0.9999	ct
813	0.8004	gt
820	0.9999	at
824	1.0000	at
828	1.0000	at
830	1.0000	gt
838	1.0000	ct
842	0.9995	a-
847	1.0000	at
848	1.0000	a-
873	0.9997	ag
876	0.9989	ag
888	1.0000	ct
891	0.9997	gt
904	0.9990	ac
908	1.0000	at
910	1.0000	at
912	0.9970	at
913	0.9563	ag
916	0.9996	ag
928	1.0000	ct
930	0.9997	gt
938	0.9977	gt
946	0.9966	at
949	0.9822	ac
956	1.0000	gt
961	0.9997	gt
963	0.9998	ag
969	1.0000	ag
982	0.9524	gt
985	0.9694	ag
989	0.9610	at
992	0.9984	ac
994	0.9976	at
998	0.9996	ct
1002	0.9979	ct
1004	0.9999	ag
1006	0.9991	at
1015	1.0000	ct
1017	0.9957	ct
1022	0.9998	ag
1024	0.9325	a-
1028	0.9707	gt
1029	0.9882	ct
