# Supplementary material for: SNP-PHAGE – High throughput SNP discovery pipeline
Source: BMC Bioinformatics. 2006 Oct 23;7:468. doi: 10.1186/1471-2105-7-468 (PMC1626092; doi:10.1186/1471-2105-7-468)
Supplement: Additional file 2 — Test dataset. This compressed file contains test data for recreating the demo website. It contains the database table entries and chromatogram files to test for proper installation of all functionalities provided. [file 1471-2105-7-468-S2.gz › test_data/AfterAnalysisStore/polyoutput/015471.ML.out]

015471	1	161	13	100	transition	0.99	0.85	0.15	33	34	0.20	1	1	40	28	40	33	0.68
015471	1	204	13	100	transition	0.99	0.85	0.15	36	37	0.25	1	1	43	34	45	32	0.68
015471	1	297	13	100	transition	1.00	0.85	0.15	41	41	0.36	1	1	48	40	43	38	0.68
015471	1	336	13	100	indel	1.00	0.77	0.23	47	46	0.41	1	1	53	45	56	50	0.68
015471	1	337	13	100	indel	1.00	0.77	0.23	47	46	0.41	1	1	53	45	56	54	0.68
015471	1	338	13	100	indel	1.00	0.77	0.23	46	46	0.41	1	1	53	45	56	54	0.68
015471	1	339	13	100	indel	1.00	0.77	0.23	46	46	0.41	1	1	53	45	56	50	0.68
015471	1	340	13	100	indel	1.00	0.77	0.23	45	45	0.41	1	1	53	45	56	50	0.68
015471	1	341	13	50	indel	1.00	0.77	0.23	45	45	0.41	1	1	53	45	56	50	0.68
015471	1	342	13	50	indel	1.00	0.77	0.23	44	45	0.41	1	1	53	45	56	50	0.68
015471	1	343	13	50	indel	1.00	0.77	0.23	44	45	0.42	1	1	53	45	56	50	0.68
015471	1	347	13	50	transition	1.00	0.77	0.23	44	45	0.42	1	1	51	38	51	48	0.68
015471	1	434	13	100	transversion	1.00	0.77	0.23	42	44	0.47	1	1	40	34	51	46	0.68
015471	1	464	13	100	transversion	1.00	0.69	0.31	43	45	0.44	2	2	51	42	51	46	0.11
015471	1	518	13	100	transversion	1.00	0.85	0.15	42	43	0.37	1	1	51	42	51	46	0.68
015471	1	705	13	97	indel	1.00	0.69	0.31	27	29	0.15	2	2	35	23	32	26	0.11
015471	1	706	13	100	indel	1.00	0.62	0.31	27	29	0.14	2	2	46	31	32	26	0.11
015471	1	750	13	100	transversion	0.76	0.54	0.38	11	14	0.09	0	1	10	8	9	8	0.05
015471	1	751	13	100	indel	0.65	0.62	0.38	11	14	0.09	0	1	9	8	9	7	0.05
