# Supplementary material for: SNP-PHAGE – High throughput SNP discovery pipeline
Source: BMC Bioinformatics. 2006 Oct 23;7:468. doi: 10.1186/1471-2105-7-468 (PMC1626092; doi:10.1186/1471-2105-7-468)
Supplement: Additional file 2 — Test dataset. This compressed file contains test data for recreating the demo website. It contains the database table entries and chromatogram files to test for proper installation of all functionalities provided. [file 1471-2105-7-468-S2.gz › test_data/AfterAnalysisStore/poly_dir/A01_015471Archer_.b_02.ab1.poly]

A01_015471Archer_.b_02.ab1 36552.092308 36552.092308 38873.127273 41561.600000 40166.844444
A  9  78009.600000  1.000000  N  -1  -1.000000  -1.000000  15463.200000  1304.373124  0.000000  4084.109482
C  21  829849.854089  10.637791  G  20  24687.015224  3.164572  0.000000  61382.264645  4449.403907  59405.228836
T  33  2258215.517668  4.974813  N  -1  -1.000000  -1.000000  0.000000  4411.850271  0.000000  59405.228836
A  41  215913.600000  0.204588  G  41  7248.222493  0.022893  41167.200000  0.000000  1829.996768  59405.228836
N  52  -1.000000  -1.000000  N  -1  -1.000000  -1.000000  0.000000  0.000000  538.234344  41954.942865
T  63  132065.249356  0.156198  N  -1  -1.000000  -1.000000  122.400000  1457.828785  2475.877980  25915.531080
T  74  114132.295901  0.162394  N  -1  -1.000000  -1.000000  0.000000  0.000000  14029.975222  22202.704277
G  88  576484.864217  0.953344  C  87  88121.913681  0.258250  122.400000  16918.486693  35989.936438  0.000000
T  95  211482.614657  0.352079  N  -1  -1.000000  -1.000000  530.400000  115.091746  29961.711790  40989.607897
C  107  68824.864234  0.124678  A  114  26030.400000  0.060974  7384.800000  15383.930077  4018.816432  0.000000
A  120  309182.400000  0.620436  T  126  233165.523182  0.509290  41697.600000  61382.264645  35.882290  3267.287586
C  129  1463813.556130  3.053326  A  134  351736.800000  0.582147  24765.600000  61382.264645  107.646869  28737.279449
T  143  369129.240680  0.597300  N  -1  -1.000000  -1.000000  652.800000  21790.703949  430.587475  59405.228836
T  156  105444.281184  0.184368  N  -1  -1.000000  -1.000000  0.000000  0.000000  322.940606  23873.476339
C  167  105769.314767  0.296566  N  -1  -1.000000  -1.000000  0.000000  19910.872094  0.000000  0.000000
T  178  186940.829494  0.540865  N  -1  -1.000000  -1.000000  0.000000  268.547408  107.646869  42177.712474
A  187  188781.600000  0.533609  N  -1  -1.000000  -1.000000  36516.000000  0.000000  0.000000  0.000000
T  195  264204.755249  0.752462  N  -1  -1.000000  -1.000000  81.600000  0.000000  825.292660  52090.960036
A  205  132763.200000  0.362614  N  -1  -1.000000  -1.000000  24602.400000  0.000000  0.000000  0.000000
A  215  152796.000000  0.474882  N  -1  -1.000000  -1.000000  29743.200000  0.000000  0.000000  0.000000
C  226  206819.867939  0.654728  N  -1  -1.000000  -1.000000  0.000000  38939.374134  0.000000  0.000000
A  234  192535.200000  0.583995  N  -1  -1.000000  -1.000000  36312.000000  882.370054  0.000000  0.000000
G  246  98281.591130  0.309041  N  -1  -1.000000  -1.000000  0.000000  0.000000  18981.731182  0.000000
A  262  195105.600000  1.075149  N  -1  -1.000000  -1.000000  36230.400000  0.000000  215.293737  16262.181394
T  268  191024.938976  1.164317  A  272  103142.400000  0.525537  14973.600000  38.363915  717.645791  38650.527011
T  278  584695.964819  3.387104  A  290  158181.600000  0.726212  2203.200000  191.819577  1722.349899  59405.228836
C  297  230874.042897  1.046968  N  -1  -1.000000  -1.000000  1060.800000  45154.328430  0.000000  0.000000
C  310  176052.007786  0.782766  N  -1  -1.000000  -1.000000  0.000000  40013.563766  0.000000  0.000000
C  321  145245.783717  0.672139  G  326  14029.975222  0.064552  0.000000  33108.058993  1112.350977  0.000000
C  331  115398.657533  0.530952  G  339  36025.818727  0.168657  0.000000  25166.728505  3229.406061  0.000000
C  342  164235.921842  0.768883  N  -1  -1.000000  -1.000000  0.000000  32340.780685  3982.934142  0.000000
A  353  175113.600000  0.836483  N  -1  -1.000000  -1.000000  33170.400000  0.000000  1291.762424  0.000000
A  362  149124.000000  0.718314  N  -1  -1.000000  -1.000000  31252.800000  882.370054  0.000000  0.000000
C  368  198226.350889  0.954835  N  -1  -1.000000  -1.000000  6364.800000  37021.178364  0.000000  0.000000
C  382  224160.357702  1.030162  N  -1  -1.000000  -1.000000  1346.400000  44080.138798  0.000000  297.026144
A  391  204571.200000  0.927749  C  393  8363.333558  0.037697  33782.400000  1956.559686  0.000000  631.180556
T  399  264984.448877  1.194391  N  -1  -1.000000  -1.000000  4202.400000  12238.089014  968.821818  57994.354651
C  408  414253.558525  2.181588  T  412  153005.592521  0.734811  734.400000  32225.688939  71.764579  7091.499192
T  424  109119.979718  0.524050  N  -1  -1.000000  -1.000000  0.000000  460.366985  287.058317  24875.939575
T  435  118884.714208  0.589908  N  -1  -1.000000  -1.000000  0.000000  0.000000  753.528081  25692.761472
G  449  207148.457682  1.041497  N  -1  -1.000000  -1.000000  0.000000  0.000000  40475.222634  0.000000
T  457  80048.545857  0.384720  N  -1  -1.000000  -1.000000  0.000000  0.000000  0.000000  17450.285971
C  471  97636.164701  0.489034  G  468  17044.087545  0.083076  0.000000  22020.887442  2368.231112  0.000000
A  479  144350.400000  0.752204  N  -1  -1.000000  -1.000000  28233.600000  0.000000  1040.586398  0.000000
G  490  149557.382924  0.801848  N  -1  -1.000000  -1.000000  367.200000  0.000000  34016.410511  0.000000
G  502  273171.870489  1.525627  N  -1  -1.000000  -1.000000  40.800000  0.000000  57411.663311  0.000000
G  512  197065.534313  1.059973  N  -1  -1.000000  -1.000000  0.000000  0.000000  44278.745328  37.128268
G  525  265708.354259  1.483379  N  -1  -1.000000  -1.000000  0.000000  0.000000  50127.558528  0.000000
A  539  176092.800000  1.071977  N  -1  -1.000000  -1.000000  39045.600000  0.000000  430.587475  0.000000
C  546  228188.568819  1.334698  N  -1  -1.000000  -1.000000  1020.000000  43197.768744  179.411448  668.308824
T  559  211037.075440  1.160202  N  -1  -1.000000  -1.000000  0.000000  383.639154  215.293737  41695.044989
T  570  124342.569608  0.682130  N  -1  -1.000000  -1.000000  0.000000  422.003069  0.000000  26880.866048
A  581  157447.200000  0.843248  N  -1  -1.000000  -1.000000  31252.800000  882.370054  0.000000  0.000000
T  590  248053.958659  1.287280  N  -1  -1.000000  -1.000000  0.000000  0.000000  71.764579  48972.185522
A  601  84741.600000  0.417310  N  -1  -1.000000  -1.000000  19461.600000  0.000000  0.000000  0.000000
A  611  127867.200000  0.650442  N  -1  -1.000000  -1.000000  29090.400000  0.000000  394.705185  74.256536
A  622  110527.200000  0.607111  N  -1  -1.000000  -1.000000  24643.200000  38.363915  717.645791  0.000000
T  632  155196.160334  0.895015  N  -1  -1.000000  -1.000000  0.000000  805.642223  0.000000  33638.210828
A  642  124154.400000  0.764736  N  -1  -1.000000  -1.000000  24602.400000  76.727831  0.000000  0.000000
C  652  332500.054801  2.115738  N  -1  -1.000000  -1.000000  0.000000  61382.264645  0.000000  0.000000
A  662  151000.800000  0.901031  N  -1  -1.000000  -1.000000  33374.400000  0.000000  0.000000  1745.028597
A  672  126194.400000  0.780988  N  -1  -1.000000  -1.000000  27621.600000  0.000000  0.000000  1076.719773
A  685  134966.400000  0.834319  N  -1  -1.000000  -1.000000  30477.600000  844.006139  0.000000  37.128268
T  695  143909.166855  0.902137  N  -1  -1.000000  -1.000000  0.000000  191.819577  0.000000  32821.388932
T  707  96236.470714  0.645424  N  -1  -1.000000  -1.000000  0.000000  0.000000  645.881212  21979.934669
C  718  138110.095452  0.919170  N  -1  -1.000000  -1.000000  0.000000  26969.832529  0.000000  0.000000
A  726  147573.600000  0.975503  N  -1  -1.000000  -1.000000  31456.800000  0.000000  0.000000  148.513072
A  737  149776.800000  0.966401  N  -1  -1.000000  -1.000000  29457.600000  0.000000  0.000000  0.000000
C  747  192049.760509  1.243506  N  -1  -1.000000  -1.000000  0.000000  43121.040913  0.000000  0.000000
A  758  157447.200000  0.976527  N  -1  -1.000000  -1.000000  35618.400000  0.000000  645.881212  2413.337421
A  768  107304.000000  0.746585  T  768  29554.101346  0.212075  21052.800000  0.000000  251.176027  5049.444451
G  780  225663.719100  1.619323  T  779  35160.469817  0.252305  40.800000  0.000000  44422.274487  5420.727131
A  793  226970.400000  1.520193  N  -1  -1.000000  -1.000000  49408.800000  0.000000  0.000000  1596.515525
C  801  196691.794273  1.240925  N  -1  -1.000000  -1.000000  0.000000  37903.548418  0.000000  816.821896
T  814  241482.255219  1.474409  N  -1  -1.000000  -1.000000  0.000000  38.363915  1722.349899  47301.413461
T  825  118513.431528  0.664660  N  -1  -1.000000  -1.000000  0.000000  0.000000  1614.703031  25618.504936
T  837  178661.225725  1.013121  N  -1  -1.000000  -1.000000  530.400000  0.000000  1040.586398  35160.469817
G  849  235531.348731  1.312474  N  -1  -1.000000  -1.000000  0.000000  0.000000  45319.331726  74.256536
T  859  85543.529524  0.454943  N  -1  -1.000000  -1.000000  0.000000  0.000000  394.705185  19083.929764
T  871  116248.607179  0.655362  N  -1  -1.000000  -1.000000  0.000000  498.730900  1507.056162  24875.939575
T  883  105407.152916  0.608372  N  -1  -1.000000  -1.000000  0.000000  575.458731  0.000000  23947.732875
C  893  89886.653790  0.519362  N  -1  -1.000000  -1.000000  122.400000  20447.966910  0.000000  0.000000
C  904  199031.993112  1.247899  N  -1  -1.000000  -1.000000  0.000000  38824.282388  0.000000  0.000000
C  915  163238.460041  1.041727  N  -1  -1.000000  -1.000000  0.000000  32264.052854  0.000000  74.256536
A  924  186292.800000  1.214786  N  -1  -1.000000  -1.000000  36067.200000  0.000000  143.529158  74.256536
C  933  183993.338274  1.244581  N  -1  -1.000000  -1.000000  0.000000  41624.848213  0.000000  0.000000
C  946  220937.788808  1.431097  N  -1  -1.000000  -1.000000  81.600000  43888.319221  645.881212  0.000000
G  959  238509.578766  1.503738  N  -1  -1.000000  -1.000000  244.800000  422.003069  46790.505598  222.769608
G  970  212351.389670  1.336308  C  973  21253.609133  0.123863  0.000000  2378.562755  41838.749638  222.769608
T  982  88513.790966  0.515845  N  -1  -1.000000  -1.000000  0.000000  805.642223  179.411448  20272.034340
T  994  159540.167693  0.945052  N  -1  -1.000000  -1.000000  0.000000  0.000000  35.882290  31224.873407
A  1002  83844.000000  0.481227  N  -1  -1.000000  -1.000000  18890.400000  882.370054  0.000000  0.000000
T  1014  269773.995452  1.553771  N  -1  -1.000000  -1.000000  0.000000  153.455662  251.176027  59405.228836
A  1023  114117.600000  0.631532  N  -1  -1.000000  -1.000000  25296.000000  230.183492  0.000000  0.000000
C  1033  317039.396893  1.803538  N  -1  -1.000000  -1.000000  0.000000  61382.264645  0.000000  37.128268
C  1046  213418.461389  1.130023  N  -1  -1.000000  -1.000000  0.000000  41548.120382  0.000000  668.308824
T  1059  220393.398982  1.149052  N  -1  -1.000000  -1.000000  81.600000  0.000000  1112.350977  42920.277834
G  1072  225986.659706  1.178547  N  -1  -1.000000  -1.000000  40.800000  0.000000  43740.510985  0.000000
A  1083  147981.600000  0.776815  N  -1  -1.000000  -1.000000  33496.800000  0.000000  71.764579  0.000000
A  1093  132477.600000  0.719749  N  -1  -1.000000  -1.000000  28192.800000  0.000000  179.411448  0.000000
G  1104  153612.081645  0.815103  N  -1  -1.000000  -1.000000  0.000000  0.000000  29531.124315  0.000000
A  1116  279316.800000  1.486799  N  -1  -1.000000  -1.000000  54304.800000  306.911323  0.000000  0.000000
T  1126  186569.546813  0.899513  N  -1  -1.000000  -1.000000  0.000000  0.000000  71.764579  36794.113610
C  1136  120309.238705  0.604292  N  -1  -1.000000  -1.000000  40.800000  25742.187236  0.000000  0.000000
A  1145  197716.800000  0.990017  N  -1  -1.000000  -1.000000  39127.200000  0.000000  0.000000  0.000000
A  1156  161772.000000  0.861506  N  -1  -1.000000  -1.000000  34516.800000  0.000000  0.000000  0.000000
G  1169  174639.103333  0.956331  N  -1  -1.000000  -1.000000  408.000000  0.000000  33549.940747  0.000000
A  1181  305469.600000  1.715754  N  -1  -1.000000  -1.000000  58874.400000  0.000000  0.000000  0.000000
A  1191  135211.200000  0.726995  N  -1  -1.000000  -1.000000  29661.600000  268.547408  0.000000  0.000000
C  1201  319533.051394  1.729923  N  -1  -1.000000  -1.000000  0.000000  61382.264645  0.000000  0.000000
A  1211  168626.400000  0.828977  N  -1  -1.000000  -1.000000  36271.200000  0.000000  430.587475  1410.874185
G  1224  178801.448923  0.872558  N  -1  -1.000000  -1.000000  0.000000  0.000000  37927.580075  0.000000
C  1234  107265.507468  0.550461  N  -1  -1.000000  -1.000000  0.000000  20332.875164  0.000000  111.384804
T  1249  192287.300089  1.028635  N  -1  -1.000000  -1.000000  0.000000  728.914393  71.764579  41509.403649
T  1261  138191.413580  0.711842  N  -1  -1.000000  -1.000000  0.000000  575.458731  0.000000  27103.635656
C  1270  97252.525547  0.516807  N  -1  -1.000000  -1.000000  0.000000  20869.969979  0.000000  0.000000
C  1282  229454.578027  1.262628  N  -1  -1.000000  -1.000000  0.000000  45231.056261  0.000000  334.154412
C  1293  134120.248250  0.716419  N  -1  -1.000000  -1.000000  0.000000  30652.768407  0.000000  1596.515525
C  1304  167420.126820  0.984394  N  -1  -1.000000  -1.000000  0.000000  32455.872431  394.705185  1559.387257
T  1317  291865.314925  1.684208  N  -1  -1.000000  -1.000000  0.000000  0.000000  1650.585320  56509.223930
G  1329  293265.952648  1.719748  N  -1  -1.000000  -1.000000  0.000000  0.000000  56514.606071  0.000000
C  1338  165310.111473  0.903371  N  -1  -1.000000  -1.000000  0.000000  32570.964177  0.000000  0.000000
A  1349  112608.000000  0.619940  N  -1  -1.000000  -1.000000  24357.600000  0.000000  287.058317  556.924020
A  1359  75643.200000  0.415217  N  -1  -1.000000  -1.000000  20318.400000  0.000000  358.822896  334.154412
T  1372  194106.585222  1.138367  N  -1  -1.000000  -1.000000  244.800000  0.000000  1507.056162  37982.218187
G  1384  292261.248540  1.659588  N  -1  -1.000000  -1.000000  0.000000  0.000000  56478.723782  0.000000
A  1394  217953.600000  1.114251  N  -1  -1.000000  -1.000000  42187.200000  0.000000  466.469764  0.000000
G  1407  185762.613099  0.955297  N  -1  -1.000000  -1.000000  693.600000  0.000000  35989.936438  0.000000
A  1419  243494.400000  1.219792  N  -1  -1.000000  -1.000000  54835.200000  0.000000  107.646869  0.000000
A  1428  157284.000000  0.758993  N  -1  -1.000000  -1.000000  33415.200000  0.000000  0.000000  556.924020
A  1440  161690.400000  0.834449  N  -1  -1.000000  -1.000000  36516.000000  0.000000  215.293737  482.667484
T  1452  171941.009212  0.951994  N  -1  -1.000000  -1.000000  204.000000  0.000000  1004.704108  33266.928148
G  1464  269296.583216  1.485573  N  -1  -1.000000  -1.000000  0.000000  0.000000  52101.084454  0.000000
A  1473  224644.800000  1.140657  N  -1  -1.000000  -1.000000  42554.400000  306.911323  0.000000  0.000000
C  1484  268662.499570  1.268212  N  -1  -1.000000  -1.000000  0.000000  52903.839341  0.000000  0.000000
A  1495  141372.000000  0.644654  N  -1  -1.000000  -1.000000  31742.400000  0.000000  0.000000  111.384804
C  1505  266514.120307  1.305097  N  -1  -1.000000  -1.000000  0.000000  51407.646640  0.000000  0.000000
A  1517  169687.200000  0.811643  N  -1  -1.000000  -1.000000  38025.600000  0.000000  0.000000  37.128268
G  1530  105027.461569  0.506257  N  -1  -1.000000  -1.000000  0.000000  0.000000  22282.901822  0.000000
T  1543  87399.942925  0.451418  N  -1  -1.000000  -1.000000  0.000000  115.091746  0.000000  17264.644630
C  1554  146473.429010  0.784860  N  -1  -1.000000  -1.000000  0.000000  28504.389145  0.000000  0.000000
A  1563  149695.200000  0.808718  N  -1  -1.000000  -1.000000  29620.800000  0.000000  0.000000  779.693628
T  1577  275825.903140  1.508256  N  -1  -1.000000  -1.000000  0.000000  153.455662  143.529158  54095.886509
C  1588  122649.437544  0.668279  N  -1  -1.000000  -1.000000  0.000000  24015.811042  0.000000  0.000000
A  1597  174828.000000  1.008638  N  -1  -1.000000  -1.000000  38270.400000  0.000000  0.000000  0.000000
A  1609  174909.600000  1.066865  N  -1  -1.000000  -1.000000  34149.600000  1150.917462  0.000000  0.000000
C  1620  240848.660902  1.439613  N  -1  -1.000000  -1.000000  0.000000  47149.252031  0.000000  0.000000
C  1633  240887.024818  1.462274  N  -1  -1.000000  -1.000000  0.000000  46497.065469  0.000000  74.256536
C  1645  179965.127157  1.047195  N  -1  -1.000000  -1.000000  0.000000  34450.796032  0.000000  1076.719773
T  1659  330033.174453  1.840181  N  -1  -1.000000  -1.000000  0.000000  0.000000  1040.586398  59405.228836
A  1668  201837.600000  0.991288  N  -1  -1.000000  -1.000000  38637.600000  0.000000  0.000000  0.000000
A  1679  165566.400000  0.791623  N  -1  -1.000000  -1.000000  32395.200000  0.000000  0.000000  742.565360
T  1692  206581.683278  0.980291  N  -1  -1.000000  -1.000000  0.000000  0.000000  358.822896  40172.786000
A  1701  151490.400000  0.743290  N  -1  -1.000000  -1.000000  29702.400000  0.000000  0.000000  0.000000
T  1713  236172.912892  1.142617  N  -1  -1.000000  -1.000000  0.000000  0.000000  681.763502  49900.392222
A  1723  151776.000000  0.713135  N  -1  -1.000000  -1.000000  29661.600000  0.000000  0.000000  0.000000
A  1734  167320.800000  0.794813  N  -1  -1.000000  -1.000000  32313.600000  0.000000  0.000000  0.000000
T  1748  173240.498593  0.852716  N  -1  -1.000000  -1.000000  0.000000  191.819577  358.822896  34009.493509
C  1759  153455.661613  0.781349  N  -1  -1.000000  -1.000000  0.000000  29425.123114  0.000000  0.000000
A  1769  199430.400000  1.029331  N  -1  -1.000000  -1.000000  38352.000000  0.000000  466.469764  222.769608
A  1781  155570.400000  0.860993  N  -1  -1.000000  -1.000000  33660.000000  0.000000  753.528081  37.128268
T  1795  189911.090935  1.078669  N  -1  -1.000000  -1.000000  0.000000  0.000000  2009.408216  37276.781095
G  1807  337006.463633  1.888044  N  -1  -1.000000  -1.000000  0.000000  345.275239  57160.487284  0.000000
T  1819  123971.286927  0.647243  N  -1  -1.000000  -1.000000  0.000000  1074.189631  394.705185  24170.502483
C  1830  115091.746210  0.609643  N  -1  -1.000000  -1.000000  0.000000  26087.462474  0.000000  0.000000
C  1842  253738.936478  1.436171  N  -1  -1.000000  -1.000000  0.000000  49642.906532  0.000000  0.000000
C  1853  183417.879543  0.981507  N  -1  -1.000000  -1.000000  0.000000  34565.887778  0.000000  74.256536
A  1865  252919.200000  1.341864  N  -1  -1.000000  -1.000000  44390.400000  0.000000  0.000000  0.000000
C  1874  258879.701142  1.317781  N  -1  -1.000000  -1.000000  0.000000  50486.912671  0.000000  0.000000
A  1887  209467.200000  1.011950  N  -1  -1.000000  -1.000000  40636.800000  0.000000  609.998923  37.128268
A  1898  141127.200000  0.678505  N  -1  -1.000000  -1.000000  26928.000000  0.000000  574.116633  0.000000
G  1911  175105.573097  0.847751  N  -1  -1.000000  -1.000000  1060.800000  0.000000  33908.763643  0.000000
A  1924  345045.600000  1.682554  N  -1  -1.000000  -1.000000  65280.000000  0.000000  430.587475  0.000000
T  1935  197151.103200  0.957619  N  -1  -1.000000  -1.000000  0.000000  0.000000  1040.586398  37907.961651
A  1945  155529.600000  0.729520  N  -1  -1.000000  -1.000000  30028.800000  0.000000  215.293737  0.000000
G  1959  124762.720832  0.574313  N  -1  -1.000000  -1.000000  40.800000  0.000000  24328.192328  0.000000
C  1968  159785.707655  0.781958  N  -1  -1.000000  -1.000000  244.800000  30192.401422  0.000000  0.000000
A  1981  157406.400000  0.779327  N  -1  -1.000000  -1.000000  30804.000000  0.000000  0.000000  0.000000
A  1992  166056.000000  0.862960  N  -1  -1.000000  -1.000000  27621.600000  345.275239  0.000000  0.000000
C  2003  280286.765937  1.530420  N  -1  -1.000000  -1.000000  204.000000  54515.123788  0.000000  0.000000
A  2016  184089.600000  0.967743  N  -1  -1.000000  -1.000000  34761.600000  0.000000  0.000000  445.539216
A  2028  120074.400000  0.617280  N  -1  -1.000000  -1.000000  26846.400000  0.000000  0.000000  594.052288
C  2037  257843.875426  1.364118  N  -1  -1.000000  -1.000000  0.000000  42814.129590  0.000000  148.513072
T  2053  254588.533831  1.412038  N  -1  -1.000000  -1.000000  0.000000  0.000000  717.645791  47709.824409
T  2066  182559.693867  0.981280  N  -1  -1.000000  -1.000000  0.000000  0.000000  753.528081  35865.906910
T  2078  187126.470834  0.991423  N  -1  -1.000000  -1.000000  0.000000  0.000000  1255.880135  35680.265570
T  2091  135146.895602  0.693126  N  -1  -1.000000  -1.000000  0.000000  0.000000  1148.233266  26509.583368
G  2103  255266.607994  1.325937  N  -1  -1.000000  -1.000000  122.400000  0.000000  43130.512062  0.000000
C  2112  183878.246528  0.908921  N  -1  -1.000000  -1.000000  0.000000  35755.169156  0.000000  0.000000
A  2125  158752.800000  0.777872  N  -1  -1.000000  -1.000000  29906.400000  0.000000  789.410371  0.000000
G  2138  148229.738210  0.772301  N  -1  -1.000000  -1.000000  0.000000  0.000000  28992.889972  74.256536
C  2147  118467.770765  0.628988  N  -1  -1.000000  -1.000000  0.000000  22903.257496  0.000000  0.000000
T  2163  311097.757761  1.653139  N  -1  -1.000000  -1.000000  0.000000  0.000000  430.587475  51756.805623
A  2173  163281.600000  0.843783  N  -1  -1.000000  -1.000000  31701.600000  0.000000  0.000000  74.256536
C  2182  280938.952499  1.523689  N  -1  -1.000000  -1.000000  0.000000  53786.209395  0.000000  334.154412
T  2198  272855.641698  1.404889  N  -1  -1.000000  -1.000000  856.800000  76.727831  251.176027  51831.062159
T  2211  202831.728207  1.000198  N  -1  -1.000000  -1.000000  1836.000000  0.000000  0.000000  39467.348908
A  2221  246554.400000  1.176533  N  -1  -1.000000  -1.000000  47083.200000  0.000000  0.000000  0.000000
A  2232  205264.800000  0.983592  N  -1  -1.000000  -1.000000  43696.800000  0.000000  71.764579  0.000000
A  2245  200246.400000  0.949811  N  -1  -1.000000  -1.000000  38229.600000  0.000000  394.705185  0.000000
G  2256  209947.276269  0.976604  N  -1  -1.000000  -1.000000  163.200000  0.000000  35595.231253  1150.976309
T  2269  104404.689679  0.472102  N  -1  -1.000000  -1.000000  0.000000  0.000000  71.764579  22759.628298
T  2282  108860.081842  0.495399  N  -1  -1.000000  -1.000000  40.800000  0.000000  0.000000  24467.528627
T  2294  125567.802452  0.629354  N  -1  -1.000000  -1.000000  448.800000  0.000000  251.176027  24504.656895
C  2303  147777.802134  0.754942  N  -1  -1.000000  -1.000000  571.200000  24591.269774  179.411448  0.000000
A  2315  241209.600000  1.322196  N  -1  -1.000000  -1.000000  45655.200000  0.000000  681.763502  0.000000
G  2328  147225.034102  0.821264  N  -1  -1.000000  -1.000000  0.000000  0.000000  24507.603776  74.256536
T  2341  103513.611247  0.595913  N  -1  -1.000000  -1.000000  0.000000  0.000000  1399.409293  19789.366856
G  2354  280204.799245  1.757853  N  -1  -1.000000  -1.000000  0.000000  0.000000  52675.201087  222.769608
T  2366  111421.932336  0.667614  N  -1  -1.000000  -1.000000  0.000000  0.000000  107.646869  21385.882381
T  2379  137300.335147  0.868917  N  -1  -1.000000  -1.000000  0.000000  0.000000  35.882290  26361.070296
T  2391  129243.500987  0.857345  N  -1  -1.000000  -1.000000  0.000000  0.000000  0.000000  24356.143823
T  2404  128575.192162  0.839086  N  -1  -1.000000  -1.000000  0.000000  76.727831  0.000000  25172.965719
T  2416  172980.600717  1.114537  N  -1  -1.000000  -1.000000  0.000000  268.547408  0.000000  32598.619324
C  2427  139683.015984  0.873318  N  -1  -1.000000  -1.000000  0.000000  23210.168819  0.000000  594.052288
T  2441  310095.294524  1.948621  N  -1  -1.000000  -1.000000  0.000000  422.003069  430.587475  53650.347293
C  2452  113173.550440  0.681668  N  -1  -1.000000  -1.000000  0.000000  21598.884372  0.000000  148.513072
T  2465  325095.114806  1.999119  N  -1  -1.000000  -1.000000  0.000000  805.642223  322.940606  53910.245169
C  2476  115245.201872  0.623698  N  -1  -1.000000  -1.000000  204.000000  21944.159611  0.000000  0.000000
C  2488  242575.037095  1.441485  N  -1  -1.000000  -1.000000  693.600000  40205.383343  0.000000  0.000000
A  2499  201674.400000  1.111787  N  -1  -1.000000  -1.000000  38066.400000  0.000000  430.587475  0.000000
A  2511  162180.000000  0.863422  N  -1  -1.000000  -1.000000  31130.400000  0.000000  466.469764  0.000000
G  2522  140335.634505  0.734250  N  -1  -1.000000  -1.000000  816.000000  0.000000  23574.664247  0.000000
A  2536  320443.200000  1.666338  N  -1  -1.000000  -1.000000  53080.800000  0.000000  609.998923  0.000000
G  2547  137895.638814  0.666001  N  -1  -1.000000  -1.000000  938.400000  0.000000  26014.659938  0.000000
A  2561  240638.400000  1.163228  N  -1  -1.000000  -1.000000  53162.400000  0.000000  574.116633  0.000000
A  2572  173155.200000  0.866098  N  -1  -1.000000  -1.000000  33211.200000  0.000000  179.411448  0.000000
G  2584  132620.942247  0.644029  N  -1  -1.000000  -1.000000  0.000000  0.000000  25332.896436  74.256536
T  2597  110122.442955  0.589911  N  -1  -1.000000  -1.000000  0.000000  115.091746  215.293737  21423.010649
A  2607  107548.800000  0.577710  N  -1  -1.000000  -1.000000  20889.600000  498.730900  0.000000  0.000000
C  2617  300312.729777  1.739315  N  -1  -1.000000  -1.000000  0.000000  56394.955643  0.000000  0.000000
A  2630  174012.000000  0.953358  N  -1  -1.000000  -1.000000  33823.200000  537.094816  0.000000  111.384804
C  2640  237242.452854  1.291407  N  -1  -1.000000  -1.000000  0.000000  44540.505783  0.000000  0.000000
C  2654  221052.880554  1.142988  N  -1  -1.000000  -1.000000  0.000000  36714.267041  0.000000  185.641340
T  2669  240665.433322  1.311813  N  -1  -1.000000  -1.000000  0.000000  115.091746  789.410371  45927.667544
C  2680  96945.614224  0.500398  N  -1  -1.000000  -1.000000  0.000000  16151.208385  0.000000  334.154412
T  2694  256927.614716  1.432406  N  -1  -1.000000  -1.000000  0.000000  0.000000  574.116633  48155.363625
T  2707  182968.104815  0.974556  N  -1  -1.000000  -1.000000  204.000000  0.000000  538.234344  35011.956745
A  2717  216525.600000  1.123176  N  -1  -1.000000  -1.000000  39739.200000  0.000000  0.000000  0.000000
A  2729  213506.400000  1.049583  N  -1  -1.000000  -1.000000  40759.200000  0.000000  0.000000  0.000000
A  2741  179275.200000  0.837672  N  -1  -1.000000  -1.000000  34231.200000  0.000000  322.940606  0.000000
A  2753  180213.600000  0.892535  N  -1  -1.000000  -1.000000  34639.200000  0.000000  609.998923  0.000000
C  2763  245298.875089  1.211159  N  -1  -1.000000  -1.000000  0.000000  40972.661651  358.822896  0.000000
T  2778  224477.508464  1.103963  N  -1  -1.000000  -1.000000  40.800000  153.455662  2081.172795  42474.738618
G  2791  232230.178091  1.140170  N  -1  -1.000000  -1.000000  652.800000  268.547408  44206.980749  0.000000
A  2803  199185.600000  0.981999  N  -1  -1.000000  -1.000000  34231.200000  0.000000  107.646869  0.000000
C  2813  264941.199775  1.243500  N  -1  -1.000000  -1.000000  0.000000  45192.692345  0.000000  0.000000
A  2825  162751.200000  0.761010  N  -1  -1.000000  -1.000000  30804.000000  0.000000  0.000000  408.410948
T  2838  242521.846723  1.144832  N  -1  -1.000000  -1.000000  40.800000  0.000000  609.998923  46670.232904
T  2851  211074.203708  0.984304  N  -1  -1.000000  -1.000000  0.000000  0.000000  358.822896  34900.571941
A  2862  186211.200000  0.869346  N  -1  -1.000000  -1.000000  32272.800000  0.000000  0.000000  0.000000
A  2874  168667.200000  0.784898  N  -1  -1.000000  -1.000000  32476.800000  0.000000  0.000000  0.000000
T  2887  217868.676756  1.019336  N  -1  -1.000000  -1.000000  122.400000  422.003069  251.176027  37054.011487
A  2898  178581.600000  0.846387  N  -1  -1.000000  -1.000000  30477.600000  268.547408  0.000000  0.000000
C  2909  289916.108703  1.404610  N  -1  -1.000000  -1.000000  0.000000  48185.077747  0.000000  0.000000
T  2925  261345.878611  1.231765  N  -1  -1.000000  -1.000000  0.000000  383.639154  968.821818  49826.135686
C  2936  138148.459367  0.632583  N  -1  -1.000000  -1.000000  0.000000  22864.893580  0.000000  0.000000
C  2950  168724.499944  0.820211  G  2952  19914.670711  0.096530  0.000000  28504.389145  2727.054007  408.410948
T  2963  240034.252766  1.163487  N  -1  -1.000000  -1.000000  0.000000  0.000000  789.410371  40432.683877
T  2977  248202.471731  1.204532  N  -1  -1.000000  -1.000000  0.000000  0.000000  1076.468687  42511.866886
T  2989  168747.978163  0.804443  N  -1  -1.000000  -1.000000  0.000000  0.000000  1040.586398  27660.559677
C  3001  128826.027924  0.619285  N  -1  -1.000000  -1.000000  0.000000  22059.251357  825.292660  0.000000
G  3015  127597.421708  0.625356  N  -1  -1.000000  -1.000000  0.000000  0.000000  21206.433135  0.000000
T  3026  99058.219084  0.507958  N  -1  -1.000000  -1.000000  0.000000  0.000000  1255.880135  18601.262279
G  3040  242169.572302  1.294608  N  -1  -1.000000  -1.000000  0.000000  0.000000  41085.221557  0.000000
T  3051  139008.235476  0.762585  N  -1  -1.000000  -1.000000  0.000000  0.000000  358.822896  23130.910978
T  3064  116916.916003  0.687537  N  -1  -1.000000  -1.000000  0.000000  38.363915  287.058317  19380.955908
C  3075  155182.037806  0.924096  N  -1  -1.000000  -1.000000  489.600000  25857.278982  0.000000  0.000000
A  3087  203551.200000  1.221984  N  -1  -1.000000  -1.000000  35088.000000  0.000000  0.000000  0.000000
A  3098  193024.800000  1.184739  N  -1  -1.000000  -1.000000  32028.000000  0.000000  0.000000  0.000000
T  3111  178586.969189  1.134547  N  -1  -1.000000  -1.000000  0.000000  0.000000  466.469764  34009.493509
T  3124  145617.067184  0.919345  N  -1  -1.000000  -1.000000  0.000000  0.000000  179.411448  24244.759019
A  3135  147696.000000  0.922689  N  -1  -1.000000  -1.000000  28682.400000  0.000000  0.000000  0.000000
T  3147  284551.046125  1.755609  N  -1  -1.000000  -1.000000  0.000000  0.000000  717.645791  47895.465749
T  3161  131656.838408  0.728874  N  -1  -1.000000  -1.000000  0.000000  0.000000  394.705185  25544.248400
T  3173  138080.028776  0.814251  N  -1  -1.000000  -1.000000  0.000000  0.000000  107.646869  22685.371762
A  3184  194330.400000  1.146585  N  -1  -1.000000  -1.000000  36434.400000  0.000000  0.000000  0.000000
T  3196  304154.771641  1.716181  N  -1  -1.000000  -1.000000  0.000000  0.000000  825.292660  50828.598923
A  3208  141698.400000  0.737533  N  -1  -1.000000  -1.000000  27213.600000  0.000000  0.000000  0.000000
A  3220  155407.200000  0.835794  N  -1  -1.000000  -1.000000  29906.400000  0.000000  71.764579  0.000000
A  3232  144105.600000  0.791016  N  -1  -1.000000  -1.000000  26724.000000  0.000000  251.176027  0.000000
A  3245  145288.800000  0.812897  N  -1  -1.000000  -1.000000  27540.000000  0.000000  717.645791  0.000000
T  3257  135146.895602  0.756291  N  -1  -1.000000  -1.000000  0.000000  0.000000  1435.291583  22314.089082
G  3270  245183.684625  1.381768  N  -1  -1.000000  -1.000000  40.800000  0.000000  40941.692398  0.000000
A  3282  209916.000000  1.209854  N  -1  -1.000000  -1.000000  39372.000000  76.727831  0.000000  0.000000
T  3294  164329.714268  0.906241  N  -1  -1.000000  -1.000000  0.000000  1074.189631  609.998923  27623.431409
T  3308  115877.324498  0.629918  N  -1  -1.000000  -1.000000  0.000000  1112.553547  287.058317  19715.110320
C  3318  109145.339322  0.619754  N  -1  -1.000000  -1.000000  0.000000  20141.055587  0.000000  0.000000
C  3331  240925.388733  1.538379  N  -1  -1.000000  -1.000000  0.000000  39668.288527  0.000000  0.000000
A  3343  142310.400000  0.854550  N  -1  -1.000000  -1.000000  26642.400000  0.000000  0.000000  408.410948
A  3355  142392.000000  0.861818  N  -1  -1.000000  -1.000000  26805.600000  268.547408  0.000000  0.000000
T  3368  169713.313131  1.028244  N  -1  -1.000000  -1.000000  0.000000  345.275239  287.058317  28848.664254
C  3380  143826.318847  0.858695  N  -1  -1.000000  -1.000000  0.000000  24169.266704  0.000000  0.000000
A  3392  159650.400000  0.948257  N  -1  -1.000000  -1.000000  27132.000000  0.000000  0.000000  0.000000
G  3405  94155.127829  0.589174  N  -1  -1.000000  -1.000000  163.200000  0.000000  14568.209565  0.000000
A  3419  264914.400000  1.787154  N  -1  -1.000000  -1.000000  40840.800000  115.091746  0.000000  0.000000
T  3430  208066.813998  1.314458  N  -1  -1.000000  -1.000000  0.000000  0.000000  0.000000  32190.208376
A  3441  117667.200000  0.702449  N  -1  -1.000000  -1.000000  21746.400000  0.000000  0.000000  0.000000
A  3453  177684.000000  1.055368  N  -1  -1.000000  -1.000000  29376.000000  0.000000  0.000000  0.000000
A  3466  163812.000000  1.010948  N  -1  -1.000000  -1.000000  30151.200000  0.000000  0.000000  0.000000
A  3478  162955.200000  0.992491  N  -1  -1.000000  -1.000000  29906.400000  0.000000  0.000000  0.000000
A  3491  157936.800000  0.950027  N  -1  -1.000000  -1.000000  26275.200000  0.000000  0.000000  0.000000
G  3503  146112.683125  0.885173  N  -1  -1.000000  -1.000000  81.600000  191.819577  24651.132934  0.000000
A  3517  296534.400000  1.793966  N  -1  -1.000000  -1.000000  49939.200000  38.363915  0.000000  0.000000
C  3525  251552.193300  1.405446  N  -1  -1.000000  -1.000000  1387.200000  37865.184503  0.000000  779.693628
T  3541  269031.430091  1.381607  N  -1  -1.000000  -1.000000  0.000000  38.363915  753.528081  45407.871792
A  3551  172298.400000  0.882969  N  -1  -1.000000  -1.000000  29253.600000  0.000000  0.000000  0.000000
G  3564  105493.931333  0.550714  N  -1  -1.000000  -1.000000  0.000000  76.727831  17115.852124  37.128268
T  3578  87028.660245  0.457225  N  -1  -1.000000  -1.000000  0.000000  422.003069  609.998923  14851.307209
G  3591  252108.966512  1.390750  N  -1  -1.000000  -1.000000  0.000000  153.455662  38465.814418  631.180556
C  3601  184837.344413  0.972289  N  -1  -1.000000  -1.000000  0.000000  31113.135392  35.882290  148.513072
T  3617  252583.607357  1.313532  N  -1  -1.000000  -1.000000  0.000000  153.455662  1686.467610  42066.327670
A  3627  121502.400000  0.602218  N  -1  -1.000000  -1.000000  19992.000000  0.000000  897.057239  0.000000
G  3640  135670.936861  0.680747  N  -1  -1.000000  -1.000000  0.000000  0.000000  24974.073540  0.000000
G  3654  250422.498903  1.366855  N  -1  -1.000000  -1.000000  0.000000  0.000000  41264.633004  371.282680
T  3667  92300.874304  0.504107  N  -1  -1.000000  -1.000000  0.000000  0.000000  1758.232189  15705.257374
G  3680  211454.332431  1.278251  N  -1  -1.000000  -1.000000  0.000000  0.000000  35379.937515  0.000000
G  3693  172342.636800  1.017729  N  -1  -1.000000  -1.000000  0.000000  0.000000  28526.420207  0.000000
A  3706  161282.400000  0.916246  N  -1  -1.000000  -1.000000  27417.600000  306.911323  0.000000  0.000000
T  3717  173574.653005  0.946166  N  -1  -1.000000  -1.000000  0.000000  652.186562  0.000000  28440.253305
C  3729  128404.024855  0.731242  N  -1  -1.000000  -1.000000  0.000000  21483.792626  0.000000  0.000000
A  3741  187720.800000  1.104540  N  -1  -1.000000  -1.000000  31783.200000  0.000000  0.000000  0.000000
A  3753  138842.400000  0.849358  N  -1  -1.000000  -1.000000  25744.800000  0.000000  0.000000  0.000000
A  3766  159487.200000  0.965410  N  -1  -1.000000  -1.000000  25663.200000  0.000000  0.000000  0.000000
G  3778  99250.412948  0.592246  N  -1  -1.000000  -1.000000  367.200000  191.819577  16613.500070  0.000000
A  3792  232478.400000  1.524789  N  -1  -1.000000  -1.000000  39045.600000  191.819577  0.000000  0.000000
A  3804  145288.800000  0.872691  N  -1  -1.000000  -1.000000  27417.600000  153.455662  0.000000  0.000000
C  3813  275030.909526  1.720371  N  -1  -1.000000  -1.000000  40.800000  41394.664720  0.000000  0.000000
A  3826  179887.200000  1.057314  N  -1  -1.000000  -1.000000  29539.200000  191.819577  0.000000  816.821896
C  3836  230950.770728  1.342765  N  -1  -1.000000  -1.000000  0.000000  34680.979525  0.000000  631.180556
T  3852  244786.671073  1.377263  N  -1  -1.000000  -1.000000  0.000000  345.275239  71.764579  39207.451032
A  3864  154468.800000  0.815688  N  -1  -1.000000  -1.000000  26397.600000  383.639154  0.000000  74.256536
T  3876  225182.945557  1.210354  N  -1  -1.000000  -1.000000  0.000000  537.094816  179.411448  36385.702662
C  3888  110986.807262  0.570095  N  -1  -1.000000  -1.000000  0.000000  18107.768070  0.000000  0.000000
A  3901  148756.800000  0.783627  N  -1  -1.000000  -1.000000  25173.600000  0.000000  107.646869  0.000000
G  3914  107252.163522  0.550627  N  -1  -1.000000  -1.000000  0.000000  0.000000  16182.912596  0.000000
T  3927  71991.711696  0.394996  N  -1  -1.000000  -1.000000  0.000000  0.000000  1435.291583  11955.302303
G  3940  186480.258890  1.066031  N  -1  -1.000000  -1.000000  0.000000  0.000000  34052.292801  0.000000
G  3953  142165.631273  0.856036  N  -1  -1.000000  -1.000000  0.000000  0.000000  26086.424517  0.000000
G  3966  150167.381847  0.925233  N  -1  -1.000000  -1.000000  0.000000  0.000000  24579.368355  0.000000
A  3980  211996.800000  1.374604  N  -1  -1.000000  -1.000000  35251.200000  0.000000  825.292660  0.000000
G  3992  152284.436931  1.008874  T  3991  21645.780257  0.143402  0.000000  153.455662  22928.783035  3712.826802
C  4002  193008.858394  1.280524  N  -1  -1.000000  -1.000000  0.000000  28696.208722  430.587475  0.000000
G  4019  107826.280155  0.730981  N  -1  -1.000000  -1.000000  40.800000  0.000000  17941.144785  0.000000
A  4030  184742.400000  1.255103  N  -1  -1.000000  -1.000000  31130.400000  0.000000  0.000000  0.000000
A  4042  130356.000000  0.864478  N  -1  -1.000000  -1.000000  20971.200000  0.000000  0.000000  37.128268
T  4055  168710.849895  1.101951  N  -1  -1.000000  -1.000000  0.000000  0.000000  287.058317  28180.355429
A  4065  98695.200000  0.606333  N  -1  -1.000000  -1.000000  17911.200000  0.000000  35.882290  0.000000
A  4078  111751.200000  0.725679  N  -1  -1.000000  -1.000000  20971.200000  0.000000  394.705185  0.000000
T  4091  155530.314747  1.030316  N  -1  -1.000000  -1.000000  0.000000  38.363915  1686.467610  23539.321926
G  4104  236428.405971  1.560684  N  -1  -1.000000  -1.000000  0.000000  0.000000  35236.408357  37.128268
G  4117  126987.422785  0.824950  N  -1  -1.000000  -1.000000  0.000000  0.000000  20668.198792  0.000000
A  4130  147410.400000  0.973625  N  -1  -1.000000  -1.000000  24520.800000  38.363915  0.000000  0.000000
A  4142  129540.000000  0.882162  N  -1  -1.000000  -1.000000  24235.200000  460.366985  0.000000  37.128268
T  4154  158834.730601  1.065896  N  -1  -1.000000  -1.000000  0.000000  1342.737039  0.000000  23836.348070
C  4166  86855.904473  0.593179  N  -1  -1.000000  -1.000000  0.000000  15767.569231  0.000000  0.000000
C  4180  177164.561333  1.246984  N  -1  -1.000000  -1.000000  0.000000  28964.756130  0.000000  0.000000
A  4191  148552.800000  1.039414  N  -1  -1.000000  -1.000000  24684.000000  0.000000  0.000000  0.000000
A  4203  121339.200000  0.820383  N  -1  -1.000000  -1.000000  22317.600000  0.000000  35.882290  0.000000
A  4216  139005.600000  0.933773  N  -1  -1.000000  -1.000000  22725.600000  0.000000  179.411448  0.000000
G  4227  154545.021174  1.049813  N  -1  -1.000000  -1.000000  0.000000  76.727831  22821.136166  0.000000
T  4241  85060.862040  0.611845  N  -1  -1.000000  -1.000000  0.000000  383.639154  143.529158  14368.639725
T  4254  107189.309781  0.794991  N  -1  -1.000000  -1.000000  0.000000  460.366985  0.000000  16076.540054
C  4265  98863.809994  0.755789  N  -1  -1.000000  -1.000000  0.000000  15767.569231  0.000000  0.000000
A  4276  140066.400000  1.096486  N  -1  -1.000000  -1.000000  25500.000000  38.363915  0.000000  0.000000
A  4288  127867.200000  1.015913  N  -1  -1.000000  -1.000000  20848.800000  0.000000  0.000000  37.128268
T  4301  173314.755129  1.333545  N  -1  -1.000000  -1.000000  0.000000  153.455662  143.529158  25655.633204
A  4313  109344.000000  0.843831  N  -1  -1.000000  -1.000000  18482.400000  0.000000  0.000000  0.000000
T  4326  172832.087645  1.375399  N  -1  -1.000000  -1.000000  0.000000  0.000000  538.234344  25989.787616
G  4339  128171.538341  0.979838  N  -1  -1.000000  -1.000000  571.200000  0.000000  20883.492529  74.256536
A  4351  202327.200000  1.559656  N  -1  -1.000000  -1.000000  30763.200000  0.000000  0.000000  111.384804
T  4364  141904.240382  1.055021  N  -1  -1.000000  -1.000000  0.000000  0.000000  0.000000  21163.112773
A  4375  101102.400000  0.721191  N  -1  -1.000000  -1.000000  16442.400000  0.000000  0.000000  111.384804
T  4388  187720.523122  1.344902  N  -1  -1.000000  -1.000000  0.000000  38.363915  71.764579  27920.457553
T  4402  141978.496918  0.956309  N  -1  -1.000000  -1.000000  0.000000  0.000000  287.058317  21200.241041
A  4412  146186.400000  0.983386  N  -1  -1.000000  -1.000000  21297.600000  0.000000  0.000000  0.000000
G  4426  83103.382642  0.552225  N  -1  -1.000000  -1.000000  0.000000  0.000000  12235.860743  0.000000
T  4440  84800.964164  0.599440  N  -1  -1.000000  -1.000000  0.000000  153.455662  0.000000  12846.380736
A  4451  89719.200000  0.645403  N  -1  -1.000000  -1.000000  13137.600000  0.000000  0.000000  0.000000
C  4463  251897.468538  1.927274  N  -1  -1.000000  -1.000000  0.000000  37865.184503  0.000000  0.000000
A  4475  152428.800000  1.065384  N  -1  -1.000000  -1.000000  22521.600000  0.000000  0.000000  0.000000
G  4489  106355.106283  0.770219  N  -1  -1.000000  -1.000000  0.000000  0.000000  15859.971990  0.000000
T  4502  54949.836673  0.408460  N  -1  -1.000000  -1.000000  0.000000  0.000000  322.940606  8985.040861
T  4516  79343.108764  0.610736  N  -1  -1.000000  -1.000000  0.000000  0.000000  430.587475  11955.302303
G  4529  144677.391542  1.214998  N  -1  -1.000000  -1.000000  0.000000  0.000000  23718.193405  37.128268
C  4539  111830.813401  0.937029  N  -1  -1.000000  -1.000000  0.000000  16688.303200  251.176027  0.000000
T  4554  172238.035357  1.485956  N  -1  -1.000000  -1.000000  0.000000  0.000000  609.998923  25061.580915
G  4568  133446.234907  1.069075  N  -1  -1.000000  -1.000000  612.000000  0.000000  19807.023842  0.000000
A  4579  118809.600000  0.916114  N  -1  -1.000000  -1.000000  21379.200000  115.091746  35.882290  0.000000
A  4592  124113.600000  0.936017  N  -1  -1.000000  -1.000000  20481.600000  115.091746  0.000000  0.000000
C  4602  184070.066105  1.536231  N  -1  -1.000000  -1.000000  244.800000  26969.832529  0.000000  0.000000
C  4616  170642.695714  1.387526  N  -1  -1.000000  -1.000000  0.000000  27353.471683  0.000000  0.000000
A  4627  139699.200000  1.079491  N  -1  -1.000000  -1.000000  20930.400000  690.550477  0.000000  408.410948
T  4640  201457.982290  1.461036  N  -1  -1.000000  -1.000000  0.000000  1266.009208  717.645791  29739.742686
G  4653  154545.021174  1.029624  N  -1  -1.000000  -1.000000  0.000000  422.003069  22498.195560  0.000000
C  4665  178200.387048  1.179469  N  -1  -1.000000  -1.000000  0.000000  29156.575707  0.000000  0.000000
C  4679  160514.622048  1.017704  N  -1  -1.000000  -1.000000  0.000000  23325.260565  0.000000  334.154412
T  4692  181260.204486  1.157843  N  -1  -1.000000  -1.000000  0.000000  575.458731  466.469764  28663.022913
C  4704  65870.842748  0.408295  N  -1  -1.000000  -1.000000  0.000000  9590.978851  0.000000  0.000000
T  4718  171532.598264  1.099304  N  -1  -1.000000  -1.000000  0.000000  76.727831  394.705185  25692.761472
G  4730  113136.859011  0.703678  N  -1  -1.000000  -1.000000  979.200000  0.000000  16505.853202  0.000000
A  4743  122767.200000  0.798818  N  -1  -1.000000  -1.000000  19828.800000  0.000000  0.000000  0.000000
A  4755  107304.000000  0.720652  N  -1  -1.000000  -1.000000  19339.200000  0.000000  0.000000  0.000000
A  4767  114484.800000  0.785978  N  -1  -1.000000  -1.000000  18115.200000  0.000000  0.000000  0.000000
G  4778  112419.213220  0.820808  N  -1  -1.000000  -1.000000  2692.800000  0.000000  16469.970912  0.000000
A  4792  208692.000000  1.572079  N  -1  -1.000000  -1.000000  33619.200000  0.000000  0.000000  0.000000
A  4803  99919.200000  0.735792  N  -1  -1.000000  -1.000000  21542.400000  0.000000  0.000000  0.000000
A  4816  128887.200000  0.993437  N  -1  -1.000000  -1.000000  19012.800000  0.000000  0.000000  0.000000
T  4827  116842.659467  0.938485  N  -1  -1.000000  -1.000000  40.800000  153.455662  0.000000  17004.746754
T  4840  75296.127550  0.580995  N  -1  -1.000000  -1.000000  0.000000  153.455662  0.000000  11732.532695
T  4853  63526.466587  0.529498  N  -1  -1.000000  -1.000000  204.000000  0.000000  287.058317  10470.171582
G  4866  110481.569583  0.960593  N  -1  -1.000000  -1.000000  693.600000  0.000000  17869.380205  0.000000
G  4879  89023.960421  0.782385  N  -1  -1.000000  -1.000000  408.000000  0.000000  16111.148017  0.000000
G  4892  129570.947634  1.157324  N  -1  -1.000000  -1.000000  244.800000  115.091746  18945.848892  0.000000
T  4905  85395.016452  0.752605  N  -1  -1.000000  -1.000000  0.000000  268.547408  71.764579  12734.995932
C  4917  89387.922890  0.807016  N  -1  -1.000000  -1.000000  0.000000  13197.186899  0.000000  0.000000
T  4930  129132.116182  1.306567  N  -1  -1.000000  -1.000000  0.000000  306.911323  0.000000  21088.856237
T  4943  105518.537720  1.036992  N  -1  -1.000000  -1.000000  163.200000  153.455662  0.000000  17004.746754
C  4954  70589.604342  0.710032  N  -1  -1.000000  -1.000000  489.600000  10243.165413  0.000000  0.000000
A  4966  133905.600000  1.412622  N  -1  -1.000000  -1.000000  19216.800000  38.363915  215.293737  0.000000
G  4978  70401.052135  0.699442  N  -1  -1.000000  -1.000000  938.400000  0.000000  11338.803504  0.000000
G  4992  174710.867912  1.723996  N  -1  -1.000000  -1.000000  693.600000  0.000000  27701.127547  0.000000
G  5004  133948.586961  1.242986  N  -1  -1.000000  -1.000000  122.400000  0.000000  21170.550846  0.000000
T  5018  60036.409392  0.534817  N  -1  -1.000000  -1.000000  0.000000  0.000000  358.822896  9801.862758
T  5031  76372.847322  0.725270  N  -1  -1.000000  -1.000000  0.000000  0.000000  215.293737  11992.430571
T  5044  54838.451869  0.525271  N  -1  -1.000000  -1.000000  0.000000  0.000000  107.646869  9838.991026
T  5057  67796.217409  0.671613  N  -1  -1.000000  -1.000000  0.000000  0.000000  107.646869  11027.095603
G  5070  125085.661438  1.319305  N  -1  -1.000000  -1.000000  0.000000  0.000000  18156.438522  0.000000
C  5080  68709.772487  0.710043  N  -1  -1.000000  -1.000000  0.000000  10128.073666  717.645791  185.641340
T  5096  138377.054920  1.432763  N  -1  -1.000000  -1.000000  0.000000  0.000000  107.646869  18712.647083
G  5109  117012.146285  1.205966  N  -1  -1.000000  -1.000000  0.000000  0.000000  15859.971990  0.000000
A  5120  96451.200000  0.948494  N  -1  -1.000000  -1.000000  13994.400000  0.000000  107.646869  0.000000
T  5132  96793.394735  1.031222  N  -1  -1.000000  -1.000000  0.000000  76.727831  0.000000  13997.357045
T  5146  79305.980496  0.879738  N  -1  -1.000000  -1.000000  0.000000  306.911323  0.000000  11621.147891
A  5156  102244.800000  1.110460  N  -1  -1.000000  -1.000000  15014.400000  115.091746  0.000000  37.128268
C  5167  189287.558600  1.999626  N  -1  -1.000000  -1.000000  40.800000  27046.560359  0.000000  0.000000
C  5181  102738.565450  0.950347  N  -1  -1.000000  -1.000000  0.000000  18453.043309  0.000000  0.000000
C  5194  107879.330114  0.966655  N  -1  -1.000000  -1.000000  0.000000  16995.214524  0.000000  0.000000
T  5208  162250.531259  1.476616  N  -1  -1.000000  -1.000000  693.600000  959.097885  0.000000  21905.678133
A  5220  89800.800000  0.753147  N  -1  -1.000000  -1.000000  14688.000000  383.639154  0.000000  2339.080885
C  5230  125641.822946  1.098494  N  -1  -1.000000  -1.000000  40.800000  18299.587647  0.000000  1299.489381
T  5244  131842.479748  1.144075  N  -1  -1.000000  -1.000000  0.000000  345.275239  0.000000  18898.288423
G  5258  104991.579279  0.883927  N  -1  -1.000000  -1.000000  1346.400000  38.363915  14424.680407  0.000000
A  5271  80947.200000  0.676825  C  5266  18146.131986  0.151725  11995.200000  1534.556616  0.000000  0.000000
G  5282  64946.944120  0.542298  C  5280  10434.984990  0.087131  0.000000  1534.556616  9759.982763  0.000000
T  5295  60036.409392  0.517409  C  5292  15230.474415  0.131260  0.000000  1649.648362  0.000000  8539.501645
G  5308  128673.890395  1.247958  T  5307  10878.582531  0.105507  0.000000  0.000000  17008.205256  2673.235298
T  5321  47784.080945  0.452068  N  -1  -1.000000  -1.000000  693.600000  76.727831  0.000000  7202.883996
G  5333  82923.971194  0.831805  C  5329  14578.287853  0.146234  0.000000  1112.553547  13348.211720  0.000000
G  5346  82313.972271  0.897068  T  5344  9653.349686  0.105203  0.000000  0.000000  12953.506534  1522.258989
G  5359  91571.602980  1.006168  N  -1  -1.000000  -1.000000  0.000000  0.000000  13240.564851  0.000000
A  5372  122114.400000  1.393949  N  -1  -1.000000  -1.000000  17788.800000  0.000000  0.000000  0.000000
C  5383  112559.727793  1.299310  N  -1  -1.000000  -1.000000  0.000000  14885.199176  0.000000  0.000000
T  5397  124453.954412  1.424167  N  -1  -1.000000  -1.000000  0.000000  115.091746  0.000000  17821.568651
G  5410  151387.379692  1.650216  N  -1  -1.000000  -1.000000  0.000000  0.000000  18622.908286  0.000000
T  5422  52053.831768  0.518558  N  -1  -1.000000  -1.000000  0.000000  0.000000  35.882290  6980.114388
G  5435  79228.095369  0.795593  N  -1  -1.000000  -1.000000  0.000000  0.000000  12594.683639  0.000000
G  5448  75926.924728  0.802279  N  -1  -1.000000  -1.000000  0.000000  0.000000  12020.567006  0.000000
A  5462  69482.400000  0.712981  N  -1  -1.000000  -1.000000  9751.200000  0.000000  107.646869  0.000000
G  5473  49553.441895  0.515595  C  5481  16036.116639  0.172741  2040.000000  38.363915  7929.985995  0.000000
T  5487  57734.456775  0.621916  N  -1  -1.000000  -1.000000  0.000000  613.822646  0.000000  7499.910141
A  5497  32762.400000  0.366267  N  -1  -1.000000  -1.000000  5793.600000  0.000000  0.000000  2301.952617
A  5510  59853.600000  0.743391  N  -1  -1.000000  -1.000000  8568.000000  0.000000  789.410371  0.000000
G  5523  79658.682843  1.058677  N  -1  -1.000000  -1.000000  0.000000  0.000000  11589.979531  482.667484
A  5536  124072.800000  1.753329  N  -1  -1.000000  -1.000000  17421.600000  0.000000  322.940606  0.000000
A  5549  50836.800000  0.747241  N  -1  -1.000000  -1.000000  9261.600000  0.000000  179.411448  0.000000
G  5559  40152.282028  0.591249  N  -1  -1.000000  -1.000000  897.600000  0.000000  6925.281887  0.000000
G  5573  174710.867912  2.729713  N  -1  -1.000000  -1.000000  0.000000  0.000000  22677.607008  74.256536
T  5586  47561.311337  0.643749  N  -1  -1.000000  -1.000000  0.000000  0.000000  0.000000  7537.038409
T  5599  41695.044989  0.581605  N  -1  -1.000000  -1.000000  0.000000  0.000000  0.000000  7462.781873
T  5611  41360.890577  0.583338  N  -1  -1.000000  -1.000000  0.000000  0.000000  0.000000  6460.318636
C  5623  45614.695415  0.658539  N  -1  -1.000000  -1.000000  0.000000  6560.229534  287.058317  222.769608
A  5635  110241.600000  1.562565  N  -1  -1.000000  -1.000000  14810.400000  0.000000  0.000000  37.128268
G  5648  32007.002296  0.423426  N  -1  -1.000000  -1.000000  979.200000  0.000000  4808.226802  0.000000
A  5661  93064.800000  1.314004  N  -1  -1.000000  -1.000000  12280.800000  0.000000  0.000000  0.000000
T  5673  65197.238648  0.962683  N  -1  -1.000000  -1.000000  0.000000  0.000000  1758.232189  8688.014717
G  5686  59134.013210  0.855025  N  -1  -1.000000  -1.000000  0.000000  0.000000  8611.749497  519.795752
A  5698  99511.200000  1.400407  N  -1  -1.000000  -1.000000  13300.800000  38.363915  0.000000  371.282680
C  5709  102853.657196  1.618754  N  -1  -1.000000  -1.000000  122.400000  13389.006476  0.000000  0.000000
A  5722  54386.400000  0.787433  N  -1  -1.000000  -1.000000  7303.200000  1496.192701  0.000000  0.000000
C  5733  82444.054202  1.172127  N  -1  -1.000000  -1.000000  816.000000  11777.722029  0.000000  0.000000
G  5748  48620.502366  0.653102  N  -1  -1.000000  -1.000000  0.000000  0.000000  6422.929833  0.000000
T  5761  54912.708405  0.734657  N  -1  -1.000000  -1.000000  1101.600000  0.000000  0.000000  7351.397068
G  5774  64229.298329  0.927993  N  -1  -1.000000  -1.000000  0.000000  0.000000  8539.984917  705.437092
A  5787  82620.000000  1.140603  N  -1  -1.000000  -1.000000  10036.800000  0.000000  681.763502  0.000000
G  5799  51921.673006  0.727287  N  -1  -1.000000  -1.000000  1183.200000  0.000000  6997.046466  0.000000
C  5810  107610.782706  1.535907  N  -1  -1.000000  -1.000000  0.000000  13926.101291  0.000000  0.000000
A  5823  59976.000000  0.800630  N  -1  -1.000000  -1.000000  8119.200000  38.363915  0.000000  297.026144
T  5836  100691.862877  1.419045  C  5832  14041.193038  0.197881  0.000000  1457.828785  0.000000  14145.870117
T  5849  60407.692073  0.853924  N  -1  -1.000000  -1.000000  0.000000  0.000000  502.352054  9319.195274
C  5861  51561.102302  0.722717  N  -1  -1.000000  -1.000000  0.000000  7442.599588  0.000000  1670.772061
A  5872  59568.000000  0.872725  N  -1  -1.000000  -1.000000  8690.400000  191.819577  502.352054  519.795752
T  5885  93266.209273  1.344864  N  -1  -1.000000  -1.000000  0.000000  0.000000  0.000000  14777.050673
T  5899  72845.661860  0.995360  N  -1  -1.000000  -1.000000  0.000000  0.000000  825.292660  10321.658510
C  5911  69400.322965  0.937248  N  -1  -1.000000  -1.000000  0.000000  9207.339697  0.000000  37.128268
A  5922  54508.800000  0.749520  N  -1  -1.000000  -1.000000  8649.600000  76.727831  0.000000  148.513072
A  5934  41616.000000  0.570210  N  -1  -1.000000  -1.000000  7629.600000  0.000000  0.000000  1633.643793
T  5947  82907.422494  1.248904  N  -1  -1.000000  -1.000000  0.000000  0.000000  0.000000  11843.917499
C  5960  72124.160958  1.050189  N  -1  -1.000000  -1.000000  0.000000  8938.792289  0.000000  0.000000
A  5970  54264.000000  0.824424  N  -1  -1.000000  -1.000000  8690.400000  191.819577  0.000000  0.000000
A  5983  55080.000000  0.844705  T  5984  9133.553934  0.139320  7466.400000  0.000000  35.882290  1373.745917
G  5994  40475.222634  0.617395  N  -1  -1.000000  -1.000000  0.000000  0.000000  6781.752729  371.282680
G  6008  138003.285683  2.168200  N  -1  -1.000000  -1.000000  0.000000  805.642223  19591.730105  0.000000
C  6019  46919.068538  0.688746  N  -1  -1.000000  -1.000000  0.000000  6291.682126  825.292660  0.000000
C  6034  99631.088302  1.520393  N  -1  -1.000000  -1.000000  0.000000  12890.275576  0.000000  0.000000
A  6045  48837.600000  0.712407  T  6046  6348.933832  0.093386  6976.800000  383.639154  0.000000  1150.976309
G  6058  35918.171859  0.528319  N  -1  -1.000000  -1.000000  0.000000  306.911323  5669.401752  0.000000
A  6072  95472.000000  1.416162  N  -1  -1.000000  -1.000000  12607.200000  0.000000  0.000000  0.000000
T  6083  63712.107927  0.927768  N  -1  -1.000000  -1.000000  1346.400000  0.000000  0.000000  9059.297398
A  6094  36189.600000  0.533524  N  -1  -1.000000  -1.000000  5548.800000  0.000000  825.292660  185.641340
A  6105  56059.200000  0.849075  G  6107  19197.024919  0.290328  8486.400000  0.000000  2475.877980  0.000000
A  6120  51612.000000  0.780560  N  -1  -1.000000  -1.000000  7303.200000  230.183492  251.176027  0.000000
G  6131  55832.842569  0.830408  C  6133  7327.507842  0.124156  0.000000  1189.281378  8683.514076  0.000000
G  6145  95913.360018  1.625144  A  6145  6283.200000  0.106462  856.800000  0.000000  14675.856434  0.000000
G  6158  68427.526208  1.070555  N  -1  -1.000000  -1.000000  0.000000  0.000000  10728.804581  0.000000
A  6171  84129.600000  1.383769  N  -1  -1.000000  -1.000000  10322.400000  0.000000  322.940606  0.000000
T  6183  73216.944540  1.138206  N  -1  -1.000000  -1.000000  40.800000  0.000000  251.176027  8910.784325
G  6196  65879.883649  0.968017  N  -1  -1.000000  -1.000000  530.400000  0.000000  7894.103705  0.000000
A  6207  104652.000000  1.607624  N  -1  -1.000000  -1.000000  12648.000000  0.000000  215.293737  0.000000
T  6220  46447.463296  0.671291  N  -1  -1.000000  -1.000000  448.800000  0.000000  0.000000  6126.164224
T  6233  29071.433862  0.414022  N  -1  -1.000000  -1.000000  0.000000  0.000000  825.292660  4492.520431
T  6246  18601.262279  0.275500  G  6244  9257.630709  0.137113  0.000000  0.000000  1578.820741  3861.339874
T  6259  41472.275381  0.645812  G  6257  5920.577779  0.092196  0.000000  0.000000  932.939529  5383.598863
C  6271  36062.080479  0.574409  N  -1  -1.000000  -1.000000  40.800000  4680.397679  0.000000  0.000000
T  6284  81793.574454  1.440128  N  -1  -1.000000  -1.000000  0.000000  191.819577  0.000000  11249.865211
T  6297  49232.083398  0.846892  N  -1  -1.000000  -1.000000  0.000000  191.819577  645.881212  8576.629913
T  6310  58514.150404  1.070846  N  -1  -1.000000  -1.000000  0.000000  345.275239  0.000000  9244.938738
C  6321  38517.371065  0.724384  N  -1  -1.000000  -1.000000  0.000000  5370.948156  0.000000  482.667484
C  6334  73466.897997  1.456625  N  -1  -1.000000  -1.000000  0.000000  9360.795358  0.000000  185.641340
T  6346  84318.296679  1.781955  N  -1  -1.000000  -1.000000  0.000000  728.914393  0.000000  13180.535148
T  6359  88328.149626  1.728368  N  -1  -1.000000  -1.000000  0.000000  0.000000  0.000000  12326.584983
A  6370  50918.400000  0.892826  N  -1  -1.000000  -1.000000  6976.800000  191.819577  0.000000  111.384804
A  6382  34843.200000  0.578192  N  -1  -1.000000  -1.000000  5630.400000  0.000000  0.000000  0.000000
T  6394  67907.602213  1.139400  N  -1  -1.000000  -1.000000  0.000000  76.727831  0.000000  8650.886449
A  6406  41248.800000  0.656996  N  -1  -1.000000  -1.000000  5385.600000  0.000000  0.000000  148.513072
G  6419  34841.703172  0.593257  N  -1  -1.000000  -1.000000  0.000000  306.911323  4557.050775  0.000000
A  6432  70216.800000  1.225628  C  6435  8209.877896  0.140434  9180.000000  997.461800  0.000000  0.000000
T  6444  71323.402871  1.220023  N  -1  -1.000000  -1.000000  0.000000  0.000000  0.000000  8688.014717
A  6454  34680.000000  0.561698  N  -1  -1.000000  -1.000000  4610.400000  0.000000  0.000000  1002.463237
T  6467  59405.228836  1.026660  N  -1  -1.000000  -1.000000  0.000000  0.000000  0.000000  9282.067006
T  6481  32895.645468  0.594092  N  -1  -1.000000  -1.000000  0.000000  153.455662  0.000000  5754.881543
T  6494  29442.716542  0.590886  N  -1  -1.000000  -1.000000  0.000000  0.000000  0.000000  5160.829255
T  6506  30408.051510  0.637746  N  -1  -1.000000  -1.000000  0.000000  38.363915  0.000000  4269.750823
C  6518  34258.976455  0.725257  N  -1  -1.000000  -1.000000  0.000000  4872.217256  358.822896  0.000000
A  6529  56304.000000  1.283366  N  -1  -1.000000  -1.000000  8241.600000  345.275239  0.000000  0.000000
T  6541  107857.618606  2.376888  N  -1  -1.000000  -1.000000  0.000000  0.000000  0.000000  12846.380736
A  6553  39412.800000  0.748166  N  -1  -1.000000  -1.000000  6160.800000  0.000000  0.000000  37.128268
A  6564  34435.200000  0.694274  N  -1  -1.000000  -1.000000  5263.200000  0.000000  0.000000  0.000000
A  6578  36108.000000  0.786495  N  -1  -1.000000  -1.000000  5222.400000  0.000000  0.000000  0.000000
T  6590  52685.012324  1.144013  N  -1  -1.000000  -1.000000  0.000000  153.455662  0.000000  6720.216512
C  6603  37865.184503  0.834388  N  -1  -1.000000  -1.000000  0.000000  4872.217256  0.000000  0.000000
A  6614  43207.200000  0.941790  N  -1  -1.000000  -1.000000  6691.200000  1035.825716  0.000000  0.000000
A  6626  47776.800000  1.011059  N  -1  -1.000000  -1.000000  6732.000000  0.000000  0.000000  0.000000
T  6638  54764.195333  1.117840  N  -1  -1.000000  -1.000000  0.000000  0.000000  0.000000  7462.781873
T  6652  32041.695303  0.627756  N  -1  -1.000000  -1.000000  0.000000  0.000000  0.000000  4715.290039
A  6663  38964.000000  0.801475  N  -1  -1.000000  -1.000000  5630.400000  0.000000  0.000000  0.000000
G  6676  22103.490375  0.529729  N  -1  -1.000000  -1.000000  0.000000  0.000000  3014.112324  0.000000
A  6691  62016.000000  1.550591  N  -1  -1.000000  -1.000000  7588.800000  0.000000  502.352054  0.000000
G  6701  51885.790717  1.213613  N  -1  -1.000000  -1.000000  81.600000  537.094816  7248.222493  0.000000
G  6715  89239.254158  2.013024  N  -1  -1.000000  -1.000000  0.000000  230.183492  12379.389901  0.000000
C  6726  48837.264308  1.017732  N  -1  -1.000000  -1.000000  0.000000  6905.504773  1148.233266  0.000000
T  6741  96979.036075  1.975794  N  -1  -1.000000  -1.000000  0.000000  153.455662  430.587475  11324.121747
A  6751  29131.200000  0.534903  N  -1  -1.000000  -1.000000  4120.800000  0.000000  35.882290  1967.798205
G  6764  30069.358659  0.571702  N  -1  -1.000000  -1.000000  326.400000  0.000000  3444.699799  0.000000
A  6779  63688.800000  1.270556  N  -1  -1.000000  -1.000000  8160.000000  0.000000  932.939529  0.000000
G  6790  53536.376037  1.004597  N  -1  -1.000000  -1.000000  1468.800000  0.000000  6207.636095  0.000000
A  6803  69523.200000  1.269861  N  -1  -1.000000  -1.000000  8935.200000  0.000000  1327.644714  0.000000
T  6814  53873.116901  0.905573  G  6815  9329.395288  0.158997  530.400000  306.911323  1722.349899  6386.062100
A  6825  35006.400000  0.596602  N  -1  -1.000000  -1.000000  4692.000000  1342.737039  35.882290  74.256536
C  6836  100168.183118  1.757694  N  -1  -1.000000  -1.000000  0.000000  11969.541606  0.000000  185.641340
A  6849  53244.000000  0.916715  N  -1  -1.000000  -1.000000  6487.200000  537.094816  0.000000  0.000000
T  6861  59479.485372  1.016362  N  -1  -1.000000  -1.000000  0.000000  230.183492  251.176027  8242.475501
T  6874  28031.842357  0.511791  N  -1  -1.000000  -1.000000  0.000000  0.000000  0.000000  4826.674843
T  6888  24764.554771  0.453048  N  -1  -1.000000  -1.000000  40.800000  0.000000  538.234344  3230.159318
A  6899  51571.200000  0.952701  N  -1  -1.000000  -1.000000  7874.400000  0.000000  0.000000  0.000000
A  6909  47858.400000  0.904357  N  -1  -1.000000  -1.000000  8119.200000  0.000000  0.000000  0.000000
A  6923  43288.800000  0.826879  N  -1  -1.000000  -1.000000  7425.600000  0.000000  0.000000  0.000000
A  6936  44186.400000  0.888551  N  -1  -1.000000  -1.000000  6038.400000  613.822646  0.000000  0.000000
T  6948  30964.975531  0.635050  N  -1  -1.000000  -1.000000  244.800000  0.000000  0.000000  4715.290039
T  6961  33823.852169  0.699479  N  -1  -1.000000  -1.000000  0.000000  0.000000  0.000000  5829.138080
T  6972  23762.091534  0.569543  N  -1  -1.000000  -1.000000  0.000000  0.000000  0.000000  4826.674843
T  6986  44219.767215  1.140474  N  -1  -1.000000  -1.000000  0.000000  0.000000  0.000000  5569.240203
C  6998  24476.178027  0.657128  N  -1  -1.000000  -1.000000  0.000000  2762.201909  0.000000  0.000000
T  7010  55246.862818  1.497545  N  -1  -1.000000  -1.000000  0.000000  0.000000  0.000000  7388.525336
T  7024  50977.111995  1.276347  N  -1  -1.000000  -1.000000  0.000000  0.000000  0.000000  6497.446904
C  7035  23478.716227  0.588728  N  -1  -1.000000  -1.000000  326.400000  2647.110163  0.000000  111.384804
A  7047  37658.400000  1.005767  N  -1  -1.000000  -1.000000  5467.200000  0.000000  0.000000  111.384804
T  7058  75927.308106  2.058798  N  -1  -1.000000  -1.000000  0.000000  0.000000  71.764579  8428.116841
C  7071  23593.807973  0.589057  N  -1  -1.000000  -1.000000  122.400000  3222.568894  0.000000  185.641340
A  7081  44064.000000  1.120753  N  -1  -1.000000  -1.000000  5875.200000  76.727831  0.000000  0.000000
A  7094  42228.000000  1.046791  N  -1  -1.000000  -1.000000  5793.600000  38.363915  0.000000  0.000000
C  7105  55742.769081  1.321325  N  -1  -1.000000  -1.000000  163.200000  6330.046042  0.000000  185.641340
T  7120  63377.953515  1.462366  N  -1  -1.000000  -1.000000  0.000000  0.000000  0.000000  8650.886449
T  7133  32338.721448  0.684715  N  -1  -1.000000  -1.000000  244.800000  38.363915  0.000000  4715.290039
A  7144  63484.800000  1.412698  N  -1  -1.000000  -1.000000  7996.800000  230.183492  0.000000  0.000000
C  7154  61689.175969  1.335569  N  -1  -1.000000  -1.000000  1183.200000  8401.697473  0.000000  148.513072
C  7169  57891.148344  1.157580  N  -1  -1.000000  -1.000000  367.200000  7327.507842  0.000000  0.000000
A  7179  58262.400000  1.119704  N  -1  -1.000000  -1.000000  7466.400000  460.366985  0.000000  0.000000
T  7192  57066.147951  1.135254  N  -1  -1.000000  -1.000000  938.400000  0.000000  215.293737  7314.268800
G  7205  51311.674084  0.957048  N  -1  -1.000000  -1.000000  0.000000  613.822646  6494.694412  0.000000
C  7217  63530.643908  1.169148  N  -1  -1.000000  -1.000000  0.000000  8094.786150  502.352054  111.384804
A  7229  38148.000000  0.675550  N  -1  -1.000000  -1.000000  4243.200000  191.819577  0.000000  334.154412
T  7241  68910.065450  1.259550  N  -1  -1.000000  -1.000000  612.000000  0.000000  35.882290  8613.758181
T  7254  39430.220640  0.713498  C  7251  5869.679057  0.106213  0.000000  920.733970  287.058317  5680.625007
C  7266  43389.588321  0.775196  N  -1  -1.000000  -1.000000  0.000000  5409.312072  0.000000  111.384804
T  7280  73551.098953  1.362994  N  -1  -1.000000  -1.000000  0.000000  115.091746  251.176027  7908.321089
C  7291  21752.340034  0.394428  N  -1  -1.000000  -1.000000  0.000000  2532.018417  71.764579  2598.978762
T  7304  61595.796649  1.195218  G  7301  9185.866130  0.178244  0.000000  76.727831  1219.997845  8279.603769
T  7317  31559.027819  0.608442  N  -1  -1.000000  -1.000000  0.000000  268.547408  287.058317  5012.316183
G  7330  50486.381424  1.023694  N  -1  -1.000000  -1.000000  652.800000  0.000000  6387.047543  0.000000
A  7343  50796.000000  1.031698  N  -1  -1.000000  -1.000000  5916.000000  422.003069  322.940606  37.128268
C  7352  64413.013962  1.343005  N  -1  -1.000000  -1.000000  1264.800000  7596.055250  0.000000  0.000000
A  7364  35985.600000  0.711342  N  -1  -1.000000  -1.000000  5385.600000  652.186562  0.000000  0.000000
A  7373  40677.600000  0.860066  N  -1  -1.000000  -1.000000  6160.800000  0.000000  0.000000  0.000000
A  7388  46389.600000  0.978257  N  -1  -1.000000  -1.000000  5752.800000  0.000000  0.000000  0.000000
T  7401  44776.691235  0.938309  N  -1  -1.000000  -1.000000  40.800000  0.000000  0.000000  5346.470595
C  7414  24974.908928  0.556939  N  -1  -1.000000  -1.000000  0.000000  3030.749317  0.000000  148.513072
T  7425  41175.249237  0.911653  N  -1  -1.000000  -1.000000  0.000000  0.000000  502.352054  5420.727131
T  7439  26732.352976  0.619904  N  -1  -1.000000  -1.000000  81.600000  0.000000  0.000000  5457.855399
T  7452  33118.415076  0.776685  N  -1  -1.000000  -1.000000  0.000000  805.642223  0.000000  4603.905235
C  7463  33568.425978  0.820665  N  -1  -1.000000  -1.000000  1183.200000  3874.755456  0.000000  0.000000
A  7474  126847.200000  1.622824  N  -1  -1.000000  -1.000000  7180.800000  115.091746  0.000000  0.000000
A  7482  126847.200000  1.622824  N  -1  -1.000000  -1.000000  7548.000000  0.000000  0.000000  0.000000
A  7498  50306.400000  1.202753  N  -1  -1.000000  -1.000000  5834.400000  345.275239  0.000000  0.000000
C  7508  72431.072281  1.692753  N  -1  -1.000000  -1.000000  448.800000  7787.874827  0.000000  0.000000
T  7523  75370.384086  1.660394  N  -1  -1.000000  -1.000000  0.000000  268.547408  0.000000  8762.271253
C  7534  40972.661651  0.845626  N  -1  -1.000000  -1.000000  0.000000  4220.030694  0.000000  1930.669937
T  7547  82461.883278  1.647517  A  7553  5508.000000  0.106012  0.000000  115.091746  0.000000  10247.401974
A  7559  42513.600000  0.784661  N  -1  -1.000000  -1.000000  5344.800000  115.091746  0.000000  1188.104577
T  7570  65754.162668  1.179256  N  -1  -1.000000  -1.000000  1387.200000  0.000000  0.000000  7648.423213
G  7583  40834.045530  0.691838  A  7580  5344.800000  0.095456  1346.400000  0.000000  4377.639327  74.256536
A  7594  55896.000000  0.935511  N  -1  -1.000000  -1.000000  8527.200000  0.000000  466.469764  0.000000
A  7608  46144.800000  0.782163  N  -1  -1.000000  -1.000000  5793.600000  422.003069  143.529158  0.000000
G  7620  28454.655628  0.496864  N  -1  -1.000000  -1.000000  40.800000  0.000000  3982.934142  371.282680
T  7631  13811.715704  0.250742  N  -1  -1.000000  -1.000000  0.000000  383.639154  322.940606  2264.824349
T  7644  26546.711636  0.539333  N  -1  -1.000000  -1.000000  0.000000  0.000000  0.000000  4529.648699
N  7656  -1.000000  -1.000000  N  -1  -1.000000  -1.000000  0.000000  0.000000  0.000000  3155.902782
T  7669  43254.432246  0.975539  N  -1  -1.000000  -1.000000  0.000000  0.000000  35.882290  4603.905235
G  7682  48548.737787  1.089338  N  -1  -1.000000  -1.000000  0.000000  0.000000  4772.344513  0.000000
T  7695  10581.556386  0.256984  N  -1  -1.000000  -1.000000  0.000000  0.000000  502.352054  1448.002453
C  7705  22097.615272  0.581781  N  -1  -1.000000  -1.000000  0.000000  2954.021486  0.000000  0.000000
G  7720  32078.766875  0.954242  N  -1  -1.000000  -1.000000  0.000000  191.819577  3444.699799  0.000000
T  7732  19083.929764  0.582867  N  -1  -1.000000  -1.000000  0.000000  0.000000  143.529158  2264.824349
T  7746  24430.400359  0.840680  N  -1  -1.000000  -1.000000  0.000000  652.186562  0.000000  3118.774514
C  7753  8555.153135  0.318167  N  -1  -1.000000  -1.000000  0.000000  2877.293655  0.000000  1076.719773
C  7768  55244.038181  2.218734  N  -1  -1.000000  -1.000000  0.000000  5869.679057  0.000000  0.000000
A  7779  21950.400000  0.755812  N  -1  -1.000000  -1.000000  3182.400000  767.278308  358.822896  37.128268
T  7791  66496.728028  2.326484  N  -1  -1.000000  -1.000000  0.000000  268.547408  35.882290  7314.268800
G  7803  42197.572533  1.365320  N  -1  -1.000000  -1.000000  0.000000  345.275239  4808.226802  185.641340
A  7816  41248.800000  1.362623  N  -1  -1.000000  -1.000000  4896.000000  0.000000  789.410371  0.000000
G  7828  30822.886740  0.924548  N  -1  -1.000000  -1.000000  81.600000  0.000000  2655.289428  0.000000
A  7842  59486.400000  1.738816  N  -1  -1.000000  -1.000000  7303.200000  0.000000  0.000000  0.000000
A  7853  30926.400000  0.836943  N  -1  -1.000000  -1.000000  5426.400000  230.183492  35.882290  0.000000
G  7865  43274.041220  1.134733  C  7867  4411.850271  0.110240  0.000000  690.550477  4987.638250  0.000000
T  7878  12215.200179  0.305226  N  -1  -1.000000  -1.000000  0.000000  0.000000  502.352054  1893.541669
G  7890  43489.334958  1.076835  N  -1  -1.000000  -1.000000  40.800000  0.000000  4915.873671  705.437092
A  7903  42880.800000  1.093597  N  -1  -1.000000  -1.000000  5100.000000  0.000000  897.057239  0.000000
A  7915  28968.000000  0.701340  N  -1  -1.000000  -1.000000  4610.400000  1342.737039  0.000000  0.000000
C  7925  64489.741793  1.717393  N  -1  -1.000000  -1.000000  122.400000  6291.682126  71.764579  0.000000
T  7939  49120.698594  1.234804  N  -1  -1.000000  -1.000000  693.600000  345.275239  0.000000  5829.138080
A  7948  27376.800000  0.674848  N  -1  -1.000000  -1.000000  4651.200000  0.000000  0.000000  1373.745917
A  7961  26642.400000  0.662372  N  -1  -1.000000  -1.000000  4202.400000  0.000000  358.822896  0.000000
G  7973  21098.786267  0.571189  N  -1  -1.000000  -1.000000  81.600000  191.819577  2798.818586  0.000000
C  7986  35678.441325  0.992292  N  -1  -1.000000  -1.000000  0.000000  4143.302864  645.881212  0.000000
C  7998  36867.722703  1.047497  N  -1  -1.000000  -1.000000  0.000000  5486.039903  0.000000  0.000000
T  8012  55989.428178  1.486658  N  -1  -1.000000  -1.000000  0.000000  1074.189631  0.000000  4938.059647
C  8023  36445.719633  0.936636  N  -1  -1.000000  -1.000000  0.000000  2992.385401  0.000000  631.180556
A  8036  37658.400000  0.984076  N  -1  -1.000000  -1.000000  4243.200000  0.000000  179.411448  371.282680
G  8045  13240.564851  0.338315  N  -1  -1.000000  -1.000000  1020.000000  0.000000  2117.055085  74.256536
G  8058  61681.655769  1.813532  N  -1  -1.000000  -1.000000  0.000000  0.000000  6315.282964  0.000000
T  8070  18675.518815  0.529532  N  -1  -1.000000  -1.000000  0.000000  0.000000  1219.997845  2561.850494
A  8083  9873.600000  0.287041  N  -1  -1.000000  -1.000000  2040.000000  268.547408  0.000000  74.256536
A  8094  22195.200000  0.678317  C  8094  6253.318211  0.190472  3264.000000  613.822646  0.000000  0.000000
G  8107  32939.941824  1.003330  T  8112  7054.370924  0.216678  0.000000  76.727831  2691.171718  371.282680
T  8120  22908.141370  0.703637  N  -1  -1.000000  -1.000000  0.000000  115.091746  71.764579  2784.620102
A  8131  30192.000000  0.968909  N  -1  -1.000000  -1.000000  3590.400000  0.000000  0.000000  334.154412
A  8142  27132.000000  0.949300  N  -1  -1.000000  -1.000000  4569.600000  0.000000  0.000000  0.000000
A  8155  23786.400000  0.860277  G  8155  4377.639327  0.166687  4936.800000  0.000000  753.528081  0.000000
A  8165  18849.600000  0.717738  N  -1  -1.000000  -1.000000  3957.600000  0.000000  35.882290  37.128268
G  8179  25691.719331  0.957810  N  -1  -1.000000  -1.000000  1020.000000  0.000000  2691.171718  0.000000
A  8191  55120.800000  2.373399  N  -1  -1.000000  -1.000000  6160.800000  0.000000  179.411448  37.128268
T  8202  26917.994316  1.001826  N  -1  -1.000000  -1.000000  734.400000  0.000000  466.469764  3378.672390
G  8214  31109.945056  1.088774  N  -1  -1.000000  -1.000000  40.800000  0.000000  3157.641482  519.795752
A  8227  64015.200000  2.172595  N  -1  -1.000000  -1.000000  5875.200000  0.000000  287.058317  0.000000
A  8235  5997.600000  0.184131  N  -1  -1.000000  -1.000000  5997.600000  0.000000  0.000000  0.000000
A  8242  41044.800000  1.329114  A  8248  5467.200000  0.171028  5956.800000  0.000000  0.000000  0.000000
A  8260  64708.800000  2.024262  N  -1  -1.000000  -1.000000  5100.000000  0.000000  35.882290  0.000000
G  8274  41946.396506  1.174170  N  -1  -1.000000  -1.000000  326.400000  0.000000  5310.578856  0.000000
T  8288  17821.568651  0.474732  N  -1  -1.000000  -1.000000  489.600000  0.000000  932.939529  1707.900329
G  8299  47041.681625  1.256540  N  -1  -1.000000  -1.000000  0.000000  115.091746  4987.638250  37.128268
C  8308  31611.866292  0.798835  N  -1  -1.000000  -1.000000  0.000000  3184.204978  2081.172795  0.000000
C  8320  16381.391877  0.440105  N  -1  -1.000000  -1.000000  0.000000  4143.302864  0.000000  0.000000
T  8337  49046.442058  1.356076  N  -1  -1.000000  -1.000000  0.000000  115.091746  0.000000  5309.342327
T  8349  25915.531080  0.682678  N  -1  -1.000000  -1.000000  0.000000  153.455662  0.000000  3824.211606
C  8359  16419.755793  0.480790  N  -1  -1.000000  -1.000000  81.600000  2416.926670  0.000000  148.513072
C  8372  43312.860490  1.230695  G  8367  3014.112324  0.085643  163.200000  4872.217256  430.587475  0.000000
A  8382  24888.000000  0.702641  N  -1  -1.000000  -1.000000  3182.400000  1074.189631  0.000000  371.282680
T  8393  60073.537661  1.910824  G  8395  5023.520540  0.151077  81.600000  76.727831  717.645791  6348.933832
C  8403  16419.755793  0.493808  C  8411  17417.217593  0.526022  0.000000  2532.018417  0.000000  1448.002453
T  8419  31113.488603  0.939670  N  -1  -1.000000  -1.000000  0.000000  537.094816  287.058317  3898.468142
G  8435  45319.331726  1.437875  N  -1  -1.000000  -1.000000  0.000000  0.000000  4772.344513  185.641340
G  8444  26732.305729  0.812804  N  -1  -1.000000  -1.000000  0.000000  0.000000  3695.875826  0.000000
A  8456  41983.200000  1.237563  N  -1  -1.000000  -1.000000  3590.400000  0.000000  35.882290  74.256536
T  8467  30296.666706  0.912062  C  8465  2608.746247  0.078534  571.200000  767.278308  0.000000  3007.389710
C  8477  24744.725435  0.735227  N  -1  -1.000000  -1.000000  612.000000  2800.565824  0.000000  668.308824
A  8489  45002.400000  1.304857  N  -1  -1.000000  -1.000000  4202.400000  613.822646  0.000000  965.334969
T  8500  42548.995154  1.227705  C  8500  2954.021486  0.085235  326.400000  268.547408  0.000000  5457.855399
T  8515  32784.260664  0.900087  N  -1  -1.000000  -1.000000  0.000000  38.363915  0.000000  4009.852946
C  8527  28312.569568  0.840272  N  -1  -1.000000  -1.000000  122.400000  2493.654501  287.058317  111.384804
A  8536  24112.800000  0.691232  N  -1  -1.000000  -1.000000  3060.000000  575.458731  215.293737  0.000000
T  8548  30519.436315  0.892806  G  8558  3480.582088  0.106427  652.800000  0.000000  287.058317  4121.237751
G  8562  25225.249567  0.771326  N  -1  -1.000000  -1.000000  0.000000  0.000000  5131.167408  222.769608
G  8572  54325.786408  1.668840  N  -1  -1.000000  -1.000000  0.000000  0.000000  5633.519462  0.000000
G  8588  26014.659938  0.769954  C  8591  1726.376193  0.051751  163.200000  652.186562  3193.523772  0.000000
C  8599  36330.627887  1.089077  N  -1  -1.000000  -1.000000  0.000000  4258.394610  251.176027  334.154412
T  8613  64751.699431  1.875900  N  -1  -1.000000  -1.000000  0.000000  345.275239  0.000000  6051.907688
T  8627  6014.779420  0.164822  N  -1  -1.000000  -1.000000  0.000000  0.000000  1399.409293  2339.080885
G  8635  92109.837324  1.347965  N  -1  -1.000000  -1.000000  0.000000  0.000000  4915.873671  74.256536
G  8644  92109.837324  1.347965  G  8651  6781.752729  0.198492  0.000000  0.000000  5167.049698  0.000000
C  8659  12928.639491  0.359724  A  8667  7140.000000  0.218831  0.000000  2340.198840  1471.173872  0.000000
A  8673  9261.600000  0.265969  N  -1  -1.000000  -1.000000  1672.800000  0.000000  430.587475  148.513072
T  8684  53947.373437  1.649954  G  8682  3193.523772  0.102544  0.000000  0.000000  645.881212  5012.316183
T  8696  11918.174035  0.335077  C  8691  2608.746247  0.077906  0.000000  115.091746  0.000000  4121.237751
A  8705  21338.400000  0.681134  N  -1  -1.000000  -1.000000  2611.200000  0.000000  0.000000  2301.952617
T  8718  50754.342387  1.644658  N  -1  -1.000000  -1.000000  0.000000  0.000000  0.000000  4789.546575
C  8730  23862.355381  0.738716  N  -1  -1.000000  -1.000000  0.000000  2608.746247  430.587475  556.924020
C  8743  35678.441325  1.264585  N  -1  -1.000000  -1.000000  0.000000  4872.217256  143.529158  0.000000
A  8753  34802.400000  1.116180  C  8749  2455.290586  0.090348  4202.400000  728.914393  0.000000  0.000000
A  8763  27376.800000  0.910900  N  -1  -1.000000  -1.000000  4651.200000  0.000000  0.000000  0.000000
A  8773  8323.200000  0.295287  N  -1  -1.000000  -1.000000  4161.600000  0.000000  0.000000  0.000000
A  8783  15055.200000  0.542993  A  8790  12036.000000  0.425214  3753.600000  0.000000  0.000000  37.128268
C  8797  34335.704286  1.213033  N  -1  -1.000000  -1.000000  489.600000  4104.938948  0.000000  0.000000
C  8810  37635.001011  1.428571  T  8818  3230.159318  0.111707  0.000000  4987.309002  0.000000  482.667484
T  8825  42548.995154  1.471460  N  -1  -1.000000  -1.000000  0.000000  345.275239  0.000000  5012.316183
T  8837  19900.751660  0.641189  C  8835  2033.287516  0.065511  0.000000  422.003069  502.352054  3527.185462
G  8847  34805.820882  1.245205  N  -1  -1.000000  -1.000000  81.600000  0.000000  3695.875826  185.641340
T  8863  3787.083338  0.130381  N  -1  -1.000000  -1.000000  0.000000  0.000000  0.000000  1819.285133
T  8871  23279.424050  0.900311  N  -1  -1.000000  -1.000000  816.000000  0.000000  0.000000  2561.850494
A  8881  19339.200000  0.782811  N  -1  -1.000000  -1.000000  2978.400000  0.000000  0.000000  928.206701
T  8893  37648.063775  1.575164  C  8894  2340.198840  0.087211  816.000000  345.275239  0.000000  5197.957523
A  8904  26193.600000  0.976152  N  -1  -1.000000  -1.000000  2856.000000  0.000000  107.646869  334.154412
G  8914  16326.441754  0.584185  N  -1  -1.000000  -1.000000  285.600000  268.547408  2260.584243  111.384804
C  8927  13158.822983  0.503274  N  -1  -1.000000  -1.000000  0.000000  2685.474078  394.705185  0.000000
C  8940  46727.248961  1.971712  N  -1  -1.000000  -1.000000  244.800000  5255.856410  179.411448  0.000000
A  8948  19543.200000  0.810361  N  -1  -1.000000  -1.000000  2856.000000  1803.104024  0.000000  0.000000
A  8960  24969.600000  1.036905  N  -1  -1.000000  -1.000000  4324.800000  268.547408  0.000000  0.000000
C  8973  31151.499308  1.348709  N  -1  -1.000000  -1.000000  612.000000  4335.122441  0.000000  0.000000
T  8986  52313.729644  2.025018  N  -1  -1.000000  -1.000000  0.000000  613.822646  0.000000  5606.368471
C  8996  9821.162343  0.341759  N  -1  -1.000000  -1.000000  0.000000  2033.287516  0.000000  1225.232845
T  9010  43885.612803  1.579452  N  -1  -1.000000  -1.000000  0.000000  268.547408  681.763502  5123.700987
G  9021  31576.414821  1.111490  N  -1  -1.000000  -1.000000  0.000000  0.000000  3947.051853  742.565360
T  9033  8762.271253  0.302697  N  -1  -1.000000  -1.000000  0.000000  306.911323  430.587475  1782.156865
T  9042  18118.594795  0.642709  A  9048  1958.400000  0.068268  204.000000  0.000000  0.000000  2673.235298
T  9056  19826.495124  0.691133  N  -1  -1.000000  -1.000000  1346.400000  0.000000  0.000000  2710.363566
A  9065  35863.200000  1.379521  N  -1  -1.000000  -1.000000  4080.000000  38.363915  287.058317  185.641340
G  9075  11805.273268  0.427281  N  -1  -1.000000  -1.000000  1183.200000  0.000000  2404.113401  0.000000
G  9086  46862.270177  1.780994  C  9090  1879.831855  0.067417  367.200000  460.366985  5777.048621  0.000000
C  9096  28964.756130  1.038778  A  9101  7058.400000  0.276272  897.600000  3414.388471  1650.585320  482.667484
A  9107  42105.600000  1.648059  G  9106  6530.576702  0.255613  5059.200000  383.639154  1148.233266  297.026144
G  9119  18048.791653  0.627194  A  9126  8078.400000  0.308413  1428.000000  0.000000  3049.994613  297.026144
G  9130  18909.966603  0.721937  N  -1  -1.000000  -1.000000  1060.800000  0.000000  3839.404984  185.641340
G  9140  13707.034615  0.549893  A  9145  1754.400000  0.069013  1020.000000  0.000000  3480.582088  0.000000
A  9153  20767.200000  0.816925  G  9152  4808.226802  0.189142  3019.200000  0.000000  1614.703031  0.000000
A  9164  30151.200000  1.173835  G  9167  1004.704108  0.037603  4406.400000  0.000000  753.528081  0.000000
G  9177  12845.859666  0.480785  A  9179  10608.000000  0.434453  2692.800000  0.000000  3085.876903  0.000000
G  9190  79407.506816  3.252167  A  9189  8119.200000  0.332524  1836.000000  268.547408  5382.343435  0.000000
A  9201  16809.600000  0.539166  N  -1  -1.000000  -1.000000  16809.600000  345.275239  2798.818586  0.000000
