# Supplementary material for: SNP-PHAGE – High throughput SNP discovery pipeline
Source: BMC Bioinformatics. 2006 Oct 23;7:468. doi: 10.1186/1471-2105-7-468 (PMC1626092; doi:10.1186/1471-2105-7-468)
Supplement: Additional file 2 — Test dataset. This compressed file contains test data for recreating the demo website. It contains the database table entries and chromatogram files to test for proper installation of all functionalities provided. [file 1471-2105-7-468-S2.gz › test_data/AfterAnalysisStore/poly_dir/A01_015471_Minsoy.b_00.ab1.poly]

A01_015471_Minsoy.b_00.ab1 35044.177778 35044.177778 36823.854545 37014.666667 38002.933333
C  1  698.906849  1.000000  N  -1  -1.000000  -1.000000  0.000000  698.906849  0.000000  0.000000
T  15  2219.785089  3.176081  N  -1  -1.000000  -1.000000  0.000000  0.000000  0.000000  752.469522
A  26  740601.600000  507.488708  N  -1  -1.000000  -1.000000  65280.000000  35294.795890  0.000000  11061.301968
C  35  1110912.436986  4.482376  N  -1  -1.000000  -1.000000  9914.400000  62125.053272  0.000000  60197.561732
T  48  2449927.892067  5.284479  N  -1  -1.000000  -1.000000  0.000000  660.078691  0.000000  60197.561732
A  56  266628.000000  0.309718  G  60  9811.511378  0.021465  50184.000000  0.000000  270.395983  60197.561732
G  67  4403.591721  0.005780  N  -1  -1.000000  -1.000000  0.000000  349.453425  1545.119902  60197.561732
T  78  200194.516235  0.306282  N  -1  -1.000000  -1.000000  1020.000000  0.000000  3360.635787  37510.605654
T  89  108129.870261  0.181138  A  88  55447.200000  0.116213  10322.400000  0.000000  21786.190618  24380.012501
G  104  1095683.150521  2.019189  C  102  115707.911720  0.237140  5997.600000  20423.611263  61804.796081  564.352141
T  110  239134.813981  0.399931  C  112  7882.116134  0.012684  4855.200000  3494.534247  61804.796081  51506.538757
C  122  94507.737291  0.151995  A  122  71155.200000  0.114505  16279.200000  20928.377321  13751.567128  0.000000
T  141  328001.464488  0.519802  N  -1  -1.000000  -1.000000  65280.000000  62125.053272  0.000000  56247.096743
C  146  1853578.620700  3.142978  A  143  1602542.400000  2.449833  65280.000000  62125.053272  193.139988  19187.972802
T  158  524922.738304  0.790524  A  165  45084.000000  0.053718  15708.000000  62125.053272  0.000000  60197.561732
T  171  198501.459812  0.420983  N  -1  -1.000000  -1.000000  1387.200000  0.000000  1351.979914  37962.087367
C  183  116639.787519  0.250997  N  -1  -1.000000  -1.000000  0.000000  26170.178691  154.511990  0.000000
T  192  236237.806322  0.496372  C  201  23102.754186  0.029287  0.000000  0.000000  115.883993  50641.198807
A  203  229214.400000  0.477994  N  -1  -1.000000  -1.000000  44390.400000  4853.519787  154.511990  0.000000
T  210  269572.206131  0.548310  N  -1  -1.000000  -1.000000  2896.800000  0.000000  540.791966  60197.561732
A  220  145044.000000  0.300524  N  -1  -1.000000  -1.000000  31538.400000  0.000000  0.000000  0.000000
A  229  195391.200000  0.477693  N  -1  -1.000000  -1.000000  41901.600000  0.000000  0.000000  0.000000
C  241  254402.093151  0.628686  N  -1  -1.000000  -1.000000  0.000000  47797.462861  0.000000  0.000000
A  251  240475.200000  0.571680  N  -1  -1.000000  -1.000000  40269.600000  2252.033181  0.000000  0.000000
G  261  101862.029541  0.247302  N  -1  -1.000000  -1.000000  3916.800000  0.000000  19777.534746  0.000000
A  278  190658.400000  0.805411  C  278  39954.174886  0.102463  42676.800000  7959.772451  0.000000  19601.831039
T  288  1378185.552380  2.730653  A  288  96206.400000  0.246721  22236.000000  0.000000  0.000000  60197.561732
T  299  1378185.552380  2.730653  A  305  152836.800000  0.358731  0.000000  854.219482  0.000000  60197.561732
C  312  274981.017047  0.888182  T  313  73553.895741  0.274262  1550.400000  53194.576865  0.000000  21595.875271
C  325  175697.416286  0.560484  G  326  44962.989149  0.171526  0.000000  47370.353120  8227.763478  0.000000
C  336  201440.485236  0.653768  T  336  16742.446857  0.064554  0.000000  40381.284627  888.443944  3574.230228
C  347  135976.210350  0.451284  G  347  43186.101261  0.175555  0.000000  31256.667428  6991.667557  3649.477180
C  357  183074.766362  0.619820  G  357  113720.824789  0.464610  0.000000  35954.874581  11897.423246  2671.266802
A  369  211588.800000  0.734084  G  377  30091.210092  0.125127  47328.000000  0.000000  6025.967618  0.000000
A  378  171360.000000  0.712561  N  -1  -1.000000  -1.000000  38760.000000  2019.064231  6644.015579  0.000000
C  384  234677.388737  0.822430  N  -1  -1.000000  -1.000000  4039.200000  46166.680213  231.767985  0.000000
C  398  283950.321613  0.950850  G  390  55431.176485  0.231055  326.400000  53893.483714  0.000000  0.000000
A  407  255612.000000  0.830024  N  -1  -1.000000  -1.000000  46797.600000  0.000000  0.000000  0.000000
T  415  292936.384779  1.107053  A  423  76459.200000  0.339828  15667.200000  10522.430898  0.000000  60197.561732
C  427  821642.657686  3.651851  T  428  214228.072814  0.766031  6201.600000  62125.053272  2085.911868  38940.297745
T  439  171374.933556  0.612798  G  442  73238.683356  0.262290  0.000000  17433.843075  6837.155566  33259.152857
T  451  139319.731934  0.498947  A  457  32599.200000  0.119404  0.000000  0.000000  772.559951  31791.837290
G  464  232270.149271  0.850759  A  468  21909.600000  0.077516  775.200000  0.000000  44383.569186  0.000000
T  473  71936.086270  0.254511  G  476  42220.401323  0.155490  979.200000  0.000000  3167.495799  19376.090183
C  487  115358.458295  0.424845  G  488  99467.093693  0.379779  0.000000  26364.319482  16301.014966  0.000000
A  495  138638.400000  0.529340  N  -1  -1.000000  -1.000000  31334.400000  698.906849  1390.607912  0.000000
G  505  158413.417955  0.627867  A  509  25132.800000  0.104829  1387.200000  0.000000  34301.661825  0.000000
G  517  343402.898224  1.432336  N  -1  -1.000000  -1.000000  897.600000  0.000000  61804.796081  0.000000
G  528  217552.882205  0.875361  C  527  13628.683562  0.054837  0.000000  3145.080822  49173.440882  0.000000
G  541  285190.505915  1.183407  T  541  17382.045950  0.092781  0.000000  0.000000  54813.128524  3687.100656
A  555  244147.200000  1.303191  N  -1  -1.000000  -1.000000  47776.800000  0.000000  0.000000  0.000000
C  562  284222.118721  1.460373  T  563  29873.040010  0.142856  1060.800000  54670.046880  0.000000  5041.545795
T  575  234168.515138  1.119817  G  576  16764.550937  0.080097  0.000000  38.828158  3940.055750  53011.477800
T  586  163248.262722  0.779961  N  -1  -1.000000  -1.000000  0.000000  0.000000  0.000000  36645.265704
A  596  164260.800000  0.751992  N  -1  -1.000000  -1.000000  34924.800000  0.000000  0.000000  75.246952
T  606  292635.396970  1.310360  N  -1  -1.000000  -1.000000  0.000000  0.000000  0.000000  57375.801026
A  617  110976.000000  0.464871  N  -1  -1.000000  -1.000000  25132.800000  0.000000  0.000000  0.000000
A  627  147696.000000  0.631232  N  -1  -1.000000  -1.000000  33292.800000  0.000000  695.303956  714.846046
A  638  160629.600000  0.749171  G  642  25803.502364  0.123629  31456.800000  0.000000  1390.607912  75.246952
T  648  221000.298509  1.058849  C  653  18521.031507  0.091553  0.000000  1087.188432  424.907973  42627.398402
A  658  136720.800000  0.675837  N  -1  -1.000000  -1.000000  26275.200000  737.735008  0.000000  0.000000
C  668  354229.288128  1.849223  N  -1  -1.000000  -1.000000  0.000000  62125.053272  0.000000  0.000000
A  678  172216.800000  0.867344  G  683  17034.946920  0.088557  36760.800000  0.000000  154.511990  1617.809472
A  688  144064.800000  0.748928  G  694  29589.046124  0.155370  30600.000000  0.000000  733.931953  75.246952
A  701  183681.600000  0.964497  N  -1  -1.000000  -1.000000  35944.800000  0.000000  154.511990  37.623476
T  711  160765.113301  0.835642  N  -1  -1.000000  -1.000000  326.400000  77.656317  0.000000  36419.524848
T  723  96729.957008  0.539794  G  728  15682.967006  0.088219  816.000000  0.000000  115.883993  26035.445449
C  734  136519.804566  0.767943  N  -1  -1.000000  -1.000000  0.000000  29587.056621  231.767985  0.000000
A  743  198736.800000  1.124994  G  740  32408.889945  0.183458  39494.400000  0.000000  4944.383686  0.000000
A  753  154346.400000  0.855263  N  -1  -1.000000  -1.000000  32844.000000  1048.360274  0.000000  0.000000
C  763  238521.376408  1.372381  N  -1  -1.000000  -1.000000  0.000000  46671.446271  0.000000  0.000000
G  777  173285.197012  0.941864  N  -1  -1.000000  -1.000000  489.600000  0.000000  33567.729871  3122.748515
A  787  164791.200000  0.993396  T  787  65314.354479  0.395499  36679.200000  0.000000  0.000000  10685.067207
C  797  223766.676256  1.354977  T  798  102523.972325  0.592232  0.000000  43798.162557  733.931953  17532.539854
T  810  312049.110629  1.802560  N  -1  -1.000000  -1.000000  0.000000  0.000000  77.255995  59031.233974
T  822  134993.032184  0.725960  N  -1  -1.000000  -1.000000  0.000000  38.828158  0.000000  30813.626912
T  833  211744.923393  1.154716  N  -1  -1.000000  -1.000000  0.000000  0.000000  231.767985  40783.848073
G  845  212956.150496  1.092781  N  -1  -1.000000  -1.000000  0.000000  0.000000  45503.781115  677.222569
T  855  107941.752881  0.532995  N  -1  -1.000000  -1.000000  0.000000  0.000000  0.000000  23401.802123
T  868  121824.815555  0.629782  G  866  10777.211317  0.055714  0.000000  155.312633  1738.259890  27878.995777
T  879  110236.784922  0.579622  N  -1  -1.000000  -1.000000  0.000000  194.140791  0.000000  24718.623786
C  889  98079.927854  0.553002  N  -1  -1.000000  -1.000000  0.000000  21704.940487  0.000000  0.000000
C  900  208235.412938  1.226079  N  -1  -1.000000  -1.000000  0.000000  40458.940944  0.000000  112.870428
C  911  178687.184475  1.025860  N  -1  -1.000000  -1.000000  0.000000  35061.826941  115.883993  0.000000
A  920  209344.800000  1.233799  N  -1  -1.000000  -1.000000  40555.200000  0.000000  540.791966  0.000000
C  929  211807.603501  1.328743  N  -1  -1.000000  -1.000000  0.000000  47758.634703  0.000000  0.000000
C  942  234560.904262  1.403834  N  -1  -1.000000  -1.000000  81.600000  46127.852055  772.559951  0.000000
G  955  240845.564727  1.422029  N  -1  -1.000000  -1.000000  326.400000  0.000000  46855.761029  150.493904
G  966  202101.683184  1.173942  N  -1  -1.000000  -1.000000  0.000000  77.656317  39786.837477  0.000000
T  978  88753.780079  0.488806  N  -1  -1.000000  -1.000000  0.000000  116.484475  1197.467924  20354.300561
T  990  161780.947155  0.907529  N  -1  -1.000000  -1.000000  0.000000  5125.316895  1429.235909  31415.602529
C  999  86858.590107  0.473551  A  998  86700.000000  0.472686  19910.400000  8425.710350  0.000000  0.000000
T  1010  318181.737230  1.745397  C  1007  5707.739269  0.031310  0.000000  3766.331355  0.000000  60197.561732
A  1019  138720.000000  0.717670  N  -1  -1.000000  -1.000000  30314.400000  1048.360274  0.000000  0.000000
C  1029  340251.151142  1.797460  N  -1  -1.000000  -1.000000  0.000000  62125.053272  0.000000  1843.550328
C  1042  201362.828919  0.994943  N  -1  -1.000000  -1.000000  0.000000  44613.553881  0.000000  526.728665
T  1055  241128.858213  1.197610  N  -1  -1.000000  -1.000000  0.000000  194.140791  540.791966  46615.486866
G  1068  228523.233509  1.131311  N  -1  -1.000000  -1.000000  0.000000  0.000000  43920.033215  0.000000
A  1079  179968.800000  0.896409  N  -1  -1.000000  -1.000000  35414.400000  0.000000  0.000000  188.117380
A  1090  153571.200000  0.773452  N  -1  -1.000000  -1.000000  30477.600000  0.000000  888.443944  0.000000
G  1100  150803.702437  0.735503  N  -1  -1.000000  -1.000000  816.000000  0.000000  28623.346185  0.000000
A  1112  316240.800000  1.550679  N  -1  -1.000000  -1.000000  60588.000000  0.000000  0.000000  0.000000
T  1122  200645.997948  0.884389  N  -1  -1.000000  -1.000000  0.000000  0.000000  154.511990  39053.168174
C  1133  120988.541248  0.562419  N  -1  -1.000000  -1.000000  81.600000  27296.195282  0.000000  0.000000
A  1141  212160.000000  0.994429  N  -1  -1.000000  -1.000000  40677.600000  0.000000  0.000000  300.987809
A  1153  191637.600000  0.955611  N  -1  -1.000000  -1.000000  37903.200000  0.000000  0.000000  0.000000
G  1165  152928.242303  0.766301  N  -1  -1.000000  -1.000000  1632.000000  0.000000  32640.657930  0.000000
A  1177  289639.200000  1.518448  N  -1  -1.000000  -1.000000  61689.600000  0.000000  0.000000  0.000000
A  1188  135496.800000  0.688296  N  -1  -1.000000  -1.000000  30640.800000  77.656317  386.279976  0.000000
C  1197  326816.608371  1.698532  N  -1  -1.000000  -1.000000  0.000000  62125.053272  0.000000  0.000000
A  1208  200164.800000  0.954367  N  -1  -1.000000  -1.000000  39412.800000  0.000000  231.767985  376.234761
G  1221  199243.211366  0.928129  N  -1  -1.000000  -1.000000  0.000000  1514.298174  38821.137538  37.623476
C  1231  116562.131202  0.574277  N  -1  -1.000000  -1.000000  0.000000  22869.785236  0.000000  75.246952
T  1246  212271.652058  1.091014  N  -1  -1.000000  -1.000000  0.000000  582.422374  540.791966  47706.567673
T  1257  139733.590171  0.686004  N  -1  -1.000000  -1.000000  0.000000  970.703957  0.000000  30174.027818
C  1267  105651.418721  0.537805  N  -1  -1.000000  -1.000000  0.000000  23995.801826  0.000000  338.611285
C  1278  217243.545662  1.156469  N  -1  -1.000000  -1.000000  0.000000  46982.071537  0.000000  1053.457330
C  1289  147158.719939  0.757448  N  -1  -1.000000  -1.000000  0.000000  32732.137443  0.000000  1203.951235
C  1301  172125.225723  0.956069  N  -1  -1.000000  -1.000000  0.000000  34129.951142  115.883993  978.210378
T  1314  251813.925420  1.370811  N  -1  -1.000000  -1.000000  0.000000  427.109741  1081.583931  56247.096743
G  1326  278121.582364  1.578471  N  -1  -1.000000  -1.000000  0.000000  116.484475  54465.476546  0.000000
C  1334  150342.628919  0.817113  N  -1  -1.000000  -1.000000  0.000000  32188.543227  0.000000  714.846046
A  1346  114729.600000  0.640581  N  -1  -1.000000  -1.000000  25989.600000  0.000000  2163.167863  188.117380
A  1355  92493.600000  0.516957  N  -1  -1.000000  -1.000000  19706.400000  0.000000  38.627998  150.493904
T  1368  166634.375570  0.998161  N  -1  -1.000000  -1.000000  244.800000  0.000000  1313.351917  35817.549231
G  1381  284302.061972  1.675998  N  -1  -1.000000  -1.000000  81.600000  0.000000  56049.224446  0.000000
A  1391  188659.200000  1.006201  N  -1  -1.000000  -1.000000  42268.800000  0.000000  270.395983  0.000000
G  1403  198972.815383  1.077637  N  -1  -1.000000  -1.000000  163.200000  0.000000  33258.705891  0.000000
A  1415  275522.400000  1.451497  N  -1  -1.000000  -1.000000  52713.600000  0.000000  77.255995  0.000000
A  1425  163363.200000  0.816166  N  -1  -1.000000  -1.000000  36067.200000  0.000000  579.419963  0.000000
A  1436  186700.800000  0.975886  N  -1  -1.000000  -1.000000  40106.400000  0.000000  0.000000  225.740856
T  1449  160125.514207  0.878980  N  -1  -1.000000  -1.000000  612.000000  0.000000  733.931953  35892.796183
G  1461  279125.910300  1.524026  N  -1  -1.000000  -1.000000  285.600000  0.000000  54774.500527  0.000000
A  1470  252144.000000  1.263310  N  -1  -1.000000  -1.000000  49245.600000  310.625266  0.000000  37.623476
C  1480  284377.431355  1.319280  N  -1  -1.000000  -1.000000  0.000000  54437.077930  618.047961  0.000000
A  1491  162996.000000  0.717004  N  -1  -1.000000  -1.000000  31334.400000  0.000000  0.000000  0.000000
C  1502  273777.344140  1.272207  N  -1  -1.000000  -1.000000  0.000000  54048.796347  0.000000  0.000000
A  1513  206203.200000  0.921741  N  -1  -1.000000  -1.000000  39494.400000  0.000000  0.000000  0.000000
G  1527  118858.348463  0.529593  N  -1  -1.000000  -1.000000  0.000000  970.703957  23176.798530  0.000000
T  1540  75924.174735  0.363679  N  -1  -1.000000  -1.000000  0.000000  0.000000  0.000000  17156.305094
C  1550  129297.767123  0.646414  N  -1  -1.000000  -1.000000  0.000000  27412.679756  0.000000  0.000000
A  1560  124766.400000  0.642189  N  -1  -1.000000  -1.000000  28396.800000  0.000000  0.000000  1091.080806
T  1573  268857.360086  1.409497  N  -1  -1.000000  -1.000000  0.000000  1126.016591  0.000000  51017.433568
C  1584  115902.052511  0.610910  N  -1  -1.000000  -1.000000  244.800000  22365.019178  0.000000  0.000000
A  1594  191515.200000  1.087561  N  -1  -1.000000  -1.000000  37536.000000  0.000000  0.000000  376.234761
A  1606  165648.000000  0.993035  N  -1  -1.000000  -1.000000  32925.600000  1475.470015  0.000000  0.000000
C  1616  245510.444901  1.469463  N  -1  -1.000000  -1.000000  0.000000  46360.821005  0.000000  0.000000
C  1630  255528.109741  1.555743  N  -1  -1.000000  -1.000000  0.000000  49933.011568  0.000000  150.493904
C  1642  184394.923744  1.089928  N  -1  -1.000000  -1.000000  0.000000  35954.874581  0.000000  1467.315567
T  1655  324728.222068  1.847835  N  -1  -1.000000  -1.000000  0.000000  427.109741  115.883993  60197.561732
A  1665  196084.800000  0.977419  N  -1  -1.000000  -1.000000  38596.800000  0.000000  0.000000  0.000000
A  1676  160507.200000  0.774299  N  -1  -1.000000  -1.000000  31783.200000  0.000000  0.000000  2520.772898
T  1688  230180.426673  1.091587  N  -1  -1.000000  -1.000000  367.200000  0.000000  0.000000  38488.816032
A  1698  142881.600000  0.690249  N  -1  -1.000000  -1.000000  27988.800000  0.000000  0.000000  0.000000
T  1710  248164.448240  1.183438  N  -1  -1.000000  -1.000000  0.000000  0.000000  0.000000  46803.604247
A  1720  157732.800000  0.732405  N  -1  -1.000000  -1.000000  30844.800000  0.000000  0.000000  0.000000
A  1731  164791.200000  0.768002  N  -1  -1.000000  -1.000000  32272.800000  0.000000  0.000000  1392.068615
T  1744  142781.091733  0.691436  N  -1  -1.000000  -1.000000  0.000000  0.000000  0.000000  30211.651294
C  1756  145605.593607  0.745836  N  -1  -1.000000  -1.000000  326.400000  28655.180822  115.883993  0.000000
A  1766  165852.000000  0.866766  N  -1  -1.000000  -1.000000  37372.800000  0.000000  811.187949  940.586902
A  1778  154713.600000  0.881769  N  -1  -1.000000  -1.000000  34884.000000  77.656317  1081.583931  37.623476
T  1791  185897.595324  1.085084  N  -1  -1.000000  -1.000000  0.000000  0.000000  2008.655873  36043.290087
G  1804  294190.829345  1.692113  N  -1  -1.000000  -1.000000  0.000000  271.797108  56203.736436  0.000000
T  1816  121711.945127  0.675198  N  -1  -1.000000  -1.000000  0.000000  1164.844749  347.651978  23966.154265
C  1826  109922.516134  0.617043  N  -1  -1.000000  -1.000000  0.000000  23296.894977  2085.911868  0.000000
C  1839  237511.844292  1.445423  N  -1  -1.000000  -1.000000  0.000000  46360.821005  0.000000  0.000000
C  1850  169640.223592  0.984576  N  -1  -1.000000  -1.000000  0.000000  32227.371385  0.000000  0.000000
A  1862  209997.600000  1.215385  N  -1  -1.000000  -1.000000  41126.400000  232.968950  0.000000  0.000000
C  1871  246985.914916  1.375933  N  -1  -1.000000  -1.000000  0.000000  47680.978387  0.000000  0.000000
A  1884  218076.000000  1.149933  N  -1  -1.000000  -1.000000  42676.800000  0.000000  618.047961  0.000000
A  1895  138026.400000  0.708319  N  -1  -1.000000  -1.000000  26520.000000  0.000000  579.419963  0.000000
G  1908  167915.905352  0.869148  N  -1  -1.000000  -1.000000  2366.400000  0.000000  32293.005952  0.000000
A  1921  339170.400000  1.772069  N  -1  -1.000000  -1.000000  65239.200000  0.000000  656.675958  0.000000
T  1932  195679.699105  0.998896  N  -1  -1.000000  -1.000000  0.000000  0.000000  1429.235909  37209.617846
A  1942  167361.600000  0.823255  N  -1  -1.000000  -1.000000  31742.400000  0.000000  540.791966  0.000000
G  1956  123339.196179  0.590036  N  -1  -1.000000  -1.000000  0.000000  0.000000  23910.730484  413.858237
C  1965  158690.682953  0.803012  N  -1  -1.000000  -1.000000  1183.200000  29897.681887  0.000000  0.000000
A  1978  157896.000000  0.803442  N  -1  -1.000000  -1.000000  30559.200000  0.000000  579.419963  0.000000
A  1989  153204.000000  0.800798  N  -1  -1.000000  -1.000000  25540.800000  1203.672907  0.000000  0.000000
C  2000  270243.981735  1.485379  N  -1  -1.000000  -1.000000  979.200000  52573.326332  0.000000  0.000000
A  2013  168667.200000  0.901227  N  -1  -1.000000  -1.000000  31538.400000  0.000000  0.000000  0.000000
A  2025  120645.600000  0.634253  N  -1  -1.000000  -1.000000  23541.600000  970.703957  0.000000  0.000000
C  2035  207070.568189  1.116345  N  -1  -1.000000  -1.000000  0.000000  40070.659361  0.000000  451.481713
T  2051  234507.126423  1.361199  N  -1  -1.000000  -1.000000  0.000000  0.000000  193.139988  45562.029536
T  2063  167462.092043  0.950611  N  -1  -1.000000  -1.000000  0.000000  38.828158  309.023980  32205.695527
T  2075  174309.564690  0.989425  N  -1  -1.000000  -1.000000  0.000000  0.000000  811.187949  32882.918096
T  2088  127806.948252  0.705065  N  -1  -1.000000  -1.000000  0.000000  0.000000  1158.839927  24831.494214
G  2101  238025.720906  1.335862  N  -1  -1.000000  -1.000000  0.000000  0.000000  40984.305401  0.000000
C  2109  167427.018569  0.899206  N  -1  -1.000000  -1.000000  40.800000  31877.917960  502.163968  0.000000
A  2123  155774.400000  0.830281  N  -1  -1.000000  -1.000000  27050.400000  0.000000  1970.027875  0.000000
G  2135  137747.439265  0.781902  N  -1  -1.000000  -1.000000  0.000000  388.281583  26189.782339  0.000000
C  2144  119280.102283  0.689171  N  -1  -1.000000  -1.000000  775.200000  19880.017047  0.000000  0.000000
T  2161  253318.864464  1.464770  N  -1  -1.000000  -1.000000  0.000000  0.000000  965.699939  48647.154575
A  2170  150511.200000  0.847636  N  -1  -1.000000  -1.000000  28478.400000  310.625266  0.000000  0.000000
C  2180  306198.856317  1.810046  N  -1  -1.000000  -1.000000  40.800000  52845.123440  0.000000  714.846046
T  2196  283041.410569  1.546336  N  -1  -1.000000  -1.000000  1591.200000  0.000000  0.000000  49625.364953
T  2208  182323.365096  0.940232  N  -1  -1.000000  -1.000000  1509.600000  0.000000  0.000000  34425.480616
A  2219  203510.400000  1.020794  N  -1  -1.000000  -1.000000  45369.600000  0.000000  0.000000  225.740856
A  2230  227092.800000  1.159149  N  -1  -1.000000  -1.000000  43492.800000  0.000000  115.883993  263.364333
A  2242  206529.600000  1.023032  N  -1  -1.000000  -1.000000  34598.400000  0.000000  463.535971  0.000000
G  2254  184062.408328  0.889382  N  -1  -1.000000  -1.000000  1305.600000  0.000000  34996.965781  338.611285
T  2267  104141.781796  0.492194  N  -1  -1.000000  -1.000000  1020.000000  0.000000  0.000000  20354.300561
T  2279  118062.467947  0.562007  N  -1  -1.000000  -1.000000  0.000000  0.000000  1390.607912  22762.203030
T  2291  124684.199738  0.634372  N  -1  -1.000000  -1.000000  285.600000  0.000000  270.395983  23401.802123
C  2301  122231.042314  0.630171  N  -1  -1.000000  -1.000000  448.800000  23063.926027  502.163968  0.000000
A  2313  206407.200000  1.175654  N  -1  -1.000000  -1.000000  39412.800000  0.000000  1081.583931  0.000000
G  2326  142923.590937  0.851219  N  -1  -1.000000  -1.000000  0.000000  271.797108  24181.126467  0.000000
T  2339  98084.402147  0.598205  N  -1  -1.000000  -1.000000  81.600000  0.000000  1545.119902  18924.608470
G  2352  308676.328426  2.011944  N  -1  -1.000000  -1.000000  0.000000  0.000000  52920.356644  225.740856
T  2364  107527.894644  0.665477  N  -1  -1.000000  -1.000000  0.000000  0.000000  115.883993  21106.770082
T  2377  134014.821806  0.883536  N  -1  -1.000000  -1.000000  0.000000  0.000000  2163.167863  26185.939353
T  2389  134503.926995  0.917018  N  -1  -1.000000  -1.000000  0.000000  0.000000  0.000000  25809.704593
T  2401  146016.710676  0.975320  N  -1  -1.000000  -1.000000  0.000000  0.000000  0.000000  27803.748825
T  2414  178899.628773  1.173058  N  -1  -1.000000  -1.000000  0.000000  465.937900  0.000000  34538.351044
C  2425  116484.474886  0.737577  N  -1  -1.000000  -1.000000  0.000000  22093.222070  0.000000  1392.068615
T  2438  284734.466993  1.809516  N  -1  -1.000000  -1.000000  0.000000  465.937900  231.767985  48383.790242
C  2449  125065.497869  0.757116  N  -1  -1.000000  -1.000000  0.000000  20656.580213  0.000000  112.870428
T  2463  287781.968555  1.761203  N  -1  -1.000000  -1.000000  0.000000  776.563166  0.000000  54554.040320
C  2474  103438.213699  0.567187  N  -1  -1.000000  -1.000000  0.000000  19918.845205  0.000000  0.000000
C  2486  205828.067123  1.271747  N  -1  -1.000000  -1.000000  326.400000  34557.060883  0.000000  75.246952
A  2497  166912.800000  0.972250  N  -1  -1.000000  -1.000000  31946.400000  0.000000  115.883993  0.000000
A  2508  160670.400000  0.918292  N  -1  -1.000000  -1.000000  26968.800000  0.000000  463.535971  0.000000
G  2520  118278.928500  0.666048  N  -1  -1.000000  -1.000000  1346.400000  0.000000  22326.982584  0.000000
A  2534  236844.000000  1.354870  N  -1  -1.000000  -1.000000  44757.600000  0.000000  618.047961  0.000000
G  2545  140065.119118  0.775538  N  -1  -1.000000  -1.000000  163.200000  0.000000  23833.474489  0.000000
A  2558  256264.800000  1.400645  N  -1  -1.000000  -1.000000  47328.000000  0.000000  695.303956  0.000000
A  2570  153816.000000  0.853988  N  -1  -1.000000  -1.000000  29824.800000  0.000000  772.559951  0.000000
G  2582  146670.506699  0.801522  N  -1  -1.000000  -1.000000  448.800000  0.000000  25030.942413  0.000000
T  2594  107114.036407  0.634265  N  -1  -1.000000  -1.000000  0.000000  194.140791  77.255995  18134.515472
A  2604  102244.800000  0.604118  N  -1  -1.000000  -1.000000  17299.200000  621.250533  540.791966  0.000000
C  2615  292609.000913  1.841604  N  -1  -1.000000  -1.000000  0.000000  49777.698935  0.000000  0.000000
A  2628  169401.600000  0.988008  N  -1  -1.000000  -1.000000  29335.200000  232.968950  0.000000  0.000000
C  2638  217321.201979  1.261069  N  -1  -1.000000  -1.000000  0.000000  41002.535160  0.000000  0.000000
C  2652  187695.317199  1.029962  N  -1  -1.000000  -1.000000  0.000000  30868.385845  0.000000  451.481713
T  2667  217501.315233  1.226602  N  -1  -1.000000  -1.000000  0.000000  349.453425  77.255995  37209.617846
C  2678  84800.697717  0.458224  N  -1  -1.000000  -1.000000  0.000000  14211.105936  0.000000  150.493904
T  2692  222279.496696  1.323743  N  -1  -1.000000  -1.000000  0.000000  0.000000  270.395983  41498.694119
T  2705  154594.863223  0.884593  N  -1  -1.000000  -1.000000  122.400000  0.000000  347.651978  29158.193964
A  2716  192861.600000  1.098574  N  -1  -1.000000  -1.000000  36842.400000  0.000000  0.000000  0.000000
A  2727  182376.000000  0.990469  N  -1  -1.000000  -1.000000  34598.400000  0.000000  0.000000  0.000000
A  2739  174746.400000  0.909455  N  -1  -1.000000  -1.000000  32966.400000  0.000000  270.395983  0.000000
A  2751  181356.000000  1.005534  N  -1  -1.000000  -1.000000  34598.400000  0.000000  811.187949  0.000000
C  2761  233201.918721  1.284482  N  -1  -1.000000  -1.000000  0.000000  38362.220396  463.535971  0.000000
T  2776  226530.949493  1.236919  N  -1  -1.000000  -1.000000  326.400000  155.312633  2356.307851  38150.204748
G  2789  249034.700208  1.331559  N  -1  -1.000000  -1.000000  367.200000  1203.672907  41563.725364  0.000000
A  2801  193922.400000  1.019688  N  -1  -1.000000  -1.000000  33170.400000  77.656317  733.931953  75.246952
C  2811  279562.739726  1.390234  N  -1  -1.000000  -1.000000  0.000000  47331.524962  1854.143882  0.000000
A  2823  164383.200000  0.794818  N  -1  -1.000000  -1.000000  30600.000000  0.000000  695.303956  376.234761
T  2836  232023.977001  1.116586  N  -1  -1.000000  -1.000000  0.000000  815.391324  463.535971  43756.102684
T  2850  190186.671597  0.898320  N  -1  -1.000000  -1.000000  326.400000  0.000000  0.000000  32770.047668
A  2860  172584.000000  0.812180  N  -1  -1.000000  -1.000000  29702.400000  0.000000  0.000000  75.246952
A  2872  159242.400000  0.750157  N  -1  -1.000000  -1.000000  30110.400000  0.000000  0.000000  489.105189
T  2885  214228.072814  1.019807  N  -1  -1.000000  -1.000000  530.400000  349.453425  115.883993  35742.302278
A  2896  162506.400000  0.780643  N  -1  -1.000000  -1.000000  27417.600000  271.797108  0.000000  0.000000
C  2907  270593.435160  1.341115  N  -1  -1.000000  -1.000000  0.000000  43992.303349  0.000000  150.493904
T  2923  243010.032017  1.191674  N  -1  -1.000000  -1.000000  0.000000  465.937900  463.535971  46276.875582
C  2934  120872.056773  0.578800  N  -1  -1.000000  -1.000000  0.000000  22481.503653  0.000000  0.000000
C  2947  179813.201065  0.931853  N  -1  -1.000000  -1.000000  0.000000  29159.946880  231.767985  1580.185995
T  2961  202903.406513  1.043173  N  -1  -1.000000  -1.000000  0.000000  427.109741  656.675958  38187.828224
T  2974  228901.228486  1.194720  N  -1  -1.000000  -1.000000  0.000000  116.484475  888.443944  37171.994370
T  2987  162307.675820  0.830365  N  -1  -1.000000  -1.000000  0.000000  0.000000  849.815946  26599.797590
C  2999  114077.129072  0.586702  N  -1  -1.000000  -1.000000  0.000000  19142.282040  888.443944  0.000000
G  3014  118124.416509  0.621965  N  -1  -1.000000  -1.000000  0.000000  0.000000  19970.674734  0.000000
T  3025  85405.290707  0.473656  N  -1  -1.000000  -1.000000  0.000000  0.000000  1274.723919  16441.459048
G  3038  276692.346454  1.603077  N  -1  -1.000000  -1.000000  0.000000  0.000000  42374.913313  0.000000
T  3050  118288.208804  0.682915  N  -1  -1.000000  -1.000000  0.000000  0.000000  386.279976  22498.838697
T  3063  92177.516402  0.573463  N  -1  -1.000000  -1.000000  0.000000  0.000000  2047.283870  17419.669426
C  3074  166611.627245  1.055379  N  -1  -1.000000  -1.000000  81.600000  25820.725266  0.000000  0.000000
A  3085  168014.400000  1.073239  N  -1  -1.000000  -1.000000  31375.200000  0.000000  0.000000  0.000000
A  3097  156549.600000  1.022799  N  -1  -1.000000  -1.000000  29457.600000  0.000000  0.000000  0.000000
T  3109  180254.073911  1.236100  N  -1  -1.000000  -1.000000  0.000000  0.000000  347.651978  29873.040010
T  3123  114939.719432  0.778622  N  -1  -1.000000  -1.000000  0.000000  0.000000  77.255995  21708.745700
A  3133  136272.000000  0.922591  N  -1  -1.000000  -1.000000  25255.200000  0.000000  38.627998  564.352141
T  3146  274576.128450  1.836378  N  -1  -1.000000  -1.000000  0.000000  0.000000  424.907973  46878.851199
T  3159  116331.788047  0.690652  N  -1  -1.000000  -1.000000  0.000000  0.000000  270.395983  21633.498747
T  3172  122803.025933  0.805786  N  -1  -1.000000  -1.000000  0.000000  0.000000  38.627998  20768.158798
A  3183  171237.600000  1.120276  N  -1  -1.000000  -1.000000  32313.600000  0.000000  0.000000  0.000000
T  3195  297601.695813  1.851229  N  -1  -1.000000  -1.000000  0.000000  0.000000  309.023980  46239.252105
A  3206  130070.400000  0.748142  N  -1  -1.000000  -1.000000  23990.400000  0.000000  0.000000  0.000000
A  3218  154060.800000  0.905901  N  -1  -1.000000  -1.000000  25500.000000  0.000000  193.139988  0.000000
A  3231  135048.000000  0.795267  N  -1  -1.000000  -1.000000  25336.800000  0.000000  579.419963  0.000000
A  3244  136108.800000  0.823434  N  -1  -1.000000  -1.000000  26071.200000  0.000000  849.815946  0.000000
T  3256  118739.690517  0.709270  N  -1  -1.000000  -1.000000  0.000000  0.000000  1467.863907  19827.571896
G  3269  266726.323086  1.610104  N  -1  -1.000000  -1.000000  40.800000  0.000000  40598.025426  0.000000
A  3281  195309.600000  1.184608  N  -1  -1.000000  -1.000000  36556.800000  77.656317  154.511990  0.000000
T  3293  150794.892139  0.872804  N  -1  -1.000000  -1.000000  0.000000  815.391324  1776.887887  25207.728975
T  3307  110575.396207  0.629809  N  -1  -1.000000  -1.000000  0.000000  543.594216  115.883993  18774.114565
C  3317  96060.863623  0.566719  N  -1  -1.000000  -1.000000  0.000000  17666.812024  0.000000  0.000000
C  3330  213438.386149  1.429120  N  -1  -1.000000  -1.000000  0.000000  34557.060883  0.000000  0.000000
A  3342  128316.000000  0.813742  N  -1  -1.000000  -1.000000  23908.800000  38.828158  0.000000  0.000000
A  3354  139617.600000  0.900109  N  -1  -1.000000  -1.000000  26030.400000  970.703957  0.000000  0.000000
T  3367  158808.692544  1.020826  N  -1  -1.000000  -1.000000  0.000000  116.484475  309.023980  26599.797590
C  3379  136170.351142  0.862718  N  -1  -1.000000  -1.000000  0.000000  20889.549163  77.255995  0.000000
A  3391  138801.600000  0.869783  N  -1  -1.000000  -1.000000  23582.400000  0.000000  0.000000  37.623476
G  3404  84286.290655  0.574199  N  -1  -1.000000  -1.000000  0.000000  0.000000  13983.335113  0.000000
A  3418  203959.200000  1.503159  N  -1  -1.000000  -1.000000  34027.200000  0.000000  0.000000  0.000000
T  3429  164640.331337  1.167633  N  -1  -1.000000  -1.000000  0.000000  0.000000  0.000000  27277.020160
A  3441  100694.400000  0.687757  N  -1  -1.000000  -1.000000  18972.000000  0.000000  0.000000  0.000000
A  3453  132273.600000  0.900597  N  -1  -1.000000  -1.000000  25173.600000  0.000000  0.000000  0.000000
A  3466  167973.600000  1.210561  N  -1  -1.000000  -1.000000  28437.600000  0.000000  0.000000  0.000000
A  3478  143412.000000  1.004831  N  -1  -1.000000  -1.000000  26968.800000  0.000000  0.000000  0.000000
A  3490  133293.600000  0.931459  N  -1  -1.000000  -1.000000  22154.400000  0.000000  0.000000  0.000000
G  3502  155979.854109  1.109778  N  -1  -1.000000  -1.000000  367.200000  0.000000  23563.078506  0.000000
A  3516  311100.000000  2.182676  N  -1  -1.000000  -1.000000  47940.000000  0.000000  0.000000  37.623476
C  3524  205866.895282  1.288591  N  -1  -1.000000  -1.000000  1917.600000  33081.590868  0.000000  1316.821663
T  3540  255726.766933  1.487481  N  -1  -1.000000  -1.000000  0.000000  0.000000  0.000000  39128.415126
A  3550  145329.600000  0.820626  N  -1  -1.000000  -1.000000  23745.600000  427.109741  0.000000  0.000000
G  3564  103716.173423  0.592105  N  -1  -1.000000  -1.000000  0.000000  0.000000  17459.854893  940.586902
T  3577  84953.808994  0.484158  N  -1  -1.000000  -1.000000  0.000000  349.453425  927.071941  14259.297435
G  3590  215698.738322  1.263352  N  -1  -1.000000  -1.000000  0.000000  155.312633  34726.569798  0.000000
C  3600  163155.921157  0.929622  N  -1  -1.000000  -1.000000  0.000000  26636.116591  695.303956  0.000000
A  3614  104366.400000  0.588039  N  -1  -1.000000  -1.000000  19420.800000  0.000000  2279.051855  150.493904
A  3626  101428.800000  0.580956  N  -1  -1.000000  -1.000000  17013.600000  621.250533  1390.607912  0.000000
G  3638  195225.899620  1.154266  N  -1  -1.000000  -1.000000  0.000000  0.000000  35499.129749  150.493904
G  3651  335909.066699  2.132121  N  -1  -1.000000  -1.000000  0.000000  0.000000  54349.592554  0.000000
T  3665  69415.313372  0.407006  N  -1  -1.000000  -1.000000  0.000000  0.000000  2394.935848  11512.783681
G  3678  217359.742217  1.430752  N  -1  -1.000000  -1.000000  0.000000  0.000000  35885.409724  0.000000
G  3691  144314.198849  0.906935  N  -1  -1.000000  -1.000000  0.000000  0.000000  26807.830300  451.481713
A  3704  153163.200000  0.938599  N  -1  -1.000000  -1.000000  25908.000000  0.000000  733.931953  0.000000
T  3716  172616.508267  1.015369  N  -1  -1.000000  -1.000000  0.000000  232.968950  386.279976  25997.821973
C  3727  121532.135464  0.733467  N  -1  -1.000000  -1.000000  81.600000  17899.780974  0.000000  0.000000
A  3739  160140.000000  0.991376  N  -1  -1.000000  -1.000000  29498.400000  0.000000  0.000000  413.858237
A  3752  126888.000000  0.759306  N  -1  -1.000000  -1.000000  23745.600000  0.000000  0.000000  0.000000
A  3765  156060.000000  0.919859  N  -1  -1.000000  -1.000000  23337.600000  0.000000  0.000000  0.000000
G  3777  105570.317306  0.636964  N  -1  -1.000000  -1.000000  1020.000000  0.000000  16069.246981  0.000000
A  3791  211099.200000  1.479260  N  -1  -1.000000  -1.000000  35128.800000  0.000000  0.000000  0.000000
A  3803  124032.000000  0.790646  N  -1  -1.000000  -1.000000  23460.000000  77.656317  0.000000  0.000000
C  3812  257430.689498  1.744801  N  -1  -1.000000  -1.000000  81.600000  38828.158295  0.000000  150.493904
A  3825  158385.600000  0.997056  N  -1  -1.000000  -1.000000  25785.600000  155.312633  0.000000  489.105189
C  3835  222640.659665  1.396957  N  -1  -1.000000  -1.000000  0.000000  33236.903501  0.000000  639.599093
T  3851  239059.567029  1.454329  N  -1  -1.000000  -1.000000  0.000000  349.453425  0.000000  37999.710843
A  3863  147532.800000  0.837633  N  -1  -1.000000  -1.000000  25051.200000  815.391324  0.000000  112.870428
T  3875  232964.563903  1.332217  N  -1  -1.000000  -1.000000  0.000000  310.625266  231.767985  37585.852606
C  3887  125376.123135  0.675964  N  -1  -1.000000  -1.000000  0.000000  18754.000457  0.000000  0.000000
A  3900  146268.000000  0.801868  N  -1  -1.000000  -1.000000  22358.400000  0.000000  231.767985  1053.457330
G  3913  101784.773546  0.545825  N  -1  -1.000000  -1.000000  0.000000  427.109741  16841.806932  0.000000
T  3926  75284.575641  0.428856  N  -1  -1.000000  -1.000000  0.000000  0.000000  2008.655873  12227.629727
G  3939  217436.998212  1.274000  N  -1  -1.000000  -1.000000  0.000000  0.000000  35769.525732  0.000000
G  3952  132494.031598  0.794932  N  -1  -1.000000  -1.000000  0.000000  0.000000  24219.754464  0.000000
G  3965  152117.054354  0.927067  N  -1  -1.000000  -1.000000  0.000000  0.000000  24606.034440  0.000000
A  3979  197635.200000  1.258568  N  -1  -1.000000  -1.000000  29947.200000  0.000000  849.815946  0.000000
G  3991  145820.690753  0.953766  N  -1  -1.000000  -1.000000  0.000000  77.656317  23910.730484  37.623476
C  4001  181871.093455  1.190893  N  -1  -1.000000  -1.000000  0.000000  27024.398174  154.511990  0.000000
G  4018  119669.536412  0.810721  N  -1  -1.000000  -1.000000  0.000000  0.000000  17846.134868  0.000000
A  4029  176256.000000  1.198709  N  -1  -1.000000  -1.000000  29376.000000  0.000000  0.000000  0.000000
A  4041  119462.400000  0.796220  N  -1  -1.000000  -1.000000  19216.800000  0.000000  0.000000  225.740856
T  4054  171901.662221  1.132387  N  -1  -1.000000  -1.000000  0.000000  0.000000  0.000000  25659.210688
A  4065  99062.400000  0.613517  N  -1  -1.000000  -1.000000  16320.000000  0.000000  0.000000  0.000000
A  4077  108120.000000  0.722587  N  -1  -1.000000  -1.000000  20114.400000  0.000000  231.767985  639.599093
T  4090  151735.479041  1.030870  N  -1  -1.000000  -1.000000  0.000000  0.000000  1351.979914  22385.968269
G  4103  258884.839584  1.759285  N  -1  -1.000000  -1.000000  0.000000  0.000000  38087.205585  0.000000
G  4116  138635.883209  0.904471  N  -1  -1.000000  -1.000000  0.000000  0.000000  22056.586601  0.000000
A  4129  120604.800000  0.790540  N  -1  -1.000000  -1.000000  21868.800000  0.000000  849.815946  0.000000
A  4141  127418.400000  0.870146  N  -1  -1.000000  -1.000000  20971.200000  194.140791  38.627998  0.000000
T  4154  151584.985137  1.029732  N  -1  -1.000000  -1.000000  0.000000  1475.470015  0.000000  22875.073458
C  4166  105806.731355  0.731007  N  -1  -1.000000  -1.000000  0.000000  17278.530441  0.000000  0.000000
C  4179  192044.070928  1.339448  N  -1  -1.000000  -1.000000  0.000000  27839.789498  0.000000  0.000000
A  4190  138189.600000  0.950477  N  -1  -1.000000  -1.000000  22929.600000  543.594216  0.000000  0.000000
A  4202  111669.600000  0.747942  N  -1  -1.000000  -1.000000  20277.600000  815.391324  0.000000  0.000000
A  4215  125541.600000  0.838860  N  -1  -1.000000  -1.000000  19951.200000  0.000000  231.767985  0.000000
G  4227  156906.926050  1.067118  N  -1  -1.000000  -1.000000  0.000000  0.000000  23254.054525  0.000000
T  4240  77880.595491  0.569135  N  -1  -1.000000  -1.000000  0.000000  310.625266  0.000000  12942.475772
T  4253  88829.027031  0.679304  N  -1  -1.000000  -1.000000  0.000000  504.766058  695.303956  14597.908720
C  4265  102622.822374  0.804335  N  -1  -1.000000  -1.000000  0.000000  15375.950685  0.000000  0.000000
A  4276  149613.600000  1.195879  N  -1  -1.000000  -1.000000  24561.600000  0.000000  0.000000  0.000000
A  4288  105916.800000  0.847942  N  -1  -1.000000  -1.000000  19747.200000  0.000000  0.000000  37.623476
T  4301  174949.163784  1.400473  N  -1  -1.000000  -1.000000  0.000000  0.000000  0.000000  25960.198497
A  4312  111506.400000  0.904996  N  -1  -1.000000  -1.000000  18196.800000  0.000000  0.000000  0.000000
T  4325  176341.232399  1.462883  N  -1  -1.000000  -1.000000  0.000000  38.828158  386.279976  26110.692401
G  4339  139910.607128  1.101565  N  -1  -1.000000  -1.000000  612.000000  0.000000  22983.658543  0.000000
A  4350  195880.800000  1.524985  N  -1  -1.000000  -1.000000  28804.800000  0.000000  38.627998  1203.951235
T  4363  143157.326494  1.081697  N  -1  -1.000000  -1.000000  0.000000  0.000000  502.163968  21144.393558
A  4375  95839.200000  0.690122  N  -1  -1.000000  -1.000000  15993.600000  0.000000  0.000000  0.000000
T  4387  168477.925898  1.207089  N  -1  -1.000000  -1.000000  0.000000  0.000000  0.000000  24681.000310
T  4401  115654.565478  0.791291  N  -1  -1.000000  -1.000000  0.000000  0.000000  0.000000  18774.114565
A  4412  140923.200000  0.987110  N  -1  -1.000000  -1.000000  20808.000000  0.000000  0.000000  75.246952
G  4426  89501.070325  0.611914  N  -1  -1.000000  -1.000000  0.000000  0.000000  12283.703221  37.623476
T  4439  86797.359322  0.630249  N  -1  -1.000000  -1.000000  0.000000  77.656317  0.000000  13055.346201
A  4451  91963.200000  0.679958  N  -1  -1.000000  -1.000000  13668.000000  0.000000  0.000000  0.000000
C  4462  246442.320700  1.943390  N  -1  -1.000000  -1.000000  40.800000  35993.702740  0.000000  0.000000
A  4475  162547.200000  1.182474  N  -1  -1.000000  -1.000000  22317.600000  0.000000  0.000000  0.000000
G  4488  112098.448892  0.835743  N  -1  -1.000000  -1.000000  0.000000  776.563166  16185.130974  0.000000
T  4502  51581.785709  0.393681  N  -1  -1.000000  -1.000000  0.000000  0.000000  115.883993  8502.905595
T  4516  75021.211309  0.592591  N  -1  -1.000000  -1.000000  0.000000  0.000000  888.443944  11249.419349
G  4528  165791.365487  1.413962  N  -1  -1.000000  -1.000000  0.000000  0.000000  24103.870472  0.000000
C  4538  111320.329833  0.910471  N  -1  -1.000000  -1.000000  0.000000  16113.685693  965.699939  75.246952
T  4554  167951.197232  1.407730  N  -1  -1.000000  -1.000000  0.000000  0.000000  965.699939  24869.117691
G  4567  152541.962327  1.199687  N  -1  -1.000000  -1.000000  367.200000  116.484475  20202.442719  0.000000
A  4579  130192.800000  0.973580  N  -1  -1.000000  -1.000000  20930.400000  0.000000  0.000000  0.000000
A  4591  120360.000000  0.875035  N  -1  -1.000000  -1.000000  19257.600000  232.968950  0.000000  0.000000
C  4602  167970.612785  1.344403  N  -1  -1.000000  -1.000000  856.800000  27179.710807  0.000000  0.000000
C  4616  184822.033486  1.472885  N  -1  -1.000000  -1.000000  0.000000  26752.601065  0.000000  0.000000
A  4627  119829.600000  0.902635  N  -1  -1.000000  -1.000000  19788.000000  1708.438965  0.000000  376.234761
T  4640  196055.933866  1.404612  N  -1  -1.000000  -1.000000  0.000000  1708.438965  386.279976  28857.206155
G  4653  168958.861286  1.113890  N  -1  -1.000000  -1.000000  0.000000  271.797108  24876.430423  0.000000
C  4664  196858.762557  1.295121  N  -1  -1.000000  -1.000000  0.000000  28577.524505  115.883993  376.234761
C  4679  167659.987519  1.044258  N  -1  -1.000000  -1.000000  0.000000  24306.427093  463.535971  489.105189
T  4692  202677.665657  1.262592  N  -1  -1.000000  -1.000000  0.000000  815.391324  0.000000  29797.793057
C  4704  64260.601979  0.388191  N  -1  -1.000000  -1.000000  0.000000  10444.774581  0.000000  338.611285
T  4717  170547.217082  1.072992  N  -1  -1.000000  -1.000000  0.000000  0.000000  115.883993  24681.000310
G  4730  132223.635615  0.806418  N  -1  -1.000000  -1.000000  775.200000  0.000000  19468.510765  37.623476
A  4743  133579.200000  0.832843  N  -1  -1.000000  -1.000000  21420.000000  0.000000  0.000000  188.117380
A  4755  108038.400000  0.695832  N  -1  -1.000000  -1.000000  19298.400000  0.000000  424.907973  0.000000
A  4767  109017.600000  0.707511  N  -1  -1.000000  -1.000000  17625.600000  0.000000  0.000000  0.000000
G  4778  114493.384740  0.787534  N  -1  -1.000000  -1.000000  2529.600000  0.000000  16571.410949  0.000000
A  4791  223706.400000  1.598638  N  -1  -1.000000  -1.000000  31130.400000  0.000000  0.000000  0.000000
A  4802  101469.600000  0.711466  N  -1  -1.000000  -1.000000  21501.600000  0.000000  0.000000  0.000000
A  4815  121706.400000  0.894891  N  -1  -1.000000  -1.000000  19828.800000  0.000000  0.000000  0.000000
T  4827  107452.647692  0.840102  N  -1  -1.000000  -1.000000  367.200000  38.828158  0.000000  17344.422474
T  4840  61552.006871  0.465515  N  -1  -1.000000  -1.000000  81.600000  0.000000  0.000000  11023.678492
T  4852  61664.877299  0.508266  N  -1  -1.000000  -1.000000  0.000000  0.000000  115.883993  9744.480305
G  4866  116926.948585  1.023269  N  -1  -1.000000  -1.000000  122.400000  0.000000  18734.578812  0.000000
G  4879  109510.373056  0.972537  N  -1  -1.000000  -1.000000  448.800000  0.000000  17150.830912  0.000000
G  4891  132764.427581  1.177511  N  -1  -1.000000  -1.000000  40.800000  0.000000  20781.862682  0.000000
T  4904  87700.322748  0.761785  N  -1  -1.000000  -1.000000  0.000000  155.312633  927.071941  12791.981868
C  4916  101690.946575  0.904358  N  -1  -1.000000  -1.000000  0.000000  13395.714612  231.767985  0.000000
T  4929  148800.847906  1.484389  N  -1  -1.000000  -1.000000  0.000000  349.453425  0.000000  21257.263987
T  4943  116971.387141  1.114258  N  -1  -1.000000  -1.000000  0.000000  465.937900  0.000000  16742.446857
C  4954  68454.043075  0.655041  N  -1  -1.000000  -1.000000  285.600000  9862.352207  0.000000  188.117380
A  4966  128928.000000  1.281544  N  -1  -1.000000  -1.000000  16891.200000  0.000000  386.279976  0.000000
G  4978  71461.795468  0.665744  N  -1  -1.000000  -1.000000  775.200000  0.000000  11356.631280  0.000000
G  4991  186071.064201  1.717776  N  -1  -1.000000  -1.000000  1346.400000  0.000000  25610.362376  0.000000
G  5004  141108.075052  1.224521  N  -1  -1.000000  -1.000000  122.400000  0.000000  22326.982584  0.000000
T  5018  61514.383395  0.519569  N  -1  -1.000000  -1.000000  0.000000  0.000000  1197.467924  9894.974210
T  5031  64787.625814  0.582256  N  -1  -1.000000  -1.000000  0.000000  0.000000  231.767985  11475.160205
T  5044  53801.570798  0.493688  N  -1  -1.000000  -1.000000  0.000000  0.000000  0.000000  9631.609877
T  5057  78557.818060  0.753987  N  -1  -1.000000  -1.000000  0.000000  0.000000  0.000000  11324.666301
G  5070  148949.558555  1.532946  N  -1  -1.000000  -1.000000  0.000000  0.000000  19623.022756  0.000000
C  5080  81927.414003  0.816308  N  -1  -1.000000  -1.000000  0.000000  11881.416438  1390.607912  225.740856
T  5096  150493.904330  1.479627  N  -1  -1.000000  -1.000000  0.000000  0.000000  772.559951  20128.559704
G  5109  132223.635615  1.273005  N  -1  -1.000000  -1.000000  0.000000  0.000000  17614.366883  0.000000
A  5120  94941.600000  0.863549  N  -1  -1.000000  -1.000000  13953.600000  0.000000  193.139988  37.623476
T  5132  97331.932626  0.965302  N  -1  -1.000000  -1.000000  0.000000  232.968950  0.000000  13883.062674
T  5146  73892.507026  0.766099  N  -1  -1.000000  -1.000000  40.800000  271.797108  0.000000  10609.820255
A  5156  101388.000000  1.037846  N  -1  -1.000000  -1.000000  13668.000000  621.250533  0.000000  300.987809
C  5167  177871.793151  1.755011  N  -1  -1.000000  -1.000000  0.000000  25082.990259  0.000000  0.000000
C  5181  97186.880213  0.854331  N  -1  -1.000000  -1.000000  0.000000  17239.702283  0.000000  0.000000
C  5194  106078.528463  0.917470  N  -1  -1.000000  -1.000000  0.000000  16890.248858  0.000000  0.000000
T  5208  164339.343529  1.476098  N  -1  -1.000000  -1.000000  0.000000  1436.641857  0.000000  21934.486556
A  5219  100490.400000  0.840398  N  -1  -1.000000  -1.000000  14443.200000  582.422374  0.000000  677.222569
C  5230  135393.787976  1.181710  N  -1  -1.000000  -1.000000  285.600000  19530.563623  0.000000  413.858237
T  5244  131870.283669  1.147781  N  -1  -1.000000  -1.000000  0.000000  310.625266  0.000000  18999.855422
G  5258  128592.603846  1.084398  N  -1  -1.000000  -1.000000  40.800000  388.281583  17266.714905  0.000000
A  5270  91677.600000  0.753244  N  -1  -1.000000  -1.000000  11913.600000  0.000000  0.000000  0.000000
G  5282  75479.107214  0.611222  N  -1  -1.000000  -1.000000  0.000000  0.000000  12322.331219  0.000000
T  5295  73930.130502  0.611508  N  -1  -1.000000  -1.000000  0.000000  155.312633  0.000000  10572.196779
G  5308  159379.117893  1.442294  N  -1  -1.000000  -1.000000  0.000000  0.000000  22790.518555  225.740856
T  5320  60611.419969  0.519275  N  -1  -1.000000  -1.000000  0.000000  0.000000  424.907973  8916.763832
G  5332  124922.944078  1.113630  N  -1  -1.000000  -1.000000  0.000000  0.000000  17305.342903  0.000000
G  5345  91973.262168  0.849757  N  -1  -1.000000  -1.000000  0.000000  0.000000  16107.874979  0.000000
G  5359  105068.153337  0.978443  N  -1  -1.000000  -1.000000  0.000000  0.000000  14910.407055  0.000000
A  5372  130927.200000  1.254687  N  -1  -1.000000  -1.000000  18808.800000  38.828158  0.000000  0.000000
C  5382  135005.506393  1.294940  N  -1  -1.000000  -1.000000  612.000000  17356.186758  0.000000  0.000000
T  5397  146204.828057  1.393788  N  -1  -1.000000  -1.000000  0.000000  155.312633  0.000000  18924.608470
G  5410  151305.866405  1.371143  N  -1  -1.000000  -1.000000  0.000000  504.766058  19816.162743  0.000000
T  5422  46728.357295  0.396229  N  -1  -1.000000  -1.000000  0.000000  0.000000  309.023980  6696.978743
G  5435  89269.302339  0.774822  N  -1  -1.000000  -1.000000  0.000000  0.000000  14137.847103  0.000000
G  5449  95295.269957  0.880719  N  -1  -1.000000  -1.000000  0.000000  0.000000  13249.403160  0.000000
A  5462  91514.400000  0.819507  N  -1  -1.000000  -1.000000  12076.800000  0.000000  77.255995  0.000000
G  5473  83281.962719  0.768786  N  -1  -1.000000  -1.000000  489.600000  0.000000  10970.351304  0.000000
T  5487  57940.153167  0.539178  N  -1  -1.000000  -1.000000  0.000000  155.312633  0.000000  7788.059549
A  5497  40596.000000  0.395105  N  -1  -1.000000  -1.000000  6324.000000  0.000000  0.000000  376.234761
A  5510  70992.000000  0.757538  N  -1  -1.000000  -1.000000  9302.400000  0.000000  0.000000  0.000000
G  5523  101900.657538  1.167076  N  -1  -1.000000  -1.000000  0.000000  0.000000  13519.799143  0.000000
A  5536  146023.200000  1.761812  N  -1  -1.000000  -1.000000  20032.800000  0.000000  77.255995  0.000000
A  5549  59731.200000  0.725297  N  -1  -1.000000  -1.000000  10812.000000  0.000000  154.511990  0.000000
G  5559  55276.664495  0.660774  N  -1  -1.000000  -1.000000  571.200000  0.000000  9347.975407  0.000000
G  5573  199977.143319  2.491767  N  -1  -1.000000  -1.000000  0.000000  0.000000  25339.966393  0.000000
T  5585  46201.628629  0.509258  N  -1  -1.000000  -1.000000  0.000000  0.000000  811.187949  6320.743982
T  5599  47556.073768  0.551745  N  -1  -1.000000  -1.000000  0.000000  0.000000  0.000000  8314.788214
T  5612  54328.299463  0.657573  N  -1  -1.000000  -1.000000  0.000000  0.000000  0.000000  7487.071740
C  5623  52806.295282  0.641957  N  -1  -1.000000  -1.000000  0.000000  6950.240335  0.000000  263.364333
A  5635  96492.000000  1.155879  N  -1  -1.000000  -1.000000  12892.800000  0.000000  0.000000  37.623476
G  5647  43147.473264  0.501544  N  -1  -1.000000  -1.000000  0.000000  0.000000  6103.223613  0.000000
A  5661  111220.800000  1.387589  N  -1  -1.000000  -1.000000  14565.600000  0.000000  0.000000  0.000000
T  5673  80739.979673  1.053033  N  -1  -1.000000  -1.000000  81.600000  0.000000  0.000000  9706.856829
G  5686  80655.258885  1.023873  N  -1  -1.000000  -1.000000  0.000000  0.000000  10545.443331  0.000000
A  5698  127663.200000  1.570032  N  -1  -1.000000  -1.000000  15422.400000  116.484475  0.000000  0.000000
C  5709  118154.085693  1.594929  N  -1  -1.000000  -1.000000  408.000000  15065.325419  0.000000  0.000000
A  5722  76132.800000  0.936715  N  -1  -1.000000  -1.000000  9384.000000  815.391324  0.000000  0.000000
C  5733  109456.578234  1.300979  N  -1  -1.000000  -1.000000  0.000000  15492.435160  0.000000  0.000000
G  5748  59603.000220  0.664864  N  -1  -1.000000  -1.000000  0.000000  0.000000  7686.971513  0.000000
T  5761  66330.188334  0.734338  N  -1  -1.000000  -1.000000  0.000000  77.656317  347.651978  9443.492497
G  5774  95604.293938  1.094994  N  -1  -1.000000  -1.000000  0.000000  0.000000  11433.887275  0.000000
A  5787  88372.800000  0.954803  N  -1  -1.000000  -1.000000  10608.000000  0.000000  193.139988  0.000000
G  5799  63234.031990  0.700489  N  -1  -1.000000  -1.000000  163.200000  0.000000  8266.391476  0.000000
C  5811  115591.427245  1.305814  N  -1  -1.000000  -1.000000  0.000000  13783.996195  38.627998  0.000000
A  5823  50265.600000  0.546281  N  -1  -1.000000  -1.000000  7425.600000  194.140791  0.000000  150.493904
T  5836  105195.239127  1.248245  N  -1  -1.000000  -1.000000  0.000000  737.735008  0.000000  14447.414816
T  5850  59031.233974  0.711403  N  -1  -1.000000  -1.000000  0.000000  0.000000  0.000000  9481.115973
C  5862  57853.955860  0.711887  N  -1  -1.000000  -1.000000  0.000000  7649.147184  0.000000  1128.704282
A  5873  62260.800000  0.818057  N  -1  -1.000000  -1.000000  9098.400000  38.828158  0.000000  677.222569
T  5884  113397.156913  1.484762  N  -1  -1.000000  -1.000000  0.000000  0.000000  0.000000  15463.248670
T  5899  79949.886675  0.986054  N  -1  -1.000000  -1.000000  0.000000  0.000000  0.000000  10986.055016
C  5911  63056.929072  0.793017  N  -1  -1.000000  -1.000000  0.000000  8231.569559  0.000000  865.339950
A  5922  49980.000000  0.649229  N  -1  -1.000000  -1.000000  7792.800000  194.140791  0.000000  263.364333
A  5934  58384.800000  0.771691  N  -1  -1.000000  -1.000000  8486.400000  0.000000  0.000000  413.858237
T  5947  97896.284767  1.399767  N  -1  -1.000000  -1.000000  0.000000  0.000000  0.000000  12528.617535
C  5960  76996.237900  1.030731  N  -1  -1.000000  -1.000000  0.000000  9241.101674  0.000000  0.000000
A  5970  67238.400000  0.935416  N  -1  -1.000000  -1.000000  9057.600000  465.937900  0.000000  75.246952
A  5984  67320.000000  0.925979  N  -1  -1.000000  -1.000000  9628.800000  0.000000  270.395983  0.000000
G  5995  44422.197183  0.603169  N  -1  -1.000000  -1.000000  0.000000  0.000000  9232.091415  0.000000
G  6008  184796.340282  2.571466  N  -1  -1.000000  -1.000000  0.000000  0.000000  23022.286540  0.000000
C  6020  42167.379909  0.533737  N  -1  -1.000000  -1.000000  0.000000  7260.865601  1622.375897  0.000000
C  6035  116135.021461  1.543818  N  -1  -1.000000  -1.000000  0.000000  13551.027245  540.791966  0.000000
A  6046  64219.200000  0.797421  N  -1  -1.000000  -1.000000  8486.400000  776.563166  0.000000  0.000000
G  6058  54581.360539  0.665971  N  -1  -1.000000  -1.000000  163.200000  155.312633  6373.619596  0.000000
A  6073  107385.600000  1.316367  N  -1  -1.000000  -1.000000  13994.400000  0.000000  0.000000  75.246952
T  6084  80326.121436  0.973341  N  -1  -1.000000  -1.000000  775.200000  0.000000  0.000000  10384.079399
A  6094  42513.600000  0.513083  N  -1  -1.000000  -1.000000  6487.200000  0.000000  0.000000  865.339950
A  6106  73888.800000  0.919167  N  -1  -1.000000  -1.000000  9873.600000  0.000000  309.023980  0.000000
A  6121  60628.800000  0.748101  N  -1  -1.000000  -1.000000  8404.800000  0.000000  502.163968  0.000000
G  6132  74243.011292  0.898127  N  -1  -1.000000  -1.000000  571.200000  0.000000  11318.003282  0.000000
G  6145  145357.154783  2.029876  N  -1  -1.000000  -1.000000  204.000000  0.000000  19159.486785  0.000000
G  6159  91046.190227  1.111297  N  -1  -1.000000  -1.000000  40.800000  0.000000  14524.127079  0.000000
A  6171  89760.000000  1.130208  N  -1  -1.000000  -1.000000  11464.800000  0.000000  1506.491904  0.000000
T  6183  73328.154885  0.894540  N  -1  -1.000000  -1.000000  652.800000  0.000000  386.279976  9405.869021
G  6197  82084.494795  0.978971  N  -1  -1.000000  -1.000000  856.800000  0.000000  9193.463417  0.000000
A  6208  124929.600000  1.536316  N  -1  -1.000000  -1.000000  13668.000000  0.000000  193.139988  0.000000
T  6220  53124.348229  0.619324  N  -1  -1.000000  -1.000000  652.800000  0.000000  0.000000  7336.577836
T  6235  35027.456233  0.403361  N  -1  -1.000000  -1.000000  0.000000  116.484475  0.000000  6170.250078
T  6247  29233.440916  0.352410  N  -1  -1.000000  -1.000000  0.000000  0.000000  0.000000  5041.545795
T  6260  44358.078301  0.555772  N  -1  -1.000000  -1.000000  0.000000  0.000000  0.000000  7073.213504
C  6272  40420.112785  0.526133  N  -1  -1.000000  -1.000000  0.000000  5202.973212  0.000000  0.000000
T  6284  77165.749445  1.163340  N  -1  -1.000000  -1.000000  0.000000  776.563166  0.000000  10346.455923
T  6298  53914.441226  0.830179  N  -1  -1.000000  -1.000000  0.000000  427.109741  0.000000  9255.375116
T  6312  68850.961231  1.122108  N  -1  -1.000000  -1.000000  0.000000  582.422374  0.000000  9593.986401
C  6321  36614.953272  0.601123  N  -1  -1.000000  -1.000000  0.000000  5474.770320  0.000000  1166.327759
C  6335  89615.389346  1.589943  N  -1  -1.000000  -1.000000  0.000000  11182.509589  0.000000  0.000000
T  6347  101921.996708  1.929154  N  -1  -1.000000  -1.000000  0.000000  1320.157382  0.000000  13694.945294
T  6361  109634.809305  1.899680  N  -1  -1.000000  -1.000000  40.800000  349.453425  0.000000  14071.180055
A  6371  69441.600000  1.065497  N  -1  -1.000000  -1.000000  8976.000000  0.000000  0.000000  1015.833854
A  6383  51163.200000  0.739419  N  -1  -1.000000  -1.000000  8160.000000  0.000000  0.000000  0.000000
T  6396  74005.377454  1.059121  N  -1  -1.000000  -1.000000  326.400000  0.000000  0.000000  8992.010784
A  6407  54386.400000  0.742650  N  -1  -1.000000  -1.000000  6079.200000  0.000000  0.000000  0.000000
G  6421  41718.237355  0.587954  N  -1  -1.000000  -1.000000  0.000000  0.000000  5021.639682  0.000000
A  6434  79641.600000  1.142056  N  -1  -1.000000  -1.000000  10322.400000  155.312633  38.627998  0.000000
T  6445  65953.953573  0.931364  N  -1  -1.000000  -1.000000  81.600000  0.000000  0.000000  7863.306501
A  6456  43452.000000  0.589194  N  -1  -1.000000  -1.000000  5385.600000  0.000000  0.000000  188.117380
T  6468  77015.255541  1.114033  N  -1  -1.000000  -1.000000  0.000000  116.484475  0.000000  10496.949827
T  6482  45185.794775  0.678045  N  -1  -1.000000  -1.000000  0.000000  194.140791  38.627998  7863.306501
T  6494  38902.674269  0.646263  N  -1  -1.000000  -1.000000  0.000000  0.000000  38.627998  5944.509221
T  6508  39015.544698  0.682777  N  -1  -1.000000  -1.000000  0.000000  38.828158  0.000000  5041.545795
C  6520  50476.605784  0.902533  N  -1  -1.000000  -1.000000  0.000000  5164.145053  77.255995  0.000000
A  6530  51489.600000  0.961079  N  -1  -1.000000  -1.000000  7425.600000  970.703957  0.000000  0.000000
T  6543  109220.951068  2.049746  N  -1  -1.000000  -1.000000  0.000000  349.453425  0.000000  13017.722725
A  6555  51938.400000  0.865130  N  -1  -1.000000  -1.000000  6324.000000  0.000000  0.000000  564.352141
A  6568  24520.800000  0.428198  N  -1  -1.000000  -1.000000  6242.400000  0.000000  0.000000  0.000000
A  6580  41452.800000  0.780336  N  -1  -1.000000  -1.000000  6038.400000  0.000000  0.000000  0.000000
T  6593  75096.458261  1.419007  N  -1  -1.000000  -1.000000  0.000000  310.625266  0.000000  7938.553453
C  6605  53233.405023  1.009548  N  -1  -1.000000  -1.000000  0.000000  5785.395586  0.000000  37.623476
A  6615  60996.000000  1.139373  N  -1  -1.000000  -1.000000  7099.200000  931.875799  0.000000  0.000000
A  6628  44431.200000  0.797057  N  -1  -1.000000  -1.000000  6568.800000  0.000000  0.000000  0.000000
T  6640  69942.042037  1.242627  N  -1  -1.000000  -1.000000  0.000000  38.828158  0.000000  7863.306501
T  6655  46314.499058  0.795342  N  -1  -1.000000  -1.000000  40.800000  0.000000  77.255995  5530.650984
A  6665  43982.400000  0.762066  N  -1  -1.000000  -1.000000  5712.000000  0.000000  77.255995  489.105189
G  6679  35190.105769  0.687430  N  -1  -1.000000  -1.000000  0.000000  0.000000  4364.963723  0.000000
A  6692  73766.400000  1.489750  N  -1  -1.000000  -1.000000  8731.200000  0.000000  1158.839927  0.000000
G  6703  57478.460355  1.055803  N  -1  -1.000000  -1.000000  285.600000  116.484475  8691.299449  0.000000
G  6718  126197.667998  2.251797  N  -1  -1.000000  -1.000000  0.000000  776.563166  14369.615089  0.000000
C  6729  68687.012024  1.123195  N  -1  -1.000000  -1.000000  0.000000  7416.178234  1970.027875  0.000000
T  6743  110763.513587  1.766603  N  -1  -1.000000  -1.000000  0.000000  349.453425  965.699939  12039.512346
A  6754  43044.000000  0.636037  N  -1  -1.000000  -1.000000  5589.600000  0.000000  579.419963  1091.080806
G  6768  44924.361151  0.665185  N  -1  -1.000000  -1.000000  40.800000  0.000000  5253.407667  0.000000
A  6781  78295.200000  1.203896  N  -1  -1.000000  -1.000000  9139.200000  0.000000  965.699939  0.000000
G  6792  53808.800588  0.788605  N  -1  -1.000000  -1.000000  1183.200000  0.000000  6721.271574  0.000000
A  6805  83395.200000  1.204862  N  -1  -1.000000  -1.000000  10567.200000  0.000000  811.187949  0.000000
T  6817  64712.378862  0.874066  N  -1  -1.000000  -1.000000  1142.400000  349.453425  424.907973  7186.083932
A  6828  51775.200000  0.707982  N  -1  -1.000000  -1.000000  5916.000000  1009.532116  0.000000  376.234761
C  6839  113844.160122  1.568959  N  -1  -1.000000  -1.000000  571.200000  13085.089346  0.000000  0.000000
A  6851  55896.000000  0.783681  N  -1  -1.000000  -1.000000  7180.800000  1048.360274  0.000000  37.623476
T  6863  66367.811810  0.947491  N  -1  -1.000000  -1.000000  244.800000  465.937900  0.000000  8803.893403
T  6877  28142.360110  0.428958  N  -1  -1.000000  -1.000000  0.000000  0.000000  0.000000  5756.391841
T  6892  26486.927162  0.413109  N  -1  -1.000000  -1.000000  367.200000  0.000000  38.627998  4251.452797
A  6901  54468.000000  0.874673  N  -1  -1.000000  -1.000000  7017.600000  0.000000  0.000000  150.493904
A  6914  50714.400000  0.846797  N  -1  -1.000000  -1.000000  8690.400000  0.000000  0.000000  0.000000
A  6926  57691.200000  0.968294  N  -1  -1.000000  -1.000000  8445.600000  0.000000  0.000000  0.000000
A  6939  55773.600000  0.978315  N  -1  -1.000000  -1.000000  7017.600000  0.000000  0.000000  37.623476
T  6951  47819.438101  0.852154  N  -1  -1.000000  -1.000000  40.800000  0.000000  115.883993  5756.391841
T  6963  31152.238196  0.559081  N  -1  -1.000000  -1.000000  0.000000  0.000000  231.767985  6358.367458
T  6982  37360.111750  0.787338  N  -1  -1.000000  -1.000000  0.000000  0.000000  115.883993  6207.873554
T  6990  40558.107217  0.889479  N  -1  -1.000000  -1.000000  0.000000  0.000000  0.000000  6320.743982
C  7001  29625.884779  0.688708  N  -1  -1.000000  -1.000000  0.000000  3843.987671  0.000000  677.222569
T  7014  76601.397304  1.774619  N  -1  -1.000000  -1.000000  0.000000  0.000000  0.000000  9292.998592
T  7027  56397.590648  1.170647  N  -1  -1.000000  -1.000000  0.000000  0.000000  0.000000  8051.423882
C  7038  28189.242922  0.582791  N  -1  -1.000000  -1.000000  0.000000  3339.221613  0.000000  526.728665
A  7049  48184.800000  1.044841  N  -1  -1.000000  -1.000000  5304.000000  194.140791  0.000000  0.000000
T  7062  76225.162543  1.687658  N  -1  -1.000000  -1.000000  40.800000  0.000000  0.000000  9631.609877
C  7074  35372.452207  0.749235  N  -1  -1.000000  -1.000000  40.800000  4271.097412  0.000000  263.364333
A  7085  50388.000000  1.096185  N  -1  -1.000000  -1.000000  6650.400000  194.140791  0.000000  0.000000
A  7098  51571.200000  1.076862  N  -1  -1.000000  -1.000000  6201.600000  232.968950  0.000000  0.000000
C  7109  66900.916743  1.356703  N  -1  -1.000000  -1.000000  244.800000  7377.350076  0.000000  0.000000
T  7125  70807.381987  1.363105  N  -1  -1.000000  -1.000000  0.000000  38.828158  0.000000  8615.776023
T  7136  36532.395276  0.651622  N  -1  -1.000000  -1.000000  0.000000  0.000000  0.000000  5794.015317
A  7147  57813.600000  1.110584  N  -1  -1.000000  -1.000000  7303.200000  194.140791  0.000000  376.234761
C  7158  63406.382496  1.214716  N  -1  -1.000000  -1.000000  1264.800000  8348.054033  0.000000  0.000000
C  7173  62707.475647  1.125399  N  -1  -1.000000  -1.000000  856.800000  8619.851142  0.000000  0.000000
A  7183  58874.400000  1.029768  N  -1  -1.000000  -1.000000  6895.200000  1747.267123  0.000000  0.000000
T  7196  66443.058762  1.198524  N  -1  -1.000000  -1.000000  163.200000  0.000000  193.139988  8465.282119
G  7209  69028.231623  1.179073  N  -1  -1.000000  -1.000000  0.000000  194.140791  7416.575530  300.987809
C  7220  68337.558600  1.131257  N  -1  -1.000000  -1.000000  0.000000  7959.772451  1274.723919  0.000000
A  7234  36312.000000  0.584874  N  -1  -1.000000  -1.000000  4732.800000  349.453425  0.000000  225.740856
T  7245  74870.717404  1.268431  N  -1  -1.000000  -1.000000  40.800000  0.000000  0.000000  9330.622068
T  7260  40257.119408  0.677358  N  -1  -1.000000  -1.000000  0.000000  155.312633  0.000000  5756.391841
C  7272  43759.334399  0.731700  N  -1  -1.000000  -1.000000  0.000000  4504.066362  0.000000  451.481713
T  7285  77165.749445  1.321340  N  -1  -1.000000  -1.000000  0.000000  38.828158  0.000000  8427.658642
C  7297  29276.431355  0.489773  N  -1  -1.000000  -1.000000  0.000000  3378.049772  0.000000  1241.574711
T  7310  81868.683956  1.450737  N  -1  -1.000000  -1.000000  0.000000  0.000000  309.023980  10045.468114
T  7324  31114.614720  0.529774  N  -1  -1.000000  -1.000000  0.000000  0.000000  579.419963  4928.675367
G  7334  60182.420184  1.090280  N  -1  -1.000000  -1.000000  204.000000  0.000000  6914.411562  188.117380
A  7347  45002.400000  0.828553  N  -1  -1.000000  -1.000000  6120.000000  349.453425  502.163968  0.000000
C  7357  69152.949924  1.330352  N  -1  -1.000000  -1.000000  1550.400000  7338.521918  0.000000  0.000000
A  7369  58425.600000  1.057189  N  -1  -1.000000  -1.000000  6936.000000  893.047641  0.000000  0.000000
A  7381  19339.200000  0.360668  N  -1  -1.000000  -1.000000  6609.600000  0.000000  0.000000  0.000000
A  7393  42758.400000  0.829797  N  -1  -1.000000  -1.000000  6691.200000  0.000000  0.000000  188.117380
T  7407  50565.951855  0.983225  N  -1  -1.000000  -1.000000  81.600000  0.000000  0.000000  5455.404032
C  7418  25005.333942  0.512734  N  -1  -1.000000  -1.000000  0.000000  3882.815830  77.255995  940.586902
T  7433  86345.877609  1.786163  N  -1  -1.000000  -1.000000  0.000000  0.000000  424.907973  8390.035166
T  7440  7938.553453  0.162711  N  -1  -1.000000  -1.000000  0.000000  0.000000  270.395983  7938.553453
T  7457  54102.558607  1.164205  N  -1  -1.000000  -1.000000  0.000000  310.625266  0.000000  6358.367458
C  7468  29159.946880  0.635796  N  -1  -1.000000  -1.000000  367.200000  4504.066362  0.000000  338.611285
A  7480  62668.800000  1.415303  N  -1  -1.000000  -1.000000  7384.800000  349.453425  0.000000  0.000000
A  7488  34884.000000  0.799523  N  -1  -1.000000  -1.000000  7180.800000  0.000000  0.000000  0.000000
A  7502  59486.400000  1.441156  N  -1  -1.000000  -1.000000  7303.200000  660.078691  0.000000  75.246952
C  7513  65037.165145  1.435966  N  -1  -1.000000  -1.000000  367.200000  8076.256925  0.000000  0.000000
T  7527  68023.244757  1.431482  N  -1  -1.000000  -1.000000  0.000000  776.563166  0.000000  8465.282119
C  7538  40303.628311  0.818095  N  -1  -1.000000  -1.000000  0.000000  4698.207154  0.000000  1994.044232
T  7552  82320.165669  1.620635  N  -1  -1.000000  -1.000000  0.000000  271.797108  0.000000  10421.702875
A  7563  49490.400000  0.982100  N  -1  -1.000000  -1.000000  5018.400000  0.000000  0.000000  2520.772898
T  7575  69302.442944  1.270494  N  -1  -1.000000  -1.000000  734.400000  0.000000  0.000000  7411.824788
G  7589  39632.325487  0.706867  N  -1  -1.000000  -1.000000  938.400000  0.000000  4364.963723  75.246952
A  7600  65484.000000  1.146532  N  -1  -1.000000  -1.000000  7792.800000  0.000000  386.279976  0.000000
A  7612  67768.800000  1.180716  N  -1  -1.000000  -1.000000  6854.400000  0.000000  38.627998  0.000000
G  7624  37585.041617  0.619348  N  -1  -1.000000  -1.000000  1020.000000  0.000000  3862.799755  0.000000
T  7638  18473.126757  0.315808  N  -1  -1.000000  -1.000000  0.000000  38.828158  115.883993  2746.513754
T  7648  28292.854014  0.525515  N  -1  -1.000000  -1.000000  0.000000  194.140791  0.000000  3574.230228
T  7670  4025.711941  0.080732  N  -1  -1.000000  -1.000000  0.000000  0.000000  0.000000  4025.711941
T  7678  26223.562830  0.567149  N  -1  -1.000000  -1.000000  0.000000  0.000000  424.907973  4326.699749
G  7688  58096.508316  1.429968  N  -1  -1.000000  -1.000000  0.000000  0.000000  6025.967618  413.858237
T  7700  18811.738041  0.453421  N  -1  -1.000000  -1.000000  0.000000  77.656317  1081.583931  1956.420756
C  7713  26830.257382  0.736299  N  -1  -1.000000  -1.000000  0.000000  3339.221613  502.163968  0.000000
G  7727  42220.401323  1.200836  N  -1  -1.000000  -1.000000  0.000000  116.484475  3631.031770  37.623476
T  7737  19112.725850  0.582123  N  -1  -1.000000  -1.000000  0.000000  38.828158  1004.327936  2445.525945
T  7751  27502.761016  0.983394  N  -1  -1.000000  -1.000000  0.000000  232.968950  154.511990  4251.452797
C  7766  10677.743531  0.396074  N  -1  -1.000000  -1.000000  0.000000  5202.973212  0.000000  0.000000
C  7774  70783.732572  2.703792  N  -1  -1.000000  -1.000000  0.000000  6561.958752  0.000000  0.000000
A  7785  25948.800000  0.852779  N  -1  -1.000000  -1.000000  3141.600000  1630.782648  0.000000  37.623476
T  7797  81153.837910  2.487792  N  -1  -1.000000  -1.000000  0.000000  232.968950  193.139988  7675.189121
G  7810  57903.368328  1.519221  N  -1  -1.000000  -1.000000  0.000000  0.000000  5253.407667  376.234761
A  7823  43044.000000  1.129926  N  -1  -1.000000  -1.000000  4447.200000  0.000000  927.071941  0.000000
G  7834  30786.514048  0.759828  N  -1  -1.000000  -1.000000  448.800000  0.000000  2781.215824  0.000000
A  7848  119136.000000  1.396731  N  -1  -1.000000  -1.000000  6895.200000  0.000000  231.767985  0.000000
A  7855  119136.000000  1.396731  N  -1  -1.000000  -1.000000  7752.000000  0.000000  0.000000  0.000000
G  7871  47589.692982  1.019189  N  -1  -1.000000  -1.000000  408.000000  0.000000  4828.499694  0.000000
T  7882  10910.808064  0.224030  N  -1  -1.000000  -1.000000  0.000000  194.140791  1738.259890  1881.173804
G  7897  45581.037110  0.935462  N  -1  -1.000000  -1.000000  0.000000  0.000000  4789.871696  112.870428
A  7906  24194.400000  0.523627  N  -1  -1.000000  -1.000000  3631.200000  0.000000  1815.515885  0.000000
A  7914  31375.200000  0.681626  A  7921  25500.000000  0.590130  4488.000000  0.000000  0.000000  0.000000
C  7931  66318.494368  1.615471  N  -1  -1.000000  -1.000000  285.600000  5979.536377  0.000000  0.000000
T  7946  45486.782584  1.085769  N  -1  -1.000000  -1.000000  163.200000  310.625266  0.000000  5643.521412
A  7963  30273.600000  0.718441  N  -1  -1.000000  -1.000000  4365.600000  0.000000  0.000000  37.623476
A  7971  24276.000000  0.576811  N  -1  -1.000000  -1.000000  3590.400000  0.000000  77.255995  0.000000
G  7981  31056.910031  0.805472  N  -1  -1.000000  -1.000000  0.000000  427.109741  2703.959829  0.000000
C  7992  38556.361187  1.079820  N  -1  -1.000000  -1.000000  0.000000  4465.238204  309.023980  0.000000
C  8006  61464.974581  1.766085  N  -1  -1.000000  -1.000000  0.000000  6057.192694  0.000000  75.246952
T  8019  55682.744602  1.397015  N  -1  -1.000000  -1.000000  0.000000  1514.298174  0.000000  5869.262269
C  8031  21239.002588  0.519691  N  -1  -1.000000  -1.000000  40.800000  3028.596347  0.000000  639.599093
A  8042  37250.400000  0.918108  N  -1  -1.000000  -1.000000  3916.800000  465.937900  0.000000  75.246952
G  8062  75131.455236  0.981206  N  -1  -1.000000  -1.000000  0.000000  0.000000  6025.967618  0.000000
G  8068  75131.455236  0.981206  N  -1  -1.000000  -1.000000  0.000000  0.000000  6721.271574  0.000000
T  8079  25358.222880  0.676343  N  -1  -1.000000  -1.000000  0.000000  0.000000  1313.351917  2934.631134
A  8087  6568.800000  0.177527  N  -1  -1.000000  -1.000000  1550.400000  0.000000  38.627998  1504.939043
A  8102  40473.600000  1.148810  N  -1  -1.000000  -1.000000  3835.200000  77.656317  38.627998  0.000000
G  8115  28661.974182  0.792368  N  -1  -1.000000  -1.000000  0.000000  0.000000  3244.751794  0.000000
T  8129  28518.594871  0.810576  N  -1  -1.000000  -1.000000  40.800000  0.000000  154.511990  2784.137230
A  8135  4528.800000  0.142020  N  -1  -1.000000  -1.000000  1509.600000  0.000000  0.000000  1730.679900
A  8144  25010.400000  0.934162  N  -1  -1.000000  -1.000000  4161.600000  0.000000  0.000000  75.246952
A  8153  24969.600000  0.919683  A  8169  4896.000000  0.165142  5018.400000  0.000000  0.000000  112.870428
A  8173  32517.600000  1.254433  N  -1  -1.000000  -1.000000  4977.600000  38.828158  0.000000  0.000000
G  8187  24644.662437  0.969601  N  -1  -1.000000  -1.000000  1387.200000  0.000000  2781.215824  0.000000
A  8200  69645.600000  2.886837  N  -1  -1.000000  -1.000000  6976.800000  0.000000  733.931953  263.364333
T  8209  39166.038602  1.371650  N  -1  -1.000000  -1.000000  1713.600000  0.000000  502.163968  3762.347608
G  8222  41795.493350  1.313758  N  -1  -1.000000  -1.000000  816.000000  0.000000  3631.031770  413.858237
A  8235  49735.200000  1.556858  N  -1  -1.000000  -1.000000  5875.200000  0.000000  115.883993  0.000000
A  8246  37699.200000  1.107068  N  -1  -1.000000  -1.000000  6405.600000  0.000000  0.000000  0.000000
A  8260  27050.400000  0.773504  N  -1  -1.000000  -1.000000  5426.400000  0.000000  0.000000  0.000000
A  8270  47083.200000  1.264881  G  8275  9270.719412  0.235114  5344.800000  38.828158  154.511990  0.000000
G  8283  42297.657318  1.072709  N  -1  -1.000000  -1.000000  652.800000  0.000000  5098.895677  0.000000
T  8297  14485.038292  0.351890  N  -1  -1.000000  -1.000000  0.000000  0.000000  1931.399878  2257.408565
G  8308  57941.996326  1.472094  N  -1  -1.000000  -1.000000  0.000000  504.766058  6450.875591  338.611285
C  8319  59057.628767  1.383407  G  8317  5601.059645  0.131203  0.000000  4620.550837  2163.167863  0.000000
C  8333  40536.597260  0.973707  N  -1  -1.000000  -1.000000  0.000000  5086.488737  154.511990  225.740856
T  8345  55005.522033  1.316922  N  -1  -1.000000  -1.000000  0.000000  621.250533  115.883993  6095.003125
T  8357  32581.930287  0.756150  N  -1  -1.000000  -1.000000  0.000000  465.937900  0.000000  5041.545795
C  8369  14987.669102  0.362249  N  -1  -1.000000  -1.000000  0.000000  3067.424505  0.000000  978.210378
C  8381  60494.270624  1.547059  N  -1  -1.000000  -1.000000  693.600000  5513.598478  38.627998  0.000000
A  8389  35455.200000  0.835279  T  8396  3235.618943  0.078374  3141.600000  2252.033181  0.000000  75.246952
T  8403  61664.877299  1.493662  N  -1  -1.000000  -1.000000  0.000000  194.140791  0.000000  7524.695217
C  8415  26558.460274  0.614479  T  8412  3273.242419  0.075732  0.000000  2756.799239  309.023980  1805.926852
T  8429  60197.561732  1.354934  N  -1  -1.000000  -1.000000  0.000000  77.656317  927.071941  5079.169271
G  8441  60414.188169  1.352941  N  -1  -1.000000  -1.000000  0.000000  0.000000  5292.035664  639.599093
G  8454  31481.818004  0.702882  N  -1  -1.000000  -1.000000  0.000000  0.000000  4944.383686  0.000000
A  8465  34108.800000  0.777246  N  -1  -1.000000  -1.000000  3916.800000  0.000000  656.675958  0.000000
T  8474  23477.049076  0.561726  N  -1  -1.000000  -1.000000  1591.200000  0.000000  0.000000  3574.230228
C  8486  19064.625723  0.466310  N  -1  -1.000000  -1.000000  163.200000  2912.111872  0.000000  1504.939043
A  8498  35904.000000  0.869521  C  8496  10367.118265  0.251070  4365.600000  1863.751598  0.000000  225.740856
T  8511  67270.775236  1.732325  N  -1  -1.000000  -1.000000  81.600000  271.797108  0.000000  6584.108314
T  8525  13883.062674  0.330437  N  -1  -1.000000  -1.000000  0.000000  427.109741  0.000000  4928.675367
C  8536  23413.379452  0.628783  N  -1  -1.000000  -1.000000  163.200000  2834.455556  347.651978  1203.951235
A  8547  30477.600000  0.825470  T  8552  2445.525945  0.072034  3631.200000  931.875799  0.000000  451.481713
T  8559  56359.967172  1.660110  G  8567  3746.915762  0.111701  244.800000  271.797108  463.535971  5079.169271
G  8574  75749.503197  2.258206  N  -1  -1.000000  -1.000000  367.200000  0.000000  6605.387581  37.623476
G  8582  19584.394758  0.515774  N  -1  -1.000000  -1.000000  40.800000  0.000000  6605.387581  0.000000
G  8594  60414.188169  1.654348  C  8602  11726.103805  0.291605  0.000000  0.000000  5794.199633  0.000000
C  8610  37003.234855  0.920200  G  8609  3012.983809  0.074927  0.000000  4154.612938  1004.327936  601.975617
T  8621  47556.073768  1.132125  N  -1  -1.000000  -1.000000  0.000000  698.906849  0.000000  5041.545795
T  8633  24944.364643  0.577801  N  -1  -1.000000  -1.000000  0.000000  427.109741  0.000000  4401.946702
G  8647  45272.013129  1.162652  T  8645  3122.748515  0.080197  0.000000  0.000000  5832.827630  564.352141
G  8665  7957.367495  0.189112  C  8664  6989.068493  0.166100  0.000000  1553.126332  2974.355811  0.000000
C  8674  11648.447489  0.287390  N  -1  -1.000000  -1.000000  81.600000  2135.548706  309.023980  0.000000
A  8682  16891.200000  0.437042  N  -1  -1.000000  -1.000000  2162.400000  77.656317  540.791966  150.493904
T  8693  53237.218657  1.534122  N  -1  -1.000000  -1.000000  0.000000  0.000000  270.395983  5229.663175
T  8702  38037.334319  1.172152  T  8710  6584.108314  0.185683  0.000000  0.000000  0.000000  5681.144888
A  8715  21746.400000  0.634077  N  -1  -1.000000  -1.000000  2366.400000  0.000000  0.000000  1918.797280
T  8729  40257.119408  1.322969  C  8738  1786.095282  0.058104  40.800000  465.937900  0.000000  4966.298843
C  8733  7804.459817  0.253764  N  -1  -1.000000  -1.000000  0.000000  1281.329224  0.000000  4063.335417
C  8752  79403.583714  2.965078  A  8759  13668.000000  0.402897  204.000000  5358.285845  0.000000  0.000000
A  8768  37046.400000  1.149598  N  -1  -1.000000  -1.000000  5426.400000  271.797108  0.000000  0.000000
A  8785  10240.800000  0.326109  N  -1  -1.000000  -1.000000  5140.800000  0.000000  0.000000  0.000000
A  8796  33211.200000  1.049947  N  -1  -1.000000  -1.000000  5018.400000  0.000000  0.000000  0.000000
C  8805  24733.536834  0.732031  G  8811  1699.631892  0.048234  2244.000000  3727.503196  38.627998  37.623476
C  8820  73307.562861  2.120444  N  -1  -1.000000  -1.000000  0.000000  5513.598478  0.000000  300.987809
T  8833  31904.707718  0.872218  N  -1  -1.000000  -1.000000  0.000000  1203.672907  0.000000  4853.428415
T  8846  37849.216939  1.052373  N  -1  -1.000000  -1.000000  0.000000  0.000000  347.651978  5116.792747
G  8859  49482.464862  1.316869  T  8855  4251.452797  0.109781  0.000000  0.000000  4712.615701  1015.833854
T  8869  15952.353859  0.414364  N  -1  -1.000000  -1.000000  0.000000  0.000000  1583.747900  2407.902469
T  8885  26148.315877  0.665128  N  -1  -1.000000  -1.000000  408.000000  0.000000  502.163968  3536.606752
A  8892  24316.800000  0.715460  N  -1  -1.000000  -1.000000  2611.200000  0.000000  0.000000  1805.926852
T  8905  66668.799618  2.037885  N  -1  -1.000000  -1.000000  530.400000  0.000000  0.000000  5605.897936
A  8915  27254.400000  0.710536  N  -1  -1.000000  -1.000000  3427.200000  0.000000  0.000000  1241.574711
G  8929  24026.614476  0.636267  N  -1  -1.000000  -1.000000  40.800000  349.453425  2781.215824  0.000000
C  8936  25354.787367  0.672699  N  -1  -1.000000  -1.000000  0.000000  3028.596347  1042.955934  0.000000
C  8951  71832.092846  2.183622  N  -1  -1.000000  -1.000000  0.000000  5863.051903  193.139988  0.000000
A  8960  20726.400000  0.561865  C  8967  4698.207154  0.133561  3100.800000  2873.283714  0.000000  0.000000
A  8972  41208.000000  1.171470  N  -1  -1.000000  -1.000000  4447.200000  388.281583  0.000000  0.000000
C  8985  58591.690868  1.705783  N  -1  -1.000000  -1.000000  448.800000  4737.035312  0.000000  564.352141
T  8997  46841.227723  1.213101  N  -1  -1.000000  -1.000000  0.000000  1281.329224  0.000000  5192.039699
C  9012  23491.035769  0.577430  N  -1  -1.000000  -1.000000  0.000000  2407.345814  0.000000  2069.291185
T  9023  54742.157700  1.348345  N  -1  -1.000000  -1.000000  0.000000  310.625266  618.047961  6245.497030
G  9035  31327.306013  0.794971  N  -1  -1.000000  -1.000000  0.000000  0.000000  3785.543760  1166.327759
T  9046  25922.575021  0.651090  N  -1  -1.000000  -1.000000  0.000000  0.000000  965.699939  2972.254611
T  9065  39730.390743  0.993167  N  -1  -1.000000  -1.000000  0.000000  116.484475  0.000000  3837.594560
T  9072  5756.391841  0.138905  A  9079  33456.000000  0.960446  816.000000  38.828158  0.000000  3009.878087
G  9087  6489.503588  0.186299  N  -1  -1.000000  -1.000000  856.800000  194.140791  2163.167863  0.000000
G  9100  62384.216044  1.867230  N  -1  -1.000000  -1.000000  0.000000  1009.532116  6412.247593  0.000000
C  9108  34052.294825  0.958473  N  -1  -1.000000  -1.000000  0.000000  3611.018721  2665.331831  0.000000
A  9120  30314.400000  0.916571  N  -1  -1.000000  -1.000000  3794.400000  854.219482  811.187949  0.000000
G  9139  25880.758359  0.823676  N  -1  -1.000000  -1.000000  81.600000  0.000000  3785.543760  0.000000
G  9149  28893.742168  0.912626  N  -1  -1.000000  -1.000000  0.000000  0.000000  4171.823735  0.000000
G  9160  15335.315028  0.527437  N  -1  -1.000000  -1.000000  652.800000  0.000000  3244.751794  0.000000
G  9172  8227.763478  0.299453  A  9173  6487.200000  0.234619  2080.800000  0.000000  1738.259890  0.000000
A  9182  23949.600000  0.931656  G  9188  5137.523674  0.187142  3141.600000  232.968950  1274.723919  0.000000
G  9192  9386.603405  0.389027  A  9194  2325.600000  0.095240  1509.600000  0.000000  3128.867802  0.000000
G  9206  62191.076056  2.539301  N  -1  -1.000000  -1.000000  0.000000  388.281583  6025.967618  225.740856
G  9217  19932.046736  0.663041  C  9219  7920.944292  0.306818  40.800000  1242.501065  3476.519780  0.000000
A  9229  17911.200000  0.693793  C  9229  7027.896651  0.290381  2366.400000  1242.501065  1081.583931  225.740856
A  9249  5385.600000  0.222525  N  -1  -1.000000  -1.000000  775.200000  271.797108  270.395983  150.493904
N  9259  -1.000000  -1.000000  N  -1  -1.000000  -1.000000  0.000000  0.000000  77.255995  150.493904
A  9275  1795.200000  0.082692  N  -1  -1.000000  -1.000000  367.200000  194.140791  115.883993  0.000000
N  9284  -1.000000  -1.000000  N  -1  -1.000000  -1.000000  40.800000  0.000000  0.000000  0.000000
A  9297  1428.000000  0.073987  N  -1  -1.000000  -1.000000  326.400000  116.484475  115.883993  0.000000
G  9308  2356.307851  0.142339  A  9315  2529.600000  0.118169  367.200000  388.281583  386.279976  0.000000
A  9324  2570.400000  0.168481  N  -1  -1.000000  -1.000000  448.800000  349.453425  0.000000  0.000000
A  9336  3916.800000  0.266619  N  -1  -1.000000  -1.000000  856.800000  388.281583  0.000000  0.000000
A  9347  4855.200000  0.382681  N  -1  -1.000000  -1.000000  1020.000000  349.453425  0.000000  0.000000
A  9356  2937.600000  0.240114  A  9364  6895.200000  0.459656  734.400000  232.968950  0.000000  0.000000
A  9376  14892.000000  2.360499  C  9366  9241.101674  0.616041  14892.000000  116.484475  309.023980  0.000000
