# Supplementary material for: SNP-PHAGE – High throughput SNP discovery pipeline
Source: BMC Bioinformatics. 2006 Oct 23;7:468. doi: 10.1186/1471-2105-7-468 (PMC1626092; doi:10.1186/1471-2105-7-468)
Supplement: Additional file 2 — Test dataset. This compressed file contains test data for recreating the demo website. It contains the database table entries and chromatogram files to test for proper installation of all functionalities provided. [file 1471-2105-7-468-S2.gz › test_data/AfterAnalysisStore/poly_dir/A03_015471Noir_1_.b_18.ab1.poly]

A03_015471Noir_1_.b_18.ab1 34734.400000 34734.400000 39647.400000 41443.733333 38732.800000
A  6  524810.400000  1.000000  N  -1  -1.000000  -1.000000  35496.000000  0.000000  0.000000  0.000000
A  13  524810.400000  1.000000  G  18  4787.283308  0.083285  36312.000000  37495.637355  0.000000  11195.989888
C  15  312404.071006  1.190541  N  -1  -1.000000  -1.000000  31497.600000  48290.377566  273.559046  29197.385393
T  22  784451.056180  2.810932  A  39  185109.600000  1.095623  979.200000  51900.539028  376.143688  58541.123596
C  25  330276.157448  0.814659  G  46  7762.237935  0.029160  0.000000  53616.259326  0.000000  58541.123596
T  42  972441.239326  2.490959  G  62  2564.616058  0.009311  19992.000000  0.000000  170.974404  58541.123596
T  61  92385.210674  0.189548  N  -1  -1.000000  -1.000000  0.000000  35.744173  718.092496  20818.687079
T  72  77896.282584  0.180748  C  84  63481.651042  0.224138  0.000000  0.000000  6633.806869  17525.748876
G  91  584151.148195  1.510086  T  93  164939.615730  0.482786  0.000000  1036.581014  38161.486939  25721.506180
C  105  60371.908001  0.147696  N  -1  -1.000000  -1.000000  1305.600000  13475.553177  9950.710304  0.000000
A  120  219463.200000  0.586928  T  123  186599.831461  0.513219  32925.600000  31311.895446  512.923212  17708.689888
C  128  735722.310471  1.990458  A  132  365935.200000  0.837074  37821.600000  57190.676614  170.974404  11049.637079
C  139  505065.162851  1.211315  T  141  317000.184270  0.687002  11056.800000  57190.676614  718.092496  43210.666854
T  153  159305.032584  0.365192  N  -1  -1.000000  -1.000000  0.000000  0.000000  1949.108204  30441.384270
C  165  84749.433908  0.226780  N  -1  -1.000000  -1.000000  0.000000  18944.411629  0.000000  0.000000
T  175  160768.560674  0.460450  N  -1  -1.000000  -1.000000  0.000000  142.976692  683.897615  36112.555618
A  184  151857.600000  0.566659  N  -1  -1.000000  -1.000000  29457.600000  0.000000  0.000000  0.000000
T  192  192929.590449  0.704290  A  202  94329.600000  0.328456  0.000000  0.000000  786.482258  43320.431461
A  211  112118.400000  0.392794  N  -1  -1.000000  -1.000000  24153.600000  0.000000  0.000000  0.000000
C  223  179435.747878  0.753188  N  -1  -1.000000  -1.000000  0.000000  34350.150141  0.000000  0.000000
A  230  152632.800000  0.610186  N  -1  -1.000000  -1.000000  28927.200000  1930.185336  68.389762  0.000000
G  242  69347.218202  0.284842  N  -1  -1.000000  -1.000000  0.000000  0.000000  14669.603850  0.000000
A  258  189026.400000  1.069027  N  -1  -1.000000  -1.000000  35006.400000  0.000000  0.000000  109.764607
A  268  80090.400000  0.551522  N  -1  -1.000000  -1.000000  17380.800000  0.000000  0.000000  17598.925281
T  277  522040.469663  3.802310  N  -1  -1.000000  -1.000000  0.000000  0.000000  854.872019  58541.123596
T  286  144267.281461  0.796948  N  -1  -1.000000  -1.000000  23378.400000  0.000000  102.584642  37905.377528
C  293  177219.609159  0.978980  N  -1  -1.000000  -1.000000  2040.000000  38103.288294  0.000000  12915.635393
C  306  150411.479496  0.823406  N  -1  -1.000000  -1.000000  0.000000  33242.080782  0.000000  329.293820
C  317  124318.233290  0.681102  N  -1  -1.000000  -1.000000  0.000000  27523.013121  0.000000  256.117416
C  328  97724.568665  0.556315  N  -1  -1.000000  -1.000000  0.000000  22375.852225  1572.964515  365.882022
C  338  139509.506766  0.800745  G  347  41204.831328  0.242051  0.000000  26808.129663  4376.944739  73.176404
A  350  129254.400000  0.759283  N  -1  -1.000000  -1.000000  28927.200000  0.000000  4240.165215  292.705618
A  359  118891.200000  0.708131  N  -1  -1.000000  -1.000000  27009.600000  1644.231953  957.456662  0.000000
C  365  165102.334551  0.983371  N  -1  -1.000000  -1.000000  2611.200000  32419.964806  0.000000  0.000000
C  378  192267.905943  1.083384  N  -1  -1.000000  -1.000000  0.000000  37531.381528  0.000000  731.764045
A  388  150511.200000  0.846549  N  -1  -1.000000  -1.000000  29172.000000  0.000000  0.000000  512.234831
T  396  200832.642135  1.086545  A  405  29212.800000  0.191289  2244.000000  428.930075  239.364165  45735.252809
T  408  123082.712360  0.805962  N  -1  -1.000000  -1.000000  3508.800000  22518.828917  170.974404  26453.270225
C  413  350972.033548  2.382678  N  -1  -1.000000  -1.000000  163.200000  31454.872138  34.194881  8964.109551
T  420  116460.247753  0.695876  N  -1  -1.000000  -1.000000  0.000000  19230.365012  923.261781  22867.626404
T  431  114338.132022  0.683197  N  -1  -1.000000  -1.000000  0.000000  0.000000  718.092496  21989.509551
G  445  170666.649923  1.025890  N  -1  -1.000000  -1.000000  0.000000  0.000000  33545.178035  0.000000
T  453  66956.410112  0.385574  N  -1  -1.000000  -1.000000  0.000000  0.000000  0.000000  14708.457303
C  467  84642.201389  0.508672  N  -1  -1.000000  -1.000000  0.000000  19230.365012  478.728331  0.000000
A  475  106732.800000  0.659100  N  -1  -1.000000  -1.000000  24072.000000  0.000000  1025.846423  0.000000
G  485  116501.958784  0.746328  N  -1  -1.000000  -1.000000  122.400000  0.000000  25064.847604  0.000000
G  497  272225.445811  1.832876  N  -1  -1.000000  -1.000000  163.200000  0.000000  52489.141982  0.000000
G  508  159553.313673  0.992895  N  -1  -1.000000  -1.000000  0.000000  0.000000  36178.183855  0.000000
G  521  207015.808182  1.322217  N  -1  -1.000000  -1.000000  0.000000  35.744173  40213.179786  0.000000
A  535  157610.400000  0.955443  N  -1  -1.000000  -1.000000  35577.600000  214.465037  0.000000  0.000000
C  542  196735.927553  1.350983  N  -1  -1.000000  -1.000000  0.000000  38782.427579  0.000000  292.705618
T  554  176721.016854  1.148553  N  -1  -1.000000  -1.000000  0.000000  107.232519  273.559046  34356.321910
T  566  102190.848876  0.661560  N  -1  -1.000000  -1.000000  0.000000  0.000000  0.000000  23270.096629
A  576  123093.600000  0.779108  N  -1  -1.000000  -1.000000  27784.800000  0.000000  0.000000  0.000000
T  585  200686.289326  1.240043  N  -1  -1.000000  -1.000000  0.000000  0.000000  0.000000  39661.611236
A  596  72256.800000  0.421978  N  -1  -1.000000  -1.000000  16442.400000  0.000000  0.000000  0.000000
A  606  107793.600000  0.646210  N  -1  -1.000000  -1.000000  24480.000000  0.000000  0.000000  109.764607
A  617  115382.400000  0.767345  N  -1  -1.000000  -1.000000  22766.400000  0.000000  0.000000  73.176404
T  627  149645.747191  1.025331  N  -1  -1.000000  -1.000000  0.000000  214.465037  0.000000  29051.032584
A  637  89882.400000  0.641048  N  -1  -1.000000  -1.000000  20277.600000  71.488346  0.000000  0.000000
C  647  254319.790069  1.905890  N  -1  -1.000000  -1.000000  0.000000  57047.699923  0.000000  0.000000
A  657  124929.600000  0.897500  T  655  14452.339888  0.103826  28274.400000  0.000000  0.000000  2305.056742
A  667  105753.600000  0.789099  N  -1  -1.000000  -1.000000  23990.400000  0.000000  0.000000  146.352809
A  679  121257.600000  0.902386  N  -1  -1.000000  -1.000000  26805.600000  0.000000  0.000000  73.176404
T  689  131388.234270  0.979115  N  -1  -1.000000  -1.000000  0.000000  71.488346  0.000000  25721.506180
T  701  76579.107303  0.601749  N  -1  -1.000000  -1.000000  0.000000  0.000000  0.000000  17269.631461
C  712  103443.636326  0.810095  N  -1  -1.000000  -1.000000  0.000000  22304.363880  0.000000  0.000000
A  721  127867.200000  1.004785  N  -1  -1.000000  -1.000000  28886.400000  0.000000  0.000000  292.705618
A  731  114199.200000  0.888663  N  -1  -1.000000  -1.000000  25051.200000  0.000000  0.000000  0.000000
C  741  187549.675122  1.500853  N  -1  -1.000000  -1.000000  0.000000  36852.242243  0.000000  0.000000
A  752  152469.600000  1.131678  N  -1  -1.000000  -1.000000  30028.800000  0.000000  136.779523  804.940449
A  762  79519.200000  0.638484  N  -1  -1.000000  -1.000000  18074.400000  0.000000  0.000000  768.352247
G  774  178531.472501  1.487729  T  774  26306.917416  0.206684  0.000000  0.000000  34981.363028  4463.760674
A  787  219381.600000  1.723607  T  786  33405.028652  0.262452  42187.200000  0.000000  0.000000  5707.759551
C  795  172322.657474  1.256977  T  795  15513.397753  0.109879  0.000000  33349.313301  0.000000  4061.290449
T  808  210638.280337  1.491917  N  -1  -1.000000  -1.000000  0.000000  71.488346  718.092496  41344.668539
T  819  102739.671910  0.664585  N  -1  -1.000000  -1.000000  0.000000  0.000000  170.974404  22867.626404
T  831  130217.411798  0.842712  N  -1  -1.000000  -1.000000  0.000000  0.000000  478.728331  29526.679213
G  843  194910.820389  1.259465  N  -1  -1.000000  -1.000000  0.000000  0.000000  37922.122774  36.588202
T  853  74566.756180  0.457948  N  -1  -1.000000  -1.000000  0.000000  142.976692  34.194881  16903.749438
T  865  93629.209551  0.617893  N  -1  -1.000000  -1.000000  0.000000  571.906766  170.974404  21221.157303
T  877  86384.745506  0.593116  N  -1  -1.000000  -1.000000  0.000000  428.930075  0.000000  19721.041011
C  886  81103.528274  0.554242  N  -1  -1.000000  -1.000000  0.000000  17407.412194  0.000000  0.000000
C  898  157739.034937  1.154840  N  -1  -1.000000  -1.000000  0.000000  35779.917057  0.000000  36.588202
C  908  148588.526679  1.139262  N  -1  -1.000000  -1.000000  0.000000  28881.291690  273.559046  987.881461
A  917  166056.000000  1.296788  N  -1  -1.000000  -1.000000  32068.800000  0.000000  341.948808  841.528652
C  926  165030.846205  1.335270  N  -1  -1.000000  -1.000000  0.000000  37138.195626  0.000000  0.000000
C  939  202061.809313  1.556445  T  947  9732.461798  0.071036  0.000000  39711.776074  752.287377  182.941011
G  952  203151.786655  1.482783  N  -1  -1.000000  -1.000000  285.600000  0.000000  39358.307766  475.646629
G  963  174804.230497  1.268248  N  -1  -1.000000  -1.000000  0.000000  71.488346  34400.050055  0.000000
T  974  70432.289326  0.476361  C  980  24734.967636  0.169958  0.000000  1644.231953  68.389762  15037.751124
T  987  130254.000000  0.894999  N  -1  -1.000000  -1.000000  0.000000  2394.859583  0.000000  25648.329775
A  995  74296.800000  0.495569  N  -1  -1.000000  -1.000000  16972.800000  2108.906200  0.000000  0.000000
T  1006  259410.353933  1.738191  N  -1  -1.000000  -1.000000  0.000000  750.627631  136.779523  49759.955056
A  1016  99633.600000  0.625020  N  -1  -1.000000  -1.000000  22521.600000  178.720864  0.000000  0.000000
C  1025  280949.198868  1.818286  N  -1  -1.000000  -1.000000  0.000000  53544.770980  0.000000  36.588202
C  1038  161527.917263  0.973045  N  -1  -1.000000  -1.000000  0.000000  34528.871006  68.389762  987.881461
T  1051  180892.071910  1.091999  N  -1  -1.000000  -1.000000  81.600000  0.000000  1162.625946  34685.615730
G  1064  168717.541720  1.031689  N  -1  -1.000000  -1.000000  81.600000  0.000000  36349.158259  0.000000
A  1075  124440.000000  0.777304  N  -1  -1.000000  -1.000000  28111.200000  0.000000  0.000000  0.000000
A  1086  110894.400000  0.715192  N  -1  -1.000000  -1.000000  25010.400000  0.000000  68.389762  0.000000
G  1096  127136.566703  0.799090  N  -1  -1.000000  -1.000000  0.000000  0.000000  24278.365347  0.000000
A  1108  245901.600000  1.548598  N  -1  -1.000000  -1.000000  48144.000000  0.000000  0.000000  0.000000
T  1118  156268.211798  0.888138  N  -1  -1.000000  -1.000000  0.000000  0.000000  102.584642  30770.678090
C  1128  102371.311140  0.618049  N  -1  -1.000000  -1.000000  0.000000  22268.619707  0.000000  0.000000
A  1137  152143.200000  0.917023  N  -1  -1.000000  -1.000000  34557.600000  0.000000  0.000000  329.293820
A  1148  160507.200000  1.048866  N  -1  -1.000000  -1.000000  31008.000000  0.000000  0.000000  0.000000
G  1161  148337.392781  0.969987  N  -1  -1.000000  -1.000000  367.200000  0.000000  28963.064012  0.000000
A  1173  234926.400000  1.569611  N  -1  -1.000000  -1.000000  52550.400000  0.000000  0.000000  0.000000
A  1183  119299.200000  0.763307  N  -1  -1.000000  -1.000000  26846.400000  35.744173  0.000000  0.000000
C  1192  271548.481400  1.743170  T  1200  13427.870225  0.078140  0.000000  51972.027373  0.000000  0.000000
A  1203  137373.600000  0.799409  N  -1  -1.000000  -1.000000  30967.200000  0.000000  581.312973  1902.586517
G  1216  170837.624327  0.988257  N  -1  -1.000000  -1.000000  0.000000  0.000000  33134.839466  109.764607
C  1226  98582.428814  0.596164  N  -1  -1.000000  -1.000000  0.000000  19409.085876  0.000000  182.941011
T  1240  169513.141011  1.062161  N  -1  -1.000000  -1.000000  0.000000  464.674247  0.000000  35966.202809
T  1252  107496.138202  0.646372  N  -1  -1.000000  -1.000000  0.000000  321.697556  0.000000  23745.743258
C  1261  86500.898379  0.534477  N  -1  -1.000000  -1.000000  0.000000  18479.737381  0.000000  0.000000
C  1273  201847.344276  1.306950  N  -1  -1.000000  -1.000000  0.000000  39640.287728  0.000000  548.823034
C  1284  119349.793260  0.746905  T  1281  12988.811798  0.081285  0.000000  27165.571392  68.389762  2195.292135
C  1295  145800.481194  0.983578  N  -1  -1.000000  -1.000000  0.000000  28595.338307  410.338569  1683.057303
T  1308  244043.308989  1.617413  N  -1  -1.000000  -1.000000  0.000000  0.000000  1572.964515  47857.368539
G  1320  251058.814614  1.694803  N  -1  -1.000000  -1.000000  0.000000  0.000000  49035.459024  0.000000
C  1328  149839.572730  0.939415  N  -1  -1.000000  -1.000000  0.000000  28488.105789  0.000000  0.000000
A  1340  109058.400000  0.692860  N  -1  -1.000000  -1.000000  24643.200000  0.000000  273.559046  841.528652
A  1349  88209.600000  0.556700  N  -1  -1.000000  -1.000000  19298.400000  0.000000  273.559046  292.705618
T  1362  175037.959551  1.164432  N  -1  -1.000000  -1.000000  40.800000  0.000000  1641.354277  33478.205056
G  1374  258239.739576  1.644058  N  -1  -1.000000  -1.000000  40.800000  0.000000  48967.069263  0.000000
A  1384  197716.800000  1.134683  N  -1  -1.000000  -1.000000  38066.400000  0.000000  102.584642  0.000000
G  1397  161160.473069  0.927086  N  -1  -1.000000  -1.000000  530.400000  0.000000  30775.392693  0.000000
A  1408  252552.000000  1.418700  N  -1  -1.000000  -1.000000  47776.800000  0.000000  0.000000  0.000000
A  1418  153734.400000  0.814739  N  -1  -1.000000  -1.000000  33456.000000  0.000000  0.000000  146.352809
A  1429  158548.800000  0.882490  N  -1  -1.000000  -1.000000  34108.800000  0.000000  170.974404  182.941011
T  1442  156121.858989  0.916156  N  -1  -1.000000  -1.000000  244.800000  0.000000  957.456662  30734.089888
G  1454  247741.911179  1.448461  N  -1  -1.000000  -1.000000  0.000000  0.000000  48454.146051  0.000000
A  1463  219912.000000  1.189316  N  -1  -1.000000  -1.000000  43329.600000  142.976692  0.000000  0.000000
C  1473  243811.003242  1.230893  N  -1  -1.000000  -1.000000  0.000000  46789.122305  0.000000  0.000000
A  1484  154101.600000  0.751884  N  -1  -1.000000  -1.000000  30028.800000  0.000000  0.000000  914.705056
C  1494  247564.141394  1.272561  N  -1  -1.000000  -1.000000  0.000000  46860.610651  0.000000  0.000000
A  1506  187108.800000  0.937772  N  -1  -1.000000  -1.000000  36556.800000  0.000000  68.389762  731.764045
G  1520  112330.183330  0.555761  N  -1  -1.000000  -1.000000  0.000000  0.000000  22260.867381  0.000000
T  1532  67432.056742  0.358495  N  -1  -1.000000  -1.000000  0.000000  71.488346  0.000000  15037.751124
C  1543  137078.903010  0.763810  N  -1  -1.000000  -1.000000  0.000000  26843.873836  0.000000  0.000000
A  1552  123787.200000  0.698100  N  -1  -1.000000  -1.000000  28029.600000  0.000000  0.000000  1280.587079
T  1566  251507.302247  1.444724  N  -1  -1.000000  -1.000000  0.000000  35.744173  136.779523  49540.425843
C  1576  119957.444199  0.687580  N  -1  -1.000000  -1.000000  0.000000  22840.526473  0.000000  0.000000
A  1586  195391.200000  1.188021  N  -1  -1.000000  -1.000000  38311.200000  0.000000  0.000000  0.000000
A  1598  147736.800000  0.925519  N  -1  -1.000000  -1.000000  33292.800000  714.883458  0.000000  0.000000
C  1608  231193.310214  1.454143  N  -1  -1.000000  -1.000000  0.000000  44036.820993  0.000000  0.000000
C  1622  210175.736558  1.335702  N  -1  -1.000000  -1.000000  0.000000  47253.796553  0.000000  256.117416
C  1633  148588.526679  0.930662  T  1631  14415.751685  0.090291  0.000000  31919.546385  170.974404  2158.703933
T  1647  310560.660674  1.901956  N  -1  -1.000000  -1.000000  0.000000  0.000000  1025.846423  58541.123596
A  1656  198940.800000  1.060465  N  -1  -1.000000  -1.000000  38352.000000  0.000000  0.000000  0.000000
A  1667  170625.600000  0.880494  N  -1  -1.000000  -1.000000  33537.600000  0.000000  0.000000  585.411236
T  1680  199588.643258  1.005648  N  -1  -1.000000  -1.000000  0.000000  0.000000  376.143688  39112.788202
A  1688  151939.200000  0.786126  N  -1  -1.000000  -1.000000  28927.200000  0.000000  0.000000  0.000000
T  1701  248068.011236  1.262599  N  -1  -1.000000  -1.000000  40.800000  0.000000  649.702735  47454.898315
A  1711  134925.600000  0.668804  N  -1  -1.000000  -1.000000  30477.600000  0.000000  0.000000  0.000000
A  1722  149246.400000  0.744517  N  -1  -1.000000  -1.000000  33660.000000  0.000000  0.000000  0.000000
T  1735  161207.619101  0.838462  N  -1  -1.000000  -1.000000  0.000000  214.465037  205.169285  30953.619101
C  1746  146622.597170  0.782533  N  -1  -1.000000  -1.000000  0.000000  27523.013121  0.000000  0.000000
A  1756  170299.200000  0.909852  N  -1  -1.000000  -1.000000  36312.000000  0.000000  581.312973  804.940449
A  1769  156386.400000  0.903203  N  -1  -1.000000  -1.000000  35169.600000  0.000000  957.456662  0.000000
T  1782  183855.716292  1.088606  N  -1  -1.000000  -1.000000  0.000000  0.000000  1983.303085  35966.202809
G  1795  320850.566266  1.884984  N  -1  -1.000000  -1.000000  0.000000  393.185902  54711.809232  0.000000
T  1806  113386.838764  0.621842  N  -1  -1.000000  -1.000000  0.000000  1072.325187  205.169285  21769.980337
C  1816  107804.425418  0.603997  N  -1  -1.000000  -1.000000  0.000000  22947.758992  0.000000  0.000000
C  1829  232194.147054  1.411870  N  -1  -1.000000  -1.000000  0.000000  45395.099563  0.000000  0.000000
C  1840  172072.448263  0.987870  N  -1  -1.000000  -1.000000  0.000000  32920.383226  102.584642  804.940449
A  1851  221748.000000  1.256590  N  -1  -1.000000  -1.000000  41983.200000  0.000000  102.584642  292.705618
C  1860  247063.722974  1.353610  N  -1  -1.000000  -1.000000  0.000000  46610.401441  0.000000  0.000000
A  1873  206937.600000  1.074631  N  -1  -1.000000  -1.000000  39331.200000  0.000000  581.312973  439.058427
A  1885  134721.600000  0.686550  N  -1  -1.000000  -1.000000  26520.000000  0.000000  547.118092  0.000000
G  1897  159450.729031  0.821642  N  -1  -1.000000  -1.000000  652.800000  0.000000  30023.105316  0.000000
A  1910  342760.800000  1.788725  N  -1  -1.000000  -1.000000  65280.000000  0.000000  68.389762  0.000000
T  1921  187148.654494  0.965609  N  -1  -1.000000  -1.000000  0.000000  0.000000  991.651542  35636.908989
A  1931  155774.400000  0.774264  N  -1  -1.000000  -1.000000  29988.000000  0.000000  68.389762  0.000000
G  1945  119784.667338  0.581515  N  -1  -1.000000  -1.000000  0.000000  0.000000  23184.129162  0.000000
C  1954  155165.454489  0.796757  N  -1  -1.000000  -1.000000  0.000000  29631.919321  0.000000  0.000000
A  1966  151531.200000  0.784910  N  -1  -1.000000  -1.000000  28519.200000  0.000000  0.000000  219.529213
A  1977  118687.200000  0.637987  N  -1  -1.000000  -1.000000  25336.800000  393.185902  0.000000  0.000000
C  1988  276624.153949  1.597172  N  -1  -1.000000  -1.000000  0.000000  52400.957448  0.000000  0.000000
A  2002  184089.600000  1.021784  N  -1  -1.000000  -1.000000  35781.600000  0.000000  0.000000  768.352247
A  2013  135170.400000  0.730249  N  -1  -1.000000  -1.000000  26275.200000  0.000000  0.000000  621.999438
C  2023  247885.838950  1.356987  N  -1  -1.000000  -1.000000  0.000000  42821.519115  0.000000  439.058427
T  2039  235152.375843  1.357801  N  -1  -1.000000  -1.000000  0.000000  35.744173  478.728331  45954.782022
T  2051  171598.668539  0.964110  N  -1  -1.000000  -1.000000  0.000000  0.000000  547.118092  33368.440449
T  2063  177782.074719  0.990049  N  -1  -1.000000  -1.000000  0.000000  0.000000  1025.846423  34063.616292
T  2075  112398.957303  0.606353  N  -1  -1.000000  -1.000000  0.000000  0.000000  1025.846423  24075.037079
G  2088  218847.236928  1.208486  N  -1  -1.000000  -1.000000  204.000000  0.000000  41546.780136  0.000000
C  2096  174395.819501  0.928508  N  -1  -1.000000  -1.000000  0.000000  32920.383226  649.702735  0.000000
A  2110  174420.000000  0.901887  N  -1  -1.000000  -1.000000  30110.400000  0.000000  478.728331  36.588202
G  2122  147174.766834  0.803469  N  -1  -1.000000  -1.000000  0.000000  0.000000  27937.217589  0.000000
C  2131  114059.655673  0.635491  N  -1  -1.000000  -1.000000  0.000000  21517.992076  0.000000  0.000000
T  2148  283448.802809  1.598051  N  -1  -1.000000  -1.000000  0.000000  0.000000  170.974404  49284.308427
A  2157  161527.200000  0.892771  N  -1  -1.000000  -1.000000  31089.600000  0.000000  0.000000  36.588202
C  2166  272370.597376  1.569269  N  -1  -1.000000  -1.000000  0.000000  51793.306509  0.000000  146.352809
T  2182  253629.417978  1.381104  N  -1  -1.000000  -1.000000  612.000000  0.000000  34.194881  48259.838764
T  2195  206247.696067  1.078548  N  -1  -1.000000  -1.000000  1346.400000  0.000000  0.000000  36075.967416
A  2205  235864.800000  1.175726  N  -1  -1.000000  -1.000000  45532.800000  0.000000  0.000000  0.000000
A  2216  235824.000000  1.165634  N  -1  -1.000000  -1.000000  44961.600000  0.000000  68.389762  0.000000
A  2228  207916.800000  0.997410  N  -1  -1.000000  -1.000000  34884.000000  0.000000  273.559046  0.000000
G  2240  180959.309035  0.854362  N  -1  -1.000000  -1.000000  40.800000  0.000000  34536.829578  292.705618
T  2253  109764.606742  0.510095  N  -1  -1.000000  -1.000000  40.800000  0.000000  0.000000  21477.274719
T  2265  117448.129213  0.546893  N  -1  -1.000000  -1.000000  81.600000  0.000000  0.000000  22867.626404
T  2277  116240.718539  0.586614  N  -1  -1.000000  -1.000000  938.400000  0.000000  205.169285  22318.803371
C  2287  123460.373141  0.637621  N  -1  -1.000000  -1.000000  489.600000  24055.828351  68.389762  0.000000
A  2298  251980.800000  1.409796  N  -1  -1.000000  -1.000000  42758.400000  0.000000  581.312973  182.941011
G  2311  139959.646992  0.783777  N  -1  -1.000000  -1.000000  0.000000  0.000000  23081.544520  0.000000
T  2324  97580.735393  0.567521  N  -1  -1.000000  -1.000000  0.000000  0.000000  1128.431065  18440.453933
G  2337  307275.198600  1.943384  N  -1  -1.000000  -1.000000  0.000000  0.000000  51736.854605  621.999438
T  2349  108703.548876  0.657778  N  -1  -1.000000  -1.000000  0.000000  0.000000  68.389762  21001.628090
T  2362  136510.582584  0.878801  N  -1  -1.000000  -1.000000  0.000000  0.000000  0.000000  26380.093820
T  2374  131424.822472  0.870984  N  -1  -1.000000  -1.000000  0.000000  0.000000  0.000000  25099.506742
T  2386  131461.410674  0.858897  N  -1  -1.000000  -1.000000  0.000000  285.953383  0.000000  25026.330337
T  2399  194685.824157  1.260431  N  -1  -1.000000  -1.000000  0.000000  393.185902  0.000000  33770.910674
C  2410  147087.271418  0.906244  N  -1  -1.000000  -1.000000  0.000000  25414.106921  0.000000  731.764045
T  2423  310085.014045  1.883104  N  -1  -1.000000  -1.000000  0.000000  500.418420  581.312973  53052.893258
C  2434  133361.509030  0.782283  N  -1  -1.000000  -1.000000  0.000000  22626.061436  0.000000  109.764607
T  2447  339648.281461  2.000077  N  -1  -1.000000  -1.000000  0.000000  1179.557705  307.753927  55614.067416
C  2458  116383.026910  0.599837  N  -1  -1.000000  -1.000000  81.600000  21946.922151  0.000000  0.000000
C  2470  241165.934448  1.378602  N  -1  -1.000000  -1.000000  612.000000  39783.264420  0.000000  36.588202
A  2481  208855.200000  1.109861  N  -1  -1.000000  -1.000000  39739.200000  0.000000  547.118092  621.999438
A  2492  196696.800000  1.006555  N  -1  -1.000000  -1.000000  32640.000000  0.000000  683.897615  0.000000
G  2504  132197.409057  0.654627  N  -1  -1.000000  -1.000000  1305.600000  0.000000  24928.068081  0.000000
A  2518  342964.800000  1.697706  N  -1  -1.000000  -1.000000  58588.800000  0.000000  718.092496  0.000000
G  2529  164785.130431  0.759923  N  -1  -1.000000  -1.000000  816.000000  0.000000  28176.581755  0.000000
A  2542  297595.200000  1.361280  N  -1  -1.000000  -1.000000  55773.600000  0.000000  444.533450  0.000000
A  2553  182008.800000  0.837341  N  -1  -1.000000  -1.000000  34231.200000  0.000000  376.143688  0.000000
G  2565  156680.943688  0.705039  N  -1  -1.000000  -1.000000  0.000000  0.000000  25988.109385  0.000000
T  2578  116423.659551  0.570891  N  -1  -1.000000  -1.000000  0.000000  357.441729  0.000000  22135.862360
A  2588  117218.400000  0.574776  N  -1  -1.000000  -1.000000  22521.600000  857.860149  0.000000  0.000000
C  2598  341964.501981  1.785318  N  -1  -1.000000  -1.000000  0.000000  57190.676614  0.000000  0.000000
A  2611  193106.400000  0.942656  N  -1  -1.000000  -1.000000  33170.400000  285.953383  0.000000  439.058427
C  2621  229584.822434  1.122694  N  -1  -1.000000  -1.000000  0.000000  43071.728325  0.000000  0.000000
C  2635  209317.876409  0.977056  N  -1  -1.000000  -1.000000  0.000000  34671.847697  0.000000  256.117416
T  2650  242762.721910  1.208565  N  -1  -1.000000  -1.000000  0.000000  35.744173  444.533450  41637.374157
C  2661  93649.732956  0.448801  N  -1  -1.000000  -1.000000  0.000000  15834.668588  0.000000  146.352809
T  2675  244884.837640  1.300699  N  -1  -1.000000  -1.000000  0.000000  0.000000  581.312973  46357.252247
T  2687  190368.416292  0.978459  N  -1  -1.000000  -1.000000  489.600000  0.000000  376.143688  31356.089326
A  2698  212160.000000  1.071904  N  -1  -1.000000  -1.000000  39861.600000  0.000000  0.000000  0.000000
A  2709  202694.400000  0.976832  N  -1  -1.000000  -1.000000  37699.200000  0.000000  0.000000  0.000000
A  2721  175644.000000  0.812981  N  -1  -1.000000  -1.000000  32925.600000  0.000000  68.389762  0.000000
A  2733  187108.800000  0.938278  N  -1  -1.000000  -1.000000  35536.800000  0.000000  512.923212  0.000000
C  2743  250566.651917  1.260284  N  -1  -1.000000  -1.000000  0.000000  40998.566298  307.753927  0.000000
T  2758  240933.311798  1.199176  N  -1  -1.000000  -1.000000  0.000000  357.441729  1983.303085  40612.904494
G  2771  246168.946664  1.206254  N  -1  -1.000000  -1.000000  530.400000  428.930075  41375.805732  0.000000
A  2783  202408.800000  0.990172  N  -1  -1.000000  -1.000000  34639.200000  0.000000  0.000000  0.000000
C  2793  267616.622382  1.243030  N  -1  -1.000000  -1.000000  0.000000  45323.611217  0.000000  146.352809
A  2805  164913.600000  0.757990  N  -1  -1.000000  -1.000000  31579.200000  0.000000  0.000000  1061.057865
T  2818  260654.352809  1.212225  N  -1  -1.000000  -1.000000  81.600000  0.000000  307.753927  44674.194944
T  2831  202918.169663  0.922897  N  -1  -1.000000  -1.000000  122.400000  0.000000  34.194881  34502.674719
A  2841  166790.400000  0.758506  N  -1  -1.000000  -1.000000  31456.800000  0.000000  0.000000  0.000000
A  2853  186619.200000  0.852111  N  -1  -1.000000  -1.000000  31416.000000  0.000000  0.000000  0.000000
T  2867  208662.517416  0.952975  N  -1  -1.000000  -1.000000  40.800000  357.441729  34.194881  35673.497191
A  2877  178867.200000  0.832837  N  -1  -1.000000  -1.000000  29702.400000  393.185902  0.000000  0.000000
C  2889  295425.588886  1.416488  N  -1  -1.000000  -1.000000  0.000000  50077.586210  0.000000  0.000000
T  2904  285424.565730  1.336961  N  -1  -1.000000  -1.000000  0.000000  321.697556  957.456662  47747.603933
C  2916  133111.299820  0.600170  N  -1  -1.000000  -1.000000  0.000000  22626.061436  273.559046  0.000000
G  2931  136505.964034  0.655212  N  -1  -1.000000  -1.000000  0.000000  0.000000  21029.851674  0.000000
T  2943  110276.841573  0.536632  N  -1  -1.000000  -1.000000  0.000000  0.000000  136.779523  19355.158989
T  2956  126302.474157  0.663144  N  -1  -1.000000  -1.000000  0.000000  0.000000  376.143688  23599.390449
T  2969  99885.792135  0.546425  N  -1  -1.000000  -1.000000  0.000000  0.000000  581.312973  18769.747753
C  2980  102800.241214  0.583734  N  -1  -1.000000  -1.000000  0.000000  19444.830049  410.338569  0.000000
G  2995  131000.588230  0.781038  N  -1  -1.000000  -1.000000  0.000000  0.000000  22089.892977  0.000000
T  3006  95019.561236  0.594021  N  -1  -1.000000  -1.000000  0.000000  0.000000  923.261781  18294.101124
G  3019  278551.498753  1.837710  N  -1  -1.000000  -1.000000  0.000000  0.000000  42504.236797  0.000000
T  3031  120777.655618  0.805787  N  -1  -1.000000  -1.000000  0.000000  250.209210  102.584642  23050.567416
T  3044  113240.485955  0.848732  N  -1  -1.000000  -1.000000  0.000000  35.744173  68.389762  19428.335393
C  3054  163922.776846  1.247167  N  -1  -1.000000  -1.000000  489.600000  26951.106355  0.000000  0.000000
A  3066  211752.000000  1.578145  N  -1  -1.000000  -1.000000  36026.400000  0.000000  0.000000  219.529213
A  3077  201552.000000  1.396512  N  -1  -1.000000  -1.000000  33048.000000  0.000000  0.000000  0.000000
T  3090  175952.664607  1.158725  N  -1  -1.000000  -1.000000  0.000000  0.000000  170.974404  33222.087640
T  3103  136327.641573  0.854950  N  -1  -1.000000  -1.000000  0.000000  0.000000  0.000000  22391.979775
A  3114  165688.800000  1.017684  N  -1  -1.000000  -1.000000  28764.000000  0.000000  0.000000  73.176404
T  3126  258056.590449  1.551954  N  -1  -1.000000  -1.000000  0.000000  0.000000  752.287377  48406.191573
T  3139  126339.062360  0.691957  N  -1  -1.000000  -1.000000  0.000000  0.000000  376.143688  23489.625843
T  3152  119387.303933  0.713352  N  -1  -1.000000  -1.000000  0.000000  0.000000  0.000000  22465.156180
A  3163  212241.600000  1.269221  N  -1  -1.000000  -1.000000  36597.600000  0.000000  0.000000  0.000000
T  3175  287034.446629  1.620546  N  -1  -1.000000  -1.000000  40.800000  0.000000  683.897615  48442.779775
A  3186  137822.400000  0.727551  N  -1  -1.000000  -1.000000  25826.400000  0.000000  0.000000  0.000000
A  3198  167769.600000  0.921607  N  -1  -1.000000  -1.000000  31701.600000  0.000000  0.000000  0.000000
A  3211  176011.200000  0.985163  N  -1  -1.000000  -1.000000  29906.400000  0.000000  205.169285  0.000000
A  3223  154509.600000  0.864787  N  -1  -1.000000  -1.000000  28927.200000  0.000000  718.092496  0.000000
T  3235  138815.639326  0.769121  N  -1  -1.000000  -1.000000  0.000000  214.465037  1162.625946  22721.273596
G  3248  249861.993787  1.405308  N  -1  -1.000000  -1.000000  0.000000  0.000000  41033.856924  0.000000
A  3260  215587.200000  1.218149  N  -1  -1.000000  -1.000000  40392.000000  35.744173  0.000000  0.000000
T  3272  163659.028652  0.880341  N  -1  -1.000000  -1.000000  0.000000  1286.790224  444.533450  27770.445506
T  3285  111923.310674  0.588045  N  -1  -1.000000  -1.000000  0.000000  1358.278570  0.000000  18220.924719
C  3296  112200.958683  0.622303  N  -1  -1.000000  -1.000000  0.000000  20981.829483  0.000000  0.000000
C  3309  245562.467713  1.508220  N  -1  -1.000000  -1.000000  0.000000  40998.566298  0.000000  0.000000
A  3320  155448.000000  0.895489  N  -1  -1.000000  -1.000000  28356.000000  0.000000  0.000000  1061.057865
A  3332  173563.200000  1.006993  N  -1  -1.000000  -1.000000  28600.800000  71.488346  0.000000  0.000000
T  3345  189417.123034  1.100538  N  -1  -1.000000  -1.000000  0.000000  428.930075  0.000000  29051.032584
C  3357  143870.295858  0.819289  N  -1  -1.000000  -1.000000  0.000000  24234.549215  0.000000  0.000000
A  3369  168748.800000  0.958205  N  -1  -1.000000  -1.000000  28437.600000  0.000000  170.974404  0.000000
G  3382  103302.734806  0.614904  N  -1  -1.000000  -1.000000  244.800000  0.000000  15866.424677  0.000000
A  3396  247329.600000  1.577663  N  -1  -1.000000  -1.000000  41820.000000  0.000000  0.000000  0.000000
T  3407  185026.538764  1.120445  N  -1  -1.000000  -1.000000  0.000000  0.000000  0.000000  31173.148315
A  3418  123175.200000  0.714279  N  -1  -1.000000  -1.000000  23011.200000  0.000000  0.000000  0.000000
A  3430  175236.000000  1.009747  N  -1  -1.000000  -1.000000  33007.200000  0.000000  0.000000  0.000000
A  3443  194289.600000  1.166822  N  -1  -1.000000  -1.000000  32640.000000  0.000000  0.000000  0.000000
A  3455  168585.600000  0.989376  N  -1  -1.000000  -1.000000  31742.400000  0.000000  0.000000  0.000000
A  3467  161772.000000  0.952170  N  -1  -1.000000  -1.000000  27172.800000  0.000000  68.389762  0.000000
G  3479  172752.537650  1.033619  N  -1  -1.000000  -1.000000  40.800000  500.418420  26295.863312  0.000000
A  3493  309304.800000  1.819206  N  -1  -1.000000  -1.000000  51816.000000  142.976692  0.000000  73.176404
C  3501  260789.485361  1.416738  N  -1  -1.000000  -1.000000  1713.600000  39139.869308  0.000000  768.352247
T  3516  269837.991573  1.350364  N  -1  -1.000000  -1.000000  0.000000  178.720864  923.261781  43539.960674
A  3527  178826.400000  0.884942  N  -1  -1.000000  -1.000000  30069.600000  0.000000  102.584642  0.000000
G  3540  113356.029753  0.562681  N  -1  -1.000000  -1.000000  0.000000  321.697556  18567.820258  0.000000
T  3554  94141.444382  0.469592  N  -1  -1.000000  -1.000000  0.000000  536.162593  1060.041304  15989.044382
G  3567  250067.163072  1.299958  N  -1  -1.000000  -1.000000  0.000000  142.976692  41546.780136  0.000000
C  3576  182188.049190  0.920405  N  -1  -1.000000  -1.000000  0.000000  29488.942629  547.118092  0.000000
T  3592  267386.582022  1.341604  N  -1  -1.000000  -1.000000  0.000000  35.744173  1709.744039  39917.728652
A  3603  151368.000000  0.721264  N  -1  -1.000000  -1.000000  23133.600000  0.000000  1162.625946  0.000000
G  3616  167828.474820  0.807930  N  -1  -1.000000  -1.000000  0.000000  0.000000  27971.412470  0.000000
G  3629  291169.409757  1.504138  N  -1  -1.000000  -1.000000  0.000000  0.000000  43769.447386  0.000000
T  3642  99776.027528  0.507464  N  -1  -1.000000  -1.000000  0.000000  0.000000  1538.769635  15257.280337
G  3655  225310.069394  1.254435  N  -1  -1.000000  -1.000000  0.000000  0.000000  37306.614920  0.000000
G  3668  194842.430628  1.057437  N  -1  -1.000000  -1.000000  244.800000  0.000000  32211.577685  0.000000
A  3680  177806.400000  0.924112  N  -1  -1.000000  -1.000000  29090.400000  214.465037  0.000000  0.000000
T  3692  192344.179213  0.958012  N  -1  -1.000000  -1.000000  0.000000  464.674247  0.000000  28721.738764
C  3703  132753.858091  0.680782  N  -1  -1.000000  -1.000000  408.000000  21482.247903  0.000000  0.000000
A  3715  205060.800000  1.078935  N  -1  -1.000000  -1.000000  34394.400000  0.000000  0.000000  36.588202
A  3728  153489.600000  0.834972  N  -1  -1.000000  -1.000000  28764.000000  0.000000  0.000000  0.000000
A  3741  172951.200000  0.939757  N  -1  -1.000000  -1.000000  28396.800000  0.000000  0.000000  0.000000
G  3752  102926.591118  0.557715  N  -1  -1.000000  -1.000000  489.600000  357.441729  16550.322293  0.000000
A  3766  218280.000000  1.317113  N  -1  -1.000000  -1.000000  39739.200000  71.488346  0.000000  0.000000
A  3778  148675.200000  0.837246  N  -1  -1.000000  -1.000000  27744.000000  142.976692  0.000000  0.000000
C  3787  281235.152251  1.655171  N  -1  -1.000000  -1.000000  204.000000  42213.868176  0.000000  73.176404
A  3800  200899.200000  1.125156  N  -1  -1.000000  -1.000000  30151.200000  0.000000  0.000000  1390.351685
C  3810  236411.959455  1.307143  N  -1  -1.000000  -1.000000  0.000000  35279.498636  0.000000  1134.234270
T  3826  258861.530899  1.397225  N  -1  -1.000000  -1.000000  0.000000  428.930075  0.000000  41564.197753
A  3837  169320.000000  0.855674  N  -1  -1.000000  -1.000000  27784.800000  178.720864  0.000000  182.941011
T  3850  255056.357865  1.312659  N  -1  -1.000000  -1.000000  0.000000  536.162593  205.169285  38234.671348
C  3862  135970.833651  0.665019  N  -1  -1.000000  -1.000000  0.000000  20695.876100  0.000000  0.000000
A  3874  173032.800000  0.861873  N  -1  -1.000000  -1.000000  25908.000000  0.000000  376.143688  146.352809
G  3887  113527.004157  0.546396  N  -1  -1.000000  -1.000000  0.000000  0.000000  16755.491577  0.000000
T  3901  72956.875281  0.369778  N  -1  -1.000000  -1.000000  0.000000  0.000000  1778.133800  12147.283146
G  3913  221069.904179  1.165199  N  -1  -1.000000  -1.000000  0.000000  0.000000  35425.896478  0.000000
G  3926  148952.900634  0.810802  N  -1  -1.000000  -1.000000  0.000000  0.000000  27082.345570  0.000000
G  3939  162699.242704  0.911399  N  -1  -1.000000  -1.000000  81.600000  0.000000  26569.422358  0.000000
A  3952  234273.600000  1.368862  N  -1  -1.000000  -1.000000  34924.800000  71.488346  0.000000  0.000000
T  3964  164683.498315  0.976273  N  -1  -1.000000  -1.000000  0.000000  464.674247  68.389762  24550.683708
C  3975  135077.229329  0.802969  N  -1  -1.000000  -1.000000  0.000000  20195.457679  0.000000  0.000000
G  3991  106004.130387  0.678538  N  -1  -1.000000  -1.000000  163.200000  0.000000  15934.814439  0.000000
A  4002  155978.400000  1.017952  N  -1  -1.000000  -1.000000  25948.800000  0.000000  0.000000  0.000000
A  4014  148756.800000  0.981749  N  -1  -1.000000  -1.000000  24112.800000  0.000000  0.000000  73.176404
T  4027  171891.374157  1.108653  N  -1  -1.000000  -1.000000  0.000000  0.000000  68.389762  28392.444944
A  4037  98532.000000  0.597386  N  -1  -1.000000  -1.000000  18033.600000  0.000000  0.000000  36.588202
A  4049  133048.800000  0.871395  N  -1  -1.000000  -1.000000  21379.200000  0.000000  102.584642  0.000000
T  4063  144559.987079  0.956752  N  -1  -1.000000  -1.000000  0.000000  0.000000  1333.600350  23855.507865
G  4076  229960.573179  1.540459  N  -1  -1.000000  -1.000000  0.000000  0.000000  37956.317655  0.000000
G  4089  136505.964034  0.917075  N  -1  -1.000000  -1.000000  204.000000  0.000000  22705.400831  0.000000
A  4101  141453.600000  0.968651  N  -1  -1.000000  -1.000000  25459.200000  0.000000  0.000000  0.000000
A  4113  144758.400000  0.986972  N  -1  -1.000000  -1.000000  24276.000000  679.139285  0.000000  0.000000
T  4125  140571.873034  0.933756  N  -1  -1.000000  -1.000000  0.000000  1358.278570  0.000000  22465.156180
C  4138  103550.868845  0.694954  N  -1  -1.000000  -1.000000  0.000000  16906.993774  0.000000  0.000000
C  4151  193554.696167  1.339633  N  -1  -1.000000  -1.000000  0.000000  28809.803344  0.000000  0.000000
A  4162  151082.400000  1.030227  N  -1  -1.000000  -1.000000  24847.200000  0.000000  0.000000  73.176404
A  4174  119176.800000  0.784550  N  -1  -1.000000  -1.000000  21868.800000  0.000000  68.389762  0.000000
A  4187  150756.000000  1.001584  N  -1  -1.000000  -1.000000  22399.200000  0.000000  136.779523  0.000000
G  4198  151962.050142  1.005458  N  -1  -1.000000  -1.000000  0.000000  0.000000  22363.452024  0.000000
T  4212  80274.515730  0.560039  N  -1  -1.000000  -1.000000  0.000000  250.209210  0.000000  13427.870225
T  4224  87994.626404  0.638966  N  -1  -1.000000  -1.000000  0.000000  142.976692  0.000000  14123.046067
C  4236  107482.727862  0.811998  N  -1  -1.000000  -1.000000  0.000000  15941.901106  0.000000  0.000000
A  4247  167728.800000  1.303855  N  -1  -1.000000  -1.000000  27744.000000  0.000000  0.000000  146.352809
A  4259  120645.600000  0.918460  N  -1  -1.000000  -1.000000  22480.800000  0.000000  0.000000  36.588202
T  4272  161902.794944  1.216712  N  -1  -1.000000  -1.000000  0.000000  0.000000  273.559046  26636.211236
A  4283  122767.200000  0.945085  N  -1  -1.000000  -1.000000  18727.200000  0.000000  0.000000  0.000000
T  4296  163841.969663  1.289393  N  -1  -1.000000  -1.000000  0.000000  0.000000  752.287377  24587.271910
G  4309  144028.837804  1.094980  N  -1  -1.000000  -1.000000  244.800000  0.000000  21405.995362  0.000000
A  4321  195024.000000  1.490292  N  -1  -1.000000  -1.000000  29498.400000  0.000000  0.000000  0.000000
T  4333  129558.824157  0.958494  N  -1  -1.000000  -1.000000  0.000000  0.000000  0.000000  18806.335955
A  4345  112812.000000  0.805239  N  -1  -1.000000  -1.000000  17054.400000  0.000000  0.000000  36.588202
T  4358  162195.500562  1.137581  N  -1  -1.000000  -1.000000  0.000000  0.000000  34.194881  26599.623034
T  4371  120009.303371  0.810597  N  -1  -1.000000  -1.000000  0.000000  0.000000  68.389762  19501.511798
A  4382  134272.800000  0.937145  N  -1  -1.000000  -1.000000  21868.800000  0.000000  0.000000  0.000000
G  4396  84221.991337  0.582282  N  -1  -1.000000  -1.000000  0.000000  0.000000  12446.936600  0.000000
T  4409  77457.224157  0.565905  N  -1  -1.000000  -1.000000  0.000000  142.976692  0.000000  11671.636517
A  4420  87434.400000  0.660669  N  -1  -1.000000  -1.000000  12729.600000  0.000000  0.000000  0.000000
C  4432  235196.657577  1.886077  N  -1  -1.000000  -1.000000  0.000000  34528.871006  0.000000  0.000000
A  4444  152836.800000  1.142122  N  -1  -1.000000  -1.000000  22236.000000  0.000000  34.194881  36.588202
G  4458  107748.069306  0.831392  N  -1  -1.000000  -1.000000  0.000000  0.000000  15798.034916  0.000000
T  4471  49613.602247  0.389375  N  -1  -1.000000  -1.000000  0.000000  0.000000  68.389762  8195.757303
T  4485  74969.226404  0.619076  N  -1  -1.000000  -1.000000  0.000000  0.000000  410.338569  11159.401685
G  4498  160613.354977  1.429250  N  -1  -1.000000  -1.000000  0.000000  0.000000  23799.637016  0.000000
C  4508  106910.821096  0.918191  N  -1  -1.000000  -1.000000  0.000000  15798.924415  239.364165  0.000000
T  4523  163585.852247  1.438747  N  -1  -1.000000  -1.000000  0.000000  0.000000  410.338569  24038.448876
G  4536  132402.578342  1.088509  N  -1  -1.000000  -1.000000  734.400000  0.000000  19149.133231  0.000000
A  4548  132314.400000  1.040771  N  -1  -1.000000  -1.000000  21420.000000  0.000000  0.000000  0.000000
A  4560  123297.600000  0.936776  N  -1  -1.000000  -1.000000  19543.200000  71.488346  0.000000  0.000000
C  4571  165459.776280  1.373917  N  -1  -1.000000  -1.000000  163.200000  26951.106355  0.000000  0.000000
C  4585  177541.306715  1.458945  N  -1  -1.000000  -1.000000  0.000000  26021.757860  0.000000  365.882022
A  4595  137700.000000  1.070172  N  -1  -1.000000  -1.000000  20196.000000  428.930075  34.194881  841.528652
T  4609  203064.522472  1.477053  N  -1  -1.000000  -1.000000  0.000000  679.139285  376.143688  27660.680899
G  4622  170427.285758  1.133997  N  -1  -1.000000  -1.000000  0.000000  250.209210  23320.908685  0.000000
C  4633  174681.772884  1.154765  N  -1  -1.000000  -1.000000  0.000000  28523.849961  34.194881  109.764607
C  4647  159097.313507  1.006642  N  -1  -1.000000  -1.000000  0.000000  23126.479856  0.000000  439.058427
T  4660  187734.065730  1.191216  N  -1  -1.000000  -1.000000  0.000000  0.000000  34.194881  27258.210674
C  4672  61551.465706  0.377311  N  -1  -1.000000  -1.000000  0.000000  9079.019913  0.000000  0.000000
T  4686  172440.197191  1.104993  N  -1  -1.000000  -1.000000  367.200000  0.000000  102.584642  23526.214045
G  4698  120195.005907  0.746693  A  4693  15300.000000  0.095049  1428.000000  0.000000  17781.338000  0.000000
A  4710  120890.400000  0.772743  N  -1  -1.000000  -1.000000  21460.800000  0.000000  0.000000  0.000000
A  4722  119544.000000  0.792847  N  -1  -1.000000  -1.000000  21216.000000  0.000000  0.000000  0.000000
A  4734  115545.600000  0.775669  N  -1  -1.000000  -1.000000  18278.400000  0.000000  0.000000  0.000000
G  4746  112945.691184  0.805543  N  -1  -1.000000  -1.000000  2162.400000  0.000000  16755.491577  0.000000
A  4759  212731.200000  1.582085  N  -1  -1.000000  -1.000000  34068.000000  0.000000  0.000000  0.000000
A  4769  101918.400000  0.737110  N  -1  -1.000000  -1.000000  21420.000000  0.000000  0.000000  73.176404
A  4782  118156.800000  0.891416  N  -1  -1.000000  -1.000000  19012.800000  0.000000  0.000000  0.000000
T  4794  100763.908989  0.802312  N  -1  -1.000000  -1.000000  0.000000  0.000000  0.000000  16171.985393
T  4807  63078.060674  0.487040  N  -1  -1.000000  -1.000000  0.000000  0.000000  102.584642  11159.401685
T  4820  57919.124157  0.488452  N  -1  -1.000000  -1.000000  122.400000  0.000000  547.118092  9439.756180
G  4833  121255.047211  1.079268  N  -1  -1.000000  -1.000000  816.000000  0.000000  19559.471800  0.000000
G  4845  113595.393918  1.010763  N  -1  -1.000000  -1.000000  856.800000  0.000000  17644.558477  0.000000
G  4858  120160.811026  1.074871  N  -1  -1.000000  -1.000000  489.600000  142.976692  19012.353708  0.000000
T  4871  83055.219101  0.739897  N  -1  -1.000000  -1.000000  40.800000  357.441729  0.000000  12183.871348
C  4883  93042.082017  0.851539  N  -1  -1.000000  -1.000000  0.000000  13690.018215  0.000000  256.117416
T  4896  132559.056742  1.362452  N  -1  -1.000000  -1.000000  0.000000  536.162593  0.000000  21367.510112
T  4909  97800.264607  0.974509  N  -1  -1.000000  -1.000000  163.200000  178.720864  0.000000  16171.985393
C  4920  72667.903473  0.739074  N  -1  -1.000000  -1.000000  244.800000  9722.415024  34.194881  0.000000
A  4932  137210.400000  1.436558  N  -1  -1.000000  -1.000000  18033.600000  0.000000  341.948808  0.000000
G  4942  62268.877882  0.604984  N  -1  -1.000000  -1.000000  1142.400000  0.000000  10702.997681  0.000000
G  4956  193030.101947  1.867524  N  -1  -1.000000  -1.000000  530.400000  0.000000  26569.422358  0.000000
G  4970  139686.087946  1.263681  N  -1  -1.000000  -1.000000  122.400000  0.000000  19559.471800  0.000000
T  4983  59821.710674  0.528703  N  -1  -1.000000  -1.000000  0.000000  0.000000  68.389762  8305.521910
T  4997  72371.464045  0.675648  N  -1  -1.000000  -1.000000  0.000000  0.000000  0.000000  11232.578090
T  5010  49650.190449  0.468196  N  -1  -1.000000  -1.000000  0.000000  0.000000  0.000000  8781.168539
T  5023  67651.585955  0.665164  N  -1  -1.000000  -1.000000  0.000000  0.000000  0.000000  9805.638202
G  5035  130179.911092  1.367208  N  -1  -1.000000  -1.000000  0.000000  0.000000  16687.101816  0.000000
T  5047  35417.379775  0.359736  N  -1  -1.000000  -1.000000  0.000000  0.000000  376.143688  5744.347753
T  5061  57919.124157  0.611421  N  -1  -1.000000  -1.000000  0.000000  0.000000  0.000000  8342.110112
G  5074  102482.057668  1.180674  N  -1  -1.000000  -1.000000  81.600000  0.000000  14806.383373  0.000000
A  5085  84782.400000  0.933511  N  -1  -1.000000  -1.000000  12280.800000  0.000000  102.584642  0.000000
T  5097  83311.336517  1.041441  N  -1  -1.000000  -1.000000  0.000000  0.000000  0.000000  11927.753933
T  5111  64358.647753  0.865516  N  -1  -1.000000  -1.000000  122.400000  107.232519  0.000000  9293.403371
A  5121  94125.600000  1.258155  N  -1  -1.000000  -1.000000  12648.000000  0.000000  0.000000  36.588202
C  5132  155272.687008  2.016847  N  -1  -1.000000  -1.000000  40.800000  22018.410497  0.000000  0.000000
C  5146  95901.615848  1.095392  N  -1  -1.000000  -1.000000  0.000000  15048.296784  0.000000  0.000000
C  5159  85464.317366  0.945662  N  -1  -1.000000  -1.000000  0.000000  13654.274042  0.000000  0.000000
A  5170  108854.400000  1.267170  N  -1  -1.000000  -1.000000  14402.400000  71.488346  0.000000  73.176404
T  5183  114045.426404  1.223044  N  -1  -1.000000  -1.000000  0.000000  0.000000  0.000000  16464.691011
T  5196  63443.942697  0.641756  N  -1  -1.000000  -1.000000  0.000000  0.000000  0.000000  9805.638202
T  5210  59894.887079  0.630764  N  -1  -1.000000  -1.000000  81.600000  71.488346  0.000000  8817.756742
A  5220  106773.600000  1.154718  N  -1  -1.000000  -1.000000  14116.800000  142.976692  0.000000  0.000000
C  5230  147873.643221  1.559626  N  -1  -1.000000  -1.000000  530.400000  20838.852791  0.000000  0.000000
C  5244  84928.154772  0.823226  N  -1  -1.000000  -1.000000  0.000000  15012.552611  0.000000  0.000000
C  5258  96687.987651  0.945648  N  -1  -1.000000  -1.000000  0.000000  13904.483252  0.000000  0.000000
T  5270  154841.271910  1.606457  N  -1  -1.000000  -1.000000  0.000000  250.209210  0.000000  20269.864045
A  5282  112852.800000  1.103363  N  -1  -1.000000  -1.000000  14892.000000  0.000000  0.000000  36.588202
C  5292  115989.841008  1.104459  N  -1  -1.000000  -1.000000  571.200000  16549.552045  0.000000  0.000000
T  5307  121363.066854  1.147824  N  -1  -1.000000  -1.000000  0.000000  0.000000  0.000000  16025.632584
G  5320  108637.136207  1.020403  N  -1  -1.000000  -1.000000  81.600000  0.000000  15661.255393  0.000000
A  5333  86332.800000  0.777883  N  -1  -1.000000  -1.000000  11464.800000  0.000000  0.000000  0.000000
G  5344  80050.215883  0.704494  N  -1  -1.000000  -1.000000  81.600000  0.000000  10737.192562  0.000000
T  5358  63626.883708  0.573444  N  -1  -1.000000  -1.000000  0.000000  0.000000  0.000000  8561.639326
G  5370  144063.032684  1.405068  N  -1  -1.000000  -1.000000  0.000000  0.000000  18875.574185  0.000000
T  5382  43100.902247  0.397447  N  -1  -1.000000  -1.000000  0.000000  0.000000  136.779523  6293.170787
G  5394  93317.829622  0.905244  N  -1  -1.000000  -1.000000  0.000000  0.000000  12925.664931  0.000000
G  5408  87949.233341  0.907316  N  -1  -1.000000  -1.000000  0.000000  0.000000  13541.172785  0.000000
G  5421  69552.387486  0.736448  N  -1  -1.000000  -1.000000  0.000000  0.000000  11147.531131  0.000000
A  5434  113260.800000  1.261265  N  -1  -1.000000  -1.000000  16238.400000  142.976692  0.000000  0.000000
C  5444  106875.076923  1.200990  N  -1  -1.000000  -1.000000  530.400000  15119.785130  0.000000  0.000000
T  5459  114374.720225  1.287816  N  -1  -1.000000  -1.000000  0.000000  71.488346  0.000000  15110.927528
G  5472  131616.096084  1.436589  N  -1  -1.000000  -1.000000  0.000000  0.000000  17336.804550  0.000000
T  5484  37210.201685  0.384507  N  -1  -1.000000  -1.000000  0.000000  0.000000  170.974404  4975.995506
G  5496  76870.091971  0.816620  N  -1  -1.000000  -1.000000  0.000000  0.000000  10634.607919  0.000000
G  5511  76835.897090  0.879001  N  -1  -1.000000  -1.000000  0.000000  0.000000  11079.141370  0.000000
A  5523  72134.400000  0.794552  N  -1  -1.000000  -1.000000  10322.400000  0.000000  0.000000  0.000000
G  5534  64149.596325  0.723482  N  -1  -1.000000  -1.000000  163.200000  0.000000  8514.525312  0.000000
T  5548  53418.775281  0.619076  N  -1  -1.000000  -1.000000  0.000000  0.000000  0.000000  7134.699438
A  5557  31579.200000  0.372948  N  -1  -1.000000  -1.000000  5344.800000  0.000000  0.000000  585.411236
A  5570  71359.200000  0.932722  N  -1  -1.000000  -1.000000  8812.800000  0.000000  0.000000  0.000000
G  5584  98447.061737  1.349425  N  -1  -1.000000  -1.000000  367.200000  0.000000  12036.598031  0.000000
A  5597  132232.800000  1.852985  N  -1  -1.000000  -1.000000  18115.200000  0.000000  0.000000  0.000000
A  5610  54304.800000  0.760319  N  -1  -1.000000  -1.000000  9832.800000  0.000000  0.000000  0.000000
G  5620  53925.326974  0.737358  N  -1  -1.000000  -1.000000  204.000000  0.000000  8377.745789  0.000000
G  5634  179010.200831  2.527011  N  -1  -1.000000  -1.000000  0.000000  0.000000  23013.154758  0.000000
T  5646  38307.847753  0.472609  N  -1  -1.000000  -1.000000  0.000000  0.000000  478.728331  5232.112921
T  5660  45442.547191  0.585046  N  -1  -1.000000  -1.000000  0.000000  178.720864  0.000000  6402.935393
C  5670  37817.334911  0.498891  N  -1  -1.000000  -1.000000  0.000000  6469.695292  0.000000  256.117416
C  5684  87108.549318  1.173296  N  -1  -1.000000  -1.000000  40.800000  12295.995472  0.000000  36.588202
A  5695  77438.400000  0.970460  N  -1  -1.000000  -1.000000  10118.400000  178.720864  0.000000  146.352809
G  5708  55327.317086  0.688121  N  -1  -1.000000  -1.000000  204.000000  0.000000  6770.586392  0.000000
A  5721  102938.400000  1.352824  N  -1  -1.000000  -1.000000  13300.800000  0.000000  0.000000  0.000000
T  5733  65968.528652  0.901677  N  -1  -1.000000  -1.000000  326.400000  0.000000  0.000000  8049.404494
G  5745  72595.731875  0.976688  N  -1  -1.000000  -1.000000  81.600000  0.000000  9198.422927  0.000000
A  5758  111792.000000  1.467174  N  -1  -1.000000  -1.000000  13464.000000  214.465037  0.000000  0.000000
C  5769  108340.588011  1.559448  N  -1  -1.000000  -1.000000  612.000000  12975.134757  0.000000  0.000000
A  5781  64341.600000  0.841320  N  -1  -1.000000  -1.000000  8323.200000  500.418420  0.000000  0.000000
C  5792  96509.266787  1.231506  N  -1  -1.000000  -1.000000  204.000000  12331.739645  0.000000  0.000000
G  5808  48932.874382  0.580902  N  -1  -1.000000  -1.000000  0.000000  0.000000  6326.052942  0.000000
T  5820  52613.834831  0.654251  N  -1  -1.000000  -1.000000  0.000000  0.000000  478.728331  6915.170225
G  5833  70544.039029  0.905153  N  -1  -1.000000  -1.000000  0.000000  0.000000  8993.253643  0.000000
A  5846  87720.000000  1.103984  N  -1  -1.000000  -1.000000  10648.800000  0.000000  68.389762  0.000000
G  5858  53651.767928  0.688409  N  -1  -1.000000  -1.000000  204.000000  0.000000  7591.263531  0.000000
C  5870  100619.846668  1.311791  N  -1  -1.000000  -1.000000  0.000000  12117.274608  0.000000  36.588202
A  5882  59364.000000  0.746655  N  -1  -1.000000  -1.000000  7344.000000  178.720864  0.000000  548.823034
T  5895  85360.275843  1.149420  N  -1  -1.000000  -1.000000  0.000000  0.000000  0.000000  13354.693820
T  5909  50711.248315  0.704658  N  -1  -1.000000  -1.000000  0.000000  0.000000  0.000000  8085.992697
C  5920  59692.768716  0.845474  N  -1  -1.000000  -1.000000  0.000000  7184.578750  0.000000  621.999438
A  5931  68992.800000  1.030958  N  -1  -1.000000  -1.000000  9139.200000  285.953383  0.000000  402.470225
T  5943  99300.380899  1.440659  N  -1  -1.000000  -1.000000  0.000000  0.000000  0.000000  13610.811236
T  5958  68932.173034  0.936633  N  -1  -1.000000  -1.000000  0.000000  35.744173  0.000000  9586.108989
C  5969  58120.025109  0.791454  N  -1  -1.000000  -1.000000  0.000000  7506.276306  0.000000  292.705618
A  5980  56916.000000  0.807611  N  -1  -1.000000  -1.000000  8772.000000  357.441729  0.000000  146.352809
A  5992  60343.200000  0.852294  N  -1  -1.000000  -1.000000  8935.200000  0.000000  0.000000  36.588202
T  6005  83677.218539  1.253154  N  -1  -1.000000  -1.000000  0.000000  0.000000  0.000000  10098.343820
C  6018  58084.280936  0.839312  N  -1  -1.000000  -1.000000  0.000000  7577.764651  0.000000  73.176404
A  6028  50918.400000  0.765955  N  -1  -1.000000  -1.000000  7956.000000  250.209210  0.000000  0.000000
A  6042  55936.800000  0.841184  N  -1  -1.000000  -1.000000  7996.800000  0.000000  136.779523  0.000000
G  6052  42093.898228  0.636608  N  -1  -1.000000  -1.000000  40.800000  0.000000  7078.340319  0.000000
G  6066  152235.609188  2.399972  N  -1  -1.000000  -1.000000  0.000000  0.000000  19491.082039  0.000000
C  6077  43965.332647  0.639721  N  -1  -1.000000  -1.000000  0.000000  5897.788526  1196.820827  0.000000
C  6093  87144.293491  1.315801  N  -1  -1.000000  -1.000000  0.000000  12367.483818  0.000000  0.000000
A  6103  63321.600000  0.915959  N  -1  -1.000000  -1.000000  7711.200000  679.139285  0.000000  146.352809
G  6116  44897.878451  0.643494  N  -1  -1.000000  -1.000000  40.800000  0.000000  5847.324612  0.000000
A  6130  89923.200000  1.317990  N  -1  -1.000000  -1.000000  11750.400000  0.000000  0.000000  109.764607
T  6141  74347.226966  1.079810  N  -1  -1.000000  -1.000000  448.800000  0.000000  0.000000  8854.344944
A  6151  36638.400000  0.519853  N  -1  -1.000000  -1.000000  5589.600000  0.000000  0.000000  878.116854
A  6163  56752.800000  0.821904  N  -1  -1.000000  -1.000000  8649.600000  0.000000  0.000000  0.000000
A  6177  45492.000000  0.658045  N  -1  -1.000000  -1.000000  7180.800000  0.000000  444.533450  0.000000
G  6188  56797.696959  0.817564  N  -1  -1.000000  -1.000000  326.400000  0.000000  8651.304835  0.000000
G  6202  106448.663837  1.776275  N  -1  -1.000000  -1.000000  0.000000  0.000000  16105.788843  0.000000
G  6215  75228.737694  1.136791  N  -1  -1.000000  -1.000000  0.000000  0.000000  11831.428746  0.000000
A  6228  76867.200000  1.182849  N  -1  -1.000000  -1.000000  9139.200000  0.000000  547.118092  0.000000
T  6240  55797.008427  0.841084  N  -1  -1.000000  -1.000000  81.600000  0.000000  205.169285  7244.464045
G  6253  72253.783067  1.071549  N  -1  -1.000000  -1.000000  81.600000  0.000000  8001.602100  0.000000
A  6264  90616.800000  1.380042  N  -1  -1.000000  -1.000000  10771.200000  0.000000  410.338569  0.000000
T  6277  52796.775843  0.784624  N  -1  -1.000000  -1.000000  0.000000  35.744173  0.000000  6732.229213
T  6291  29343.738202  0.425857  N  -1  -1.000000  -1.000000  0.000000  35.744173  0.000000  5085.760112
T  6302  25904.447191  0.391517  N  -1  -1.000000  -1.000000  0.000000  0.000000  0.000000  4427.172472
T  6317  42844.784831  0.667307  N  -1  -1.000000  -1.000000  0.000000  321.697556  0.000000  6073.641573
C  6328  39175.613481  0.623714  N  -1  -1.000000  -1.000000  0.000000  4575.254129  0.000000  0.000000
T  6341  81994.161236  1.462017  N  -1  -1.000000  -1.000000  0.000000  214.465037  0.000000  10281.284831
T  6353  49284.308427  0.868302  N  -1  -1.000000  -1.000000  0.000000  285.953383  0.000000  8415.286517
T  6366  71968.993820  1.332731  N  -1  -1.000000  -1.000000  0.000000  321.697556  0.000000  9000.697753
C  6377  35100.777772  0.631101  N  -1  -1.000000  -1.000000  0.000000  5325.881760  0.000000  548.823034
C  6391  80281.412297  1.546757  N  -1  -1.000000  -1.000000  0.000000  9221.996604  0.000000  36.588202
T  6402  90263.094944  1.774405  N  -1  -1.000000  -1.000000  0.000000  643.395112  0.000000  12074.106742
T  6416  83860.159551  1.535447  N  -1  -1.000000  -1.000000  81.600000  0.000000  0.000000  10720.343258
A  6426  61444.800000  1.022925  N  -1  -1.000000  -1.000000  8037.600000  0.000000  0.000000  658.587640
A  6437  53203.200000  0.836242  N  -1  -1.000000  -1.000000  7548.000000  0.000000  0.000000  0.000000
T  6450  68529.702809  1.059885  N  -1  -1.000000  -1.000000  122.400000  0.000000  68.389762  7829.875281
A  6461  51652.800000  0.764173  N  -1  -1.000000  -1.000000  6079.200000  0.000000  34.194881  73.176404
G  6474  32074.798162  0.496830  N  -1  -1.000000  -1.000000  326.400000  0.000000  4445.334500  0.000000
A  6488  86496.000000  1.376493  N  -1  -1.000000  -1.000000  9547.200000  0.000000  68.389762  0.000000
T  6499  55979.949438  0.870732  N  -1  -1.000000  -1.000000  693.600000  0.000000  0.000000  6622.464607
A  6510  44268.000000  0.666902  N  -1  -1.000000  -1.000000  5385.600000  0.000000  0.000000  292.705618
T  6522  66627.116292  1.061326  N  -1  -1.000000  -1.000000  0.000000  0.000000  0.000000  8415.286517
T  6536  39076.200000  0.646811  N  -1  -1.000000  -1.000000  0.000000  0.000000  0.000000  5927.288764
T  6548  19647.864607  0.351261  N  -1  -1.000000  -1.000000  0.000000  0.000000  0.000000  4061.290449
T  6561  31465.853933  0.607970  N  -1  -1.000000  -1.000000  0.000000  0.000000  0.000000  4024.702247
C  6573  36887.986416  0.743982  N  -1  -1.000000  -1.000000  81.600000  4646.742475  0.000000  0.000000
A  6583  61363.200000  1.321980  N  -1  -1.000000  -1.000000  7303.200000  643.395112  0.000000  0.000000
T  6596  91653.446629  1.934078  N  -1  -1.000000  -1.000000  0.000000  0.000000  0.000000  10866.696067
A  6607  49204.800000  0.922361  N  -1  -1.000000  -1.000000  6038.400000  0.000000  0.000000  621.999438
A  6619  43207.200000  0.870807  N  -1  -1.000000  -1.000000  6528.000000  0.000000  0.000000  0.000000
A  6633  43819.200000  0.906476  N  -1  -1.000000  -1.000000  5793.600000  0.000000  0.000000  0.000000
T  6645  54553.009551  1.129572  N  -1  -1.000000  -1.000000  0.000000  321.697556  0.000000  6037.053371
C  6657  45716.797119  0.970883  N  -1  -1.000000  -1.000000  0.000000  4968.440031  0.000000  73.176404
A  6668  53652.000000  1.123557  N  -1  -1.000000  -1.000000  7140.000000  428.930075  0.000000  0.000000
A  6680  40228.800000  0.786451  N  -1  -1.000000  -1.000000  6324.000000  0.000000  0.000000  0.000000
T  6693  45771.841011  0.879743  N  -1  -1.000000  -1.000000  0.000000  0.000000  0.000000  6146.817978
T  6707  31319.501124  0.591861  N  -1  -1.000000  -1.000000  0.000000  0.000000  0.000000  4500.348876
A  6717  48633.600000  0.974374  N  -1  -1.000000  -1.000000  5467.200000  0.000000  0.000000  219.529213
G  6731  28176.581755  0.617763  N  -1  -1.000000  -1.000000  0.000000  0.000000  3487.877839  0.000000
A  6744  69523.200000  1.597946  N  -1  -1.000000  -1.000000  8241.600000  0.000000  718.092496  0.000000
G  6755  50095.500328  1.085741  N  -1  -1.000000  -1.000000  612.000000  35.744173  7522.873769  0.000000
G  6769  111543.701072  2.385090  N  -1  -1.000000  -1.000000  0.000000  464.674247  12686.300766  0.000000
C  6780  60979.558940  1.162265  N  -1  -1.000000  -1.000000  0.000000  6541.183638  1436.184992  0.000000
T  6795  79030.516854  1.463733  N  -1  -1.000000  -1.000000  40.800000  178.720864  170.974404  9951.991011
A  6804  43329.600000  0.766485  N  -1  -1.000000  -1.000000  5304.000000  0.000000  34.194881  1902.586517
A  6816  49245.600000  0.866384  N  -1  -1.000000  -1.000000  7262.400000  0.000000  0.000000  0.000000
A  6831  43778.400000  0.765521  N  -1  -1.000000  -1.000000  5997.600000  0.000000  341.948808  0.000000
G  6842  63534.088471  1.087286  N  -1  -1.000000  -1.000000  693.600000  0.000000  6462.832466  0.000000
A  6855  98491.200000  1.643611  N  -1  -1.000000  -1.000000  10159.200000  71.488346  307.753927  36.588202
T  6866  54479.833146  0.813677  N  -1  -1.000000  -1.000000  1060.800000  285.953383  0.000000  6366.347191
A  6877  40024.800000  0.611525  N  -1  -1.000000  -1.000000  4651.200000  500.418420  0.000000  475.646629
C  6888  112987.330486  1.753271  N  -1  -1.000000  -1.000000  448.800000  11545.367842  0.000000  0.000000
A  6900  53284.800000  0.824994  N  -1  -1.000000  -1.000000  6242.400000  750.627631  0.000000  219.529213
T  6913  75444.873034  1.182177  N  -1  -1.000000  -1.000000  40.800000  0.000000  0.000000  8488.462921
T  6927  31136.560112  0.490648  N  -1  -1.000000  -1.000000  0.000000  0.000000  0.000000  5378.465730
T  6942  19903.982022  0.319790  N  -1  -1.000000  -1.000000  856.800000  0.000000  0.000000  3329.526404
A  6950  52428.000000  0.884016  N  -1  -1.000000  -1.000000  6732.000000  0.000000  0.000000  146.352809
A  6962  55896.000000  0.928944  N  -1  -1.000000  -1.000000  8200.800000  0.000000  0.000000  0.000000
A  6974  34843.200000  0.586509  N  -1  -1.000000  -1.000000  7058.400000  0.000000  0.000000  0.000000
A  6987  58140.000000  1.096093  N  -1  -1.000000  -1.000000  6405.600000  0.000000  0.000000  0.000000
T  6999  38307.847753  0.717255  N  -1  -1.000000  -1.000000  81.600000  0.000000  0.000000  5012.583708
T  7012  34868.556742  0.654965  N  -1  -1.000000  -1.000000  0.000000  0.000000  0.000000  5122.348315
T  7024  23599.390449  0.519520  N  -1  -1.000000  -1.000000  0.000000  0.000000  0.000000  4793.054494
T  7037  40539.728090  0.954846  N  -1  -1.000000  -1.000000  0.000000  0.000000  0.000000  5049.171910
C  7050  27165.571392  0.697155  N  -1  -1.000000  -1.000000  0.000000  3252.719732  0.000000  182.941011
T  7062  61431.591573  1.592762  N  -1  -1.000000  -1.000000  0.000000  0.000000  0.000000  8049.404494
T  7075  42259.373596  0.989172  N  -1  -1.000000  -1.000000  0.000000  0.000000  0.000000  6659.052809
C  7087  29131.500900  0.698511  N  -1  -1.000000  -1.000000  489.600000  3359.952251  0.000000  146.352809
A  7097  51367.200000  1.316140  N  -1  -1.000000  -1.000000  5956.800000  107.232519  0.000000  0.000000
T  7110  70688.406742  1.737624  N  -1  -1.000000  -1.000000  326.400000  0.000000  0.000000  8342.110112
C  7122  33492.289992  0.798654  N  -1  -1.000000  -1.000000  448.800000  3645.905634  0.000000  73.176404
A  7132  56875.200000  1.371996  N  -1  -1.000000  -1.000000  6976.800000  321.697556  0.000000  0.000000
A  7145  54508.800000  1.248626  N  -1  -1.000000  -1.000000  6324.000000  107.232519  0.000000  0.000000
C  7156  69164.974530  1.479592  N  -1  -1.000000  -1.000000  489.600000  7113.090404  0.000000  0.000000
T  7171  64651.353371  1.303232  N  -1  -1.000000  -1.000000  0.000000  35.744173  0.000000  7903.051685
T  7184  41710.550562  0.781725  N  -1  -1.000000  -1.000000  571.200000  0.000000  0.000000  5341.877528
A  7195  73888.800000  1.437946  N  -1  -1.000000  -1.000000  8037.600000  786.371803  0.000000  73.176404
C  7204  79852.482223  1.463896  N  -1  -1.000000  -1.000000  1795.200000  8757.322357  0.000000  0.000000
C  7218  68271.370208  1.145108  N  -1  -1.000000  -1.000000  489.600000  8364.136455  0.000000  0.000000
A  7230  59568.000000  0.971580  N  -1  -1.000000  -1.000000  7017.600000  893.604322  0.000000  0.000000
T  7242  71090.876966  1.180943  N  -1  -1.000000  -1.000000  367.200000  71.488346  170.974404  8268.933708
G  7255  70783.403194  1.106713  N  -1  -1.000000  -1.000000  122.400000  142.976692  7625.458412  73.176404
C  7266  82318.830152  1.259679  N  -1  -1.000000  -1.000000  0.000000  8435.624801  923.261781  0.000000
A  7279  43941.600000  0.644966  N  -1  -1.000000  -1.000000  4488.000000  178.720864  0.000000  146.352809
T  7291  69005.349438  1.051787  N  -1  -1.000000  -1.000000  40.800000  0.000000  0.000000  8561.639326
T  7305  45405.958989  0.687520  N  -1  -1.000000  -1.000000  0.000000  35.744173  0.000000  5634.583146
C  7316  38853.915925  0.585038  N  -1  -1.000000  -1.000000  0.000000  4468.021610  0.000000  1024.469663
T  7329  69115.114045  1.098649  N  -1  -1.000000  -1.000000  0.000000  107.232519  0.000000  8415.286517
T  7341  45588.900000  0.737262  N  -1  -1.000000  -1.000000  0.000000  0.000000  136.779523  7756.698876
T  7354  37978.553933  0.637575  N  -1  -1.000000  -1.000000  0.000000  0.000000  136.779523  6439.523596
T  7369  20086.923034  0.349896  N  -1  -1.000000  -1.000000  0.000000  0.000000  615.507854  3622.232022
G  7380  56011.214701  1.070799  N  -1  -1.000000  -1.000000  693.600000  0.000000  6086.688777  0.000000
A  7391  61934.400000  1.218446  N  -1  -1.000000  -1.000000  7099.200000  393.185902  718.092496  0.000000
C  7401  78744.412863  1.613873  N  -1  -1.000000  -1.000000  1999.200000  8435.624801  0.000000  0.000000
A  7414  94370.400000  0.942000  N  -1  -1.000000  -1.000000  6324.000000  357.441729  0.000000  0.000000
A  7421  94370.400000  0.942000  N  -1  -1.000000  -1.000000  6568.800000  0.000000  0.000000  0.000000
A  7438  45451.200000  0.904171  N  -1  -1.000000  -1.000000  6201.600000  0.000000  0.000000  36.588202
T  7450  37137.025281  0.729205  N  -1  -1.000000  -1.000000  81.600000  0.000000  0.000000  4683.289888
C  7463  37781.590738  0.791564  N  -1  -1.000000  -1.000000  0.000000  3574.417288  0.000000  402.470225
T  7475  60370.533708  1.285859  N  -1  -1.000000  -1.000000  0.000000  107.232519  136.779523  7317.640449
T  7486  39332.317416  0.799620  N  -1  -1.000000  -1.000000  0.000000  0.000000  0.000000  6695.641011
T  7501  32234.206180  0.630642  N  -1  -1.000000  -1.000000  0.000000  142.976692  0.000000  4646.701685
C  7512  42178.124003  0.865448  N  -1  -1.000000  -1.000000  1060.800000  4110.579882  0.000000  109.764607
A  7523  72175.200000  1.543525  N  -1  -1.000000  -1.000000  7099.200000  321.697556  0.000000  0.000000
A  7531  34435.200000  0.746918  N  -1  -1.000000  -1.000000  7058.400000  0.000000  0.000000  0.000000
A  7545  58180.800000  1.297866  N  -1  -1.000000  -1.000000  6813.600000  250.209210  0.000000  0.000000
C  7556  70237.299717  1.529304  N  -1  -1.000000  -1.000000  693.600000  7470.532133  0.000000  109.764607
T  7571  65163.588202  1.346182  N  -1  -1.000000  -1.000000  0.000000  643.395112  0.000000  7500.581461
C  7582  37710.102393  0.736398  N  -1  -1.000000  -1.000000  0.000000  3788.882326  0.000000  1426.939888
T  7595  87445.803371  1.707868  N  -1  -1.000000  -1.000000  285.600000  142.976692  0.000000  8634.815730
A  7606  49368.000000  0.915761  N  -1  -1.000000  -1.000000  5671.200000  0.000000  0.000000  1939.174719
T  7618  65931.940449  1.200665  N  -1  -1.000000  -1.000000  1020.000000  0.000000  68.389762  7573.757865
G  7630  47941.222840  0.822565  N  -1  -1.000000  -1.000000  734.400000  0.000000  4513.724262  329.293820
A  7642  65892.000000  1.119491  N  -1  -1.000000  -1.000000  7996.800000  0.000000  581.312973  0.000000
A  7655  35210.400000  0.604672  N  -1  -1.000000  -1.000000  6120.000000  0.000000  136.779523  0.000000
G  7667  32827.085539  0.562993  N  -1  -1.000000  -1.000000  530.400000  0.000000  3693.047123  0.000000
T  7678  20928.451685  0.375245  N  -1  -1.000000  -1.000000  0.000000  0.000000  547.118092  2707.526966
T  7690  18294.101124  0.359824  N  -1  -1.000000  -1.000000  0.000000  0.000000  0.000000  3695.408427
T  7700  18074.571910  0.391607  N  -1  -1.000000  -1.000000  0.000000  0.000000  0.000000  3622.232022
T  7716  36588.202247  0.827949  N  -1  -1.000000  -1.000000  0.000000  0.000000  102.584642  4024.702247
G  7730  43803.642266  1.120137  N  -1  -1.000000  -1.000000  0.000000  0.000000  4616.308904  73.176404
T  7741  13501.046629  0.350229  N  -1  -1.000000  -1.000000  0.000000  71.488346  718.092496  1683.057303
C  7753  29167.245073  0.875734  N  -1  -1.000000  -1.000000  0.000000  3109.743041  0.000000  0.000000
G  7767  34297.465412  1.091279  N  -1  -1.000000  -1.000000  0.000000  321.697556  3077.539269  0.000000
T  7780  10866.696067  0.384400  N  -1  -1.000000  -1.000000  0.000000  107.232519  239.364165  2195.292135
T  7792  29819.384831  1.154231  N  -1  -1.000000  -1.000000  0.000000  464.674247  0.000000  3146.585393
C  7801  16263.598662  0.636937  N  -1  -1.000000  -1.000000  0.000000  3288.463905  0.000000  731.764045
C  7814  52615.422485  2.098942  N  -1  -1.000000  -1.000000  0.000000  5719.067661  0.000000  0.000000
A  7824  32762.400000  1.149569  N  -1  -1.000000  -1.000000  3835.200000  1644.231953  0.000000  109.764607
T  7837  60955.944944  2.034000  N  -1  -1.000000  -1.000000  40.800000  35.744173  307.753927  6439.523596
G  7849  41170.636447  1.270491  N  -1  -1.000000  -1.000000  0.000000  0.000000  4582.114023  548.823034
A  7863  48633.600000  1.513086  N  -1  -1.000000  -1.000000  5140.800000  0.000000  718.092496  0.000000
G  7874  26672.007001  0.748053  N  -1  -1.000000  -1.000000  1142.400000  0.000000  2803.980223  0.000000
A  7888  109915.200000  1.466642  N  -1  -1.000000  -1.000000  7180.800000  0.000000  136.779523  0.000000
A  7895  109915.200000  1.466642  N  -1  -1.000000  -1.000000  6732.000000  0.000000  0.000000  0.000000
G  7912  42606.821440  1.017335  N  -1  -1.000000  -1.000000  81.600000  71.488346  4411.139619  0.000000
T  7923  15769.515169  0.365377  N  -1  -1.000000  -1.000000  0.000000  142.976692  923.261781  1939.174719
G  7936  51121.346751  1.185831  N  -1  -1.000000  -1.000000  326.400000  0.000000  4718.893546  73.176404
A  7949  53244.000000  1.239364  N  -1  -1.000000  -1.000000  5140.800000  0.000000  410.338569  0.000000
A  7959  34435.200000  0.765075  N  -1  -1.000000  -1.000000  4528.800000  714.883458  0.000000  0.000000
C  7970  59478.303679  1.404220  T  7978  2305.056742  0.053845  489.600000  5754.811834  0.000000  0.000000
T  7985  47674.427528  1.078910  N  -1  -1.000000  -1.000000  448.800000  393.185902  0.000000  5012.583708
A  7993  28437.600000  0.644965  N  -1  -1.000000  -1.000000  3631.200000  0.000000  0.000000  1792.821910
A  8005  39535.200000  0.893083  N  -1  -1.000000  -1.000000  4243.200000  0.000000  0.000000  0.000000
G  8019  21850.528812  0.511411  N  -1  -1.000000  -1.000000  81.600000  393.185902  2735.590462  0.000000
C  8029  25843.036995  0.655660  N  -1  -1.000000  -1.000000  0.000000  3896.114844  478.728331  0.000000
C  8044  68986.253666  1.827987  N  -1  -1.000000  -1.000000  0.000000  5361.625933  0.000000  219.529213
T  8057  53821.245506  1.249896  N  -1  -1.000000  -1.000000  0.000000  1036.581014  0.000000  5049.171910
C  8068  20338.434371  0.469378  N  -1  -1.000000  -1.000000  40.800000  2144.650373  0.000000  804.940449
A  8078  29090.400000  0.726533  N  -1  -1.000000  -1.000000  3876.000000  285.953383  68.389762  0.000000
G  8090  6155.078539  0.155803  N  -1  -1.000000  -1.000000  979.200000  0.000000  2051.692846  0.000000
G  8104  65038.663225  1.903206  N  -1  -1.000000  -1.000000  0.000000  0.000000  6291.858062  0.000000
T  8118  19062.453371  0.530845  N  -1  -1.000000  -1.000000  122.400000  0.000000  444.533450  2231.880337
A  8130  18196.800000  0.520323  N  -1  -1.000000  -1.000000  2611.200000  0.000000  0.000000  0.000000
A  8139  32762.400000  0.997689  N  -1  -1.000000  -1.000000  3590.400000  0.000000  0.000000  0.000000
G  8150  22602.816189  0.666170  N  -1  -1.000000  -1.000000  448.800000  0.000000  2496.226296  0.000000
T  8164  17013.514045  0.506272  N  -1  -1.000000  -1.000000  204.000000  0.000000  205.169285  2122.115730
A  8176  15096.000000  0.531396  N  -1  -1.000000  -1.000000  3019.200000  0.000000  0.000000  109.764607
A  8186  37454.400000  1.526529  N  -1  -1.000000  -1.000000  4773.600000  0.000000  0.000000  0.000000
A  8199  37740.000000  1.437865  N  -1  -1.000000  -1.000000  4732.800000  0.000000  0.000000  0.000000
A  8208  35088.000000  1.294177  N  -1  -1.000000  -1.000000  4528.800000  0.000000  0.000000  0.000000
G  8221  21611.164647  0.720240  N  -1  -1.000000  -1.000000  1101.600000  0.000000  2496.226296  0.000000
A  8235  53488.800000  2.084297  N  -1  -1.000000  -1.000000  5671.200000  0.000000  239.364165  36.588202
T  8246  20928.451685  0.719058  N  -1  -1.000000  -1.000000  1387.200000  0.000000  34.194881  2561.174157
G  8259  31630.264712  1.076645  N  -1  -1.000000  -1.000000  652.800000  0.000000  3077.539269  73.176404
A  8270  39004.800000  1.332798  N  -1  -1.000000  -1.000000  4977.600000  0.000000  547.118092  0.000000
A  8281  26356.800000  0.852818  N  -1  -1.000000  -1.000000  5385.600000  0.000000  0.000000  0.000000
A  8294  26928.000000  0.845732  N  -1  -1.000000  -1.000000  4569.600000  0.000000  0.000000  0.000000
A  8305  25989.600000  0.787013  N  -1  -1.000000  -1.000000  3998.400000  0.000000  205.169285  0.000000
G  8318  49069.653905  1.539363  N  -1  -1.000000  -1.000000  367.200000  0.000000  4103.385692  0.000000
T  8331  10500.814045  0.318114  N  -1  -1.000000  -1.000000  0.000000  0.000000  1162.625946  1170.822472
G  8343  43803.642266  1.433795  N  -1  -1.000000  -1.000000  0.000000  571.906766  4240.165215  0.000000
C  8351  25306.874402  0.772255  N  -1  -1.000000  -1.000000  0.000000  3216.975560  1914.913323  0.000000
C  8366  42142.379830  1.407002  N  -1  -1.000000  -1.000000  0.000000  4253.556573  0.000000  36.588202
T  8375  6329.758989  0.197353  N  -1  -1.000000  -1.000000  0.000000  1572.743607  0.000000  2963.644382
T  8383  47857.368539  1.619910  T  8396  9220.226966  0.303012  0.000000  142.976692  0.000000  4536.937079
C  8401  9686.670852  0.318342  N  -1  -1.000000  -1.000000  0.000000  1965.929509  0.000000  914.705056
C  8413  39139.869308  1.360844  N  -1  -1.000000  -1.000000  0.000000  4217.812400  0.000000  0.000000
A  8425  26805.600000  0.894037  N  -1  -1.000000  -1.000000  2529.600000  1072.325187  0.000000  329.293820
T  8436  41856.903371  1.392248  N  -1  -1.000000  -1.000000  122.400000  35.744173  0.000000  5122.348315
C  8447  12760.669720  0.434880  T  8445  2487.997753  0.084790  0.000000  1679.976126  0.000000  1536.704494
T  8462  32673.264607  1.104985  N  -1  -1.000000  -1.000000  0.000000  107.232519  376.143688  3073.408989
G  8476  88906.690002  1.463697  N  -1  -1.000000  -1.000000  0.000000  0.000000  4171.775454  73.176404
G  8486  88906.690002  1.463697  N  -1  -1.000000  -1.000000  0.000000  0.000000  4069.190812  0.000000
A  8500  26968.800000  0.881285  N  -1  -1.000000  -1.000000  3345.600000  0.000000  170.974404  365.882022
T  8511  30880.442697  0.945351  N  -1  -1.000000  -1.000000  448.800000  428.930075  0.000000  3256.350000
C  8521  19015.899974  0.614052  N  -1  -1.000000  -1.000000  122.400000  2537.836275  0.000000  768.352247
A  8532  27091.200000  0.849232  N  -1  -1.000000  -1.000000  3060.000000  857.860149  0.000000  256.117416
T  8544  37246.789888  1.213411  N  -1  -1.000000  -1.000000  122.400000  0.000000  0.000000  4427.172472
T  8559  24257.978090  0.764270  N  -1  -1.000000  -1.000000  0.000000  393.185902  0.000000  2853.879775
C  8569  22483.084744  0.749932  N  -1  -1.000000  -1.000000  81.600000  2287.627065  0.000000  219.529213
A  8580  22848.000000  0.738165  N  -1  -1.000000  -1.000000  2733.600000  464.674247  136.779523  329.293820
T  8591  38124.906742  1.272107  N  -1  -1.000000  -1.000000  408.000000  0.000000  683.897615  3695.408427
G  8605  101934.939576  1.699570  N  -1  -1.000000  -1.000000  0.000000  0.000000  5266.011639  73.176404
G  8613  101934.939576  1.699570  N  -1  -1.000000  -1.000000  0.000000  0.000000  5949.909254  0.000000
G  8631  18533.625377  0.572232  N  -1  -1.000000  -1.000000  0.000000  714.883458  3248.513673  0.000000
C  8640  28881.291690  0.927060  N  -1  -1.000000  -1.000000  0.000000  3502.928943  547.118092  0.000000
T  8655  45113.253371  1.403640  N  -1  -1.000000  -1.000000  0.000000  142.976692  34.194881  3914.937640
T  8668  9147.050562  0.269488  N  -1  -1.000000  -1.000000  0.000000  0.000000  752.287377  2378.233146
G  8681  66680.017502  2.141820  N  -1  -1.000000  -1.000000  0.000000  0.000000  4821.478189  0.000000
G  8692  19662.056443  0.555824  C  8696  5540.346797  0.148372  0.000000  393.185902  3419.488077  0.000000
C  8702  11724.088706  0.334091  N  -1  -1.000000  -1.000000  40.800000  1822.952817  718.092496  0.000000
A  8715  8894.400000  0.261753  N  -1  -1.000000  -1.000000  1509.600000  0.000000  102.584642  512.234831
T  8725  26928.916854  0.867078  N  -1  -1.000000  -1.000000  0.000000  0.000000  205.169285  3988.114045
T  8738  26123.976404  0.911729  N  -1  -1.000000  -1.000000  81.600000  0.000000  68.389762  3439.291011
A  8748  16564.800000  0.632996  T  8754  2085.527528  0.080299  2529.600000  0.000000  0.000000  1097.646067
T  8760  34356.321910  1.322822  N  -1  -1.000000  -1.000000  204.000000  393.185902  0.000000  3622.232022
C  8772  19659.295086  0.741315  N  -1  -1.000000  -1.000000  0.000000  2573.580448  0.000000  402.470225
C  8783  39354.334345  1.641536  A  8788  3264.000000  0.120912  285.600000  4217.812400  0.000000  0.000000
A  8798  51897.600000  1.922502  N  -1  -1.000000  -1.000000  4080.000000  285.953383  0.000000  0.000000
A  8812  7629.600000  0.299006  N  -1  -1.000000  -1.000000  3794.400000  0.000000  0.000000  0.000000
A  8819  18972.000000  0.780313  N  -1  -1.000000  -1.000000  3835.200000  0.000000  0.000000  0.000000
A  8830  20848.800000  0.832682  C  8834  2108.906200  0.080004  3060.000000  893.604322  0.000000  0.000000
C  8837  8793.066529  0.335184  N  -1  -1.000000  -1.000000  1020.000000  2931.022176  0.000000  0.000000
C  8849  28738.314999  1.176836  N  -1  -1.000000  -1.000000  0.000000  4182.068227  0.000000  365.882022
T  8862  20745.510674  0.840532  C  8862  1429.766915  0.053891  0.000000  1429.766915  0.000000  3402.702809
T  8879  16940.337640  0.674928  N  -1  -1.000000  -1.000000  0.000000  0.000000  615.507854  2963.644382
G  8889  30365.054124  1.299992  N  -1  -1.000000  -1.000000  0.000000  0.000000  3351.098315  585.411236
T  8899  9769.050000  0.399904  N  -1  -1.000000  -1.000000  0.000000  0.000000  889.066900  1280.587079
T  8913  18769.747753  0.874234  N  -1  -1.000000  -1.000000  204.000000  0.000000  0.000000  2012.351124
A  8921  16646.400000  0.916796  N  -1  -1.000000  -1.000000  1917.600000  0.000000  0.000000  987.881461
T  8934  29855.973034  1.566517  N  -1  -1.000000  -1.000000  693.600000  0.000000  0.000000  3695.408427
A  8944  13464.000000  0.668281  N  -1  -1.000000  -1.000000  1999.200000  0.000000  0.000000  695.175843
G  8958  15558.670750  0.801632  C  8963  1608.487780  0.080473  40.800000  464.674247  1538.769635  0.000000
C  8966  9007.531567  0.448464  N  -1  -1.000000  -1.000000  0.000000  2216.138719  478.728331  0.000000
C  8981  36244.591304  2.001112  N  -1  -1.000000  -1.000000  326.400000  4396.533265  0.000000  0.000000
A  8988  13260.000000  0.674393  C  8988  2323.371237  0.116103  2162.400000  2323.371237  0.000000  73.176404
A  9004  14361.600000  0.744352  N  -1  -1.000000  -1.000000  2529.600000  786.371803  0.000000  0.000000
C  9012  27165.571392  1.535320  N  -1  -1.000000  -1.000000  448.800000  3288.463905  0.000000  36.588202
T  9026  32161.029775  1.654935  C  9023  1108.069359  0.057018  0.000000  643.395112  0.000000  3549.055618
C  9039  15655.947723  0.753685  T  9045  2524.585955  0.122116  0.000000  1644.231953  0.000000  1134.234270
T  9052  41344.668539  1.999888  N  -1  -1.000000  -1.000000  0.000000  71.488346  273.559046  3805.173034
G  9062  34365.855174  1.574800  N  -1  -1.000000  -1.000000  0.000000  0.000000  3145.929031  1061.057865
T  9073  6037.053371  0.252464  N  -1  -1.000000  -1.000000  0.000000  0.000000  512.923212  1463.528090
T  9084  8195.757303  0.356952  N  -1  -1.000000  -1.000000  0.000000  0.000000  0.000000  2048.939326
T  9097  5854.112360  0.255870  N  -1  -1.000000  -1.000000  408.000000  0.000000  0.000000  2085.527528
A  9106  19420.800000  0.978863  T  9103  1024.469663  0.051636  2733.600000  0.000000  102.584642  439.058427
G  9117  5334.401400  0.260771  N  -1  -1.000000  -1.000000  163.200000  35.744173  2564.616058  0.000000
G  9127  45308.217020  2.317139  N  -1  -1.000000  -1.000000  0.000000  714.883458  4787.283308  0.000000
C  9134  22089.898842  1.033795  A  9142  2080.800000  0.102197  0.000000  2788.045485  2154.277489  0.000000
A  9147  22684.800000  1.114148  N  -1  -1.000000  -1.000000  2896.800000  393.185902  136.779523  73.176404
G  9159  16481.932531  0.782486  N  -1  -1.000000  -1.000000  448.800000  0.000000  2120.082608  0.000000
G  9171  5676.350208  0.305553  N  -1  -1.000000  -1.000000  0.000000  0.000000  2803.980223  0.000000
G  9176  8411.940669  0.535508  G  9182  4718.893546  0.295931  40.800000  0.000000  2872.369985  0.000000
A  9191  6201.600000  0.388917  G  9193  2120.082608  0.134638  1264.800000  0.000000  1231.015708  0.000000
A  9206  19747.200000  1.254077  N  -1  -1.000000  -1.000000  2325.600000  0.000000  444.533450  0.000000
G  9219  1949.108204  0.113745  A  9220  1509.600000  0.098098  897.600000  0.000000  1949.108204  0.000000
G  9224  18738.794662  1.217711  N  -1  -1.000000  -1.000000  408.000000  0.000000  3043.344389  0.000000
G  9234  48043.807482  2.871890  C  9241  5897.788526  0.346875  0.000000  393.185902  3829.826646  0.000000
A  9252  8323.200000  0.489527  C  9252  3467.184770  0.221886  1264.800000  750.627631  307.753927  0.000000
A  9262  3019.200000  0.193218  N  -1  -1.000000  -1.000000  1142.400000  35.744173  0.000000  0.000000
N  9275  -1.000000  -1.000000  N  -1  -1.000000  -1.000000  0.000000  0.000000  0.000000  0.000000
N  9287  -1.000000  -1.000000  N  -1  -1.000000  -1.000000  0.000000  0.000000  0.000000  0.000000
N  9298  -1.000000  -1.000000  N  -1  -1.000000  -1.000000  0.000000  0.000000  0.000000  0.000000
N  9309  -1.000000  -1.000000  N  -1  -1.000000  -1.000000  0.000000  0.000000  0.000000  0.000000
N  9317  -1.000000  -1.000000  N  -1  -1.000000  -1.000000  0.000000  0.000000  0.000000  0.000000
N  9328  -1.000000  -1.000000  N  -1  -1.000000  -1.000000  0.000000  0.000000  0.000000  0.000000
N  9340  -1.000000  -1.000000  N  -1  -1.000000  -1.000000  0.000000  0.000000  0.000000  0.000000
N  9350  -1.000000  -1.000000  N  -1  -1.000000  -1.000000  0.000000  0.000000  0.000000  0.000000
N  9362  -1.000000  -1.000000  N  -1  -1.000000  -1.000000  0.000000  0.000000  0.000000  0.000000
N  9374  -1.000000  -1.000000  N  -1  -1.000000  -1.000000  0.000000  0.000000  0.000000  0.000000
N  9386  -1.000000  -1.000000  N  -1  -1.000000  -1.000000  0.000000  0.000000  0.000000  0.000000
C  9402  5004.184204  0.366357  N  -1  -1.000000  -1.000000  0.000000  500.418420  0.000000  0.000000
C  9409  1286.790224  0.102848  N  -1  -1.000000  -1.000000  0.000000  464.674247  0.000000  329.293820
T  9421  4061.290449  0.336406  N  -1  -1.000000  -1.000000  0.000000  0.000000  0.000000  658.587640
T  9432  9622.697191  0.826869  N  -1  -1.000000  -1.000000  0.000000  35.744173  0.000000  878.116854
T  9446  5268.701124  0.439805  N  -1  -1.000000  -1.000000  0.000000  0.000000  0.000000  768.352247
T  9458  2451.409551  0.232763  N  -1  -1.000000  -1.000000  0.000000  0.000000  0.000000  512.234831
A  9474  3264.000000  0.308448  C  9469  2108.906200  0.201326  652.800000  214.465037  0.000000  256.117416
A  9479  2652.000000  0.293541  T  9483  1646.469101  0.182984  693.600000  35.744173  0.000000  402.470225
T  9490  9293.403371  2.067338  A  9489  1428.000000  0.158704  285.600000  107.232519  0.000000  1097.646067
C  9507  2716.557139  0.591537  T  9507  768.352247  0.168417  81.600000  607.650939  0.000000  768.352247
A  9518  12403.200000  2.718746  T  9513  4829.642697  1.058621  12403.200000  107.232519  34.194881  1207.410674
