# Supplementary material for: SNP-PHAGE – High throughput SNP discovery pipeline
Source: BMC Bioinformatics. 2006 Oct 23;7:468. doi: 10.1186/1471-2105-7-468 (PMC1626092; doi:10.1186/1471-2105-7-468)
Supplement: Additional file 2 — Test dataset. This compressed file contains test data for recreating the demo website. It contains the database table entries and chromatogram files to test for proper installation of all functionalities provided. [file 1471-2105-7-468-S2.gz › test_data/AfterAnalysisStore/poly_dir/A04_015471Evans__.b_22.ab1.poly]

A04_015471Evans__.b_22.ab1 35576.030769 35576.030769 39741.054545 42368.533333 38047.569231
A  10  935829.600000  1.000000  C  14  384159.373553  4.105010  63076.800000  29219.195555  0.000000  762.993318
C  27  423130.475624  0.452145  N  -1  -1.000000  -1.000000  0.000000  58438.391109  0.000000  61039.465479
T  33  2235951.919822  3.290681  A  38  232274.400000  0.646120  8731.200000  13112.114005  0.000000  61039.465479
G  48  7399.936210  0.006175  N  -1  -1.000000  -1.000000  0.000000  0.000000  1747.207161  61039.465479
T  60  151683.071715  0.168429  G  60  1575.912341  0.004384  0.000000  219.143967  685.179279  29604.140757
T  71  125970.196882  0.167782  N  -1  -1.000000  -1.000000  0.000000  182.619972  7674.007921  24530.235189
C  84  77321.296236  0.119570  N  -1  -1.000000  -1.000000  571.200000  17275.849372  44331.099330  0.000000
G  91  860037.030588  1.521310  T  92  224968.579955  0.475359  40.800000  255.667961  54814.342294  40438.645880
C  104  73303.656847  0.121733  A  111  54753.600000  0.115694  612.000000  16472.321494  20486.860432  0.000000
A  120  233824.800000  0.430297  T  122  240381.044989  0.484012  47858.400000  33784.694860  1987.019908  29222.644098
A  131  494332.800000  0.964655  G  134  14423.023816  0.020872  65280.000000  58438.391109  1164.804774  0.000000
C  133  1449381.671489  3.095015  T  140  378673.583964  0.547997  65280.000000  58438.391109  2706.458151  1983.782628
T  152  239923.248998  0.420239  G  155  11373.976026  0.016460  0.000000  0.000000  890.733062  45207.354120
C  164  119031.697890  0.320566  N  -1  -1.000000  -1.000000  0.000000  22754.448538  0.000000  0.000000
T  174  242059.630290  0.632867  N  -1  -1.000000  -1.000000  0.000000  146.095978  616.661351  46885.939421
A  184  171360.000000  0.437680  N  -1  -1.000000  -1.000000  38474.400000  0.000000  0.000000  0.000000
T  191  246179.794209  0.621576  N  -1  -1.000000  -1.000000  693.600000  0.000000  787.956170  53447.681960
A  202  123868.800000  0.199442  N  -1  -1.000000  -1.000000  27336.000000  0.000000  0.000000  0.000000
A  211  137292.000000  0.332472  N  -1  -1.000000  -1.000000  30355.200000  0.000000  0.000000  0.000000
C  223  212094.835732  0.622583  N  -1  -1.000000  -1.000000  408.000000  40979.921765  0.000000  0.000000
A  230  190862.400000  0.538326  N  -1  -1.000000  -1.000000  36516.000000  1753.151733  0.000000  0.000000
G  242  91026.067171  0.259888  N  -1  -1.000000  -1.000000  40.800000  0.000000  17266.517823  0.000000
A  258  237864.000000  0.767498  N  -1  -1.000000  -1.000000  44308.800000  0.000000  0.000000  0.000000
A  268  91881.600000  0.486740  N  -1  -1.000000  -1.000000  20114.400000  0.000000  0.000000  22470.153229
T  280  1151128.019599  6.617002  A  287  158304.000000  0.571134  0.000000  182.619972  924.992026  61039.465479
C  293  241715.795225  0.872070  N  -1  -1.000000  -1.000000  2856.000000  45545.421071  0.000000  32427.216036
C  306  187587.235460  0.676867  N  -1  -1.000000  -1.000000  0.000000  40651.205815  0.000000  343.346993
C  318  153108.584706  0.549243  N  -1  -1.000000  -1.000000  0.000000  34953.462682  137.035856  0.000000
C  328  127468.740607  0.473059  N  -1  -1.000000  -1.000000  0.000000  25238.080160  1815.725088  228.897996
C  339  143977.586095  0.536282  G  345  146765.401491  0.560897  0.000000  32542.879049  7091.605534  0.000000
A  350  152102.400000  0.581293  N  -1  -1.000000  -1.000000  34068.000000  0.000000  8324.928236  0.000000
A  359  146880.000000  0.569775  N  -1  -1.000000  -1.000000  31620.000000  730.479889  2809.235043  0.000000
C  365  195111.178316  0.756873  N  -1  -1.000000  -1.000000  5140.800000  37108.378354  411.107567  0.000000
C  379  198106.145860  0.738666  N  -1  -1.000000  -1.000000  0.000000  44705.369198  102.776892  457.795991
A  388  174909.600000  0.661988  N  -1  -1.000000  -1.000000  32803.200000  0.000000  0.000000  915.591982
T  396  256060.557684  0.939598  N  -1  -1.000000  -1.000000  4569.600000  0.000000  239.812748  54706.620935
T  409  155154.691314  0.847771  A  406  63158.400000  0.345100  7140.000000  26845.135916  1199.063738  34906.944321
C  416  560424.170736  3.214203  T  421  150805.629399  0.712549  1795.200000  50512.684315  137.035856  4959.456570
T  432  149355.942094  0.705700  N  -1  -1.000000  -1.000000  0.000000  1241.815811  1781.466125  28917.446771
G  446  198770.508743  0.940849  N  -1  -1.000000  -1.000000  0.000000  0.000000  39192.254740  0.000000
T  454  79427.604454  0.363684  N  -1  -1.000000  -1.000000  0.000000  0.000000  0.000000  17777.744321
C  468  98213.021058  0.463395  N  -1  -1.000000  -1.000000  0.000000  22243.112616  650.920315  0.000000
A  476  125827.200000  0.609175  N  -1  -1.000000  -1.000000  28274.400000  0.000000  1507.394413  0.000000
G  486  138097.883616  0.691787  N  -1  -1.000000  -1.000000  81.600000  0.000000  29668.262766  0.000000
G  498  259991.277292  1.342763  N  -1  -1.000000  -1.000000  652.800000  0.000000  54814.342294  0.000000
G  509  210007.448913  1.038960  N  -1  -1.000000  -1.000000  0.000000  0.000000  41145.015684  0.000000
G  522  214358.337332  1.085210  N  -1  -1.000000  -1.000000  0.000000  0.000000  46249.601310  0.000000
A  536  214812.000000  1.055860  N  -1  -1.000000  -1.000000  42268.800000  0.000000  0.000000  0.000000
C  543  234520.568320  1.388631  N  -1  -1.000000  -1.000000  734.400000  45034.085148  0.000000  267.047661
T  556  197653.419154  1.114152  N  -1  -1.000000  -1.000000  0.000000  146.095978  376.848603  44673.258797
T  567  140085.573274  0.790145  N  -1  -1.000000  -1.000000  0.000000  0.000000  0.000000  27734.807127
A  577  174338.400000  0.950816  N  -1  -1.000000  -1.000000  33456.000000  0.000000  0.000000  0.000000
T  586  244501.208909  1.280317  N  -1  -1.000000  -1.000000  0.000000  0.000000  0.000000  46580.742094
A  597  83803.200000  0.413156  N  -1  -1.000000  -1.000000  18523.200000  0.000000  0.000000  0.000000
A  607  121094.400000  0.613425  N  -1  -1.000000  -1.000000  26764.800000  0.000000  0.000000  686.693987
A  619  111588.000000  0.608051  N  -1  -1.000000  -1.000000  25296.000000  73.047989  0.000000  76.299332
T  629  174839.918931  1.006705  N  -1  -1.000000  -1.000000  0.000000  219.143967  0.000000  34220.250334
A  638  104896.800000  0.618045  N  -1  -1.000000  -1.000000  22725.600000  255.667961  0.000000  0.000000
C  648  317028.271767  1.997253  N  -1  -1.000000  -1.000000  0.000000  58438.391109  0.000000  0.000000
A  659  142351.200000  0.852490  N  -1  -1.000000  -1.000000  32109.600000  0.000000  0.000000  1945.632962
A  669  120319.200000  0.745229  N  -1  -1.000000  -1.000000  27336.000000  0.000000  0.000000  724.843653
A  681  153000.000000  0.959392  N  -1  -1.000000  -1.000000  29906.400000  0.000000  0.000000  381.496659
T  691  151072.677060  0.960153  N  -1  -1.000000  -1.000000  0.000000  73.047989  0.000000  29718.589755
T  703  89995.061915  0.608077  N  -1  -1.000000  -1.000000  0.000000  0.000000  0.000000  20486.370601
C  714  116657.638252  0.784947  N  -1  -1.000000  -1.000000  0.000000  25091.984182  68.517928  0.000000
A  723  142351.200000  0.960697  N  -1  -1.000000  -1.000000  32191.200000  0.000000  0.000000  0.000000
A  733  131335.200000  0.868325  N  -1  -1.000000  -1.000000  28560.000000  0.000000  0.000000  0.000000
C  743  210414.731987  1.432360  N  -1  -1.000000  -1.000000  0.000000  41052.969754  0.000000  0.000000
A  754  170176.800000  1.080813  N  -1  -1.000000  -1.000000  33456.000000  0.000000  890.733062  419.646325
A  764  90739.200000  0.635574  N  -1  -1.000000  -1.000000  20196.000000  0.000000  1164.804774  724.843653
G  776  198153.847392  1.440007  T  777  38721.910913  0.266332  0.000000  0.000000  38301.521678  5798.749220
A  789  223747.200000  1.538949  T  788  66304.119376  0.456044  47572.800000  0.000000  34.258964  11521.199109
C  797  192444.926721  1.262229  T  797  43910.265479  0.280395  244.800000  36231.802488  239.812748  9422.967483
T  810  254534.571047  1.625364  N  -1  -1.000000  -1.000000  0.000000  73.047989  2261.091620  48946.021381
T  822  126046.496214  0.728359  N  -1  -1.000000  -1.000000  0.000000  0.000000  274.071711  28917.446771
T  833  157367.371938  0.904439  N  -1  -1.000000  -1.000000  0.000000  0.000000  513.884459  34410.998664
G  845  190342.803615  1.084599  N  -1  -1.000000  -1.000000  0.000000  0.000000  40665.390189  76.299332
T  855  88430.925612  0.487500  N  -1  -1.000000  -1.000000  0.000000  146.095978  68.517928  19227.431626
T  868  115746.086414  0.684085  N  -1  -1.000000  -1.000000  0.000000  730.479889  582.402387  26437.718486
T  879  105102.329621  0.641825  N  -1  -1.000000  -1.000000  0.000000  584.383911  0.000000  23385.745212
C  889  104129.908158  0.630358  N  -1  -1.000000  -1.000000  0.000000  20343.864905  0.000000  0.000000
C  900  197119.998010  1.265299  N  -1  -1.000000  -1.000000  0.000000  38094.526204  0.000000  0.000000
C  911  164686.690944  1.075494  N  -1  -1.000000  -1.000000  0.000000  32396.783071  342.589639  495.945657
A  920  190780.800000  1.268905  N  -1  -1.000000  -1.000000  36924.000000  0.000000  411.107567  457.795991
C  929  188135.095377  1.306717  N  -1  -1.000000  -1.000000  0.000000  42404.357549  0.000000  0.000000
C  942  222065.886215  1.478623  N  -1  -1.000000  -1.000000  0.000000  43755.745343  685.179279  76.299332
G  955  218469.413004  1.394598  N  -1  -1.000000  -1.000000  652.800000  0.000000  42652.410097  419.646325
G  966  188150.229923  1.179871  N  -1  -1.000000  -1.000000  0.000000  0.000000  36931.163120  76.299332
T  977  84425.210690  0.498264  N  -1  -1.000000  -1.000000  0.000000  1460.959778  171.294820  17968.492650
T  990  156375.480624  0.940285  C  984  40285.965871  0.242239  0.000000  4930.739250  0.000000  30443.433408
A  998  88291.200000  0.515016  C  1000  29292.243543  0.172459  19992.000000  4382.879333  0.000000  76.299332
T  1009  263308.994209  1.550244  N  -1  -1.000000  -1.000000  0.000000  1132.243828  171.294820  56232.607572
A  1019  135823.200000  0.769672  N  -1  -1.000000  -1.000000  26724.000000  365.239944  0.000000  0.000000
C  1029  262096.184124  1.509922  N  -1  -1.000000  -1.000000  0.000000  58438.391109  0.000000  38.149666
C  1042  202196.833237  1.118877  N  -1  -1.000000  -1.000000  0.000000  39701.581960  0.000000  610.394655
T  1055  215431.163474  1.182906  N  -1  -1.000000  -1.000000  122.400000  0.000000  1233.322702  42269.829844
G  1068  213227.791522  1.175089  N  -1  -1.000000  -1.000000  122.400000  0.000000  41864.453927  0.000000
A  1078  163363.200000  0.902895  N  -1  -1.000000  -1.000000  31497.600000  0.000000  0.000000  0.000000
A  1089  134884.800000  0.755852  N  -1  -1.000000  -1.000000  26275.200000  0.000000  0.000000  0.000000
G  1100  129670.178489  0.706650  N  -1  -1.000000  -1.000000  0.000000  0.000000  25420.151239  0.000000
A  1111  246391.200000  1.362562  N  -1  -1.000000  -1.000000  52142.400000  0.000000  0.000000  0.000000
T  1121  152255.316704  0.774287  N  -1  -1.000000  -1.000000  0.000000  0.000000  0.000000  32350.916704
C  1132  129404.512312  0.697471  N  -1  -1.000000  -1.000000  0.000000  25165.032171  0.000000  0.000000
A  1140  168381.600000  0.910702  N  -1  -1.000000  -1.000000  36108.000000  0.000000  0.000000  38.149666
A  1152  169197.600000  0.963975  N  -1  -1.000000  -1.000000  33292.800000  0.000000  0.000000  0.000000
G  1165  152383.871576  0.884817  N  -1  -1.000000  -1.000000  367.200000  0.000000  30045.111370  0.000000
A  1176  263976.000000  1.591022  N  -1  -1.000000  -1.000000  55936.800000  0.000000  0.000000  0.000000
A  1186  132681.600000  0.775957  N  -1  -1.000000  -1.000000  28111.200000  255.667961  0.000000  0.000000
C  1196  303295.249856  1.806160  N  -1  -1.000000  -1.000000  0.000000  58219.247142  0.000000  0.000000
A  1207  156998.400000  0.849725  N  -1  -1.000000  -1.000000  35251.200000  0.000000  890.733062  1449.687305
G  1220  177084.584573  0.944469  N  -1  -1.000000  -1.000000  0.000000  0.000000  34121.928078  114.448998
C  1230  104349.052124  0.577900  N  -1  -1.000000  -1.000000  0.000000  20416.912894  0.000000  228.897996
T  1245  192121.717595  1.092996  N  -1  -1.000000  -1.000000  0.000000  840.051872  102.776892  43109.122494
T  1256  126427.992873  0.694480  N  -1  -1.000000  -1.000000  0.000000  474.811928  0.000000  27353.310468
C  1266  93757.093736  0.527165  N  -1  -1.000000  -1.000000  0.000000  21330.012755  0.000000  0.000000
C  1277  218851.774704  1.285039  N  -1  -1.000000  -1.000000  0.000000  42148.689587  0.000000  457.795991
C  1288  149638.805234  0.845635  N  -1  -1.000000  -1.000000  0.000000  29365.291532  68.517928  1945.632962
C  1299  162897.015217  0.984149  N  -1  -1.000000  -1.000000  0.000000  31081.919271  479.625495  1716.734967
T  1312  286503.991091  1.699895  N  -1  -1.000000  -1.000000  0.000000  0.000000  2021.278872  54286.974610
G  1324  268556.018275  1.609440  N  -1  -1.000000  -1.000000  0.000000  0.000000  50908.820405  0.000000
C  1333  155044.356411  0.870944  N  -1  -1.000000  -1.000000  0.000000  30278.391393  0.000000  0.000000
A  1344  111016.800000  0.631442  N  -1  -1.000000  -1.000000  23664.000000  0.000000  513.884459  610.394655
A  1354  89515.200000  0.507221  N  -1  -1.000000  -1.000000  20359.200000  0.000000  239.812748  267.047661
T  1367  188039.703341  1.131264  N  -1  -1.000000  -1.000000  40.800000  0.000000  1781.466125  36509.230290
G  1379  273660.603901  1.587524  N  -1  -1.000000  -1.000000  81.600000  0.000000  52450.473782  0.000000
A  1389  227990.400000  1.197602  N  -1  -1.000000  -1.000000  44227.200000  0.000000  171.294820  0.000000
G  1402  169239.281832  0.884743  N  -1  -1.000000  -1.000000  693.600000  0.000000  32683.051593  0.000000
A  1413  279888.000000  1.448348  N  -1  -1.000000  -1.000000  53203.200000  0.000000  0.000000  0.000000
A  1423  166504.800000  0.812435  N  -1  -1.000000  -1.000000  36475.200000  0.000000  0.000000  76.299332
A  1434  167361.600000  0.867403  N  -1  -1.000000  -1.000000  36189.600000  0.000000  171.294820  190.748330
T  1447  171368.299332  0.937330  N  -1  -1.000000  -1.000000  163.200000  0.000000  959.250990  33686.155011
G  1459  258483.882879  1.401312  N  -1  -1.000000  -1.000000  0.000000  0.000000  50223.641127  0.000000
A  1468  241740.000000  1.213523  N  -1  -1.000000  -1.000000  47042.400000  109.571983  0.000000  0.000000
C  1478  258005.496747  1.203229  N  -1  -1.000000  -1.000000  0.000000  49270.868504  0.000000  0.000000
A  1489  166423.200000  0.751603  N  -1  -1.000000  -1.000000  32109.600000  0.000000  0.000000  305.197327
C  1499  296319.166918  1.406352  N  -1  -1.000000  -1.000000  0.000000  49672.632443  0.000000  0.000000
A  1511  202368.000000  0.930285  N  -1  -1.000000  -1.000000  38964.000000  0.000000  68.517928  305.197327
G  1525  120660.070974  0.546353  N  -1  -1.000000  -1.000000  0.000000  0.000000  23330.354439  0.000000
T  1537  75421.889532  0.368049  N  -1  -1.000000  -1.000000  0.000000  36.523994  0.000000  16251.757684
C  1548  133276.055723  0.680622  N  -1  -1.000000  -1.000000  0.000000  25420.700132  0.000000  0.000000
A  1557  124276.800000  0.645907  N  -1  -1.000000  -1.000000  27132.000000  0.000000  0.000000  610.394655
T  1571  267391.008463  1.424585  N  -1  -1.000000  -1.000000  0.000000  36.523994  308.330675  51425.749666
C  1582  125569.492896  0.665840  N  -1  -1.000000  -1.000000  0.000000  24544.124266  0.000000  0.000000
A  1591  180376.800000  1.019244  N  -1  -1.000000  -1.000000  38556.000000  0.000000  0.000000  0.000000
A  1603  178948.800000  1.057565  N  -1  -1.000000  -1.000000  34598.400000  1095.719833  0.000000  0.000000
C  1614  245039.478719  1.437512  N  -1  -1.000000  -1.000000  0.000000  47700.336743  0.000000  0.000000
C  1627  246610.010480  1.491597  N  -1  -1.000000  -1.000000  0.000000  47225.524815  34.258964  305.197327
C  1639  179661.528666  1.058345  N  -1  -1.000000  -1.000000  0.000000  34332.554777  102.776892  1525.986637
T  1653  335869.658797  1.912075  N  -1  -1.000000  -1.000000  0.000000  0.000000  1233.322702  61039.465479
A  1662  221095.200000  1.096148  N  -1  -1.000000  -1.000000  42717.600000  0.000000  0.000000  0.000000
A  1673  178704.000000  0.849015  N  -1  -1.000000  -1.000000  35088.000000  0.000000  0.000000  801.142984
T  1686  213676.278842  0.989578  N  -1  -1.000000  -1.000000  0.000000  0.000000  239.812748  41773.884187
A  1695  155896.800000  0.740408  N  -1  -1.000000  -1.000000  30314.400000  0.000000  0.000000  0.000000
T  1707  258959.932294  1.212428  N  -1  -1.000000  -1.000000  0.000000  0.000000  719.438243  49098.620045
A  1717  139944.000000  0.631955  N  -1  -1.000000  -1.000000  31538.400000  0.000000  0.000000  0.000000
A  1728  155856.000000  0.716429  N  -1  -1.000000  -1.000000  35088.000000  0.000000  0.000000  0.000000
T  1741  174572.871269  0.836769  N  -1  -1.000000  -1.000000  0.000000  219.143967  445.366531  33686.155011
C  1752  149711.853223  0.743269  N  -1  -1.000000  -1.000000  40.800000  28306.095693  0.000000  0.000000
A  1762  196329.600000  0.989422  N  -1  -1.000000  -1.000000  37250.400000  0.000000  856.474098  267.047661
A  1775  157936.800000  0.856144  N  -1  -1.000000  -1.000000  35536.800000  0.000000  993.509954  0.000000
T  1788  197844.167483  1.110493  N  -1  -1.000000  -1.000000  0.000000  0.000000  2329.609547  38416.713586
G  1801  331900.842588  1.843148  N  -1  -1.000000  -1.000000  0.000000  438.287933  54814.342294  0.000000
T  1812  115135.691759  0.599992  N  -1  -1.000000  -1.000000  0.000000  1314.863800  239.812748  21821.608909
C  1823  127651.360579  0.679650  N  -1  -1.000000  -1.000000  0.000000  24945.888205  0.000000  0.000000
C  1835  245149.050703  1.403351  N  -1  -1.000000  -1.000000  0.000000  46787.236882  0.000000  0.000000
C  1847  176703.085116  0.954075  N  -1  -1.000000  -1.000000  0.000000  34442.126760  102.776892  76.299332
A  1858  224930.400000  1.200951  N  -1  -1.000000  -1.000000  43492.800000  0.000000  102.776892  0.000000
C  1867  249678.026014  1.298180  N  -1  -1.000000  -1.000000  0.000000  47846.432721  0.000000  0.000000
A  1880  212323.200000  1.049412  N  -1  -1.000000  -1.000000  40840.800000  0.000000  685.179279  76.299332
A  1891  143616.000000  0.704258  N  -1  -1.000000  -1.000000  27336.000000  0.000000  479.625495  0.000000
G  1904  164717.098593  0.813445  N  -1  -1.000000  -1.000000  897.600000  0.000000  31449.728891  0.000000
A  1917  348228.000000  1.748304  N  -1  -1.000000  -1.000000  65280.000000  0.000000  171.294820  0.000000
T  1928  194486.996882  0.968497  N  -1  -1.000000  -1.000000  0.000000  0.000000  822.215134  37043.325612
A  1938  167484.000000  0.802325  N  -1  -1.000000  -1.000000  32191.200000  0.000000  239.812748  0.000000
G  1952  127751.676508  0.600530  N  -1  -1.000000  -1.000000  0.000000  0.000000  24769.230924  0.000000
C  1961  160267.287617  0.797382  N  -1  -1.000000  -1.000000  0.000000  30570.583349  0.000000  0.000000
A  1974  134272.800000  0.673559  N  -1  -1.000000  -1.000000  29947.200000  0.000000  0.000000  0.000000
A  1985  133946.400000  0.703934  N  -1  -1.000000  -1.000000  26193.600000  109.571983  0.000000  0.000000
C  1995  297305.314768  1.663625  N  -1  -1.000000  -1.000000  367.200000  49891.776409  0.000000  0.000000
A  2009  180825.600000  0.965910  N  -1  -1.000000  -1.000000  34639.200000  0.000000  0.000000  610.394655
A  2020  134558.400000  0.704758  N  -1  -1.000000  -1.000000  25500.000000  0.000000  0.000000  534.095323
C  2030  223052.034065  1.186999  N  -1  -1.000000  -1.000000  0.000000  42002.593610  0.000000  267.047661
T  2046  259074.381292  1.477091  N  -1  -1.000000  -1.000000  0.000000  73.047989  753.697207  49518.266370
T  2058  166141.795100  0.913601  N  -1  -1.000000  -1.000000  0.000000  0.000000  616.661351  35288.440980
T  2071  185521.825390  1.020924  N  -1  -1.000000  -1.000000  0.000000  0.000000  1267.581666  36280.332294
T  2083  130548.156793  0.696270  N  -1  -1.000000  -1.000000  0.000000  0.000000  1164.804774  25064.330512
G  2096  224704.544440  1.217748  N  -1  -1.000000  -1.000000  81.600000  0.000000  43063.517664  0.000000
C  2104  178492.760844  0.922120  N  -1  -1.000000  -1.000000  0.000000  33930.790838  513.884459  0.000000
A  2117  181029.600000  0.914187  N  -1  -1.000000  -1.000000  29743.200000  0.000000  1027.768918  0.000000
G  2130  150431.110632  0.807056  N  -1  -1.000000  -1.000000  0.000000  0.000000  28640.493848  76.299332
C  2139  112786.094841  0.615123  N  -1  -1.000000  -1.000000  0.000000  21366.536749  0.000000  0.000000
T  2156  300390.469488  1.657983  N  -1  -1.000000  -1.000000  0.000000  0.000000  548.143423  51692.797327
A  2165  169197.600000  0.895642  N  -1  -1.000000  -1.000000  32395.200000  0.000000  0.000000  152.598664
C  2174  275500.490085  1.531201  N  -1  -1.000000  -1.000000  0.000000  51900.596104  0.000000  267.047661
T  2190  268192.151448  1.405175  N  -1  -1.000000  -1.000000  571.200000  0.000000  342.589639  50510.157684
T  2203  197157.473497  0.990108  N  -1  -1.000000  -1.000000  1468.800000  0.000000  0.000000  37997.067261
A  2213  244800.000000  1.189572  N  -1  -1.000000  -1.000000  46716.000000  0.000000  0.000000  0.000000
A  2224  240475.200000  1.157256  N  -1  -1.000000  -1.000000  45369.600000  0.000000  0.000000  0.000000
A  2236  213057.600000  0.995615  N  -1  -1.000000  -1.000000  34843.200000  0.000000  342.589639  0.000000
G  2248  209013.938959  0.962316  N  -1  -1.000000  -1.000000  122.400000  0.000000  35389.509743  457.795991
T  2261  115250.140757  0.516684  N  -1  -1.000000  -1.000000  0.000000  0.000000  0.000000  22012.357238
T  2273  127381.734521  0.570442  N  -1  -1.000000  -1.000000  0.000000  0.000000  0.000000  24148.738530
T  2285  135355.014699  0.657055  N  -1  -1.000000  -1.000000  652.800000  0.000000  411.107567  22432.003563
C  2295  123414.577224  0.609099  N  -1  -1.000000  -1.000000  775.200000  23083.164488  239.812748  0.000000
A  2307  250716.000000  1.337796  N  -1  -1.000000  -1.000000  42758.400000  0.000000  822.215134  0.000000
G  2320  142003.405505  0.764848  N  -1  -1.000000  -1.000000  0.000000  0.000000  23947.015790  0.000000
T  2333  97701.294432  0.542343  N  -1  -1.000000  -1.000000  0.000000  0.000000  1438.876485  18807.785301
G  2346  313675.073776  1.896041  N  -1  -1.000000  -1.000000  0.000000  0.000000  53855.091304  724.843653
T  2357  112350.766147  0.650340  N  -1  -1.000000  -1.000000  0.000000  0.000000  102.776892  20944.166592
T  2370  144129.437862  0.885935  N  -1  -1.000000  -1.000000  0.000000  0.000000  0.000000  27086.262806
T  2383  135660.212027  0.868516  N  -1  -1.000000  -1.000000  0.000000  0.000000  0.000000  26399.568820
T  2395  138063.640980  0.872502  N  -1  -1.000000  -1.000000  0.000000  182.619972  0.000000  26819.215145
T  2407  204863.706013  1.285968  N  -1  -1.000000  -1.000000  0.000000  401.763939  0.000000  34563.597327
C  2418  143758.442128  0.864672  N  -1  -1.000000  -1.000000  0.000000  24105.836333  0.000000  877.442316
T  2431  318473.411136  1.892384  N  -1  -1.000000  -1.000000  0.000000  620.907906  616.661351  52150.593318
C  2443  136672.787206  0.780684  N  -1  -1.000000  -1.000000  0.000000  23265.784460  0.000000  267.047661
T  2456  358492.410690  2.053987  N  -1  -1.000000  -1.000000  0.000000  1022.671844  548.143423  60390.921158
C  2467  114794.914535  0.572218  N  -1  -1.000000  -1.000000  326.400000  21987.444655  0.000000  0.000000
C  2479  231781.268736  1.282501  N  -1  -1.000000  -1.000000  897.600000  39044.150060  0.000000  0.000000
A  2490  194167.200000  1.007776  N  -1  -1.000000  -1.000000  36964.800000  0.000000  513.884459  0.000000
A  2501  183926.400000  0.930459  N  -1  -1.000000  -1.000000  30722.400000  0.000000  411.107567  0.000000
G  2513  141523.780010  0.698885  N  -1  -1.000000  -1.000000  1387.200000  0.000000  23981.274753  0.000000
A  2527  338272.800000  1.667638  N  -1  -1.000000  -1.000000  57609.600000  0.000000  787.956170  0.000000
G  2538  145703.373609  0.673971  N  -1  -1.000000  -1.000000  1020.000000  0.000000  27681.242858  0.000000
A  2551  288945.600000  1.335357  N  -1  -1.000000  -1.000000  53692.800000  0.000000  513.884459  0.000000
A  2563  176500.800000  0.826980  N  -1  -1.000000  -1.000000  34108.800000  0.000000  137.035856  0.000000
G  2575  155227.365583  0.713982  N  -1  -1.000000  -1.000000  0.000000  0.000000  26619.214976  0.000000
T  2587  132150.442762  0.670527  N  -1  -1.000000  -1.000000  0.000000  511.335922  68.517928  22126.806236
A  2597  129784.800000  0.652776  N  -1  -1.000000  -1.000000  21828.000000  840.051872  0.000000  0.000000
C  2608  333244.925300  1.766750  N  -1  -1.000000  -1.000000  0.000000  56283.475437  0.000000  0.000000
A  2620  193555.200000  0.955696  N  -1  -1.000000  -1.000000  32680.800000  657.431900  0.000000  572.244989
C  2631  259831.696469  1.276871  N  -1  -1.000000  -1.000000  0.000000  44340.129254  0.000000  190.748330
C  2645  214213.227409  0.994852  N  -1  -1.000000  -1.000000  0.000000  36195.278493  0.000000  877.442316
T  2660  253199.332739  1.247805  N  -1  -1.000000  -1.000000  0.000000  36.523994  479.625495  43261.721158
C  2671  81594.603586  0.381880  N  -1  -1.000000  -1.000000  0.000000  15340.077666  0.000000  419.646325
T  2685  263957.538530  1.368150  N  -1  -1.000000  -1.000000  0.000000  0.000000  513.884459  45131.054788
T  2697  198492.711804  0.984216  N  -1  -1.000000  -1.000000  367.200000  0.000000  411.107567  32541.665033
A  2708  213465.600000  1.036228  N  -1  -1.000000  -1.000000  39616.800000  0.000000  0.000000  0.000000
A  2719  170054.400000  0.794150  N  -1  -1.000000  -1.000000  35985.600000  0.000000  0.000000  0.000000
A  2731  169891.200000  0.778743  N  -1  -1.000000  -1.000000  31579.200000  0.000000  102.776892  0.000000
A  2743  202612.800000  1.003901  N  -1  -1.000000  -1.000000  34312.800000  0.000000  479.625495  0.000000
C  2754  237332.915892  1.170677  N  -1  -1.000000  -1.000000  0.000000  39993.773915  616.661351  0.000000
T  2768  242212.228953  1.208153  N  -1  -1.000000  -1.000000  0.000000  438.287933  2295.350584  39523.053898
G  2782  254818.173738  1.253525  N  -1  -1.000000  -1.000000  367.200000  255.667961  42994.999737  0.000000
A  2793  203428.800000  0.999929  N  -1  -1.000000  -1.000000  34108.800000  109.571983  68.517928  0.000000
C  2803  268013.071224  1.242950  N  -1  -1.000000  -1.000000  0.000000  44120.985287  0.000000  76.299332
A  2816  179560.800000  0.831176  N  -1  -1.000000  -1.000000  31048.800000  0.000000  0.000000  686.693987
T  2828  259646.626281  1.212514  N  -1  -1.000000  -1.000000  0.000000  0.000000  308.330675  43147.272160
T  2842  213409.231180  0.975553  N  -1  -1.000000  -1.000000  0.000000  0.000000  137.035856  36318.481960
A  2852  159364.800000  0.714344  N  -1  -1.000000  -1.000000  30028.800000  0.000000  0.000000  0.000000
A  2864  176174.400000  0.793436  N  -1  -1.000000  -1.000000  29457.600000  0.000000  0.000000  0.000000
T  2878  211616.196882  0.964539  N  -1  -1.000000  -1.000000  0.000000  401.763939  171.294820  36242.182628
A  2888  175399.200000  0.808946  N  -1  -1.000000  -1.000000  28927.200000  292.191956  0.000000  0.000000
C  2900  310161.760812  1.475955  N  -1  -1.000000  -1.000000  0.000000  47444.668782  0.000000  0.000000
T  2915  285054.303786  1.321669  N  -1  -1.000000  -1.000000  0.000000  474.811928  959.250990  47458.184410
C  2927  126226.924796  0.563916  N  -1  -1.000000  -1.000000  0.000000  21439.584738  0.000000  0.000000
C  2940  128126.172507  0.611110  G  2942  38644.111317  0.188952  0.000000  21183.916777  4727.737023  0.000000
T  2954  207953.828953  1.016800  N  -1  -1.000000  -1.000000  0.000000  0.000000  616.661351  35631.787973
T  2967  201353.936748  1.010059  N  -1  -1.000000  -1.000000  0.000000  0.000000  616.661351  37577.420935
T  2980  151759.371047  0.765908  N  -1  -1.000000  -1.000000  0.000000  0.000000  822.215134  25598.425835
C  2991  116036.730346  0.587877  N  -1  -1.000000  -1.000000  0.000000  19065.525099  445.366531  0.000000
G  3006  128094.266148  0.669358  N  -1  -1.000000  -1.000000  0.000000  0.000000  21651.665206  0.000000
T  3017  100295.471715  0.548013  N  -1  -1.000000  -1.000000  0.000000  0.000000  1130.545810  19074.832962
G  3030  273249.496334  1.556922  N  -1  -1.000000  -1.000000  40.800000  0.000000  41282.051540  0.000000
T  3042  116852.426726  0.680106  N  -1  -1.000000  -1.000000  0.000000  0.000000  239.812748  22088.656570
T  3055  103423.744321  0.667272  N  -1  -1.000000  -1.000000  0.000000  36.523994  34.258964  19494.479287
C  3066  154058.208561  1.008799  N  -1  -1.000000  -1.000000  489.600000  26041.608038  0.000000  0.000000
A  3077  198532.800000  1.278319  N  -1  -1.000000  -1.000000  33292.800000  0.000000  0.000000  0.000000
A  3089  169483.200000  1.097933  N  -1  -1.000000  -1.000000  31987.200000  0.000000  0.000000  0.000000
T  3101  190633.880624  1.260985  N  -1  -1.000000  -1.000000  0.000000  0.000000  68.517928  31511.624053
T  3115  142946.798218  0.921845  N  -1  -1.000000  -1.000000  0.000000  0.000000  0.000000  24263.187528
A  3125  152836.800000  0.968811  N  -1  -1.000000  -1.000000  28519.200000  0.000000  0.000000  0.000000
T  3138  289555.964365  1.807113  N  -1  -1.000000  -1.000000  0.000000  0.000000  513.884459  48946.021381
T  3151  127915.829844  0.713986  N  -1  -1.000000  -1.000000  0.000000  0.000000  205.553784  24072.439198
T  3164  116394.630735  0.707033  N  -1  -1.000000  -1.000000  0.000000  0.000000  0.000000  21974.207572
A  3175  207223.200000  1.259117  N  -1  -1.000000  -1.000000  35414.400000  0.000000  0.000000  0.000000
T  3187  276623.227617  1.581082  N  -1  -1.000000  -1.000000  0.000000  0.000000  479.625495  46504.442762
A  3198  130356.000000  0.696292  N  -1  -1.000000  -1.000000  24357.600000  0.000000  0.000000  0.000000
A  3210  152020.800000  0.842702  N  -1  -1.000000  -1.000000  28478.400000  0.000000  0.000000  0.000000
A  3223  159568.800000  0.893189  N  -1  -1.000000  -1.000000  26968.800000  0.000000  308.330675  0.000000
A  3235  159895.200000  0.910854  N  -1  -1.000000  -1.000000  26356.800000  0.000000  856.474098  0.000000
T  3248  128793.272160  0.726664  N  -1  -1.000000  -1.000000  0.000000  36.523994  1130.545810  21859.758575
G  3261  244471.966630  1.398304  N  -1  -1.000000  -1.000000  0.000000  0.000000  40665.390189  0.000000
A  3273  229418.400000  1.346935  N  -1  -1.000000  -1.000000  38964.000000  219.143967  0.000000  0.000000
T  3285  165760.298441  0.918459  N  -1  -1.000000  -1.000000  0.000000  1241.815811  548.143423  28078.154120
T  3298  117462.821381  0.633519  N  -1  -1.000000  -1.000000  0.000000  1205.291817  34.258964  19570.778619
C  3309  117022.878196  0.663256  N  -1  -1.000000  -1.000000  0.000000  19759.480994  0.000000  0.000000
C  3322  229918.545020  1.432719  N  -1  -1.000000  -1.000000  0.000000  38240.622182  0.000000  0.000000
A  3333  142596.000000  0.836667  N  -1  -1.000000  -1.000000  26356.800000  0.000000  0.000000  801.142984
A  3345  164628.000000  0.971309  N  -1  -1.000000  -1.000000  27132.000000  146.095978  0.000000  0.000000
T  3358  186933.363029  1.099629  N  -1  -1.000000  -1.000000  0.000000  365.239944  274.071711  28650.399109
C  3370  148871.801350  0.862023  N  -1  -1.000000  -1.000000  0.000000  22717.924544  0.000000  0.000000
A  3382  174256.800000  0.997415  N  -1  -1.000000  -1.000000  26683.200000  0.000000  137.035856  0.000000
G  3395  89450.154831  0.533436  N  -1  -1.000000  -1.000000  81.600000  0.000000  14902.649311  0.000000
A  3409  248512.800000  1.616974  N  -1  -1.000000  -1.000000  37944.000000  0.000000  0.000000  0.000000
T  3420  188650.097996  1.164756  N  -1  -1.000000  -1.000000  0.000000  0.000000  0.000000  28383.351448
A  3431  114362.400000  0.676364  N  -1  -1.000000  -1.000000  20767.200000  0.000000  0.000000  0.000000
A  3443  164587.200000  0.974939  N  -1  -1.000000  -1.000000  30273.600000  0.000000  0.000000  0.000000
A  3456  159487.200000  0.982761  N  -1  -1.000000  -1.000000  29294.400000  0.000000  0.000000  0.000000
A  3468  151368.000000  0.923122  N  -1  -1.000000  -1.000000  27703.200000  0.000000  0.000000  0.000000
A  3480  148471.200000  0.912838  N  -1  -1.000000  -1.000000  23827.200000  0.000000  0.000000  0.000000
G  3493  146936.696311  0.925284  N  -1  -1.000000  -1.000000  367.200000  365.239944  24289.605429  0.000000
A  3506  296493.600000  1.869345  N  -1  -1.000000  -1.000000  47736.000000  0.000000  0.000000  38.149666
C  3515  241825.367208  1.415575  N  -1  -1.000000  -1.000000  2080.800000  36341.374471  0.000000  839.292650
T  3530  254610.870379  1.368365  N  -1  -1.000000  -1.000000  0.000000  219.143967  787.956170  40896.441871
A  3541  172094.400000  0.921872  N  -1  -1.000000  -1.000000  28764.000000  0.000000  0.000000  0.000000
G  3554  111752.740351  0.603992  N  -1  -1.000000  -1.000000  0.000000  328.715950  18054.473993  0.000000
T  3568  92703.688196  0.501745  N  -1  -1.000000  -1.000000  0.000000  620.907906  959.250990  15603.213363
G  3581  249439.516400  1.404704  N  -1  -1.000000  -1.000000  0.000000  146.095978  41453.346360  38.149666
C  3590  171516.677905  0.919317  N  -1  -1.000000  -1.000000  0.000000  27575.615805  890.733062  38.149666
T  3606  260028.122940  1.378842  N  -1  -1.000000  -1.000000  0.000000  219.143967  1781.466125  38149.665924
A  3617  145860.000000  0.730249  N  -1  -1.000000  -1.000000  21909.600000  0.000000  1096.286846  76.299332
G  3630  160160.656389  0.802277  N  -1  -1.000000  -1.000000  0.000000  0.000000  26653.473940  0.000000
G  3643  247418.237528  1.330211  N  -1  -1.000000  -1.000000  0.000000  0.000000  39466.326451  0.000000
T  3657  94954.518486  0.508980  N  -1  -1.000000  -1.000000  0.000000  0.000000  1678.689233  14649.471715
G  3670  221518.460794  1.298521  N  -1  -1.000000  -1.000000  0.000000  0.000000  36622.832445  0.000000
G  3682  188047.453031  1.071280  N  -1  -1.000000  -1.000000  204.000000  0.000000  30079.370334  0.000000
A  3695  177643.200000  0.969855  N  -1  -1.000000  -1.000000  26764.800000  255.667961  0.000000  0.000000
T  3707  176823.701559  0.922597  N  -1  -1.000000  -1.000000  0.000000  328.715950  0.000000  26514.017817
C  3718  137001.503156  0.742970  N  -1  -1.000000  -1.000000  326.400000  20161.244933  0.000000  0.000000
A  3730  190944.000000  1.055256  N  -1  -1.000000  -1.000000  31660.800000  0.000000  0.000000  0.000000
A  3743  136394.400000  0.783708  N  -1  -1.000000  -1.000000  25540.800000  0.000000  0.000000  0.000000
A  3756  172380.000000  0.995895  N  -1  -1.000000  -1.000000  25704.000000  0.000000  0.000000  0.000000
G  3768  106031.493374  0.608284  N  -1  -1.000000  -1.000000  693.600000  73.047989  16135.972013  0.000000
A  3781  208488.000000  1.301636  N  -1  -1.000000  -1.000000  37740.000000  146.095978  0.000000  0.000000
A  3793  163526.400000  0.953355  N  -1  -1.000000  -1.000000  26928.000000  255.667961  0.000000  0.000000
C  3802  245806.482603  1.483192  N  -1  -1.000000  -1.000000  775.200000  39372.866010  0.000000  76.299332
A  3816  169238.400000  0.986790  N  -1  -1.000000  -1.000000  28192.800000  73.047989  0.000000  1182.639644
C  3826  198361.813821  1.162298  N  -1  -1.000000  -1.000000  0.000000  32469.831060  0.000000  1220.789310
T  3842  274105.349666  1.586099  N  -1  -1.000000  -1.000000  0.000000  328.715950  34.258964  40705.693541
A  3853  175603.200000  0.941433  N  -1  -1.000000  -1.000000  26887.200000  146.095978  0.000000  686.693987
T  3866  247286.134521  1.336728  N  -1  -1.000000  -1.000000  0.000000  401.763939  239.812748  37043.325612
C  3878  113041.762802  0.576500  N  -1  -1.000000  -1.000000  0.000000  18736.809149  0.000000  0.000000
A  3890  159854.400000  0.840680  N  -1  -1.000000  -1.000000  24153.600000  0.000000  411.107567  0.000000
G  3903  110553.676614  0.565402  N  -1  -1.000000  -1.000000  0.000000  0.000000  16375.784760  0.000000
T  3917  70347.983964  0.378749  N  -1  -1.000000  -1.000000  0.000000  0.000000  1884.243016  11711.947439
G  3929  238579.424833  1.352338  N  -1  -1.000000  -1.000000  0.000000  0.000000  34875.625284  0.000000
G  3942  139639.536993  0.794774  N  -1  -1.000000  -1.000000  0.000000  0.000000  25180.338491  0.000000
G  3955  152178.317793  0.880981  N  -1  -1.000000  -1.000000  40.800000  0.000000  24152.569573  0.000000
A  3969  221870.400000  1.319723  N  -1  -1.000000  -1.000000  33333.600000  0.000000  171.294820  0.000000
G  3981  116720.290122  0.716535  T  3981  42231.680178  0.268979  0.000000  255.667961  17300.776786  6447.293541
C  3991  156030.504261  0.993779  N  -1  -1.000000  -1.000000  0.000000  24799.792227  274.071711  0.000000
G  4008  113739.760259  0.769127  N  -1  -1.000000  -1.000000  40.800000  0.000000  16923.928183  0.000000
A  4019  175725.600000  1.187725  N  -1  -1.000000  -1.000000  29049.600000  0.000000  0.000000  0.000000
A  4031  124236.000000  0.830796  N  -1  -1.000000  -1.000000  19951.200000  0.000000  0.000000  114.448998
T  4044  167705.931403  1.111321  N  -1  -1.000000  -1.000000  0.000000  0.000000  0.000000  25064.330512
A  4054  86373.600000  0.537676  N  -1  -1.000000  -1.000000  15626.400000  0.000000  0.000000  152.598664
A  4066  112567.200000  0.774073  N  -1  -1.000000  -1.000000  17788.800000  0.000000  102.776892  0.000000
T  4080  142069.355902  0.995478  N  -1  -1.000000  -1.000000  0.000000  0.000000  1575.912341  21020.465924
G  4093  225115.652007  1.588635  N  -1  -1.000000  -1.000000  0.000000  0.000000  36999.681048  0.000000
G  4106  135768.274069  0.955923  N  -1  -1.000000  -1.000000  81.600000  0.000000  21925.736917  0.000000
A  4119  146676.000000  1.019056  N  -1  -1.000000  -1.000000  24072.000000  0.000000  0.000000  0.000000
A  4131  123624.000000  0.864517  N  -1  -1.000000  -1.000000  23011.200000  620.907906  0.000000  38.149666
T  4143  156032.133630  1.083661  N  -1  -1.000000  -1.000000  0.000000  1314.863800  0.000000  23194.996882
C  4155  86634.914819  0.610033  N  -1  -1.000000  -1.000000  0.000000  15559.221633  0.000000  0.000000
C  4169  182327.780260  1.318763  N  -1  -1.000000  -1.000000  0.000000  26918.183905  0.000000  0.000000
A  4180  136272.000000  0.975330  N  -1  -1.000000  -1.000000  22276.800000  109.571983  0.000000  0.000000
A  4192  108160.800000  0.747438  N  -1  -1.000000  -1.000000  19828.800000  0.000000  0.000000  0.000000
A  4205  135415.200000  0.938636  N  -1  -1.000000  -1.000000  19828.800000  0.000000  137.035856  0.000000
G  4216  147587.616626  1.027750  N  -1  -1.000000  -1.000000  0.000000  0.000000  21514.629350  0.000000
T  4230  71835.820935  0.528788  N  -1  -1.000000  -1.000000  0.000000  255.667961  0.000000  11902.695768
T  4243  92741.837862  0.716393  N  -1  -1.000000  -1.000000  0.000000  219.143967  0.000000  13848.328731
C  4254  101609.752541  0.819016  N  -1  -1.000000  -1.000000  0.000000  14828.741744  0.000000  0.000000
A  4265  151857.600000  1.246146  N  -1  -1.000000  -1.000000  24888.000000  36.523994  0.000000  0.000000
A  4277  120400.800000  0.991407  N  -1  -1.000000  -1.000000  19747.200000  0.000000  0.000000  190.748330
T  4290  167515.183073  1.342044  N  -1  -1.000000  -1.000000  0.000000  0.000000  171.294820  24568.384855
A  4301  98409.600000  0.797875  N  -1  -1.000000  -1.000000  15789.600000  0.000000  0.000000  228.897996
T  4314  147562.907795  1.234284  N  -1  -1.000000  -1.000000  0.000000  36.523994  548.143423  21440.112249
G  4328  135802.533033  1.099672  N  -1  -1.000000  -1.000000  122.400000  0.000000  20075.752865  0.000000
A  4339  168014.400000  1.360084  N  -1  -1.000000  -1.000000  26805.600000  0.000000  68.517928  0.000000
T  4352  138178.089978  1.100363  N  -1  -1.000000  -1.000000  0.000000  0.000000  0.000000  18311.839644
A  4364  103060.800000  0.779528  N  -1  -1.000000  -1.000000  15463.200000  0.000000  0.000000  228.897996
T  4377  152903.861024  1.147572  N  -1  -1.000000  -1.000000  0.000000  36.523994  137.035856  24988.031180
T  4390  115173.841425  0.832358  N  -1  -1.000000  -1.000000  0.000000  0.000000  102.776892  18388.138976
A  4401  135782.400000  1.008019  N  -1  -1.000000  -1.000000  19992.000000  0.000000  0.000000  0.000000
G  4415  81604.852090  0.598977  N  -1  -1.000000  -1.000000  0.000000  0.000000  12024.896341  0.000000
T  4428  77253.073497  0.605198  N  -1  -1.000000  -1.000000  0.000000  219.143967  0.000000  11368.600445
A  4440  83721.600000  0.666925  N  -1  -1.000000  -1.000000  12280.800000  0.000000  0.000000  0.000000
C  4451  222029.362220  1.863451  N  -1  -1.000000  -1.000000  40.800000  32323.735082  0.000000  0.000000
A  4464  135619.200000  1.061414  N  -1  -1.000000  -1.000000  19951.200000  0.000000  0.000000  0.000000
G  4477  101577.828063  0.815672  N  -1  -1.000000  -1.000000  0.000000  0.000000  14628.577600  0.000000
T  4491  47839.681069  0.395786  N  -1  -1.000000  -1.000000  0.000000  0.000000  239.812748  7896.980846
T  4505  68516.800000  0.593988  N  -1  -1.000000  -1.000000  0.000000  0.000000  274.071711  10109.661470
G  4517  152315.353649  1.424681  N  -1  -1.000000  -1.000000  0.000000  0.000000  22028.513809  0.000000
C  4528  95364.149491  0.862041  N  -1  -1.000000  -1.000000  0.000000  15522.697638  376.848603  0.000000
T  4543  163166.121158  1.530866  N  -1  -1.000000  -1.000000  0.000000  36.523994  411.107567  23843.541203
G  4556  133130.333846  1.160275  N  -1  -1.000000  -1.000000  448.800000  0.000000  19287.796695  0.000000
A  4568  122440.800000  1.017558  N  -1  -1.000000  -1.000000  19706.400000  0.000000  34.258964  0.000000
A  4581  122685.600000  0.987807  N  -1  -1.000000  -1.000000  17788.800000  36.523994  0.000000  0.000000
C  4591  151757.196911  1.328109  N  -1  -1.000000  -1.000000  326.400000  24690.220244  0.000000  0.000000
C  4605  167316.418544  1.443884  N  -1  -1.000000  -1.000000  40.800000  24251.932310  0.000000  0.000000
A  4616  124848.000000  1.019556  N  -1  -1.000000  -1.000000  18564.000000  547.859917  0.000000  228.897996
T  4629  182660.600445  1.403418  N  -1  -1.000000  -1.000000  0.000000  913.099861  411.107567  26704.766147
G  4642  152178.317793  1.074945  N  -1  -1.000000  -1.000000  40.800000  365.239944  22097.031737  0.000000
C  4653  176483.941149  1.246754  N  -1  -1.000000  -1.000000  0.000000  25420.700132  274.071711  0.000000
C  4668  149529.233250  0.999081  N  -1  -1.000000  -1.000000  0.000000  21804.824683  0.000000  305.197327
T  4681  181516.110468  1.223954  N  -1  -1.000000  -1.000000  0.000000  255.667961  102.776892  26399.568820
C  4693  58694.059070  0.383267  N  -1  -1.000000  -1.000000  0.000000  8546.614700  0.000000  76.299332
T  4706  170834.204009  1.163983  N  -1  -1.000000  -1.000000  204.000000  36.523994  171.294820  22584.602227
G  4719  117234.174581  0.773405  N  -1  -1.000000  -1.000000  1224.000000  0.000000  17197.999895  0.000000
A  4732  129540.000000  0.874505  N  -1  -1.000000  -1.000000  20522.400000  0.000000  0.000000  0.000000
A  4743  109425.600000  0.758048  N  -1  -1.000000  -1.000000  19216.800000  0.000000  0.000000  0.000000
A  4755  106610.400000  0.746521  N  -1  -1.000000  -1.000000  16524.000000  0.000000  0.000000  0.000000
G  4767  106545.377833  0.788031  N  -1  -1.000000  -1.000000  2407.200000  0.000000  15519.310662  0.000000
A  4780  193473.600000  1.480953  N  -1  -1.000000  -1.000000  30926.400000  0.000000  0.000000  0.000000
A  4791  92085.600000  0.695824  N  -1  -1.000000  -1.000000  19706.400000  0.000000  0.000000  114.448998
A  4804  123664.800000  0.976847  N  -1  -1.000000  -1.000000  17829.600000  0.000000  0.000000  152.598664
T  4815  109489.541203  0.906289  N  -1  -1.000000  -1.000000  81.600000  146.095978  0.000000  15603.213363
T  4829  72598.814254  0.576683  N  -1  -1.000000  -1.000000  0.000000  36.523994  68.517928  11330.450780
T  4842  65388.527394  0.563370  N  -1  -1.000000  -1.000000  81.600000  0.000000  274.071711  9422.967483
G  4855  117987.871787  1.064083  N  -1  -1.000000  -1.000000  448.800000  0.000000  18842.430163  0.000000
G  4867  95000.106988  0.865786  N  -1  -1.000000  -1.000000  652.800000  0.000000  16786.892327  0.000000
G  4881  124291.521151  1.147824  N  -1  -1.000000  -1.000000  244.800000  109.571983  18054.473993  0.000000
T  4893  78283.114477  0.711325  N  -1  -1.000000  -1.000000  40.800000  328.715950  0.000000  11368.600445
C  4905  87986.302614  0.820566  N  -1  -1.000000  -1.000000  81.600000  12819.922050  0.000000  190.748330
T  4918  144243.886860  1.492009  N  -1  -1.000000  -1.000000  0.000000  474.811928  0.000000  20524.520267
T  4931  101020.315367  0.991431  N  -1  -1.000000  -1.000000  326.400000  73.047989  0.000000  16213.608018
C  4943  63040.414409  0.632752  N  -1  -1.000000  -1.000000  816.000000  9167.522605  0.000000  0.000000
A  4954  131416.800000  1.383566  N  -1  -1.000000  -1.000000  16850.400000  73.047989  445.366531  0.000000
G  4966  69716.991605  0.691185  N  -1  -1.000000  -1.000000  1305.600000  0.000000  11031.386387  0.000000
G  4980  169992.979038  1.678135  N  -1  -1.000000  -1.000000  1020.000000  0.000000  26619.214976  0.000000
G  4993  141969.146541  1.333053  N  -1  -1.000000  -1.000000  122.400000  0.000000  20110.011829  0.000000
T  5006  58636.036526  0.527321  N  -1  -1.000000  -1.000000  0.000000  0.000000  68.517928  9384.817817
T  5020  81373.237416  0.777719  N  -1  -1.000000  -1.000000  0.000000  0.000000  0.000000  12589.389755
T  5032  48793.422717  0.464967  N  -1  -1.000000  -1.000000  0.000000  0.000000  0.000000  10109.661470
T  5045  68020.854343  0.673338  N  -1  -1.000000  -1.000000  0.000000  0.000000  68.517928  10872.654788
G  5058  133815.513124  1.432745  N  -1  -1.000000  -1.000000  0.000000  0.000000  17266.517823  0.000000
C  5069  54749.467670  0.566310  N  -1  -1.000000  -1.000000  0.000000  7341.322883  924.992026  1411.537639
T  5084  113037.460134  1.179335  N  -1  -1.000000  -1.000000  0.000000  0.000000  68.517928  16175.458352
G  5097  128128.525112  1.362917  N  -1  -1.000000  -1.000000  204.000000  0.000000  15759.123409  0.000000
A  5108  100939.200000  1.010892  N  -1  -1.000000  -1.000000  13260.000000  0.000000  342.589639  0.000000
T  5120  88354.626281  0.950599  N  -1  -1.000000  -1.000000  40.800000  146.095978  0.000000  12436.791091
T  5134  69394.242316  0.792309  N  -1  -1.000000  -1.000000  0.000000  511.335922  0.000000  11063.403118
A  5144  100082.400000  1.128825  N  -1  -1.000000  -1.000000  14402.400000  146.095978  0.000000  381.496659
C  5155  173050.685672  1.911495  N  -1  -1.000000  -1.000000  244.800000  24434.552282  0.000000  0.000000
C  5169  91565.654069  0.889356  N  -1  -1.000000  -1.000000  0.000000  16216.653533  0.000000  0.000000
C  5183  104860.388046  0.995714  N  -1  -1.000000  -1.000000  0.000000  14974.837722  0.000000  0.000000
T  5196  118416.563029  1.156228  A  5194  20604.000000  0.201179  3141.600000  365.239944  0.000000  16709.553675
A  5208  81600.000000  0.750117  T  5207  15755.812027  0.144837  11872.800000  109.571983  0.000000  5264.653898
C  5218  99235.692902  0.939383  T  5219  16785.853007  0.163366  204.000000  13148.638000  0.000000  3319.020935
T  5232  119294.005345  1.161013  N  -1  -1.000000  -1.000000  0.000000  73.047989  0.000000  15488.764365
G  5246  80440.047316  0.769132  A  5243  27172.800000  0.259814  3508.800000  255.667961  11031.386387  0.000000
A  5259  60180.000000  0.579802  C  5254  37327.522321  0.359631  8731.200000  3250.635505  0.000000  0.000000
G  5270  46900.521625  0.455909  C  5268  21731.776694  0.211249  40.800000  3688.923439  6988.828642  0.000000
T  5283  45359.952784  0.464971  C  5281  27794.759771  0.284915  0.000000  3287.159500  0.000000  6256.545212
G  5296  97261.198607  1.147147  T  5294  34639.896659  0.408560  0.000000  0.000000  14148.952105  5569.851225
T  5309  36356.631626  0.425947  C  5316  32688.975027  0.416396  3345.600000  547.859917  0.000000  5417.252561
G  5320  70641.983631  0.899847  N  -1  -1.000000  -1.000000  0.000000  2994.967544  9900.840577  0.000000
G  5333  55019.896077  0.746265  T  5331  32732.413363  0.443967  0.000000  0.000000  9489.733010  3853.116258
G  5347  84585.381952  1.190187  N  -1  -1.000000  -1.000000  0.000000  0.000000  12196.191160  0.000000
A  5359  125052.000000  1.796622  N  -1  -1.000000  -1.000000  16116.000000  0.000000  0.000000  0.000000
C  5370  80206.691797  1.142875  N  -1  -1.000000  -1.000000  530.400000  11432.010261  1267.581666  0.000000
T  5385  112121.868151  1.598170  N  -1  -1.000000  -1.000000  0.000000  0.000000  0.000000  14725.771047
G  5397  146011.704285  1.937764  N  -1  -1.000000  -1.000000  0.000000  0.000000  17814.661245  114.448998
T  5409  44253.612472  0.519033  N  -1  -1.000000  -1.000000  0.000000  0.000000  205.553784  5760.599555
G  5422  89655.708614  1.052901  N  -1  -1.000000  -1.000000  0.000000  0.000000  11476.752918  0.000000
G  5435  74273.433808  0.880116  N  -1  -1.000000  -1.000000  0.000000  0.000000  11442.493954  0.000000
A  5450  54957.600000  0.623228  N  -1  -1.000000  -1.000000  8486.400000  0.000000  719.438243  0.000000
G  5461  36314.501770  0.419269  A  5458  29661.600000  0.342458  4080.000000  219.143967  5481.434229  0.000000
T  5474  33762.454343  0.398409  C  5469  31118.443266  0.367208  0.000000  2118.391678  0.000000  5188.354566
T  5483  37920.767929  0.476027  A  5485  26316.000000  0.370920  3304.800000  0.000000  0.000000  4806.857906
A  5498  39657.600000  0.558968  G  5497  18225.768813  0.256889  5630.400000  0.000000  3323.119502  0.000000
G  5511  48750.505677  0.728784  T  5508  5913.198218  0.088398  0.000000  0.000000  7674.007921  801.142984
A  5524  90412.800000  1.493050  G  5522  11236.940170  0.185563  12484.800000  0.000000  1987.019908  0.000000
A  5536  30518.400000  0.554921  G  5536  8598.999947  0.160362  6691.200000  0.000000  1815.725088  0.000000
G  5548  26139.589481  0.487475  A  5549  9016.800000  0.190748  2121.600000  0.000000  5481.434229  0.000000
G  5561  131006.278082  2.771402  N  -1  -1.000000  -1.000000  0.000000  0.000000  18568.358452  0.000000
T  5573  42346.129176  0.799828  N  -1  -1.000000  -1.000000  0.000000  0.000000  0.000000  5760.599555
T  5587  29413.392428  0.569113  N  -1  -1.000000  -1.000000  122.400000  0.000000  0.000000  5150.204900
T  5600  31778.671715  0.623199  A  5598  6568.800000  0.128818  938.400000  146.095978  0.000000  4501.660579
C  5611  32688.975027  0.643555  G  5610  13223.960078  0.260342  0.000000  4638.547294  2192.573692  0.000000
A  5623  95716.800000  1.904007  N  -1  -1.000000  -1.000000  12362.400000  0.000000  0.000000  0.000000
G  5636  26516.438085  0.474549  N  -1  -1.000000  -1.000000  2040.000000  0.000000  3768.486033  0.000000
A  5649  70176.000000  1.307942  G  5647  5824.023869  0.108548  9261.600000  0.000000  1849.984052  0.000000
T  5661  49480.116704  0.958359  G  5660  33333.971907  0.645630  0.000000  0.000000  5961.059724  6409.143875
G  5674  53443.983736  0.998463  N  -1  -1.000000  -1.000000  0.000000  0.000000  7023.087606  1335.238307
A  5686  76010.400000  1.351136  T  5685  9194.069488  0.163430  9261.600000  73.047989  0.000000  1640.435635
C  5697  78161.348108  1.539910  N  -1  -1.000000  -1.000000  122.400000  10884.150344  0.000000  76.299332
A  5710  36189.600000  0.666002  N  -1  -1.000000  -1.000000  5181.600000  3469.779472  0.000000  0.000000
C  5721  63734.370303  1.158465  A  5722  6854.400000  0.117749  1958.400000  8948.378639  0.000000  0.000000
G  5736  48716.246714  0.836879  N  -1  -1.000000  -1.000000  0.000000  0.000000  6337.908328  0.000000
T  5749  39523.053898  0.660760  A  5749  17258.400000  0.288531  2815.200000  0.000000  68.517928  5073.905568
G  5762  54163.421979  0.999414  T  5761  12246.042762  0.225962  0.000000  0.000000  6954.569679  1869.333630
A  5775  59404.800000  1.042924  G  5773  5344.398374  0.093827  7507.200000  0.000000  2329.609547  0.000000
G  5786  33025.641232  0.590981  A  5786  15259.200000  0.273057  3549.600000  0.000000  5138.844590  0.000000
C  5798  96861.633263  1.785886  N  -1  -1.000000  -1.000000  0.000000  11468.534255  0.000000  0.000000
A  5811  54386.400000  0.928427  N  -1  -1.000000  -1.000000  6772.800000  292.191956  0.000000  0.000000
T  5824  65617.425390  1.163086  C  5820  26370.323988  0.467420  0.000000  2410.583633  0.000000  9079.620490
T  5838  45817.748775  0.830600  G  5836  11099.904314  0.201222  0.000000  0.000000  1233.322702  6180.245880
C  5849  42294.785565  0.753581  T  5848  9728.164811  0.173330  0.000000  5040.311233  0.000000  2288.979955
A  5860  45451.200000  0.841983  G  5861  14183.211068  0.264342  6487.200000  219.143967  1918.501980  190.748330
T  5873  79465.754120  1.481061  A  5874  11791.200000  0.204534  2284.800000  0.000000  0.000000  10185.960802
T  5887  46542.592428  0.807346  G  5886  11990.637377  0.207994  0.000000  0.000000  1747.207161  6866.939866
C  5898  64318.754214  1.130645  N  -1  -1.000000  -1.000000  0.000000  8144.850761  0.000000  114.448998
A  5909  49327.200000  0.859685  N  -1  -1.000000  -1.000000  6650.400000  511.335922  0.000000  0.000000
A  5921  33048.000000  0.560056  T  5921  16289.907350  0.309535  5344.800000  0.000000  0.000000  2670.476615
T  5935  70920.228953  1.347602  N  -1  -1.000000  -1.000000  0.000000  0.000000  0.000000  9155.919822
C  5948  53215.459904  0.980381  N  -1  -1.000000  -1.000000  0.000000  6939.558944  0.000000  38.149666
A  5958  50469.600000  0.951535  N  -1  -1.000000  -1.000000  6976.800000  474.811928  0.000000  0.000000
A  5970  35414.400000  0.661885  T  5972  25483.976837  0.482492  5548.800000  0.000000  102.776892  2823.075278
G  5982  33333.971907  0.631118  T  5986  13123.485078  0.254303  0.000000  0.000000  5549.952157  1869.333630
G  5996  115692.521204  2.241860  N  -1  -1.000000  -1.000000  0.000000  1716.627739  14868.390347  38.149666
C  6008  30314.915388  0.548902  A  6010  5100.000000  0.095139  816.000000  4602.023300  582.402387  0.000000
C  6022  74581.996653  1.391312  N  -1  -1.000000  -1.000000  1305.600000  9496.238555  0.000000  0.000000
A  6033  40065.600000  0.733375  T  6033  17091.050334  0.318235  5263.200000  693.955894  0.000000  2403.428953
G  6047  34053.410150  0.634075  C  6046  10153.670455  0.189061  0.000000  1643.579750  4453.665311  0.000000
A  6060  89637.600000  1.665934  N  -1  -1.000000  -1.000000  10689.600000  0.000000  0.000000  0.000000
T  6072  51387.600000  0.922944  N  -1  -1.000000  -1.000000  1754.400000  0.000000  0.000000  6256.545212
A  6082  21664.800000  0.390391  G  6082  9112.884406  0.173200  3672.000000  0.000000  1884.243016  190.748330
G  6095  38404.298570  0.729916  A  6093  34516.800000  0.656029  5793.600000  0.000000  5412.916302  0.000000
A  6107  40106.400000  0.757959  C  6107  8510.090705  0.158797  4773.600000  1387.911789  308.330675  0.000000
G  6119  45324.609284  0.845752  C  6121  26516.419966  0.569581  0.000000  2885.395561  6920.310715  0.000000
G  6132  78864.134975  1.694031  A  6132  8568.000000  0.184043  1428.000000  36.523994  11853.601521  0.000000
G  6146  70710.501559  1.375449  N  -1  -1.000000  -1.000000  0.000000  0.000000  9661.027829  0.000000
A  6159  71889.600000  1.408995  N  -1  -1.000000  -1.000000  9506.400000  0.000000  137.035856  0.000000
T  6171  69775.738976  1.287273  N  -1  -1.000000  -1.000000  0.000000  0.000000  0.000000  7782.531849
G  6184  45941.270635  0.795155  N  -1  -1.000000  -1.000000  1020.000000  0.000000  5961.059724  0.000000
A  6195  80580.000000  1.508794  N  -1  -1.000000  -1.000000  10322.400000  0.000000  205.553784  0.000000
T  6207  27582.208463  0.489688  N  -1  -1.000000  -1.000000  1142.400000  0.000000  0.000000  3891.265924
T  6222  13810.179065  0.242633  G  6218  12504.521836  0.219694  0.000000  0.000000  1987.019908  2441.578619
G  6232  29565.485875  0.542900  T  6233  5379.102895  0.100724  0.000000  0.000000  4042.557744  1793.034298
T  6247  24110.588864  0.451472  G  6246  18294.286741  0.342561  0.000000  0.000000  2603.681259  3395.320267
C  6260  28598.287649  0.557657  A  6258  5834.400000  0.113769  856.800000  3396.731483  0.000000  0.000000
T  6272  66685.616036  1.441652  N  -1  -1.000000  -1.000000  0.000000  182.619972  0.000000  8507.375501
T  6285  36127.733630  0.787888  G  6283  14662.836564  0.319772  0.000000  182.619972  1747.207161  5455.402227
T  6299  50014.212027  1.182992  A  6296  6854.400000  0.162128  897.600000  255.667961  0.000000  5722.449889
C  6309  24726.744238  0.613543  N  -1  -1.000000  -1.000000  0.000000  3725.447433  0.000000  1030.040980
C  6323  58073.151165  1.521032  N  -1  -1.000000  -1.000000  0.000000  6683.890983  0.000000  305.197327
T  6334  62260.254788  1.732849  N  -1  -1.000000  -1.000000  0.000000  657.431900  0.000000  8431.076169
T  6348  63442.894432  1.610339  N  -1  -1.000000  -1.000000  0.000000  0.000000  0.000000  8888.872160
A  6359  37984.800000  0.856275  C  6358  5843.839111  0.131735  5385.600000  840.051872  0.000000  0.000000
A  6370  25377.600000  0.561421  N  -1  -1.000000  -1.000000  4528.800000  0.000000  0.000000  839.292650
T  6383  60352.771492  1.331435  N  -1  -1.000000  -1.000000  0.000000  0.000000  0.000000  7668.082851
A  6394  29131.200000  0.600587  N  -1  -1.000000  -1.000000  3876.000000  0.000000  0.000000  1449.687305
G  6407  25728.481914  0.574949  C  6408  4894.215255  0.111972  0.000000  767.003883  3288.860538  0.000000
A  6420  51040.800000  1.167736  C  6422  17312.373366  0.395152  5916.000000  2118.391678  137.035856  0.000000
T  6433  53295.083296  1.216453  N  -1  -1.000000  -1.000000  0.000000  73.047989  0.000000  6943.239198
A  6443  20155.200000  0.431878  N  -1  -1.000000  -1.000000  2733.600000  0.000000  0.000000  2098.231626
T  6455  53066.185301  1.237640  N  -1  -1.000000  -1.000000  448.800000  0.000000  0.000000  5951.347884
T  6469  22622.751893  0.539183  N  -1  -1.000000  -1.000000  326.400000  0.000000  0.000000  3891.265924
T  6481  33457.257016  0.883349  N  -1  -1.000000  -1.000000  0.000000  0.000000  102.776892  5035.755902
T  6495  10948.954120  0.292575  N  -1  -1.000000  -1.000000  530.400000  36.523994  0.000000  2479.728285
C  6507  26552.943960  0.737994  N  -1  -1.000000  -1.000000  0.000000  3433.255478  1164.804774  0.000000
A  6518  61852.800000  1.897332  N  -1  -1.000000  -1.000000  7466.400000  219.143967  0.000000  0.000000
T  6530  76718.978174  2.138684  N  -1  -1.000000  -1.000000  0.000000  0.000000  0.000000  9041.470824
A  6542  35740.800000  0.872342  N  -1  -1.000000  -1.000000  5467.200000  0.000000  0.000000  0.000000
A  6553  18319.200000  0.464470  N  -1  -1.000000  -1.000000  3876.000000  0.000000  0.000000  419.646325
A  6566  21787.200000  0.606151  N  -1  -1.000000  -1.000000  3304.800000  0.000000  0.000000  114.448998
T  6580  40781.992873  1.129485  N  -1  -1.000000  -1.000000  0.000000  109.571983  0.000000  4883.157238
C  6592  30497.535360  0.874399  N  -1  -1.000000  -1.000000  0.000000  3579.351455  0.000000  228.897996
A  6602  28764.000000  0.806488  C  6607  4748.119278  0.134903  4488.000000  1314.863800  0.000000  0.000000
A  6615  35128.800000  0.998078  N  -1  -1.000000  -1.000000  5630.400000  36.523994  0.000000  0.000000
T  6628  66990.813363  1.780987  N  -1  -1.000000  -1.000000  0.000000  0.000000  0.000000  7553.633853
T  6642  20333.771938  0.488110  N  -1  -1.000000  -1.000000  244.800000  0.000000  0.000000  3280.871269
A  6652  36189.600000  0.964894  N  -1  -1.000000  -1.000000  4692.000000  0.000000  0.000000  0.000000
G  6665  20692.414216  0.618545  N  -1  -1.000000  -1.000000  285.600000  0.000000  2329.609547  0.000000
A  6679  36964.800000  1.157011  N  -1  -1.000000  -1.000000  4936.800000  0.000000  548.143423  724.843653
G  6690  36862.645193  1.090189  C  6690  7304.798889  0.216034  0.000000  1132.243828  5549.952157  0.000000
G  6704  87600.170778  2.480141  N  -1  -1.000000  -1.000000  448.800000  182.619972  9215.661298  0.000000
C  6715  49197.820515  1.229870  N  -1  -1.000000  -1.000000  122.400000  5259.455200  1301.840629  0.000000
T  6729  96442.355457  2.303239  N  -1  -1.000000  -1.000000  0.000000  328.715950  239.812748  9575.566147
A  6740  20604.000000  0.423599  N  -1  -1.000000  -1.000000  2815.200000  0.000000  68.517928  2556.027617
G  6754  20589.637324  0.436334  A  6751  5018.400000  0.106349  1346.400000  0.000000  2500.904367  0.000000
A  6767  40392.000000  0.949334  N  -1  -1.000000  -1.000000  4977.600000  0.000000  1336.099593  0.000000
G  6779  46866.262661  1.051909  N  -1  -1.000000  -1.000000  1754.400000  0.000000  4796.254951  0.000000
A  6792  48021.600000  1.052616  N  -1  -1.000000  -1.000000  5752.800000  0.000000  2398.127475  0.000000
T  6803  31435.324722  0.650106  G  6803  29154.378307  0.602933  0.000000  255.667961  3425.896393  4120.163920
A  6814  16075.200000  0.336293  N  -1  -1.000000  -1.000000  2366.400000  1935.771705  308.330675  0.000000
C  6824  79951.023836  1.748617  T  6828  8583.674833  0.190928  0.000000  8473.566711  0.000000  457.795991
A  6838  39576.000000  0.880298  N  -1  -1.000000  -1.000000  4814.400000  438.287933  0.000000  0.000000
T  6850  37730.019599  0.857591  N  -1  -1.000000  -1.000000  0.000000  0.000000  445.366531  5226.504232
T  6863  21974.207572  0.576386  N  -1  -1.000000  -1.000000  367.200000  0.000000  171.294820  3357.170601
T  6876  12207.893096  0.319068  G  6876  11271.199134  0.294585  0.000000  0.000000  1541.653377  1983.782628
A  6889  64096.800000  1.712767  N  -1  -1.000000  -1.000000  6609.600000  0.000000  0.000000  0.000000
A  6899  34435.200000  0.865349  N  -1  -1.000000  -1.000000  5875.200000  0.000000  0.000000  114.448998
A  6912  34557.600000  0.896428  N  -1  -1.000000  -1.000000  5916.000000  0.000000  0.000000  0.000000
A  6925  37332.000000  1.003442  C  6924  19869.052977  0.534057  3998.400000  2301.011650  0.000000  0.000000
T  6938  22508.302895  0.595559  N  -1  -1.000000  -1.000000  285.600000  0.000000  0.000000  3051.973274
T  6950  31893.120713  0.829753  N  -1  -1.000000  -1.000000  0.000000  0.000000  0.000000  5455.402227
T  6961  13123.485078  0.390219  N  -1  -1.000000  -1.000000  0.000000  0.000000  0.000000  4387.211581
T  6975  36509.230290  1.178254  N  -1  -1.000000  -1.000000  0.000000  0.000000  0.000000  4310.912249
C  6988  17275.849372  0.559745  N  -1  -1.000000  -1.000000  652.800000  2264.487655  34.258964  0.000000
T  7000  40934.591537  1.346801  A  6997  3264.000000  0.107389  775.200000  0.000000  0.000000  5417.252561
T  7014  34945.093987  1.050455  N  -1  -1.000000  -1.000000  816.000000  0.000000  0.000000  4577.959911
C  7026  13623.449927  0.448857  A  7021  5916.000000  0.194916  1142.400000  1972.295700  0.000000  0.000000
A  7036  28641.600000  1.013135  T  7043  3738.667261  0.135073  3712.800000  0.000000  0.000000  267.047661
T  7048  49556.416036  1.790419  N  -1  -1.000000  -1.000000  0.000000  0.000000  0.000000  6790.640535
C  7061  17093.229399  0.591438  N  -1  -1.000000  -1.000000  0.000000  2264.487655  0.000000  228.897996
A  7072  32558.400000  1.148055  N  -1  -1.000000  -1.000000  4284.000000  0.000000  0.000000  76.299332
A  7084  27132.000000  0.954474  N  -1  -1.000000  -1.000000  3916.800000  511.335922  0.000000  0.000000
C  7095  37692.762265  1.263713  T  7098  2823.075278  0.094274  81.600000  5149.883216  0.000000  381.496659
T  7110  55240.716258  1.844718  N  -1  -1.000000  -1.000000  0.000000  0.000000  0.000000  7362.885523
T  7124  20486.370601  0.607151  N  -1  -1.000000  -1.000000  571.200000  511.335922  0.000000  3433.469933
A  7134  68340.000000  2.156040  N  -1  -1.000000  -1.000000  7466.400000  182.619972  0.000000  0.000000
C  7144  47554.240765  1.357277  T  7145  2708.626281  0.070483  1428.000000  5807.315116  0.000000  572.244989
C  7158  54712.943676  1.423720  N  -1  -1.000000  -1.000000  285.600000  6756.938972  0.000000  0.000000
A  7169  57242.400000  1.394907  N  -1  -1.000000  -1.000000  6487.200000  620.907906  0.000000  0.000000
T  7182  43528.768820  1.041226  N  -1  -1.000000  -1.000000  1591.200000  0.000000  205.553784  4921.306904
G  7195  53306.947881  1.199287  C  7192  5478.599166  0.123256  40.800000  1497.483772  5755.505941  0.000000
C  7207  45143.657132  0.970336  T  7208  4310.912249  0.089207  0.000000  5551.647155  685.179279  648.544321
A  7219  27417.600000  0.567360  N  -1  -1.000000  -1.000000  3223.200000  182.619972  0.000000  724.843653
T  7232  45092.905122  0.953391  A  7234  8812.800000  0.190412  1754.400000  0.000000  0.000000  5493.551893
T  7245  26094.371492  0.563805  C  7241  13185.161994  0.284883  0.000000  1972.295700  0.000000  3586.068597
C  7257  42842.645482  0.914593  A  7265  5059.200000  0.114219  0.000000  5369.027183  0.000000  0.000000
T  7272  67601.208018  1.526205  N  -1  -1.000000  -1.000000  448.800000  0.000000  0.000000  5608.000891
C  7283  11030.246322  0.238243  T  7281  3395.320267  0.073336  0.000000  1753.151733  376.848603  2632.326949
T  7296  51082.402673  1.218276  G  7294  23022.023763  0.549056  0.000000  182.619972  2124.055764  5646.150557
T  7308  19799.676615  0.479248  A  7315  10159.200000  0.260885  122.400000  1278.339806  479.625495  3204.571938
G  7321  46455.155094  1.192957  A  7327  2529.600000  0.066123  1224.000000  0.000000  5310.139410  0.000000
A  7333  37780.800000  0.987579  T  7330  4349.061915  0.113683  4651.200000  182.619972  582.402387  610.394655
C  7343  43792.269337  1.167181  A  7351  3100.800000  0.079188  1428.000000  5989.935089  0.000000  190.748330
A  7358  51489.600000  1.314947  N  -1  -1.000000  -1.000000  4896.000000  474.811928  0.000000  0.000000
A  7365  13668.000000  0.343444  T  7368  7172.137194  0.186027  4692.000000  0.000000  0.000000  572.244989
A  7378  38433.600000  0.996872  N  -1  -1.000000  -1.000000  4692.000000  0.000000  0.000000  762.993318
T  7393  42689.476169  1.120068  N  -1  -1.000000  -1.000000  40.800000  0.000000  0.000000  4883.157238
C  7404  19175.097083  0.538292  N  -1  -1.000000  -1.000000  0.000000  2301.011650  0.000000  991.891314
T  7417  37081.475278  1.017698  G  7420  11236.940170  0.320720  0.000000  0.000000  1404.617521  4845.007572
T  7430  29527.841425  0.842773  A  7431  12770.400000  0.354640  1305.600000  36.523994  34.258964  4349.061915
T  7443  20524.520267  0.569978  A  7448  8445.600000  0.252738  408.000000  1862.723717  0.000000  3357.170601
C  7454  24032.788344  0.719194  N  -1  -1.000000  -1.000000  2080.800000  2848.871567  0.000000  0.000000
A  7464  51367.200000  1.603148  N  -1  -1.000000  -1.000000  6568.800000  255.667961  0.000000  0.000000
A  7475  39861.600000  1.215331  N  -1  -1.000000  -1.000000  6772.800000  0.000000  0.000000  0.000000
A  7488  41371.200000  1.307719  N  -1  -1.000000  -1.000000  5508.000000  0.000000  0.000000  38.149666
C  7500  66948.481814  1.945810  N  -1  -1.000000  -1.000000  367.200000  6720.414978  0.000000  0.000000
T  7514  71187.276615  1.910659  N  -1  -1.000000  -1.000000  0.000000  328.715950  0.000000  7553.633853
C  7524  21841.348677  0.544567  N  -1  -1.000000  -1.000000  0.000000  3031.491539  0.000000  2784.925612
T  7538  84234.462361  2.086335  N  -1  -1.000000  -1.000000  163.200000  36.523994  0.000000  8316.627171
A  7549  38229.600000  0.847857  N  -1  -1.000000  -1.000000  4692.000000  547.859917  0.000000  1525.986637
T  7562  46504.442762  1.011849  N  -1  -1.000000  -1.000000  2488.800000  0.000000  0.000000  5493.551893
G  7574  32340.461953  0.666019  A  7571  5304.000000  0.109230  2733.600000  0.000000  3699.968105  0.000000
A  7585  60343.200000  1.221804  N  -1  -1.000000  -1.000000  7874.400000  0.000000  342.589639  0.000000
A  7597  14239.200000  0.283163  C  7597  11030.246322  0.231125  5100.000000  1424.435783  0.000000  0.000000
G  7609  20555.378360  0.430714  N  -1  -1.000000  -1.000000  571.200000  0.000000  2569.422295  1030.040980
C  7621  6136.031066  0.134437  N  -1  -1.000000  -1.000000  0.000000  986.147850  411.107567  1754.884633
T  7635  27124.412472  0.685633  N  -1  -1.000000  -1.000000  0.000000  0.000000  0.000000  4654.259243
A  7647  5304.000000  0.150875  N  -1  -1.000000  -1.000000  693.600000  0.000000  0.000000  2937.524276
T  7659  37730.019599  1.126232  N  -1  -1.000000  -1.000000  0.000000  0.000000  34.258964  4654.259243
G  7674  53341.206845  1.848872  A  7680  3916.800000  0.129004  40.800000  0.000000  4624.960131  0.000000
T  7685  6142.096214  0.202297  A  7685  4692.000000  0.154536  1591.200000  0.000000  822.215134  915.591982
C  7696  9569.286544  0.363497  C  7702  10482.386405  0.435884  979.200000  1972.295700  0.000000  0.000000
G  7711  31723.800602  1.319160  N  -1  -1.000000  -1.000000  0.000000  0.000000  3288.860538  0.000000
T  7722  11101.552784  0.523991  N  -1  -1.000000  -1.000000  0.000000  0.000000  479.625495  1831.183964
T  7736  32236.467706  1.544426  C  7741  2702.775589  0.122625  0.000000  73.047989  0.000000  3586.068597
C  7745  9240.570594  0.419247  N  -1  -1.000000  -1.000000  0.000000  2264.487655  0.000000  1373.387973
C  7759  44924.513165  2.009925  N  -1  -1.000000  -1.000000  0.000000  4309.831344  0.000000  534.095323
A  7770  26234.400000  1.087150  G  7773  5789.764905  0.220777  2774.400000  730.479889  959.250990  0.000000
T  7782  41926.482851  1.598759  N  -1  -1.000000  -1.000000  0.000000  0.000000  376.848603  5684.300223
G  7796  46832.003697  1.757692  C  7794  3798.495422  0.142564  0.000000  511.335922  3699.968105  76.299332
A  7809  34394.400000  1.323212  N  -1  -1.000000  -1.000000  3712.800000  0.000000  1438.876485  0.000000
G  7821  17163.740931  0.595584  N  -1  -1.000000  -1.000000  40.800000  0.000000  2158.314728  76.299332
A  7834  45859.200000  1.550460  T  7832  3433.469933  0.116082  4896.000000  0.000000  0.000000  495.945657
A  7843  27866.400000  0.899168  C  7847  1789.675728  0.054784  3998.400000  584.383911  0.000000  0.000000
G  7857  29736.780694  0.910278  C  7857  11322.438277  0.346592  0.000000  1534.007767  3323.119502  0.000000
T  7870  10071.511804  0.310678  N  -1  -1.000000  -1.000000  163.200000  109.571983  548.143423  1640.435635
G  7884  48681.987750  1.497864  T  7881  14000.927394  0.430784  122.400000  0.000000  4316.629456  1564.136303
A  7893  27213.600000  0.827748  N  -1  -1.000000  -1.000000  3182.400000  0.000000  2295.350584  0.000000
A  7904  50918.400000  1.544170  N  -1  -1.000000  -1.000000  4406.400000  0.000000  137.035856  0.000000
C  7917  43098.313443  1.272320  G  7919  3425.896393  0.102264  163.200000  4273.307350  411.107567  0.000000
T  7932  34525.447661  1.030597  A  7931  3264.000000  0.097431  1795.200000  146.095978  0.000000  3624.218263
A  7939  33252.000000  0.992196  N  -1  -1.000000  -1.000000  3957.600000  0.000000  0.000000  1793.034298
A  7956  8445.600000  0.240462  N  -1  -1.000000  -1.000000  1958.400000  0.000000  1164.804774  0.000000
G  7967  20418.342504  0.650659  N  -1  -1.000000  -1.000000  0.000000  219.143967  2192.573692  228.897996
C  7979  21330.012755  0.696236  G  7976  2877.752970  0.093933  0.000000  3141.063522  1267.581666  0.000000
C  7993  28890.479605  0.969625  N  -1  -1.000000  -1.000000  163.200000  3871.543411  0.000000  76.299332
T  8005  31778.671715  1.003196  N  -1  -1.000000  -1.000000  0.000000  1278.339806  0.000000  3624.218263
C  8014  31008.871282  1.034074  N  -1  -1.000000  -1.000000  0.000000  3214.111511  0.000000  1068.190646
A  8028  28315.200000  0.932445  T  8028  3814.966592  0.135733  2774.400000  146.095978  0.000000  953.741648
G  8035  5824.023869  0.207214  A  8036  3223.200000  0.132212  1876.800000  0.000000  1199.063738  457.795991
G  8053  56801.362202  2.329943  N  -1  -1.000000  -1.000000  81.600000  0.000000  4693.478059  0.000000
T  8064  12932.736748  0.486075  N  -1  -1.000000  -1.000000  0.000000  36.523994  1233.322702  1640.435635
C  8074  5222.931205  0.212534  A  8074  2121.600000  0.086333  979.200000  1095.719833  0.000000  190.748330
A  8086  15340.800000  0.632551  C  8087  11870.298194  0.469848  2121.600000  1168.767822  0.000000  0.000000
G  8101  16101.713049  0.678124  T  8101  5417.252561  0.218152  0.000000  73.047989  1918.501980  1106.340312
T  8113  16518.805345  0.711353  C  8111  2301.011650  0.092661  40.800000  438.287933  0.000000  1945.632962
A  8123  17829.600000  0.811007  N  -1  -1.000000  -1.000000  2978.400000  0.000000  0.000000  114.448998
A  8134  17707.200000  0.860007  N  -1  -1.000000  -1.000000  3549.600000  0.000000  205.553784  0.000000
A  8146  13219.200000  0.686375  G  8145  8393.446164  0.384348  3304.800000  0.000000  1336.099593  0.000000
A  8160  19584.000000  1.103334  T  8160  1220.789310  0.063629  3060.000000  0.000000  68.517928  610.394655
G  8171  19150.760839  1.001303  A  8170  1142.400000  0.059543  1060.800000  0.000000  1781.466125  0.000000
A  8184  48837.600000  3.179371  N  -1  -1.000000  -1.000000  5140.800000  0.000000  0.000000  76.299332
T  8197  18960.383964  1.000481  A  8191  2652.000000  0.134467  285.600000  0.000000  890.733062  2174.530958
G  8206  23672.944078  1.164720  N  -1  -1.000000  -1.000000  0.000000  0.000000  2329.609547  686.693987
A  8217  23745.600000  1.122287  G  8214  2774.976079  0.131153  3508.800000  0.000000  822.215134  0.000000
A  8227  24194.400000  1.103628  N  -1  -1.000000  -1.000000  4855.200000  0.000000  0.000000  0.000000
A  8235  18237.600000  0.803767  A  8239  4284.000000  0.188465  4610.400000  0.000000  0.000000  0.000000
A  8253  40881.600000  1.798498  N  -1  -1.000000  -1.000000  3835.200000  0.000000  0.000000  0.000000
G  8269  42035.748746  1.678180  N  -1  -1.000000  -1.000000  40.800000  0.000000  4076.816708  0.000000
T  8283  7782.531849  0.278644  A  8283  3264.000000  0.116863  856.800000  0.000000  1096.286846  1335.238307
G  8293  40117.246766  1.499715  C  8296  2227.963661  0.077235  0.000000  255.667961  3699.968105  610.394655
C  8305  16253.177527  0.563435  G  8301  2363.868511  0.081946  0.000000  2702.775589  1370.358557  0.000000
C  8315  18846.381133  0.736528  A  8320  1917.600000  0.074974  489.600000  3214.111511  102.776892  0.000000
T  8329  22470.153229  0.878539  N  -1  -1.000000  -1.000000  326.400000  219.143967  0.000000  2937.524276
T  8341  7401.035189  0.290733  A  8345  6650.400000  0.279169  448.800000  0.000000  0.000000  2670.476615
C  8359  17531.517333  0.735938  T  8350  686.693987  0.028826  0.000000  2520.155617  548.143423  0.000000
C  8367  23083.164488  0.996868  G  8363  7057.346570  0.296252  81.600000  3177.587517  822.215134  0.000000
A  8376  14116.800000  0.597151  C  8373  1387.911789  0.058535  1428.000000  511.335922  137.035856  152.598664
T  8388  46733.340757  2.229243  G  8389  14011.916249  0.586664  0.000000  0.000000  1096.286846  4120.163920
C  8400  19102.049094  0.891223  N  -1  -1.000000  -1.000000  0.000000  2520.155617  239.812748  457.795991
T  8414  22279.404900  0.987322  C  8409  3506.303467  0.162399  0.000000  1022.671844  102.776892  2288.979955
G  8426  23878.497862  1.149015  T  8421  4997.606236  0.216906  0.000000  0.000000  3186.083646  1030.040980
G  8435  33059.900196  1.534513  N  -1  -1.000000  -1.000000  0.000000  0.000000  3494.414321  419.646325
A  8450  21991.200000  0.957572  C  8451  1314.863800  0.056163  2448.000000  365.239944  68.517928  0.000000
T  8462  18731.485969  0.817337  C  8459  1972.295700  0.084244  612.000000  1132.243828  0.000000  1983.782628
C  8473  8327.470733  0.346246  T  8479  2403.428953  0.103908  1183.200000  2154.915672  0.000000  228.897996
A  8484  18278.400000  0.790235  T  8491  2670.476615  0.117902  2815.200000  620.907906  0.000000  1487.836971
T  8499  34639.896659  1.529365  C  8495  2337.535644  0.103203  0.000000  255.667961  0.000000  4005.714922
T  8510  24720.983519  1.000762  C  8516  913.099861  0.040580  0.000000  73.047989  0.000000  3319.020935
C  8522  11724.202216  0.521054  G  8524  7057.346570  0.324278  163.200000  1570.531761  1096.286846  0.000000
A  8531  19053.600000  0.875498  G  8533  4590.701167  0.214112  2080.800000  328.715950  993.509954  0.000000
T  8545  24225.037862  1.129869  A  8548  2040.000000  0.094993  816.000000  0.000000  548.143423  2556.027617
G  8555  23364.613403  1.087980  N  -1  -1.000000  -1.000000  122.400000  0.000000  3391.637429  839.292650
G  8570  11887.860485  0.579735  C  8568  1095.719833  0.053435  81.600000  255.667961  4076.816708  0.000000
G  8583  16307.266832  0.836469  A  8579  5100.000000  0.261599  612.000000  328.715950  2569.422295  0.000000
C  8592  27721.711782  1.439870  T  8592  3319.020935  0.156613  0.000000  2666.251594  479.625495  686.693987
T  8606  33838.753675  1.596743  N  -1  -1.000000  -1.000000  0.000000  365.239944  0.000000  3662.367929
T  8619  12207.893096  0.536649  C  8617  2447.107628  0.107572  0.000000  328.715950  239.812748  2174.530958
G  8634  35320.991816  1.722539  A  8627  3672.000000  0.179076  163.200000  0.000000  4145.334636  190.748330
G  8649  18054.473993  0.837204  C  8650  986.147850  0.044424  0.000000  803.527878  3117.565718  0.000000
C  8654  9094.474616  0.409694  G  8662  9318.438190  0.439499  0.000000  1387.911789  2089.796800  0.000000
A  8665  11464.800000  0.540734  G  8668  2535.163331  0.127226  1346.400000  0.000000  1438.876485  0.000000
T  8679  22737.200891  1.141066  C  8687  8911.854644  0.448652  0.000000  146.095978  822.215134  2746.775947
T  8691  12360.491759  0.622270  N  -1  -1.000000  -1.000000  0.000000  767.003883  102.776892  2517.877951
A  8702  17176.800000  0.862687  N  -1  -1.000000  -1.000000  1754.400000  0.000000  0.000000  1831.183964
T  8713  29527.841425  1.476558  T  8719  3967.565256  0.196624  0.000000  0.000000  0.000000  3624.218263
G  8731  3974.039816  0.196946  N  -1  -1.000000  -1.000000  0.000000  2666.251594  1336.099593  0.000000
C  8737  37290.998326  2.169103  G  8742  2706.458151  0.137381  0.000000  3725.447433  959.250990  0.000000
A  8751  24888.000000  1.263337  A  8758  17380.800000  0.931596  3100.800000  584.383911  0.000000  0.000000
A  8767  5793.600000  0.310534  N  -1  -1.000000  -1.000000  2937.600000  0.000000  0.000000  0.000000
A  8782  11628.000000  0.667094  C  8788  2885.395561  0.160172  2407.200000  73.047989  0.000000  534.095323
C  8793  14207.833838  0.803421  A  8793  979.200000  0.054357  979.200000  2301.011650  0.000000  0.000000
C  8807  32141.115110  1.789746  T  8806  3204.571938  0.172980  0.000000  3433.255478  0.000000  686.693987
T  8819  25712.874833  1.360551  C  8814  2045.343689  0.099321  0.000000  1095.719833  0.000000  3051.973274
T  8832  12970.886414  0.641041  C  8834  4163.735367  0.198728  0.000000  876.575867  308.330675  2288.979955
G  8844  31278.434071  1.578641  T  8837  1907.483296  0.091041  612.000000  0.000000  2877.752970  0.000000
A  8850  7629.600000  0.381698  T  8859  1564.136303  0.077539  693.600000  0.000000  1712.948197  38.149666
T  8866  3624.218263  0.178058  N  -1  -1.000000  -1.000000  856.800000  0.000000  0.000000  1220.789310
A  8877  21338.400000  1.256127  N  -1  -1.000000  -1.000000  2896.800000  0.000000  0.000000  114.448998
T  8888  26056.221826  1.566585  C  8889  5040.311233  0.242495  408.000000  840.051872  0.000000  2975.673942
A  8898  17625.600000  0.944629  C  8899  3469.779472  0.172979  1672.800000  840.051872  0.000000  534.095323
G  8915  7948.079633  0.412705  N  -1  -1.000000  -1.000000  0.000000  401.763939  1301.840629  114.448998
C  8923  11578.106238  0.621392  N  -1  -1.000000  -1.000000  0.000000  1716.627739  171.294820  38.149666
C  8936  26370.323988  1.590851  G  8933  2946.270898  0.151651  0.000000  3287.159500  685.179279  0.000000
A  8946  11260.800000  0.676650  N  -1  -1.000000  -1.000000  1876.800000  693.955894  34.258964  0.000000
A  8957  14443.200000  0.876888  N  -1  -1.000000  -1.000000  2488.800000  0.000000  0.000000  0.000000
C  8968  23229.260466  1.570876  A  8969  3100.800000  0.185144  938.400000  2666.251594  0.000000  0.000000
T  8982  34983.243653  2.139985  N  -1  -1.000000  -1.000000  0.000000  182.619972  0.000000  4043.864588
C  8996  7304.798889  0.374926  N  -1  -1.000000  -1.000000  40.800000  1132.243828  0.000000  305.197327
T  9006  22699.051225  1.255481  G  9012  3254.601574  0.183416  0.000000  0.000000  376.848603  2899.374610
G  9018  20897.967999  1.177732  N  -1  -1.000000  -1.000000  0.000000  474.811928  2466.645403  190.748330
C  9021  3214.111511  0.177855  C  9031  1972.295700  0.112074  0.000000  767.003883  2124.055764  76.299332
T  9037  5836.898886  0.331678  N  -1  -1.000000  -1.000000  0.000000  73.047989  0.000000  991.891314
T  9048  6294.694878  0.369755  C  9058  2921.919555  0.194581  448.800000  0.000000  0.000000  1297.088641
A  9061  15708.000000  1.046056  N  -1  -1.000000  -1.000000  1876.800000  401.763939  0.000000  0.000000
G  9071  6303.649364  0.407710  G  9081  31415.469927  2.144801  0.000000  0.000000  1267.581666  190.748330
C  9089  20307.340910  1.386435  N  -1  -1.000000  -1.000000  0.000000  2227.963661  1541.653377  267.047661
A  9100  19176.000000  1.335843  T  9094  5226.504232  0.364088  2611.200000  36.523994  1062.027882  114.448998
G  9112  10894.350531  0.852837  T  9107  1793.034298  0.140362  122.400000  0.000000  1644.430269  114.448998
G  9123  5652.729049  0.430415  N  -1  -1.000000  -1.000000  0.000000  0.000000  1884.243016  76.299332
G  9136  7708.266885  0.674473  A  9140  1020.000000  0.100893  163.200000  0.000000  1610.171305  0.000000
G  9143  3391.637429  0.335487  A  9151  3060.000000  0.302149  612.000000  0.000000  1199.063738  0.000000
A  9160  26316.000000  2.598506  N  -1  -1.000000  -1.000000  2121.600000  0.000000  479.625495  0.000000
G  9172  10654.537783  0.875097  A  9169  5834.400000  0.479197  979.200000  0.000000  2158.314728  0.000000
G  9186  44605.171041  3.536935  N  -1  -1.000000  -1.000000  0.000000  219.143967  3665.709141  0.000000
C  9193  4821.167267  0.311024  G  9196  4282.370492  0.276263  163.200000  840.051872  2877.752970  0.000000
A  9207  9139.200000  0.595282  N  -1  -1.000000  -1.000000  1917.600000  255.667961  137.035856  0.000000
G  9222  1507.394413  0.105887  A  9221  897.600000  0.056865  408.000000  0.000000  376.848603  0.000000
N  9232  -1.000000  -1.000000  N  -1  -1.000000  -1.000000  0.000000  0.000000  513.884459  0.000000
N  9244  -1.000000  -1.000000  N  -1  -1.000000  -1.000000  81.600000  0.000000  34.258964  0.000000
A  9251  3468.000000  0.278129  N  -1  -1.000000  -1.000000  326.400000  0.000000  0.000000  0.000000
A  9265  734.400000  0.062628  N  -1  -1.000000  -1.000000  244.800000  0.000000  34.258964  0.000000
G  9277  4076.816708  0.362881  N  -1  -1.000000  -1.000000  0.000000  0.000000  719.438243  0.000000
N  9293  -1.000000  -1.000000  N  -1  -1.000000  -1.000000  0.000000  109.571983  239.812748  0.000000
C  9299  1424.435783  0.131026  N  -1  -1.000000  -1.000000  0.000000  182.619972  0.000000  0.000000
N  9316  -1.000000  -1.000000  N  -1  -1.000000  -1.000000  122.400000  0.000000  0.000000  0.000000
N  9328  -1.000000  -1.000000  N  -1  -1.000000  -1.000000  0.000000  0.000000  0.000000  0.000000
N  9339  -1.000000  -1.000000  N  -1  -1.000000  -1.000000  0.000000  0.000000  0.000000  0.000000
C  9353  949.623856  0.088960  N  -1  -1.000000  -1.000000  0.000000  182.619972  0.000000  0.000000
C  9359  1680.103744  0.206450  N  -1  -1.000000  -1.000000  0.000000  255.667961  0.000000  0.000000
T  9372  1640.435635  0.226560  N  -1  -1.000000  -1.000000  0.000000  36.523994  0.000000  343.346993
T  9384  6638.041871  1.187934  N  -1  -1.000000  -1.000000  0.000000  0.000000  0.000000  495.945657
T  9391  6638.041871  1.187934  N  -1  -1.000000  -1.000000  0.000000  0.000000  0.000000  495.945657
T  9396  1144.489978  0.517418  N  -1  -1.000000  -1.000000  0.000000  0.000000  0.000000  419.646325
T  9414  1220.789310  0.561119  N  -1  -1.000000  -1.000000  0.000000  0.000000  0.000000  190.748330
A  9434  3019.200000  1.547583  C  9435  620.907906  0.206052  530.400000  182.619972  0.000000  0.000000
T  9446  3090.122940  1.417882  N  -1  -1.000000  -1.000000  122.400000  73.047989  0.000000  267.047661
C  9455  949.623856  0.456391  N  -1  -1.000000  -1.000000  0.000000  474.811928  0.000000  190.748330
T  9468  2823.075278  1.388459  C  9467  1095.719833  0.508077  0.000000  365.239944  0.000000  419.646325
T  9481  2021.932294  0.910539  N  -1  -1.000000  -1.000000  0.000000  0.000000  0.000000  991.891314
T  9487  5722.449889  2.537929  N  -1  -1.000000  -1.000000  0.000000  0.000000  0.000000  1144.489978
T  9506  7896.980846  2.965476  N  -1  -1.000000  -1.000000  40.800000  0.000000  0.000000  801.142984
A  9519  2774.400000  0.889012  T  9513  1258.938976  0.403394  693.600000  219.143967  0.000000  38.149666
A  9531  4447.200000  1.450344  C  9529  2702.775589  0.881415  816.000000  913.099861  0.000000  76.299332
T  9542  5264.653898  1.549988  C  9537  4528.975311  1.333355  0.000000  292.191956  0.000000  877.442316
T  9552  5760.599555  1.515563  C  9552  2045.343689  0.538098  285.600000  365.239944  0.000000  1030.040980
A  9565  2080.800000  0.510613  C  9570  620.907906  0.156232  693.600000  255.667961  68.517928  152.598664
C  9577  3323.683494  0.836321  A  9573  1591.200000  0.400375  448.800000  1095.719833  0.000000  0.000000
C  9588  7633.514839  1.812507  T  9591  953.741648  0.203238  81.600000  1095.719833  0.000000  76.299332
T  9604  5455.402227  1.162549  G  9604  1644.430269  0.350421  244.800000  109.571983  548.143423  839.292650
G  9613  4179.593600  0.829948  A  9620  1917.600000  0.392807  652.800000  0.000000  1062.027882  0.000000
A  9625  6324.000000  1.295455  C  9621  876.575867  0.179561  1101.600000  73.047989  650.920315  0.000000
G  9640  2363.868511  0.500355  A  9636  1020.000000  0.215897  163.200000  0.000000  1164.804774  0.000000
G  9647  12093.414269  2.582225  A  9656  8445.600000  1.803293  448.800000  182.619972  1473.135449  0.000000
