# Supplementary material for: SNP-PHAGE – High throughput SNP discovery pipeline
Source: BMC Bioinformatics. 2006 Oct 23;7:468. doi: 10.1186/1471-2105-7-468 (PMC1626092; doi:10.1186/1471-2105-7-468)
Supplement: Additional file 2 — Test dataset. This compressed file contains test data for recreating the demo website. It contains the database table entries and chromatogram files to test for proper installation of all functionalities provided. [file 1471-2105-7-468-S2.gz › test_data/AfterAnalysisStore/poly_dir/A05_015471PI20933.b_34.ab1.poly]

A05_015471PI20933.b_34.ab1 37531.466667 37531.466667 39948.763636 38627.400000 40166.844444
A  9  1090502.400000  1.000000  N  -1  -1.000000  -1.000000  65280.000000  37564.570880  0.000000  4994.123532
C  20  1283366.732290  1.176858  G  17  10862.024681  0.099606  21746.400000  61329.911641  1149.630349  60996.928633
T  33  2549557.247628  2.148018  N  -1  -1.000000  -1.000000  0.000000  11767.676796  0.000000  60996.928633
A  41  291597.600000  0.177680  G  46  19543.715940  0.037476  48960.000000  0.000000  237.854555  60996.928633
N  53  -1.000000  -1.000000  N  -1  -1.000000  -1.000000  0.000000  0.000000  1149.630349  60996.928633
T  63  161603.737798  0.123952  N  -1  -1.000000  -1.000000  285.600000  804.955090  3924.600158  35111.357045
T  74  128017.303969  0.119050  N  -1  -1.000000  -1.000000  326.400000  0.000000  29454.322401  27639.233287
G  89  1329924.102174  1.449602  C  88  89311.683828  0.162248  367.200000  18935.610219  63427.881348  724.338528
T  95  238917.344840  0.244700  N  -1  -1.000000  -1.000000  408.000000  191.655974  63427.881348  50779.943087
C  107  84980.258818  0.096111  N  -1  -1.000000  -1.000000  19094.400000  19127.266193  17204.812816  0.000000
A  119  1126324.800000  1.416075  T  126  312342.397683  0.380914  65280.000000  61329.911641  0.000000  0.000000
C  131  1887351.368373  2.278092  A  134  583562.400000  0.578520  65280.000000  61329.911641  1585.697034  20319.601851
T  144  607643.778428  0.669090  N  -1  -1.000000  -1.000000  3631.200000  61329.911641  0.000000  60996.928633
T  156  137128.720184  0.163134  G  154  20455.491735  0.021298  0.000000  0.000000  3805.672881  37017.511064
C  168  134197.512910  0.223905  N  -1  -1.000000  -1.000000  0.000000  26180.206032  79.284852  0.000000
T  178  232055.190369  0.397621  N  -1  -1.000000  -1.000000  0.000000  229.987169  991.060646  52419.235544
A  187  197961.600000  0.322537  N  -1  -1.000000  -1.000000  42554.400000  38.331195  0.000000  0.000000
T  195  322749.998631  0.546428  N  -1  -1.000000  -1.000000  367.200000  0.000000  1070.345498  60996.928633
A  206  140229.600000  0.229837  N  -1  -1.000000  -1.000000  30926.400000  191.655974  0.000000  0.000000
A  215  183192.000000  0.372980  N  -1  -1.000000  -1.000000  35251.200000  153.324779  0.000000  0.000000
C  226  245741.289708  0.506072  N  -1  -1.000000  -1.000000  0.000000  46265.752094  0.000000  0.000000
A  234  219300.000000  0.437147  N  -1  -1.000000  -1.000000  41534.400000  996.611064  0.000000  0.000000
G  246  107391.331608  0.261319  N  -1  -1.000000  -1.000000  0.000000  0.000000  21050.128123  0.000000
A  262  176011.200000  0.755533  N  -1  -1.000000  -1.000000  37862.400000  0.000000  79.284852  36712.526421
T  276  1578371.774546  8.315987  A  272  89270.400000  0.216906  8160.000000  0.000000  2021.763718  60996.928633
A  290  179397.600000  0.537241  N  -1  -1.000000  -1.000000  34476.000000  0.000000  0.000000  47691.973575
C  297  232133.715563  0.685885  N  -1  -1.000000  -1.000000  1550.400000  52245.418479  0.000000  3659.815718
C  310  204036.949792  0.602854  N  -1  -1.000000  -1.000000  0.000000  46649.064042  0.000000  0.000000
C  321  165130.787094  0.505636  G  323  4043.527436  0.011775  0.000000  37947.882828  2735.327383  0.000000
C  331  123618.103152  0.375658  N  -1  -1.000000  -1.000000  0.000000  27751.785018  10901.667107  0.000000
G  341  328397.855682  1.016355  C  342  160569.374916  0.475038  81.600000  33539.795429  16848.030983  0.000000
A  353  172257.600000  0.519821  N  -1  -1.000000  -1.000000  38596.800000  0.000000  8523.121556  0.000000
A  362  162710.400000  0.492070  N  -1  -1.000000  -1.000000  34557.600000  651.630311  673.921239  0.000000
C  368  188474.484713  0.576949  N  -1  -1.000000  -1.000000  6487.200000  40822.722436  0.000000  0.000000
C  382  219714.408455  0.656289  N  -1  -1.000000  -1.000000  3549.600000  49753.890819  0.000000  0.000000
A  391  271564.800000  0.800714  N  -1  -1.000000  -1.000000  49531.200000  613.299116  0.000000  76.246161
T  399  335597.476724  1.609792  A  402  40228.800000  0.179519  16687.200000  20775.507569  0.000000  60996.928633
C  410  906264.438086  4.044151  T  412  218064.019864  0.748061  7466.400000  61329.911641  951.418220  29011.664181
T  423  146506.997961  0.502587  N  -1  -1.000000  -1.000000  0.000000  12610.963081  1387.484904  31642.156728
T  435  148908.752026  0.521111  N  -1  -1.000000  -1.000000  0.000000  0.000000  792.848517  29507.264226
G  448  208955.226617  0.735420  N  -1  -1.000000  -1.000000  0.000000  0.000000  44399.516944  0.000000
T  457  75293.083782  0.257268  N  -1  -1.000000  -1.000000  0.000000  0.000000  79.284852  20243.355690
C  471  106637.383866  0.398863  N  -1  -1.000000  -1.000000  0.000000  24340.308683  1030.703072  0.000000
A  479  138556.800000  0.531293  N  -1  -1.000000  -1.000000  31293.600000  0.000000  1308.200053  0.000000
G  489  157499.357873  0.615713  N  -1  -1.000000  -1.000000  326.400000  0.000000  34607.837761  0.000000
G  501  350399.402024  1.403965  N  -1  -1.000000  -1.000000  204.000000  0.000000  63427.881348  0.000000
G  512  218191.911839  0.847473  N  -1  -1.000000  -1.000000  40.800000  0.000000  49473.747452  0.000000
G  525  280549.447689  1.141738  N  -1  -1.000000  -1.000000  0.000000  38.331195  54429.050682  0.000000
A  539  195758.400000  1.068843  N  -1  -1.000000  -1.000000  44349.600000  344.980753  79.284852  0.000000
C  546  246047.939266  1.308244  N  -1  -1.000000  -1.000000  122.400000  48105.649444  0.000000  914.953929
T  558  203882.233957  1.030807  N  -1  -1.000000  -1.000000  0.000000  153.324779  0.000000  44299.019420
T  570  154741.583326  0.784369  N  -1  -1.000000  -1.000000  0.000000  0.000000  0.000000  30917.818201
A  580  179968.800000  0.876928  N  -1  -1.000000  -1.000000  35292.000000  0.000000  0.000000  0.000000
T  589  271588.824739  1.277707  N  -1  -1.000000  -1.000000  0.000000  0.000000  0.000000  52952.958670
A  600  92412.000000  0.409151  N  -1  -1.000000  -1.000000  21093.600000  0.000000  0.000000  0.000000
A  610  136516.800000  0.622358  N  -1  -1.000000  -1.000000  30885.600000  0.000000  0.000000  343.107724
A  621  125174.400000  0.632303  N  -1  -1.000000  -1.000000  27499.200000  0.000000  0.000000  228.738482
T  631  171020.138655  0.906480  N  -1  -1.000000  -1.000000  0.000000  383.311948  0.000000  37093.757225
A  641  128928.000000  0.725492  N  -1  -1.000000  -1.000000  25336.800000  114.993584  0.000000  0.000000
C  651  339806.041688  1.986844  N  -1  -1.000000  -1.000000  0.000000  61329.911641  0.000000  0.000000
A  661  176868.000000  0.980400  N  -1  -1.000000  -1.000000  34272.000000  0.000000  0.000000  76.246161
A  671  133293.600000  0.750094  N  -1  -1.000000  -1.000000  29212.800000  0.000000  0.000000  495.600045
A  684  149164.800000  0.849663  N  -1  -1.000000  -1.000000  33741.600000  38.331195  0.000000  152.492322
T  693  149442.475151  0.866447  N  -1  -1.000000  -1.000000  0.000000  114.993584  0.000000  32099.633693
T  705  101331.147692  0.632282  N  -1  -1.000000  -1.000000  0.000000  0.000000  0.000000  21844.525067
C  717  145466.884174  0.902655  N  -1  -1.000000  -1.000000  0.000000  28748.396082  0.000000  0.000000
A  725  178704.000000  1.102774  N  -1  -1.000000  -1.000000  34476.000000  0.000000  0.000000  0.000000
A  736  140964.000000  0.842066  N  -1  -1.000000  -1.000000  31946.400000  0.000000  0.000000  0.000000
C  745  231980.390783  1.411100  N  -1  -1.000000  -1.000000  0.000000  44502.517135  0.000000  0.000000
A  756  159324.000000  0.911975  N  -1  -1.000000  -1.000000  34884.000000  0.000000  0.000000  3316.707994
A  766  98695.200000  0.630021  T  766  84023.269192  0.564533  21175.200000  0.000000  0.000000  13724.308942
G  778  201343.880856  1.352784  T  777  183105.155141  1.230242  0.000000  0.000000  43804.880556  21539.540424
A  792  274584.000000  1.764206  T  790  34996.987803  0.224856  53774.400000  0.000000  0.000000  7052.769873
C  800  207716.744490  1.235059  N  -1  -1.000000  -1.000000  0.000000  41244.365579  0.000000  3240.461834
T  812  232131.436530  1.334004  N  -1  -1.000000  -1.000000  0.000000  0.000000  554.993962  49445.635273
T  824  110518.810067  0.590722  N  -1  -1.000000  -1.000000  0.000000  0.000000  356.781833  30079.110432
T  835  168542.138430  0.918004  N  -1  -1.000000  -1.000000  81.600000  0.000000  1070.345498  36293.172537
G  848  260490.380213  1.426719  N  -1  -1.000000  -1.000000  0.000000  0.000000  51455.868744  76.246161
T  858  93592.162372  0.481113  N  -1  -1.000000  -1.000000  0.000000  153.324779  237.854555  21348.925022
T  870  124243.119010  0.687589  N  -1  -1.000000  -1.000000  0.000000  383.311948  396.424258  28439.817975
T  881  111281.271675  0.628049  N  -1  -1.000000  -1.000000  0.000000  459.974337  0.000000  24322.525293
C  891  97514.559510  0.546470  N  -1  -1.000000  -1.000000  0.000000  21503.800269  0.000000  0.000000
C  902  189509.426972  1.127620  N  -1  -1.000000  -1.000000  0.000000  41551.015137  79.284852  0.000000
C  913  174981.904152  1.096694  N  -1  -1.000000  -1.000000  0.000000  34383.081714  277.496981  0.000000
A  922  198165.600000  1.268012  N  -1  -1.000000  -1.000000  38229.600000  0.000000  158.569703  0.000000
C  931  197712.302654  1.293218  N  -1  -1.000000  -1.000000  0.000000  44502.517135  0.000000  0.000000
C  944  236541.802962  1.463719  N  -1  -1.000000  -1.000000  979.200000  46725.726432  792.848517  0.000000
G  957  256486.495203  1.523050  C  963  3334.813945  0.019850  612.000000  613.299116  49989.098988  266.861563
G  968  221244.378629  1.316908  C  973  91151.581177  0.504246  0.000000  6707.959086  43685.953279  609.969286
T  979  91037.915985  0.503617  C  984  39634.455398  0.223359  0.000000  8356.200461  198.212129  19519.017163
T  992  167894.046063  0.946161  N  -1  -1.000000  -1.000000  0.000000  843.286285  158.569703  33014.587623
A  1000  75031.200000  0.409763  N  -1  -1.000000  -1.000000  20236.800000  804.955090  0.000000  0.000000
T  1011  312647.382326  1.728666  N  -1  -1.000000  -1.000000  0.000000  229.987169  0.000000  59662.620819
A  1021  134232.000000  0.694875  N  -1  -1.000000  -1.000000  26520.000000  114.993584  0.000000  0.000000
C  1031  273838.055479  1.448118  N  -1  -1.000000  -1.000000  0.000000  61329.911641  0.000000  114.369241
C  1044  218832.790975  1.112710  N  -1  -1.000000  -1.000000  0.000000  43045.931733  0.000000  228.738482
T  1057  197172.571807  0.991920  N  -1  -1.000000  -1.000000  81.600000  0.000000  872.133369  44337.142500
G  1070  245069.476560  1.257788  N  -1  -1.000000  -1.000000  204.000000  0.000000  48125.904973  0.000000
A  1080  150184.800000  0.775348  N  -1  -1.000000  -1.000000  33048.000000  0.000000  0.000000  0.000000
A  1091  147410.400000  0.790006  N  -1  -1.000000  -1.000000  28641.600000  0.000000  0.000000  0.000000
G  1102  153772.969844  0.799937  N  -1  -1.000000  -1.000000  40.800000  0.000000  30326.455770  228.738482
A  1114  259488.000000  1.359863  N  -1  -1.000000  -1.000000  58425.600000  0.000000  0.000000  0.000000
T  1123  171134.507897  0.817789  N  -1  -1.000000  -1.000000  0.000000  0.000000  0.000000  36598.157180
C  1134  138260.619557  0.708616  N  -1  -1.000000  -1.000000  0.000000  26908.498733  0.000000  0.000000
A  1142  176052.000000  0.900446  N  -1  -1.000000  -1.000000  37780.800000  0.000000  0.000000  0.000000
A  1154  178581.600000  0.961471  N  -1  -1.000000  -1.000000  35088.000000  0.000000  0.000000  0.000000
G  1167  153257.618308  0.843406  N  -1  -1.000000  -1.000000  204.000000  0.000000  34409.625632  0.000000
A  1178  278215.200000  1.568990  N  -1  -1.000000  -1.000000  59200.800000  38.331195  0.000000  0.000000
A  1188  135945.600000  0.752595  N  -1  -1.000000  -1.000000  28845.600000  191.655974  0.000000  457.476965
C  1198  316615.668849  1.766712  N  -1  -1.000000  -1.000000  0.000000  60678.281330  0.000000  0.000000
A  1209  183885.600000  0.937559  N  -1  -1.000000  -1.000000  36352.800000  0.000000  118.927278  0.000000
G  1222  203999.923387  1.024386  N  -1  -1.000000  -1.000000  0.000000  0.000000  39483.856139  762.461608
C  1232  115721.877028  0.597753  N  -1  -1.000000  -1.000000  0.000000  22500.411333  0.000000  343.107724
T  1247  205254.664851  1.091469  N  -1  -1.000000  -1.000000  0.000000  919.948675  0.000000  46319.542681
T  1258  130800.288838  0.671622  N  -1  -1.000000  -1.000000  0.000000  536.636727  0.000000  28630.433377
C  1268  99507.781638  0.523098  N  -1  -1.000000  -1.000000  0.000000  22768.729697  0.000000  0.000000
C  1279  234931.892781  1.288566  N  -1  -1.000000  -1.000000  0.000000  45422.465809  0.000000  0.000000
C  1290  163482.545719  0.858231  N  -1  -1.000000  -1.000000  0.000000  32389.859586  0.000000  648.092367
C  1301  176553.483138  0.986252  N  -1  -1.000000  -1.000000  0.000000  33999.769766  277.496981  991.200090
T  1314  303040.366066  1.655277  N  -1  -1.000000  -1.000000  0.000000  114.993584  1744.266737  57947.082202
G  1326  316505.127929  1.741739  N  -1  -1.000000  -1.000000  0.000000  0.000000  60256.487281  0.000000
C  1335  172068.733349  0.882495  N  -1  -1.000000  -1.000000  0.000000  33808.113792  0.000000  0.000000
A  1346  122032.800000  0.636294  N  -1  -1.000000  -1.000000  26356.800000  0.000000  158.569703  0.000000
A  1356  82212.000000  0.427258  N  -1  -1.000000  -1.000000  22072.800000  0.000000  396.424258  1067.446251
T  1369  201480.479892  1.118631  N  -1  -1.000000  -1.000000  40.800000  0.000000  1546.054608  39533.634370
G  1381  308893.782167  1.650237  N  -1  -1.000000  -1.000000  0.000000  0.000000  59622.208468  0.000000
A  1391  225787.200000  1.084889  N  -1  -1.000000  -1.000000  44023.200000  0.000000  237.854555  0.000000
G  1404  192503.619893  0.929046  N  -1  -1.000000  -1.000000  408.000000  0.000000  37462.092421  38.123080
A  1415  282866.400000  1.346292  N  -1  -1.000000  -1.000000  54060.000000  0.000000  158.569703  0.000000
A  1425  167810.400000  0.760221  N  -1  -1.000000  -1.000000  36924.000000  0.000000  0.000000  1067.446251
A  1436  171237.600000  0.826372  N  -1  -1.000000  -1.000000  36720.000000  0.000000  317.139407  876.830849
T  1449  180474.662594  0.936610  N  -1  -1.000000  -1.000000  0.000000  0.000000  753.206091  35606.957090
G  1461  292204.320887  1.509867  N  -1  -1.000000  -1.000000  0.000000  0.000000  57045.450788  0.000000
A  1470  238761.600000  1.134006  N  -1  -1.000000  -1.000000  46512.000000  114.993584  0.000000  0.000000
C  1480  269659.955248  1.192120  N  -1  -1.000000  -1.000000  0.000000  51708.781753  0.000000  38.123080
A  1491  172502.400000  0.740290  N  -1  -1.000000  -1.000000  33415.200000  0.000000  0.000000  0.000000
C  1502  308527.786751  1.406357  N  -1  -1.000000  -1.000000  0.000000  54430.296582  0.000000  0.000000
A  1513  213180.000000  0.936417  N  -1  -1.000000  -1.000000  41004.000000  0.000000  39.642426  0.000000
G  1527  139699.908670  0.608125  N  -1  -1.000000  -1.000000  0.000000  0.000000  27036.134425  0.000000
T  1539  81392.776645  0.377858  N  -1  -1.000000  -1.000000  0.000000  114.993584  0.000000  17384.124660
C  1550  130402.724627  0.630684  N  -1  -1.000000  -1.000000  0.000000  28058.434576  0.000000  0.000000
A  1559  134272.800000  0.662485  N  -1  -1.000000  -1.000000  29253.600000  0.000000  0.000000  228.738482
T  1573  287257.410782  1.450352  N  -1  -1.000000  -1.000000  0.000000  76.662390  0.000000  55125.974252
C  1584  132932.583483  0.672852  N  -1  -1.000000  -1.000000  40.800000  25758.562889  0.000000  0.000000
A  1593  182661.600000  0.976890  N  -1  -1.000000  -1.000000  38760.000000  0.000000  0.000000  0.000000
A  1605  179397.600000  1.006252  N  -1  -1.000000  -1.000000  34516.800000  1034.942259  0.000000  0.000000
C  1616  249574.409186  1.394485  N  -1  -1.000000  -1.000000  0.000000  47990.655859  0.000000  0.000000
C  1629  224275.820634  1.295814  N  -1  -1.000000  -1.000000  0.000000  48182.311833  0.000000  0.000000
C  1641  184296.384482  1.058039  N  -1  -1.000000  -1.000000  0.000000  35226.367999  0.000000  457.476965
T  1655  339028.553960  1.897763  N  -1  -1.000000  -1.000000  0.000000  0.000000  713.563665  60996.928633
A  1664  220483.200000  1.078632  N  -1  -1.000000  -1.000000  42432.000000  0.000000  0.000000  0.000000
A  1675  179234.400000  0.839828  N  -1  -1.000000  -1.000000  35251.200000  0.000000  0.000000  1258.061653
T  1688  223248.758798  1.024480  N  -1  -1.000000  -1.000000  0.000000  0.000000  118.927278  43612.803973
A  1697  158916.000000  0.751329  N  -1  -1.000000  -1.000000  31171.200000  0.000000  0.000000  0.000000
T  1709  277307.286799  1.295153  N  -1  -1.000000  -1.000000  0.000000  0.000000  396.424258  52457.358625
A  1719  160670.400000  0.718638  N  -1  -1.000000  -1.000000  31660.800000  0.000000  0.000000  0.000000
A  1730  180540.000000  0.814331  N  -1  -1.000000  -1.000000  35088.000000  0.000000  0.000000  76.246161
T  1744  183562.632106  0.854574  N  -1  -1.000000  -1.000000  0.000000  191.655974  356.781833  36026.310974
C  1755  158307.834424  0.751240  N  -1  -1.000000  -1.000000  0.000000  30473.299847  79.284852  0.000000
A  1765  203673.600000  0.978589  N  -1  -1.000000  -1.000000  39372.000000  0.000000  634.278813  0.000000
A  1777  161608.800000  0.830490  N  -1  -1.000000  -1.000000  35577.600000  0.000000  1109.987924  457.476965
T  1790  207770.788157  1.101023  N  -1  -1.000000  -1.000000  0.000000  0.000000  2140.690996  39114.280486
G  1803  337555.256051  1.762133  N  -1  -1.000000  -1.000000  0.000000  383.311948  63427.881348  114.369241
T  1815  125386.811422  0.617696  N  -1  -1.000000  -1.000000  0.000000  1111.604648  515.351536  24589.386855
C  1825  116833.481677  0.585226  N  -1  -1.000000  -1.000000  0.000000  24991.938994  0.000000  0.000000
C  1838  258313.921594  1.407008  N  -1  -1.000000  -1.000000  0.000000  50597.177104  0.000000  0.000000
C  1849  187631.198428  0.970396  N  -1  -1.000000  -1.000000  0.000000  35571.348752  0.000000  0.000000
A  1860  231213.600000  1.191427  N  -1  -1.000000  -1.000000  43492.800000  0.000000  0.000000  0.000000
C  1870  260767.118060  1.311511  N  -1  -1.000000  -1.000000  0.000000  51363.801000  0.000000  0.000000
A  1883  187639.200000  0.897471  N  -1  -1.000000  -1.000000  42064.800000  0.000000  911.775794  0.000000
A  1894  141820.800000  0.683566  N  -1  -1.000000  -1.000000  27621.600000  0.000000  634.278813  114.369241
G  1907  202414.226353  0.985017  N  -1  -1.000000  -1.000000  775.200000  0.000000  35202.474148  228.738482
A  1919  387967.200000  1.892915  N  -1  -1.000000  -1.000000  65280.000000  0.000000  475.709110  0.000000
T  1931  200374.910560  0.954172  N  -1  -1.000000  -1.000000  0.000000  0.000000  554.993962  39076.157406
A  1940  184987.200000  0.850525  N  -1  -1.000000  -1.000000  30844.800000  0.000000  396.424258  0.000000
G  1954  157499.357873  0.702141  N  -1  -1.000000  -1.000000  0.000000  0.000000  26560.425315  0.000000
C  1964  166242.391743  0.775994  N  -1  -1.000000  -1.000000  489.600000  32159.872417  0.000000  0.000000
A  1976  162180.000000  0.764666  N  -1  -1.000000  -1.000000  31008.000000  76.662390  0.000000  0.000000
A  1988  142147.200000  0.692761  N  -1  -1.000000  -1.000000  27784.800000  114.993584  0.000000  0.000000
C  1998  296338.466812  1.532833  N  -1  -1.000000  -1.000000  489.600000  56231.862736  0.000000  0.000000
A  2012  191596.800000  0.938293  N  -1  -1.000000  -1.000000  37454.400000  0.000000  0.000000  0.000000
A  2023  141780.000000  0.677806  N  -1  -1.000000  -1.000000  27417.600000  0.000000  0.000000  648.092367
C  2033  238075.050753  1.172141  N  -1  -1.000000  -1.000000  0.000000  45422.465809  0.000000  533.723126
T  2049  262744.270088  1.396669  N  -1  -1.000000  -1.000000  0.000000  76.662390  554.993962  51046.804650
T  2061  193512.756089  0.995646  N  -1  -1.000000  -1.000000  0.000000  0.000000  673.921239  37055.634145
T  2074  165263.553516  0.846587  N  -1  -1.000000  -1.000000  0.000000  0.000000  1546.054608  37017.511064
T  2086  135641.920048  0.692093  N  -1  -1.000000  -1.000000  0.000000  0.000000  1506.412182  26381.171634
G  2099  251531.191973  1.303757  N  -1  -1.000000  -1.000000  81.600000  0.000000  48839.468638  0.000000
C  2107  182763.136691  0.905382  N  -1  -1.000000  -1.000000  0.000000  35226.367999  237.854555  0.000000
A  2120  182784.000000  0.887625  N  -1  -1.000000  -1.000000  30396.000000  0.000000  1030.703072  0.000000
G  2133  168242.455277  0.864692  N  -1  -1.000000  -1.000000  0.000000  0.000000  32467.146765  0.000000
C  2142  116450.169729  0.605774  N  -1  -1.000000  -1.000000  122.400000  22270.424165  0.000000  0.000000
T  2159  301286.704368  1.588220  N  -1  -1.000000  -1.000000  0.000000  0.000000  356.781833  52495.481705
A  2168  164342.400000  0.838387  N  -1  -1.000000  -1.000000  31701.600000  0.000000  0.000000  38.123080
C  2177  279932.715448  1.503545  N  -1  -1.000000  -1.000000  81.600000  53318.691933  0.000000  304.984643
T  2193  265679.747278  1.363692  N  -1  -1.000000  -1.000000  530.400000  38.331195  0.000000  50551.204605
T  2206  194694.571581  0.950353  N  -1  -1.000000  -1.000000  1387.200000  0.000000  0.000000  37856.218833
A  2216  240393.600000  1.140546  N  -1  -1.000000  -1.000000  46063.200000  0.000000  0.000000  0.000000
A  2227  236966.400000  1.130258  N  -1  -1.000000  -1.000000  44757.600000  0.000000  39.642426  0.000000
A  2240  214689.600000  0.998198  N  -1  -1.000000  -1.000000  37005.600000  0.000000  237.854555  0.000000
G  2251  208757.014488  0.956426  N  -1  -1.000000  -1.000000  40.800000  0.000000  39285.644010  762.461608
T  2264  118982.133915  0.535186  N  -1  -1.000000  -1.000000  0.000000  0.000000  39.642426  22950.094398
T  2276  125424.934502  0.563524  N  -1  -1.000000  -1.000000  0.000000  0.000000  39.642426  23636.309845
T  2289  136442.504736  0.665618  N  -1  -1.000000  -1.000000  612.000000  0.000000  634.278813  23979.417569
C  2298  145390.221785  0.719055  N  -1  -1.000000  -1.000000  938.400000  24263.646293  356.781833  0.000000
A  2310  256020.000000  1.356454  N  -1  -1.000000  -1.000000  43288.800000  0.000000  594.636388  0.000000
G  2324  159362.551888  0.848684  N  -1  -1.000000  -1.000000  0.000000  0.000000  27630.770812  0.000000
T  2337  101483.640014  0.550814  N  -1  -1.000000  -1.000000  0.000000  0.000000  1427.127330  19938.371047
G  2350  359755.014523  2.111834  N  -1  -1.000000  -1.000000  0.000000  0.000000  61802.541889  762.461608
T  2361  114064.256544  0.624562  N  -1  -1.000000  -1.000000  0.000000  114.993584  0.000000  21577.663504
T  2374  143914.628494  0.833958  N  -1  -1.000000  -1.000000  0.000000  0.000000  79.284852  27410.494805
T  2387  134955.704601  0.812575  N  -1  -1.000000  -1.000000  0.000000  76.662390  0.000000  26381.171634
T  2399  137014.350942  0.817111  N  -1  -1.000000  -1.000000  0.000000  268.318363  0.000000  26724.279357
T  2411  179292.847101  1.061908  N  -1  -1.000000  -1.000000  0.000000  574.967922  0.000000  33700.803070
C  2422  147575.099887  0.852418  N  -1  -1.000000  -1.000000  0.000000  24838.614215  0.000000  381.230804
T  2436  320005.136842  1.846072  N  -1  -1.000000  -1.000000  0.000000  383.311948  594.636388  54935.358850
C  2447  124998.026164  0.695429  N  -1  -1.000000  -1.000000  0.000000  23612.015982  0.000000  38.123080
T  2460  356374.555540  2.021343  N  -1  -1.000000  -1.000000  0.000000  1149.935843  237.854555  59586.374659
C  2471  123196.460010  0.610503  N  -1  -1.000000  -1.000000  244.800000  23382.028813  0.000000  0.000000
C  2484  249574.409186  1.401009  N  -1  -1.000000  -1.000000  775.200000  43160.925318  0.000000  0.000000
A  2494  201919.200000  1.053363  N  -1  -1.000000  -1.000000  38066.400000  0.000000  634.278813  0.000000
A  2506  173400.000000  0.878017  N  -1  -1.000000  -1.000000  33415.200000  0.000000  515.351536  0.000000
G  2517  166299.976411  0.825986  N  -1  -1.000000  -1.000000  897.600000  0.000000  27749.698090  0.000000
A  2531  335865.600000  1.644276  N  -1  -1.000000  -1.000000  55936.800000  0.000000  911.775794  0.000000
G  2542  179342.334513  0.815486  N  -1  -1.000000  -1.000000  775.200000  0.000000  30207.528492  0.000000
A  2556  314894.400000  1.411465  N  -1  -1.000000  -1.000000  54345.600000  0.000000  713.563665  0.000000
A  2567  172339.200000  0.774257  N  -1  -1.000000  -1.000000  33048.000000  0.000000  237.854555  0.000000
G  2579  156785.794208  0.689712  N  -1  -1.000000  -1.000000  0.000000  0.000000  29652.534530  0.000000
T  2592  133468.904466  0.643653  N  -1  -1.000000  -1.000000  0.000000  229.987169  198.212129  23064.463639
A  2602  110649.600000  0.530976  N  -1  -1.000000  -1.000000  21501.600000  344.980753  0.000000  0.000000
C  2612  336241.240574  1.728778  N  -1  -1.000000  -1.000000  0.000000  57075.149021  0.000000  495.600045
A  2625  187476.000000  0.901636  N  -1  -1.000000  -1.000000  32476.800000  459.974337  0.000000  304.984643
C  2635  230485.474187  1.101030  N  -1  -1.000000  -1.000000  0.000000  43237.587707  0.000000  266.861563
C  2649  208675.024360  0.967186  N  -1  -1.000000  -1.000000  0.000000  34574.737688  0.000000  228.738482
T  2664  221113.866295  1.089039  N  -1  -1.000000  -1.000000  0.000000  0.000000  475.709110  41668.526873
C  2676  94294.739149  0.455062  N  -1  -1.000000  -1.000000  0.000000  16214.095390  39.642426  266.861563
T  2689  273494.978759  1.477130  N  -1  -1.000000  -1.000000  0.000000  0.000000  475.709110  45900.188797
T  2702  175785.523705  0.900224  N  -1  -1.000000  -1.000000  448.800000  0.000000  436.066684  33357.695346
A  2713  209589.600000  1.062997  N  -1  -1.000000  -1.000000  39902.400000  0.000000  0.000000  0.000000
A  2724  189148.800000  0.923666  N  -1  -1.000000  -1.000000  35700.000000  0.000000  118.927278  0.000000
A  2736  166464.000000  0.782879  N  -1  -1.000000  -1.000000  31824.000000  0.000000  911.775794  0.000000
A  2748  181437.600000  0.927345  N  -1  -1.000000  -1.000000  34516.800000  0.000000  1466.769756  0.000000
C  2758  239914.948102  1.230024  N  -1  -1.000000  -1.000000  0.000000  39634.455398  1109.987924  0.000000
T  2773  239756.052609  1.223296  N  -1  -1.000000  -1.000000  40.800000  153.324779  2537.115254  40410.465220
G  2786  280906.229522  1.410880  N  -1  -1.000000  -1.000000  530.400000  268.318363  46381.638236  0.000000
A  2798  195024.000000  0.950969  N  -1  -1.000000  -1.000000  33129.600000  76.662390  317.139407  0.000000
C  2808  240719.903192  1.118836  N  -1  -1.000000  -1.000000  0.000000  45269.141030  0.000000  76.246161
A  2820  165076.800000  0.779125  N  -1  -1.000000  -1.000000  30763.200000  0.000000  0.000000  114.369241
T  2833  243682.729890  1.155969  N  -1  -1.000000  -1.000000  40.800000  0.000000  317.139407  46052.681118
T  2847  211087.496151  0.985409  N  -1  -1.000000  -1.000000  0.000000  0.000000  118.927278  36331.295617
A  2857  162343.200000  0.750175  N  -1  -1.000000  -1.000000  30844.800000  0.000000  0.000000  0.000000
A  2869  166300.800000  0.769929  N  -1  -1.000000  -1.000000  31089.600000  0.000000  0.000000  0.000000
T  2882  216882.204372  1.011194  N  -1  -1.000000  -1.000000  40.800000  536.636727  118.927278  35568.834009
A  2893  179805.600000  0.847428  N  -1  -1.000000  -1.000000  29498.400000  421.643143  0.000000  0.000000
C  2905  325853.486790  1.580410  N  -1  -1.000000  -1.000000  0.000000  50022.209182  0.000000  0.000000
T  2920  300066.765795  1.424293  N  -1  -1.000000  -1.000000  0.000000  958.279869  792.848517  49674.373756
C  2932  120398.282791  0.544341  N  -1  -1.000000  -1.000000  0.000000  22730.398502  0.000000  0.000000
C  2945  193610.864813  0.925705  N  -1  -1.000000  -1.000000  0.000000  32313.197196  317.139407  76.246161
T  2959  244978.914623  1.155544  N  -1  -1.000000  -1.000000  0.000000  0.000000  792.848517  42240.373079
T  2972  230034.667108  1.084390  N  -1  -1.000000  -1.000000  0.000000  0.000000  1030.703072  43765.296294
T  2985  176243.000670  0.823460  N  -1  -1.000000  -1.000000  0.000000  0.000000  1109.987924  30155.356593
C  2996  133699.207378  0.620652  N  -1  -1.000000  -1.000000  0.000000  22653.736113  1149.630349  0.000000
G  3010  149293.375724  0.703692  N  -1  -1.000000  -1.000000  0.000000  0.000000  24855.801003  0.000000
T  3021  100339.947602  0.488514  N  -1  -1.000000  -1.000000  0.000000  0.000000  1268.557627  18832.801716
G  3035  278567.326397  1.410811  N  -1  -1.000000  -1.000000  0.000000  0.000000  46976.274624  0.000000
T  3046  131181.519642  0.680673  N  -1  -1.000000  -1.000000  0.000000  114.993584  277.496981  21920.771228
T  3059  112463.087168  0.639595  N  -1  -1.000000  -1.000000  0.000000  76.662390  79.284852  18718.432474
C  3070  160186.062968  0.915134  N  -1  -1.000000  -1.000000  693.600000  26908.498733  0.000000  0.000000
A  3082  200083.200000  1.165316  N  -1  -1.000000  -1.000000  34190.400000  0.000000  0.000000  0.000000
A  3093  167484.000000  1.001644  N  -1  -1.000000  -1.000000  31212.000000  0.000000  0.000000  190.615402
T  3106  194580.202340  1.208918  N  -1  -1.000000  -1.000000  0.000000  0.000000  396.424258  33472.064587
T  3119  139263.612686  0.855492  N  -1  -1.000000  -1.000000  0.000000  0.000000  158.569703  23140.709800
A  3130  141902.400000  0.868732  N  -1  -1.000000  -1.000000  27662.400000  0.000000  0.000000  0.000000
T  3142  283521.348903  1.743619  N  -1  -1.000000  -1.000000  0.000000  0.000000  673.921239  47577.604334
T  3156  143685.890012  0.794181  N  -1  -1.000000  -1.000000  0.000000  0.000000  673.921239  24856.248418
T  3168  137243.089425  0.819679  N  -1  -1.000000  -1.000000  0.000000  0.000000  118.927278  23026.340559
A  3179  184497.600000  1.097930  N  -1  -1.000000  -1.000000  34802.400000  0.000000  0.000000  0.000000
T  3191  284131.318190  1.621340  N  -1  -1.000000  -1.000000  0.000000  0.000000  634.278813  48073.204379
A  3202  130111.200000  0.693411  N  -1  -1.000000  -1.000000  23990.400000  0.000000  0.000000  0.000000
A  3214  174868.800000  0.968040  N  -1  -1.000000  -1.000000  28764.000000  0.000000  118.927278  0.000000
A  3227  149042.400000  0.821711  N  -1  -1.000000  -1.000000  27744.000000  0.000000  475.709110  0.000000
A  3240  142147.200000  0.803878  N  -1  -1.000000  -1.000000  27091.200000  0.000000  1070.345498  0.000000
T  3252  135565.673887  0.765410  N  -1  -1.000000  -1.000000  0.000000  191.655974  1546.054608  22568.863594
G  3265  302630.278884  1.714799  N  -1  -1.000000  -1.000000  0.000000  0.000000  46223.068533  0.000000
A  3277  204244.800000  1.144919  N  -1  -1.000000  -1.000000  38311.200000  38.331195  0.000000  0.000000
T  3289  165987.892043  0.899916  N  -1  -1.000000  -1.000000  0.000000  1303.260622  673.921239  28287.325654
T  3303  114788.595072  0.612785  N  -1  -1.000000  -1.000000  0.000000  1149.935843  118.927278  19480.894082
C  3313  110163.853786  0.610828  N  -1  -1.000000  -1.000000  0.000000  20430.526816  0.000000  0.000000
C  3326  238036.719558  1.460751  N  -1  -1.000000  -1.000000  0.000000  39711.117788  0.000000  0.000000
A  3338  149042.400000  0.857810  N  -1  -1.000000  -1.000000  28029.600000  0.000000  0.000000  0.000000
A  3350  148471.200000  0.867416  N  -1  -1.000000  -1.000000  28070.400000  153.324779  0.000000  0.000000
T  3363  173726.877364  1.015306  N  -1  -1.000000  -1.000000  0.000000  459.974337  356.781833  29392.894985
C  3374  144470.273110  0.829022  N  -1  -1.000000  -1.000000  0.000000  23497.022398  198.212129  0.000000
A  3386  161486.400000  0.921956  N  -1  -1.000000  -1.000000  26152.800000  0.000000  317.139407  0.000000
G  3400  103347.804172  0.641745  N  -1  -1.000000  -1.000000  204.000000  0.000000  17561.594648  0.000000
A  3414  232804.800000  1.542242  N  -1  -1.000000  -1.000000  39576.000000  0.000000  0.000000  0.000000
T  3425  182266.447372  1.156264  N  -1  -1.000000  -1.000000  0.000000  0.000000  0.000000  30689.079719
A  3436  120156.000000  0.730957  N  -1  -1.000000  -1.000000  22562.400000  0.000000  0.000000  0.000000
A  3448  163118.400000  0.986320  N  -1  -1.000000  -1.000000  30600.000000  0.000000  0.000000  0.000000
A  3461  159936.000000  1.012964  N  -1  -1.000000  -1.000000  29865.600000  0.000000  0.000000  0.000000
A  3473  157324.800000  0.989598  N  -1  -1.000000  -1.000000  29335.200000  0.000000  0.000000  0.000000
A  3485  156672.000000  0.980034  N  -1  -1.000000  -1.000000  25704.000000  0.000000  0.000000  0.000000
G  3497  169907.437162  1.074287  N  -1  -1.000000  -1.000000  122.400000  728.292701  27868.625367  0.000000
A  3511  291679.200000  1.815031  N  -1  -1.000000  -1.000000  48388.800000  0.000000  0.000000  152.492322
C  3520  227840.621748  1.311530  N  -1  -1.000000  -1.000000  816.000000  38101.207607  0.000000  1143.692412
T  3535  253823.469275  1.363392  N  -1  -1.000000  -1.000000  0.000000  229.987169  753.206091  42392.865400
A  3545  171074.400000  0.908653  N  -1  -1.000000  -1.000000  28029.600000  0.000000  158.569703  0.000000
G  3559  133793.187219  0.714886  N  -1  -1.000000  -1.000000  0.000000  344.980753  20296.922032  0.000000
T  3572  90999.792905  0.482714  N  -1  -1.000000  -1.000000  0.000000  613.299116  951.418220  15172.985998
G  3586  271431.689746  1.497099  N  -1  -1.000000  -1.000000  0.000000  229.987169  45311.292738  38.123080
C  3595  181229.888900  0.941676  N  -1  -1.000000  -1.000000  0.000000  29515.019977  554.993962  0.000000
T  3611  260838.116068  1.338694  N  -1  -1.000000  -1.000000  0.000000  76.662390  1625.339460  39152.403566
A  3622  125541.600000  0.611617  N  -1  -1.000000  -1.000000  21338.400000  0.000000  1109.987924  0.000000
G  3635  179144.122384  0.892040  N  -1  -1.000000  -1.000000  0.000000  0.000000  30088.601215  0.000000
G  3648  280192.665857  1.478030  N  -1  -1.000000  -1.000000  0.000000  0.000000  45787.001848  0.000000
T  3661  91647.885271  0.470455  N  -1  -1.000000  -1.000000  0.000000  38.331195  1744.266737  15058.616756
G  3674  246655.173594  1.381130  N  -1  -1.000000  -1.000000  0.000000  0.000000  39880.280398  0.000000
G  3687  202771.008186  1.089303  N  -1  -1.000000  -1.000000  0.000000  0.000000  33259.995282  0.000000
A  3700  160915.200000  0.833562  N  -1  -1.000000  -1.000000  27050.400000  153.324779  0.000000  0.000000
T  3712  169380.846198  0.846749  N  -1  -1.000000  -1.000000  0.000000  344.980753  0.000000  28211.079493
C  3723  140637.153633  0.740852  N  -1  -1.000000  -1.000000  40.800000  21158.819516  0.000000  0.000000
A  3735  180744.000000  0.972933  N  -1  -1.000000  -1.000000  30477.600000  0.000000  0.000000  0.000000
A  3748  152224.800000  0.856336  N  -1  -1.000000  -1.000000  25663.200000  0.000000  0.000000  0.000000
A  3761  169034.400000  0.936835  N  -1  -1.000000  -1.000000  25826.400000  0.000000  0.000000  0.000000
G  3773  111157.362063  0.619536  N  -1  -1.000000  -1.000000  163.200000  153.324779  18592.297720  0.000000
A  3786  203592.000000  1.252744  N  -1  -1.000000  -1.000000  37250.400000  191.655974  0.000000  0.000000
A  3798  137414.400000  0.791051  N  -1  -1.000000  -1.000000  25540.800000  268.318363  0.000000  38.123080
C  3807  238075.050753  1.462493  N  -1  -1.000000  -1.000000  285.600000  38369.525971  0.000000  0.000000
A  3821  165362.400000  0.994257  N  -1  -1.000000  -1.000000  27988.800000  0.000000  0.000000  609.969286
C  3830  206030.171920  1.235473  N  -1  -1.000000  -1.000000  0.000000  32926.496312  0.000000  1067.446251
T  3847  281386.456401  1.651066  N  -1  -1.000000  -1.000000  0.000000  191.655974  118.927278  42430.988480
A  3858  151857.600000  0.823067  N  -1  -1.000000  -1.000000  25908.000000  153.324779  0.000000  0.000000
T  3871  239870.421850  1.320774  N  -1  -1.000000  -1.000000  0.000000  421.643143  198.212129  36369.418698
C  3883  116105.188976  0.609867  N  -1  -1.000000  -1.000000  0.000000  19395.584557  39.642426  0.000000
A  3895  160792.800000  0.868751  N  -1  -1.000000  -1.000000  24684.000000  0.000000  436.066684  0.000000
G  3908  121821.174615  0.641000  N  -1  -1.000000  -1.000000  0.000000  0.000000  18235.515888  0.000000
T  3921  70756.437215  0.389046  N  -1  -1.000000  -1.000000  0.000000  38.331195  1902.836440  11436.924119
G  3934  239915.961201  1.369338  N  -1  -1.000000  -1.000000  0.000000  0.000000  38373.868216  0.000000
G  3947  158926.485204  0.906133  N  -1  -1.000000  -1.000000  0.000000  0.000000  28899.328439  0.000000
G  3960  170184.934143  0.973897  N  -1  -1.000000  -1.000000  0.000000  0.000000  27313.631406  0.000000
A  3974  200083.200000  1.168971  N  -1  -1.000000  -1.000000  33415.200000  0.000000  634.278813  0.000000
G  3986  189768.292509  1.163998  N  -1  -1.000000  -1.000000  0.000000  191.655974  28383.976903  38.123080
C  3996  191962.623437  1.150700  N  -1  -1.000000  -1.000000  0.000000  28288.421745  237.854555  0.000000
G  4013  131731.781076  0.813000  N  -1  -1.000000  -1.000000  163.200000  0.000000  19781.570496  0.000000
A  4024  190372.800000  1.163688  N  -1  -1.000000  -1.000000  31946.400000  0.000000  0.000000  38.123080
A  4037  107426.400000  0.645001  N  -1  -1.000000  -1.000000  20359.200000  0.000000  0.000000  152.492322
T  4049  172926.292675  1.047322  N  -1  -1.000000  -1.000000  0.000000  0.000000  158.569703  26076.186991
A  4060  100327.200000  0.572220  N  -1  -1.000000  -1.000000  16809.600000  0.000000  0.000000  0.000000
A  4072  104937.600000  0.650288  N  -1  -1.000000  -1.000000  19747.200000  0.000000  317.139407  0.000000
T  4085  145515.797871  0.932960  N  -1  -1.000000  -1.000000  0.000000  0.000000  1546.054608  21730.155826
G  4098  245783.040225  1.601138  N  -1  -1.000000  -1.000000  0.000000  0.000000  39840.637972  0.000000
G  4111  147628.393839  0.933913  N  -1  -1.000000  -1.000000  0.000000  0.000000  23944.025209  0.000000
A  4124  143983.200000  0.935799  N  -1  -1.000000  -1.000000  24072.000000  0.000000  0.000000  0.000000
A  4136  119421.600000  0.801147  N  -1  -1.000000  -1.000000  22440.000000  153.324779  0.000000  38.123080
T  4148  150471.798322  1.017855  N  -1  -1.000000  -1.000000  0.000000  1379.923012  0.000000  22721.355916
C  4160  87471.786478  0.608110  N  -1  -1.000000  -1.000000  0.000000  15869.114637  0.000000  0.000000
C  4174  190391.044452  1.342231  N  -1  -1.000000  -1.000000  163.200000  28441.746524  0.000000  0.000000
A  4185  142881.600000  0.995045  N  -1  -1.000000  -1.000000  23664.000000  0.000000  0.000000  0.000000
A  4197  114484.800000  0.774338  N  -1  -1.000000  -1.000000  21175.200000  0.000000  198.212129  0.000000
A  4210  127622.400000  0.857658  N  -1  -1.000000  -1.000000  21093.600000  0.000000  277.496981  0.000000
G  4221  168559.594684  1.146555  N  -1  -1.000000  -1.000000  0.000000  0.000000  24895.443429  0.000000
T  4235  75674.314586  0.543280  N  -1  -1.000000  -1.000000  0.000000  268.318363  39.642426  12771.231933
T  4248  87263.731026  0.660607  N  -1  -1.000000  -1.000000  0.000000  229.987169  0.000000  14410.524390
C  4259  107020.695814  0.846520  N  -1  -1.000000  -1.000000  40.800000  15945.777027  0.000000  0.000000
A  4270  155244.000000  1.240125  N  -1  -1.000000  -1.000000  25744.800000  0.000000  0.000000  0.000000
A  4282  125378.400000  0.997748  N  -1  -1.000000  -1.000000  21012.000000  0.000000  0.000000  190.615402
T  4295  173231.277318  1.338189  N  -1  -1.000000  -1.000000  0.000000  38.331195  118.927278  25771.202348
A  4306  104570.400000  0.818644  N  -1  -1.000000  -1.000000  16932.000000  0.000000  158.569703  0.000000
T  4319  156800.229668  1.265488  N  -1  -1.000000  -1.000000  0.000000  0.000000  792.848517  23064.463639
G  4333  156706.509357  1.222965  N  -1  -1.000000  -1.000000  367.200000  0.000000  23587.243376  0.000000
A  4344  171074.400000  1.305464  N  -1  -1.000000  -1.000000  27662.400000  0.000000  0.000000  114.369241
T  4357  129351.611783  0.985188  N  -1  -1.000000  -1.000000  0.000000  0.000000  0.000000  19099.663278
A  4369  98287.200000  0.719188  N  -1  -1.000000  -1.000000  16483.200000  0.000000  0.000000  76.246161
T  4382  157333.952793  1.142034  N  -1  -1.000000  -1.000000  0.000000  0.000000  39.642426  25885.571589
T  4395  121460.134141  0.850574  N  -1  -1.000000  -1.000000  0.000000  0.000000  79.284852  19976.494127
A  4406  129662.400000  0.930017  N  -1  -1.000000  -1.000000  21379.200000  0.000000  0.000000  0.000000
G  4420  90027.949089  0.643757  N  -1  -1.000000  -1.000000  0.000000  0.000000  13359.497509  0.000000
T  4433  77961.699409  0.592741  N  -1  -1.000000  -1.000000  0.000000  306.649558  39.642426  11818.154923
A  4445  84660.000000  0.656958  N  -1  -1.000000  -1.000000  12607.200000  0.000000  0.000000  0.000000
C  4456  232862.008263  1.914156  N  -1  -1.000000  -1.000000  0.000000  34306.419324  0.000000  0.000000
A  4468  129540.000000  1.002103  N  -1  -1.000000  -1.000000  20563.200000  0.000000  39.642426  0.000000
G  4482  116707.301681  0.932803  N  -1  -1.000000  -1.000000  0.000000  0.000000  17046.243112  0.000000
T  4495  49750.619916  0.401700  N  -1  -1.000000  -1.000000  0.000000  0.000000  396.424258  7929.600722
T  4509  66829.759934  0.561611  N  -1  -1.000000  -1.000000  0.000000  0.000000  673.921239  10903.200993
G  4522  176488.079852  1.605222  N  -1  -1.000000  -1.000000  0.000000  0.000000  26005.431353  0.000000
C  4532  106407.396698  0.921683  N  -1  -1.000000  -1.000000  0.000000  15562.465079  792.848517  0.000000
T  4548  163929.245702  1.449118  N  -1  -1.000000  -1.000000  0.000000  0.000000  356.781833  24703.756096
G  4561  149253.733298  1.238480  N  -1  -1.000000  -1.000000  489.600000  38.331195  21882.619065  0.000000
A  4573  122767.200000  0.961803  N  -1  -1.000000  -1.000000  19951.200000  191.655974  0.000000  0.000000
A  4585  113791.200000  0.865638  N  -1  -1.000000  -1.000000  18564.000000  76.662390  0.000000  0.000000
C  4596  161335.998812  1.349567  N  -1  -1.000000  -1.000000  81.600000  26448.524395  0.000000  0.000000
C  4610  169577.205688  1.381754  N  -1  -1.000000  -1.000000  0.000000  25106.932578  0.000000  0.000000
A  4620  127051.200000  0.992486  N  -1  -1.000000  -1.000000  19012.800000  383.311948  79.284852  0.000000
T  4633  185430.663045  1.366041  N  -1  -1.000000  -1.000000  0.000000  728.292701  911.775794  26762.402438
G  4647  159441.836740  1.080206  N  -1  -1.000000  -1.000000  0.000000  344.980753  26124.358630  38.123080
C  4658  164440.825588  1.127090  N  -1  -1.000000  -1.000000  0.000000  26946.829927  39.642426  0.000000
C  4672  153133.123130  1.009434  N  -1  -1.000000  -1.000000  0.000000  22232.092970  0.000000  114.369241
T  4685  168313.399947  1.117453  N  -1  -1.000000  -1.000000  0.000000  76.662390  118.927278  26648.033197
C  4697  59834.995045  0.392288  N  -1  -1.000000  -1.000000  0.000000  8777.843604  0.000000  76.246161
T  4711  160155.060743  1.095189  N  -1  -1.000000  -1.000000  122.400000  0.000000  198.212129  23712.556006
G  4723  121266.180653  0.803772  N  -1  -1.000000  -1.000000  1183.200000  0.000000  19345.503811  0.000000
A  4736  126276.000000  0.859813  N  -1  -1.000000  -1.000000  20481.600000  0.000000  0.000000  0.000000
A  4748  110404.800000  0.774584  N  -1  -1.000000  -1.000000  19910.400000  0.000000  0.000000  0.000000
A  4760  105304.800000  0.747533  N  -1  -1.000000  -1.000000  16972.800000  0.000000  0.000000  0.000000
G  4771  120116.550304  0.904103  N  -1  -1.000000  -1.000000  2080.800000  0.000000  17521.952223  0.000000
A  4785  201021.600000  1.559219  N  -1  -1.000000  -1.000000  32517.600000  0.000000  0.000000  114.369241
A  4795  95064.000000  0.717017  N  -1  -1.000000  -1.000000  20114.400000  0.000000  0.000000  571.846206
A  4808  110608.800000  0.872476  N  -1  -1.000000  -1.000000  17992.800000  0.000000  0.000000  266.861563
T  4820  103008.563229  0.851273  N  -1  -1.000000  -1.000000  0.000000  229.987169  0.000000  16697.909213
T  4833  70870.806456  0.565507  N  -1  -1.000000  -1.000000  0.000000  153.324779  39.642426  11131.939476
T  4846  58061.451443  0.498835  N  -1  -1.000000  -1.000000  81.600000  0.000000  396.424258  9530.770099
G  4859  133713.902368  1.214767  N  -1  -1.000000  -1.000000  448.800000  0.000000  21644.764510  0.000000
G  4871  120156.192730  1.084271  N  -1  -1.000000  -1.000000  816.000000  0.000000  18671.582572  0.000000
G  4885  137202.435842  1.227294  N  -1  -1.000000  -1.000000  367.200000  153.324779  20138.352328  0.000000
T  4897  73539.422083  0.639571  N  -1  -1.000000  -1.000000  0.000000  229.987169  39.642426  11780.031842
C  4909  87625.111258  0.794247  N  -1  -1.000000  -1.000000  0.000000  12840.950250  0.000000  190.615402
T  4923  132134.596652  1.334894  N  -1  -1.000000  -1.000000  0.000000  498.305532  0.000000  21387.048102
T  4935  99348.747511  0.967443  N  -1  -1.000000  -1.000000  40.800000  114.993584  0.000000  15897.324525
C  4947  67386.240416  0.663472  N  -1  -1.000000  -1.000000  285.600000  9161.155551  0.000000  0.000000
A  4959  125174.400000  1.277239  N  -1  -1.000000  -1.000000  16564.800000  0.000000  436.066684  0.000000
G  4971  78254.148614  0.756559  N  -1  -1.000000  -1.000000  489.600000  0.000000  12447.721715  0.000000
G  4984  187072.607552  1.773982  N  -1  -1.000000  -1.000000  612.000000  0.000000  29137.182994  0.000000
G  4997  136449.229751  1.231609  N  -1  -1.000000  -1.000000  0.000000  0.000000  22160.116046  0.000000
T  5011  59662.620819  0.530718  N  -1  -1.000000  -1.000000  0.000000  0.000000  0.000000  9607.016260
T  5024  67782.836944  0.647619  N  -1  -1.000000  -1.000000  0.000000  0.000000  0.000000  12199.385727
T  5036  55087.851172  0.529238  N  -1  -1.000000  -1.000000  0.000000  0.000000  0.000000  9835.754742
T  5050  68659.667793  0.680909  N  -1  -1.000000  -1.000000  0.000000  0.000000  39.642426  10216.985546
G  5063  147311.254432  1.559050  N  -1  -1.000000  -1.000000  0.000000  0.000000  19821.212921  0.000000
C  5073  81262.132925  0.818481  N  -1  -1.000000  -1.000000  0.000000  11001.052901  396.424258  0.000000
T  5088  128703.519416  1.278448  N  -1  -1.000000  -1.000000  0.000000  38.331195  198.212129  18832.801716
G  5101  128798.241563  1.274920  N  -1  -1.000000  -1.000000  40.800000  0.000000  17125.527964  0.000000
A  5113  90331.200000  0.851547  N  -1  -1.000000  -1.000000  13423.200000  0.000000  39.642426  0.000000
T  5125  80477.822715  0.834790  N  -1  -1.000000  -1.000000  0.000000  268.318363  0.000000  12999.970415
T  5138  67401.606140  0.742245  N  -1  -1.000000  -1.000000  0.000000  383.311948  0.000000  10788.831752
A  5148  94125.600000  1.027778  N  -1  -1.000000  -1.000000  13749.600000  459.974337  0.000000  152.492322
C  5159  172682.032465  1.832833  N  -1  -1.000000  -1.000000  122.400000  24646.958241  0.000000  0.000000
C  5173  90768.269229  0.856504  N  -1  -1.000000  -1.000000  0.000000  16137.433001  0.000000  0.000000
C  5186  94869.707070  0.876912  N  -1  -1.000000  -1.000000  0.000000  15140.821936  0.000000  0.000000
T  5200  150929.275287  1.466158  N  -1  -1.000000  -1.000000  0.000000  536.636727  0.000000  22187.632790
A  5211  110568.000000  1.005998  N  -1  -1.000000  -1.000000  14647.200000  0.000000  0.000000  190.615402
C  5222  137110.683713  1.268426  N  -1  -1.000000  -1.000000  81.600000  18628.960661  0.000000  0.000000
T  5236  121078.903337  1.111566  N  -1  -1.000000  -1.000000  0.000000  153.324779  0.000000  17536.616982
G  5250  138352.066191  1.235273  N  -1  -1.000000  -1.000000  40.800000  0.000000  18869.794701  0.000000
A  5262  83721.600000  0.710778  N  -1  -1.000000  -1.000000  12158.400000  0.000000  39.642426  0.000000
G  5274  76549.524302  0.641008  N  -1  -1.000000  -1.000000  0.000000  0.000000  12487.364140  0.000000
T  5288  69879.606365  0.593896  N  -1  -1.000000  -1.000000  0.000000  306.649558  0.000000  9568.893179
G  5300  154843.315342  1.441976  N  -1  -1.000000  -1.000000  0.000000  0.000000  22397.970601  0.000000
T  5312  53677.297197  0.471721  N  -1  -1.000000  -1.000000  0.000000  0.000000  237.854555  8005.846883
G  5324  115081.962222  1.049338  N  -1  -1.000000  -1.000000  0.000000  0.000000  16094.824892  0.000000
G  5337  101444.967732  0.956250  N  -1  -1.000000  -1.000000  0.000000  0.000000  15539.830930  0.000000
G  5351  94705.755338  0.900467  N  -1  -1.000000  -1.000000  0.000000  153.324779  13636.994490  0.000000
A  5364  122114.400000  1.209850  N  -1  -1.000000  -1.000000  17870.400000  114.993584  0.000000  0.000000
C  5374  111582.107993  1.104368  N  -1  -1.000000  -1.000000  204.000000  15869.114637  0.000000  0.000000
T  5389  120659.549453  1.226713  N  -1  -1.000000  -1.000000  0.000000  76.662390  0.000000  17422.247741
G  5402  162058.236845  1.587968  N  -1  -1.000000  -1.000000  0.000000  0.000000  21446.552381  38.123080
T  5414  43841.542455  0.396380  N  -1  -1.000000  -1.000000  0.000000  0.000000  317.139407  5909.077461
G  5427  88164.755074  0.816333  N  -1  -1.000000  -1.000000  0.000000  0.000000  14112.703600  0.000000
G  5441  92644.349195  0.914256  N  -1  -1.000000  -1.000000  0.000000  0.000000  13518.067212  0.000000
A  5453  81232.800000  0.771957  N  -1  -1.000000  -1.000000  10567.200000  0.000000  0.000000  0.000000
G  5465  70841.014981  0.695578  N  -1  -1.000000  -1.000000  81.600000  0.000000  10386.315571  0.000000
T  5478  53753.543358  0.544150  N  -1  -1.000000  -1.000000  0.000000  0.000000  0.000000  7853.354562
A  5488  36148.800000  0.381763  N  -1  -1.000000  -1.000000  6283.200000  0.000000  0.000000  114.369241
A  5501  72012.000000  0.836448  N  -1  -1.000000  -1.000000  9424.800000  0.000000  0.000000  0.000000
G  5514  99740.343420  1.214337  N  -1  -1.000000  -1.000000  40.800000  0.000000  14231.630878  0.000000
A  5528  114280.800000  1.427729  N  -1  -1.000000  -1.000000  18115.200000  0.000000  0.000000  0.000000
A  5540  59160.000000  0.786012  N  -1  -1.000000  -1.000000  9669.600000  0.000000  0.000000  0.000000
G  5551  56649.026529  0.737638  N  -1  -1.000000  -1.000000  0.000000  0.000000  9752.036757  0.000000
G  5565  190283.644045  2.583751  N  -1  -1.000000  -1.000000  0.000000  0.000000  27155.061702  76.246161
T  5577  39152.403566  0.469396  N  -1  -1.000000  -1.000000  0.000000  0.000000  118.927278  6175.939024
T  5590  47882.588977  0.604562  N  -1  -1.000000  -1.000000  0.000000  0.000000  0.000000  7319.631436
T  5603  41172.926827  0.535365  N  -1  -1.000000  -1.000000  0.000000  0.000000  0.000000  6633.415989
C  5614  48297.305418  0.638446  N  -1  -1.000000  -1.000000  0.000000  6209.653554  0.000000  114.369241
A  5626  78458.400000  1.020755  N  -1  -1.000000  -1.000000  11464.800000  0.000000  0.000000  0.000000
G  5639  46540.207939  0.600459  N  -1  -1.000000  -1.000000  0.000000  0.000000  6263.503283  0.000000
A  5652  101755.200000  1.409591  N  -1  -1.000000  -1.000000  13382.400000  0.000000  0.000000  0.000000
T  5664  71595.144983  1.009304  N  -1  -1.000000  -1.000000  0.000000  0.000000  0.000000  9454.523938
G  5677  83724.803380  1.159966  N  -1  -1.000000  -1.000000  0.000000  0.000000  11139.521662  38.123080
A  5689  104203.200000  1.391486  N  -1  -1.000000  -1.000000  13749.600000  0.000000  0.000000  0.000000
C  5700  100696.048676  1.519293  N  -1  -1.000000  -1.000000  163.200000  12879.281445  0.000000  0.000000
A  5713  59200.800000  0.817323  N  -1  -1.000000  -1.000000  7996.800000  459.974337  0.000000  0.000000
C  5724  91611.555514  1.245325  N  -1  -1.000000  -1.000000  0.000000  13147.599808  0.000000  0.000000
G  5739  53279.420333  0.677784  N  -1  -1.000000  -1.000000  0.000000  0.000000  7571.703336  0.000000
T  5752  58442.682247  0.738785  N  -1  -1.000000  -1.000000  0.000000  0.000000  198.212129  7738.985320
G  5765  74884.542417  0.971203  N  -1  -1.000000  -1.000000  0.000000  0.000000  10703.454978  0.000000
A  5778  79845.600000  0.998827  N  -1  -1.000000  -1.000000  11546.400000  0.000000  277.496981  0.000000
G  5790  60692.553965  0.780628  N  -1  -1.000000  -1.000000  122.400000  0.000000  8879.903389  0.000000
C  5802  96402.954861  1.257570  N  -1  -1.000000  -1.000000  0.000000  12687.625471  39.642426  0.000000
A  5814  47246.400000  0.606299  N  -1  -1.000000  -1.000000  7058.400000  153.324779  0.000000  228.738482
T  5827  88559.915759  1.226078  N  -1  -1.000000  -1.000000  0.000000  114.993584  0.000000  13991.170505
T  5841  66219.790647  0.932455  N  -1  -1.000000  -1.000000  0.000000  0.000000  0.000000  9416.400858
C  5852  52552.068038  0.732754  N  -1  -1.000000  -1.000000  0.000000  7551.245371  0.000000  571.846206
A  5863  58752.000000  0.866388  N  -1  -1.000000  -1.000000  8608.800000  76.662390  0.000000  419.353884
T  5875  101788.624657  1.489012  N  -1  -1.000000  -1.000000  0.000000  0.000000  0.000000  13991.170505
T  5890  69155.267838  0.951314  N  -1  -1.000000  -1.000000  0.000000  0.000000  0.000000  9835.754742
C  5901  55196.920477  0.765332  N  -1  -1.000000  -1.000000  0.000000  7819.563734  0.000000  381.230804
A  5912  56997.600000  0.818265  N  -1  -1.000000  -1.000000  7874.400000  191.655974  0.000000  38.123080
A  5925  42024.000000  0.606519  N  -1  -1.000000  -1.000000  7792.800000  0.000000  0.000000  190.615402
T  5937  82498.345976  1.292080  N  -1  -1.000000  -1.000000  0.000000  0.000000  0.000000  10636.339430
C  5950  59260.027123  0.879562  N  -1  -1.000000  -1.000000  0.000000  7857.894929  0.000000  38.123080
A  5960  51000.000000  0.791379  N  -1  -1.000000  -1.000000  7180.800000  344.980753  0.000000  0.000000
A  5974  52836.000000  0.839700  N  -1  -1.000000  -1.000000  7588.800000  0.000000  317.139407  0.000000
G  5985  49513.389878  0.786540  N  -1  -1.000000  -1.000000  0.000000  0.000000  8404.194279  0.000000
G  5999  161939.309568  2.610787  N  -1  -1.000000  -1.000000  0.000000  38.331195  23071.891841  0.000000
C  6010  41206.034384  0.605596  N  -1  -1.000000  -1.000000  0.000000  6439.640722  872.133369  0.000000
C  6025  100274.405534  1.536839  N  -1  -1.000000  -1.000000  0.000000  13032.606224  0.000000  0.000000
A  6036  52713.600000  0.755697  N  -1  -1.000000  -1.000000  7711.200000  421.643143  0.000000  0.000000
G  6049  53001.923352  0.764526  N  -1  -1.000000  -1.000000  0.000000  0.000000  7056.351800  0.000000
A  6062  90943.200000  1.291361  N  -1  -1.000000  -1.000000  11995.200000  0.000000  0.000000  114.369241
T  6074  70794.560295  0.993346  N  -1  -1.000000  -1.000000  163.200000  0.000000  0.000000  9378.277777
A  6084  35332.800000  0.487872  N  -1  -1.000000  -1.000000  5589.600000  0.000000  0.000000  533.723126
A  6096  50388.000000  0.711137  N  -1  -1.000000  -1.000000  8935.200000  0.000000  198.212129  0.000000
A  6110  52917.600000  0.749427  N  -1  -1.000000  -1.000000  7425.600000  0.000000  515.351536  0.000000
G  6121  67193.911804  0.947045  N  -1  -1.000000  -1.000000  204.000000  0.000000  10346.673145  0.000000
G  6135  120512.974562  1.960306  N  -1  -1.000000  -1.000000  0.000000  0.000000  18473.370443  0.000000
G  6149  86777.270170  1.250261  N  -1  -1.000000  -1.000000  0.000000  0.000000  12051.297456  0.000000
A  6161  71155.200000  1.045515  N  -1  -1.000000  -1.000000  10159.200000  0.000000  475.709110  0.000000
T  6173  63513.051939  0.908605  N  -1  -1.000000  -1.000000  163.200000  0.000000  79.284852  8310.831526
G  6186  75003.469695  1.057089  N  -1  -1.000000  -1.000000  40.800000  0.000000  9672.751906  0.000000
A  6198  97552.800000  1.406493  N  -1  -1.000000  -1.000000  11750.400000  0.000000  198.212129  0.000000
T  6210  50284.343042  0.698057  N  -1  -1.000000  -1.000000  0.000000  76.662390  0.000000  7014.646793
T  6225  29011.664181  0.394556  N  -1  -1.000000  -1.000000  0.000000  0.000000  0.000000  5108.492773
T  6237  20891.448057  0.292629  N  -1  -1.000000  -1.000000  0.000000  0.000000  0.000000  4307.908085
T  6250  47196.373530  0.692134  N  -1  -1.000000  -1.000000  0.000000  0.000000  0.000000  6747.785230
C  6262  39979.436151  0.604011  N  -1  -1.000000  -1.000000  0.000000  4714.736957  0.000000  0.000000
T  6274  80439.699635  1.383635  N  -1  -1.000000  -1.000000  0.000000  38.331195  0.000000  11093.816395
T  6287  54820.989609  0.953363  N  -1  -1.000000  -1.000000  0.000000  421.643143  0.000000  9607.016260
T  6300  71976.375787  1.288299  N  -1  -1.000000  -1.000000  0.000000  153.324779  0.000000  9340.154697
C  6311  32083.210027  0.565685  N  -1  -1.000000  -1.000000  0.000000  4868.061737  0.000000  76.246161
C  6324  73979.205917  1.411180  N  -1  -1.000000  -1.000000  0.000000  9391.142720  0.000000  0.000000
T  6336  88407.423438  1.765808  N  -1  -1.000000  -1.000000  0.000000  268.318363  0.000000  12046.893405
T  6350  81507.145886  1.512793  N  -1  -1.000000  -1.000000  0.000000  0.000000  0.000000  11513.170280
A  6360  50796.000000  0.859083  N  -1  -1.000000  -1.000000  7833.600000  0.000000  0.000000  304.984643
A  6372  43860.000000  0.706069  N  -1  -1.000000  -1.000000  7099.200000  0.000000  0.000000  0.000000
T  6384  70947.052617  1.148290  N  -1  -1.000000  -1.000000  0.000000  0.000000  0.000000  8653.939250
A  6395  43411.200000  0.669082  N  -1  -1.000000  -1.000000  5589.600000  0.000000  0.000000  76.246161
G  6409  44161.662389  0.721845  N  -1  -1.000000  -1.000000  0.000000  0.000000  5272.442637  0.000000
A  6422  77764.800000  1.293645  N  -1  -1.000000  -1.000000  9669.600000  0.000000  118.927278  0.000000
T  6434  57413.359076  0.945983  N  -1  -1.000000  -1.000000  0.000000  0.000000  0.000000  7700.862240
A  6444  36597.600000  0.578849  N  -1  -1.000000  -1.000000  4610.400000  0.000000  0.000000  495.600045
T  6457  69879.606365  1.174711  N  -1  -1.000000  -1.000000  0.000000  0.000000  0.000000  9073.293134
T  6470  30536.587397  0.529838  N  -1  -1.000000  -1.000000  0.000000  0.000000  0.000000  6290.308265
T  6483  25885.571589  0.492713  N  -1  -1.000000  -1.000000  0.000000  76.662390  39.642426  4536.646567
T  6496  32709.602980  0.653594  N  -1  -1.000000  -1.000000  0.000000  268.318363  0.000000  4612.892728
C  6508  42355.970227  0.865632  N  -1  -1.000000  -1.000000  0.000000  4906.392931  0.000000  0.000000
A  6518  56548.800000  1.227411  N  -1  -1.000000  -1.000000  7466.400000  843.286285  0.000000  0.000000
T  6531  96642.008803  2.039491  N  -1  -1.000000  -1.000000  0.000000  0.000000  0.000000  11665.662601
A  6542  41983.200000  0.797653  N  -1  -1.000000  -1.000000  5630.400000  0.000000  0.000000  304.984643
A  6554  39780.000000  0.810923  N  -1  -1.000000  -1.000000  6079.200000  0.000000  0.000000  0.000000
A  6568  41779.200000  0.883433  N  -1  -1.000000  -1.000000  5508.000000  0.000000  0.000000  0.000000
T  6581  53944.158760  1.128302  N  -1  -1.000000  -1.000000  0.000000  114.993584  0.000000  6519.046748
C  6593  41934.327085  0.907345  N  -1  -1.000000  -1.000000  0.000000  4983.055321  0.000000  0.000000
A  6603  52550.400000  1.109682  N  -1  -1.000000  -1.000000  7262.400000  306.649558  0.000000  0.000000
A  6616  32313.600000  0.645978  N  -1  -1.000000  -1.000000  5834.400000  0.000000  0.000000  152.492322
T  6629  48073.204379  0.961788  N  -1  -1.000000  -1.000000  0.000000  0.000000  0.000000  7510.246838
T  6642  43917.788616  0.868715  N  -1  -1.000000  -1.000000  0.000000  0.000000  0.000000  5222.862014
A  6652  36189.600000  0.734191  N  -1  -1.000000  -1.000000  5059.200000  0.000000  0.000000  343.107724
G  6666  30762.522454  0.711329  N  -1  -1.000000  -1.000000  0.000000  0.000000  3845.315307  0.000000
A  6680  71440.800000  1.695945  N  -1  -1.000000  -1.000000  8568.000000  0.000000  713.563665  0.000000
G  6690  47174.486753  1.041596  N  -1  -1.000000  -1.000000  571.200000  0.000000  7968.127594  0.000000
G  6704  112188.065135  2.447913  N  -1  -1.000000  -1.000000  0.000000  229.987169  14152.346026  0.000000
C  6715  60601.618941  1.173211  N  -1  -1.000000  -1.000000  0.000000  7052.939839  1546.054608  0.000000
T  6730  93020.316166  1.738009  N  -1  -1.000000  -1.000000  0.000000  344.980753  118.927278  11017.570234
A  6740  43044.000000  0.747704  N  -1  -1.000000  -1.000000  5018.400000  0.000000  0.000000  1448.677055
G  6753  31674.298248  0.540137  N  -1  -1.000000  -1.000000  326.400000  0.000000  4321.024417  0.000000
A  6768  77234.400000  1.354957  N  -1  -1.000000  -1.000000  9180.000000  0.000000  317.139407  0.000000
G  6779  53517.274888  0.887031  N  -1  -1.000000  -1.000000  693.600000  0.000000  6897.782097  0.000000
A  6792  75112.800000  1.210213  N  -1  -1.000000  -1.000000  9506.400000  0.000000  39.642426  0.000000
T  6804  61187.544035  0.920102  N  -1  -1.000000  -1.000000  571.200000  38.331195  0.000000  7319.631436
A  6814  38678.400000  0.590731  N  -1  -1.000000  -1.000000  4936.800000  306.649558  0.000000  343.107724
C  6825  103417.563505  1.600250  N  -1  -1.000000  -1.000000  489.600000  11346.033654  0.000000  0.000000
A  6838  48225.600000  0.756494  N  -1  -1.000000  -1.000000  6405.600000  498.305532  0.000000  0.000000
T  6851  70298.960250  1.124581  N  -1  -1.000000  -1.000000  0.000000  0.000000  0.000000  8920.800813
T  6864  34577.633919  0.574007  N  -1  -1.000000  -1.000000  0.000000  0.000000  0.000000  5222.862014
T  6877  35340.095527  0.595027  N  -1  -1.000000  -1.000000  285.600000  0.000000  0.000000  4117.292683
A  6888  46593.600000  0.779691  N  -1  -1.000000  -1.000000  7058.400000  0.000000  0.000000  38.123080
A  6900  63076.800000  1.112565  N  -1  -1.000000  -1.000000  8364.000000  0.000000  0.000000  0.000000
A  6913  38352.000000  0.665245  N  -1  -1.000000  -1.000000  6568.800000  0.000000  0.000000  0.000000
A  6924  38515.200000  0.713577  N  -1  -1.000000  -1.000000  6038.400000  0.000000  0.000000  0.000000
T  6937  40791.696023  0.788892  N  -1  -1.000000  -1.000000  0.000000  0.000000  0.000000  5451.600497
T  6950  30879.695121  0.594768  N  -1  -1.000000  -1.000000  0.000000  0.000000  0.000000  5337.231255
T  6961  24589.386855  0.550528  N  -1  -1.000000  -1.000000  0.000000  0.000000  0.000000  4994.123532
T  6976  47501.358173  1.122924  N  -1  -1.000000  -1.000000  0.000000  0.000000  0.000000  5070.369693
C  6987  35111.374415  0.877307  N  -1  -1.000000  -1.000000  0.000000  3679.794698  0.000000  38.123080
T  7000  70527.698732  1.759887  N  -1  -1.000000  -1.000000  0.000000  0.000000  0.000000  8692.062330
T  7013  52190.497062  1.197198  N  -1  -1.000000  -1.000000  0.000000  0.000000  0.000000  7167.139114
C  7025  27330.141875  0.618979  N  -1  -1.000000  -1.000000  163.200000  3641.463504  0.000000  266.861563
A  7035  44308.800000  1.091917  N  -1  -1.000000  -1.000000  5263.200000  38.331195  0.000000  152.492322
T  7047  68354.683150  1.660118  N  -1  -1.000000  -1.000000  0.000000  0.000000  0.000000  8730.185411
C  7060  32198.203612  0.729150  N  -1  -1.000000  -1.000000  40.800000  3564.801114  0.000000  38.123080
A  7070  46144.800000  1.065720  N  -1  -1.000000  -1.000000  5671.200000  153.324779  0.000000  0.000000
A  7082  36679.200000  0.818263  N  -1  -1.000000  -1.000000  5671.200000  0.000000  0.000000  0.000000
C  7094  55426.907646  1.204025  N  -1  -1.000000  -1.000000  163.200000  7167.933423  0.000000  0.000000
T  7109  68545.298552  1.463791  N  -1  -1.000000  -1.000000  0.000000  0.000000  0.000000  7891.477642
T  7122  41477.911471  0.826737  N  -1  -1.000000  -1.000000  285.600000  0.000000  0.000000  5680.338979
A  7133  67850.400000  1.435512  N  -1  -1.000000  -1.000000  7425.600000  421.643143  0.000000  114.369241
C  7143  58033.428891  1.188439  N  -1  -1.000000  -1.000000  816.000000  9007.830772  0.000000  0.000000
C  7157  63054.815406  1.214883  N  -1  -1.000000  -1.000000  530.400000  8049.550903  0.000000  0.000000
A  7167  50510.400000  0.939264  N  -1  -1.000000  -1.000000  6405.600000  689.961506  118.927278  0.000000
T  7181  71595.144983  1.377038  N  -1  -1.000000  -1.000000  40.800000  0.000000  317.139407  8387.077687
G  7193  66321.778435  1.185761  N  -1  -1.000000  -1.000000  40.800000  38.331195  8285.267001  38.123080
C  7205  64511.400808  1.113234  N  -1  -1.000000  -1.000000  0.000000  8394.531656  872.133369  0.000000
A  7217  31048.800000  0.511237  N  -1  -1.000000  -1.000000  3753.600000  191.655974  39.642426  76.246161
T  7230  70794.560295  1.214420  N  -1  -1.000000  -1.000000  0.000000  0.000000  0.000000  8844.554652
T  7243  40143.603657  0.685983  N  -1  -1.000000  -1.000000  0.000000  38.331195  158.569703  5794.708220
C  7255  36682.953400  0.628279  N  -1  -1.000000  -1.000000  0.000000  4714.736957  39.642426  419.353884
T  7269  69307.760160  1.253992  N  -1  -1.000000  -1.000000  0.000000  0.000000  79.284852  8196.462285
C  7280  34114.763351  0.604903  N  -1  -1.000000  -1.000000  0.000000  3449.807530  277.496981  1181.815492
T  7293  68850.283195  1.286846  N  -1  -1.000000  -1.000000  0.000000  0.000000  515.351536  9263.908536
T  7307  28096.710252  0.507737  N  -1  -1.000000  -1.000000  0.000000  0.000000  594.636388  5070.369693
G  7318  63705.378329  1.249437  N  -1  -1.000000  -1.000000  0.000000  0.000000  7968.127594  190.615402
A  7331  51571.200000  1.016670  N  -1  -1.000000  -1.000000  6120.000000  383.311948  634.278813  0.000000
C  7341  67922.877143  1.374078  N  -1  -1.000000  -1.000000  897.600000  8202.875682  0.000000  0.000000
A  7352  37413.600000  0.704335  N  -1  -1.000000  -1.000000  5100.000000  383.311948  0.000000  0.000000
A  7361  55488.000000  1.114644  N  -1  -1.000000  -1.000000  5752.800000  0.000000  0.000000  0.000000
A  7377  42187.200000  0.822117  N  -1  -1.000000  -1.000000  5467.200000  0.000000  0.000000  0.000000
T  7389  47120.127369  0.908501  N  -1  -1.000000  -1.000000  0.000000  0.000000  158.569703  4727.261969
C  7401  32811.502728  0.660896  N  -1  -1.000000  -1.000000  0.000000  3641.463504  0.000000  381.230804
T  7414  54973.481931  1.110201  N  -1  -1.000000  -1.000000  0.000000  153.324779  0.000000  7319.631436
T  7427  38542.434280  0.800815  N  -1  -1.000000  -1.000000  0.000000  0.000000  0.000000  6557.169828
T  7440  34844.495482  0.708602  N  -1  -1.000000  -1.000000  0.000000  38.331195  0.000000  5070.369693
C  7451  37027.934153  0.799956  N  -1  -1.000000  -1.000000  285.600000  4369.756204  0.000000  152.492322
A  7462  58344.000000  1.301358  N  -1  -1.000000  -1.000000  6528.000000  153.324779  0.000000  0.000000
A  7472  24684.000000  0.562595  N  -1  -1.000000  -1.000000  6283.200000  0.000000  0.000000  0.000000
A  7485  49531.200000  1.162641  N  -1  -1.000000  -1.000000  6324.000000  229.987169  0.000000  0.000000
C  7496  73902.543528  1.759306  N  -1  -1.000000  -1.000000  163.200000  8126.213292  0.000000  0.000000
T  7510  60348.836267  1.335796  N  -1  -1.000000  -1.000000  0.000000  76.662390  0.000000  7700.862240
C  7520  33041.489897  0.710554  N  -1  -1.000000  -1.000000  0.000000  4331.425010  0.000000  1524.923216
T  7534  84442.623077  1.815032  N  -1  -1.000000  -1.000000  0.000000  0.000000  0.000000  9111.416215
A  7545  41534.400000  0.839571  N  -1  -1.000000  -1.000000  4896.000000  0.000000  0.000000  1410.553975
T  7557  66639.144532  1.338938  N  -1  -1.000000  -1.000000  326.400000  0.000000  0.000000  7853.354562
G  7571  48244.832251  0.911146  N  -1  -1.000000  -1.000000  367.200000  0.000000  4796.733527  114.369241
A  7582  55773.600000  1.031482  N  -1  -1.000000  -1.000000  7344.000000  0.000000  515.351536  0.000000
A  7596  43533.600000  0.808960  N  -1  -1.000000  -1.000000  5140.800000  0.000000  158.569703  0.000000
G  7606  36669.243905  0.658344  N  -1  -1.000000  -1.000000  244.800000  0.000000  4241.739565  0.000000
T  7620  21463.294263  0.394451  N  -1  -1.000000  -1.000000  0.000000  114.993584  198.212129  2592.369467
T  7632  16659.786133  0.338826  N  -1  -1.000000  -1.000000  0.000000  0.000000  0.000000  3392.954155
T  7642  18032.217027  0.402503  N  -1  -1.000000  -1.000000  0.000000  0.000000  0.000000  3011.723351
T  7656  23216.955961  0.536197  A  7662  5467.200000  0.147059  0.000000  0.000000  198.212129  3507.323396
G  7669  47689.838289  1.282788  N  -1  -1.000000  -1.000000  0.000000  0.000000  6184.218431  876.830849
T  7680  10140.739385  0.268329  N  -1  -1.000000  -1.000000  0.000000  0.000000  991.060646  1677.415537
C  7694  26410.193201  0.821662  N  -1  -1.000000  -1.000000  0.000000  3028.164387  0.000000  0.000000
G  7707  33339.280134  1.112832  N  -1  -1.000000  -1.000000  0.000000  0.000000  3488.533474  0.000000
T  7718  15287.355239  0.551581  N  -1  -1.000000  -1.000000  0.000000  0.000000  356.781833  2401.754065
T  7732  23483.817524  0.943470  N  -1  -1.000000  -1.000000  0.000000  574.967922  0.000000  3583.569557
C  7742  20583.851595  0.873220  N  -1  -1.000000  -1.000000  0.000000  3449.807530  0.000000  571.846206
C  7755  51670.450558  2.200203  N  -1  -1.000000  -1.000000  0.000000  5903.003995  0.000000  0.000000
A  7764  27744.000000  1.028109  N  -1  -1.000000  -1.000000  3631.200000  1379.923012  0.000000  0.000000
T  7778  67477.852301  2.413660  N  -1  -1.000000  -1.000000  0.000000  0.000000  237.854555  6747.785230
G  7790  56014.747716  1.729772  N  -1  -1.000000  -1.000000  0.000000  0.000000  5232.800211  228.738482
A  7803  41534.400000  1.250463  N  -1  -1.000000  -1.000000  4855.200000  0.000000  832.490943  0.000000
G  7815  25807.219224  0.709875  N  -1  -1.000000  -1.000000  367.200000  0.000000  3211.036493  0.000000
A  7828  100776.000000  1.326029  N  -1  -1.000000  -1.000000  6324.000000  0.000000  0.000000  0.000000
A  7836  100776.000000  1.326029  N  -1  -1.000000  -1.000000  5834.400000  0.000000  0.000000  38.123080
G  7851  39919.922824  0.961712  N  -1  -1.000000  -1.000000  204.000000  0.000000  4994.945656  0.000000
T  7863  12085.016485  0.280051  N  -1  -1.000000  -1.000000  0.000000  0.000000  991.060646  1906.154020
G  7876  48680.898935  1.150768  N  -1  -1.000000  -1.000000  0.000000  0.000000  5549.939618  266.861563
A  7887  32640.000000  0.777069  N  -1  -1.000000  -1.000000  4202.400000  0.000000  1308.200053  0.000000
A  7897  11832.000000  0.278442  T  7902  2325.507904  0.060187  4120.800000  0.000000  0.000000  0.000000
C  7912  49447.241261  1.338981  N  -1  -1.000000  -1.000000  0.000000  5788.010411  0.000000  0.000000
T  7925  47386.988932  1.306425  N  -1  -1.000000  -1.000000  0.000000  76.662390  0.000000  5070.369693
A  7936  30967.200000  0.840187  N  -1  -1.000000  -1.000000  3835.200000  0.000000  0.000000  724.338528
A  7948  20726.400000  0.554574  N  -1  -1.000000  -1.000000  3100.800000  0.000000  79.284852  0.000000
G  7959  30009.316363  0.872177  N  -1  -1.000000  -1.000000  0.000000  191.655974  3092.109216  0.000000
C  7971  25298.588552  0.781556  N  -1  -1.000000  -1.000000  0.000000  3833.119478  317.139407  0.000000
C  7985  49638.897235  1.606054  N  -1  -1.000000  -1.000000  0.000000  5059.717710  0.000000  76.246161
T  7999  41592.280712  1.199913  N  -1  -1.000000  -1.000000  0.000000  689.961506  0.000000  4956.000451
C  8008  20852.169958  0.614132  N  -1  -1.000000  -1.000000  0.000000  2223.209297  0.000000  648.092367
A  8020  28927.200000  0.882597  N  -1  -1.000000  -1.000000  3508.800000  153.324779  158.569703  0.000000
G  8034  17284.097667  0.501212  N  -1  -1.000000  -1.000000  0.000000  0.000000  3488.533474  0.000000
G  8045  49354.820174  1.578429  N  -1  -1.000000  -1.000000  0.000000  0.000000  6818.497245  0.000000
T  8057  24093.786810  0.765731  N  -1  -1.000000  -1.000000  0.000000  0.000000  1109.987924  2668.615628
A  8067  3794.400000  0.123284  N  -1  -1.000000  -1.000000  1264.800000  0.000000  0.000000  228.738482
A  8079  23378.400000  0.803808  N  -1  -1.000000  -1.000000  3264.000000  76.662390  317.139407  0.000000
G  8092  23389.031247  0.822935  N  -1  -1.000000  -1.000000  0.000000  0.000000  3290.321345  0.000000
T  8104  17269.755419  0.611741  N  -1  -1.000000  -1.000000  0.000000  38.331195  356.781833  2439.877145
A  8118  21950.400000  0.878241  N  -1  -1.000000  -1.000000  2774.400000  0.000000  0.000000  76.246161
A  8130  23256.000000  1.009839  N  -1  -1.000000  -1.000000  3916.800000  0.000000  0.000000  0.000000
A  8145  15667.200000  0.673285  N  -1  -1.000000  -1.000000  3916.800000  0.000000  0.000000  0.000000
A  8152  26846.400000  1.223417  N  -1  -1.000000  -1.000000  3427.200000  0.000000  277.496981  0.000000
G  8164  25688.291946  1.121759  N  -1  -1.000000  -1.000000  204.000000  0.000000  3012.824364  0.000000
A  8176  37821.600000  1.841958  N  -1  -1.000000  -1.000000  5263.200000  0.000000  237.854555  38.123080
T  8187  25313.725383  1.155553  N  -1  -1.000000  -1.000000  612.000000  0.000000  39.642426  3316.707994
G  8199  38770.292474  1.611529  N  -1  -1.000000  -1.000000  0.000000  0.000000  3766.030455  266.861563
A  8212  49939.200000  1.950958  N  -1  -1.000000  -1.000000  5018.400000  0.000000  118.927278  0.000000
A  8223  21664.800000  0.766834  N  -1  -1.000000  -1.000000  4365.600000  0.000000  0.000000  0.000000
A  8234  19992.000000  0.696785  N  -1  -1.000000  -1.000000  4120.800000  0.000000  0.000000  0.000000
A  8247  27417.600000  0.962158  N  -1  -1.000000  -1.000000  3468.000000  0.000000  356.781833  0.000000
G  8260  49473.747452  1.711177  N  -1  -1.000000  -1.000000  0.000000  0.000000  4955.303230  0.000000
T  8273  9111.416215  0.282150  N  -1  -1.000000  -1.000000  0.000000  0.000000  911.775794  1258.061653
G  8284  49909.814136  1.635354  N  -1  -1.000000  -1.000000  0.000000  421.643143  5153.515360  0.000000
C  8292  18437.304687  0.559700  N  -1  -1.000000  -1.000000  0.000000  3104.826777  1625.339460  0.000000
C  8307  40056.098541  1.292008  N  -1  -1.000000  -1.000000  0.000000  3909.781867  0.000000  228.738482
T  8321  42278.496159  1.301789  N  -1  -1.000000  -1.000000  0.000000  344.980753  0.000000  4498.523487
T  8334  29659.756548  0.903488  N  -1  -1.000000  -1.000000  0.000000  229.987169  0.000000  3469.200316
C  8345  10426.084979  0.338508  N  -1  -1.000000  -1.000000  0.000000  2491.527660  0.000000  38.123080
C  8355  51823.775337  1.746306  N  -1  -1.000000  -1.000000  0.000000  4178.100231  0.000000  0.000000
A  8366  24235.200000  0.737542  C  8365  7052.939839  0.214639  2570.400000  1609.910181  0.000000  114.369241
T  8378  55774.066619  1.713954  N  -1  -1.000000  -1.000000  0.000000  76.662390  0.000000  5870.954381
C  8391  16980.719286  0.511911  N  -1  -1.000000  -1.000000  0.000000  1993.222128  0.000000  304.984643
T  8403  30269.725834  0.891384  N  -1  -1.000000  -1.000000  0.000000  0.000000  396.424258  3431.077236
G  8414  31991.437655  0.999916  N  -1  -1.000000  -1.000000  0.000000  0.000000  4083.169862  152.492322
G  8424  44597.729073  1.337282  N  -1  -1.000000  -1.000000  0.000000  0.000000  4677.806249  0.000000
A  8440  24153.600000  0.714525  T  8445  7929.600722  0.247867  3345.600000  0.000000  118.927278  114.369241
T  8453  29278.525744  0.915205  N  -1  -1.000000  -1.000000  40.800000  459.974337  0.000000  3392.954155
C  8463  26793.505148  0.838526  N  -1  -1.000000  -1.000000  408.000000  2606.521245  0.000000  76.246161
A  8473  30681.600000  0.913419  T  8479  2439.877145  0.077516  3304.800000  421.643143  0.000000  114.369241
T  8487  55659.697378  1.768344  N  -1  -1.000000  -1.000000  0.000000  0.000000  0.000000  4689.138889
T  8500  14105.539746  0.407462  N  -1  -1.000000  -1.000000  0.000000  153.324779  0.000000  3049.846432
C  8509  19817.227699  0.650786  N  -1  -1.000000  -1.000000  0.000000  2721.514829  0.000000  266.861563
A  8520  25418.400000  0.827022  N  -1  -1.000000  -1.000000  2529.600000  498.305532  0.000000  0.000000
T  8532  39838.619014  1.316991  N  -1  -1.000000  -1.000000  40.800000  0.000000  158.569703  4269.785004
G  8543  51852.293002  1.670798  N  -1  -1.000000  -1.000000  0.000000  0.000000  5074.230508  800.584688
G  8557  61762.899463  1.944682  N  -1  -1.000000  -1.000000  0.000000  0.000000  5867.079025  0.000000
G  8572  15896.612763  0.447529  N  -1  -1.000000  -1.000000  0.000000  536.636727  3488.533474  0.000000
C  8581  28288.421745  0.827567  N  -1  -1.000000  -1.000000  0.000000  3909.781867  515.351536  0.000000
T  8594  34463.264678  1.003820  N  -1  -1.000000  -1.000000  0.000000  536.636727  0.000000  4117.292683
T  8606  9721.385501  0.280072  N  -1  -1.000000  -1.000000  0.000000  0.000000  237.854555  3431.077236
G  8620  52209.074835  1.733572  N  -1  -1.000000  -1.000000  0.000000  0.000000  5113.872934  76.246161
G  8632  25569.364669  0.753662  N  -1  -1.000000  -1.000000  0.000000  268.318363  4003.885010  0.000000
C  8641  19127.266193  0.554381  N  -1  -1.000000  -1.000000  0.000000  1839.897349  951.418220  0.000000
A  8653  9424.800000  0.278240  N  -1  -1.000000  -1.000000  1346.400000  114.993584  0.000000  38.123080
T  8665  41058.557586  1.331706  N  -1  -1.000000  -1.000000  0.000000  0.000000  39.642426  4079.169602
T  8679  25161.233061  0.845694  N  -1  -1.000000  -1.000000  40.800000  153.324779  0.000000  3964.800361
A  8689  21256.800000  0.814687  T  8694  2287.384824  0.085901  2448.000000  0.000000  79.284852  1181.815492
T  8700  38313.695798  1.438849  N  -1  -1.000000  -1.000000  0.000000  191.655974  0.000000  3964.800361
C  8712  12380.975913  0.448090  N  -1  -1.000000  -1.000000  0.000000  2491.527660  0.000000  800.584688
C  8724  36146.316674  1.421834  N  -1  -1.000000  -1.000000  40.800000  4369.756204  0.000000  0.000000
A  8731  11220.000000  0.399789  C  8731  2108.215713  0.087967  2080.800000  2108.215713  0.000000  0.000000
A  8742  33864.000000  1.413008  N  -1  -1.000000  -1.000000  3957.600000  76.662390  0.000000  0.000000
A  8758  23419.200000  0.944499  N  -1  -1.000000  -1.000000  3345.600000  0.000000  0.000000  0.000000
A  8774  8731.200000  0.346139  N  -1  -1.000000  -1.000000  2080.800000  1686.572570  0.000000  0.000000
C  8777  13300.924587  0.528755  N  -1  -1.000000  -1.000000  1101.600000  2721.514829  0.000000  0.000000
C  8793  54621.952556  2.440721  N  -1  -1.000000  -1.000000  0.000000  4139.769036  0.000000  228.738482
T  8805  51618.650856  2.038208  N  -1  -1.000000  -1.000000  0.000000  651.630311  0.000000  4117.292683
T  8820  25733.079267  0.907318  N  -1  -1.000000  -1.000000  0.000000  0.000000  753.206091  3354.831075
G  8829  40910.983470  1.509428  N  -1  -1.000000  -1.000000  0.000000  0.000000  4281.381991  152.492322
T  8837  6824.031391  0.227797  N  -1  -1.000000  -1.000000  0.000000  0.000000  1783.909163  1410.553975
T  8853  15554.216801  0.575562  N  -1  -1.000000  -1.000000  0.000000  0.000000  0.000000  2782.984869
A  8862  17788.800000  0.647859  N  -1  -1.000000  -1.000000  2325.600000  0.000000  0.000000  800.584688
T  8875  38123.080396  1.474763  N  -1  -1.000000  -1.000000  652.800000  76.662390  0.000000  4536.646567
A  8884  16116.000000  0.589883  N  -1  -1.000000  -1.000000  2203.200000  0.000000  0.000000  991.200090
G  8896  15539.830930  0.553824  N  -1  -1.000000  -1.000000  408.000000  76.662390  2180.333421  0.000000
C  8907  11882.670381  0.420134  N  -1  -1.000000  -1.000000  0.000000  2414.865271  436.066684  0.000000
C  8922  46265.752094  1.927006  N  -1  -1.000000  -1.000000  122.400000  4408.087399  0.000000  0.000000
A  8933  31048.800000  1.322698  N  -1  -1.000000  -1.000000  3100.800000  651.630311  0.000000  0.000000
A  8942  16116.000000  0.671348  N  -1  -1.000000  -1.000000  2774.400000  38.331195  0.000000  0.000000
C  8953  39787.780177  1.848366  N  -1  -1.000000  -1.000000  489.600000  3258.151556  0.000000  0.000000
T  8968  44565.880983  1.795397  N  -1  -1.000000  -1.000000  0.000000  191.655974  158.569703  4193.538844
C  8977  13032.606224  0.470093  N  -1  -1.000000  -1.000000  0.000000  1878.228544  0.000000  1258.061653
T  8990  40448.588300  1.484470  N  -1  -1.000000  -1.000000  0.000000  0.000000  277.496981  4574.769647
G  9002  33537.492263  1.220415  T  8999  2211.138663  0.080462  0.000000  0.000000  3726.388029  1181.815492
T  9014  11398.801038  0.390069  N  -1  -1.000000  -1.000000  0.000000  0.000000  753.206091  1868.030939
T  9025  4536.646567  0.157476  N  -1  -1.000000  -1.000000  0.000000  0.000000  0.000000  2249.261743
T  9034  7662.739160  0.272949  N  -1  -1.000000  -1.000000  0.000000  0.000000  0.000000  2554.246387
A  9045  17911.200000  0.739719  T  9044  838.707769  0.034638  2529.600000  0.000000  0.000000  533.723126
G  9057  7730.273039  0.337570  N  -1  -1.000000  -1.000000  163.200000  0.000000  2576.757680  0.000000
G  9068  41148.838025  1.865213  N  -1  -1.000000  -1.000000  0.000000  843.286285  5193.157785  0.000000
C  9075  26985.161122  1.215695  N  -1  -1.000000  -1.000000  81.600000  3028.164387  1982.121292  0.000000
A  9084  28519.200000  1.395316  N  -1  -1.000000  -1.000000  3060.000000  459.974337  515.351536  38.123080
G  9097  20970.843271  0.953745  N  -1  -1.000000  -1.000000  612.000000  0.000000  2378.545551  0.000000
G  9108  5629.224470  0.280898  N  -1  -1.000000  -1.000000  0.000000  0.000000  2774.969809  0.000000
G  9116  24023.310061  1.392713  A  9131  1713.600000  0.092103  0.000000  0.000000  3092.109216  0.000000
G  9130  5470.654766  0.295523  A  9141  4039.200000  0.217100  693.600000  0.000000  1902.836440  0.000000
A  9149  28478.400000  1.530673  G  9153  1427.127330  0.068987  2570.400000  0.000000  832.490943  0.000000
G  9155  3448.891048  0.166720  G  9162  3012.824364  0.156587  1509.600000  0.000000  1664.981885  0.000000
G  9169  51178.371763  2.659932  N  -1  -1.000000  -1.000000  285.600000  76.662390  4400.309269  0.000000
G  9181  16411.964299  0.695856  C  9183  8969.499578  0.424859  0.000000  996.611064  3567.818326  0.000000
A  9196  18727.200000  0.887057  C  9192  2913.170803  0.137988  1754.400000  421.643143  118.927278  76.246161
A  9203  2529.600000  0.124698  N  -1  -1.000000  -1.000000  1387.200000  229.987169  79.284852  0.000000
G  9214  1030.703072  0.058275  N  -1  -1.000000  -1.000000  81.600000  0.000000  317.139407  38.123080
N  9225  -1.000000  -1.000000  N  -1  -1.000000  -1.000000  0.000000  0.000000  317.139407  38.123080
N  9237  -1.000000  -1.000000  N  -1  -1.000000  -1.000000  40.800000  191.655974  158.569703  0.000000
N  9248  -1.000000  -1.000000  N  -1  -1.000000  -1.000000  40.800000  0.000000  198.212129  0.000000
N  9259  -1.000000  -1.000000  N  -1  -1.000000  -1.000000  81.600000  76.662390  79.284852  0.000000
G  9271  1347.842479  0.085889  N  -1  -1.000000  -1.000000  285.600000  114.993584  277.496981  76.246161
A  9283  1509.600000  0.098895  G  9284  991.060646  0.056358  326.400000  191.655974  198.212129  0.000000
G  9297  1427.127330  0.109667  N  -1  -1.000000  -1.000000  285.600000  153.324779  356.781833  0.000000
A  9308  2815.200000  0.223270  G  9311  1387.484904  0.090395  326.400000  191.655974  118.927278  0.000000
C  9314  3948.113062  0.393135  N  -1  -1.000000  -1.000000  163.200000  728.292701  118.927278  0.000000
A  9324  2488.800000  0.246597  N  -1  -1.000000  -1.000000  571.200000  153.324779  118.927278  0.000000
C  9337  5366.367269  1.027328  A  9336  1428.000000  0.109480  244.800000  958.279869  0.000000  38.123080
A  9353  3468.000000  0.841941  C  9346  2721.514829  0.253583  693.600000  344.980753  0.000000  343.107724
A  9365  13504.800000  5.207904  T  9359  6824.031391  0.635730  13504.800000  38.331195  39.642426  304.984643
