# Supplementary material for: SNP-PHAGE – High throughput SNP discovery pipeline
Source: BMC Bioinformatics. 2006 Oct 23;7:468. doi: 10.1186/1471-2105-7-468 (PMC1626092; doi:10.1186/1471-2105-7-468)
Supplement: Additional file 2 — Test dataset. This compressed file contains test data for recreating the demo website. It contains the database table entries and chromatogram files to test for proper installation of all functionalities provided. [file 1471-2105-7-468-S2.gz › test_data/AfterAnalysisStore/poly_dir/A06_015471Peking_.b_38.ab1.poly]

A06_015471Peking_.b_38.ab1 34994.742857 34994.742857 36440.520000 39376.533333 37031.288889
A  9  855943.200000  1.000000  N  -1  -1.000000  -1.000000  65280.000000  21079.518174  0.000000  462.674312
C  19  1111493.999184  1.298560  G  17  8557.314509  0.099975  16116.000000  62690.016874  1704.210940  61689.908244
T  20  2329719.384836  0.882323  N  -1  -1.000000  -1.000000  8568.000000  62690.016874  1269.093254  61689.908244
T  32  2329719.384836  0.882323  A  38  247492.800000  0.790132  1387.200000  6151.457906  0.000000  61689.908244
T  45  2329719.384836  0.882323  N  -1  -1.000000  -1.000000  4120.800000  0.000000  2755.745350  61689.908244
T  60  135794.910522  0.158006  N  -1  -1.000000  -1.000000  0.000000  744.443950  906.495181  29071.369260
T  71  113972.105481  0.154261  N  -1  -1.000000  -1.000000  0.000000  78.362521  10442.824486  24637.407105
G  89  992140.845788  1.527403  C  84  95954.907078  0.283717  0.000000  5524.557737  58015.691589  19547.989675
T  92  233110.740777  0.336679  N  -1  -1.000000  -1.000000  0.000000  0.000000  58015.691589  44532.402514
C  113  135253.711407  0.210888  A  111  115627.200000  0.250964  34639.200000  32442.083733  1377.872675  0.000000
A  120  407959.200000  0.690587  T  123  247530.756829  0.493554  61893.600000  62690.016874  761.455952  26603.772930
C  131  1669866.143233  3.058674  A  132  485397.600000  0.726084  65280.000000  62690.016874  1087.794217  0.000000
T  141  418681.696014  0.695737  N  -1  -1.000000  -1.000000  6854.400000  62690.016874  0.000000  61689.908244
T  152  218536.499955  0.386112  N  -1  -1.000000  -1.000000  0.000000  0.000000  1522.911904  41023.788982
C  164  130160.147536  0.255121  N  -1  -1.000000  -1.000000  0.000000  24801.737926  145.039229  0.000000
T  174  231221.487337  0.518960  N  -1  -1.000000  -1.000000  0.000000  509.356387  652.676530  44956.520633
A  183  165076.800000  0.362691  N  -1  -1.000000  -1.000000  35251.200000  156.725042  0.000000  0.000000
T  191  281999.993061  0.619657  N  -1  -1.000000  -1.000000  326.400000  0.000000  942.754988  54364.231640
A  202  116606.400000  0.247103  N  -1  -1.000000  -1.000000  25785.600000  0.000000  0.000000  0.000000
A  211  156100.800000  0.406153  N  -1  -1.000000  -1.000000  30232.800000  117.543782  0.000000  0.000000
C  222  230934.349661  0.613146  N  -1  -1.000000  -1.000000  0.000000  43608.742988  0.000000  0.000000
A  229  204816.000000  0.530327  N  -1  -1.000000  -1.000000  34190.400000  3565.494710  0.000000  0.000000
G  242  90105.620999  0.246263  N  -1  -1.000000  -1.000000  0.000000  0.000000  17694.785935  0.000000
A  258  184334.400000  0.886580  N  -1  -1.000000  -1.000000  41044.800000  0.000000  0.000000  3392.944953
T  272  1226395.375892  2.738129  A  268  62056.800000  0.289054  4447.200000  0.000000  1232.833446  61689.908244
T  282  1226395.375892  2.738129  A  286  153367.200000  0.655021  8935.200000  0.000000  688.936338  61689.908244
C  292  253385.211954  0.930703  N  -1  -1.000000  -1.000000  2896.800000  47997.044170  0.000000  21167.349766
C  305  193633.789621  0.705488  N  -1  -1.000000  -1.000000  0.000000  43021.024080  0.000000  0.000000
C  316  156215.685799  0.588092  N  -1  -1.000000  -1.000000  0.000000  34675.415584  36.259807  0.000000
C  327  118327.406851  0.438913  N  -1  -1.000000  -1.000000  0.000000  27113.432298  3480.941495  0.000000
G  341  189058.634966  0.711242  C  337  176276.491199  0.800874  0.000000  15946.773042  10587.863715  0.000000
A  348  148960.800000  0.569363  N  -1  -1.000000  -1.000000  31620.000000  0.000000  8883.652775  0.000000
A  358  160262.400000  0.717376  N  -1  -1.000000  -1.000000  31212.000000  2625.144457  1776.730555  0.000000
C  364  178588.185571  0.697497  N  -1  -1.000000  -1.000000  2856.000000  40082.429539  36.259807  0.000000
C  377  236576.451180  0.893112  N  -1  -1.000000  -1.000000  122.400000  46547.337529  0.000000  154.224771
A  387  208814.400000  0.773060  N  -1  -1.000000  -1.000000  35822.400000  0.000000  0.000000  269.893349
T  395  242171.446051  1.054405  A  403  63362.400000  0.265118  7792.800000  1684.794204  72.519614  55443.805034
C  411  672977.331147  3.494657  T  407  156114.024050  0.653205  1999.200000  62690.016874  290.078458  16463.494263
T  419  145279.733915  0.619444  N  -1  -1.000000  -1.000000  0.000000  32246.177430  1160.313832  28917.144489
T  430  139727.642173  0.608313  N  -1  -1.000000  -1.000000  0.000000  0.000000  870.235374  27374.896783
G  443  175968.844551  0.771630  N  -1  -1.000000  -1.000000  0.000000  0.000000  37347.601460  0.000000
T  452  80004.099754  0.342172  N  -1  -1.000000  -1.000000  0.000000  0.000000  72.519614  18198.522932
C  465  102419.815069  0.459474  N  -1  -1.000000  -1.000000  0.000000  21980.687167  797.715759  0.000000
A  473  120074.400000  0.550162  N  -1  -1.000000  -1.000000  26152.800000  0.000000  1124.054025  0.000000
G  484  133871.208342  0.630275  N  -1  -1.000000  -1.000000  326.400000  0.000000  30240.679241  0.000000
G  496  305851.474096  1.513136  N  -1  -1.000000  -1.000000  448.800000  0.000000  58015.691589  0.000000
G  506  184816.237519  0.872455  N  -1  -1.000000  -1.000000  40.800000  0.000000  40067.087004  0.000000
G  520  206789.680708  1.003351  N  -1  -1.000000  -1.000000  0.000000  0.000000  46340.033657  0.000000
A  533  207753.600000  1.302691  N  -1  -1.000000  -1.000000  40432.800000  0.000000  0.000000  0.000000
C  540  240572.939756  1.451616  N  -1  -1.000000  -1.000000  1183.200000  46194.706184  0.000000  732.567660
T  553  184876.943769  1.051559  N  -1  -1.000000  -1.000000  0.000000  78.362521  0.000000  41833.469028
T  564  137876.944925  0.780275  N  -1  -1.000000  -1.000000  0.000000  0.000000  0.000000  27220.672013
A  574  161486.400000  0.884904  N  -1  -1.000000  -1.000000  31334.400000  0.000000  0.000000  0.000000
T  583  244253.480454  1.296483  N  -1  -1.000000  -1.000000  0.000000  0.000000  0.000000  47038.555036
A  594  83068.800000  0.413659  N  -1  -1.000000  -1.000000  18808.800000  0.000000  0.000000  0.000000
A  604  119870.400000  0.612413  N  -1  -1.000000  -1.000000  27050.400000  0.000000  0.000000  385.561927
A  615  126520.800000  0.714256  N  -1  -1.000000  -1.000000  24643.200000  0.000000  0.000000  385.561927
T  625  175392.120376  1.023847  N  -1  -1.000000  -1.000000  0.000000  274.268824  0.000000  33698.112378
A  635  117626.400000  0.699461  N  -1  -1.000000  -1.000000  23256.000000  0.000000  0.000000  0.000000
C  644  294290.447965  1.849086  N  -1  -1.000000  -1.000000  0.000000  62690.016874  0.000000  0.000000
A  655  138434.400000  0.841412  N  -1  -1.000000  -1.000000  31212.000000  0.000000  0.000000  539.786697
A  665  117381.600000  0.734176  N  -1  -1.000000  -1.000000  26520.000000  0.000000  0.000000  848.236238
A  677  148838.400000  0.943015  N  -1  -1.000000  -1.000000  29008.800000  0.000000  0.000000  347.005734
T  687  152721.079097  0.975432  N  -1  -1.000000  -1.000000  0.000000  39.181261  0.000000  29996.717884
T  699  91146.839431  0.618303  N  -1  -1.000000  -1.000000  40.800000  0.000000  0.000000  20858.900225
C  710  137722.130821  0.929160  N  -1  -1.000000  -1.000000  0.000000  26604.075911  0.000000  0.000000
A  719  140148.000000  0.934274  N  -1  -1.000000  -1.000000  31742.400000  0.000000  0.000000  0.000000
A  729  140107.200000  0.925593  N  -1  -1.000000  -1.000000  27336.000000  0.000000  0.000000  0.000000
C  738  200764.779040  1.357972  N  -1  -1.000000  -1.000000  0.000000  37966.641470  0.000000  38.556193
G  753  128359.717641  0.821999  N  -1  -1.000000  -1.000000  0.000000  0.000000  28826.546758  1310.910550
A  762  148144.800000  1.061495  T  763  22362.591738  0.159126  31579.200000  0.000000  0.000000  4472.518348
C  772  208914.481234  1.486582  T  773  83088.595166  0.555083  0.000000  40435.060884  0.000000  13378.998850
T  785  294607.868058  1.968163  N  -1  -1.000000  -1.000000  0.000000  0.000000  543.897109  54904.018337
T  797  123032.810754  0.748996  N  -1  -1.000000  -1.000000  0.000000  0.000000  108.779422  27876.127288
T  808  180327.313036  1.117998  N  -1  -1.000000  -1.000000  0.000000  0.000000  326.338265  35124.691506
G  820  205738.146298  1.208711  N  -1  -1.000000  -1.000000  0.000000  0.000000  39523.189895  347.005734
T  830  88293.681174  0.498793  N  -1  -1.000000  -1.000000  0.000000  0.000000  0.000000  20010.663987
T  842  110579.160527  0.643542  N  -1  -1.000000  -1.000000  0.000000  274.268824  652.676530  25022.969031
T  853  104448.725896  0.618493  N  -1  -1.000000  -1.000000  0.000000  235.087563  543.897109  22439.704124
C  863  92271.868587  0.579435  N  -1  -1.000000  -1.000000  0.000000  20060.805400  0.000000  0.000000
C  874  203977.642405  1.310608  N  -1  -1.000000  -1.000000  0.000000  39220.441807  0.000000  0.000000
C  885  169263.045561  1.049894  N  -1  -1.000000  -1.000000  0.000000  33343.252725  0.000000  0.000000
A  894  182743.200000  1.162089  N  -1  -1.000000  -1.000000  35985.600000  0.000000  435.117687  0.000000
C  902  195122.677522  1.335839  N  -1  -1.000000  -1.000000  0.000000  41649.679961  0.000000  0.000000
C  915  197865.365760  1.290904  N  -1  -1.000000  -1.000000  0.000000  42668.392735  652.676530  0.000000
G  928  181915.452939  1.173418  N  -1  -1.000000  -1.000000  81.600000  0.000000  38616.694714  154.224771
G  939  157150.004592  1.029492  N  -1  -1.000000  -1.000000  0.000000  0.000000  34374.297267  77.112385
T  951  81006.560763  0.507771  N  -1  -1.000000  -1.000000  0.000000  0.000000  326.338265  18429.860088
T  963  147438.880703  0.941641  N  -1  -1.000000  -1.000000  0.000000  979.531514  181.299036  28724.363526
C  976  107199.928855  0.666353  A  971  96124.800000  0.597510  4243.200000  8776.602362  0.000000  1503.691513
T  982  294569.311865  1.814205  C  987  13086.541023  0.076339  0.000000  7052.626898  36.259807  55983.591731
A  992  115586.400000  0.674258  N  -1  -1.000000  -1.000000  26112.000000  1253.800337  0.000000  0.000000
C  1001  313175.815549  1.885922  N  -1  -1.000000  -1.000000  0.000000  59594.697291  0.000000  655.455275
C  1014  190656.013819  1.064505  N  -1  -1.000000  -1.000000  0.000000  41101.142313  0.000000  347.005734
T  1027  207046.754544  1.158911  N  -1  -1.000000  -1.000000  81.600000  0.000000  761.455952  39867.103203
G  1040  202692.322489  1.128737  N  -1  -1.000000  -1.000000  163.200000  0.000000  38979.292786  0.000000
A  1050  144228.000000  0.793979  N  -1  -1.000000  -1.000000  30967.200000  0.000000  0.000000  0.000000
A  1061  117748.800000  0.652854  N  -1  -1.000000  -1.000000  25826.400000  0.000000  36.259807  77.112385
G  1072  124371.138844  0.675804  N  -1  -1.000000  -1.000000  204.000000  0.000000  24257.811046  38.556193
A  1083  240352.800000  1.322600  N  -1  -1.000000  -1.000000  51163.200000  0.000000  0.000000  0.000000
T  1093  151448.724739  0.776490  N  -1  -1.000000  -1.000000  0.000000  0.000000  0.000000  32888.432333
C  1104  130747.866444  0.723440  N  -1  -1.000000  -1.000000  81.600000  25702.906919  0.000000  0.000000
A  1112  185884.800000  1.019962  N  -1  -1.000000  -1.000000  36230.400000  0.000000  0.000000  0.000000
A  1124  141576.000000  0.835169  N  -1  -1.000000  -1.000000  31864.800000  0.000000  0.000000  0.000000
G  1136  144640.371093  0.878687  N  -1  -1.000000  -1.000000  204.000000  0.000000  27702.492734  0.000000
A  1148  287762.400000  1.817036  N  -1  -1.000000  -1.000000  55896.000000  0.000000  0.000000  0.000000
A  1158  123134.400000  0.737879  N  -1  -1.000000  -1.000000  28111.200000  39.181261  0.000000  385.561927
C  1167  309414.414536  1.877894  N  -1  -1.000000  -1.000000  0.000000  58497.621996  0.000000  0.000000
A  1178  153367.200000  0.833820  N  -1  -1.000000  -1.000000  34353.600000  0.000000  290.078458  38.556193
G  1191  166903.892740  0.893332  N  -1  -1.000000  -1.000000  0.000000  78.362521  32416.267675  347.005734
C  1201  107709.285242  0.600092  N  -1  -1.000000  -1.000000  0.000000  21157.880695  0.000000  154.224771
T  1215  188848.231612  1.078430  N  -1  -1.000000  -1.000000  0.000000  430.993866  253.818651  40252.665129
T  1227  137568.495384  0.760366  N  -1  -1.000000  -1.000000  0.000000  430.993866  0.000000  26835.110086
C  1236  97757.245064  0.555147  N  -1  -1.000000  -1.000000  0.000000  21118.699435  0.000000  0.000000
C  1248  227133.767388  1.322771  N  -1  -1.000000  -1.000000  0.000000  44666.637023  0.000000  38.556193
C  1258  138936.749898  0.772043  N  -1  -1.000000  -1.000000  0.000000  29738.576755  0.000000  424.118119
C  1270  172358.365144  1.044107  N  -1  -1.000000  -1.000000  0.000000  33813.427852  326.338265  694.011468
T  1283  241438.878390  1.420231  N  -1  -1.000000  -1.000000  0.000000  0.000000  1269.093254  53978.669714
G  1295  259040.062945  1.587234  N  -1  -1.000000  -1.000000  0.000000  0.000000  50945.029177  0.000000
C  1303  165658.369591  0.953322  N  -1  -1.000000  -1.000000  0.000000  32011.089867  0.000000  0.000000
A  1314  106488.000000  0.613251  N  -1  -1.000000  -1.000000  22725.600000  0.000000  507.637301  77.112385
A  1324  71808.000000  0.413825  N  -1  -1.000000  -1.000000  19339.200000  0.000000  217.558843  616.899082
T  1337  183681.701797  1.135107  N  -1  -1.000000  -1.000000  40.800000  0.000000  1341.612868  36011.483937
G  1349  256248.057788  1.539674  N  -1  -1.000000  -1.000000  0.000000  0.000000  49857.234959  0.000000
A  1359  210405.600000  1.154304  N  -1  -1.000000  -1.000000  41575.200000  0.000000  217.558843  0.000000
G  1372  159615.671484  0.883776  N  -1  -1.000000  -1.000000  163.200000  0.000000  31473.512687  38.556193
A  1383  232641.600000  1.273532  N  -1  -1.000000  -1.000000  52060.800000  0.000000  72.519614  0.000000
A  1393  152306.400000  0.807124  N  -1  -1.000000  -1.000000  34190.400000  0.000000  0.000000  809.680046
A  1404  158834.400000  0.883447  N  -1  -1.000000  -1.000000  35740.800000  0.000000  253.818651  424.118119
T  1416  168066.443772  0.989973  N  -1  -1.000000  -1.000000  0.000000  0.000000  942.754988  32772.763755
G  1428  249322.434604  1.466520  N  -1  -1.000000  -1.000000  0.000000  0.000000  48370.582862  0.000000
A  1437  226399.200000  1.228474  N  -1  -1.000000  -1.000000  44104.800000  78.362521  0.000000  0.000000
C  1447  264669.414992  1.324989  N  -1  -1.000000  -1.000000  0.000000  50622.188626  0.000000  0.000000
A  1458  155896.800000  0.750041  N  -1  -1.000000  -1.000000  30396.000000  0.000000  0.000000  0.000000
C  1468  274895.723995  1.389655  N  -1  -1.000000  -1.000000  0.000000  52111.076527  0.000000  0.000000
A  1480  193188.000000  0.945772  N  -1  -1.000000  -1.000000  37658.400000  0.000000  36.259807  0.000000
G  1494  113456.936864  0.546459  N  -1  -1.000000  -1.000000  0.000000  0.000000  22336.041262  0.000000
T  1506  84900.736221  0.433823  N  -1  -1.000000  -1.000000  0.000000  78.362521  0.000000  16579.162841
C  1517  138544.937293  0.733185  N  -1  -1.000000  -1.000000  0.000000  27270.157340  0.000000  0.000000
A  1526  119258.400000  0.637970  N  -1  -1.000000  -1.000000  27091.200000  0.000000  0.000000  154.224771
T  1539  261526.654762  1.436539  N  -1  -1.000000  -1.000000  0.000000  78.362521  145.039229  49313.370403
C  1550  129807.516191  0.708271  N  -1  -1.000000  -1.000000  0.000000  25036.825489  0.000000  0.000000
A  1560  187761.600000  1.081486  N  -1  -1.000000  -1.000000  37209.600000  0.000000  0.000000  0.000000
A  1571  162792.000000  0.981125  N  -1  -1.000000  -1.000000  31212.000000  1057.894035  0.000000  0.000000
C  1582  247116.210267  1.483173  N  -1  -1.000000  -1.000000  0.000000  47957.862909  0.000000  0.000000
C  1595  252013.867835  1.538215  N  -1  -1.000000  -1.000000  0.000000  48271.312993  0.000000  0.000000
C  1607  181213.330028  1.067733  N  -1  -1.000000  -1.000000  0.000000  34871.321886  0.000000  694.011468
T  1621  324488.917364  1.838532  N  -1  -1.000000  -1.000000  0.000000  0.000000  797.715759  61689.908244
A  1630  200083.200000  0.998158  N  -1  -1.000000  -1.000000  39249.600000  0.000000  0.000000  0.000000
A  1640  141412.800000  0.684456  N  -1  -1.000000  -1.000000  30151.200000  0.000000  0.000000  1696.472477
T  1653  209051.676562  1.001102  N  -1  -1.000000  -1.000000  0.000000  0.000000  145.039229  39751.434625
A  1661  129213.600000  0.634725  N  -1  -1.000000  -1.000000  27784.800000  0.000000  0.000000  424.118119
T  1675  254355.202929  1.249812  N  -1  -1.000000  -1.000000  0.000000  0.000000  543.897109  49660.376136
A  1683  153367.200000  0.729715  N  -1  -1.000000  -1.000000  29620.800000  0.000000  0.000000  0.000000
A  1695  170380.800000  0.814317  N  -1  -1.000000  -1.000000  32925.600000  0.000000  0.000000  231.337156
T  1708  170418.371524  0.845505  N  -1  -1.000000  -1.000000  0.000000  117.543782  435.117687  32271.533250
C  1719  153433.816300  0.793356  N  -1  -1.000000  -1.000000  81.600000  29033.314065  72.519614  0.000000
A  1729  185191.200000  0.971517  N  -1  -1.000000  -1.000000  35251.200000  0.000000  652.676530  0.000000
A  1741  146798.400000  0.830821  N  -1  -1.000000  -1.000000  31660.800000  0.000000  979.014796  192.780963
T  1755  188154.220144  1.097991  N  -1  -1.000000  -1.000000  0.000000  0.000000  1885.509977  36936.832561
G  1767  318179.808559  1.807466  N  -1  -1.000000  -1.000000  0.000000  235.087563  52576.720503  38.556193
T  1779  112352.745389  0.600980  N  -1  -1.000000  -1.000000  0.000000  1018.712774  362.598072  21630.024078
C  1790  112450.217769  0.606976  N  -1  -1.000000  -1.000000  0.000000  25311.094313  435.117687  0.000000
C  1802  252248.955399  1.474513  N  -1  -1.000000  -1.000000  0.000000  48937.394423  0.000000  0.000000
C  1813  182623.855407  1.009190  N  -1  -1.000000  -1.000000  0.000000  34440.328020  0.000000  0.000000
A  1824  208324.800000  1.143478  N  -1  -1.000000  -1.000000  39127.200000  0.000000  0.000000  0.000000
C  1833  284926.126694  1.532060  N  -1  -1.000000  -1.000000  0.000000  47918.681648  0.000000  0.000000
A  1846  200491.200000  1.006861  N  -1  -1.000000  -1.000000  37862.400000  0.000000  580.156916  0.000000
A  1858  131457.600000  0.655142  N  -1  -1.000000  -1.000000  25908.000000  0.000000  580.156916  0.000000
G  1870  175896.324937  0.883364  N  -1  -1.000000  -1.000000  734.400000  0.000000  29878.081168  0.000000
A  1883  332601.600000  1.680696  N  -1  -1.000000  -1.000000  63811.200000  0.000000  398.857880  0.000000
T  1894  188886.787805  0.947574  N  -1  -1.000000  -1.000000  0.000000  0.000000  906.495181  35934.371552
A  1904  159201.600000  0.769124  N  -1  -1.000000  -1.000000  30600.000000  0.000000  471.377494  0.000000
G  1918  124661.217302  0.588953  N  -1  -1.000000  -1.000000  0.000000  0.000000  24149.031624  0.000000
C  1927  165462.463288  0.831858  N  -1  -1.000000  -1.000000  244.800000  31736.821043  0.000000  0.000000
A  1939  147573.600000  0.748379  N  -1  -1.000000  -1.000000  27866.400000  0.000000  0.000000  0.000000
A  1950  112485.600000  0.588573  N  -1  -1.000000  -1.000000  24316.800000  274.268824  0.000000  0.000000
C  1961  279675.837781  1.608518  N  -1  -1.000000  -1.000000  163.200000  52973.064259  0.000000  0.000000
A  1974  150715.200000  0.829061  N  -1  -1.000000  -1.000000  33578.400000  0.000000  0.000000  77.112385
A  1985  125419.200000  0.682680  N  -1  -1.000000  -1.000000  24643.200000  78.362521  36.259807  616.899082
C  1996  257577.606833  1.441652  N  -1  -1.000000  -1.000000  0.000000  44431.549460  0.000000  616.899082
T  2011  272515.169668  1.592111  N  -1  -1.000000  -1.000000  0.000000  0.000000  471.377494  45496.307330
T  2024  178900.733908  0.996502  N  -1  -1.000000  -1.000000  0.000000  0.000000  471.377494  35124.691506
T  2036  176471.693771  0.972303  N  -1  -1.000000  -1.000000  0.000000  0.000000  797.715759  34199.342883
T  2048  126579.980478  0.678060  N  -1  -1.000000  -1.000000  0.000000  0.000000  906.495181  24136.176600
G  2061  219661.912279  1.201708  N  -1  -1.000000  -1.000000  0.000000  0.000000  41988.856788  0.000000
C  2069  180978.242464  0.952516  N  -1  -1.000000  -1.000000  0.000000  34557.871802  471.377494  0.000000
A  2082  166137.600000  0.843983  N  -1  -1.000000  -1.000000  27580.800000  0.000000  580.156916  0.000000
G  2095  144241.513213  0.777600  N  -1  -1.000000  -1.000000  0.000000  0.000000  27702.492734  0.000000
C  2104  115858.987436  0.626779  N  -1  -1.000000  -1.000000  0.000000  22215.774730  0.000000  0.000000
T  2120  281190.313015  1.529103  N  -1  -1.000000  -1.000000  0.000000  0.000000  398.857880  46884.330265
A  2129  173644.800000  0.932303  N  -1  -1.000000  -1.000000  28845.600000  0.000000  0.000000  0.000000
C  2139  312744.821682  1.773266  N  -1  -1.000000  -1.000000  0.000000  53678.326949  0.000000  424.118119
T  2155  277296.137557  1.461369  N  -1  -1.000000  -1.000000  489.600000  39.181261  0.000000  48233.797008
T  2167  181561.111201  0.908562  N  -1  -1.000000  -1.000000  1060.800000  0.000000  0.000000  34469.236231
A  2177  221625.600000  1.079355  N  -1  -1.000000  -1.000000  41534.400000  0.000000  0.000000  0.000000
A  2189  219504.000000  1.068001  N  -1  -1.000000  -1.000000  42840.000000  0.000000  0.000000  0.000000
A  2201  177969.600000  0.849982  N  -1  -1.000000  -1.000000  33864.000000  0.000000  217.558843  0.000000
G  2212  201532.008658  0.957107  N  -1  -1.000000  -1.000000  40.800000  0.000000  33467.802085  308.449541
T  2225  108073.008005  0.499661  N  -1  -1.000000  -1.000000  40.800000  0.000000  36.259807  20627.563069
T  2237  115552.909380  0.536173  N  -1  -1.000000  -1.000000  81.600000  0.000000  145.039229  21822.805041
T  2249  114936.010297  0.577712  N  -1  -1.000000  -1.000000  612.000000  39.181261  398.857880  21475.799307
C  2259  129964.241233  0.673113  N  -1  -1.000000  -1.000000  938.400000  24566.650363  108.779422  0.000000
A  2271  240720.000000  1.377105  N  -1  -1.000000  -1.000000  40963.200000  0.000000  616.416723  0.000000
G  2284  124951.295760  0.730095  N  -1  -1.000000  -1.000000  0.000000  0.000000  23568.874708  0.000000
T  2297  91146.839431  0.550793  N  -1  -1.000000  -1.000000  81.600000  0.000000  1269.093254  17697.292428
G  2310  308534.699832  2.024041  N  -1  -1.000000  -1.000000  0.000000  0.000000  52649.240117  616.899082
T  2321  92226.412825  0.571635  N  -1  -1.000000  -1.000000  0.000000  39.181261  72.519614  19625.102060
T  2334  133250.201807  0.872263  N  -1  -1.000000  -1.000000  0.000000  0.000000  507.637301  25138.637609
T  2347  140383.097448  0.961953  N  -1  -1.000000  -1.000000  0.000000  0.000000  0.000000  24637.407105
T  2359  127505.329102  0.854785  N  -1  -1.000000  -1.000000  0.000000  78.362521  0.000000  25061.525224
T  2371  171189.495377  1.138517  N  -1  -1.000000  -1.000000  0.000000  430.993866  0.000000  32502.870406
C  2382  133999.911069  0.859044  N  -1  -1.000000  -1.000000  0.000000  25193.550531  0.000000  462.674312
T  2395  300815.415075  1.923486  N  -1  -1.000000  -1.000000  0.000000  744.443950  435.117687  50007.381870
C  2406  142149.613263  0.875304  N  -1  -1.000000  -1.000000  0.000000  23234.487504  0.000000  115.668578
T  2420  342070.541213  2.084270  N  -1  -1.000000  -1.000000  0.000000  1057.894035  217.558843  58489.744254
C  2430  120129.744836  0.634893  N  -1  -1.000000  -1.000000  0.000000  22059.049688  0.000000  0.000000
C  2443  220472.953095  1.294068  N  -1  -1.000000  -1.000000  571.200000  41728.042482  0.000000  0.000000
A  2453  184824.000000  1.008883  N  -1  -1.000000  -1.000000  34312.800000  0.000000  108.779422  0.000000
A  2465  160180.800000  0.850424  N  -1  -1.000000  -1.000000  30314.400000  0.000000  435.117687  0.000000
G  2477  142029.664972  0.746214  N  -1  -1.000000  -1.000000  1754.400000  0.000000  24366.590467  0.000000
A  2490  315057.600000  1.642754  N  -1  -1.000000  -1.000000  52754.400000  0.000000  833.975567  0.000000
G  2501  157331.303628  0.763103  N  -1  -1.000000  -1.000000  530.400000  0.000000  26397.139673  0.000000
A  2514  270993.600000  1.299691  N  -1  -1.000000  -1.000000  49735.200000  0.000000  688.936338  0.000000
A  2526  162628.800000  0.791289  N  -1  -1.000000  -1.000000  31375.200000  0.000000  398.857880  77.112385
G  2538  152436.229650  0.734378  N  -1  -1.000000  -1.000000  0.000000  0.000000  25962.021986  0.000000
T  2550  123456.928873  0.654567  N  -1  -1.000000  -1.000000  0.000000  235.087563  108.779422  20858.900225
A  2560  105549.600000  0.558637  N  -1  -1.000000  -1.000000  19951.200000  861.987732  0.000000  0.000000
C  2571  343658.836254  1.936664  N  -1  -1.000000  -1.000000  0.000000  58654.347038  0.000000  154.224771
A  2583  161078.400000  0.833168  N  -1  -1.000000  -1.000000  30477.600000  235.087563  0.000000  269.893349
C  2593  266706.840540  1.378885  N  -1  -1.000000  -1.000000  0.000000  43843.830552  0.000000  809.680046
C  2608  214713.307795  1.042855  N  -1  -1.000000  -1.000000  0.000000  36556.116090  0.000000  1349.466743
T  2622  236079.567611  1.205377  N  -1  -1.000000  -1.000000  0.000000  39.181261  398.857880  39944.215588
C  2633  94505.200438  0.463874  N  -1  -1.000000  -1.000000  0.000000  15672.504219  0.000000  269.893349
T  2647  233881.864630  1.256880  N  -1  -1.000000  -1.000000  0.000000  0.000000  507.637301  43529.941505
T  2660  166408.527488  0.861298  N  -1  -1.000000  -1.000000  448.800000  0.000000  652.676530  31654.634168
A  2670  195064.800000  1.002368  N  -1  -1.000000  -1.000000  35904.000000  0.000000  0.000000  0.000000
A  2682  183355.200000  0.908758  N  -1  -1.000000  -1.000000  35047.200000  0.000000  0.000000  0.000000
A  2693  158956.800000  0.758580  N  -1  -1.000000  -1.000000  29212.800000  0.000000  290.078458  0.000000
A  2705  191148.000000  1.000382  N  -1  -1.000000  -1.000000  32232.000000  0.000000  543.897109  0.000000
C  2716  248761.823210  1.281736  N  -1  -1.000000  -1.000000  0.000000  42276.580130  580.156916  0.000000
T  2730  228059.879540  1.186036  N  -1  -1.000000  -1.000000  81.600000  195.906303  2139.328627  37515.175451
G  2743  254072.469353  1.312208  N  -1  -1.000000  -1.000000  938.400000  313.450084  41553.739101  0.000000
A  2755  189720.000000  0.970825  N  -1  -1.000000  -1.000000  32313.600000  117.543782  652.676530  0.000000
C  2765  272427.304580  1.329284  N  -1  -1.000000  -1.000000  0.000000  45998.799882  688.936338  77.112385
A  2777  155733.600000  0.745860  N  -1  -1.000000  -1.000000  29335.200000  0.000000  217.558843  385.561927
T  2790  233149.296970  1.122367  N  -1  -1.000000  -1.000000  40.800000  0.000000  580.156916  44146.840587
T  2803  201417.550417  0.952156  N  -1  -1.000000  -1.000000  204.000000  0.000000  290.078458  33466.775222
A  2813  155284.800000  0.727859  N  -1  -1.000000  -1.000000  28845.600000  0.000000  0.000000  0.000000
A  2826  179683.200000  0.843672  N  -1  -1.000000  -1.000000  30722.400000  0.000000  0.000000  0.000000
T  2839  207432.316471  0.979235  N  -1  -1.000000  -1.000000  489.600000  235.087563  72.519614  35471.697240
A  2849  173196.000000  0.833884  N  -1  -1.000000  -1.000000  28274.400000  391.812605  0.000000  0.000000
C  2861  302949.506546  1.498180  N  -1  -1.000000  -1.000000  0.000000  51209.907534  0.000000  0.000000
T  2876  282077.105446  1.362038  N  -1  -1.000000  -1.000000  0.000000  548.537648  471.377494  47269.892192
C  2888  137369.499476  0.634985  N  -1  -1.000000  -1.000000  0.000000  23391.212546  0.000000  0.000000
C  2901  198884.078534  0.980549  N  -1  -1.000000  -1.000000  0.000000  33460.796507  0.000000  501.230504
T  2914  214488.099726  1.035452  N  -1  -1.000000  -1.000000  0.000000  0.000000  507.637301  39867.103203
T  2927  244407.705224  1.190617  N  -1  -1.000000  -1.000000  0.000000  0.000000  761.455952  39944.215588
T  2940  171382.276340  0.817752  N  -1  -1.000000  -1.000000  0.000000  0.000000  906.495181  28146.020636
C  2952  132393.479387  0.626902  N  -1  -1.000000  -1.000000  0.000000  22607.587335  942.754988  0.000000
G  2966  127199.403809  0.616103  N  -1  -1.000000  -1.000000  81.600000  0.000000  21465.805888  0.000000
T  2977  100477.438052  0.506350  N  -1  -1.000000  -1.000000  0.000000  0.000000  1232.833446  19162.427748
G  2990  276916.147916  1.448588  N  -1  -1.000000  -1.000000  40.800000  0.000000  41916.337173  0.000000
T  3002  116709.595159  0.618954  N  -1  -1.000000  -1.000000  0.000000  195.906303  326.338265  22208.366968
T  3015  100284.657089  0.582973  N  -1  -1.000000  -1.000000  0.000000  78.362521  471.377494  19162.427748
C  3025  167382.345055  0.994463  N  -1  -1.000000  -1.000000  0.000000  27387.701122  0.000000  0.000000
A  3037  191719.200000  1.160780  N  -1  -1.000000  -1.000000  32436.000000  0.000000  0.000000  0.000000
A  3048  177072.000000  1.087083  N  -1  -1.000000  -1.000000  29172.000000  0.000000  0.000000  38.556193
T  3061  173772.760285  1.112832  N  -1  -1.000000  -1.000000  0.000000  0.000000  217.558843  32811.319947
T  3074  136758.815339  0.874458  N  -1  -1.000000  -1.000000  0.000000  0.000000  108.779422  22709.597472
A  3085  160303.200000  1.022151  N  -1  -1.000000  -1.000000  27825.600000  0.000000  145.039229  269.893349
T  3097  256822.799258  1.603743  N  -1  -1.000000  -1.000000  0.000000  0.000000  435.117687  48349.465586
T  3110  124112.384148  0.706090  N  -1  -1.000000  -1.000000  0.000000  0.000000  616.416723  23210.827977
T  3123  120141.096305  0.748572  N  -1  -1.000000  -1.000000  0.000000  0.000000  145.039229  22709.597472
A  3134  194208.000000  1.207484  N  -1  -1.000000  -1.000000  33619.200000  39.181261  0.000000  0.000000
T  3145  280303.520584  1.646624  N  -1  -1.000000  -1.000000  0.000000  39.181261  326.338265  45457.751137
A  3157  128275.200000  0.706667  N  -1  -1.000000  -1.000000  24194.400000  0.000000  0.000000  0.000000
A  3169  150756.000000  0.860593  N  -1  -1.000000  -1.000000  28641.600000  0.000000  0.000000  0.000000
A  3181  162996.000000  0.944656  N  -1  -1.000000  -1.000000  26642.400000  0.000000  217.558843  0.000000
A  3194  139862.400000  0.815678  N  -1  -1.000000  -1.000000  26356.800000  0.000000  688.936338  0.000000
T  3206  134599.668550  0.783567  N  -1  -1.000000  -1.000000  0.000000  0.000000  1196.573639  22285.479353
G  3219  248452.199230  1.468327  N  -1  -1.000000  -1.000000  0.000000  0.000000  41154.881221  0.000000
A  3231  222196.800000  1.319688  N  -1  -1.000000  -1.000000  37699.200000  235.087563  0.000000  77.112385
T  3243  168914.680011  0.948005  N  -1  -1.000000  -1.000000  0.000000  1214.619077  543.897109  28531.582563
T  3256  112391.301582  0.613971  N  -1  -1.000000  -1.000000  0.000000  1057.894035  36.259807  18314.191510
C  3267  111980.042642  0.640344  N  -1  -1.000000  -1.000000  0.000000  20922.793132  0.000000  0.000000
C  3280  249271.179597  1.577242  N  -1  -1.000000  -1.000000  0.000000  41728.042482  0.000000  0.000000
A  3291  143248.800000  0.841937  N  -1  -1.000000  -1.000000  26234.400000  0.000000  0.000000  0.000000
A  3303  158548.800000  0.935991  N  -1  -1.000000  -1.000000  26397.600000  313.450084  0.000000  0.000000
T  3316  188154.220144  1.113691  N  -1  -1.000000  -1.000000  0.000000  352.631345  326.338265  28840.032104
C  3328  148575.339992  0.854983  N  -1  -1.000000  -1.000000  0.000000  24958.462968  0.000000  0.000000
A  3340  150837.600000  0.861076  N  -1  -1.000000  -1.000000  25500.000000  0.000000  290.078458  0.000000
G  3353  102470.215269  0.619485  N  -1  -1.000000  -1.000000  0.000000  0.000000  15736.756344  0.000000
A  3367  223951.200000  1.459543  N  -1  -1.000000  -1.000000  37821.600000  0.000000  0.000000  0.000000
T  3378  177859.716706  1.119017  N  -1  -1.000000  -1.000000  0.000000  0.000000  0.000000  29919.605498
A  3389  113464.800000  0.685631  N  -1  -1.000000  -1.000000  21216.000000  0.000000  0.000000  0.000000
A  3401  157447.200000  0.950549  N  -1  -1.000000  -1.000000  29743.200000  0.000000  0.000000  0.000000
A  3414  173522.400000  1.109083  N  -1  -1.000000  -1.000000  29212.800000  0.000000  0.000000  0.000000
A  3426  148226.400000  0.929417  N  -1  -1.000000  -1.000000  28029.600000  0.000000  0.000000  0.000000
A  3438  129825.600000  0.819343  N  -1  -1.000000  -1.000000  24194.400000  0.000000  72.519614  0.000000
G  3450  169188.260597  1.108573  N  -1  -1.000000  -1.000000  40.800000  626.900169  25744.463143  0.000000
A  3463  285518.400000  1.845873  N  -1  -1.000000  -1.000000  46144.800000  0.000000  0.000000  77.112385
C  3472  258988.132213  1.540244  N  -1  -1.000000  -1.000000  1305.600000  38985.354244  0.000000  1349.466743
T  3487  257324.029763  1.400028  N  -1  -1.000000  -1.000000  0.000000  156.725042  471.377494  42026.249991
A  3498  166627.200000  0.890405  N  -1  -1.000000  -1.000000  28070.400000  0.000000  72.519614  0.000000
G  3511  122050.511181  0.656139  N  -1  -1.000000  -1.000000  0.000000  430.993866  18565.021309  308.449541
T  3524  91956.519476  0.492083  N  -1  -1.000000  -1.000000  0.000000  783.625211  1051.534410  15383.920868
G  3537  226297.457005  1.254958  N  -1  -1.000000  -1.000000  0.000000  352.631345  36622.405316  0.000000
C  3547  212401.613423  1.144404  N  -1  -1.000000  -1.000000  0.000000  32128.633648  652.676530  0.000000
A  3561  130641.600000  0.680362  N  -1  -1.000000  -1.000000  21868.800000  0.000000  1667.951133  0.000000
A  3573  96165.600000  0.500603  N  -1  -1.000000  -1.000000  18033.600000  0.000000  1994.289398  0.000000
G  3585  223287.893004  1.208287  N  -1  -1.000000  -1.000000  0.000000  0.000000  37130.042617  0.000000
G  3598  390953.241696  2.189306  N  -1  -1.000000  -1.000000  0.000000  0.000000  58015.691589  424.118119
T  3611  77806.396773  0.405726  N  -1  -1.000000  -1.000000  0.000000  0.000000  2139.328627  12646.431190
G  3624  235543.707852  1.355111  N  -1  -1.000000  -1.000000  0.000000  0.000000  38834.253557  0.000000
G  3637  172089.045176  0.952292  N  -1  -1.000000  -1.000000  0.000000  0.000000  28500.208493  115.668578
A  3650  170176.800000  0.916337  N  -1  -1.000000  -1.000000  26316.000000  391.812605  0.000000  115.668578
T  3662  166177.190332  0.858636  N  -1  -1.000000  -1.000000  0.000000  470.175127  0.000000  27452.009169
C  3673  147008.089571  0.783942  N  -1  -1.000000  -1.000000  489.600000  22098.230948  0.000000  0.000000
A  3685  185803.200000  1.026622  N  -1  -1.000000  -1.000000  31171.200000  0.000000  0.000000  0.000000
A  3697  144187.200000  0.773117  N  -1  -1.000000  -1.000000  23337.600000  0.000000  0.000000  0.000000
A  3710  147369.600000  0.770345  N  -1  -1.000000  -1.000000  23704.800000  0.000000  36.259807  0.000000
G  3722  114472.211467  0.623109  N  -1  -1.000000  -1.000000  204.000000  235.087563  17114.629019  0.000000
A  3736  227623.200000  1.458531  N  -1  -1.000000  -1.000000  37780.800000  117.543782  0.000000  0.000000
A  3748  133416.000000  0.780005  N  -1  -1.000000  -1.000000  25214.400000  156.725042  0.000000  115.668578
C  3757  285357.120560  1.774253  N  -1  -1.000000  -1.000000  81.600000  43138.567862  0.000000  231.337156
A  3770  179112.000000  1.040387  N  -1  -1.000000  -1.000000  27254.400000  0.000000  0.000000  771.123853
C  3780  218866.521413  1.264740  N  -1  -1.000000  -1.000000  0.000000  36321.028527  0.000000  1233.798165
T  3796  279455.284346  1.567143  N  -1  -1.000000  -1.000000  0.000000  274.268824  0.000000  41447.907101
A  3807  154060.800000  0.804217  N  -1  -1.000000  -1.000000  25948.800000  274.268824  0.000000  347.005734
T  3820  252041.831370  1.337859  N  -1  -1.000000  -1.000000  0.000000  470.175127  36.259807  38016.405955
C  3831  125340.852488  0.629292  N  -1  -1.000000  -1.000000  0.000000  20060.805400  0.000000  0.000000
A  3844  146186.400000  0.742159  N  -1  -1.000000  -1.000000  24316.800000  0.000000  181.299036  77.112385
G  3857  113420.677057  0.566690  N  -1  -1.000000  -1.000000  0.000000  39.181261  17078.369212  0.000000
T  3870  80235.436910  0.425143  N  -1  -1.000000  -1.000000  0.000000  0.000000  1921.769784  12068.088300
G  3883  221764.981099  1.209137  N  -1  -1.000000  -1.000000  0.000000  0.000000  36658.665123  0.000000
G  3896  147432.376251  0.832723  N  -1  -1.000000  -1.000000  0.000000  0.000000  27158.595625  0.000000
G  3909  174192.113996  1.001792  N  -1  -1.000000  -1.000000  0.000000  0.000000  25998.281793  0.000000
A  3922  220809.600000  1.303380  N  -1  -1.000000  -1.000000  32966.400000  0.000000  326.338265  0.000000
G  3934  179957.423348  1.100331  N  -1  -1.000000  -1.000000  0.000000  313.450084  26614.698516  77.112385
C  3944  208757.756192  1.256531  N  -1  -1.000000  -1.000000  0.000000  30835.652050  253.818651  0.000000
G  3961  122703.187711  0.758318  N  -1  -1.000000  -1.000000  81.600000  0.000000  18419.982080  0.000000
A  3971  191515.200000  1.185515  N  -1  -1.000000  -1.000000  30640.800000  0.000000  108.779422  38.556193
A  3984  123338.400000  0.742650  N  -1  -1.000000  -1.000000  20400.000000  0.000000  0.000000  501.230504
T  3996  160625.098590  0.961420  N  -1  -1.000000  -1.000000  0.000000  0.000000  0.000000  25794.092885
A  4007  100898.400000  0.576201  N  -1  -1.000000  -1.000000  16809.600000  0.000000  0.000000  0.000000
A  4019  120808.800000  0.741054  N  -1  -1.000000  -1.000000  20114.400000  0.000000  108.779422  77.112385
T  4032  150407.707538  0.937934  N  -1  -1.000000  -1.000000  0.000000  0.000000  1522.911904  22401.147931
G  4045  234238.354791  1.482689  N  -1  -1.000000  -1.000000  0.000000  0.000000  37528.900497  0.000000
G  4058  138947.581356  0.872101  N  -1  -1.000000  -1.000000  40.800000  0.000000  22299.781455  0.000000
A  4071  151082.400000  0.973318  N  -1  -1.000000  -1.000000  24969.600000  0.000000  0.000000  0.000000
A  4082  140923.200000  0.942904  N  -1  -1.000000  -1.000000  23052.000000  626.900169  0.000000  77.112385
T  4095  156422.473591  1.034003  N  -1  -1.000000  -1.000000  0.000000  1018.712774  0.000000  23519.277518
C  4106  107513.378940  0.727576  N  -1  -1.000000  -1.000000  0.000000  17592.385985  0.000000  0.000000
C  4120  215379.389224  1.473317  N  -1  -1.000000  -1.000000  81.600000  31188.283395  0.000000  0.000000
A  4131  140188.800000  0.924349  N  -1  -1.000000  -1.000000  23092.800000  39.181261  0.000000  0.000000
A  4143  114036.000000  0.732921  N  -1  -1.000000  -1.000000  20889.600000  0.000000  36.259807  0.000000
A  4156  130764.000000  0.844107  N  -1  -1.000000  -1.000000  21420.000000  0.000000  108.779422  0.000000
G  4167  157258.784014  1.028174  N  -1  -1.000000  -1.000000  0.000000  0.000000  23061.237407  0.000000
T  4181  77844.952965  0.535932  N  -1  -1.000000  -1.000000  0.000000  430.993866  0.000000  13031.993117
T  4193  88717.799293  0.637609  N  -1  -1.000000  -1.000000  0.000000  352.631345  0.000000  14034.454126
C  4205  115036.180965  0.865553  N  -1  -1.000000  -1.000000  40.800000  17004.667077  0.000000  0.000000
A  4216  160915.200000  1.234806  N  -1  -1.000000  -1.000000  26520.000000  0.000000  0.000000  0.000000
A  4228  111628.800000  0.853657  N  -1  -1.000000  -1.000000  20848.800000  0.000000  0.000000  115.668578
T  4241  161511.891021  1.231252  N  -1  -1.000000  -1.000000  0.000000  0.000000  72.519614  26642.329123
A  4252  105386.400000  0.837795  N  -1  -1.000000  -1.000000  17666.400000  0.000000  0.000000  0.000000
T  4265  160316.649049  1.310740  N  -1  -1.000000  -1.000000  0.000000  0.000000  761.455952  24097.620408
G  4278  151275.915819  1.191730  N  -1  -1.000000  -1.000000  489.600000  0.000000  22589.859913  0.000000
A  4289  176990.400000  1.372133  N  -1  -1.000000  -1.000000  28478.400000  0.000000  0.000000  38.556193
T  4302  134792.449513  1.029245  N  -1  -1.000000  -1.000000  0.000000  0.000000  108.779422  19779.326831
A  4313  97471.200000  0.713253  N  -1  -1.000000  -1.000000  15667.200000  0.000000  0.000000  192.780963
T  4326  174389.659367  1.267989  N  -1  -1.000000  -1.000000  0.000000  0.000000  36.259807  25447.087151
T  4340  134483.999972  0.937381  N  -1  -1.000000  -1.000000  0.000000  0.000000  72.519614  20164.888757
A  4350  145656.000000  1.034307  N  -1  -1.000000  -1.000000  21501.600000  0.000000  0.000000  38.556193
G  4364  87277.356034  0.605137  N  -1  -1.000000  -1.000000  0.000000  0.000000  12763.452150  0.000000
T  4377  80042.655947  0.585090  N  -1  -1.000000  -1.000000  0.000000  235.087563  36.259807  11913.863530
A  4389  87312.000000  0.650274  N  -1  -1.000000  -1.000000  13056.000000  0.000000  0.000000  0.000000
C  4400  256598.075319  2.020948  N  -1  -1.000000  -1.000000  122.400000  37378.922561  0.000000  0.000000
A  4412  157039.200000  1.142092  N  -1  -1.000000  -1.000000  20971.200000  0.000000  0.000000  0.000000
G  4426  112695.480912  0.831663  N  -1  -1.000000  -1.000000  0.000000  0.000000  16461.952488  0.000000
T  4439  49776.044714  0.373423  N  -1  -1.000000  -1.000000  0.000000  0.000000  181.299036  8212.469035
T  4453  74336.339434  0.578371  N  -1  -1.000000  -1.000000  0.000000  0.000000  507.637301  11104.183484
G  4466  184598.678675  1.557509  N  -1  -1.000000  -1.000000  0.000000  0.000000  25345.605263  0.000000
C  4476  120012.201054  0.971498  N  -1  -1.000000  -1.000000  0.000000  17827.473549  398.857880  0.000000
T  4491  174775.221294  1.444796  N  -1  -1.000000  -1.000000  0.000000  0.000000  725.196145  25948.317655
G  4504  145039.228973  1.118107  N  -1  -1.000000  -1.000000  652.800000  117.543782  21103.207816  0.000000
A  4516  131620.800000  0.966249  N  -1  -1.000000  -1.000000  21216.000000  39.181261  0.000000  0.000000
A  4528  119584.800000  0.850235  N  -1  -1.000000  -1.000000  19502.400000  78.362521  0.000000  0.000000
C  4538  199158.347358  1.568821  N  -1  -1.000000  -1.000000  489.600000  29033.314065  0.000000  0.000000
C  4552  175727.953551  1.339801  N  -1  -1.000000  -1.000000  81.600000  28092.963812  0.000000  0.000000
A  4563  133864.800000  0.973825  N  -1  -1.000000  -1.000000  20236.800000  509.356387  0.000000  77.112385
T  4576  198178.830234  1.358582  N  -1  -1.000000  -1.000000  0.000000  1097.075295  652.676530  29225.594031
G  4589  169913.456742  1.073661  N  -1  -1.000000  -1.000000  40.800000  352.631345  24983.007191  0.000000
C  4600  207229.687031  1.321723  N  -1  -1.000000  -1.000000  0.000000  30404.658184  72.519614  38.556193
C  4614  155980.598236  0.942428  N  -1  -1.000000  -1.000000  0.000000  24880.100447  0.000000  269.893349
T  4628  211018.042387  1.289606  N  -1  -1.000000  -1.000000  0.000000  0.000000  0.000000  29032.813067
C  4639  70134.456378  0.412004  N  -1  -1.000000  -1.000000  0.000000  10226.309003  0.000000  38.556193
T  4653  170264.146754  1.037696  N  -1  -1.000000  -1.000000  122.400000  39.181261  253.818651  25215.749995
G  4665  132239.517016  0.781802  A  4661  15789.600000  0.093348  1550.400000  0.000000  19507.776297  0.000000
A  4677  120033.600000  0.738872  N  -1  -1.000000  -1.000000  21216.000000  0.000000  0.000000  0.000000
A  4689  114811.200000  0.731814  N  -1  -1.000000  -1.000000  20359.200000  0.000000  0.000000  0.000000
A  4701  112893.600000  0.728438  N  -1  -1.000000  -1.000000  17992.800000  0.000000  0.000000  0.000000
G  4713  128287.198026  0.875969  N  -1  -1.000000  -1.000000  2080.800000  0.000000  17549.746706  0.000000
A  4726  213710.400000  1.501944  N  -1  -1.000000  -1.000000  34312.800000  0.000000  0.000000  38.556193
A  4736  102204.000000  0.715027  N  -1  -1.000000  -1.000000  21583.200000  0.000000  0.000000  771.123853
A  4749  131172.000000  0.953565  N  -1  -1.000000  -1.000000  19053.600000  0.000000  0.000000  308.449541
T  4760  120603.770617  0.930764  N  -1  -1.000000  -1.000000  40.800000  0.000000  0.000000  17080.393345
T  4774  68167.348610  0.506361  N  -1  -1.000000  -1.000000  0.000000  0.000000  181.299036  12222.313071
T  4786  66162.426592  0.531800  N  -1  -1.000000  -1.000000  122.400000  0.000000  507.637301  10525.840594
G  4800  135756.718318  1.152389  N  -1  -1.000000  -1.000000  734.400000  0.000000  21755.884346  0.000000
G  4812  107764.147127  0.902722  N  -1  -1.000000  -1.000000  856.800000  0.000000  19326.477261  0.000000
G  4825  143298.758225  1.207518  N  -1  -1.000000  -1.000000  408.000000  156.725042  20849.389165  0.000000
T  4838  86712.877276  0.712439  N  -1  -1.000000  -1.000000  408.000000  274.268824  0.000000  12954.880731
C  4849  102498.177590  0.871915  N  -1  -1.000000  -1.000000  326.400000  14967.241529  0.000000  0.000000
T  4862  143660.373823  1.349760  N  -1  -1.000000  -1.000000  0.000000  430.993866  0.000000  23326.496555
T  4875  109229.693785  0.987792  N  -1  -1.000000  -1.000000  408.000000  117.543782  0.000000  17581.623850
C  4886  74013.401172  0.682872  N  -1  -1.000000  -1.000000  856.800000  10578.940348  290.078458  77.112385
A  4898  137414.400000  1.324778  N  -1  -1.000000  -1.000000  17992.800000  0.000000  543.897109  0.000000
G  4910  78284.923838  0.707493  N  -1  -1.000000  -1.000000  612.000000  0.000000  12400.854077  0.000000
G  4923  194678.905089  1.740328  N  -1  -1.000000  -1.000000  693.600000  0.000000  29986.860590  0.000000
G  4936  144857.929937  1.230158  N  -1  -1.000000  -1.000000  40.800000  0.000000  22952.457985  0.000000
T  4950  67473.337142  0.555496  N  -1  -1.000000  -1.000000  0.000000  0.000000  326.338265  10834.290135
T  4963  88602.130716  0.778014  N  -1  -1.000000  -1.000000  0.000000  0.000000  253.818651  13957.341740
T  4975  69863.821086  0.612457  N  -1  -1.000000  -1.000000  0.000000  0.000000  0.000000  10795.733943
T  4989  77382.278654  0.698346  N  -1  -1.000000  -1.000000  0.000000  0.000000  217.558843  11374.076832
G  5001  142464.782658  1.367486  N  -1  -1.000000  -1.000000  40.800000  0.000000  20523.050900  0.000000
C  5011  100068.939436  0.930843  N  -1  -1.000000  -1.000000  0.000000  13360.809846  1232.833446  0.000000
T  5026  147978.667400  1.343927  N  -1  -1.000000  -1.000000  0.000000  0.000000  688.936338  21244.462152
G  5039  125930.310556  1.132818  N  -1  -1.000000  -1.000000  244.800000  0.000000  18057.384007  0.000000
A  5051  112200.000000  0.967824  N  -1  -1.000000  -1.000000  15300.000000  0.000000  36.259807  0.000000
T  5062  103523.377272  0.961379  N  -1  -1.000000  -1.000000  0.000000  509.356387  0.000000  14767.021786
T  5076  79849.874983  0.771133  N  -1  -1.000000  -1.000000  81.600000  783.625211  0.000000  12916.324539
A  5086  109017.600000  1.040379  N  -1  -1.000000  -1.000000  15993.600000  509.356387  0.000000  154.224771
C  5097  188540.225750  1.764896  N  -1  -1.000000  -1.000000  40.800000  30247.933142  0.000000  0.000000
C  5110  129102.253501  1.087675  N  -1  -1.000000  -1.000000  0.000000  19825.717837  0.000000  0.000000
C  5123  120247.288617  0.970773  N  -1  -1.000000  -1.000000  0.000000  18924.548844  0.000000  115.668578
T  5137  182717.796980  1.502047  N  -1  -1.000000  -1.000000  0.000000  744.443950  0.000000  26796.553894
A  5148  133864.800000  1.030437  N  -1  -1.000000  -1.000000  17788.800000  39.181261  0.000000  192.780963
C  5158  152806.916132  1.189165  N  -1  -1.000000  -1.000000  775.200000  21980.687167  0.000000  192.780963
T  5173  152643.966711  1.163560  N  -1  -1.000000  -1.000000  0.000000  39.181261  0.000000  20396.225913
G  5186  132384.556245  0.978948  N  -1  -1.000000  -1.000000  244.800000  0.000000  19072.658610  0.000000
A  5198  103876.800000  0.752090  N  -1  -1.000000  -1.000000  13627.200000  0.000000  0.000000  0.000000
G  5210  85899.483359  0.611296  N  -1  -1.000000  -1.000000  0.000000  0.000000  12654.672728  0.000000
T  5223  76264.149067  0.551805  N  -1  -1.000000  -1.000000  0.000000  0.000000  0.000000  11065.627291
G  5236  167846.647729  1.321827  N  -1  -1.000000  -1.000000  0.000000  0.000000  24330.330660  0.000000
T  5248  63463.493106  0.484990  N  -1  -1.000000  -1.000000  0.000000  0.000000  72.519614  9484.823393
G  5260  112622.961297  0.899711  N  -1  -1.000000  -1.000000  0.000000  0.000000  17948.604585  0.000000
G  5273  93876.640953  0.794438  N  -1  -1.000000  -1.000000  81.600000  0.000000  16679.511332  0.000000
G  5286  89670.503312  0.785422  N  -1  -1.000000  -1.000000  0.000000  0.000000  14322.623861  0.000000
A  5299  153734.400000  1.425381  N  -1  -1.000000  -1.000000  20563.200000  78.362521  0.000000  38.556193
C  5309  142149.613263  1.316639  N  -1  -1.000000  -1.000000  693.600000  20374.255484  0.000000  269.893349
T  5324  155188.675426  1.424527  N  -1  -1.000000  -1.000000  0.000000  78.362521  0.000000  20820.344032
G  5337  168753.142910  1.479361  N  -1  -1.000000  -1.000000  0.000000  0.000000  22408.560876  0.000000
T  5349  48349.465586  0.395151  N  -1  -1.000000  -1.000000  0.000000  0.000000  72.519614  7055.783255
G  5361  104935.882162  0.877643  N  -1  -1.000000  -1.000000  0.000000  0.000000  14939.040584  0.000000
G  5375  98989.273774  0.873889  N  -1  -1.000000  -1.000000  0.000000  0.000000  14213.844439  0.000000
A  5387  99429.600000  0.851084  N  -1  -1.000000  -1.000000  12974.400000  0.000000  0.000000  0.000000
G  5399  75021.541186  0.649494  N  -1  -1.000000  -1.000000  81.600000  0.000000  11059.241209  0.000000
T  5412  63386.380721  0.557870  N  -1  -1.000000  -1.000000  0.000000  0.000000  0.000000  9253.486237
A  5422  45573.600000  0.410596  N  -1  -1.000000  -1.000000  7099.200000  0.000000  0.000000  192.780963
A  5434  64341.600000  0.642275  N  -1  -1.000000  -1.000000  10036.800000  0.000000  0.000000  0.000000
G  5448  113638.235900  1.229892  N  -1  -1.000000  -1.000000  244.800000  0.000000  13851.246367  0.000000
A  5461  154142.400000  1.746817  N  -1  -1.000000  -1.000000  21216.000000  0.000000  0.000000  0.000000
A  5474  63648.000000  0.733434  N  -1  -1.000000  -1.000000  11628.000000  0.000000  0.000000  0.000000
G  5484  58849.667156  0.666394  N  -1  -1.000000  -1.000000  122.400000  0.000000  10116.486221  0.000000
G  5498  199936.577139  2.388671  N  -1  -1.000000  -1.000000  0.000000  0.000000  28028.830999  115.668578
T  5510  51395.404806  0.547944  N  -1  -1.000000  -1.000000  0.000000  0.000000  435.117687  7017.227063
T  5523  56446.266043  0.634275  N  -1  -1.000000  -1.000000  0.000000  0.000000  0.000000  8520.918576
T  5537  52590.646778  0.603548  N  -1  -1.000000  -1.000000  0.000000  78.362521  0.000000  7479.901375
C  5547  59633.878552  0.692964  N  -1  -1.000000  -1.000000  0.000000  7914.614630  0.000000  154.224771
A  5558  101918.400000  1.165284  N  -1  -1.000000  -1.000000  13423.200000  39.181261  0.000000  0.000000
G  5572  49458.377080  0.542188  N  -1  -1.000000  -1.000000  122.400000  0.000000  6671.804533  0.000000
A  5585  126153.600000  1.487626  N  -1  -1.000000  -1.000000  16891.200000  0.000000  0.000000  0.000000
T  5596  78654.633011  0.959167  N  -1  -1.000000  -1.000000  122.400000  0.000000  0.000000  11296.964447
G  5609  98046.518786  1.174157  N  -1  -1.000000  -1.000000  81.600000  0.000000  11856.956969  0.000000
A  5621  113505.600000  1.298343  N  -1  -1.000000  -1.000000  16238.400000  78.362521  0.000000  0.000000
C  5632  121226.820131  1.538795  N  -1  -1.000000  -1.000000  367.200000  15829.229261  0.000000  0.000000
A  5645  74215.200000  0.865347  N  -1  -1.000000  -1.000000  9220.800000  313.450084  0.000000  0.000000
C  5656  123499.333243  1.410770  N  -1  -1.000000  -1.000000  0.000000  16221.041866  0.000000  0.000000
G  5671  61750.451735  0.652538  N  -1  -1.000000  -1.000000  0.000000  0.000000  8158.456630  0.000000
T  5683  67126.331408  0.707763  N  -1  -1.000000  -1.000000  0.000000  0.000000  326.338265  8829.368117
G  5696  81620.826104  0.893362  N  -1  -1.000000  -1.000000  0.000000  0.000000  11603.138318  0.000000
A  5709  97063.200000  1.026256  N  -1  -1.000000  -1.000000  12933.600000  0.000000  253.818651  0.000000
G  5720  72157.016414  0.787131  N  -1  -1.000000  -1.000000  81.600000  0.000000  9318.770461  0.000000
C  5732  118993.488280  1.307317  N  -1  -1.000000  -1.000000  0.000000  15319.872874  108.779422  0.000000
A  5744  60057.600000  0.644977  N  -1  -1.000000  -1.000000  7915.200000  313.450084  0.000000  269.893349
T  5757  114280.555022  1.302031  N  -1  -1.000000  -1.000000  0.000000  117.543782  0.000000  15846.595180
T  5771  68128.792417  0.782402  N  -1  -1.000000  -1.000000  0.000000  0.000000  0.000000  10872.846328
C  5782  68763.112259  0.795246  N  -1  -1.000000  -1.000000  0.000000  9834.496397  0.000000  848.236238
A  5793  76214.400000  0.940987  N  -1  -1.000000  -1.000000  10322.400000  274.268824  0.000000  462.674312
T  5805  123187.035525  1.494253  N  -1  -1.000000  -1.000000  0.000000  117.543782  0.000000  17118.949538
T  5820  81276.454112  0.923107  N  -1  -1.000000  -1.000000  0.000000  0.000000  0.000000  11489.745410
C  5831  83181.816140  0.945117  N  -1  -1.000000  -1.000000  0.000000  10069.583960  0.000000  347.005734
A  5842  62220.000000  0.718276  N  -1  -1.000000  -1.000000  9710.400000  235.087563  0.000000  38.556193
A  5854  59445.600000  0.694212  N  -1  -1.000000  -1.000000  9628.800000  0.000000  0.000000  347.005734
T  5867  96660.374980  1.213175  N  -1  -1.000000  -1.000000  0.000000  39.181261  0.000000  12684.987383
C  5879  75619.832855  0.907411  N  -1  -1.000000  -1.000000  0.000000  9834.496397  0.000000  38.556193
A  5889  69604.800000  0.875865  N  -1  -1.000000  -1.000000  9588.000000  587.718908  36.259807  0.000000
A  5903  69115.200000  0.868092  N  -1  -1.000000  -1.000000  9873.600000  0.000000  435.117687  0.000000
G  5914  57906.912167  0.726994  N  -1  -1.000000  -1.000000  0.000000  0.000000  9935.187185  0.000000
G  5927  193736.150100  2.489484  N  -1  -1.000000  -1.000000  0.000000  78.362521  24656.668925  0.000000
C  5939  54422.770899  0.641198  N  -1  -1.000000  -1.000000  0.000000  8580.696060  616.416723  0.000000
C  5953  131374.766613  1.598401  N  -1  -1.000000  -1.000000  0.000000  17161.392119  0.000000  0.000000
A  5964  78213.600000  0.898897  N  -1  -1.000000  -1.000000  9628.800000  626.900169  0.000000  0.000000
G  5977  59103.485806  0.667007  N  -1  -1.000000  -1.000000  81.600000  0.000000  7832.118365  0.000000
A  5990  106488.000000  1.202225  N  -1  -1.000000  -1.000000  15340.800000  0.000000  0.000000  0.000000
T  6001  85093.517184  0.950144  N  -1  -1.000000  -1.000000  612.000000  0.000000  0.000000  11104.183484
A  6011  41493.600000  0.458463  N  -1  -1.000000  -1.000000  7099.200000  0.000000  0.000000  732.567660
A  6023  61975.200000  0.706715  N  -1  -1.000000  -1.000000  10852.800000  0.000000  145.039229  0.000000
A  6037  70012.800000  0.804922  N  -1  -1.000000  -1.000000  8935.200000  0.000000  761.455952  0.000000
G  6048  67008.123785  0.759803  N  -1  -1.000000  -1.000000  734.400000  0.000000  11494.358896  0.000000
G  6061  152980.126759  2.025728  N  -1  -1.000000  -1.000000  204.000000  0.000000  20813.129358  0.000000
G  6075  101128.602401  1.184532  N  -1  -1.000000  -1.000000  163.200000  0.000000  13851.246367  0.000000
A  6088  92901.600000  1.128135  N  -1  -1.000000  -1.000000  12117.600000  0.000000  725.196145  0.000000
T  6099  76803.935764  0.916312  N  -1  -1.000000  -1.000000  285.600000  0.000000  362.598072  9214.930044
G  6113  89634.243505  1.047269  N  -1  -1.000000  -1.000000  489.600000  0.000000  10696.643137  0.000000
A  6124  108854.400000  1.297381  N  -1  -1.000000  -1.000000  13994.400000  0.000000  435.117687  0.000000
T  6137  61882.689207  0.717237  N  -1  -1.000000  -1.000000  0.000000  0.000000  0.000000  7865.463301
T  6150  39520.097469  0.447474  N  -1  -1.000000  -1.000000  0.000000  0.000000  0.000000  5937.653668
T  6162  27413.452976  0.318492  N  -1  -1.000000  -1.000000  0.000000  39.181261  0.000000  5590.647935
T  6175  61844.133015  0.755923  N  -1  -1.000000  -1.000000  0.000000  274.268824  0.000000  7826.907108
C  6187  50583.007366  0.622205  N  -1  -1.000000  -1.000000  0.000000  6543.270511  0.000000  38.556193
T  6200  106222.310758  1.494897  N  -1  -1.000000  -1.000000  0.000000  783.625211  0.000000  13571.779814
T  6213  63771.942647  0.891093  N  -1  -1.000000  -1.000000  0.000000  430.993866  0.000000  11104.183484
T  6226  82471.696084  1.201283  N  -1  -1.000000  -1.000000  0.000000  666.081429  0.000000  11721.082566
C  6236  45763.712318  0.661136  N  -1  -1.000000  -1.000000  0.000000  6935.083117  0.000000  231.337156
C  6249  96856.076071  1.493938  N  -1  -1.000000  -1.000000  0.000000  12302.915812  0.000000  0.000000
T  6261  95735.026356  1.504489  N  -1  -1.000000  -1.000000  0.000000  901.168993  0.000000  14921.246557
T  6274  87753.894477  1.309405  N  -1  -1.000000  -1.000000  81.600000  0.000000  0.000000  13764.560777
A  6284  76418.400000  1.063708  N  -1  -1.000000  -1.000000  10159.200000  0.000000  0.000000  1079.573394
A  6296  67238.400000  0.876161  N  -1  -1.000000  -1.000000  8608.800000  0.000000  0.000000  0.000000
T  6309  85826.084845  1.110565  N  -1  -1.000000  -1.000000  40.800000  0.000000  36.259807  10525.840594
A  6319  58344.000000  0.722028  N  -1  -1.000000  -1.000000  6936.000000  0.000000  36.259807  154.224771
G  6333  47717.906332  0.627719  N  -1  -1.000000  -1.000000  0.000000  0.000000  6164.167231  0.000000
A  6346  93064.800000  1.250661  N  -1  -1.000000  -1.000000  11587.200000  0.000000  36.259807  0.000000
T  6357  74297.783241  0.984444  N  -1  -1.000000  -1.000000  40.800000  0.000000  36.259807  8867.924310
A  6367  46022.400000  0.587581  N  -1  -1.000000  -1.000000  6079.200000  0.000000  0.000000  809.680046
T  6380  82201.802735  1.122333  N  -1  -1.000000  -1.000000  0.000000  0.000000  0.000000  11142.739677
T  6393  39828.547010  0.554032  N  -1  -1.000000  -1.000000  0.000000  195.906303  0.000000  8173.912842
T  6406  34662.017195  0.516603  N  -1  -1.000000  -1.000000  0.000000  39.181261  0.000000  6053.322246
T  6419  47269.892192  0.751265  N  -1  -1.000000  -1.000000  0.000000  39.181261  0.000000  6168.990824
C  6431  54892.946026  0.901014  N  -1  -1.000000  -1.000000  81.600000  6621.633032  0.000000  0.000000
A  6441  68136.000000  1.178208  N  -1  -1.000000  -1.000000  9016.800000  705.262690  0.000000  0.000000
T  6454  112005.739656  1.904555  N  -1  -1.000000  -1.000000  0.000000  78.362521  0.000000  14497.128437
A  6465  48470.400000  0.742976  N  -1  -1.000000  -1.000000  7425.600000  0.000000  0.000000  231.337156
A  6475  50347.200000  0.828368  N  -1  -1.000000  -1.000000  7425.600000  0.000000  0.000000  0.000000
A  6490  50796.000000  0.870037  N  -1  -1.000000  -1.000000  7180.800000  0.000000  0.000000  0.000000
T  6502  58412.631869  0.992382  N  -1  -1.000000  -1.000000  0.000000  430.993866  0.000000  8251.025228
C  6514  51601.720140  0.913594  N  -1  -1.000000  -1.000000  40.800000  6660.814293  0.000000  38.556193
A  6525  59445.600000  1.030977  N  -1  -1.000000  -1.000000  9180.000000  744.443950  0.000000  0.000000
A  6537  50510.400000  0.839911  N  -1  -1.000000  -1.000000  7548.000000  0.000000  0.000000  0.000000
T  6549  61034.452969  1.009470  N  -1  -1.000000  -1.000000  0.000000  39.181261  0.000000  8212.469035
T  6564  38980.310772  0.638226  N  -1  -1.000000  -1.000000  81.600000  0.000000  0.000000  6284.659402
A  6574  60751.200000  1.044545  N  -1  -1.000000  -1.000000  6936.000000  0.000000  72.519614  154.224771
G  6587  41299.920450  0.778730  N  -1  -1.000000  -1.000000  0.000000  0.000000  4568.735713  0.000000
A  6600  76948.800000  1.470792  N  -1  -1.000000  -1.000000  10812.000000  0.000000  688.936338  0.000000
G  6611  63998.559784  1.164074  N  -1  -1.000000  -1.000000  856.800000  0.000000  9790.147956  0.000000
G  6625  132130.737594  2.346973  N  -1  -1.000000  -1.000000  0.000000  274.268824  16860.810368  0.000000
C  6636  83965.441351  1.318756  N  -1  -1.000000  -1.000000  0.000000  9285.958750  1377.872675  0.000000
T  6651  114357.667407  1.709215  N  -1  -1.000000  -1.000000  40.800000  195.906303  398.857880  13687.448392
A  6661  59282.400000  0.818843  N  -1  -1.000000  -1.000000  6732.000000  0.000000  36.259807  1272.354358
G  6674  44744.602138  0.610640  N  -1  -1.000000  -1.000000  326.400000  0.000000  5330.191665  0.000000
A  6687  95064.000000  1.326858  N  -1  -1.000000  -1.000000  11220.000000  0.000000  688.936338  0.000000
G  6699  72157.016414  0.934019  N  -1  -1.000000  -1.000000  938.400000  0.000000  7795.858557  0.000000
A  6712  107834.400000  1.375528  N  -1  -1.000000  -1.000000  11995.200000  0.000000  108.779422  77.112385
T  6723  76572.598608  0.900342  N  -1  -1.000000  -1.000000  816.000000  78.362521  0.000000  9137.817659
A  6734  51530.400000  0.606163  N  -1  -1.000000  -1.000000  6528.000000  861.987732  0.000000  578.342890
C  6744  119737.932230  1.429469  N  -1  -1.000000  -1.000000  979.200000  15163.147832  0.000000  0.000000
A  6757  66096.000000  0.800924  N  -1  -1.000000  -1.000000  8037.600000  470.175127  0.000000  115.668578
T  6769  82433.139891  1.020999  N  -1  -1.000000  -1.000000  0.000000  0.000000  0.000000  11181.295869
T  6783  39365.872698  0.507650  N  -1  -1.000000  -1.000000  0.000000  0.000000  0.000000  6824.446099
T  6797  40484.002285  0.535832  N  -1  -1.000000  -1.000000  856.800000  0.000000  0.000000  5243.642201
A  6806  60016.800000  0.798866  N  -1  -1.000000  -1.000000  9098.400000  0.000000  0.000000  462.674312
A  6818  81926.400000  1.143859  N  -1  -1.000000  -1.000000  10689.600000  0.000000  0.000000  0.000000
A  6831  35455.200000  0.488365  N  -1  -1.000000  -1.000000  8976.000000  0.000000  0.000000  0.000000
A  6843  50592.000000  0.774030  N  -1  -1.000000  -1.000000  8037.600000  0.000000  0.000000  154.224771
T  6855  56330.597465  0.897502  N  -1  -1.000000  -1.000000  81.600000  0.000000  0.000000  6863.002292
T  6868  40021.327973  0.632810  N  -1  -1.000000  -1.000000  0.000000  0.000000  0.000000  6824.446099
T  6880  32117.308480  0.581076  N  -1  -1.000000  -1.000000  0.000000  0.000000  0.000000  6515.996558
T  6893  54132.894484  1.043540  N  -1  -1.000000  -1.000000  0.000000  0.000000  0.000000  7402.788989
C  6905  37378.922561  0.762147  N  -1  -1.000000  -1.000000  0.000000  4976.020089  0.000000  655.455275
T  6917  85826.084845  1.757091  N  -1  -1.000000  -1.000000  0.000000  0.000000  0.000000  11489.745410
T  6930  61265.790125  1.147735  N  -1  -1.000000  -1.000000  0.000000  0.000000  0.000000  9639.048163
C  6942  36477.753569  0.681768  N  -1  -1.000000  -1.000000  244.800000  4858.476308  0.000000  308.449541
A  6952  52387.200000  1.070005  N  -1  -1.000000  -1.000000  7303.200000  78.362521  0.000000  77.112385
T  6964  102752.253419  2.028553  N  -1  -1.000000  -1.000000  81.600000  0.000000  0.000000  11142.739677
C  6977  41845.586264  0.748995  N  -1  -1.000000  -1.000000  489.600000  5093.563871  0.000000  38.556193
A  6987  66544.800000  1.222789  N  -1  -1.000000  -1.000000  8200.800000  156.725042  0.000000  0.000000
A  7000  54508.800000  0.955074  N  -1  -1.000000  -1.000000  7507.200000  78.362521  0.000000  0.000000
C  7010  78284.158572  1.319870  N  -1  -1.000000  -1.000000  652.800000  9912.858918  0.000000  0.000000
T  7025  81623.459845  1.322327  N  -1  -1.000000  -1.000000  0.000000  0.000000  0.000000  10949.958713
T  7038  53438.883016  0.807825  N  -1  -1.000000  -1.000000  204.000000  0.000000  0.000000  7788.350916
A  7049  86006.400000  1.367072  N  -1  -1.000000  -1.000000  10200.000000  470.175127  0.000000  231.337156
C  7058  90273.624299  1.380607  N  -1  -1.000000  -1.000000  1917.600000  12185.372030  0.000000  0.000000
C  7073  86943.217153  1.228593  N  -1  -1.000000  -1.000000  775.200000  11205.840516  0.000000  0.000000
A  7083  71685.600000  0.965825  N  -1  -1.000000  -1.000000  8445.600000  1097.075295  0.000000  38.556193
T  7096  94077.110072  1.322879  N  -1  -1.000000  -1.000000  0.000000  0.000000  181.299036  10949.958713
G  7109  86697.199118  1.135693  N  -1  -1.000000  -1.000000  122.400000  156.725042  10043.966606  192.780963
C  7120  102263.090026  1.305144  N  -1  -1.000000  -1.000000  0.000000  11323.384298  979.014796  0.000000
A  7132  48674.400000  0.585527  N  -1  -1.000000  -1.000000  5385.600000  470.175127  0.000000  115.668578
T  7145  93575.879568  1.167243  N  -1  -1.000000  -1.000000  0.000000  0.000000  0.000000  11605.413988
T  7159  54749.793567  0.672903  N  -1  -1.000000  -1.000000  0.000000  117.543782  0.000000  7518.457567
C  7169  53247.333083  0.653385  N  -1  -1.000000  -1.000000  0.000000  6229.820427  36.259807  1002.461009
T  7183  93498.767182  1.195350  N  -1  -1.000000  -1.000000  0.000000  391.812605  326.338265  10988.514906
C  7194  39533.891891  0.503352  N  -1  -1.000000  -1.000000  0.000000  5015.201350  253.818651  1310.910550
T  7207  110617.716720  1.498879  N  -1  -1.000000  -1.000000  0.000000  274.268824  326.338265  12299.425456
T  7221  42334.699532  0.544894  N  -1  -1.000000  -1.000000  0.000000  0.000000  725.196145  6824.446099
G  7232  84013.973382  1.158505  N  -1  -1.000000  -1.000000  204.000000  0.000000  9753.888148  192.780963
A  7244  67932.000000  0.940223  N  -1  -1.000000  -1.000000  8527.200000  548.537648  761.455952  0.000000
C  7254  96777.713550  1.406288  N  -1  -1.000000  -1.000000  1836.000000  11401.746819  0.000000  0.000000
A  7267  82008.000000  1.113813  N  -1  -1.000000  -1.000000  8078.400000  78.362521  0.000000  0.000000
A  7275  38637.600000  0.533143  N  -1  -1.000000  -1.000000  7915.200000  0.000000  0.000000  0.000000
A  7290  62913.600000  0.887856  N  -1  -1.000000  -1.000000  8119.200000  0.000000  0.000000  154.224771
T  7302  58335.519483  0.812169  N  -1  -1.000000  -1.000000  81.600000  0.000000  0.000000  6940.114677
C  7315  42550.848954  0.622904  N  -1  -1.000000  -1.000000  0.000000  5093.563871  0.000000  771.123853
T  7327  66702.213289  0.972163  N  -1  -1.000000  -1.000000  0.000000  313.450084  0.000000  10140.278668
T  7340  53863.001136  0.838718  N  -1  -1.000000  -1.000000  0.000000  0.000000  0.000000  9214.930044
T  7352  57024.608933  0.872290  N  -1  -1.000000  -1.000000  0.000000  0.000000  0.000000  7749.794723
C  7363  43256.111643  0.690171  N  -1  -1.000000  -1.000000  1183.200000  6112.276645  0.000000  462.674312
A  7373  74786.400000  1.242156  N  -1  -1.000000  -1.000000  9139.200000  470.175127  0.000000  0.000000
A  7384  44716.800000  0.770876  N  -1  -1.000000  -1.000000  9180.000000  0.000000  0.000000  0.000000
A  7397  67238.400000  1.238763  N  -1  -1.000000  -1.000000  9220.800000  470.175127  0.000000  0.000000
C  7407  88275.380011  1.544930  N  -1  -1.000000  -1.000000  856.800000  11362.565558  0.000000  77.112385
T  7421  84900.736221  1.422720  N  -1  -1.000000  -1.000000  0.000000  783.625211  0.000000  10757.177750
C  7431  49446.750810  0.793287  N  -1  -1.000000  -1.000000  0.000000  5759.645300  0.000000  2004.922018
T  7445  106723.541262  1.693459  N  -1  -1.000000  -1.000000  81.600000  117.543782  0.000000  12145.200686
A  7456  68462.400000  1.021474  N  -1  -1.000000  -1.000000  7344.000000  0.000000  0.000000  2698.933486
T  7468  90838.389889  1.326435  N  -1  -1.000000  -1.000000  979.200000  0.000000  0.000000  10448.728209
G  7481  55223.686431  0.768442  N  -1  -1.000000  -1.000000  1224.000000  0.000000  6417.985882  347.005734
A  7493  86128.800000  1.178857  N  -1  -1.000000  -1.000000  10444.800000  0.000000  471.377494  0.000000
A  7504  56752.800000  0.764909  N  -1  -1.000000  -1.000000  7996.800000  0.000000  36.259807  0.000000
G  7517  45977.435584  0.609788  N  -1  -1.000000  -1.000000  448.800000  0.000000  5438.971086  0.000000
T  7529  27490.565361  0.375180  N  -1  -1.000000  -1.000000  0.000000  0.000000  253.818651  3547.169724
T  7541  22940.934628  0.341411  N  -1  -1.000000  -1.000000  0.000000  0.000000  0.000000  4626.743118
N  7555  -1.000000  -1.000000  N  -1  -1.000000  -1.000000  0.000000  0.000000  0.000000  4279.737384
T  7567  37669.400222  0.617546  N  -1  -1.000000  -1.000000  0.000000  0.000000  253.818651  5127.973623
G  7580  57580.573902  0.962551  N  -1  -1.000000  -1.000000  0.000000  0.000000  6708.064340  154.224771
T  7591  22285.479353  0.405881  N  -1  -1.000000  -1.000000  0.000000  117.543782  979.014796  2583.264908
C  7603  46664.881311  0.927938  N  -1  -1.000000  -1.000000  0.000000  4466.663702  0.000000  0.000000
G  7617  37927.758376  0.826827  N  -1  -1.000000  -1.000000  0.000000  39.181261  4459.956291  0.000000
T  7627  16424.938070  0.372094  N  -1  -1.000000  -1.000000  0.000000  0.000000  616.416723  2737.489678
T  7640  47192.779807  1.269597  N  -1  -1.000000  -1.000000  0.000000  352.631345  0.000000  4935.192660
C  7651  37849.097688  1.045108  N  -1  -1.000000  -1.000000  0.000000  5602.920258  0.000000  539.786697
C  7663  69350.831167  1.958917  N  -1  -1.000000  -1.000000  0.000000  8502.333539  0.000000  0.000000
A  7673  46348.800000  1.170759  N  -1  -1.000000  -1.000000  5263.200000  1880.700506  0.000000  38.556193
T  7685  96891.712136  2.310827  N  -1  -1.000000  -1.000000  40.800000  117.543782  217.558843  9561.935778
G  7698  65412.692267  1.366988  N  -1  -1.000000  -1.000000  0.000000  0.000000  6780.583954  462.674312
A  7711  60506.400000  1.244094  N  -1  -1.000000  -1.000000  6976.800000  0.000000  616.416723  0.000000
G  7724  32017.409796  0.610355  N  -1  -1.000000  -1.000000  693.600000  0.000000  3734.760146  0.000000
A  7739  127500.000000  2.500380  N  -1  -1.000000  -1.000000  9955.200000  0.000000  0.000000  0.000000
A  7749  21134.400000  0.352537  N  -1  -1.000000  -1.000000  5589.600000  0.000000  688.936338  0.000000
G  7759  57290.495444  0.948198  N  -1  -1.000000  -1.000000  204.000000  0.000000  6127.907424  0.000000
T  7773  27452.009169  0.446881  N  -1  -1.000000  -1.000000  0.000000  0.000000  1196.573639  3238.720183
G  7784  66391.707062  1.099374  N  -1  -1.000000  -1.000000  81.600000  0.000000  6961.882991  192.780963
A  7795  51652.800000  0.859525  N  -1  -1.000000  -1.000000  6201.600000  0.000000  1341.612868  0.000000
A  7807  43696.800000  0.720772  N  -1  -1.000000  -1.000000  5916.000000  783.625211  0.000000  0.000000
C  7818  84122.166393  1.521046  N  -1  -1.000000  -1.000000  285.600000  8972.508665  0.000000  77.112385
T  7832  63771.942647  1.115354  N  -1  -1.000000  -1.000000  204.000000  626.900169  0.000000  7248.564219
A  7841  47491.200000  0.825891  N  -1  -1.000000  -1.000000  5140.800000  0.000000  0.000000  2082.034403
A  7854  34843.200000  0.590059  N  -1  -1.000000  -1.000000  5018.400000  0.000000  36.259807  0.000000
G  7866  36839.964159  0.739986  N  -1  -1.000000  -1.000000  40.800000  391.812605  3771.019953  0.000000
C  7877  40748.510968  0.793464  N  -1  -1.000000  -1.000000  0.000000  6190.639166  435.117687  0.000000
C  7891  73033.869659  1.469464  N  -1  -1.000000  -1.000000  0.000000  7483.620764  0.000000  0.000000
T  7904  65931.089436  1.215113  N  -1  -1.000000  -1.000000  0.000000  1410.525380  0.000000  7094.339448
C  7914  37026.291216  0.682976  N  -1  -1.000000  -1.000000  0.000000  3252.044625  0.000000  1041.017202
A  7925  49449.600000  0.937424  N  -1  -1.000000  -1.000000  5304.000000  744.443950  36.259807  0.000000
G  7935  8013.417401  0.150273  N  -1  -1.000000  -1.000000  1142.400000  0.000000  2683.225736  0.000000
G  7950  85790.703937  1.876646  N  -1  -1.000000  -1.000000  0.000000  0.000000  9064.951811  0.000000
T  7963  35548.809626  0.741886  N  -1  -1.000000  -1.000000  0.000000  0.000000  797.715759  3354.388761
A  7975  9424.800000  0.201718  N  -1  -1.000000  -1.000000  3141.600000  0.000000  0.000000  77.112385
A  7984  55936.800000  1.266091  N  -1  -1.000000  -1.000000  4692.000000  0.000000  0.000000  0.000000
G  7997  34192.998230  0.741868  N  -1  -1.000000  -1.000000  40.800000  0.000000  3916.059182  38.556193
T  8009  23519.277518  0.517649  N  -1  -1.000000  -1.000000  40.800000  0.000000  362.598072  3123.051605
A  8016  11954.400000  0.295292  T  8016  8559.474769  0.243958  2448.000000  0.000000  0.000000  2043.478211
A  8031  71563.200000  2.039668  N  -1  -1.000000  -1.000000  6160.800000  0.000000  0.000000  0.000000
A  8045  19053.600000  0.494393  N  -1  -1.000000  -1.000000  6364.800000  0.000000  0.000000  0.000000
A  8055  32844.000000  0.925188  N  -1  -1.000000  -1.000000  5712.000000  0.000000  0.000000  0.000000
G  8067  28427.688879  0.748435  N  -1  -1.000000  -1.000000  1020.000000  0.000000  3952.318990  0.000000
A  8080  74868.000000  2.321736  N  -1  -1.000000  -1.000000  7956.000000  0.000000  145.039229  269.893349
T  8091  40175.552744  1.110482  N  -1  -1.000000  -1.000000  1224.000000  0.000000  253.818651  4433.962155
G  8103  42278.935246  1.077073  N  -1  -1.000000  -1.000000  734.400000  0.000000  4713.774942  269.893349
A  8115  65361.600000  1.725137  N  -1  -1.000000  -1.000000  7180.800000  0.000000  761.455952  0.000000
A  8125  13341.600000  0.325368  N  -1  -1.000000  -1.000000  6691.200000  0.000000  0.000000  0.000000
A  8135  11668.800000  0.291816  N  -1  -1.000000  -1.000000  5875.200000  0.000000  0.000000  0.000000
A  8149  56385.600000  1.411111  N  -1  -1.000000  -1.000000  5344.800000  0.000000  181.299036  0.000000
G  8162  60590.137903  1.576204  N  -1  -1.000000  -1.000000  285.600000  0.000000  6272.946653  0.000000
T  8174  19625.102060  0.460746  N  -1  -1.000000  -1.000000  0.000000  0.000000  1595.431519  2429.040137
G  8187  65086.354002  1.576998  N  -1  -1.000000  -1.000000  0.000000  744.443950  6816.843762  38.556193
C  8197  42590.030214  0.947747  N  -1  -1.000000  -1.000000  0.000000  5563.738998  1305.353061  0.000000
C  8210  52189.439048  1.251234  N  -1  -1.000000  -1.000000  0.000000  6464.907990  0.000000  38.556193
T  8224  74721.901361  1.741292  N  -1  -1.000000  -1.000000  0.000000  587.718908  0.000000  6670.221329
T  8236  42720.261459  0.925561  N  -1  -1.000000  -1.000000  0.000000  548.537648  0.000000  4973.748852
C  8245  20530.980526  0.467762  N  -1  -1.000000  -1.000000  0.000000  3291.225886  0.000000  809.680046
C  8258  73151.413440  1.639767  N  -1  -1.000000  -1.000000  326.400000  7013.445638  0.000000  0.000000
A  8268  36801.600000  0.725024  N  -1  -1.000000  -1.000000  4324.800000  1488.887901  0.000000  424.118119
T  8280  88178.012596  1.806900  N  -1  -1.000000  -1.000000  0.000000  78.362521  0.000000  8752.255732
C  8292  37261.378780  0.722687  N  -1  -1.000000  -1.000000  0.000000  3212.863365  0.000000  1041.017202
T  8305  47077.111229  0.882865  N  -1  -1.000000  -1.000000  0.000000  78.362521  652.676530  4973.748852
G  8320  72302.055643  1.403318  N  -1  -1.000000  -1.000000  0.000000  0.000000  7106.922220  0.000000
G  8330  34918.194375  0.640778  N  -1  -1.000000  -1.000000  40.800000  0.000000  5511.490701  0.000000
A  8341  45206.400000  0.856729  N  -1  -1.000000  -1.000000  4896.000000  0.000000  580.156916  77.112385
T  8352  48735.027513  0.978325  N  -1  -1.000000  -1.000000  530.400000  117.543782  0.000000  5282.198393
C  8364  37849.097688  0.750733  N  -1  -1.000000  -1.000000  816.000000  4035.669836  0.000000  501.230504
A  8374  44716.800000  0.857497  N  -1  -1.000000  -1.000000  5304.000000  822.806471  0.000000  231.337156
T  8387  69863.821086  1.416985  N  -1  -1.000000  -1.000000  0.000000  0.000000  0.000000  7518.457567
T  8400  32888.432333  0.625127  N  -1  -1.000000  -1.000000  0.000000  470.175127  0.000000  4819.524082
C  8410  40278.335842  0.855496  N  -1  -1.000000  -1.000000  285.600000  3957.307315  0.000000  501.230504
A  8421  32028.000000  0.675931  N  -1  -1.000000  -1.000000  4202.400000  666.081429  0.000000  231.337156
T  8433  58913.862373  1.284125  N  -1  -1.000000  -1.000000  81.600000  0.000000  761.455952  6400.327980
G  8446  175134.868985  1.758216  N  -1  -1.000000  -1.000000  0.000000  0.000000  8049.677208  192.780963
G  8457  175134.868985  1.758216  N  -1  -1.000000  -1.000000  0.000000  0.000000  8049.677208  0.000000
G  8470  34338.037459  0.635409  N  -1  -1.000000  -1.000000  0.000000  391.812605  5293.931858  0.000000
C  8480  54892.946026  1.043570  N  -1  -1.000000  -1.000000  0.000000  5720.464040  1051.534410  0.000000
T  8495  54248.563062  0.998951  N  -1  -1.000000  -1.000000  0.000000  391.812605  0.000000  6515.996558
T  8506  28917.144489  0.523305  N  -1  -1.000000  -1.000000  0.000000  0.000000  253.818651  4511.074540
G  8519  63418.402868  1.239512  N  -1  -1.000000  -1.000000  0.000000  0.000000  7070.662412  154.224771
G  8533  26832.257360  0.494905  N  -1  -1.000000  -1.000000  0.000000  626.900169  4786.294556  0.000000
C  8541  31227.464656  0.590619  N  -1  -1.000000  -1.000000  0.000000  3134.500844  870.235374  0.000000
A  8552  23133.600000  0.438200  N  -1  -1.000000  -1.000000  2488.800000  235.087563  0.000000  231.337156
T  8565  60764.559620  1.234692  N  -1  -1.000000  -1.000000  0.000000  0.000000  0.000000  6477.440366
T  8578  39288.760313  0.844301  N  -1  -1.000000  -1.000000  204.000000  0.000000  0.000000  5590.647935
A  8587  34435.200000  0.825662  N  -1  -1.000000  -1.000000  3876.000000  0.000000  0.000000  1696.472477
T  8599  48156.684623  1.154397  N  -1  -1.000000  -1.000000  0.000000  548.537648  0.000000  5899.097476
C  8610  7914.614630  0.192841  N  -1  -1.000000  -1.000000  0.000000  3800.582273  0.000000  655.455275
C  8623  66137.967803  1.816535  N  -1  -1.000000  -1.000000  367.200000  7405.258243  0.000000  0.000000
A  8635  58956.000000  1.469091  N  -1  -1.000000  -1.000000  5834.400000  822.806471  0.000000  0.000000
A  8647  5385.600000  0.135710  A  8643  5426.400000  0.136737  5385.600000  0.000000  0.000000  0.000000
A  8656  69972.000000  1.863930  N  -1  -1.000000  -1.000000  5467.200000  0.000000  0.000000  0.000000
A  8670  15748.800000  0.380273  C  8673  3800.582273  0.093435  3549.600000  2194.150591  0.000000  0.000000
C  8677  34283.602978  0.842846  N  -1  -1.000000  -1.000000  571.200000  5720.464040  0.000000  77.112385
C  8691  55950.840060  1.471309  N  -1  -1.000000  -1.000000  0.000000  7052.626898  0.000000  655.455275
T  8703  55790.810768  1.405518  N  -1  -1.000000  -1.000000  0.000000  666.081429  0.000000  6708.777522
T  8715  40059.884166  0.957690  N  -1  -1.000000  -1.000000  0.000000  0.000000  398.857880  5667.760320
G  8726  41118.621414  1.002404  N  -1  -1.000000  -1.000000  0.000000  0.000000  5620.270123  886.792431
T  8736  16771.943804  0.378254  N  -1  -1.000000  -1.000000  0.000000  0.000000  1341.612868  2544.708715
T  8748  33929.449534  0.861070  N  -1  -1.000000  -1.000000  40.800000  0.000000  0.000000  4048.400229
A  8759  24724.800000  0.670028  N  -1  -1.000000  -1.000000  3549.600000  0.000000  0.000000  1542.247706
T  8770  64041.835996  1.649072  N  -1  -1.000000  -1.000000  367.200000  0.000000  0.000000  7171.451833
A  8780  35292.000000  0.922858  N  -1  -1.000000  -1.000000  3876.000000  0.000000  0.000000  1696.472477
G  8794  26360.879866  0.655802  N  -1  -1.000000  -1.000000  40.800000  783.625211  2937.044387  0.000000
C  8801  25507.000616  0.647318  N  -1  -1.000000  -1.000000  0.000000  3447.950928  979.014796  0.000000
C  8817  63316.917043  1.741403  N  -1  -1.000000  -1.000000  326.400000  7091.808159  0.000000  0.000000
A  8826  41942.400000  1.130147  N  -1  -1.000000  -1.000000  4202.400000  1880.700506  0.000000  0.000000
A  8837  41983.200000  1.125537  N  -1  -1.000000  -1.000000  4814.400000  470.175127  0.000000  115.668578
C  8848  53599.964428  1.433651  N  -1  -1.000000  -1.000000  489.600000  5798.826561  0.000000  77.112385
T  8862  58219.850905  1.417581  N  -1  -1.000000  -1.000000  0.000000  430.993866  0.000000  6785.889907
C  8874  20099.986660  0.462081  N  -1  -1.000000  -1.000000  0.000000  2781.869499  0.000000  1233.798165
T  8885  65815.420858  1.529296  N  -1  -1.000000  -1.000000  0.000000  274.268824  435.117687  7017.227063
G  8896  42387.714667  0.980885  N  -1  -1.000000  -1.000000  0.000000  0.000000  5330.191665  1619.360091
T  8907  21630.024078  0.492450  N  -1  -1.000000  -1.000000  0.000000  0.000000  1051.534410  3238.720183
T  8917  21591.467885  0.496924  N  -1  -1.000000  -1.000000  0.000000  39.181261  0.000000  3585.725917
T  8928  27374.896783  0.635758  N  -1  -1.000000  -1.000000  163.200000  0.000000  0.000000  4164.068806
A  8937  36393.600000  0.922186  N  -1  -1.000000  -1.000000  4365.600000  0.000000  181.299036  1118.129587
G  8944  9717.628341  0.249749  N  -1  -1.000000  -1.000000  1632.000000  0.000000  2284.367856  38.556193
G  8957  64252.378435  1.800641  C  8962  39142.079286  1.065137  0.000000  1919.881767  8013.417401  0.000000
A  8971  35985.600000  0.979245  N  -1  -1.000000  -1.000000  5100.000000  1136.256556  507.637301  0.000000
G  8982  24221.551238  0.701568  N  -1  -1.000000  -1.000000  897.600000  0.000000  3227.122845  192.780963
G  9000  19253.957646  0.551105  N  -1  -1.000000  -1.000000  81.600000  0.000000  3879.799375  0.000000
G  9012  16316.913259  0.538852  N  -1  -1.000000  -1.000000  734.400000  0.000000  2828.264965  0.000000
G  9022  7759.598750  0.280395  A  9020  3264.000000  0.110680  1795.200000  0.000000  1958.029591  0.000000
A  9033  16891.200000  0.642574  N  -1  -1.000000  -1.000000  2815.200000  0.000000  942.754988  0.000000
A  9044  32803.200000  1.270618  N  -1  -1.000000  -1.000000  2815.200000  0.000000  1704.210940  0.000000
G  9049  11240.540245  0.426431  N  -1  -1.000000  -1.000000  1999.200000  0.000000  2719.485543  0.000000
G  9061  41553.739101  1.742715  N  -1  -1.000000  -1.000000  367.200000  0.000000  5293.931858  0.000000
G  9072  11748.177547  0.434669  C  9072  10892.390432  0.425857  0.000000  1214.619077  4133.618026  0.000000
A  9084  16442.400000  0.755020  G  9081  1667.951133  0.064698  1795.200000  901.168993  833.975567  0.000000
A  9092  13260.000000  0.668916  N  -1  -1.000000  -1.000000  2284.800000  587.718908  0.000000  0.000000
N  9107  -1.000000  -1.000000  N  -1  -1.000000  -1.000000  204.000000  0.000000  0.000000  0.000000
N  9119  -1.000000  -1.000000  N  -1  -1.000000  -1.000000  0.000000  0.000000  0.000000  0.000000
N  9130  -1.000000  -1.000000  N  -1  -1.000000  -1.000000  0.000000  0.000000  0.000000  0.000000
N  9142  -1.000000  -1.000000  N  -1  -1.000000  -1.000000  0.000000  0.000000  0.000000  0.000000
N  9154  -1.000000  -1.000000  N  -1  -1.000000  -1.000000  0.000000  0.000000  0.000000  0.000000
N  9166  -1.000000  -1.000000  N  -1  -1.000000  -1.000000  0.000000  0.000000  0.000000  0.000000
N  9178  -1.000000  -1.000000  N  -1  -1.000000  -1.000000  0.000000  0.000000  0.000000  0.000000
N  9189  -1.000000  -1.000000  N  -1  -1.000000  -1.000000  0.000000  0.000000  0.000000  0.000000
N  9201  -1.000000  -1.000000  N  -1  -1.000000  -1.000000  0.000000  0.000000  0.000000  0.000000
N  9212  -1.000000  -1.000000  N  -1  -1.000000  -1.000000  0.000000  0.000000  0.000000  0.000000
N  9224  -1.000000  -1.000000  N  -1  -1.000000  -1.000000  0.000000  509.356387  0.000000  0.000000
C  9234  3683.038491  0.196670  N  -1  -1.000000  -1.000000  0.000000  744.443950  0.000000  0.000000
T  9247  3662.838302  0.213329  N  -1  -1.000000  -1.000000  0.000000  352.631345  0.000000  771.123853
T  9260  7595.569953  0.477574  N  -1  -1.000000  -1.000000  0.000000  0.000000  0.000000  1118.129587
T  9270  8251.025228  0.519322  N  -1  -1.000000  -1.000000  0.000000  0.000000  0.000000  1310.910550
T  9282  3200.163990  0.213003  N  -1  -1.000000  -1.000000  0.000000  0.000000  0.000000  1079.573394
N  9292  -1.000000  -1.000000  N  -1  -1.000000  -1.000000  81.600000  430.993866  0.000000  501.230504
A  9305  4773.600000  0.395698  N  -1  -1.000000  -1.000000  979.200000  509.356387  0.000000  385.561927
A  9313  4039.200000  0.353786  T  9317  3315.832568  0.432554  1060.800000  274.268824  36.259807  1118.129587
T  9322  10217.391053  1.332888  N  -1  -1.000000  -1.000000  244.800000  352.631345  108.779422  1773.584862
T  9338  7826.907108  1.041848  C  9338  3330.407146  0.443308  0.000000  548.537648  108.779422  1310.910550
T  9351  18159.966739  2.730422  N  -1  -1.000000  -1.000000  0.000000  0.000000  108.779422  2120.590596
T  9365  12337.981649  1.727774  N  -1  -1.000000  -1.000000  0.000000  0.000000  0.000000  2082.034403
T  9374  5783.428898  0.722345  N  -1  -1.000000  -1.000000  326.400000  0.000000  145.039229  1966.365825
A  9391  17584.800000  2.139654  T  9386  4858.080274  0.591106  1713.600000  979.531514  108.779422  462.674312
C  9404  9168.414968  0.994681  N  -1  -1.000000  -1.000000  367.200000  1919.881767  36.259807  501.230504
T  9411  14612.797015  1.569718  C  9411  3683.038491  0.395631  367.200000  1018.712774  36.259807  2082.034403
T  9423  15383.920868  1.472082  A  9426  3549.600000  0.308350  775.200000  313.450084  0.000000  2082.034403
C  9439  8698.239841  0.755614  A  9435  4161.600000  0.361514  1836.000000  1763.156725  253.818651  192.780963
C  9448  23587.118849  1.969305  A  9450  1999.200000  0.150153  1142.400000  2664.325717  145.039229  0.000000
C  9456  15045.604050  1.130029  G  9464  5511.490701  0.392659  285.600000  2625.144457  290.078458  0.000000
T  9469  16926.168574  1.205892  G  9475  3045.823808  0.218920  367.200000  430.993866  833.975567  1272.354358
G  9484  14612.702319  1.050303  A  9476  5548.800000  0.398823  897.600000  0.000000  2501.926700  38.556193
A  9498  13504.800000  0.955056  G  9490  1885.509977  0.133342  2407.200000  156.725042  1559.171711  0.000000
G  9506  24946.747383  1.672880  A  9509  4365.600000  0.278974  1142.400000  0.000000  3734.760146  231.337156
G  9517  19834.114562  1.267465  A  9519  5752.800000  0.344163  979.200000  195.906303  3444.681688  0.000000
A  9530  13790.400000  0.825020  G  9523  10080.226414  0.603053  13790.400000  313.450084  543.897109  424.118119
