# Supplementary material for: SNP-PHAGE – High throughput SNP discovery pipeline
Source: BMC Bioinformatics. 2006 Oct 23;7:468. doi: 10.1186/1471-2105-7-468 (PMC1626092; doi:10.1186/1471-2105-7-468)
Supplement: Additional file 2 — Test dataset. This compressed file contains test data for recreating the demo website. It contains the database table entries and chromatogram files to test for proper installation of all functionalities provided. [file 1471-2105-7-468-S2.gz › test_data/AfterAnalysisStore/poly_dir/A07_015471Archer_.g_51.ab1.poly]

A07_015471Archer_.g_51.ab1 30774.857143 35426.400000 30774.857143 35371.050000 31940.571429
A  6  915135.545985  1.000000  N  -1  -1.000000  -1.000000  56708.631819  9098.400000  0.000000  0.000000
A  14  915135.545985  1.000000  C  12  502492.800000  10.981798  56708.631819  65280.000000  141.993429  51772.519708
C  26  512244.000000  1.119493  N  -1  -1.000000  -1.000000  0.000000  65280.000000  0.000000  62897.518248
T  33  2441563.725547  5.131565  C  40  51979.200000  0.152370  0.000000  13831.200000  0.000000  62897.518248
G  46  6389.704316  0.006606  N  -1  -1.000000  -1.000000  0.000000  693.600000  1171.445791  62897.518248
A  57  125893.162639  0.162429  T  55  109716.858394  0.321620  20804.979299  0.000000  0.000000  29640.455474
T  71  246794.137226  0.370078  N  -1  -1.000000  -1.000000  1594.930270  163.200000  9762.048261  42455.824818
A  79  117847.625500  0.194192  A  89  123837.474736  0.317376  20663.207719  0.000000  36598.806389  235.865693
G  90  1011596.688343  1.853646  C  99  239128.800000  0.486676  21903.709040  0.000000  56797.371700  0.000000
A  107  207234.606405  0.346838  N  -1  -1.000000  -1.000000  42885.902813  2203.200000  12885.903705  196.554745
A  119  963904.969350  1.725975  N  -1  -1.000000  -1.000000  56708.631819  46675.200000  0.000000  0.000000
C  125  1868925.600000  1.422766  G  129  186650.362751  0.317572  56708.631819  65280.000000  8839.090971  511.042336
C  140  1868925.600000  1.422766  A  139  132166.555034  0.194024  22080.923515  65280.000000  3194.852158  21385.156204
T  150  311853.757664  0.446133  N  -1  -1.000000  -1.000000  0.000000  8731.200000  0.000000  44342.750365
T  165  85344.070073  0.175589  N  -1  -1.000000  -1.000000  0.000000  1264.800000  567.973717  19458.919708
T  176  63329.938686  0.128214  N  -1  -1.000000  -1.000000  0.000000  1183.200000  0.000000  14584.362044
T  187  71781.792701  0.147189  N  -1  -1.000000  -1.000000  815.186582  0.000000  0.000000  16353.354745
G  200  142951.884899  0.304035  N  -1  -1.000000  -1.000000  0.000000  0.000000  27369.233488  0.000000
G  211  124741.227597  0.263895  N  -1  -1.000000  -1.000000  0.000000  652.800000  24316.374759  0.000000
A  224  100905.921744  0.262771  N  -1  -1.000000  -1.000000  22612.566938  40.800000  0.000000  0.000000
T  230  129097.156204  0.345758  N  -1  -1.000000  -1.000000  1807.587639  0.000000  0.000000  27517.664234
A  239  79073.098493  0.272766  N  -1  -1.000000  -1.000000  14673.358483  0.000000  0.000000  0.000000
A  249  76450.324271  0.374107  N  -1  -1.000000  -1.000000  17012.589546  0.000000  0.000000  0.000000
T  260  183031.778102  1.543883  N  -1  -1.000000  -1.000000  0.000000  0.000000  0.000000  38721.284672
G  272  215262.038745  2.037102  N  -1  -1.000000  -1.000000  0.000000  816.000000  41568.576413  62897.518248
T  279  1569646.878832  13.227824  C  282  143371.200000  0.532396  0.000000  16034.400000  1987.908010  62897.518248
C  295  228806.400000  0.849652  N  -1  -1.000000  -1.000000  0.000000  45084.000000  0.000000  23783.124088
A  303  86728.763789  0.304315  N  -1  -1.000000  -1.000000  18465.748236  0.000000  0.000000  157.243796
A  314  108738.801514  0.389223  N  -1  -1.000000  -1.000000  21407.508512  0.000000  0.000000  0.000000
G  321  112494.294324  0.404985  N  -1  -1.000000  -1.000000  283.543159  0.000000  21476.506174  275.176642
C  333  144105.600000  0.516632  G  335  77599.409086  0.272594  0.000000  32517.600000  9620.054832  0.000000
G  345  176355.839130  0.628868  C  346  164913.600000  0.569853  0.000000  34884.000000  14980.306786  0.000000
C  355  160548.000000  0.553305  G  356  16932.716438  0.056908  0.000000  35944.800000  7348.159964  0.000000
A  366  121746.343937  0.407762  N  -1  -1.000000  -1.000000  23923.954049  0.000000  709.967146  157.243796
T  373  164123.211679  0.561214  N  -1  -1.000000  -1.000000  567.086318  0.000000  70.996715  36873.670073
G  385  129072.027189  0.449213  A  388  19351.820608  0.066372  3756.946858  0.000000  29037.656282  0.000000
A  399  272024.218259  1.898657  N  -1  -1.000000  -1.000000  50116.253370  8241.600000  0.000000  0.000000
A  410  171543.611254  1.162269  N  -1  -1.000000  -1.000000  32784.677771  65280.000000  0.000000  2083.480292
C  413  1099478.400000  7.044543  T  416  169823.299270  0.665584  20450.550350  65280.000000  70.996715  17414.750365
G  428  218350.395831  0.855776  N  -1  -1.000000  -1.000000  248.100264  9628.800000  42527.032061  550.353285
A  440  161761.372265  0.608732  N  -1  -1.000000  -1.000000  31544.176450  0.000000  0.000000  0.000000
T  447  137824.186861  0.515230  N  -1  -1.000000  -1.000000  886.072372  0.000000  0.000000  26810.067153
C  460  112812.000000  0.427890  N  -1  -1.000000  -1.000000  0.000000  24724.800000  0.000000  0.000000
C  472  202368.000000  0.781725  N  -1  -1.000000  -1.000000  0.000000  45777.600000  0.000000  0.000000
A  480  156125.951978  0.584882  N  -1  -1.000000  -1.000000  30197.346444  0.000000  0.000000  0.000000
G  490  63861.544806  0.239958  N  -1  -1.000000  -1.000000  0.000000  244.800000  12530.920131  0.000000
A  505  143153.852449  0.551408  N  -1  -1.000000  -1.000000  31154.304606  0.000000  0.000000  275.176642
T  511  107672.689051  0.436403  N  -1  -1.000000  -1.000000  4749.347915  0.000000  425.980288  23743.813139
G  523  152820.428232  0.635849  N  -1  -1.000000  -1.000000  283.543159  0.000000  33297.459159  0.000000
G  535  206706.934632  1.418959  N  -1  -1.000000  -1.000000  0.000000  0.000000  40787.612552  0.000000
A  548  116217.252335  0.804212  N  -1  -1.000000  -1.000000  22187.252199  0.000000  0.000000  0.000000
A  558  103316.038596  0.738202  N  -1  -1.000000  -1.000000  23108.767466  0.000000  461.478645  0.000000
G  567  110825.871531  0.811879  N  -1  -1.000000  -1.000000  389.871844  0.000000  25203.833692  0.000000
G  579  265847.197915  1.950358  N  -1  -1.000000  -1.000000  0.000000  40.800000  56797.371700  0.000000
C  588  123950.400000  0.868884  N  -1  -1.000000  -1.000000  70.885790  26764.800000  0.000000  0.000000
A  599  84850.290360  0.608520  N  -1  -1.000000  -1.000000  18040.433498  0.000000  35.498357  0.000000
C  607  223665.600000  1.580273  N  -1  -1.000000  -1.000000  0.000000  47858.400000  0.000000  0.000000
T  621  212750.855474  1.422252  N  -1  -1.000000  -1.000000  0.000000  163.200000  35.498357  48155.912409
T  632  114473.483212  0.715034  N  -1  -1.000000  -1.000000  0.000000  0.000000  1064.950719  25394.872993
T  644  131023.392701  0.838494  N  -1  -1.000000  -1.000000  0.000000  0.000000  0.000000  29915.632117
T  655  96783.556204  0.650899  N  -1  -1.000000  -1.000000  0.000000  0.000000  0.000000  21935.509489
C  666  107181.600000  0.730375  N  -1  -1.000000  -1.000000  0.000000  23256.000000  0.000000  0.000000
A  674  140282.977963  0.953429  N  -1  -1.000000  -1.000000  26653.056955  0.000000  390.481930  0.000000
T  684  217192.992701  1.447172  N  -1  -1.000000  -1.000000  0.000000  0.000000  0.000000  48824.198540
C  696  108772.800000  0.749044  N  -1  -1.000000  -1.000000  0.000000  23745.600000  0.000000  39.310949
T  707  158934.166423  1.106031  N  -1  -1.000000  -1.000000  0.000000  244.800000  0.000000  34593.635036
T  719  154020.297810  1.019285  N  -1  -1.000000  -1.000000  0.000000  0.000000  0.000000  35340.543066
T  730  150757.489051  1.045898  N  -1  -1.000000  -1.000000  0.000000  0.000000  0.000000  34436.391241
T  741  117579.048175  0.852379  N  -1  -1.000000  -1.000000  531.643423  0.000000  0.000000  26534.890511
A  751  137908.304006  0.997508  N  -1  -1.000000  -1.000000  30906.204342  0.000000  177.491787  0.000000
C  759  284906.400000  2.050552  N  -1  -1.000000  -1.000000  0.000000  55814.400000  0.000000  2319.345985
T  771  323411.176642  2.050103  N  -1  -1.000000  -1.000000  0.000000  285.600000  319.485216  60420.928467
T  783  301986.709489  1.683535  N  -1  -1.000000  -1.000000  0.000000  0.000000  1100.449077  56647.077372
A  792  149746.230898  0.765782  T  795  31527.381022  0.166986  32040.376978  244.800000  0.000000  9709.804380
C  801  251124.000000  1.330090  N  -1  -1.000000  -1.000000  0.000000  53407.200000  0.000000  4049.027737
C  814  207264.000000  1.020817  N  -1  -1.000000  -1.000000  0.000000  45736.800000  70.996715  0.000000
T  825  191916.052555  0.923249  N  -1  -1.000000  -1.000000  70.885790  0.000000  1029.452362  40883.386861
G  838  192898.073638  0.911358  N  -1  -1.000000  -1.000000  425.314739  0.000000  36634.304747  0.000000
A  849  126708.349221  0.586955  N  -1  -1.000000  -1.000000  26972.043009  0.000000  177.491787  0.000000
G  859  105181.632718  0.485184  N  -1  -1.000000  -1.000000  602.529213  81.600000  23783.899400  0.000000
G  871  309723.167554  1.450597  N  -1  -1.000000  -1.000000  0.000000  81.600000  56797.371700  0.000000
C  881  194371.200000  0.899884  N  -1  -1.000000  -1.000000  0.000000  37944.000000  70.996715  0.000000
T  894  240111.275912  1.182279  N  -1  -1.000000  -1.000000  0.000000  244.800000  1242.442506  47212.449635
T  905  120212.881752  0.610514  N  -1  -1.000000  -1.000000  0.000000  0.000000  567.973717  26692.134307
A  914  173032.212839  0.892144  N  -1  -1.000000  -1.000000  33989.736197  0.000000  248.488501  0.000000
G  925  70961.216268  0.381221  N  -1  -1.000000  -1.000000  0.000000  0.000000  13666.867565  39.310949
T  937  86208.910949  0.499728  N  -1  -1.000000  -1.000000  0.000000  0.000000  0.000000  19576.852555
T  949  106296.805839  0.656393  N  -1  -1.000000  -1.000000  956.958162  0.000000  0.000000  23665.191241
C  959  136557.600000  0.890898  N  -1  -1.000000  -1.000000  389.871844  29294.400000  0.000000  0.000000
A  967  161229.728841  1.045143  N  -1  -1.000000  -1.000000  34415.050935  489.600000  0.000000  0.000000
C  977  346718.400000  2.168745  N  -1  -1.000000  -1.000000  0.000000  59160.000000  0.000000  550.353285
T  991  285043.690511  1.742640  C  990  86251.200000  0.527304  0.000000  9955.200000  319.485216  56214.656934
T  1003  138217.296350  0.800623  N  -1  -1.000000  -1.000000  0.000000  775.200000  0.000000  31566.691971
C  1014  117748.800000  0.724841  N  -1  -1.000000  -1.000000  0.000000  23256.000000  0.000000  0.000000
T  1025  202530.008759  1.248632  N  -1  -1.000000  -1.000000  0.000000  0.000000  141.993429  43556.531387
C  1036  132273.600000  0.800924  N  -1  -1.000000  -1.000000  0.000000  25948.800000  0.000000  0.000000
A  1045  159634.798572  0.931997  N  -1  -1.000000  -1.000000  36151.752785  40.800000  0.000000  117.932847
T  1056  195768.525547  1.095975  N  -1  -1.000000  -1.000000  70.885790  0.000000  532.475360  44106.884672
G  1068  221758.238133  1.182255  N  -1  -1.000000  -1.000000  0.000000  0.000000  42882.015634  0.000000
G  1079  151400.493939  0.772088  N  -1  -1.000000  -1.000000  0.000000  0.000000  32374.501869  0.000000
A  1091  135001.986625  0.691930  N  -1  -1.000000  -1.000000  28779.630648  0.000000  106.495072  0.000000
A  1102  135817.173207  0.780838  N  -1  -1.000000  -1.000000  30658.104077  81.600000  0.000000  0.000000
C  1111  286987.200000  1.804780  N  -1  -1.000000  -1.000000  0.000000  55692.000000  0.000000  0.000000
G  1126  122256.342585  0.703059  N  -1  -1.000000  -1.000000  0.000000  81.600000  24067.886258  0.000000
A  1134  215032.043280  1.233386  N  -1  -1.000000  -1.000000  41468.187018  285.600000  0.000000  0.000000
C  1144  329052.000000  1.873947  N  -1  -1.000000  -1.000000  0.000000  63648.000000  0.000000  0.000000
A  1155  115402.065752  0.590985  N  -1  -1.000000  -1.000000  26050.527742  0.000000  0.000000  0.000000
A  1165  109731.202570  0.574968  N  -1  -1.000000  -1.000000  24880.912211  0.000000  0.000000  0.000000
A  1177  160627.199628  0.881386  N  -1  -1.000000  -1.000000  31721.390924  0.000000  0.000000  0.000000
A  1188  125822.276849  0.714369  N  -1  -1.000000  -1.000000  24987.240895  204.000000  0.000000  0.000000
C  1197  243004.800000  1.400015  N  -1  -1.000000  -1.000000  0.000000  45900.000000  0.000000  511.042336
T  1211  235315.340146  1.276299  N  -1  -1.000000  -1.000000  0.000000  489.600000  319.485216  45797.255474
T  1223  134836.554745  0.693878  N  -1  -1.000000  -1.000000  0.000000  81.600000  70.996715  30583.918248
C  1233  110282.400000  0.615731  N  -1  -1.000000  -1.000000  0.000000  23500.800000  0.000000  0.000000
A  1243  138971.590852  0.781132  N  -1  -1.000000  -1.000000  31473.290660  326.400000  0.000000  393.109489
T  1254  293141.745985  1.721280  N  -1  -1.000000  -1.000000  0.000000  0.000000  106.495072  55389.127007
A  1264  138050.075585  0.828068  N  -1  -1.000000  -1.000000  29453.045651  0.000000  35.498357  0.000000
G  1277  83776.123258  0.495780  N  -1  -1.000000  -1.000000  35.442895  0.000000  18068.663872  0.000000
A  1289  174060.056791  1.046142  N  -1  -1.000000  -1.000000  37427.697001  0.000000  354.983573  0.000000
G  1301  144052.333975  0.858855  N  -1  -1.000000  -1.000000  0.000000  40.800000  27972.705562  550.353285
T  1313  92734.528467  0.546948  N  -1  -1.000000  -1.000000  0.000000  163.200000  106.495072  20952.735766
T  1325  90454.493431  0.585382  N  -1  -1.000000  -1.000000  0.000000  204.000000  106.495072  20638.248175
T  1336  101225.693431  0.722855  N  -1  -1.000000  -1.000000  0.000000  0.000000  532.475360  19891.340146
G  1349  170250.121672  1.245658  N  -1  -1.000000  -1.000000  0.000000  0.000000  33581.446018  0.000000
A  1357  155346.208290  1.088837  N  -1  -1.000000  -1.000000  33564.421458  0.000000  0.000000  0.000000
A  1368  154850.007762  1.073044  N  -1  -1.000000  -1.000000  30268.232234  0.000000  0.000000  0.000000
A  1379  117634.968130  0.901556  N  -1  -1.000000  -1.000000  25660.655898  0.000000  35.498357  0.000000
G  1392  155518.303387  1.210839  N  -1  -1.000000  -1.000000  354.428949  0.000000  30528.587289  0.000000
A  1403  275001.421429  2.027845  N  -1  -1.000000  -1.000000  54192.186282  81.600000  0.000000  0.000000
T  1414  138571.094891  0.951027  N  -1  -1.000000  -1.000000  0.000000  367.200000  0.000000  31173.582482
T  1426  102640.887591  0.707094  N  -1  -1.000000  -1.000000  0.000000  326.400000  0.000000  23390.014599
T  1437  105235.410219  0.720054  N  -1  -1.000000  -1.000000  0.000000  0.000000  248.488501  20520.315328
G  1450  145933.746913  0.988527  N  -1  -1.000000  -1.000000  0.000000  367.200000  28292.190778  0.000000
T  1460  80823.310949  0.531389  N  -1  -1.000000  -1.000000  0.000000  448.800000  0.000000  15803.001460
C  1471  138801.600000  0.969586  N  -1  -1.000000  -1.000000  0.000000  27091.200000  0.000000  0.000000
A  1480  117741.296815  0.832088  N  -1  -1.000000  -1.000000  26653.056955  0.000000  0.000000  0.000000
A  1491  120045.084983  0.871216  N  -1  -1.000000  -1.000000  23534.082205  0.000000  0.000000  0.000000
G  1504  111500.340319  0.807791  A  1503  24774.583526  0.179485  4891.119494  0.000000  23748.401042  0.000000
A  1516  240373.713124  1.798808  N  -1  -1.000000  -1.000000  46465.635197  0.000000  106.495072  0.000000
G  1528  116434.611986  0.894504  N  -1  -1.000000  -1.000000  70.885790  0.000000  22683.450323  235.865693
A  1539  250971.138696  1.961432  N  -1  -1.000000  -1.000000  48308.665731  0.000000  0.000000  0.000000
A  1549  111184.361261  0.778678  N  -1  -1.000000  -1.000000  25129.012475  81.600000  0.000000  1336.572263
T  1562  184093.173723  1.283945  N  -1  -1.000000  -1.000000  248.100264  40.800000  248.488501  32117.045255
G  1574  207452.400136  1.409353  N  -1  -1.000000  -1.000000  0.000000  0.000000  39935.651977  0.000000
C  1582  230764.800000  1.443545  N  -1  -1.000000  -1.000000  0.000000  44268.000000  35.498357  0.000000
A  1593  119938.756298  0.709461  N  -1  -1.000000  -1.000000  23179.653256  40.800000  0.000000  275.176642
T  1607  202136.899270  1.194127  N  -1  -1.000000  -1.000000  70.885790  0.000000  638.970432  39704.058394
G  1619  187040.844681  1.053840  N  -1  -1.000000  -1.000000  0.000000  0.000000  39793.658548  0.000000
G  1631  166913.276085  0.902043  N  -1  -1.000000  -1.000000  0.000000  122.400000  32374.501869  0.000000
T  1643  70602.464234  0.397328  N  -1  -1.000000  -1.000000  0.000000  0.000000  0.000000  15016.782482
A  1652  92328.741181  0.533354  N  -1  -1.000000  -1.000000  18253.090867  0.000000  0.000000  0.000000
A  1663  123553.931576  0.785739  N  -1  -1.000000  -1.000000  23640.410890  0.000000  0.000000  0.000000
G  1678  158145.181828  0.997871  N  -1  -1.000000  -1.000000  0.000000  204.000000  30954.567577  117.932847
T  1690  99220.835036  0.636489  N  -1  -1.000000  -1.000000  0.000000  163.200000  0.000000  19458.919708
T  1702  90493.804380  0.623817  N  -1  -1.000000  -1.000000  0.000000  0.000000  319.485216  17571.994161
G  1715  132160.384276  1.008569  N  -1  -1.000000  -1.000000  0.000000  0.000000  29499.134927  0.000000
A  1724  144110.810611  1.089605  N  -1  -1.000000  -1.000000  28035.329856  163.200000  0.000000  0.000000
T  1736  143406.341606  1.134032  N  -1  -1.000000  -1.000000  35.442895  81.600000  248.488501  28107.328467
G  1749  136846.167441  1.120830  N  -1  -1.000000  -1.000000  248.100264  0.000000  26410.777841  0.000000
A  1759  212480.154848  1.784245  N  -1  -1.000000  -1.000000  41007.429384  0.000000  0.000000  0.000000
A  1771  143827.267452  1.079180  N  -1  -1.000000  -1.000000  27361.914853  0.000000  0.000000  0.000000
G  1784  71884.173558  0.519302  N  -1  -1.000000  -1.000000  708.857898  0.000000  13986.352781  0.000000
A  1795  235376.264945  1.766326  N  -1  -1.000000  -1.000000  43488.432026  0.000000  0.000000  0.000000
A  1806  132662.755562  0.941000  N  -1  -1.000000  -1.000000  29204.945387  0.000000  0.000000  0.000000
A  1817  120009.642088  0.831525  N  -1  -1.000000  -1.000000  25447.998529  0.000000  0.000000  0.000000
A  1828  117422.310761  0.797292  N  -1  -1.000000  -1.000000  24880.912211  0.000000  0.000000  0.000000
T  1841  121510.143066  0.833388  N  -1  -1.000000  -1.000000  0.000000  244.800000  0.000000  27203.176642
T  1853  92380.729927  0.643577  N  -1  -1.000000  -1.000000  0.000000  163.200000  0.000000  20952.735766
T  1864  98316.683212  0.710176  N  -1  -1.000000  -1.000000  0.000000  367.200000  0.000000  19065.810219
T  1876  144153.249635  1.071078  N  -1  -1.000000  -1.000000  0.000000  0.000000  0.000000  27399.731387
A  1885  155310.765395  1.215699  N  -1  -1.000000  -1.000000  29594.817231  0.000000  0.000000  0.000000
A  1896  149498.130634  1.159775  N  -1  -1.000000  -1.000000  28602.416174  0.000000  0.000000  0.000000
A  1908  131953.897665  0.965535  N  -1  -1.000000  -1.000000  25660.655898  40.800000  0.000000  0.000000
T  1921  141244.239416  1.118130  N  -1  -1.000000  -1.000000  283.543159  0.000000  1277.940863  27478.353285
G  1934  239081.436502  1.879867  N  -1  -1.000000  -1.000000  0.000000  285.600000  41923.559986  0.000000
T  1945  105510.586861  0.758593  N  -1  -1.000000  -1.000000  0.000000  0.000000  141.993429  20598.937226
A  1954  97007.203306  0.703481  N  -1  -1.000000  -1.000000  18217.647972  0.000000  212.990144  0.000000
T  1967  188220.823358  1.389641  N  -1  -1.000000  -1.000000  0.000000  408.000000  177.491787  35655.030657
C  1978  125378.400000  0.864502  N  -1  -1.000000  -1.000000  0.000000  23990.400000  0.000000  0.000000
T  1993  194864.373723  1.319005  N  -1  -1.000000  -1.000000  0.000000  285.600000  390.481930  38367.486131
C  2003  91759.200000  0.600491  T  2004  17886.481752  0.122132  0.000000  17340.000000  0.000000  3223.497810
T  2017  260985.389781  1.782056  N  -1  -1.000000  -1.000000  0.000000  0.000000  425.980288  49492.484672
A  2028  168956.279927  1.072054  N  -1  -1.000000  -1.000000  32430.248822  0.000000  319.485216  0.000000
G  2039  108056.999660  0.669910  N  -1  -1.000000  -1.000000  0.000000  652.800000  20447.053812  0.000000
C  2049  180132.000000  1.140205  N  -1  -1.000000  -1.000000  0.000000  33700.800000  0.000000  0.000000
C  2063  281968.800000  1.853995  N  -1  -1.000000  -1.000000  0.000000  47899.200000  0.000000  0.000000
T  2077  209841.845255  1.236306  N  -1  -1.000000  -1.000000  0.000000  285.600000  390.481930  40372.344526
C  2087  125990.400000  0.696016  N  -1  -1.000000  -1.000000  0.000000  21705.600000  0.000000  0.000000
T  2101  258115.690511  1.476690  N  -1  -1.000000  -1.000000  0.000000  0.000000  461.478645  49806.972263
A  2111  158855.054884  0.844672  N  -1  -1.000000  -1.000000  29523.931441  0.000000  0.000000  0.000000
A  2122  133123.513196  0.721669  N  -1  -1.000000  -1.000000  28566.973279  40.800000  0.000000  78.621898
T  2134  168250.861314  0.892092  N  -1  -1.000000  -1.000000  0.000000  81.600000  177.491787  32156.356204
T  2147  114041.062774  0.635932  N  -1  -1.000000  -1.000000  0.000000  0.000000  1242.442506  21974.820438
G  2160  197086.879801  1.133741  N  -1  -1.000000  -1.000000  106.328685  0.000000  34042.924663  0.000000
A  2171  156409.495137  0.855910  N  -1  -1.000000  -1.000000  30339.118023  163.200000  0.000000  0.000000
T  2182  151818.884672  0.841716  N  -1  -1.000000  -1.000000  0.000000  40.800000  248.488501  29404.589781
T  2195  119151.486131  0.711975  N  -1  -1.000000  -1.000000  0.000000  204.000000  283.986859  23311.392701
T  2207  109874.102190  0.694157  N  -1  -1.000000  -1.000000  0.000000  0.000000  248.488501  20992.046715
A  2217  175513.215481  1.120254  N  -1  -1.000000  -1.000000  34308.722251  408.000000  0.000000  0.000000
T  2229  237477.442336  1.600118  N  -1  -1.000000  -1.000000  0.000000  0.000000  922.957290  41276.496350
G  2243  156512.257392  1.001520  N  -1  -1.000000  -1.000000  70.885790  0.000000  27085.246630  0.000000
A  2253  234490.192573  1.478374  N  -1  -1.000000  -1.000000  39447.942009  0.000000  0.000000  0.000000
A  2265  120364.071037  0.728431  N  -1  -1.000000  -1.000000  25731.541688  0.000000  0.000000  0.000000
A  2277  142693.094815  0.860272  N  -1  -1.000000  -1.000000  27220.143273  0.000000  0.000000  0.000000
A  2289  129402.009233  0.806593  N  -1  -1.000000  -1.000000  25199.898265  285.600000  0.000000  0.000000
T  2301  152447.859854  0.966513  N  -1  -1.000000  -1.000000  0.000000  163.200000  70.996715  28893.547445
A  2311  125219.747636  0.793572  N  -1  -1.000000  -1.000000  24278.382998  285.600000  0.000000  0.000000
T  2324  212121.880292  1.339158  N  -1  -1.000000  -1.000000  0.000000  612.000000  248.488501  36834.359124
C  2335  140148.000000  0.831126  N  -1  -1.000000  -1.000000  0.000000  23868.000000  0.000000  0.000000
T  2350  207719.054015  1.258235  N  -1  -1.000000  -1.000000  0.000000  122.400000  496.977002  40175.789781
A  2360  185649.883419  1.145196  N  -1  -1.000000  -1.000000  35513.780677  81.600000  0.000000  0.000000
T  2372  245536.186861  1.487867  N  -1  -1.000000  -1.000000  0.000000  326.400000  461.478645  46504.852555
T  2386  136408.992701  0.821097  N  -1  -1.000000  -1.000000  0.000000  0.000000  283.986859  26534.890511
A  2396  139077.919537  0.829154  N  -1  -1.000000  -1.000000  27113.814589  0.000000  106.495072  0.000000
A  2408  136596.916895  0.816122  N  -1  -1.000000  -1.000000  25979.641952  0.000000  567.973717  0.000000
G  2421  123072.804803  0.732172  N  -1  -1.000000  -1.000000  0.000000  0.000000  23819.397757  0.000000
G  2434  310965.610060  1.882870  N  -1  -1.000000  -1.000000  460.757634  0.000000  52466.572108  0.000000
A  2447  198586.540052  1.080862  N  -1  -1.000000  -1.000000  34485.936725  0.000000  177.491787  0.000000
A  2458  162505.673057  0.891047  N  -1  -1.000000  -1.000000  30587.218288  0.000000  70.996715  0.000000
A  2470  153751.278020  0.832835  N  -1  -1.000000  -1.000000  25412.555634  0.000000  674.468789  0.000000
G  2483  166771.282655  0.930564  N  -1  -1.000000  -1.000000  708.857898  0.000000  28718.171066  0.000000
A  2495  240515.484704  1.356336  N  -1  -1.000000  -1.000000  44232.732819  0.000000  0.000000  0.000000
A  2506  128905.808704  0.729001  N  -1  -1.000000  -1.000000  27326.471958  0.000000  0.000000  0.000000
A  2518  142515.880341  0.809405  N  -1  -1.000000  -1.000000  26582.171165  0.000000  0.000000  0.000000
A  2530  138758.933483  0.786532  N  -1  -1.000000  -1.000000  26369.513796  0.000000  0.000000  0.000000
T  2542  139711.112409  0.790960  N  -1  -1.000000  -1.000000  0.000000  204.000000  0.000000  26220.402920
C  2554  143942.400000  0.807310  N  -1  -1.000000  -1.000000  248.100264  24928.800000  0.000000  0.000000
A  2564  147123.456676  0.910437  N  -1  -1.000000  -1.000000  27680.900907  0.000000  0.000000  157.243796
T  2578  256818.429197  1.641535  N  -1  -1.000000  -1.000000  0.000000  326.400000  212.990144  44578.616058
C  2589  114688.800000  0.691390  N  -1  -1.000000  -1.000000  0.000000  21338.400000  0.000000  0.000000
C  2603  281642.400000  1.738800  N  -1  -1.000000  -1.000000  0.000000  48756.000000  0.000000  78.621898
C  2615  153244.800000  0.883447  N  -1  -1.000000  -1.000000  0.000000  29049.600000  0.000000  2319.345985
T  2629  342005.255474  2.076091  N  -1  -1.000000  -1.000000  0.000000  40.800000  0.000000  59123.667153
T  2641  191090.522628  1.027119  N  -1  -1.000000  -1.000000  0.000000  0.000000  0.000000  35694.341606
T  2654  165341.851095  0.866106  N  -1  -1.000000  -1.000000  0.000000  0.000000  0.000000  31409.448175
A  2665  179482.819708  0.927268  N  -1  -1.000000  -1.000000  31225.190396  122.400000  0.000000  0.000000
T  2676  282488.478832  1.430046  N  -1  -1.000000  -1.000000  0.000000  448.800000  0.000000  48509.710949
C  2688  153000.000000  0.723772  N  -1  -1.000000  -1.000000  0.000000  25622.400000  0.000000  78.621898
T  2702  200800.327007  0.947259  N  -1  -1.000000  -1.000000  0.000000  0.000000  922.957290  38052.998540
G  2715  179799.179789  0.871211  N  -1  -1.000000  -1.000000  0.000000  0.000000  33226.462445  0.000000
G  2727  162901.961708  0.765195  N  -1  -1.000000  -1.000000  0.000000  163.200000  27120.744987  0.000000
C  2738  172910.400000  0.860184  N  -1  -1.000000  -1.000000  0.000000  29824.800000  0.000000  0.000000
C  2752  309141.600000  1.522999  N  -1  -1.000000  -1.000000  0.000000  52224.000000  141.993429  0.000000
T  2766  234922.230657  1.176401  N  -1  -1.000000  -1.000000  0.000000  40.800000  603.472074  40686.832117
T  2778  179651.036496  0.880302  N  -1  -1.000000  -1.000000  0.000000  0.000000  1490.931007  30465.985401
G  2790  182781.041804  0.889403  N  -1  -1.000000  -1.000000  389.871844  0.000000  30244.600430  0.000000
A  2803  166794.263339  0.810312  N  -1  -1.000000  -1.000000  28992.288018  0.000000  0.000000  0.000000
T  2814  153116.145985  0.788161  N  -1  -1.000000  -1.000000  0.000000  0.000000  177.491787  29090.102190
T  2828  140654.575182  0.723972  N  -1  -1.000000  -1.000000  0.000000  0.000000  887.458933  24372.788321
G  2840  225343.572222  1.196935  N  -1  -1.000000  -1.000000  354.428949  0.000000  37060.285035  0.000000
A  2851  161903.143844  0.839652  N  -1  -1.000000  -1.000000  29807.474600  0.000000  0.000000  0.000000
A  2863  162612.001742  0.843765  N  -1  -1.000000  -1.000000  26972.043009  0.000000  0.000000  0.000000
T  2876  175405.454015  0.915038  N  -1  -1.000000  -1.000000  0.000000  0.000000  638.970432  29561.833577
G  2889  205322.498697  1.151438  N  -1  -1.000000  -1.000000  673.415003  0.000000  33900.931234  0.000000
A  2901  239806.626806  1.367523  N  -1  -1.000000  -1.000000  41078.315174  0.000000  0.000000  0.000000
A  2913  144925.997193  0.799045  N  -1  -1.000000  -1.000000  27645.458012  0.000000  0.000000  235.865693
T  2926  178707.573723  1.006302  N  -1  -1.000000  -1.000000  35.442895  0.000000  1277.940863  30623.229197
G  2939  231129.804464  1.292819  N  -1  -1.000000  -1.000000  0.000000  163.200000  44017.963068  0.000000
C  2949  241699.200000  1.295411  N  -1  -1.000000  -1.000000  0.000000  40310.400000  0.000000  0.000000
T  2965  225369.670073  1.145837  N  -1  -1.000000  -1.000000  0.000000  489.600000  35.498357  42573.757664
C  2976  156590.400000  0.796135  N  -1  -1.000000  -1.000000  212.657369  25908.000000  0.000000  0.000000
A  2988  184622.039467  0.941196  N  -1  -1.000000  -1.000000  31189.747501  0.000000  0.000000  0.000000
C  2998  283029.600000  1.426863  N  -1  -1.000000  -1.000000  283.543159  47817.600000  0.000000  0.000000
G  3014  117038.084060  0.559669  N  -1  -1.000000  -1.000000  0.000000  0.000000  19737.086666  0.000000
T  3026  128782.668613  0.642975  N  -1  -1.000000  -1.000000  0.000000  0.000000  780.963861  24254.855474
G  3039  162759.968279  0.860301  N  -1  -1.000000  -1.000000  70.885790  0.000000  26836.758128  0.000000
T  3052  114827.281752  0.601275  N  -1  -1.000000  -1.000000  0.000000  0.000000  141.993429  19655.474453
C  3063  109548.000000  0.593483  N  -1  -1.000000  -1.000000  531.643423  20604.000000  0.000000  0.000000
A  3075  153574.063546  0.890663  N  -1  -1.000000  -1.000000  28956.845123  0.000000  0.000000  78.621898
T  3087  236298.113869  1.444240  N  -1  -1.000000  -1.000000  0.000000  122.400000  177.491787  38721.284672
C  3099  132844.800000  0.806552  N  -1  -1.000000  -1.000000  0.000000  22236.000000  0.000000  0.000000
T  3114  185862.166423  1.144948  N  -1  -1.000000  -1.000000  0.000000  0.000000  958.455647  31566.691971
G  3127  159920.099694  0.984387  N  -1  -1.000000  -1.000000  921.515267  0.000000  26375.279483  0.000000
A  3140  161477.829106  1.075475  N  -1  -1.000000  -1.000000  27680.900907  0.000000  3336.845587  0.000000
A  3152  142763.980605  0.923504  N  -1  -1.000000  -1.000000  27078.371694  0.000000  0.000000  0.000000
A  3164  134789.329256  0.864103  N  -1  -1.000000  -1.000000  25518.884319  0.000000  0.000000  0.000000
C  3173  242066.400000  1.580165  N  -1  -1.000000  -1.000000  0.000000  45532.800000  0.000000  0.000000
C  3187  273686.400000  1.649563  N  -1  -1.000000  -1.000000  0.000000  46471.200000  0.000000  78.621898
T  3201  236062.248175  1.294710  N  -1  -1.000000  -1.000000  0.000000  0.000000  496.977002  40372.344526
T  3214  184682.837956  0.969071  N  -1  -1.000000  -1.000000  0.000000  0.000000  319.485216  31330.826277
C  3225  123012.000000  0.663439  N  -1  -1.000000  -1.000000  0.000000  21012.000000  0.000000  0.000000
T  3238  199149.267153  1.079796  N  -1  -1.000000  -1.000000  0.000000  0.000000  390.481930  36912.981022
T  3251  194392.642336  1.046466  N  -1  -1.000000  -1.000000  0.000000  0.000000  496.977002  36637.804380
A  3262  226019.340695  1.194553  N  -1  -1.000000  -1.000000  37569.468580  0.000000  0.000000  0.000000
C  3271  345168.000000  1.764099  N  -1  -1.000000  -1.000000  248.100264  52509.600000  0.000000  432.420438
T  3286  273446.960584  1.266528  N  -1  -1.000000  -1.000000  0.000000  122.400000  496.977002  45404.145985
C  3298  127459.200000  0.554729  N  -1  -1.000000  -1.000000  0.000000  24316.800000  0.000000  0.000000
C  3311  236884.800000  1.085095  N  -1  -1.000000  -1.000000  177.214474  40024.800000  0.000000  0.000000
A  3323  177852.446543  0.828655  N  -1  -1.000000  -1.000000  29984.689074  0.000000  0.000000  0.000000
C  3332  273645.600000  1.310521  N  -1  -1.000000  -1.000000  212.657369  46185.600000  0.000000  0.000000
A  3346  196424.523464  0.902259  N  -1  -1.000000  -1.000000  32465.691717  0.000000  461.478645  0.000000
G  3358  111677.832106  0.496248  N  -1  -1.000000  -1.000000  0.000000  0.000000  18956.122805  117.932847
T  3372  94778.697810  0.438187  N  -1  -1.000000  -1.000000  0.000000  0.000000  141.993429  16235.421898
C  3383  130519.200000  0.632557  N  -1  -1.000000  -1.000000  0.000000  24602.400000  0.000000  0.000000
C  3396  219340.800000  1.114617  N  -1  -1.000000  -1.000000  0.000000  41412.000000  0.000000  0.000000
C  3408  188618.400000  1.023970  N  -1  -1.000000  -1.000000  0.000000  35414.400000  0.000000  0.000000
A  3421  164171.489117  0.934278  N  -1  -1.000000  -1.000000  27893.558276  0.000000  0.000000  0.000000
C  3429  299961.600000  1.672107  N  -1  -1.000000  -1.000000  460.757634  49164.000000  0.000000  78.621898
A  3444  164809.461225  0.887508  N  -1  -1.000000  -1.000000  27610.015117  0.000000  0.000000  0.000000
C  3453  278623.200000  1.511015  N  -1  -1.000000  -1.000000  106.328685  45288.000000  0.000000  825.529927
T  3469  308197.839416  1.666903  N  -1  -1.000000  -1.000000  0.000000  81.600000  567.973717  50435.947445
C  3481  157692.000000  0.804264  N  -1  -1.000000  -1.000000  0.000000  27050.400000  0.000000  0.000000
A  3493  162257.572793  0.808574  N  -1  -1.000000  -1.000000  26901.157219  0.000000  354.983573  0.000000
G  3505  107205.039085  0.516852  N  -1  -1.000000  -1.000000  0.000000  0.000000  16116.254220  353.798540
T  3519  120252.192701  0.586345  N  -1  -1.000000  -1.000000  0.000000  0.000000  390.481930  18476.145985
A  3531  94526.200664  0.484305  N  -1  -1.000000  -1.000000  16020.188489  0.000000  532.475360  0.000000
G  3543  77776.900872  0.418674  N  -1  -1.000000  -1.000000  0.000000  0.000000  14447.831426  0.000000
G  3557  231129.804464  1.304858  N  -1  -1.000000  -1.000000  0.000000  0.000000  38835.202900  0.000000
G  3570  177065.806276  1.040052  N  -1  -1.000000  -1.000000  0.000000  0.000000  29570.131642  39.310949
T  3583  106178.872993  0.619218  N  -1  -1.000000  -1.000000  0.000000  0.000000  106.495072  16314.043796
A  3594  94136.328820  0.610370  N  -1  -1.000000  -1.000000  17827.776128  0.000000  0.000000  0.000000
A  3606  129437.452128  0.974518  N  -1  -1.000000  -1.000000  24491.040367  0.000000  0.000000  550.353285
T  3619  149617.471533  1.150934  N  -1  -1.000000  -1.000000  1630.373165  326.400000  106.495072  22643.106569
C  3631  131906.400000  1.024654  N  -1  -1.000000  -1.000000  0.000000  22113.600000  35.498357  2712.455474
A  3643  128586.822650  0.980062  G  3644  29108.652996  0.220459  21832.823250  0.000000  4579.288093  0.000000
G  3657  104436.167214  0.790966  N  -1  -1.000000  -1.000000  0.000000  122.400000  17181.204939  0.000000
C  3667  110976.000000  0.834235  G  3671  19062.617877  0.139809  0.000000  18033.600000  1242.442506  0.000000
A  3681  82936.374036  0.608274  N  -1  -1.000000  -1.000000  15169.559012  0.000000  0.000000  1218.639416
A  3693  105123.626235  0.865017  N  -1  -1.000000  -1.000000  17260.689810  0.000000  0.000000  0.000000
A  3706  140531.078227  1.229132  N  -1  -1.000000  -1.000000  25873.313268  0.000000  0.000000  0.000000
A  3718  117883.068395  1.000971  T  3721  22564.484672  0.187813  19245.491924  244.800000  0.000000  2555.211679
C  3728  222033.600000  1.848071  N  -1  -1.000000  -1.000000  0.000000  37291.200000  0.000000  275.176642
C  3742  217586.400000  1.681463  A  3743  12688.556370  0.093161  2232.902378  36230.400000  0.000000  0.000000
C  3755  161404.800000  1.185058  N  -1  -1.000000  -1.000000  2091.130798  26928.000000  0.000000  314.487591
T  3769  209094.937226  1.502661  C  3767  36801.600000  0.264475  0.000000  5344.800000  851.960576  31527.381022
G  3782  138088.609947  0.938098  A  3780  18926.505870  0.128576  3579.732384  0.000000  20873.034100  0.000000
A  3795  148647.501157  0.987259  N  -1  -1.000000  -1.000000  24880.912211  0.000000  0.000000  0.000000
A  3807  123943.803420  0.803093  N  -1  -1.000000  -1.000000  22931.552992  0.000000  106.495072  0.000000
G  3818  71316.199841  0.450133  A  3819  12546.784790  0.080919  3686.061068  0.000000  11820.952985  0.000000
A  3832  228713.000706  1.475063  C  3827  31171.200000  0.201036  38420.098058  1795.200000  0.000000  0.000000
C  3840  255693.600000  1.560333  N  -1  -1.000000  -1.000000  1346.830006  41493.600000  0.000000  0.000000
C  3854  212935.200000  1.198607  N  -1  -1.000000  -1.000000  0.000000  39290.400000  0.000000  0.000000
C  3867  184456.800000  1.043648  T  3869  23154.148905  0.133508  0.000000  30640.800000  0.000000  3537.985401
A  3879  118769.140767  0.684827  G  3881  17536.188513  0.103663  21655.608776  0.000000  2342.891583  0.000000
A  3892  113984.349957  0.673802  N  -1  -1.000000  -1.000000  21230.294037  0.000000  0.000000  0.000000
A  3904  134541.228991  0.842701  N  -1  -1.000000  -1.000000  21974.594830  0.000000  0.000000  39.310949
T  3916  125834.347445  0.789920  N  -1  -1.000000  -1.000000  0.000000  0.000000  1348.937578  21385.156204
T  3929  105864.385401  0.674215  A  3931  24455.597472  0.157564  3296.189225  0.000000  0.000000  20048.583942
T  3941  96429.757664  0.621282  C  3939  31579.200000  0.203460  0.000000  5344.800000  0.000000  18161.658394
C  3953  130274.400000  0.825974  N  -1  -1.000000  -1.000000  0.000000  21501.600000  0.000000  0.000000
T  3967  190225.681752  1.286366  C  3966  29008.800000  0.196167  0.000000  4692.000000  0.000000  31920.490511
T  3979  138571.094891  0.980468  N  -1  -1.000000  -1.000000  1949.359219  0.000000  0.000000  25355.562044
T  3992  154609.962044  1.154709  N  -1  -1.000000  -1.000000  1736.701849  163.200000  0.000000  25552.116788
C  4003  119952.000000  0.916291  A  4003  13113.871108  0.100174  2941.760276  19788.000000  0.000000  0.000000
A  4015  142586.766131  1.088210  T  4016  14623.672993  0.109222  21761.937461  0.000000  0.000000  2712.455474
G  4027  53957.503115  0.403002  T  4028  11439.486131  0.090912  0.000000  0.000000  9016.582757  2083.480292
A  4041  186146.083947  1.479339  N  -1  -1.000000  -1.000000  31012.533026  0.000000  248.488501  1965.547445
G  4052  121617.372154  0.922310  N  -1  -1.000000  -1.000000  0.000000  1672.800000  20376.057098  0.000000
G  4065  166132.312224  1.245024  T  4066  22092.753285  0.157347  0.000000  0.000000  26943.253200  4009.716788
C  4076  170503.200000  1.214347  T  4079  15095.404380  0.104517  0.000000  25785.600000  35.498357  1690.370803
A  4090  83361.688774  0.577176  T  4090  12736.747445  0.095232  15736.645330  0.000000  0.000000  3184.186861
T  4102  157283.106569  1.176003  C  4102  16687.200000  0.124770  0.000000  2774.400000  390.481930  25237.629197
G  4116  149838.566217  1.104882  A  4114  18926.505870  0.139560  2941.760276  0.000000  24706.856690  0.000000
G  4128  134077.295570  0.992152  N  -1  -1.000000  -1.000000  0.000000  0.000000  21973.483177  0.000000
T  4142  52322.872993  0.383176  A  4141  16835.375071  0.123290  3827.832648  0.000000  0.000000  9002.207299
T  4155  94189.033577  0.738598  G  4152  16719.726294  0.131110  0.000000  81.600000  2484.885012  15488.513869
C  4167  113628.000000  0.863782  G  4165  24742.355047  0.188087  0.000000  18808.800000  3904.819304  0.000000
A  4178  147619.657205  1.187652  N  -1  -1.000000  -1.000000  24561.926157  2815.200000  0.000000  0.000000
G  4191  43982.464711  0.346604  N  -1  -1.000000  -1.000000  1701.258955  0.000000  7241.664892  0.000000
C  4203  104896.800000  0.914687  T  4202  12972.613139  0.113119  0.000000  15871.200000  0.000000  2555.211679
A  4216  79711.070601  0.737247  G  4216  21192.519316  0.196673  14637.915588  0.000000  3656.330803  0.000000
A  4228  67979.472393  0.630871  G  4228  15264.293644  0.154458  12653.113475  81.600000  2946.363657  0.000000
C  4239  212608.800000  2.151377  N  -1  -1.000000  -1.000000  0.000000  31456.800000  0.000000  314.487591
T  4255  165656.338686  1.576155  N  -1  -1.000000  -1.000000  0.000000  0.000000  319.485216  27714.218978
G  4267  164605.882859  1.520476  C  4267  14402.400000  0.133036  0.000000  2407.200000  26375.279483  0.000000
T  4280  71349.372263  0.597127  A  4278  13610.071637  0.113903  2729.102906  0.000000  0.000000  11950.528467
A  4292  78257.911911  0.667708  N  -1  -1.000000  -1.000000  11908.812682  40.800000  674.468789  0.000000
C  4302  269769.600000  2.373337  N  -1  -1.000000  -1.000000  0.000000  43411.200000  0.000000  0.000000
T  4317  214205.360584  1.701639  N  -1  -1.000000  -1.000000  567.086318  0.000000  0.000000  32156.356204
A  4327  141558.922179  0.990587  N  -1  -1.000000  -1.000000  23073.324572  0.000000  0.000000  39.310949
A  4340  102394.523329  0.698604  C  4339  26112.000000  0.178153  16977.146651  4284.000000  0.000000  0.000000
T  4353  150914.732847  1.013949  N  -1  -1.000000  -1.000000  0.000000  0.000000  0.000000  24726.586861
A  4364  101579.336746  0.646458  G  4367  22967.437181  0.157280  16835.375071  0.000000  2520.383369  0.000000
T  4377  168368.794161  1.152980  N  -1  -1.000000  -1.000000  0.000000  285.600000  0.000000  24962.452555
C  4390  104611.200000  0.715044  N  -1  -1.000000  -1.000000  1346.830006  17340.000000  0.000000  0.000000
A  4401  128161.507912  0.913476  C  4403  36801.600000  0.252096  21478.394302  5752.800000  0.000000  0.000000
T  4414  213930.183942  1.465454  N  -1  -1.000000  -1.000000  0.000000  0.000000  106.495072  31566.691971
A  4426  166333.505705  1.042520  N  -1  -1.000000  -1.000000  25483.441424  0.000000  0.000000  0.000000
T  4438  138060.052555  0.925299  N  -1  -1.000000  -1.000000  1205.058426  0.000000  70.996715  22328.618978
T  4452  97648.397080  0.689650  N  -1  -1.000000  -1.000000  0.000000  0.000000  709.967146  15960.245255
G  4466  137449.639515  1.001818  A  4463  17792.333233  0.129681  2587.331327  0.000000  20660.043956  0.000000
A  4477  107888.172036  0.766765  N  -1  -1.000000  -1.000000  19670.806662  0.000000  0.000000  1808.303650
A  4490  124581.775528  0.913336  N  -1  -1.000000  -1.000000  20273.335875  2366.400000  0.000000  0.000000
C  4501  202245.600000  1.458116  N  -1  -1.000000  -1.000000  2764.545801  33374.400000  0.000000  0.000000
T  4515  194942.995620  1.371959  N  -1  -1.000000  -1.000000  0.000000  0.000000  319.485216  28854.236496
T  4528  84872.338686  0.561607  N  -1  -1.000000  -1.000000  1559.487375  0.000000  212.990144  15291.959124
T  4541  123161.202920  0.839000  N  -1  -1.000000  -1.000000  0.000000  0.000000  780.963861  20245.138686
G  4554  116825.093916  0.848290  N  -1  -1.000000  -1.000000  0.000000  0.000000  19169.112949  117.932847
G  4566  113062.268041  0.851581  N  -1  -1.000000  -1.000000  460.757634  0.000000  17891.172086  0.000000
A  4580  149923.445372  1.150887  N  -1  -1.000000  -1.000000  24526.483262  0.000000  0.000000  0.000000
T  4591  137706.254015  1.016318  N  -1  -1.000000  -1.000000  2197.459483  0.000000  35.498357  20559.626277
T  4605  81255.731387  0.599581  C  4601  33700.800000  0.248676  0.000000  2896.800000  35.498357  13444.344526
C  4616  98450.400000  0.741022  N  -1  -1.000000  -1.000000  0.000000  16156.800000  0.000000  2437.278832
C  4629  168463.200000  1.293438  N  -1  -1.000000  -1.000000  177.214474  27376.800000  0.000000  668.286131
A  4640  131422.254241  1.035912  N  -1  -1.000000  -1.000000  19848.021137  0.000000  0.000000  1729.681752
T  4652  171317.115328  1.421551  G  4654  20092.070239  0.155561  0.000000  0.000000  2733.373513  27556.975182
T  4666  104685.056934  0.810515  G  4667  16684.227937  0.131051  0.000000  0.000000  2484.885012  17100.262774
A  4677  144855.111404  1.137804  N  -1  -1.000000  -1.000000  19670.806662  0.000000  0.000000  0.000000
T  4690  177095.824818  1.361081  N  -1  -1.000000  -1.000000  0.000000  0.000000  35.498357  29168.724088
T  4703  109874.102190  0.804836  N  -1  -1.000000  -1.000000  0.000000  81.600000  70.996715  17493.372263
C  4716  116647.200000  0.880273  N  -1  -1.000000  -1.000000  0.000000  19339.200000  0.000000  0.000000
G  4730  68050.350969  0.521832  C  4728  15422.400000  0.118264  0.000000  3794.400000  10081.533477  0.000000
C  4740  96614.400000  0.748450  A  4739  22718.895623  0.175998  4359.476071  14157.600000  106.495072  0.000000
T  4754  223443.433577  1.733430  N  -1  -1.000000  -1.000000  0.000000  408.000000  0.000000  32274.289051
C  4766  102530.400000  0.762872  N  -1  -1.000000  -1.000000  0.000000  18645.600000  0.000000  1140.017518
C  4779  155978.400000  1.186046  A  4776  17118.918230  0.130171  2268.345273  25173.600000  0.000000  0.000000
C  4790  154550.400000  1.189056  N  -1  -1.000000  -1.000000  212.657369  24194.400000  0.000000  2830.388321
A  4802  132379.212403  0.980849  N  -1  -1.000000  -1.000000  19529.035083  0.000000  0.000000  1257.950365
C  4812  215791.200000  1.613798  N  -1  -1.000000  -1.000000  283.543159  32395.200000  0.000000  0.000000
T  4827  167543.264234  1.217736  G  4826  7561.150108  0.054956  0.000000  0.000000  2094.403081  27674.908029
G  4839  150300.044862  1.048462  A  4838  14035.386375  0.097908  2303.788168  0.000000  21937.984819  0.000000
A  4853  100622.378584  0.685821  N  -1  -1.000000  -1.000000  14992.344537  0.000000  0.000000  2083.480292
T  4864  136015.883212  0.906922  C  4864  14076.000000  0.093855  0.000000  2366.400000  0.000000  18200.969343
A  4876  82971.816931  0.539074  C  4877  19176.000000  0.137100  12050.584262  2774.400000  248.488501  0.000000
G  4889  100389.354481  0.717742  C  4890  16809.600000  0.120366  0.000000  2692.800000  14731.818285  0.000000
T  4902  49335.240876  0.353267  A  4903  13539.185847  0.104963  2162.016588  0.000000  638.970432  7940.811679
G  4916  155553.801745  1.205938  C  4912  21338.400000  0.165427  0.000000  1754.400000  23002.935539  0.000000
T  4927  77010.148905  0.596561  N  -1  -1.000000  -1.000000  0.000000  0.000000  283.986859  12265.016058
T  4941  58927.112409  0.476937  G  4940  23925.892829  0.193648  0.000000  0.000000  3407.842302  9591.871533
C  4953  96247.200000  0.892277  A  4952  9250.595566  0.085759  1772.144744  14076.000000  0.000000  0.000000
T  4966  164201.833577  1.630000  N  -1  -1.000000  -1.000000  0.000000  0.000000  70.996715  23901.056934
T  4979  92734.528467  0.908027  N  -1  -1.000000  -1.000000  248.100264  0.000000  141.993429  16628.531387
T  4992  99535.322628  0.982205  G  4989  18139.660587  0.179000  0.000000  0.000000  2449.386655  15920.934307
G  5005  117144.579132  1.199138  N  -1  -1.000000  -1.000000  248.100264  0.000000  17039.211510  0.000000
A  5017  106576.784926  1.054089  G  5017  13027.897134  0.128068  15772.088225  0.000000  3549.835731  0.000000
T  5029  121746.008759  1.196796  N  -1  -1.000000  -1.000000  0.000000  122.400000  0.000000  18240.280292
C  5041  94941.600000  0.871282  N  -1  -1.000000  -1.000000  0.000000  15504.000000  0.000000  0.000000
C  5054  185232.000000  1.800003  N  -1  -1.000000  -1.000000  106.328685  29661.600000  0.000000  0.000000
A  5065  120647.614196  1.060837  N  -1  -1.000000  -1.000000  17721.447444  244.800000  0.000000  1690.370803
C  5076  138352.800000  1.153894  N  -1  -1.000000  -1.000000  70.885790  22562.400000  0.000000  746.908029
C  5090  173930.400000  1.401407  N  -1  -1.000000  -1.000000  0.000000  25540.800000  0.000000  1336.572263
T  5103  176113.051095  1.407956  G  5104  19701.588309  0.147664  0.000000  0.000000  2768.871870  23429.325547
A  5115  146804.470622  1.100302  N  -1  -1.000000  -1.000000  21301.179827  0.000000  70.996715  0.000000
G  5127  63329.069446  0.458412  N  -1  -1.000000  -1.000000  0.000000  0.000000  9442.563045  707.597080
C  5139  134028.000000  1.009495  N  -1  -1.000000  -1.000000  106.328685  19380.000000  0.000000  0.000000
A  5152  78860.441124  0.581942  N  -1  -1.000000  -1.000000  12865.770844  3916.800000  0.000000  0.000000
C  5162  169891.200000  1.294666  N  -1  -1.000000  -1.000000  2516.445537  24398.400000  0.000000  0.000000
T  5177  177764.110949  1.281470  C  5175  16401.600000  0.118236  0.000000  2856.000000  106.495072  25945.226277
A  5188  112353.976792  0.814324  C  5188  18523.200000  0.135065  16232.845858  3019.200000  0.000000  0.000000
G  5201  61589.649938  0.449092  N  -1  -1.000000  -1.000000  0.000000  0.000000  8874.589328  1611.748905
T  5215  45875.877372  0.354346  A  5215  14921.458747  0.115253  2303.788168  0.000000  0.000000  7744.256934
C  5227  91065.600000  0.780600  G  5226  7454.655036  0.063900  0.000000  13096.800000  1100.449077  0.000000
T  5241  107318.890511  0.992258  N  -1  -1.000000  -1.000000  0.000000  1876.800000  0.000000  17571.994161
T  5253  86484.087591  0.829920  N  -1  -1.000000  -1.000000  531.643423  0.000000  0.000000  15567.135766
T  5266  97648.397080  0.916687  C  5261  22970.400000  0.215637  0.000000  1795.200000  0.000000  17650.616058
T  5278  79722.604380  0.774869  N  -1  -1.000000  -1.000000  0.000000  0.000000  0.000000  14427.118248
T  5291  88803.433577  0.862408  N  -1  -1.000000  -1.000000  1736.701849  0.000000  0.000000  14545.051095
A  5301  113948.907062  1.201199  G  5300  7028.674748  0.074093  16693.603492  0.000000  1171.445791  0.000000
T  5313  163101.127007  1.843343  N  -1  -1.000000  -1.000000  0.000000  204.000000  141.993429  23783.124088
C  5326  112444.800000  1.201900  N  -1  -1.000000  -1.000000  0.000000  14932.800000  0.000000  0.000000
T  5340  135190.353285  1.370524  N  -1  -1.000000  -1.000000  0.000000  0.000000  461.478645  20087.894891
G  5353  112032.815679  1.041460  N  -1  -1.000000  -1.000000  177.214474  0.000000  14873.811714  550.353285
A  5365  115969.152071  1.057442  N  -1  -1.000000  -1.000000  17048.032441  0.000000  177.491787  1022.084672
T  5377  86130.289051  0.779216  N  -1  -1.000000  -1.000000  0.000000  0.000000  177.491787  14073.319708
T  5390  69894.867153  0.632537  N  -1  -1.000000  -1.000000  0.000000  0.000000  532.475360  11242.931387
G  5403  120765.411578  1.121065  A  5400  14815.130063  0.137529  1843.030534  0.000000  19417.601450  0.000000
G  5416  73091.117707  0.653602  N  -1  -1.000000  -1.000000  0.000000  0.000000  11962.946414  393.109489
A  5428  88642.680113  0.803965  N  -1  -1.000000  -1.000000  14248.043745  1183.200000  35.498357  0.000000
A  5440  77017.410590  0.714936  N  -1  -1.000000  -1.000000  12582.227685  0.000000  0.000000  786.218978
T  5453  85894.423358  0.866588  G  5453  14909.310071  0.150420  0.000000  163.200000  2449.386655  13051.235036
C  5465  97430.400000  1.010030  N  -1  -1.000000  -1.000000  1630.373165  13178.400000  0.000000  0.000000
A  5475  92754.055920  1.000725  N  -1  -1.000000  -1.000000  13610.071637  122.400000  0.000000  117.932847
T  5489  131141.325547  1.444940  N  -1  -1.000000  -1.000000  0.000000  122.400000  141.993429  21267.223358
T  5502  74454.937226  0.806870  G  5502  19098.116234  0.206967  0.000000  0.000000  2981.862014  11871.906569
T  5515  45246.902190  0.496626  G  5515  11146.484196  0.122343  0.000000  0.000000  2058.904724  8215.988321
T  5528  74415.626277  0.839490  N  -1  -1.000000  -1.000000  70.885790  0.000000  0.000000  11046.376642
A  5538  106435.013346  1.266949  N  -1  -1.000000  -1.000000  15807.531120  0.000000  0.000000  0.000000
T  5550  185233.191241  2.120749  N  -1  -1.000000  -1.000000  0.000000  163.200000  0.000000  24923.141606
A  5561  47103.607305  0.485593  N  -1  -1.000000  -1.000000  8435.408983  979.200000  0.000000  0.000000
A  5573  86126.234576  0.916130  N  -1  -1.000000  -1.000000  13610.071637  0.000000  0.000000  0.000000
A  5586  61954.180263  0.658848  N  -1  -1.000000  -1.000000  10313.882412  0.000000  0.000000  1297.261314
T  5600  110581.699270  1.222079  N  -1  -1.000000  -1.000000  0.000000  0.000000  0.000000  16274.732847
A  5610  56283.317081  0.609990  N  -1  -1.000000  -1.000000  10207.553727  0.000000  0.000000  196.554745
A  5622  70212.374771  0.828138  N  -1  -1.000000  -1.000000  11412.612154  0.000000  0.000000  432.420438
T  5636  84557.851095  1.002355  N  -1  -1.000000  -1.000000  0.000000  81.600000  0.000000  13562.277372
T  5650  83417.833577  0.944813  N  -1  -1.000000  -1.000000  0.000000  0.000000  212.990144  12382.948905
G  5663  105181.632718  1.179291  N  -1  -1.000000  -1.000000  248.100264  0.000000  14199.342925  0.000000
A  5674  94348.986189  1.059325  N  -1  -1.000000  -1.000000  15275.887696  0.000000  70.996715  0.000000
A  5686  83716.117723  1.046755  N  -1  -1.000000  -1.000000  13751.843216  204.000000  0.000000  0.000000
C  5697  183069.600000  2.188832  N  -1  -1.000000  -1.000000  0.000000  26520.000000  0.000000  1061.395620
A  5709  93285.699343  0.999500  N  -1  -1.000000  -1.000000  13680.957426  408.000000  0.000000  0.000000
C  5720  169156.800000  1.753547  N  -1  -1.000000  -1.000000  708.857898  24316.800000  0.000000  0.000000
G  5736  43627.481137  0.426370  N  -1  -1.000000  -1.000000  0.000000  0.000000  6460.701031  1454.505109
A  5747  115756.494701  1.145453  N  -1  -1.000000  -1.000000  18891.062975  0.000000  35.498357  668.286131
A  5760  62485.823686  0.591655  G  5760  11146.484196  0.107795  11199.954784  0.000000  1810.416223  0.000000
A  5772  82971.816931  0.802399  N  -1  -1.000000  -1.000000  13078.428213  0.000000  35.498357  0.000000
G  5783  67127.393678  0.649452  C  5782  15096.000000  0.146052  1169.615531  2488.800000  11785.454628  0.000000
G  5797  161340.033987  1.620618  C  5795  31946.400000  0.320893  0.000000  3794.400000  22931.938824  0.000000
A  5810  127948.850542  1.204182  N  -1  -1.000000  -1.000000  17437.904284  0.000000  177.491787  0.000000
G  5822  74546.550357  0.673551  C  5818  25051.200000  0.226345  0.000000  2692.800000  12140.438201  0.000000
T  5834  68204.496350  0.683243  N  -1  -1.000000  -1.000000  0.000000  0.000000  1171.445791  10063.602920
A  5845  65959.227385  0.677780  N  -1  -1.000000  -1.000000  9888.567674  0.000000  0.000000  0.000000
T  5857  113647.953285  1.306346  N  -1  -1.000000  -1.000000  0.000000  244.800000  0.000000  15960.245255
T  5872  79054.318248  0.841014  N  -1  -1.000000  -1.000000  425.314739  40.800000  0.000000  11518.108029
A  5881  82227.516138  0.910315  G  5881  6780.186247  0.073456  13326.528478  734.400000  1242.442506  353.798540
A  5894  68192.129763  0.738787  G  5895  17784.677014  0.195813  9959.453463  0.000000  2591.380084  0.000000
T  5907  90257.938686  0.993758  N  -1  -1.000000  -1.000000  886.072372  0.000000  390.481930  11911.217518
G  5921  158216.178543  1.698730  N  -1  -1.000000  -1.000000  0.000000  0.000000  20944.030815  0.000000
T  5933  63762.359124  0.686906  N  -1  -1.000000  -1.000000  0.000000  244.800000  141.993429  8491.164964
C  5946  76663.200000  0.887235  N  -1  -1.000000  -1.000000  425.314739  11138.400000  0.000000  0.000000
A  5957  70106.046087  0.809365  T  5958  10535.334307  0.121363  10278.439517  81.600000  0.000000  1847.614599
G  5970  62654.600657  0.721755  N  -1  -1.000000  -1.000000  0.000000  0.000000  8413.110683  1336.572263
T  5983  38996.461314  0.450940  N  -1  -1.000000  -1.000000  602.529213  0.000000  0.000000  6250.440876
T  5996  45836.566423  0.580114  N  -1  -1.000000  -1.000000  106.328685  40.800000  0.000000  7980.122628
T  6008  63094.072993  0.833571  N  -1  -1.000000  -1.000000  0.000000  81.600000  0.000000  9788.426277
T  6021  85697.868613  1.161565  G  6018  18459.145803  0.250198  0.000000  0.000000  2271.894868  12147.083212
A  6030  88430.022743  1.170816  N  -1  -1.000000  -1.000000  12121.470051  0.000000  0.000000  1768.992701
A  6043  67660.486339  0.898000  N  -1  -1.000000  -1.000000  10632.868466  1142.400000  0.000000  0.000000
G  6056  49733.198595  0.750235  N  -1  -1.000000  -1.000000  2162.016588  0.000000  6460.701031  0.000000
A  6070  150277.874321  2.315985  N  -1  -1.000000  -1.000000  19387.263503  0.000000  1313.439221  0.000000
G  6082  64252.026736  0.889317  N  -1  -1.000000  -1.000000  531.643423  0.000000  10010.536762  275.176642
G  6095  131663.407273  1.837250  N  -1  -1.000000  -1.000000  0.000000  0.000000  16932.716438  589.664234
T  6108  48824.198540  0.621456  N  -1  -1.000000  -1.000000  0.000000  0.000000  461.478645  7036.659854
G  6121  98046.462898  1.232561  N  -1  -1.000000  -1.000000  0.000000  0.000000  12850.405347  1061.395620
T  6133  47212.449635  0.556961  N  -1  -1.000000  -1.000000  1772.144744  163.200000  70.996715  6918.727007
A  6143  62911.138425  0.756327  N  -1  -1.000000  -1.000000  8010.094244  244.800000  0.000000  0.000000
C  6154  176827.200000  2.185720  N  -1  -1.000000  -1.000000  389.871844  22480.800000  390.481930  0.000000
T  6170  102483.643796  1.141996  N  -1  -1.000000  -1.000000  1843.030534  367.200000  0.000000  16196.110949
T  6184  76970.837956  0.825662  G  6181  8342.113969  0.089485  0.000000  326.400000  1171.445791  11007.065693
C  6195  52346.400000  0.545577  G  6194  16009.759148  0.166860  0.000000  7507.200000  2307.393225  78.621898
T  6208  109834.791241  1.274869  N  -1  -1.000000  -1.000000  0.000000  612.000000  0.000000  14505.740146
C  6220  69196.800000  0.762818  G  6219  9407.064688  0.103702  0.000000  8200.800000  1597.426079  275.176642
T  6233  154492.029197  1.829057  N  -1  -1.000000  -1.000000  0.000000  448.800000  0.000000  20048.583942
T  6246  63369.249635  0.666819  C  6253  24928.800000  0.272254  0.000000  1020.000000  0.000000  10181.535766
G  6258  94283.637023  1.029697  N  -1  -1.000000  -1.000000  0.000000  1917.600000  13098.893848  0.000000
G  6271  48668.247876  0.505531  T  6268  10928.443796  0.113517  0.000000  0.000000  7845.136966  1493.816058
A  6284  72019.962411  0.759326  N  -1  -1.000000  -1.000000  9605.024514  0.000000  35.498357  825.529927
G  6295  48171.270873  0.570976  N  -1  -1.000000  -1.000000  35.442895  693.600000  6922.179676  0.000000
A  6309  109589.430991  1.388345  T  6308  10692.578102  0.135460  14567.029799  0.000000  35.498357  1297.261314
G  6320  97336.495752  1.184183  N  -1  -1.000000  -1.000000  35.442895  938.400000  11891.949700  0.000000
A  6333  87650.279056  1.011005  T  6332  15999.556204  0.184547  13751.843216  0.000000  0.000000  2201.413139
A  6343  48237.779941  0.571012  N  -1  -1.000000  -1.000000  10065.782148  0.000000  0.000000  1257.950365
A  6356  56460.531555  0.685352  N  -1  -1.000000  -1.000000  9817.681884  0.000000  1242.442506  0.000000
A  6368  54121.300493  0.745691  N  -1  -1.000000  -1.000000  9427.810040  0.000000  496.977002  0.000000
A  6381  69503.516874  0.969989  N  -1  -1.000000  -1.000000  10030.339253  979.200000  0.000000  0.000000
C  6390  141780.000000  2.049558  N  -1  -1.000000  -1.000000  283.543159  18319.200000  248.488501  0.000000
A  6403  82723.716667  1.053979  N  -1  -1.000000  -1.000000  10880.968730  1020.000000  0.000000  0.000000
C  6413  132804.000000  1.669285  G  6418  10152.530191  0.115342  354.428949  17136.000000  425.980288  39.310949
T  6428  121392.210219  1.379132  N  -1  -1.000000  -1.000000  141.771580  122.400000  283.986859  15842.312409
G  6441  78415.871304  0.879092  N  -1  -1.000000  -1.000000  1027.843952  0.000000  10152.530191  39.310949
A  6453  73544.006891  0.842342  N  -1  -1.000000  -1.000000  9994.896358  0.000000  70.996715  0.000000
A  6465  68440.230027  0.796759  N  -1  -1.000000  -1.000000  11908.812682  0.000000  0.000000  0.000000
A  6477  60040.263939  0.682908  N  -1  -1.000000  -1.000000  9746.796094  612.000000  0.000000  0.000000
C  6487  152673.600000  1.729493  N  -1  -1.000000  -1.000000  70.885790  19502.400000  0.000000  117.932847
T  6502  113883.818978  1.160520  N  -1  -1.000000  -1.000000  0.000000  938.400000  0.000000  14505.740146
T  6514  50396.636496  0.491340  C  6511  22766.400000  0.221960  0.000000  2529.600000  0.000000  10260.157664
T  6527  117854.224818  1.261398  N  -1  -1.000000  -1.000000  0.000000  81.600000  0.000000  15016.782482
A  6538  64080.753956  0.661005  N  -1  -1.000000  -1.000000  9994.896358  0.000000  851.960576  589.664234
A  6550  68369.344237  0.759051  N  -1  -1.000000  -1.000000  10810.082941  0.000000  0.000000  0.000000
G  6562  47248.313583  0.557372  N  -1  -1.000000  -1.000000  637.972108  0.000000  6318.707602  0.000000
T  6575  56057.413139  0.686531  N  -1  -1.000000  -1.000000  248.100264  244.800000  0.000000  7311.836496
A  6586  42815.017024  0.535828  C  6585  16891.200000  0.211392  5741.748972  2407.200000  0.000000  157.243796
G  6599  42669.025490  0.551693  T  6600  12618.814599  0.166905  0.000000  285.600000  5750.733885  1926.236496
C  6610  78132.000000  1.033426  N  -1  -1.000000  -1.000000  0.000000  10281.600000  0.000000  1257.950365
T  6624  113883.818978  1.671060  N  -1  -1.000000  -1.000000  0.000000  163.200000  35.498357  16510.598540
G  6637  75434.009290  1.106871  A  6633  14425.258219  0.211667  1878.473429  326.400000  9087.579472  0.000000
C  6647  62464.800000  0.884089  A  6646  9569.581620  0.135442  1949.359219  8812.800000  603.472074  0.000000
A  6659  49549.167052  0.760943  N  -1  -1.000000  -1.000000  7620.222401  81.600000  354.983573  0.000000
A  6670  39022.627271  0.612963  N  -1  -1.000000  -1.000000  7974.651350  0.000000  0.000000  235.865693
A  6684  70566.803720  1.162022  N  -1  -1.000000  -1.000000  10597.425571  0.000000  0.000000  0.000000
A  6697  66774.413967  1.058912  N  -1  -1.000000  -1.000000  9286.038460  0.000000  461.478645  0.000000
G  6708  60595.695933  0.944871  N  -1  -1.000000  -1.000000  212.657369  979.200000  7774.140252  0.000000
T  6721  52676.671533  0.799230  N  -1  -1.000000  -1.000000  0.000000  0.000000  0.000000  7272.525547
T  6734  31330.826277  0.468253  N  -1  -1.000000  -1.000000  0.000000  0.000000  1313.439221  5660.776642
G  6747  70606.232695  1.134603  C  6746  7588.800000  0.121948  35.442895  979.200000  9123.077829  0.000000
T  6758  21503.089051  0.371370  N  -1  -1.000000  -1.000000  708.857898  0.000000  70.996715  3498.674453
T  6771  38367.486131  0.730684  N  -1  -1.000000  -1.000000  779.743688  0.000000  0.000000  5778.709489
G  6784  76498.960009  1.526947  A  6779  14106.272165  0.281566  1417.715795  122.400000  9939.540048  0.000000
C  6794  70665.600000  1.338509  A  6792  5635.420287  0.106743  886.072372  8486.400000  674.468789  0.000000
T  6809  120684.613139  2.156678  N  -1  -1.000000  -1.000000  70.885790  40.800000  674.468789  14780.916788
A  6818  57452.932612  0.942309  N  -1  -1.000000  -1.000000  7124.021872  0.000000  0.000000  2083.480292
T  6831  109245.127007  1.819593  N  -1  -1.000000  -1.000000  0.000000  285.600000  0.000000  14112.630657
C  6843  63199.200000  0.973746  N  -1  -1.000000  -1.000000  0.000000  7956.000000  816.462218  0.000000
T  6857  76892.216058  1.165821  N  -1  -1.000000  -1.000000  0.000000  163.200000  0.000000  11950.528467
T  6871  67850.697810  0.962264  N  -1  -1.000000  -1.000000  0.000000  0.000000  35.498357  9670.493431
G  6882  90378.817718  1.286788  N  -1  -1.000000  -1.000000  0.000000  0.000000  11820.952985  0.000000
T  6895  27910.773723  0.361897  N  -1  -1.000000  -1.000000  0.000000  652.800000  354.983573  3695.229197
G  6906  70783.724482  0.930411  N  -1  -1.000000  -1.000000  0.000000  0.000000  9549.058117  825.529927
G  6919  53070.044183  0.702855  N  -1  -1.000000  -1.000000  248.100264  0.000000  9158.576187  0.000000
G  6933  55767.919338  0.756208  N  -1  -1.000000  -1.000000  0.000000  0.000000  7916.133681  78.621898
A  6944  99736.306212  1.482954  N  -1  -1.000000  -1.000000  12369.570316  1468.800000  0.000000  0.000000
C  6954  130233.600000  1.821870  N  -1  -1.000000  -1.000000  673.415003  15748.800000  0.000000  707.597080
A  6966  64116.196851  0.871353  N  -1  -1.000000  -1.000000  8506.294773  367.200000  0.000000  471.731387
T  6979  79643.982482  1.081032  G  6980  7667.645180  0.103688  0.000000  204.000000  1206.944149  11124.998540
T  6993  56804.321168  0.768153  N  -1  -1.000000  -1.000000  0.000000  0.000000  35.498357  8215.988321
G  7005  78806.353234  1.081843  N  -1  -1.000000  -1.000000  0.000000  0.000000  10188.028549  0.000000
A  7016  56531.417345  0.788583  N  -1  -1.000000  -1.000000  7407.565031  0.000000  1384.435935  0.000000
T  7028  58691.246715  0.787280  N  -1  -1.000000  -1.000000  0.000000  40.800000  603.472074  8255.299270
T  7041  46308.297810  0.631418  N  -1  -1.000000  -1.000000  1559.487375  326.400000  0.000000  7272.525547
A  7050  49549.167052  0.681895  C  7052  17421.600000  0.241825  7903.765560  2366.400000  0.000000  668.286131
T  7063  117225.249635  1.627177  N  -1  -1.000000  -1.000000  1169.615531  122.400000  0.000000  15527.824818
A  7073  43027.674393  0.583102  N  -1  -1.000000  -1.000000  6450.606869  0.000000  0.000000  2201.413139
T  7084  85658.557664  1.316398  N  -1  -1.000000  -1.000000  0.000000  0.000000  0.000000  11636.040876
T  7098  50396.636496  0.749675  N  -1  -1.000000  -1.000000  283.543159  0.000000  887.458933  7626.324088
A  7109  84460.418516  1.313539  N  -1  -1.000000  -1.000000  7620.222401  0.000000  0.000000  0.000000
G  7121  18920.624448  0.282122  N  -1  -1.000000  -1.000000  389.871844  0.000000  3194.852158  0.000000
G  7135  77350.920585  1.266451  N  -1  -1.000000  -1.000000  0.000000  0.000000  11891.949700  117.932847
G  7148  63435.564518  1.004381  N  -1  -1.000000  -1.000000  212.657369  0.000000  7774.140252  0.000000
T  7161  44342.750365  0.696848  N  -1  -1.000000  -1.000000  0.000000  0.000000  283.986859  5149.734307
T  7176  39507.503650  0.622786  N  -1  -1.000000  -1.000000  0.000000  0.000000  0.000000  4874.557664
G  7187  62832.092444  1.006399  N  -1  -1.000000  -1.000000  177.214474  0.000000  7525.651750  707.597080
A  7198  58870.648407  1.032940  N  -1  -1.000000  -1.000000  6415.163975  0.000000  319.485216  117.932847
T  7210  45522.078832  0.777125  N  -1  -1.000000  -1.000000  1027.843952  0.000000  0.000000  5542.843796
G  7224  64216.528379  1.176905  N  -1  -1.000000  -1.000000  425.314739  0.000000  6780.186247  0.000000
A  7235  69751.617138  1.246769  N  -1  -1.000000  -1.000000  8116.422929  530.400000  1739.419508  0.000000
C  7246  96981.600000  1.780294  N  -1  -1.000000  -1.000000  637.972108  10404.000000  780.963861  0.000000
T  7261  75634.265693  1.214401  N  -1  -1.000000  -1.000000  0.000000  163.200000  0.000000  8373.232117
G  7274  80084.294098  1.289406  N  -1  -1.000000  -1.000000  0.000000  0.000000  8590.602470  314.487591
T  7286  13522.966423  0.212044  N  -1  -1.000000  -1.000000  0.000000  0.000000  1526.429364  2004.858394
G  7299  43024.009063  0.708887  N  -1  -1.000000  -1.000000  354.428949  0.000000  5111.763453  0.000000
T  7310  33768.105109  0.553176  N  -1  -1.000000  -1.000000  0.000000  285.600000  35.498357  4166.960584
C  7322  41004.000000  0.705292  N  -1  -1.000000  -1.000000  141.771580  5181.600000  354.983573  0.000000
A  7333  56531.417345  1.003203  N  -1  -1.000000  -1.000000  6982.250293  734.400000  0.000000  0.000000
T  7345  60106.440876  1.046205  C  7343  15789.600000  0.274831  0.000000  1591.200000  0.000000  8176.677372
T  7359  50593.191241  0.886964  N  -1  -1.000000  -1.000000  0.000000  163.200000  0.000000  7744.256934
T  7373  20127.205839  0.365119  N  -1  -1.000000  -1.000000  0.000000  285.600000  567.973717  3616.607299
C  7383  40473.600000  0.853161  N  -1  -1.000000  -1.000000  0.000000  4773.600000  0.000000  39.310949
T  7396  76420.484672  1.739853  N  -1  -1.000000  -1.000000  0.000000  122.400000  70.996715  9198.762044
C  7406  40024.800000  0.918903  N  -1  -1.000000  -1.000000  70.885790  5589.600000  0.000000  1022.084672
A  7417  62663.038160  1.356128  N  -1  -1.000000  -1.000000  6946.807398  1346.400000  0.000000  0.000000
T  7429  54996.017518  1.141678  N  -1  -1.000000  -1.000000  318.986054  326.400000  0.000000  8491.164964
T  7443  59477.465693  1.182595  N  -1  -1.000000  -1.000000  0.000000  0.000000  0.000000  8255.299270
G  7455  60560.197576  1.161462  N  -1  -1.000000  -1.000000  0.000000  204.000000  6815.684604  746.908029
C  7465  46920.000000  0.892962  N  -1  -1.000000  -1.000000  0.000000  5671.200000  390.481930  0.000000
A  7477  39093.513060  0.763164  N  -1  -1.000000  -1.000000  4430.361861  652.800000  0.000000  0.000000
G  7487  15690.273932  0.313332  N  -1  -1.000000  -1.000000  283.543159  0.000000  2591.380084  117.932847
G  7501  55803.417696  1.124345  N  -1  -1.000000  -1.000000  0.000000  775.200000  8448.609040  0.000000
G  7512  33545.947661  0.655643  N  -1  -1.000000  -1.000000  886.072372  0.000000  7028.674748  0.000000
G  7526  37876.747253  0.807995  N  -1  -1.000000  -1.000000  0.000000  0.000000  4756.779880  432.420438
A  7540  63301.010268  1.356567  N  -1  -1.000000  -1.000000  7088.578977  0.000000  0.000000  235.865693
A  7552  44161.847029  0.945114  N  -1  -1.000000  -1.000000  5599.977392  0.000000  887.458933  0.000000
G  7563  36456.812960  0.798738  N  -1  -1.000000  -1.000000  212.657369  1020.000000  5076.265096  0.000000
C  7574  62750.400000  1.447831  N  -1  -1.000000  -1.000000  35.442895  6691.200000  319.485216  0.000000
T  7589  46858.651095  1.075727  N  -1  -1.000000  -1.000000  0.000000  0.000000  567.973717  5935.953285
G  7601  63329.069446  1.454040  N  -1  -1.000000  -1.000000  0.000000  0.000000  7170.668177  78.621898
T  7610  11282.242336  0.245387  N  -1  -1.000000  -1.000000  0.000000  0.000000  2413.888297  1886.925547
T  7626  23390.014599  0.513653  N  -1  -1.000000  -1.000000  0.000000  163.200000  283.986859  3105.564964
C  7637  36842.400000  0.871076  N  -1  -1.000000  -1.000000  248.100264  4732.800000  0.000000  0.000000
T  7650  58651.935766  1.376001  N  -1  -1.000000  -1.000000  0.000000  163.200000  0.000000  7154.592701
T  7662  40372.344526  0.903135  N  -1  -1.000000  -1.000000  0.000000  0.000000  780.963861  5896.642336
G  7674  53176.539255  1.253881  N  -1  -1.000000  -1.000000  0.000000  448.800000  6212.212530  0.000000
A  7685  42070.716231  0.971362  N  -1  -1.000000  -1.000000  4820.233705  0.000000  283.986859  982.773723
T  7696  36795.048175  0.838683  N  -1  -1.000000  -1.000000  0.000000  40.800000  496.977002  5189.045255
C  7708  40759.200000  0.987458  N  -1  -1.000000  -1.000000  0.000000  5263.200000  0.000000  511.042336
T  7721  47566.248175  1.169654  N  -1  -1.000000  -1.000000  0.000000  448.800000  0.000000  7233.214599
T  7735  45640.011679  1.167542  N  -1  -1.000000  -1.000000  0.000000  938.400000  0.000000  6250.440876
C  7745  30804.000000  0.724349  N  -1  -1.000000  -1.000000  0.000000  3590.400000  0.000000  1022.084672
A  7755  40475.785961  0.935470  N  -1  -1.000000  -1.000000  4749.347915  408.000000  0.000000  393.109489
G  7767  17820.175371  0.408428  N  -1  -1.000000  -1.000000  35.442895  0.000000  3656.330803  0.000000
G  7779  68831.314830  1.740450  N  -1  -1.000000  -1.000000  106.328685  0.000000  7312.661606  0.000000
T  7792  33296.373723  0.785405  N  -1  -1.000000  -1.000000  0.000000  0.000000  212.990144  3616.607299
A  7801  10951.854520  0.271046  C  7806  6405.600000  0.171759  1772.144744  326.400000  0.000000  786.218978
T  7814  74690.802920  2.002756  N  -1  -1.000000  -1.000000  0.000000  40.800000  0.000000  8727.030657
A  7825  26794.828535  0.652203  N  -1  -1.000000  -1.000000  3189.860540  0.000000  0.000000  1336.572263
A  7836  28885.959333  0.727842  N  -1  -1.000000  -1.000000  4146.818702  734.400000  0.000000  0.000000
C  7847  61567.200000  1.627939  N  -1  -1.000000  -1.000000  212.657369  8200.800000  0.000000  0.000000
C  7861  75235.200000  1.908950  N  -1  -1.000000  -1.000000  0.000000  8853.600000  354.983573  0.000000
G  7875  46609.343152  1.062807  N  -1  -1.000000  -1.000000  0.000000  122.400000  5573.242098  0.000000
G  7886  32161.511725  0.723246  N  -1  -1.000000  -1.000000  0.000000  0.000000  4934.271666  0.000000
T  7902  5424.910949  0.118184  N  -1  -1.000000  -1.000000  0.000000  0.000000  1029.452362  1808.303650
G  7911  47709.792228  1.205956  N  -1  -1.000000  -1.000000  0.000000  0.000000  5786.232242  1100.706569
G  7923  33723.439447  0.822460  N  -1  -1.000000  -1.000000  0.000000  0.000000  5786.232242  0.000000
G  7936  33155.465730  0.766064  N  -1  -1.000000  -1.000000  35.442895  285.600000  4543.789736  0.000000
A  7947  43736.532291  1.117816  C  7943  7303.200000  0.186654  5706.306077  856.800000  141.993429  0.000000
A  7958  14992.344537  0.367271  C  7956  10077.600000  0.246873  5139.219759  1224.000000  0.000000  0.000000
A  7971  30728.989867  0.779299  N  -1  -1.000000  -1.000000  4182.261597  1020.000000  532.475360  0.000000
C  7981  71522.400000  1.967725  N  -1  -1.000000  -1.000000  283.543159  8364.000000  567.973717  0.000000
A  7993  31898.605398  0.886652  N  -1  -1.000000  -1.000000  4111.375807  244.800000  35.498357  0.000000
A  8003  15772.088225  0.457090  G  8006  5750.733885  0.174972  4005.047122  0.000000  638.970432  0.000000
A  8015  26582.171165  0.808793  N  -1  -1.000000  -1.000000  4040.490017  0.000000  993.954005  0.000000
G  8028  38444.720970  1.098980  N  -1  -1.000000  -1.000000  35.442895  0.000000  3727.327518  0.000000
T  8040  13090.545985  0.384387  A  8046  2977.203171  0.093059  35.442895  163.200000  319.485216  1808.303650
C  8052  31824.000000  0.994737  N  -1  -1.000000  -1.000000  70.885790  3712.800000  0.000000  0.000000
T  8063  36637.804380  1.149990  N  -1  -1.000000  -1.000000  0.000000  448.800000  0.000000  4874.557664
T  8075  28421.816058  0.912436  C  8076  8853.600000  0.272482  0.000000  1183.200000  0.000000  4481.448175
G  8088  52289.080322  1.609275  N  -1  -1.000000  -1.000000  35.442895  0.000000  5040.766738  0.000000
T  8098  7980.122628  0.230318  N  -1  -1.000000  -1.000000  106.328685  0.000000  1100.449077  1218.639416
T  8112  18987.188321  0.671065  N  -1  -1.000000  -1.000000  177.214474  0.000000  141.993429  2280.035036
G  8125  36669.803104  1.357992  N  -1  -1.000000  -1.000000  35.442895  0.000000  4011.314376  0.000000
A  8135  25129.012475  0.863756  N  -1  -1.000000  -1.000000  3792.389753  0.000000  425.980288  0.000000
A  8146  31685.948029  1.094604  N  -1  -1.000000  -1.000000  4075.932912  571.200000  0.000000  0.000000
T  8157  34121.903650  1.206935  N  -1  -1.000000  -1.000000  0.000000  244.800000  0.000000  4481.448175
T  8172  20245.138686  0.666514  N  -1  -1.000000  -1.000000  0.000000  0.000000  0.000000  3420.052555
T  8181  25237.629197  0.863806  N  -1  -1.000000  -1.000000  0.000000  0.000000  603.472074  2791.077372
G  8196  30564.085646  1.088590  N  -1  -1.000000  -1.000000  0.000000  0.000000  3549.835731  117.932847
T  8206  18083.036496  0.639180  N  -1  -1.000000  -1.000000  0.000000  0.000000  461.478645  2083.480292
A  8216  18146.762182  0.729653  N  -1  -1.000000  -1.000000  2232.902378  0.000000  390.481930  393.109489
T  8227  39310.948905  1.518556  N  -1  -1.000000  -1.000000  0.000000  0.000000  106.495072  4874.557664
T  8242  6800.794161  0.243586  N  -1  -1.000000  -1.000000  0.000000  0.000000  0.000000  3420.052555
T  8254  22210.686131  0.890832  N  -1  -1.000000  -1.000000  283.543159  0.000000  0.000000  3459.363504
A  8262  28921.402228  1.173725  N  -1  -1.000000  -1.000000  3402.517909  0.000000  0.000000  1336.572263
T  8275  58534.002920  2.402456  N  -1  -1.000000  -1.000000  35.442895  0.000000  0.000000  6171.818978
A  8285  23604.967995  0.880603  N  -1  -1.000000  -1.000000  3083.531855  0.000000  106.495072  982.773723
A  8298  24136.611418  0.889290  N  -1  -1.000000  -1.000000  3048.088960  0.000000  70.996715  0.000000
G  8310  22825.443752  0.844407  N  -1  -1.000000  -1.000000  35.442895  0.000000  2484.885012  0.000000
T  8322  25434.183942  0.968646  N  -1  -1.000000  -1.000000  0.000000  285.600000  0.000000  2948.321168
C  8333  23092.800000  0.855524  N  -1  -1.000000  -1.000000  0.000000  3182.400000  0.000000  393.109489
C  8345  52876.800000  1.923689  N  -1  -1.000000  -1.000000  0.000000  6936.000000  0.000000  0.000000
C  8356  5018.400000  0.173986  N  -1  -1.000000  -1.000000  0.000000  5018.400000  0.000000  0.000000
C  8369  27621.600000  0.963582  N  -1  -1.000000  -1.000000  0.000000  4324.800000  0.000000  786.218978
T  8382  34711.567883  1.188483  N  -1  -1.000000  -1.000000  0.000000  163.200000  248.488501  4953.179562
G  8393  31877.524867  1.070231  N  -1  -1.000000  -1.000000  283.543159  0.000000  3904.819304  117.932847
A  8405  27220.143273  1.003693  N  -1  -1.000000  -1.000000  3544.289489  1101.600000  603.472074  0.000000
C  8414  63444.000000  2.308607  N  -1  -1.000000  -1.000000  637.972108  6405.600000  0.000000  0.000000
A  8424  14921.458747  0.475020  N  -1  -1.000000  -1.000000  2481.002642  1305.600000  0.000000  0.000000
A  8433  14992.344537  0.489596  N  -1  -1.000000  -1.000000  3012.646065  571.200000  0.000000  0.000000
A  8445  9640.467409  0.325937  C  8445  4896.000000  0.173417  3225.303435  775.200000  0.000000  0.000000
A  8458  20627.764824  0.730641  C  8463  5059.200000  0.202306  3225.303435  530.400000  0.000000  0.000000
T  8472  24765.897810  0.990338  N  -1  -1.000000  -1.000000  0.000000  81.600000  177.491787  3459.363504
G  8481  44692.431857  1.656363  N  -1  -1.000000  -1.000000  0.000000  0.000000  5466.747026  353.798540
G  8495  23038.433896  0.803031  N  -1  -1.000000  -1.000000  35.442895  0.000000  4153.307806  78.621898
T  8502  10653.267153  0.387081  C  8506  6364.800000  0.250585  0.000000  448.800000  603.472074  1415.194161
T  8518  15685.068613  0.617532  N  -1  -1.000000  -1.000000  141.771580  122.400000  35.498357  1965.547445
G  8530  52005.093463  1.268295  A  8526  2268.345273  0.093555  354.428949  0.000000  3478.839017  0.000000
G  8537  52005.093463  1.268295  G  8543  6886.681319  0.335902  496.200528  0.000000  3762.825875  0.000000
G  8552  12956.900419  0.599577  A  8553  1311.387111  0.064582  567.086318  0.000000  3265.848873  0.000000
G  8566  37344.271893  1.744527  A  8565  956.958162  0.047128  318.986054  0.000000  4685.783165  0.000000
G  8577  51685.608247  2.137808  N  -1  -1.000000  -1.000000  0.000000  40.800000  5182.760168  0.000000
T  8590  10299.468613  0.377509  N  -1  -1.000000  -1.000000  0.000000  40.800000  780.963861  1572.437956
A  8599  6840.478713  0.264765  N  -1  -1.000000  -1.000000  956.958162  0.000000  0.000000  1100.706569
T  8612  30583.918248  1.386972  N  -1  -1.000000  -1.000000  0.000000  163.200000  0.000000  4009.716788
T  8624  5857.331387  0.256840  N  -1  -1.000000  -1.000000  0.000000  0.000000  354.983573  2987.632117
C  8635  20522.400000  0.919223  T  8643  1218.639416  0.055958  0.000000  2325.600000  319.485216  589.664234
T  8649  25276.940146  1.108174  N  -1  -1.000000  -1.000000  0.000000  81.600000  496.977002  2830.388321
G  8663  39190.186473  1.723632  N  -1  -1.000000  -1.000000  0.000000  0.000000  4153.307806  196.554745
T  8677  11400.175182  0.473906  N  -1  -1.000000  -1.000000  0.000000  0.000000  603.472074  1886.925547
T  8685  15488.513869  0.648053  N  -1  -1.000000  -1.000000  0.000000  0.000000  0.000000  2280.035036
A  8695  4324.033176  0.199131  T  8701  2162.102190  0.127344  956.958162  40.800000  0.000000  668.286131
T  8708  40529.588321  2.387134  N  -1  -1.000000  -1.000000  0.000000  0.000000  0.000000  4717.313869
A  8717  3898.718438  0.194923  C  8726  1958.400000  0.099374  744.300793  40.800000  0.000000  1179.328467
G  8730  7454.655036  0.378271  N  -1  -1.000000  -1.000000  0.000000  204.000000  1029.452362  0.000000
A  8746  40475.785961  2.326963  N  -1  -1.000000  -1.000000  2764.545801  81.600000  0.000000  235.865693
T  8764  30977.027737  1.485274  N  -1  -1.000000  -1.000000  0.000000  40.800000  0.000000  2673.144526
A  8774  5245.548443  0.239506  N  -1  -1.000000  -1.000000  992.401057  0.000000  0.000000  904.151825
G  8785  6212.212530  0.312196  N  -1  -1.000000  -1.000000  0.000000  0.000000  1277.940863  78.621898
G  8798  29179.649711  1.757744  T  8800  1886.925547  0.102669  0.000000  0.000000  2910.865300  275.176642
A  8811  23144.210361  1.259304  N  -1  -1.000000  -1.000000  2622.774222  0.000000  70.996715  0.000000
G  8823  7845.136966  0.409793  A  8829  2055.687903  0.105440  141.771580  0.000000  1135.947434  0.000000
A  8834  31579.619344  1.619779  N  -1  -1.000000  -1.000000  4075.932912  0.000000  0.000000  0.000000
A  8856  11093.626100  0.596391  N  -1  -1.000000  -1.000000  2020.245009  0.000000  0.000000  314.487591
T  8864  20441.693431  1.058018  N  -1  -1.000000  -1.000000  425.314739  0.000000  0.000000  2004.858394
A  8880  6237.949500  0.302527  N  -1  -1.000000  -1.000000  1027.843952  0.000000  319.485216  0.000000
G  8889  9691.051546  0.563575  N  -1  -1.000000  -1.000000  0.000000  0.000000  1952.409652  0.000000
G  8901  26339.781126  1.748169  N  -1  -1.000000  -1.000000  35.442895  0.000000  3088.357086  0.000000
A  8915  21584.722986  1.256643  N  -1  -1.000000  -1.000000  2693.660011  0.000000  354.983573  0.000000
T  8927  9670.493431  0.516759  N  -1  -1.000000  -1.000000  212.657369  0.000000  0.000000  1454.505109
T  8938  3105.564964  0.185265  G  8944  1490.931007  0.090636  0.000000  0.000000  70.996715  746.908029
G  8951  32126.013368  2.176712  N  -1  -1.000000  -1.000000  0.000000  0.000000  3230.350515  0.000000
T  8962  2948.321168  0.171543  N  -1  -1.000000  -1.000000  0.000000  0.000000  283.986859  746.908029
T  8973  9316.694891  0.650429  N  -1  -1.000000  -1.000000  177.214474  0.000000  0.000000  1493.816058
A  8982  12050.584262  0.851858  T  8991  2319.345985  0.149230  1311.387111  244.800000  0.000000  432.420438
T  8996  26102.470073  1.961542  N  -1  -1.000000  -1.000000  0.000000  0.000000  283.986859  3420.052555
T  9009  5346.289051  0.349578  N  -1  -1.000000  -1.000000  0.000000  0.000000  0.000000  2712.455474
T  9020  10496.023358  0.706370  N  -1  -1.000000  -1.000000  0.000000  0.000000  70.996715  2280.035036
G  9028  7632.146822  0.574939  T  9030  1179.328467  0.085812  0.000000  0.000000  1561.927722  589.664234
A  9040  17898.661918  1.506690  N  -1  -1.000000  -1.000000  2126.573693  0.000000  958.455647  39.310949
T  9050  16785.775182  1.321478  N  -1  -1.000000  -1.000000  425.314739  0.000000  0.000000  2280.035036
C  9070  25704.000000  1.826827  G  9063  17287.700011  1.227286  0.000000  3019.200000  887.458933  353.798540
T  9080  4402.826277  0.327882  G  9080  4188.806163  0.256259  0.000000  367.200000  851.960576  746.908029
G  9093  6709.189532  0.494284  T  9093  1572.437956  0.113909  0.000000  0.000000  1171.445791  786.218978
C  9110  2978.400000  0.223725  T  9105  982.773723  0.071193  0.000000  489.600000  0.000000  471.731387
T  9115  5660.776642  0.456309  A  9121  5280.991338  0.392969  70.885790  244.800000  0.000000  628.975182
C  9132  19992.000000  1.929467  A  9127  1701.258955  0.126594  283.543159  2896.800000  0.000000  117.932847
C  9139  23745.600000  2.007918  T  9139  1022.084672  0.073021  177.214474  3468.000000  0.000000  353.798540
C  9155  10200.000000  0.775610  T  9153  471.731387  0.033702  0.000000  2611.200000  0.000000  117.932847
C  9166  6854.400000  0.511228  A  9172  2906.317381  0.205854  248.100264  1509.600000  0.000000  0.000000
A  9178  4146.818702  0.337049  C  9180  2652.000000  0.192595  1524.044480  367.200000  0.000000  0.000000
C  9193  3182.400000  0.288277  N  -1  -1.000000  -1.000000  0.000000  652.800000  70.996715  0.000000
C  9199  1264.800000  0.143936  N  -1  -1.000000  -1.000000  0.000000  652.800000  70.996715  0.000000
G  9218  1916.911295  0.226226  C  9211  856.800000  0.069669  0.000000  326.400000  319.485216  0.000000
C  9221  2040.000000  0.255185  G  9228  1668.422794  0.154146  0.000000  367.200000  319.485216  0.000000
G  9243  1277.940863  0.161757  N  -1  -1.000000  -1.000000  0.000000  0.000000  461.478645  0.000000
G  9254  2733.373513  0.366301  N  -1  -1.000000  -1.000000  0.000000  0.000000  390.481930  0.000000
C  9272  775.200000  0.135141  G  9261  319.485216  0.037469  0.000000  204.000000  0.000000  0.000000
C  9284  816.000000  0.237266  G  9279  283.986859  0.033306  70.885790  204.000000  35.498357  157.243796
T  9287  1061.395620  0.424425  N  -1  -1.000000  -1.000000  35.442895  81.600000  0.000000  235.865693
T  9298  1572.437956  0.818346  N  -1  -1.000000  -1.000000  141.771580  0.000000  0.000000  353.798540
A  9302  2091.130798  1.256654  N  -1  -1.000000  -1.000000  283.543159  0.000000  0.000000  117.932847
A  9317  1063.286847  0.683821  N  -1  -1.000000  -1.000000  354.428949  0.000000  0.000000  0.000000
G  9332  319.485216  0.208165  N  -1  -1.000000  -1.000000  106.328685  0.000000  106.495072  0.000000
T  9343  353.798540  0.257303  N  -1  -1.000000  -1.000000  70.885790  0.000000  0.000000  78.621898
C  9355  2366.400000  1.961530  N  -1  -1.000000  -1.000000  35.442895  448.800000  0.000000  0.000000
T  9368  1415.194161  1.075988  C  9369  1142.400000  0.760712  35.442895  326.400000  0.000000  471.731387
T  9379  1493.816058  1.262274  N  -1  -1.000000  -1.000000  0.000000  81.600000  0.000000  746.908029
T  9392  5110.423358  4.071095  N  -1  -1.000000  -1.000000  0.000000  0.000000  0.000000  1061.395620
T  9402  2751.766423  1.633351  N  -1  -1.000000  -1.000000  0.000000  0.000000  0.000000  589.664234
T  9412  2987.632117  1.611649  A  9421  2126.573693  1.065742  35.442895  0.000000  0.000000  511.042336
T  9426  4913.868613  2.462730  G  9430  1597.426079  0.701343  354.428949  0.000000  106.495072  432.420438
G  9442  1881.412938  0.826063  A  9445  1807.587639  0.766096  708.857898  0.000000  638.970432  157.243796
G  9455  6993.176391  2.963989  A  9453  2622.774222  1.111590  637.972108  0.000000  709.967146  0.000000
A  9463  2835.431591  0.936791  G  9463  674.468789  0.205944  567.086318  0.000000  674.468789  0.000000
G  9471  4011.314376  1.224862  A  9472  3260.746330  0.948028  815.186582  0.000000  709.967146  0.000000
G  9482  2697.875156  0.784402  C  9491  2407.200000  0.699868  779.743688  0.000000  461.478645  0.000000
A  9500  3296.189225  0.923905  G  9499  1419.934293  0.412831  1134.172636  326.400000  283.986859  0.000000
A  9512  8187.308719  2.184500  C  9511  4324.800000  1.192192  1453.158690  816.000000  70.996715  0.000000
A  9523  16055.631384  3.958882  C  9523  571.200000  0.132931  16055.631384  571.200000  283.986859  0.000000
