# Supplementary material for: SNP-PHAGE – High throughput SNP discovery pipeline
Source: BMC Bioinformatics. 2006 Oct 23;7:468. doi: 10.1186/1471-2105-7-468 (PMC1626092; doi:10.1186/1471-2105-7-468)
Supplement: Additional file 2 — Test dataset. This compressed file contains test data for recreating the demo website. It contains the database table entries and chromatogram files to test for proper installation of all functionalities provided. [file 1471-2105-7-468-S2.gz › test_data/AfterAnalysisStore/poly_dir/A08_015471Minsoy_.g_55.ab1.poly]

A08_015471Minsoy_.g_55.ab1 31952.228571 35799.085714 31952.228571 36358.240000 32014.885714
N  1  -1.000000  -1.000000  N  -1  -1.000000  -1.000000  23233.255096  0.000000  0.000000  0.000000
A  8  523949.959753  1.000000  N  -1  -1.000000  -1.000000  45920.273787  18890.400000  0.000000  0.000000
C  14  1139870.400000  1.042038  T  22  1097122.982258  6.593995  34704.219603  65280.000000  394.412936  54687.160493
C  22  1139870.400000  1.042038  N  -1  -1.000000  -1.000000  0.000000  65280.000000  107.567164  65152.238860
T  40  1097978.105393  1.979742  C  38  115096.800000  0.691762  0.000000  19828.800000  5270.791053  65152.238860
T  54  167604.134468  0.242746  N  -1  -1.000000  -1.000000  14129.315011  0.000000  143.422886  45606.567202
A  56  126217.025334  0.215431  N  -1  -1.000000  -1.000000  21485.298600  0.000000  0.000000  33390.522416
T  70  249818.115880  0.490542  N  -1  -1.000000  -1.000000  0.000000  571.200000  8999.786083  47520.414219
A  79  112379.036405  0.237988  C  84  25785.600000  0.075445  24216.480625  204.000000  36752.114482  0.000000
G  87  971188.071092  2.273236  A  88  152254.293976  0.346899  27493.899056  3182.400000  57369.154314  0.000000
C  98  310039.200000  0.635760  T  94  23862.007483  0.054368  619.067926  51816.000000  32915.552288  4194.175377
A  106  222354.632628  0.473191  T  104  66496.003787  0.141510  46502.925952  1999.200000  6633.308468  11401.641801
A  117  697252.563204  1.585584  G  117  22804.238840  0.044761  58265.216542  34516.800000  5234.935331  0.000000
C  124  1744526.400000  1.807015  G  128  237185.597367  0.465553  50399.412309  65280.000000  14055.442807  0.000000
C  137  1744526.400000  1.807015  G  137  139622.179312  0.289247  15986.518789  65280.000000  30584.930394  12786.126876
T  145  446537.157089  0.970442  N  -1  -1.000000  -1.000000  0.000000  33660.000000  0.000000  34449.246297
N  154  -1.000000  -1.000000  N  -1  -1.000000  -1.000000  837.562488  0.000000  645.402986  14822.134341
N  163  -1.000000  -1.000000  N  -1  -1.000000  -1.000000  946.809769  163.200000  0.000000  26101.615693
T  163  136127.459069  0.278932  N  -1  -1.000000  -1.000000  946.809769  163.200000  0.000000  26101.615693
T  174  99927.246352  0.204341  C  181  27336.000000  0.066384  655.483686  0.000000  0.000000  19667.832106
T  185  98420.600828  0.207624  A  191  41586.798307  0.104845  327.741843  2774.400000  0.000000  22273.921660
G  198  165151.452981  0.349425  N  -1  -1.000000  -1.000000  1675.124976  0.000000  35031.039853  0.000000
G  209  148299.263902  0.378282  N  -1  -1.000000  -1.000000  0.000000  0.000000  32377.716466  0.000000
A  222  189034.211918  0.502938  N  -1  -1.000000  -1.000000  32082.284858  0.000000  1936.208958  0.000000
T  229  158238.500132  0.424770  N  -1  -1.000000  -1.000000  2694.766265  0.000000  215.134329  35752.291075
A  237  91913.379095  0.288468  N  -1  -1.000000  -1.000000  20247.162748  0.000000  35.855721  0.000000
A  247  92313.952458  0.383696  N  -1  -1.000000  -1.000000  20538.488831  0.000000  215.134329  0.000000
T  258  221680.492722  1.363380  G  258  12585.358228  0.077402  0.000000  0.000000  3083.592044  47316.813472
G  270  276089.055136  1.970507  N  -1  -1.000000  -1.000000  0.000000  571.200000  53747.726448  65152.238860
T  275  1232802.519685  7.999663  C  280  186333.600000  0.696849  0.000000  7670.400000  13338.328378  65152.238860
C  292  253898.400000  0.949528  N  -1  -1.000000  -1.000000  0.000000  54753.600000  430.268657  14740.694042
A  301  104367.569131  0.368865  N  -1  -1.000000  -1.000000  23087.592055  0.000000  0.000000  366.481344
A  311  116057.028199  0.419185  N  -1  -1.000000  -1.000000  25126.874634  0.000000  286.845772  936.563434
G  318  133705.985273  0.488621  N  -1  -1.000000  -1.000000  1529.461934  0.000000  25134.860734  0.000000
C  330  211956.000000  0.790566  N  -1  -1.000000  -1.000000  109.247281  40677.600000  5055.656724  203.600746
C  343  206652.000000  0.755643  G  339  151060.154453  0.541695  0.000000  46593.600000  8963.930362  2239.608211
C  352  192698.400000  0.676248  N  -1  -1.000000  -1.000000  0.000000  42595.200000  3047.736323  1791.686569
A  363  161394.649821  0.547118  G  363  23449.641826  0.077985  31863.790296  0.000000  3549.716423  0.000000
T  370  196271.119567  0.679228  A  374  21011.893715  0.070474  1966.451058  0.000000  645.402986  44547.843321
G  381  159593.816157  0.567989  A  386  17115.407359  0.059739  1638.709215  0.000000  33883.656767  3339.052242
A  396  278580.566591  1.604177  T  399  12786.126876  0.066915  52693.605210  10567.200000  1721.074629  1669.526121
C  408  899272.800000  5.105800  A  407  164562.820970  0.861221  30443.575643  65280.000000  0.000000  8306.910455
T  413  231982.690492  0.907536  N  -1  -1.000000  -1.000000  2804.013546  65280.000000  1183.238808  41127.350781
G  425  277810.129765  1.039667  N  -1  -1.000000  -1.000000  0.000000  2937.600000  53962.860777  814.402986
A  437  196790.768870  0.698778  N  -1  -1.000000  -1.000000  38455.042918  2325.600000  0.000000  0.000000
T  444  141909.720268  0.506631  N  -1  -1.000000  -1.000000  1456.630414  0.000000  35.855721  32087.477639
C  457  158385.600000  0.578830  N  -1  -1.000000  -1.000000  0.000000  36026.400000  143.422886  0.000000
C  468  301104.000000  1.114378  A  466  16241.429111  0.060109  3204.586910  58588.800000  0.000000  0.000000
A  477  175123.391469  0.616263  N  -1  -1.000000  -1.000000  39365.436926  367.200000  0.000000  0.000000
G  486  75368.726480  0.267213  N  -1  -1.000000  -1.000000  0.000000  81.600000  16637.054751  0.000000
A  501  226141.871703  0.826443  N  -1  -1.000000  -1.000000  43007.012960  0.000000  0.000000  122.160448
T  507  138082.026235  0.514485  N  -1  -1.000000  -1.000000  6918.994464  0.000000  466.124379  29481.388084
G  520  184370.119676  0.958913  N  -1  -1.000000  -1.000000  0.000000  0.000000  41736.059763  0.000000
G  531  261352.353621  1.393815  N  -1  -1.000000  -1.000000  0.000000  0.000000  50986.835897  0.000000
A  545  119917.098795  0.645191  N  -1  -1.000000  -1.000000  27093.325692  0.000000  0.000000  0.000000
A  554  119152.367828  0.668736  N  -1  -1.000000  -1.000000  26656.336568  0.000000  0.000000  81.440299
G  563  144426.845985  0.821075  N  -1  -1.000000  -1.000000  0.000000  0.000000  28505.298550  81.440299
G  575  325247.249239  1.863840  N  -1  -1.000000  -1.000000  0.000000  0.000000  57369.154314  0.000000
C  584  168544.800000  0.952671  N  -1  -1.000000  -1.000000  0.000000  32109.600000  0.000000  244.320896
A  595  92641.694302  0.525596  N  -1  -1.000000  -1.000000  19846.589385  0.000000  0.000000  0.000000
C  603  288741.600000  1.622256  N  -1  -1.000000  -1.000000  0.000000  54672.000000  752.970150  0.000000
T  617  250103.156925  1.357430  N  -1  -1.000000  -1.000000  182.078802  204.000000  35.855721  56641.727659
T  628  142887.003851  0.731068  N  -1  -1.000000  -1.000000  0.000000  0.000000  179.278607  32779.720177
T  639  155795.291175  0.814397  G  637  13625.174150  0.071224  0.000000  0.000000  2832.601994  34042.044805
T  651  111939.690392  0.619321  C  646  15463.200000  0.085552  0.000000  856.800000  0.000000  25531.533603
C  662  139944.000000  0.777691  N  -1  -1.000000  -1.000000  0.000000  27458.400000  896.393036  0.000000
A  670  159537.446044  0.876449  N  -1  -1.000000  -1.000000  31208.306610  0.000000  2151.343287  0.000000
T  679  291719.149497  1.589419  N  -1  -1.000000  -1.000000  0.000000  1101.600000  0.000000  56275.246316
C  692  142024.800000  0.788215  N  -1  -1.000000  -1.000000  145.663041  27825.600000  0.000000  0.000000
T  703  186824.044932  1.052332  N  -1  -1.000000  -1.000000  0.000000  2407.200000  35.855721  42430.395558
T  714  174811.600892  0.935063  C  712  20032.800000  0.107155  0.000000  4080.000000  35.855721  39172.783615
T  725  173304.955368  0.987163  N  -1  -1.000000  -1.000000  509.820645  1917.600000  286.845772  37666.138091
T  736  133765.690410  0.796799  N  -1  -1.000000  -1.000000  1165.304331  0.000000  179.278607  28829.865696
A  745  203564.100293  1.219190  N  -1  -1.000000  -1.000000  37835.974992  0.000000  0.000000  0.000000
C  754  326726.400000  1.902409  N  -1  -1.000000  -1.000000  0.000000  63117.600000  0.000000  3094.731346
T  767  306867.045032  1.588156  N  -1  -1.000000  -1.000000  0.000000  571.200000  1541.796022  65152.238860
T  778  299089.496518  1.424816  N  -1  -1.000000  -1.000000  145.663041  0.000000  1470.084579  56763.888107
A  787  202945.032367  0.906532  N  -1  -1.000000  -1.000000  38309.379876  0.000000  0.000000  3379.772391
C  796  285028.800000  1.325763  N  -1  -1.000000  -1.000000  0.000000  61322.400000  0.000000  1588.085822
C  809  264343.200000  1.152863  N  -1  -1.000000  -1.000000  0.000000  51734.400000  107.567164  0.000000
T  820  220296.007646  0.929344  N  -1  -1.000000  -1.000000  254.910322  0.000000  2689.179108  48049.776159
G  833  218791.612265  0.905620  N  -1  -1.000000  -1.000000  109.247281  0.000000  42273.895585  0.000000
A  844  170498.589906  0.692685  N  -1  -1.000000  -1.000000  32919.847346  0.000000  35.855721  0.000000
G  853  135821.472838  0.543688  N  -1  -1.000000  -1.000000  254.910322  0.000000  26318.099542  0.000000
G  865  325534.095010  1.339422  N  -1  -1.000000  -1.000000  0.000000  0.000000  57369.154314  0.000000
C  875  217056.000000  0.893523  N  -1  -1.000000  -1.000000  0.000000  41534.400000  0.000000  0.000000
T  888  249044.433044  1.064563  N  -1  -1.000000  -1.000000  0.000000  122.400000  1792.786072  54117.078403
T  899  139547.951609  0.609550  N  -1  -1.000000  -1.000000  72.831521  0.000000  1290.805972  30132.910473
A  908  201998.222599  0.907465  N  -1  -1.000000  -1.000000  39183.358124  0.000000  250.990050  0.000000
G  919  71747.298614  0.334809  N  -1  -1.000000  -1.000000  0.000000  0.000000  15453.815943  40.720149
T  931  99927.246352  0.512359  N  -1  -1.000000  -1.000000  0.000000  0.000000  286.845772  22640.403004
T  943  121020.283683  0.661325  N  -1  -1.000000  -1.000000  291.326083  0.000000  107.567164  26834.578381
C  953  174297.600000  1.006224  N  -1  -1.000000  -1.000000  218.494562  33007.200000  0.000000  0.000000
A  961  207788.328492  1.196941  N  -1  -1.000000  -1.000000  39511.099967  856.800000  0.000000  0.000000
C  971  379113.600000  2.096912  N  -1  -1.000000  -1.000000  0.000000  64790.400000  0.000000  977.283583
T  985  290375.384571  1.559866  C  984  54590.400000  0.293254  0.000000  6283.200000  860.537315  65152.238860
T  997  154370.085950  0.797836  N  -1  -1.000000  -1.000000  0.000000  285.600000  107.567164  35304.369432
C  1007  133048.800000  0.723018  N  -1  -1.000000  -1.000000  0.000000  25459.200000  0.000000  0.000000
T  1019  265780.414401  1.449432  N  -1  -1.000000  -1.000000  0.000000  0.000000  609.547265  52081.070939
C  1029  127948.800000  0.674313  N  -1  -1.000000  -1.000000  0.000000  27580.800000  0.000000  0.000000
A  1038  205785.461674  1.053327  N  -1  -1.000000  -1.000000  40020.920612  0.000000  0.000000  0.000000
T  1049  252749.966629  1.227222  N  -1  -1.000000  -1.000000  72.831521  367.200000  1075.671643  49271.380638
G  1061  219688.005301  1.002565  N  -1  -1.000000  -1.000000  0.000000  40.800000  46899.283652  0.000000
G  1073  167159.373382  0.747365  N  -1  -1.000000  -1.000000  0.000000  0.000000  37863.641847  0.000000
A  1085  151052.573885  0.687847  N  -1  -1.000000  -1.000000  34157.983198  0.000000  645.402986  0.000000
A  1095  153310.351026  0.779032  N  -1  -1.000000  -1.000000  34558.556561  122.400000  0.000000  0.000000
C  1104  314527.200000  1.717889  N  -1  -1.000000  -1.000000  0.000000  60955.200000  71.711443  0.000000
G  1119  122590.711625  0.615709  N  -1  -1.000000  -1.000000  0.000000  0.000000  27465.482628  0.000000
A  1127  240489.681276  1.214231  N  -1  -1.000000  -1.000000  46757.836275  530.400000  0.000000  0.000000
C  1137  351614.400000  1.798261  N  -1  -1.000000  -1.000000  0.000000  65280.000000  0.000000  0.000000
A  1148  126217.025334  0.579251  N  -1  -1.000000  -1.000000  28659.203387  0.000000  0.000000  0.000000
A  1158  123777.169391  0.589584  N  -1  -1.000000  -1.000000  28149.382742  0.000000  0.000000  0.000000
A  1170  153164.687984  0.777317  N  -1  -1.000000  -1.000000  34886.298404  0.000000  0.000000  0.000000
A  1180  118424.052621  0.622007  N  -1  -1.000000  -1.000000  25418.200716  0.000000  0.000000  0.000000
C  1190  265812.000000  1.432819  N  -1  -1.000000  -1.000000  0.000000  51408.000000  0.000000  773.682836
T  1204  230761.086013  1.171419  N  -1  -1.000000  -1.000000  0.000000  856.800000  645.402986  52162.511238
T  1215  149239.347139  0.728929  N  -1  -1.000000  -1.000000  0.000000  40.800000  250.990050  33268.361968
C  1226  139413.600000  0.740738  N  -1  -1.000000  -1.000000  0.000000  27499.200000  0.000000  0.000000
A  1235  149632.359232  0.787990  N  -1  -1.000000  -1.000000  33866.657115  244.800000  0.000000  651.522389
T  1247  286466.250239  1.584388  N  -1  -1.000000  -1.000000  0.000000  0.000000  681.258707  64093.514979
A  1257  149887.269554  0.859984  N  -1  -1.000000  -1.000000  33684.578313  0.000000  143.422886  0.000000
G  1269  89926.149387  0.509042  N  -1  -1.000000  -1.000000  109.247281  0.000000  19254.522417  0.000000
A  1281  212813.703419  1.228201  N  -1  -1.000000  -1.000000  40494.325497  0.000000  358.557214  0.000000
G  1293  155577.975355  0.867999  N  -1  -1.000000  -1.000000  0.000000  0.000000  30262.228901  610.802239
T  1305  105790.947849  0.578241  N  -1  -1.000000  -1.000000  0.000000  122.400000  322.701493  23984.167930
T  1316  99438.604561  0.595616  N  -1  -1.000000  -1.000000  0.000000  122.400000  788.825872  21581.679122
T  1328  99560.765008  0.647261  N  -1  -1.000000  -1.000000  0.000000  0.000000  1362.517415  22558.962705
G  1340  183402.015197  1.232120  N  -1  -1.000000  -1.000000  218.494562  0.000000  34851.761246  0.000000
A  1349  193731.845002  1.264159  N  -1  -1.000000  -1.000000  37835.974992  0.000000  0.000000  0.000000
A  1360  147410.997851  0.934996  N  -1  -1.000000  -1.000000  33393.252231  0.000000  0.000000  0.000000
A  1371  125452.294367  0.872687  N  -1  -1.000000  -1.000000  28295.045783  0.000000  358.557214  0.000000
G  1383  165330.731588  1.169982  N  -1  -1.000000  -1.000000  1056.057050  0.000000  31696.457758  0.000000
A  1394  300430.022794  2.018327  N  -1  -1.000000  -1.000000  58265.216542  856.800000  0.000000  0.000000
T  1405  175503.843430  1.113514  N  -1  -1.000000  -1.000000  0.000000  285.600000  0.000000  34489.966447
T  1417  127128.306076  0.796517  N  -1  -1.000000  -1.000000  0.000000  367.200000  0.000000  25327.932857
T  1428  101556.052324  0.627901  N  -1  -1.000000  -1.000000  182.078802  0.000000  430.268657  22273.921660
G  1441  157012.204213  0.969506  N  -1  -1.000000  -1.000000  0.000000  448.800000  30405.651786  0.000000
T  1451  87629.761267  0.522552  N  -1  -1.000000  -1.000000  0.000000  1224.000000  0.000000  17102.462701
C  1462  148512.000000  0.939244  N  -1  -1.000000  -1.000000  0.000000  29131.200000  0.000000  0.000000
A  1470  126726.845979  0.825063  N  -1  -1.000000  -1.000000  27020.494171  0.000000  0.000000  0.000000
A  1482  126471.935656  0.834643  N  -1  -1.000000  -1.000000  24944.795832  40.800000  0.000000  0.000000
G  1495  153713.477840  1.013739  N  -1  -1.000000  -1.000000  2403.440182  0.000000  29329.980143  0.000000
A  1507  285608.808336  1.898131  N  -1  -1.000000  -1.000000  55643.281797  0.000000  107.567164  40.720149
G  1519  124993.044961  0.838957  N  -1  -1.000000  -1.000000  473.404884  0.000000  24561.169191  244.320896
A  1530  234080.507457  1.626290  N  -1  -1.000000  -1.000000  52329.447607  0.000000  0.000000  0.000000
A  1540  107390.077239  0.694495  N  -1  -1.000000  -1.000000  28950.529469  204.000000  0.000000  1506.645524
T  1552  183118.511347  1.179782  N  -1  -1.000000  -1.000000  145.663041  0.000000  1003.960200  34408.526148
G  1565  219293.592365  1.389478  N  -1  -1.000000  -1.000000  0.000000  0.000000  43062.721457  244.320896
C  1573  270748.800000  1.583411  N  -1  -1.000000  -1.000000  0.000000  47572.800000  0.000000  0.000000
A  1584  111832.800000  0.610393  N  -1  -1.000000  -1.000000  25418.200716  285.600000  0.000000  285.041045
T  1597  222046.974066  1.221884  N  -1  -1.000000  -1.000000  36.415760  40.800000  1147.383086  42756.156752
G  1610  225926.900833  1.181115  N  -1  -1.000000  -1.000000  582.652165  0.000000  44174.248822  0.000000
G  1621  173864.393293  0.875873  N  -1  -1.000000  -1.000000  0.000000  40.800000  33238.253781  0.000000
T  1634  85023.671713  0.453872  N  -1  -1.000000  -1.000000  0.000000  0.000000  0.000000  16817.421656
A  1642  98613.878997  0.537896  N  -1  -1.000000  -1.000000  19154.689938  0.000000  0.000000  0.000000
A  1653  136631.932791  0.804730  N  -1  -1.000000  -1.000000  25855.189840  0.000000  0.000000  0.000000
G  1668  165043.885817  0.955612  N  -1  -1.000000  -1.000000  0.000000  122.400000  32413.572187  407.201493
T  1680  107379.033672  0.628305  N  -1  -1.000000  -1.000000  0.000000  285.600000  0.000000  21093.037331
T  1692  96384.593364  0.603493  N  -1  -1.000000  -1.000000  0.000000  0.000000  286.845772  18934.869419
G  1704  156761.214163  1.101820  N  -1  -1.000000  -1.000000  72.831521  0.000000  29867.815965  0.000000
A  1714  132152.794269  0.900422  N  -1  -1.000000  -1.000000  29642.428916  285.600000  0.000000  0.000000
T  1725  152171.197888  1.104465  N  -1  -1.000000  -1.000000  0.000000  408.000000  286.845772  28829.865696
G  1738  139227.766376  1.067676  N  -1  -1.000000  -1.000000  691.899446  0.000000  26031.253770  0.000000
A  1748  253053.118593  1.993502  N  -1  -1.000000  -1.000000  42424.360795  0.000000  0.000000  0.000000
A  1761  150579.169000  1.047566  N  -1  -1.000000  -1.000000  29423.934354  0.000000  0.000000  0.000000
G  1773  63715.617010  0.427798  N  -1  -1.000000  -1.000000  2075.698339  0.000000  13768.597035  0.000000
A  1785  252616.129469  1.783422  N  -1  -1.000000  -1.000000  48432.961250  0.000000  0.000000  0.000000
A  1795  143842.253338  0.956372  N  -1  -1.000000  -1.000000  30698.485965  0.000000  0.000000  0.000000
A  1807  147629.492413  0.958320  N  -1  -1.000000  -1.000000  28986.945230  0.000000  0.000000  0.000000
A  1818  140637.666428  0.883542  N  -1  -1.000000  -1.000000  27603.146337  40.800000  0.000000  203.600746
T  1830  148547.104602  0.942782  N  -1  -1.000000  -1.000000  0.000000  40.800000  322.701493  29277.787338
T  1842  110066.563525  0.691364  N  -1  -1.000000  -1.000000  0.000000  448.800000  0.000000  21907.440317
T  1853  90643.052314  0.584826  N  -1  -1.000000  -1.000000  0.000000  204.000000  0.000000  19545.671658
T  1865  154532.966547  1.029307  N  -1  -1.000000  -1.000000  0.000000  0.000000  0.000000  29318.507487
A  1874  164489.989450  1.172575  N  -1  -1.000000  -1.000000  31281.138131  0.000000  0.000000  0.000000
A  1885  153638.092869  1.084463  N  -1  -1.000000  -1.000000  29533.181635  0.000000  0.000000  0.000000
A  1897  117877.816216  0.782387  N  -1  -1.000000  -1.000000  26474.257766  81.600000  0.000000  0.000000
T  1910  141706.119521  1.032915  N  -1  -1.000000  -1.000000  619.067926  0.000000  1254.950251  27689.701516
G  1922  242958.368519  1.773718  N  -1  -1.000000  -1.000000  0.000000  285.600000  40947.233892  0.000000
T  1934  94307.865750  0.643697  N  -1  -1.000000  -1.000000  0.000000  0.000000  466.124379  21133.757480
A  1943  102036.960469  0.719194  N  -1  -1.000000  -1.000000  19737.342104  40.800000  71.711443  0.000000
T  1956  195823.197925  1.427015  N  -1  -1.000000  -1.000000  0.000000  448.800000  394.412936  38032.619435
C  1966  141290.400000  0.969060  N  -1  -1.000000  -1.000000  0.000000  23500.800000  0.000000  0.000000
T  1981  203926.507633  1.351705  N  -1  -1.000000  -1.000000  36.415760  367.200000  501.980100  38847.022420
C  1991  120849.600000  0.775644  N  -1  -1.000000  -1.000000  0.000000  20196.000000  0.000000  407.201493
T  2005  275268.209185  1.817654  N  -1  -1.000000  -1.000000  0.000000  81.600000  932.248758  51592.429148
A  2016  176070.201237  1.076194  N  -1  -1.000000  -1.000000  33356.836470  0.000000  250.990050  0.000000
G  2027  122268.010132  0.721670  N  -1  -1.000000  -1.000000  0.000000  775.200000  20401.905503  0.000000
C  2038  205264.800000  1.225608  N  -1  -1.000000  -1.000000  0.000000  35985.600000  0.000000  0.000000
C  2051  281724.000000  1.720866  N  -1  -1.000000  -1.000000  0.000000  47409.600000  0.000000  0.000000
T  2065  217893.518838  1.194250  N  -1  -1.000000  -1.000000  0.000000  367.200000  394.412936  41819.593318
C  2075  113709.600000  0.586018  N  -1  -1.000000  -1.000000  0.000000  21705.600000  0.000000  0.000000
T  2089  261667.679323  1.408129  N  -1  -1.000000  -1.000000  109.247281  0.000000  717.114429  50615.145565
A  2099  162559.954152  0.821573  N  -1  -1.000000  -1.000000  30516.407164  0.000000  0.000000  0.000000
A  2110  135575.875741  0.699828  N  -1  -1.000000  -1.000000  29496.765874  122.400000  0.000000  0.000000
T  2122  171187.507605  0.876984  N  -1  -1.000000  -1.000000  0.000000  0.000000  573.691543  33227.641819
T  2135  117477.630695  0.635729  N  -1  -1.000000  -1.000000  0.000000  0.000000  1326.661694  22966.164198
G  2148  196417.642082  1.097717  N  -1  -1.000000  -1.000000  546.236405  0.000000  33991.223931  0.000000
A  2158  161394.649821  0.866094  N  -1  -1.000000  -1.000000  30297.912602  40.800000  0.000000  0.000000
T  2169  135435.216531  0.744310  N  -1  -1.000000  -1.000000  0.000000  0.000000  394.412936  28748.425397
T  2182  107053.272477  0.639766  N  -1  -1.000000  -1.000000  0.000000  122.400000  430.268657  22721.843303
T  2195  108682.078449  0.695575  N  -1  -1.000000  -1.000000  0.000000  0.000000  1003.960200  21500.238824
A  2204  176106.616998  1.130736  N  -1  -1.000000  -1.000000  33684.578313  244.800000  0.000000  0.000000
T  2216  216875.515106  1.473449  N  -1  -1.000000  -1.000000  0.000000  0.000000  1075.671643  41208.791079
G  2230  154609.870876  1.013034  N  -1  -1.000000  -1.000000  36.415760  0.000000  26784.223920  0.000000
A  2241  235537.137870  1.524275  N  -1  -1.000000  -1.000000  41040.561902  0.000000  0.000000  0.000000
A  2253  136595.517030  0.848636  N  -1  -1.000000  -1.000000  26947.662651  0.000000  0.000000  0.000000
A  2264  142895.443569  0.877355  N  -1  -1.000000  -1.000000  26874.831130  0.000000  0.000000  0.000000
A  2276  126471.935656  0.802902  N  -1  -1.000000  -1.000000  24507.806708  285.600000  0.000000  0.000000
T  2288  154614.406845  1.003818  N  -1  -1.000000  -1.000000  0.000000  326.400000  107.567164  29196.347039
A  2298  124359.821556  0.797464  N  -1  -1.000000  -1.000000  24107.233344  408.000000  0.000000  0.000000
T  2311  214758.067343  1.362031  N  -1  -1.000000  -1.000000  0.000000  856.800000  430.268657  37381.097046
C  2322  142759.200000  0.848331  N  -1  -1.000000  -1.000000  0.000000  24235.200000  0.000000  0.000000
T  2337  234507.339748  1.421707  N  -1  -1.000000  -1.000000  0.000000  204.000000  537.835822  40557.268691
A  2347  181314.070726  1.087596  N  -1  -1.000000  -1.000000  35359.703289  489.600000  0.000000  0.000000
T  2359  249085.153193  1.470559  N  -1  -1.000000  -1.000000  0.000000  204.000000  501.980100  47479.694069
T  2372  134539.373247  0.787996  N  -1  -1.000000  -1.000000  0.000000  0.000000  322.701493  25327.932857
A  2382  140419.171866  0.823426  N  -1  -1.000000  -1.000000  26437.842006  0.000000  250.990050  0.000000
A  2394  146354.940801  0.859481  N  -1  -1.000000  -1.000000  24325.727906  0.000000  896.393036  0.000000
G  2407  120044.955402  0.696837  N  -1  -1.000000  -1.000000  0.000000  0.000000  22373.970182  0.000000
G  2421  308681.905930  1.828530  N  -1  -1.000000  -1.000000  364.157603  0.000000  52923.044855  0.000000
A  2433  181314.070726  0.968318  N  -1  -1.000000  -1.000000  34594.972322  0.000000  35.855721  0.000000
A  2444  139144.620254  0.756624  N  -1  -1.000000  -1.000000  29496.765874  0.000000  215.134329  0.000000
A  2457  135066.055096  0.735892  N  -1  -1.000000  -1.000000  25891.605601  0.000000  717.114429  0.000000
G  2469  146614.044994  0.844568  N  -1  -1.000000  -1.000000  546.236405  0.000000  27895.751285  0.000000
A  2481  243949.178509  1.433929  N  -1  -1.000000  -1.000000  44937.048258  0.000000  0.000000  0.000000
A  2493  144024.332139  0.849136  N  -1  -1.000000  -1.000000  28003.719700  0.000000  0.000000  81.440299
A  2504  137760.821361  0.807691  N  -1  -1.000000  -1.000000  25563.863758  0.000000  0.000000  0.000000
A  2516  138124.978965  0.811090  N  -1  -1.000000  -1.000000  26292.178965  0.000000  0.000000  0.000000
T  2528  137267.623249  0.809970  N  -1  -1.000000  -1.000000  0.000000  326.400000  0.000000  25857.294798
C  2539  141331.200000  0.825558  N  -1  -1.000000  -1.000000  327.741843  23582.400000  0.000000  0.000000
A  2550  144825.478867  0.937626  N  -1  -1.000000  -1.000000  27894.472419  0.000000  0.000000  40.720149
T  2563  256129.739020  1.698351  N  -1  -1.000000  -1.000000  0.000000  775.200000  394.412936  43041.197797
C  2575  111261.600000  0.684647  N  -1  -1.000000  -1.000000  0.000000  21297.600000  0.000000  0.000000
C  2588  244147.200000  1.524692  N  -1  -1.000000  -1.000000  0.000000  46022.400000  0.000000  692.242538
C  2600  173114.400000  1.019026  N  -1  -1.000000  -1.000000  0.000000  28764.000000  0.000000  2198.888062
T  2614  310083.936826  1.904707  N  -1  -1.000000  -1.000000  0.000000  0.000000  250.990050  58596.294825
T  2627  190040.936726  1.059286  N  -1  -1.000000  -1.000000  0.000000  0.000000  0.000000  36851.735105
T  2639  186783.324783  1.011648  N  -1  -1.000000  -1.000000  36.415760  0.000000  0.000000  31558.115698
A  2650  157279.668903  0.829978  N  -1  -1.000000  -1.000000  30407.159883  40.800000  0.000000  0.000000
T  2661  251161.880807  1.311552  N  -1  -1.000000  -1.000000  145.663041  612.000000  179.278607  47520.414219
C  2673  148348.800000  0.732649  N  -1  -1.000000  -1.000000  0.000000  24806.400000  0.000000  0.000000
T  2687  198022.085986  0.976271  N  -1  -1.000000  -1.000000  0.000000  0.000000  1721.074629  37381.097046
G  2700  178167.079866  0.904289  N  -1  -1.000000  -1.000000  0.000000  0.000000  32915.552288  0.000000
G  2712  156940.492770  0.770393  N  -1  -1.000000  -1.000000  109.247281  448.800000  25995.398048  0.000000
C  2723  152510.400000  0.782128  N  -1  -1.000000  -1.000000  0.000000  29335.200000  0.000000  0.000000
C  2737  299961.600000  1.554738  N  -1  -1.000000  -1.000000  0.000000  50918.400000  215.134329  0.000000
T  2750  230313.164371  1.200038  N  -1  -1.000000  -1.000000  0.000000  0.000000  1613.507465  38399.100778
T  2763  160111.626999  0.817109  N  -1  -1.000000  -1.000000  0.000000  0.000000  1505.940301  30336.511219
G  2775  173469.980357  0.897498  N  -1  -1.000000  -1.000000  619.067926  0.000000  29186.557257  0.000000
A  2787  164016.584565  0.841539  N  -1  -1.000000  -1.000000  27566.730576  0.000000  0.000000  0.000000
T  2799  168581.418051  0.905445  N  -1  -1.000000  -1.000000  0.000000  0.000000  537.835822  29196.347039
T  2812  125825.261299  0.668539  N  -1  -1.000000  -1.000000  0.000000  0.000000  1147.383086  23739.847035
G  2825  193154.771431  1.067214  N  -1  -1.000000  -1.000000  582.652165  0.000000  36465.268711  0.000000
A  2836  180622.171280  0.989773  N  -1  -1.000000  -1.000000  30916.980528  0.000000  0.000000  0.000000
A  2848  145408.131032  0.786599  N  -1  -1.000000  -1.000000  27785.225138  0.000000  0.000000  325.761194
T  2861  171065.347158  0.928963  N  -1  -1.000000  -1.000000  36.415760  0.000000  968.104479  29277.787338
G  2874  197385.746561  1.152571  N  -1  -1.000000  -1.000000  691.899446  0.000000  33811.945324  0.000000
A  2885  230584.594464  1.372821  N  -1  -1.000000  -1.000000  39620.347248  0.000000  0.000000  0.000000
A  2897  154621.318398  0.883493  N  -1  -1.000000  -1.000000  25745.942559  0.000000  0.000000  1140.164180
T  2910  158116.339684  0.913299  N  -1  -1.000000  -1.000000  0.000000  0.000000  1183.238808  29847.869428
G  2923  244141.607327  1.415014  N  -1  -1.000000  -1.000000  0.000000  122.400000  40588.676677  0.000000
C  2933  231988.800000  1.288164  N  -1  -1.000000  -1.000000  0.000000  37740.000000  0.000000  0.000000
T  2949  244687.377070  1.283041  N  -1  -1.000000  -1.000000  0.000000  326.400000  0.000000  41453.111975
C  2960  148063.200000  0.755956  N  -1  -1.000000  -1.000000  473.404884  24602.400000  0.000000  0.000000
A  2972  179456.866949  0.931729  N  -1  -1.000000  -1.000000  30698.485965  0.000000  0.000000  0.000000
C  2982  265118.400000  1.352568  N  -1  -1.000000  -1.000000  0.000000  45043.200000  322.701493  0.000000
G  2998  113734.348427  0.553677  N  -1  -1.000000  -1.000000  36.415760  0.000000  19326.233860  0.000000
T  3010  124196.455327  0.630275  N  -1  -1.000000  -1.000000  0.000000  0.000000  717.114429  23617.686587
G  3023  137721.826075  0.738802  N  -1  -1.000000  -1.000000  109.247281  0.000000  25816.119441  0.000000
T  3035  115604.503828  0.625828  N  -1  -1.000000  -1.000000  0.000000  0.000000  107.567164  19260.630613
C  3047  114158.400000  0.632557  N  -1  -1.000000  -1.000000  655.483686  19665.600000  0.000000  0.000000
A  3059  162122.965028  0.968054  N  -1  -1.000000  -1.000000  27930.888180  0.000000  0.000000  244.320896
T  3071  225589.627054  1.405662  N  -1  -1.000000  -1.000000  254.910322  0.000000  250.990050  38480.541077
C  3083  124317.600000  0.783959  N  -1  -1.000000  -1.000000  0.000000  21297.600000  0.000000  122.160448
T  3097  181611.865823  1.162672  N  -1  -1.000000  -1.000000  0.000000  0.000000  968.104479  30214.350771
G  3111  149482.502709  0.955663  N  -1  -1.000000  -1.000000  801.146727  0.000000  25314.139341  0.000000
A  3123  177745.326213  1.227065  N  -1  -1.000000  -1.000000  30188.665321  0.000000  286.845772  0.000000
A  3135  132007.131228  0.872745  N  -1  -1.000000  -1.000000  25054.043113  0.000000  0.000000  0.000000
A  3147  126253.441094  0.830417  N  -1  -1.000000  -1.000000  23852.323022  0.000000  0.000000  0.000000
C  3156  223135.200000  1.478800  N  -1  -1.000000  -1.000000  0.000000  42105.600000  0.000000  0.000000
C  3170  257366.400000  1.592196  N  -1  -1.000000  -1.000000  0.000000  43656.000000  0.000000  285.041045
T  3184  229010.119594  1.301466  N  -1  -1.000000  -1.000000  0.000000  0.000000  501.980100  39294.944063
T  3196  181896.906868  0.995866  N  -1  -1.000000  -1.000000  0.000000  0.000000  466.124379  29929.309726
C  3208  113709.600000  0.637805  N  -1  -1.000000  -1.000000  0.000000  19380.000000  394.412936  40.720149
T  3221  190488.858368  1.074861  N  -1  -1.000000  -1.000000  0.000000  0.000000  609.547265  35793.011224
T  3233  212966.380775  1.195704  N  -1  -1.000000  -1.000000  0.000000  0.000000  501.980100  34734.287342
A  3245  215581.301205  1.168729  N  -1  -1.000000  -1.000000  36743.502182  0.000000  0.000000  0.000000
C  3254  297676.800000  1.581356  N  -1  -1.000000  -1.000000  109.247281  50061.600000  0.000000  325.761194
T  3269  258613.668126  1.262710  N  -1  -1.000000  -1.000000  0.000000  163.200000  752.970150  43937.041081
C  3280  119421.600000  0.547694  N  -1  -1.000000  -1.000000  0.000000  22195.200000  35.855721  0.000000
C  3293  220891.200000  1.063648  N  -1  -1.000000  -1.000000  291.326083  36760.800000  0.000000  0.000000
A  3305  168750.633409  0.827105  N  -1  -1.000000  -1.000000  27930.888180  0.000000  143.422886  0.000000
C  3314  255163.200000  1.288705  N  -1  -1.000000  -1.000000  436.989124  42840.000000  0.000000  0.000000
A  3328  181532.565288  0.884117  N  -1  -1.000000  -1.000000  29423.934354  0.000000  322.701493  0.000000
G  3340  104555.283737  0.492933  N  -1  -1.000000  -1.000000  0.000000  0.000000  17605.159230  203.600746
T  3354  92516.179182  0.454591  N  -1  -1.000000  -1.000000  0.000000  0.000000  215.134329  15840.138073
C  3365  121747.200000  0.635854  N  -1  -1.000000  -1.000000  0.000000  22684.800000  0.000000  0.000000
C  3378  200695.200000  1.102195  N  -1  -1.000000  -1.000000  0.000000  37658.400000  0.000000  0.000000
C  3390  172298.400000  0.999476  N  -1  -1.000000  -1.000000  327.741843  32354.400000  0.000000  0.000000
A  3403  158954.793878  0.970674  N  -1  -1.000000  -1.000000  26838.415370  0.000000  0.000000  0.000000
C  3411  277725.600000  1.655983  N  -1  -1.000000  -1.000000  837.562488  45532.800000  0.000000  0.000000
A  3426  153674.508629  0.886274  N  -1  -1.000000  -1.000000  25745.942559  0.000000  0.000000  0.000000
C  3435  258100.800000  1.501579  N  -1  -1.000000  -1.000000  109.247281  42146.400000  0.000000  529.361941
T  3451  288868.739047  1.677713  N  -1  -1.000000  -1.000000  0.000000  122.400000  968.104479  48171.936607
C  3462  139250.400000  0.761290  N  -1  -1.000000  -1.000000  0.000000  23011.200000  0.000000  0.000000
A  3475  148212.144578  0.795201  N  -1  -1.000000  -1.000000  24762.717030  0.000000  322.701493  40.720149
G  3487  100324.308606  0.522651  N  -1  -1.000000  -1.000000  0.000000  0.000000  15238.681615  122.160448
T  3501  114342.179200  0.602402  N  -1  -1.000000  -1.000000  0.000000  0.000000  968.104479  17713.264940
A  3513  91731.300293  0.506313  N  -1  -1.000000  -1.000000  15622.361185  0.000000  932.248758  0.000000
G  3525  82683.293655  0.477611  N  -1  -1.000000  -1.000000  0.000000  0.000000  14055.442807  0.000000
G  3538  211082.632154  1.275491  N  -1  -1.000000  -1.000000  0.000000  0.000000  34780.049803  0.000000
G  3551  166478.114675  1.048172  N  -1  -1.000000  -1.000000  0.000000  0.000000  26927.646806  325.761194
T  3564  89299.287388  0.557746  N  -1  -1.000000  -1.000000  0.000000  0.000000  286.845772  14862.854490
A  3575  91112.232367  0.636138  N  -1  -1.000000  -1.000000  17006.160078  0.000000  0.000000  0.000000
A  3587  123558.674829  1.000867  N  -1  -1.000000  -1.000000  23087.592055  0.000000  0.000000  325.761194
T  3600  145900.294898  1.197058  N  -1  -1.000000  -1.000000  0.000000  938.400000  322.701493  23780.567184
C  3612  149980.800000  1.232875  N  -1  -1.000000  -1.000000  182.078802  23052.000000  0.000000  0.000000
A  3624  153128.272224  1.209383  N  -1  -1.000000  -1.000000  23706.659980  0.000000  1326.661694  0.000000
G  3638  96200.900640  0.737197  N  -1  -1.000000  -1.000000  0.000000  81.600000  14593.278629  0.000000
C  3648  116116.800000  0.886777  N  -1  -1.000000  -1.000000  72.831521  18849.600000  35.855721  0.000000
A  3662  93078.683426  0.693139  N  -1  -1.000000  -1.000000  16969.744318  0.000000  0.000000  0.000000
A  3674  93115.099186  0.760214  N  -1  -1.000000  -1.000000  17333.901921  0.000000  0.000000  0.000000
A  3687  138744.046890  1.204908  N  -1  -1.000000  -1.000000  25855.189840  0.000000  0.000000  0.000000
A  3699  126471.935656  1.053112  N  -1  -1.000000  -1.000000  20866.230674  938.400000  0.000000  285.041045
C  3709  223176.000000  1.805199  N  -1  -1.000000  -1.000000  0.000000  37699.200000  0.000000  0.000000
C  3722  230560.800000  1.725867  N  -1  -1.000000  -1.000000  0.000000  37454.400000  0.000000  0.000000
C  3735  168871.200000  1.188754  N  -1  -1.000000  -1.000000  0.000000  27744.000000  0.000000  1058.723881
T  3750  204863.071066  1.423190  N  -1  -1.000000  -1.000000  0.000000  938.400000  1147.383086  34164.205252
G  3763  130478.970343  0.874994  N  -1  -1.000000  -1.000000  1602.293455  0.000000  21836.134361  0.000000
A  3776  147556.660892  0.967282  N  -1  -1.000000  -1.000000  24799.132791  0.000000  0.000000  0.000000
A  3787  128074.229111  0.822615  N  -1  -1.000000  -1.000000  20465.657310  0.000000  179.278607  0.000000
G  3799  73504.228965  0.461736  N  -1  -1.000000  -1.000000  1238.135852  0.000000  12370.223899  0.000000
A  3812  266053.545034  1.692128  N  -1  -1.000000  -1.000000  40020.920612  571.200000  35.855721  0.000000
C  3821  235946.400000  1.388238  N  -1  -1.000000  -1.000000  837.562488  39372.000000  0.000000  447.921642
C  3834  223176.000000  1.233640  N  -1  -1.000000  -1.000000  0.000000  36148.800000  0.000000  0.000000
C  3847  170217.600000  0.940904  N  -1  -1.000000  -1.000000  145.663041  31660.800000  0.000000  610.802239
A  3860  140419.171866  0.802973  N  -1  -1.000000  -1.000000  23451.749658  0.000000  215.134329  0.000000
A  3871  124760.394920  0.725229  N  -1  -1.000000  -1.000000  19992.252426  0.000000  0.000000  40.720149
A  3884  126399.104135  0.770638  N  -1  -1.000000  -1.000000  20975.477955  0.000000  0.000000  855.123135
T  3896  135190.895635  0.826296  N  -1  -1.000000  -1.000000  0.000000  81.600000  286.845772  22803.283601
T  3909  129123.593391  0.795223  N  -1  -1.000000  -1.000000  0.000000  0.000000  143.422886  21703.839570
T  3921  115848.824723  0.713008  N  -1  -1.000000  -1.000000  0.000000  734.400000  107.567164  19586.391807
C  3932  109915.200000  0.659306  N  -1  -1.000000  -1.000000  0.000000  17584.800000  0.000000  610.802239
T  3946  209953.089727  1.389500  N  -1  -1.000000  -1.000000  0.000000  693.600000  0.000000  34042.044805
T  3959  152619.119530  1.027735  N  -1  -1.000000  -1.000000  0.000000  0.000000  0.000000  28178.343307
T  3972  168296.377006  1.189839  N  -1  -1.000000  -1.000000  0.000000  40.800000  215.134329  28096.903009
C  3983  134232.000000  0.950298  N  -1  -1.000000  -1.000000  1238.135852  20481.600000  0.000000  0.000000
A  3995  139945.766981  0.995107  N  -1  -1.000000  -1.000000  23415.333898  0.000000  0.000000  366.481344
G  4007  56436.905556  0.397017  N  -1  -1.000000  -1.000000  509.820645  0.000000  9573.477626  40.720149
A  4020  201961.806838  1.494285  N  -1  -1.000000  -1.000000  32592.105503  0.000000  430.268657  40.720149
G  4031  128220.059892  0.904020  N  -1  -1.000000  -1.000000  145.663041  0.000000  20581.184110  203.600746
G  4045  191254.418194  1.349305  N  -1  -1.000000  -1.000000  0.000000  0.000000  28541.154271  366.481344
C  4055  161731.200000  1.083383  N  -1  -1.000000  -1.000000  36.415760  25948.800000  322.701493  40.720149
A  4069  101053.734940  0.654217  N  -1  -1.000000  -1.000000  16751.249756  0.000000  0.000000  814.402986
T  4082  183362.832243  1.277121  N  -1  -1.000000  -1.000000  0.000000  81.600000  1183.238808  27934.022411
G  4095  154430.592269  1.053059  N  -1  -1.000000  -1.000000  946.809769  0.000000  25529.273670  0.000000
G  4107  132845.447958  0.914517  N  -1  -1.000000  -1.000000  0.000000  0.000000  21370.009982  0.000000
T  4121  56926.768704  0.392262  N  -1  -1.000000  -1.000000  0.000000  0.000000  35.855721  9732.115680
T  4134  100578.768741  0.735105  N  -1  -1.000000  -1.000000  0.000000  408.000000  394.412936  16450.940312
C  4146  116728.800000  0.826477  N  -1  -1.000000  -1.000000  254.910322  19461.600000  179.278607  0.000000
A  4157  156988.342820  1.182914  N  -1  -1.000000  -1.000000  26000.852882  0.000000  0.000000  0.000000
G  4170  44712.084643  0.329759  N  -1  -1.000000  -1.000000  473.404884  0.000000  7422.134339  0.000000
C  4182  99307.200000  0.821156  N  -1  -1.000000  -1.000000  109.247281  16442.400000  0.000000  0.000000
A  4195  95227.213286  0.830276  N  -1  -1.000000  -1.000000  15768.024227  0.000000  215.134329  0.000000
A  4206  82445.281407  0.722502  N  -1  -1.000000  -1.000000  13328.168284  163.200000  107.567164  0.000000
C  4218  220075.200000  2.115720  N  -1  -1.000000  -1.000000  0.000000  32884.800000  0.000000  0.000000
T  4233  177824.891939  1.608060  N  -1  -1.000000  -1.000000  0.000000  0.000000  824.681593  26916.018679
G  4246  184047.418183  1.599280  N  -1  -1.000000  -1.000000  0.000000  40.800000  27608.905514  0.000000
T  4258  84697.910518  0.662772  N  -1  -1.000000  -1.000000  36.415760  0.000000  0.000000  12908.287324
A  4270  85030.800391  0.673749  N  -1  -1.000000  -1.000000  12709.100358  285.600000  0.000000  0.000000
C  4281  257121.600000  2.089814  N  -1  -1.000000  -1.000000  72.831521  42432.000000  0.000000  0.000000
T  4295  224734.503919  1.689111  N  -1  -1.000000  -1.000000  0.000000  0.000000  215.134329  33268.361968
A  4306  141220.318593  0.934917  N  -1  -1.000000  -1.000000  23451.749658  0.000000  0.000000  0.000000
A  4318  108810.291892  0.700905  N  -1  -1.000000  -1.000000  17734.475285  0.000000  0.000000  0.000000
T  4331  135964.578472  0.868224  N  -1  -1.000000  -1.000000  0.000000  0.000000  394.412936  21866.720167
A  4342  109902.764702  0.678610  N  -1  -1.000000  -1.000000  17880.138326  0.000000  143.422886  0.000000
T  4355  168377.817305  1.115561  N  -1  -1.000000  -1.000000  0.000000  408.000000  71.711443  24961.451513
C  4368  115668.000000  0.771167  N  -1  -1.000000  -1.000000  400.573364  17462.400000  0.000000  0.000000
A  4379  134046.413807  0.936387  N  -1  -1.000000  -1.000000  22432.108369  163.200000  71.711443  40.720149
T  4392  202745.623303  1.369091  N  -1  -1.000000  -1.000000  0.000000  0.000000  824.681593  30336.511219
A  4404  140091.430023  0.876343  N  -1  -1.000000  -1.000000  23378.918137  0.000000  71.711443  0.000000
T  4416  165608.847153  1.117799  N  -1  -1.000000  -1.000000  0.000000  0.000000  466.124379  24798.570916
T  4430  91661.056047  0.644395  N  -1  -1.000000  -1.000000  0.000000  0.000000  824.681593  15229.335834
G  4443  126427.273819  0.920893  N  -1  -1.000000  -1.000000  1529.461934  0.000000  20115.059731  0.000000
A  4455  127127.419342  0.914261  N  -1  -1.000000  -1.000000  21193.972517  0.000000  0.000000  0.000000
A  4467  127491.576946  0.922744  N  -1  -1.000000  -1.000000  20392.825790  734.400000  0.000000  0.000000
C  4478  226195.200000  1.616551  N  -1  -1.000000  -1.000000  364.157603  33292.800000  0.000000  0.000000
T  4493  173223.515070  1.188854  N  -1  -1.000000  -1.000000  0.000000  81.600000  466.124379  28463.384352
T  4506  97606.197843  0.644428  N  -1  -1.000000  -1.000000  0.000000  0.000000  430.268657  17876.145537
T  4518  122730.529953  0.830282  N  -1  -1.000000  -1.000000  0.000000  0.000000  860.537315  19464.231360
G  4531  107423.741453  0.768321  N  -1  -1.000000  -1.000000  327.741843  0.000000  19505.512467  0.000000
G  4544  95376.219047  0.698473  N  -1  -1.000000  -1.000000  582.652165  0.000000  15704.805993  0.000000
A  4557  153128.272224  1.182218  N  -1  -1.000000  -1.000000  22723.434451  0.000000  0.000000  0.000000
T  4568  151193.914305  1.114399  N  -1  -1.000000  -1.000000  0.000000  367.200000  179.278607  22314.641810
T  4582  91335.294852  0.661133  N  -1  -1.000000  -1.000000  0.000000  652.800000  0.000000  15310.776132
C  4593  101551.200000  0.754632  N  -1  -1.000000  -1.000000  254.910322  16687.200000  0.000000  81.440299
C  4606  193596.000000  1.466899  N  -1  -1.000000  -1.000000  400.573364  28804.800000  0.000000  0.000000
A  4616  121992.797134  0.947764  N  -1  -1.000000  -1.000000  19446.016021  40.800000  0.000000  1018.003732
T  4629  186457.563588  1.508637  N  -1  -1.000000  -1.000000  0.000000  40.800000  824.681593  30743.712712
T  4643  134172.891903  1.012790  N  -1  -1.000000  -1.000000  0.000000  0.000000  394.412936  19912.153002
A  4654  122611.865060  0.917597  N  -1  -1.000000  -1.000000  18535.622012  0.000000  0.000000  40.720149
T  4666  195212.395685  1.444503  N  -1  -1.000000  -1.000000  0.000000  0.000000  71.711443  28789.145546
T  4680  109007.839643  0.751130  N  -1  -1.000000  -1.000000  0.000000  40.800000  215.134329  18161.186582
C  4692  115382.400000  0.819983  N  -1  -1.000000  -1.000000  254.910322  17217.600000  107.567164  0.000000
G  4706  75332.870758  0.549346  N  -1  -1.000000  -1.000000  218.494562  326.400000  10254.736334  0.000000
C  4716  105712.800000  0.779985  N  -1  -1.000000  -1.000000  873.978248  15626.400000  71.711443  0.000000
T  4731  222291.294962  1.635121  N  -1  -1.000000  -1.000000  0.000000  571.200000  394.412936  33064.761222
C  4742  104570.400000  0.753294  N  -1  -1.000000  -1.000000  619.067926  18890.400000  0.000000  0.000000
C  4755  157161.600000  1.146535  N  -1  -1.000000  -1.000000  1165.304331  25296.000000  0.000000  0.000000
C  4766  157651.200000  1.175224  N  -1  -1.000000  -1.000000  801.146727  24765.600000  0.000000  0.000000
A  4778  126690.430218  0.928179  N  -1  -1.000000  -1.000000  20319.994269  122.400000  0.000000  81.440299
C  4788  201756.000000  1.473733  N  -1  -1.000000  -1.000000  619.067926  30028.800000  0.000000  203.600746
T  4803  197126.242702  1.433065  N  -1  -1.000000  -1.000000  109.247281  0.000000  1183.238808  29562.828383
G  4816  165653.433081  1.131764  N  -1  -1.000000  -1.000000  1383.798893  0.000000  22589.104511  0.000000
A  4829  110266.922305  0.728341  N  -1  -1.000000  -1.000000  16314.260632  0.000000  0.000000  122.160448
T  4840  147569.821019  0.952752  N  -1  -1.000000  -1.000000  291.326083  0.000000  322.701493  19830.712703
A  4852  90820.906285  0.570936  N  -1  -1.000000  -1.000000  13182.505243  0.000000  430.268657  0.000000
G  4865  100718.721542  0.690201  N  -1  -1.000000  -1.000000  364.157603  0.000000  14987.691565  0.000000
T  4878  61161.664230  0.420235  N  -1  -1.000000  -1.000000  691.899446  0.000000  752.970150  9202.753739
G  4891  166262.980346  1.223048  N  -1  -1.000000  -1.000000  254.910322  408.000000  22087.124411  0.000000
T  4903  60876.623185  0.444996  N  -1  -1.000000  -1.000000  0.000000  0.000000  143.422886  10057.876874
T  4917  75739.477675  0.581621  N  -1  -1.000000  -1.000000  0.000000  0.000000  645.402986  11279.481353
C  4928  100123.200000  0.851245  N  -1  -1.000000  -1.000000  182.078802  14484.000000  0.000000  40.720149
T  4942  147488.380720  1.366653  N  -1  -1.000000  -1.000000  0.000000  0.000000  107.567164  23943.447781
T  4954  121061.003832  1.140978  N  -1  -1.000000  -1.000000  0.000000  0.000000  107.567164  18975.589568
T  4967  110066.563525  1.026910  N  -1  -1.000000  -1.000000  0.000000  0.000000  824.681593  17753.985089
G  4980  118861.716594  1.149178  N  -1  -1.000000  -1.000000  691.899446  0.000000  17461.736344  0.000000
A  4992  113107.351612  1.064680  N  -1  -1.000000  -1.000000  16824.081276  0.000000  537.835822  0.000000
T  5003  123137.731446  1.145735  N  -1  -1.000000  -1.000000  0.000000  693.600000  0.000000  18039.026134
C  5016  103101.600000  0.907006  N  -1  -1.000000  -1.000000  0.000000  16768.800000  0.000000  0.000000
C  5029  201144.000000  1.873610  N  -1  -1.000000  -1.000000  145.663041  29457.600000  0.000000  0.000000
A  5039  134264.908369  1.106125  N  -1  -1.000000  -1.000000  17807.306806  1183.200000  0.000000  0.000000
C  5050  145411.200000  1.142850  N  -1  -1.000000  -1.000000  327.741843  23704.800000  0.000000  0.000000
C  5064  182865.600000  1.387822  N  -1  -1.000000  -1.000000  0.000000  26438.400000  0.000000  40.720149
T  5078  146348.216540  1.081640  N  -1  -1.000000  -1.000000  0.000000  326.400000  717.114429  23739.847035
T  5091  133521.369514  0.968733  N  -1  -1.000000  -1.000000  327.741843  0.000000  501.980100  19627.111957
G  5103  125638.447948  0.896288  N  -1  -1.000000  -1.000000  145.663041  0.000000  18680.830873  0.000000
C  5114  119952.000000  0.851605  N  -1  -1.000000  -1.000000  473.404884  17707.200000  35.855721  0.000000
A  5127  75708.365744  0.534896  N  -1  -1.000000  -1.000000  12308.526994  448.800000  0.000000  0.000000
C  5136  187272.000000  1.368992  N  -1  -1.000000  -1.000000  1201.720091  26928.000000  0.000000  0.000000
T  5152  217649.197943  1.498831  N  -1  -1.000000  -1.000000  0.000000  367.200000  466.124379  29725.708980
A  5163  128256.307913  0.873305  N  -1  -1.000000  -1.000000  17224.654640  0.000000  0.000000  0.000000
G  5176  56078.348342  0.383410  N  -1  -1.000000  -1.000000  0.000000  0.000000  7708.980111  0.000000
T  5189  67351.126922  0.490436  N  -1  -1.000000  -1.000000  0.000000  0.000000  0.000000  10057.876874
C  5201  91596.000000  0.728238  N  -1  -1.000000  -1.000000  0.000000  13178.400000  71.711443  0.000000
T  5215  123748.533685  1.028646  N  -1  -1.000000  -1.000000  0.000000  204.000000  0.000000  20075.033599
T  5227  99845.806053  0.836755  N  -1  -1.000000  -1.000000  0.000000  0.000000  0.000000  17957.585836
T  5239  127657.668017  1.093467  N  -1  -1.000000  -1.000000  0.000000  81.600000  71.711443  19912.153002
T  5252  73174.108270  0.622672  N  -1  -1.000000  -1.000000  0.000000  0.000000  107.567164  13071.167921
T  5265  108274.876956  0.923351  N  -1  -1.000000  -1.000000  0.000000  0.000000  250.990050  15799.417924
A  5275  119625.772712  1.093839  N  -1  -1.000000  -1.000000  17916.554087  0.000000  0.000000  203.600746
T  5287  170128.783724  1.708792  N  -1  -1.000000  -1.000000  0.000000  0.000000  71.711443  25002.171663
C  5300  92616.000000  0.892701  N  -1  -1.000000  -1.000000  0.000000  13586.400000  0.000000  0.000000
T  5313  131241.041154  1.221962  N  -1  -1.000000  -1.000000  0.000000  81.600000  681.258707  19138.470165
G  5327  110471.477776  0.970829  N  -1  -1.000000  -1.000000  145.663041  0.000000  14808.412957  0.000000
A  5338  115838.533637  1.001384  N  -1  -1.000000  -1.000000  17078.991599  0.000000  143.422886  0.000000
T  5349  92271.858286  0.803150  N  -1  -1.000000  -1.000000  0.000000  81.600000  358.557214  13234.048519
T  5363  67432.567220  0.590840  N  -1  -1.000000  -1.000000  0.000000  0.000000  824.681593  10872.279860
G  5376  124562.776304  1.152212  N  -1  -1.000000  -1.000000  546.236405  0.000000  19971.636846  0.000000
G  5389  74221.343394  0.655397  N  -1  -1.000000  -1.000000  109.247281  0.000000  12190.945292  0.000000
A  5401  97157.248584  0.884526  N  -1  -1.000000  -1.000000  15476.698144  0.000000  35.855721  0.000000
A  5412  87324.993292  0.811615  N  -1  -1.000000  -1.000000  13910.820449  0.000000  0.000000  0.000000
T  5425  97036.115753  0.977066  N  -1  -1.000000  -1.000000  0.000000  856.800000  537.835822  14089.171654
C  5437  94207.200000  0.944378  N  -1  -1.000000  -1.000000  0.000000  13790.400000  0.000000  0.000000
A  5448  89327.860111  0.929991  N  -1  -1.000000  -1.000000  14711.967177  122.400000  0.000000  0.000000
T  5461  133684.250112  1.423111  N  -1  -1.000000  -1.000000  0.000000  81.600000  286.845772  21744.559720
T  5474  76024.518720  0.794217  N  -1  -1.000000  -1.000000  0.000000  0.000000  752.970150  13559.809713
T  5487  53261.955268  0.566027  N  -1  -1.000000  -1.000000  0.000000  0.000000  394.412936  9528.514933
T  5500  88403.444104  0.953848  N  -1  -1.000000  -1.000000  0.000000  0.000000  0.000000  12867.567175
A  5510  101672.802866  1.141559  N  -1  -1.000000  -1.000000  15221.787822  0.000000  0.000000  162.880597
T  5522  174974.481489  1.905832  N  -1  -1.000000  -1.000000  0.000000  204.000000  250.990050  25531.533603
A  5533  57609.732856  0.578459  N  -1  -1.000000  -1.000000  9358.850407  0.000000  0.000000  81.440299
A  5545  67405.572387  0.697634  N  -1  -1.000000  -1.000000  12126.448193  0.000000  0.000000  0.000000
A  5557  69153.528883  0.738369  N  -1  -1.000000  -1.000000  11033.975383  0.000000  0.000000  0.000000
T  5571  107704.794866  1.181598  N  -1  -1.000000  -1.000000  0.000000  0.000000  0.000000  15595.817177
A  5581  60158.836079  0.646942  N  -1  -1.000000  -1.000000  10742.649300  0.000000  0.000000  244.320896
A  5593  76509.512472  0.893417  N  -1  -1.000000  -1.000000  12162.863953  0.000000  0.000000  0.000000
T  5607  97239.716499  1.134845  N  -1  -1.000000  -1.000000  0.000000  81.600000  179.278607  14007.731355
T  5621  68613.451550  0.761667  N  -1  -1.000000  -1.000000  0.000000  0.000000  394.412936  10261.477620
G  5634  106814.194188  1.212362  N  -1  -1.000000  -1.000000  0.000000  0.000000  14270.577136  0.000000
A  5645  87689.150895  0.989514  N  -1  -1.000000  -1.000000  14165.730772  0.000000  179.278607  0.000000
A  5657  78221.053207  0.979111  N  -1  -1.000000  -1.000000  12745.516119  367.200000  0.000000  0.000000
C  5668  185925.600000  2.268742  N  -1  -1.000000  -1.000000  0.000000  26846.400000  0.000000  0.000000
A  5680  89000.118268  0.948798  N  -1  -1.000000  -1.000000  13000.426441  816.000000  0.000000  0.000000
C  5691  187598.400000  1.958482  N  -1  -1.000000  -1.000000  72.831521  24765.600000  0.000000  0.000000
G  5706  42704.164242  0.411499  N  -1  -1.000000  -1.000000  0.000000  81.600000  6203.039810  0.000000
A  5718  121774.302572  1.193497  N  -1  -1.000000  -1.000000  19664.510583  0.000000  0.000000  0.000000
A  5731  67733.314230  0.635647  N  -1  -1.000000  -1.000000  12090.032432  0.000000  71.711443  0.000000
A  5743  70755.822338  0.682923  N  -1  -1.000000  -1.000000  11434.548746  0.000000  250.990050  0.000000
G  5754  84117.522513  0.810212  N  -1  -1.000000  -1.000000  72.831521  367.200000  13410.039821  0.000000
G  5768  170099.542541  1.675000  N  -1  -1.000000  -1.000000  0.000000  448.800000  24525.313469  0.000000
A  5780  109247.281016  0.995030  N  -1  -1.000000  -1.000000  15840.855747  0.000000  430.268657  0.000000
G  5792  77125.656831  0.683159  N  -1  -1.000000  -1.000000  0.000000  326.400000  11186.985091  0.000000
T  5805  79607.891857  0.780350  N  -1  -1.000000  -1.000000  0.000000  0.000000  322.701493  10994.440308
A  5815  56845.001889  0.562396  N  -1  -1.000000  -1.000000  8375.624878  0.000000  0.000000  325.761194
T  5828  122160.447863  1.388170  N  -1  -1.000000  -1.000000  0.000000  285.600000  0.000000  17468.944044
T  5842  86123.115743  0.897614  N  -1  -1.000000  -1.000000  36.415760  0.000000  0.000000  12378.925383
A  5851  84484.563986  0.914518  N  -1  -1.000000  -1.000000  13619.494367  0.000000  0.000000  773.682836
A  5864  57609.732856  0.612500  N  -1  -1.000000  -1.000000  10560.570498  0.000000  107.567164  0.000000
T  5877  88322.003805  0.952340  N  -1  -1.000000  -1.000000  0.000000  285.600000  358.557214  12582.526130
G  5891  147976.562408  1.588370  N  -1  -1.000000  -1.000000  0.000000  0.000000  19505.512467  40.720149
T  5903  54890.761240  0.603525  N  -1  -1.000000  -1.000000  0.000000  448.800000  286.845772  7981.149260
C  5915  84048.000000  0.982850  N  -1  -1.000000  -1.000000  400.573364  10975.200000  0.000000  0.000000
A  5926  80915.819472  0.938624  N  -1  -1.000000  -1.000000  11507.380267  408.000000  0.000000  0.000000
G  5940  58229.691629  0.674442  N  -1  -1.000000  -1.000000  36.415760  0.000000  8461.950261  0.000000
T  5953  42878.317200  0.495840  N  -1  -1.000000  -1.000000  0.000000  204.000000  0.000000  6881.705230
T  5966  56926.768704  0.724740  N  -1  -1.000000  -1.000000  0.000000  122.400000  0.000000  8917.712694
T  5978  48742.018697  0.644495  N  -1  -1.000000  -1.000000  0.000000  163.200000  0.000000  8510.511201
T  5990  98664.921724  1.369320  N  -1  -1.000000  -1.000000  72.831521  122.400000  609.547265  12908.287324
A  6000  88381.050342  1.160473  N  -1  -1.000000  -1.000000  13837.988929  0.000000  0.000000  570.082090
A  6012  73450.588603  0.964356  N  -1  -1.000000  -1.000000  11507.380267  0.000000  0.000000  0.000000
G  6025  55361.233913  0.805690  N  -1  -1.000000  -1.000000  1638.709215  0.000000  7027.721403  0.000000
A  6039  160702.750374  2.337160  N  -1  -1.000000  -1.000000  20793.399153  0.000000  788.825872  0.000000
G  6050  68341.005076  0.894219  N  -1  -1.000000  -1.000000  1128.888570  0.000000  10685.004991  0.000000
G  6064  123881.517597  1.648066  N  -1  -1.000000  -1.000000  254.910322  0.000000  17282.457737  0.000000
T  6076  52406.832133  0.641195  N  -1  -1.000000  -1.000000  0.000000  0.000000  1003.960200  6433.783587
G  6089  102152.950400  1.235434  N  -1  -1.000000  -1.000000  0.000000  163.200000  13123.194049  325.761194
T  6101  50778.026162  0.582260  N  -1  -1.000000  -1.000000  36.415760  244.800000  501.980100  7329.626872
A  6112  51127.727515  0.584905  N  -1  -1.000000  -1.000000  6846.162944  693.600000  0.000000  244.320896
C  6123  186415.200000  2.255249  N  -1  -1.000000  -1.000000  0.000000  24439.200000  0.000000  0.000000
T  6138  111817.529944  1.209338  N  -1  -1.000000  -1.000000  0.000000  448.800000  0.000000  17672.544791
T  6151  79078.529917  0.821182  N  -1  -1.000000  -1.000000  0.000000  244.800000  250.990050  12501.085831
C  6163  55936.800000  0.566907  N  -1  -1.000000  -1.000000  0.000000  7221.600000  143.422886  81.440299
T  6176  103103.417996  1.169058  N  -1  -1.000000  -1.000000  0.000000  285.600000  286.845772  14781.414191
C  6188  63240.000000  0.689867  N  -1  -1.000000  -1.000000  0.000000  8160.000000  0.000000  407.201493
T  6200  144393.649374  1.686729  N  -1  -1.000000  -1.000000  0.000000  571.200000  0.000000  19871.432852
T  6214  67676.888116  0.713858  N  -1  -1.000000  -1.000000  0.000000  81.600000  179.278607  11035.160457
G  6225  95878.199147  1.049492  N  -1  -1.000000  -1.000000  0.000000  40.800000  13123.194049  81.440299
G  6238  52241.786147  0.544941  N  -1  -1.000000  -1.000000  72.831521  0.000000  8390.238818  0.000000
A  6251  77711.232563  0.809676  N  -1  -1.000000  -1.000000  11106.806903  0.000000  179.278607  0.000000
G  6262  54572.408041  0.641215  N  -1  -1.000000  -1.000000  910.394008  0.000000  7207.000011  0.000000
A  6275  126144.193813  1.589052  N  -1  -1.000000  -1.000000  16168.597590  0.000000  215.134329  81.440299
G  6287  93045.597153  1.106502  N  -1  -1.000000  -1.000000  1456.630414  0.000000  12190.945292  0.000000
A  6299  113944.914100  1.297767  N  -1  -1.000000  -1.000000  15367.450863  0.000000  107.567164  0.000000
A  6310  58556.542625  0.658791  N  -1  -1.000000  -1.000000  12235.695474  0.000000  0.000000  122.160448
A  6322  65329.874048  0.738887  N  -1  -1.000000  -1.000000  11143.222664  0.000000  0.000000  0.000000
A  6334  53786.078020  0.668066  N  -1  -1.000000  -1.000000  11070.391143  0.000000  0.000000  0.000000
A  6347  61615.466493  0.778749  N  -1  -1.000000  -1.000000  9941.502572  652.800000  0.000000  0.000000
C  6357  141494.400000  1.869275  N  -1  -1.000000  -1.000000  582.652165  18645.600000  0.000000  0.000000
A  6369  74652.308694  0.882206  N  -1  -1.000000  -1.000000  10633.402019  938.400000  0.000000  0.000000
C  6379  121257.600000  1.438164  N  -1  -1.000000  -1.000000  655.483686  17095.200000  0.000000  0.000000
T  6395  123789.253835  1.360580  N  -1  -1.000000  -1.000000  36.415760  81.600000  250.990050  16165.899267
G  6407  79312.855839  0.873998  N  -1  -1.000000  -1.000000  619.067926  0.000000  10254.736334  81.440299
A  6419  74360.982612  0.832021  N  -1  -1.000000  -1.000000  10123.581374  0.000000  179.278607  0.000000
A  6431  65657.615891  0.768685  N  -1  -1.000000  -1.000000  11325.301465  0.000000  0.000000  0.000000
A  6443  59284.857831  0.688353  N  -1  -1.000000  -1.000000  9504.513448  979.200000  0.000000  0.000000
C  6453  134232.000000  1.569577  N  -1  -1.000000  -1.000000  364.157603  16972.800000  0.000000  366.481344
T  6468  113446.335916  1.212477  N  -1  -1.000000  -1.000000  0.000000  652.800000  0.000000  15799.417924
T  6480  64134.235128  0.649468  N  -1  -1.000000  -1.000000  0.000000  530.400000  0.000000  11116.600756
T  6493  106238.869492  1.167296  N  -1  -1.000000  -1.000000  36.415760  0.000000  0.000000  13681.970161
A  6503  80114.672745  0.850732  N  -1  -1.000000  -1.000000  10779.065060  0.000000  0.000000  895.843284
A  6516  76946.501596  0.854418  N  -1  -1.000000  -1.000000  10706.233540  0.000000  0.000000  0.000000
G  6528  47401.263752  0.555226  N  -1  -1.000000  -1.000000  291.326083  0.000000  6274.751253  0.000000
T  6541  55135.082136  0.670892  N  -1  -1.000000  -1.000000  182.078802  81.600000  0.000000  7411.067170
A  6551  49561.849821  0.617523  N  -1  -1.000000  -1.000000  6518.421101  163.200000  0.000000  325.761194
G  6564  43887.403050  0.558012  N  -1  -1.000000  -1.000000  72.831521  40.800000  5808.626874  40.720149
C  6575  79029.600000  1.024897  N  -1  -1.000000  -1.000000  0.000000  9506.400000  71.711443  40.720149
T  6590  110148.003823  1.538604  N  -1  -1.000000  -1.000000  0.000000  122.400000  286.845772  14699.973893
G  6602  71245.318514  0.999798  N  -1  -1.000000  -1.000000  509.820645  204.000000  9107.353247  0.000000
C  6613  72542.400000  1.007941  N  -1  -1.000000  -1.000000  764.730967  8772.000000  430.268657  0.000000
A  6625  53167.010094  0.775016  N  -1  -1.000000  -1.000000  8120.714556  0.000000  0.000000  0.000000
A  6636  46794.252035  0.710010  N  -1  -1.000000  -1.000000  8047.883035  0.000000  0.000000  0.000000
A  6649  59503.352393  0.946131  N  -1  -1.000000  -1.000000  10305.660176  0.000000  0.000000  0.000000
A  6661  59139.194790  0.922588  N  -1  -1.000000  -1.000000  9358.850407  0.000000  35.855721  0.000000
G  6673  61958.686659  0.960572  N  -1  -1.000000  -1.000000  400.573364  122.400000  8031.681604  0.000000
T  6686  48049.776159  0.730889  N  -1  -1.000000  -1.000000  0.000000  0.000000  250.990050  6555.944035
T  6699  45606.567202  0.689361  N  -1  -1.000000  -1.000000  0.000000  0.000000  430.268657  6474.503737
G  6711  77340.791159  1.231238  N  -1  -1.000000  -1.000000  36.415760  0.000000  9286.631855  0.000000
T  6722  26590.257485  0.446634  N  -1  -1.000000  -1.000000  0.000000  0.000000  609.547265  4234.895526
T  6735  48456.977652  0.879928  N  -1  -1.000000  -1.000000  0.000000  40.800000  0.000000  6311.623140
G  6748  84368.512563  1.602116  N  -1  -1.000000  -1.000000  109.247281  204.000000  10147.169169  0.000000
C  6758  67401.600000  1.208329  N  -1  -1.000000  -1.000000  0.000000  8853.600000  932.248758  0.000000
T  6773  119920.839652  2.073264  N  -1  -1.000000  -1.000000  182.078802  0.000000  35.855721  15636.537326
A  6782  63763.996353  0.998132  N  -1  -1.000000  -1.000000  7865.804233  0.000000  0.000000  2402.488808
T  6795  111573.209048  1.733963  N  -1  -1.000000  -1.000000  0.000000  367.200000  0.000000  14455.652997
C  6807  68911.200000  0.994286  N  -1  -1.000000  -1.000000  0.000000  8200.800000  0.000000  488.641791
T  6820  89217.847089  1.249665  N  -1  -1.000000  -1.000000  0.000000  530.400000  0.000000  12134.604488
T  6834  79159.970215  1.044954  N  -1  -1.000000  -1.000000  0.000000  0.000000  250.990050  10302.197770
G  6846  82037.890669  1.080349  N  -1  -1.000000  -1.000000  0.000000  0.000000  10613.293548  0.000000
T  6857  30051.470174  0.368815  N  -1  -1.000000  -1.000000  0.000000  0.000000  932.248758  4275.615675
G  6870  74149.631951  0.931053  N  -1  -1.000000  -1.000000  0.000000  0.000000  10039.602005  40.720149
G  6883  53389.169233  0.679089  N  -1  -1.000000  -1.000000  72.831521  0.000000  9322.487576  0.000000
G  6895  52277.641869  0.677018  N  -1  -1.000000  -1.000000  145.663041  0.000000  8246.815933  0.000000
A  6907  107426.492999  1.524792  N  -1  -1.000000  -1.000000  12854.763400  1101.600000  35.855721  0.000000
C  6917  118605.600000  1.585224  N  -1  -1.000000  -1.000000  1565.877695  15300.000000  0.000000  0.000000
A  6929  69517.686486  0.920487  N  -1  -1.000000  -1.000000  9140.355845  734.400000  0.000000  122.160448
T  6941  83720.626936  1.107660  N  -1  -1.000000  -1.000000  0.000000  326.400000  35.855721  11442.361950
T  6956  59573.578408  0.793958  N  -1  -1.000000  -1.000000  0.000000  0.000000  35.855721  8429.070903
G  6968  67229.477712  0.920007  N  -1  -1.000000  -1.000000  36.415760  0.000000  8677.084590  0.000000
A  6979  58775.037187  0.820948  N  -1  -1.000000  -1.000000  7792.972712  0.000000  394.412936  40.720149
T  6991  57741.171690  0.775398  N  -1  -1.000000  -1.000000  0.000000  0.000000  0.000000  9039.873142
T  7004  60673.022439  0.833127  N  -1  -1.000000  -1.000000  327.741843  0.000000  0.000000  8429.070903
A  7012  54441.561706  0.740157  N  -1  -1.000000  -1.000000  7720.141192  163.200000  0.000000  2239.608211
T  7025  124115.015029  1.682449  N  -1  -1.000000  -1.000000  72.831521  244.800000  0.000000  16125.179118
A  7035  50362.996548  0.667596  N  -1  -1.000000  -1.000000  6736.915663  0.000000  0.000000  1995.287315
T  7047  87466.880670  1.274748  N  -1  -1.000000  -1.000000  0.000000  204.000000  0.000000  12012.444040
T  7061  51510.988849  0.731587  N  -1  -1.000000  -1.000000  546.236405  0.000000  143.422886  8266.190305
A  7071  78111.805926  1.162569  N  -1  -1.000000  -1.000000  7538.062390  0.000000  0.000000  366.481344
G  7083  16099.218929  0.233177  N  -1  -1.000000  -1.000000  473.404884  40.800000  3334.582094  0.000000
G  7097  75189.447873  1.176126  N  -1  -1.000000  -1.000000  0.000000  0.000000  11437.975141  0.000000
G  7111  62532.378202  0.953656  N  -1  -1.000000  -1.000000  0.000000  0.000000  8354.383097  0.000000
T  7123  29847.869428  0.451896  N  -1  -1.000000  -1.000000  0.000000  0.000000  609.547265  3909.134332
T  7137  39335.664212  0.624695  N  -1  -1.000000  -1.000000  0.000000  0.000000  107.567164  5049.298512
G  7149  65974.527461  1.073503  N  -1  -1.000000  -1.000000  327.741843  0.000000  7744.835832  0.000000
A  7160  52074.537284  0.935866  N  -1  -1.000000  -1.000000  6627.668382  0.000000  573.691543  0.000000
T  7172  49434.261235  0.885691  N  -1  -1.000000  -1.000000  691.899446  0.000000  107.567164  6067.302244
G  7185  59699.776208  1.147828  N  -1  -1.000000  -1.000000  837.562488  0.000000  6489.885582  0.000000
A  7196  77310.659199  1.463387  N  -1  -1.000000  -1.000000  8302.793357  652.800000  932.248758  0.000000
C  7207  97879.200000  1.855536  N  -1  -1.000000  -1.000000  946.809769  10608.000000  0.000000  0.000000
T  7222  67514.007519  1.108098  N  -1  -1.000000  -1.000000  0.000000  367.200000  143.422886  8714.111948
G  7235  71137.751349  1.182470  N  -1  -1.000000  -1.000000  0.000000  0.000000  8963.930362  81.440299
T  7245  18201.906732  0.298290  N  -1  -1.000000  -1.000000  0.000000  0.000000  1505.940301  2646.809704
G  7258  38186.343340  0.637968  N  -1  -1.000000  -1.000000  254.910322  0.000000  5199.079610  0.000000
T  7271  28789.145546  0.481897  N  -1  -1.000000  -1.000000  0.000000  81.600000  107.567164  3827.694033
C  7282  47164.800000  0.841886  N  -1  -1.000000  -1.000000  436.989124  5181.600000  0.000000  0.000000
A  7293  42278.697753  0.761342  N  -1  -1.000000  -1.000000  6081.431977  612.000000  0.000000  0.000000
T  7305  64785.757517  1.181872  N  -1  -1.000000  -1.000000  0.000000  489.600000  0.000000  8917.712694
T  7318  34775.007492  0.628561  N  -1  -1.000000  -1.000000  0.000000  0.000000  0.000000  7126.026125
T  7331  30499.391816  0.597193  N  -1  -1.000000  -1.000000  0.000000  122.400000  0.000000  4479.216422
C  7343  40759.200000  0.919382  N  -1  -1.000000  -1.000000  0.000000  4610.400000  0.000000  0.000000
T  7355  80096.533649  1.922726  N  -1  -1.000000  -1.000000  0.000000  571.200000  0.000000  8958.432843
C  7366  40963.200000  0.962624  N  -1  -1.000000  -1.000000  254.910322  5222.400000  0.000000  325.761194
A  7377  59831.094236  1.334628  N  -1  -1.000000  -1.000000  7137.489026  571.200000  0.000000  0.000000
T  7388  63156.951545  1.343928  N  -1  -1.000000  -1.000000  327.741843  0.000000  0.000000  8551.231350
T  7403  50940.906759  1.010110  N  -1  -1.000000  -1.000000  0.000000  0.000000  215.134329  6718.824632
G  7414  49086.482660  0.966104  N  -1  -1.000000  -1.000000  0.000000  204.000000  6884.298518  81.440299
C  7424  42799.200000  0.831223  N  -1  -1.000000  -1.000000  0.000000  5018.400000  717.114429  0.000000
A  7436  37034.828264  0.751354  N  -1  -1.000000  -1.000000  4406.307001  40.800000  0.000000  0.000000
G  7447  19326.233860  0.390297  N  -1  -1.000000  -1.000000  218.494562  0.000000  3191.159209  0.000000
G  7460  65113.990146  1.345345  N  -1  -1.000000  -1.000000  72.831521  0.000000  8605.373147  0.000000
G  7471  32879.696566  0.646793  N  -1  -1.000000  -1.000000  473.404884  0.000000  6956.009961  0.000000
G  7485  37361.661747  0.810215  N  -1  -1.000000  -1.000000  327.741843  0.000000  5091.512445  0.000000
A  7497  55825.360599  1.220144  N  -1  -1.000000  -1.000000  7246.736307  0.000000  179.278607  0.000000
A  7510  34558.556561  0.761998  N  -1  -1.000000  -1.000000  6154.263497  0.000000  286.845772  0.000000
G  7522  41520.925435  0.977131  N  -1  -1.000000  -1.000000  655.483686  775.200000  4804.666674  0.000000
C  7533  53080.800000  1.277495  N  -1  -1.000000  -1.000000  0.000000  6691.200000  143.422886  0.000000
T  7547  54076.358254  1.289063  N  -1  -1.000000  -1.000000  0.000000  81.600000  143.422886  6922.425379
G  7559  55397.089634  1.285976  N  -1  -1.000000  -1.000000  72.831521  0.000000  5916.194039  692.242538
T  7569  15921.578371  0.354490  N  -1  -1.000000  -1.000000  0.000000  0.000000  1039.815922  2687.529853
T  7583  20767.276137  0.465910  N  -1  -1.000000  -1.000000  0.000000  204.000000  0.000000  3624.093287
C  7593  36475.200000  0.908724  N  -1  -1.000000  -1.000000  0.000000  4243.200000  0.000000  814.402986
T  7606  57415.410496  1.417718  N  -1  -1.000000  -1.000000  0.000000  530.400000  0.000000  7533.227618
T  7619  45362.246306  1.067250  N  -1  -1.000000  -1.000000  0.000000  0.000000  179.278607  6433.783587
G  7632  50843.413011  1.226397  N  -1  -1.000000  -1.000000  36.415760  0.000000  6059.616924  122.160448
A  7642  36779.917942  0.853639  N  -1  -1.000000  -1.000000  4442.722761  0.000000  322.701493  122.160448
T  7653  44914.324664  1.054032  N  -1  -1.000000  -1.000000  0.000000  204.000000  0.000000  5212.179109
C  7666  43125.600000  1.031829  N  -1  -1.000000  -1.000000  0.000000  5059.200000  0.000000  651.522389
T  7678  45932.328397  1.128553  N  -1  -1.000000  -1.000000  0.000000  652.800000  0.000000  6922.425379
T  7691  45240.085859  1.138009  N  -1  -1.000000  -1.000000  0.000000  612.000000  0.000000  6515.223886
C  7701  30640.800000  0.717826  N  -1  -1.000000  -1.000000  72.831521  3876.000000  0.000000  773.682836
A  7712  30589.238684  0.700416  N  -1  -1.000000  -1.000000  4770.464604  530.400000  0.000000  0.000000
G  7722  10720.860712  0.248834  N  -1  -1.000000  -1.000000  655.483686  0.000000  2545.756223  0.000000
G  7735  57691.855807  1.501810  N  -1  -1.000000  -1.000000  0.000000  0.000000  7027.721403  0.000000
T  7749  25246.492558  0.636768  N  -1  -1.000000  -1.000000  0.000000  0.000000  466.124379  3298.332092
A  7758  13510.247086  0.364274  N  -1  -1.000000  -1.000000  2184.945620  163.200000  0.000000  814.402986
T  7771  70364.417969  2.024224  N  -1  -1.000000  -1.000000  72.831521  81.600000  0.000000  8388.350753
A  7780  25054.043113  0.671579  N  -1  -1.000000  -1.000000  3787.239075  0.000000  0.000000  1465.925374
A  7791  39838.841810  1.122251  N  -1  -1.000000  -1.000000  4916.127646  693.600000  0.000000  0.000000
C  7804  52836.000000  1.514373  N  -1  -1.000000  -1.000000  36.415760  7915.200000  0.000000  0.000000
C  7817  63566.400000  1.783105  N  -1  -1.000000  -1.000000  0.000000  8649.600000  250.990050  0.000000
G  7830  31804.024923  0.816706  N  -1  -1.000000  -1.000000  0.000000  285.600000  4410.253738  0.000000
G  7842  35353.741346  0.905037  N  -1  -1.000000  -1.000000  0.000000  0.000000  4768.810952  0.000000
T  7854  11686.682846  0.281426  N  -1  -1.000000  -1.000000  0.000000  0.000000  788.825872  1832.406718
G  7866  46576.582159  1.261346  N  -1  -1.000000  -1.000000  0.000000  0.000000  5593.492546  40.720149
G  7878  26927.646806  0.689408  N  -1  -1.000000  -1.000000  0.000000  0.000000  5485.925381  0.000000
G  7891  27644.761235  0.684262  N  -1  -1.000000  -1.000000  36.415760  0.000000  4374.398016  0.000000
A  7902  52038.121524  1.440347  N  -1  -1.000000  -1.000000  6445.589580  122.400000  358.557214  0.000000
A  7911  17006.160078  0.437995  N  -1  -1.000000  -1.000000  5753.690134  244.800000  0.000000  0.000000
A  7923  39875.257571  1.091157  N  -1  -1.000000  -1.000000  5316.701009  367.200000  0.000000  0.000000
C  7935  75398.400000  2.139087  N  -1  -1.000000  -1.000000  764.730967  8078.400000  0.000000  0.000000
A  7946  34012.320156  0.933606  N  -1  -1.000000  -1.000000  4078.565158  734.400000  0.000000  0.000000
A  7958  11434.548746  0.311976  N  -1  -1.000000  -1.000000  3969.317877  0.000000  0.000000  0.000000
A  7970  32373.610941  0.944938  N  -1  -1.000000  -1.000000  4406.307001  0.000000  143.422886  0.000000
G  7982  28039.174171  0.771818  N  -1  -1.000000  -1.000000  218.494562  0.000000  2725.034830  0.000000
T  7995  13804.130609  0.400410  N  -1  -1.000000  -1.000000  0.000000  448.800000  322.701493  2036.007464
C  8006  29172.000000  0.879664  N  -1  -1.000000  -1.000000  0.000000  3386.400000  0.000000  0.000000
G  8019  16493.631865  0.495076  N  -1  -1.000000  -1.000000  0.000000  326.400000  1900.353237  0.000000
T  8028  6678.104483  0.224392  N  -1  -1.000000  -1.000000  0.000000  244.800000  394.412936  1099.444031
T  8042  11238.761203  0.391211  N  -1  -1.000000  -1.000000  0.000000  0.000000  71.711443  2443.208957
G  8055  32413.572187  1.253209  N  -1  -1.000000  -1.000000  364.157603  0.000000  2904.313437  0.000000
A  8067  43698.912406  2.026289  N  -1  -1.000000  -1.000000  4260.643960  0.000000  107.567164  0.000000
A  8077  33648.162553  1.493175  N  -1  -1.000000  -1.000000  4187.812439  0.000000  0.000000  0.000000
T  8089  34571.406745  1.396486  N  -1  -1.000000  -1.000000  36.415760  285.600000  0.000000  3990.574630
T  8101  8306.910455  0.332599  N  -1  -1.000000  -1.000000  0.000000  122.400000  0.000000  2809.690301
T  8116  10098.597023  0.439021  N  -1  -1.000000  -1.000000  0.000000  0.000000  573.691543  2280.328360
G  8125  24597.024912  1.086825  N  -1  -1.000000  -1.000000  0.000000  0.000000  3083.592044  40.720149
T  8136  15147.895535  0.683122  N  -1  -1.000000  -1.000000  0.000000  0.000000  573.691543  2117.447763
A  8147  21011.893715  0.953356  N  -1  -1.000000  -1.000000  2184.945620  0.000000  0.000000  325.761194
T  8158  42267.514961  1.800662  N  -1  -1.000000  -1.000000  0.000000  0.000000  0.000000  5171.458960
T  8177  14007.731355  0.527078  N  -1  -1.000000  -1.000000  0.000000  0.000000  0.000000  3501.932839
T  8185  17672.544791  0.714458  N  -1  -1.000000  -1.000000  1019.641289  0.000000  35.855721  3094.731346
A  8193  27530.314816  1.243860  N  -1  -1.000000  -1.000000  3823.654836  0.000000  0.000000  1343.764926
T  8204  57171.089600  2.656503  A  8212  6846.162944  0.264969  436.989124  0.000000  0.000000  6026.582095
A  8218  6846.162944  0.287882  N  -1  -1.000000  -1.000000  3350.249951  0.000000  0.000000  40.720149
A  8224  29059.776750  1.229519  N  -1  -1.000000  -1.000000  3896.486356  0.000000  0.000000  0.000000
G  8239  20079.204010  0.786458  N  -1  -1.000000  -1.000000  291.326083  0.000000  2079.631844  0.000000
T  8253  20482.235092  0.816695  N  -1  -1.000000  -1.000000  0.000000  163.200000  71.711443  2443.208957
C  8260  12484.800000  0.487443  N  -1  -1.000000  -1.000000  0.000000  2529.600000  0.000000  773.682836
C  8276  58262.400000  2.353073  N  -1  -1.000000  -1.000000  0.000000  6772.800000  0.000000  0.000000
C  8284  15300.000000  0.580433  N  -1  -1.000000  -1.000000  0.000000  5304.000000  0.000000  0.000000
C  8299  35659.200000  1.346196  N  -1  -1.000000  -1.000000  0.000000  4202.400000  0.000000  244.320896
T  8311  43692.720186  1.544594  N  -1  -1.000000  -1.000000  0.000000  285.600000  250.990050  4723.537317
G  8322  27788.184121  0.929254  N  -1  -1.000000  -1.000000  0.000000  0.000000  3549.716423  325.761194
A  8335  27311.820254  1.012844  N  -1  -1.000000  -1.000000  3241.002670  1183.200000  0.000000  0.000000
C  8344  49041.600000  1.690388  N  -1  -1.000000  -1.000000  801.146727  5712.000000  0.000000  0.000000
A  8354  19373.184500  0.624736  N  -1  -1.000000  -1.000000  2658.350505  938.400000  0.000000  0.000000
A  8362  28040.135461  0.906286  N  -1  -1.000000  -1.000000  3168.171149  40.800000  0.000000  0.000000
A  8380  44354.396092  1.399395  N  -1  -1.000000  -1.000000  3532.328753  0.000000  0.000000  0.000000
A  8391  14529.888375  0.416540  N  -1  -1.000000  -1.000000  2439.855943  40.800000  0.000000  122.160448
T  8400  20278.634345  0.664675  N  -1  -1.000000  -1.000000  145.663041  0.000000  0.000000  2768.970152
G  8412  40516.965234  1.306705  N  -1  -1.000000  -1.000000  72.831521  0.000000  4876.378117  162.880597
G  8424  22373.970182  0.710448  N  -1  -1.000000  -1.000000  0.000000  0.000000  3979.985081  40.720149
T  8432  12623.246279  0.429934  N  -1  -1.000000  -1.000000  0.000000  0.000000  1111.527365  1669.526121
T  8449  15351.496281  0.551332  N  -1  -1.000000  -1.000000  0.000000  0.000000  286.845772  1913.847017
G  8461  29616.825915  1.111394  N  -1  -1.000000  -1.000000  145.663041  0.000000  3836.562195  0.000000
G  8468  11258.696534  0.455709  N  -1  -1.000000  -1.000000  254.910322  0.000000  3800.706473  0.000000
G  8483  10362.303498  0.433670  A  8480  2184.945620  0.091441  436.989124  0.000000  3478.004980  0.000000
G  8497  37325.806025  1.686917  A  8495  2439.855943  0.110267  473.404884  0.000000  4804.666674  0.000000
G  8509  22624.960233  1.056067  N  -1  -1.000000  -1.000000  0.000000  0.000000  4015.840802  0.000000
T  8522  14537.093296  0.653844  G  8521  2689.179108  0.120952  254.910322  0.000000  537.835822  1954.567166
A  8529  8994.692804  0.415284  T  8538  2524.649256  0.136416  1274.551612  0.000000  0.000000  1018.003732
T  8546  38195.500032  2.063851  N  -1  -1.000000  -1.000000  0.000000  0.000000  0.000000  4031.294779
T  8557  18161.186582  0.904034  N  -1  -1.000000  -1.000000  0.000000  489.600000  0.000000  2646.809704
C  8566  18931.200000  0.917082  N  -1  -1.000000  -1.000000  0.000000  2407.200000  0.000000  570.082090
T  8579  33838.444058  1.611291  N  -1  -1.000000  -1.000000  0.000000  81.600000  394.412936  3257.611943
G  8592  27752.328399  1.295446  N  -1  -1.000000  -1.000000  0.000000  0.000000  3513.860702  529.361941
T  8600  8999.152993  0.390041  N  -1  -1.000000  -1.000000  0.000000  0.000000  1183.238808  1506.645524
T  8613  15840.138073  0.690622  N  -1  -1.000000  -1.000000  0.000000  0.000000  71.711443  2443.208957
A  8624  2257.777141  0.108612  N  -1  -1.000000  -1.000000  473.404884  0.000000  0.000000  1140.164180
T  8634  31354.514952  0.831034  N  -1  -1.000000  -1.000000  0.000000  244.800000  0.000000  3624.093287
T  8638  31354.514952  0.831034  N  -1  -1.000000  -1.000000  0.000000  163.200000  0.000000  3705.533585
A  8647  3495.912993  0.178974  N  -1  -1.000000  -1.000000  655.483686  0.000000  0.000000  651.522389
G  8658  6525.741303  0.406258  N  -1  -1.000000  -1.000000  0.000000  0.000000  717.114429  0.000000
A  8673  25308.953435  1.698642  A  8682  1347.383133  0.084940  2840.429306  0.000000  0.000000  122.160448
T  8692  20156.473897  1.297296  N  -1  -1.000000  -1.000000  0.000000  122.400000  0.000000  2565.369405
A  8703  5316.701009  0.375232  T  8702  2198.888062  0.137557  1019.641289  0.000000  0.000000  732.962687
G  8713  7386.278618  0.619367  N  -1  -1.000000  -1.000000  0.000000  0.000000  1362.517415  40.720149
G  8729  27393.771185  2.328561  N  -1  -1.000000  -1.000000  0.000000  0.000000  2832.601994  0.000000
A  8738  13473.831325  1.042897  N  -1  -1.000000  -1.000000  1893.619538  0.000000  609.547265  0.000000
A  8744  5753.690134  0.409771  G  8755  2474.044780  0.204078  1602.293455  0.000000  645.402986  0.000000
G  8750  6418.174139  0.491857  A  8759  2148.529860  0.177227  182.078802  0.000000  1075.671643  0.000000
A  8765  34230.814718  2.823637  N  -1  -1.000000  -1.000000  3714.407555  0.000000  0.000000  0.000000
A  8779  15221.787822  1.001668  A  8785  2949.676587  0.183596  2294.192901  0.000000  0.000000  0.000000
T  8795  15473.656729  0.963128  A  8800  3131.755389  0.207640  218.494562  0.000000  0.000000  2076.727614
A  8804  3823.654836  0.253516  N  -1  -1.000000  -1.000000  1274.551612  0.000000  0.000000  122.160448
G  8817  4410.253738  0.327919  N  -1  -1.000000  -1.000000  0.000000  0.000000  1470.084579  0.000000
G  8830  21513.432868  1.610457  A  8837  1092.472810  0.073959  0.000000  0.000000  2904.313437  0.000000
A  8843  19737.342104  1.336195  G  8839  1111.527365  0.075249  2476.271703  0.000000  573.691543  0.000000
T  8853  6596.664185  0.471000  G  8853  1147.383086  0.081922  218.494562  0.000000  286.845772  1343.764926
T  8870  2036.007464  0.152877  G  8871  1147.383086  0.086153  0.000000  0.000000  896.393036  814.402986
G  8878  26210.532377  2.024577  N  -1  -1.000000  -1.000000  0.000000  0.000000  2976.024880  0.000000
T  8887  2768.970152  0.185520  N  -1  -1.000000  -1.000000  0.000000  0.000000  860.537315  651.522389
T  8899  3705.533585  0.314582  A  8905  1711.540736  0.143270  109.247281  122.400000  0.000000  1832.406718
A  8911  8084.298795  0.760689  T  8908  1343.764926  0.112484  1310.967372  244.800000  0.000000  1221.604479
T  8925  32209.638087  3.257227  N  -1  -1.000000  -1.000000  0.000000  0.000000  0.000000  4194.175377
T  8936  6718.824632  0.527908  N  -1  -1.000000  -1.000000  0.000000  0.000000  0.000000  3379.772391
T  8945  18405.507478  1.420384  N  -1  -1.000000  -1.000000  0.000000  0.000000  0.000000  3135.451495
G  8959  17712.726394  1.400511  T  8955  3746.253734  0.256678  36.415760  0.000000  1756.930351  1303.044777
A  8966  10669.817779  0.857367  T  8974  4642.097019  0.348811  1675.124976  0.000000  788.825872  1099.444031
T  8980  20156.473897  1.568330  N  -1  -1.000000  -1.000000  145.663041  0.000000  215.134329  2972.570898
G  8989  11258.696534  0.767766  C  8996  9914.400000  0.752850  0.000000  40.800000  1864.497515  1669.526121
C  9002  12117.600000  0.920158  T  9007  7655.388066  0.542781  0.000000  2162.400000  501.980100  1180.884329
T  9018  6270.902990  0.444622  G  9019  5127.368167  0.363540  0.000000  0.000000  1721.074629  1303.044777
G  9029  5306.646774  0.369532  T  9031  936.563434  0.066404  0.000000  122.400000  1183.238808  855.123135
C  9040  3549.600000  0.252054  T  9041  1588.085822  0.112598  109.247281  897.600000  179.278607  855.123135
A  9047  5535.195571  0.493479  A  9056  4333.475480  0.303316  837.562488  816.000000  179.278607  407.201493
C  9061  23949.600000  2.157949  T  9070  1791.686569  0.112873  291.326083  3060.000000  0.000000  325.761194
C  9073  7711.200000  0.661751  T  9079  2646.809704  0.197175  109.247281  2611.200000  179.278607  407.201493
C  9089  4528.800000  0.425137  G  9096  2976.024880  0.225377  291.326083  1550.400000  286.845772  366.481344
A  9103  16059.350309  1.599780  C  9104  2448.000000  0.188743  1784.372257  612.000000  322.701493  81.440299
C  9114  2407.200000  0.250001  G  9111  2151.343287  0.165870  582.652165  489.600000  430.268657  0.000000
G  9119  3191.159209  0.364970  C  9124  2652.000000  0.248045  218.494562  367.200000  645.402986  0.000000
G  9130  4589.532345  0.584582  C  9133  693.600000  0.075928  0.000000  448.800000  932.248758  0.000000
G  9140  4840.522395  0.630044  G  9146  1936.208958  0.227974  0.000000  0.000000  1219.094529  0.000000
G  9159  4697.099509  0.615108  A  9158  1056.057050  0.124343  254.910322  0.000000  968.104479  0.000000
G  9171  3693.139309  0.476475  A  9171  873.978248  0.112756  182.078802  0.000000  752.970150  0.000000
C  9178  1550.400000  0.204896  G  9182  896.393036  0.168275  0.000000  408.000000  537.835822  0.000000
C  9192  1020.000000  0.191483  G  9192  717.114429  0.153959  0.000000  204.000000  179.278607  0.000000
T  9209  1995.287315  0.428383  N  -1  -1.000000  -1.000000  0.000000  0.000000  0.000000  407.201493
N  9219  -1.000000  -1.000000  N  -1  -1.000000  -1.000000  109.247281  0.000000  0.000000  0.000000
T  9231  325.761194  0.073963  N  -1  -1.000000  -1.000000  36.415760  0.000000  0.000000  162.880597
T  9241  1465.925374  0.517810  N  -1  -1.000000  -1.000000  0.000000  0.000000  0.000000  407.201493
A  9248  837.562488  0.306028  T  9260  366.481344  0.142316  145.663041  0.000000  0.000000  0.000000
C  9256  1060.800000  0.424062  C  9266  734.400000  0.285190  36.415760  204.000000  0.000000  40.720149
A  9273  983.225529  0.457602  C  9275  489.600000  0.221089  218.494562  163.200000  0.000000  81.440299
C  9288  7915.200000  2.343203  T  9286  855.123135  0.386148  0.000000  816.000000  0.000000  325.761194
C  9293  7915.200000  2.343203  C  9306  1101.600000  0.518106  145.663041  816.000000  0.000000  285.041045
T  9306  5415.779855  3.157123  C  9309  1224.000000  0.556852  0.000000  530.400000  0.000000  692.242538
T  9321  4357.055974  2.072860  C  9324  1387.200000  0.612595  36.415760  408.000000  0.000000  732.962687
T  9338  2565.369405  1.053254  A  9340  2512.687463  1.062016  291.326083  0.000000  35.855721  366.481344
G  9350  2007.920401  0.805531  C  9346  1836.000000  0.776006  364.157603  122.400000  466.124379  325.761194
A  9360  4078.565158  1.532786  G  9354  645.402986  0.272787  728.315207  0.000000  609.547265  0.000000
G  9363  2474.044780  0.846653  T  9367  1995.287315  0.733644  619.067926  40.800000  824.681593  40.720149
G  9375  6740.875632  2.184485  A  9377  3714.407555  1.143884  728.315207  0.000000  1003.960200  0.000000
A  9398  11871.537870  3.249090  A  9386  5425.948290  1.670968  11871.537870  244.800000  322.701493  40.720149
