# Supplementary material for: SNP-PHAGE – High throughput SNP discovery pipeline
Source: BMC Bioinformatics. 2006 Oct 23;7:468. doi: 10.1186/1471-2105-7-468 (PMC1626092; doi:10.1186/1471-2105-7-468)
Supplement: Additional file 2 — Test dataset. This compressed file contains test data for recreating the demo website. It contains the database table entries and chromatogram files to test for proper installation of all functionalities provided. [file 1471-2105-7-468-S2.gz › test_data/AfterAnalysisStore/poly_dir/A09_015471Noir_1_.g_68.ab1.poly]

A09_015471Noir_1_.g_68.ab1 31394.896552 35005.200000 33245.200000 35430.720000 31394.896552
A  9  745489.689529  1.000000  N  -1  -1.000000  -1.000000  58547.268603  36294.529620  0.000000  2896.800000
C  18  1103168.760158  1.479791  G  17  1409.950444  0.018913  14966.145537  61646.759439  325.373179  65280.000000
T  31  2399611.200000  2.596057  N  -1  -1.000000  -1.000000  0.000000  3583.217892  0.000000  65280.000000
C  41  108729.471960  0.076781  G  41  78668.004257  0.180555  36.592043  18725.203180  15654.065185  65280.000000
T  56  303144.000000  0.278305  N  -1  -1.000000  -1.000000  21223.384869  115.587674  36.152575  58180.800000
A  59  199280.265507  0.213813  N  -1  -1.000000  -1.000000  33408.535147  1271.464413  144.610302  36720.000000
T  72  318280.800000  0.392986  A  81  147612.300965  0.285092  1610.049887  0.000000  17244.778507  60139.200000
G  89  1027926.178783  1.389705  A  91  184533.672228  0.297365  32054.629560  0.000000  57844.120777  0.000000
C  101  324916.951467  0.418867  N  -1  -1.000000  -1.000000  5854.726860  55520.612720  32139.639607  693.600000
A  116  1214270.350823  1.673433  N  -1  -1.000000  -1.000000  58547.268603  36448.646518  0.000000  0.000000
C  130  1777854.012992  2.295540  G  130  280146.307438  0.319176  36445.674705  61646.759439  52204.319001  2937.600000
T  143  324319.200000  0.369503  G  141  14533.335345  0.016558  4976.517831  61646.759439  3145.274067  45002.400000
T  154  75520.800000  0.094421  N  -1  -1.000000  -1.000000  0.000000  963.230616  939.966963  20400.000000
T  166  129132.000000  0.227576  N  -1  -1.000000  -1.000000  0.000000  1232.935189  36.152575  29294.400000
T  177  96655.200000  0.169730  N  -1  -1.000000  -1.000000  0.000000  0.000000  0.000000  22113.600000
T  187  107752.800000  0.196337  N  -1  -1.000000  -1.000000  36.592043  0.000000  0.000000  23500.800000
G  201  170350.935688  0.315662  N  -1  -1.000000  -1.000000  0.000000  231.175348  38104.814562  0.000000
G  211  150430.866596  0.286606  N  -1  -1.000000  -1.000000  0.000000  115.587674  32681.928239  0.000000
A  224  159504.714900  0.364899  N  -1  -1.000000  -1.000000  31322.788703  0.000000  0.000000  0.000000
T  231  180132.000000  0.428295  N  -1  -1.000000  -1.000000  768.432900  0.000000  36.152575  40677.600000
A  239  111130.034217  0.350385  N  -1  -1.000000  -1.000000  20601.320140  0.000000  0.000000  0.000000
A  249  97042.097709  0.644829  N  -1  -1.000000  -1.000000  21369.753040  0.000000  0.000000  0.000000
T  264  1818088.800000  4.305869  N  -1  -1.000000  -1.000000  0.000000  385.292246  0.000000  65280.000000
T  278  1818088.800000  4.305869  G  272  294426.574755  0.601287  0.000000  11789.942743  8025.871758  65280.000000
C  282  180239.712909  0.623432  N  -1  -1.000000  -1.000000  0.000000  40571.273556  0.000000  65280.000000
C  295  293708.279501  0.987364  N  -1  -1.000000  -1.000000  0.000000  57986.483097  0.000000  2325.600000
A  303  120863.517622  0.382404  N  -1  -1.000000  -1.000000  25943.758400  0.000000  0.000000  0.000000
A  314  135829.663159  0.436591  N  -1  -1.000000  -1.000000  30590.947845  0.000000  614.593783  0.000000
G  321  169230.205848  0.546514  N  -1  -1.000000  -1.000000  36.592043  0.000000  32211.944758  0.000000
C  333  181857.940345  0.585455  N  -1  -1.000000  -1.000000  0.000000  41149.211925  13087.232326  0.000000
G  339  236329.385950  0.760393  C  345  173612.686270  0.513214  0.000000  2234.695030  15184.081704  0.000000
C  355  201546.374140  0.623367  N  -1  -1.000000  -1.000000  0.000000  45271.838963  2241.459680  0.000000
A  365  151600.833639  0.454208  N  -1  -1.000000  -1.000000  32164.405689  0.000000  0.000000  0.000000
T  372  256672.800000  0.994759  A  378  3512.836116  0.009918  2305.298701  0.000000  0.000000  49245.600000
G  384  193813.957178  1.005322  A  387  54485.551844  0.149740  9294.378891  0.000000  37598.678505  0.000000
A  398  324681.196446  1.672362  N  -1  -1.000000  -1.000000  58547.268603  48469.764609  0.000000  0.000000
C  407  1098737.899324  5.570490  A  409  145636.330650  0.493632  26016.942485  61646.759439  0.000000  204.000000
T  415  219340.800000  0.743452  N  -1  -1.000000  -1.000000  3988.532674  61646.759439  108.457726  42472.800000
G  427  283436.191807  0.934258  N  -1  -1.000000  -1.000000  0.000000  0.000000  54301.168379  0.000000
A  439  215819.868887  0.685574  N  -1  -1.000000  -1.000000  41458.784579  0.000000  0.000000  0.000000
T  446  182620.800000  0.573922  N  -1  -1.000000  -1.000000  1683.233972  0.000000  0.000000  35128.800000
C  459  140361.965397  0.448689  N  -1  -1.000000  -1.000000  0.000000  30283.970574  0.000000  0.000000
C  471  246124.687060  0.802471  N  -1  -1.000000  -1.000000  0.000000  55520.612720  0.000000  0.000000
A  479  210770.166970  0.666655  N  -1  -1.000000  -1.000000  40909.903936  0.000000  0.000000  0.000000
G  489  83946.280278  0.269429  N  -1  -1.000000  -1.000000  0.000000  0.000000  16630.184723  0.000000
A  504  224784.919392  0.747827  N  -1  -1.000000  -1.000000  43251.794680  0.000000  0.000000  693.600000
T  510  161853.600000  0.556974  N  -1  -1.000000  -1.000000  6001.095032  0.000000  180.762877  31497.600000
G  522  226785.106021  1.151743  N  -1  -1.000000  -1.000000  439.104515  0.000000  44323.057545  0.000000
G  534  229098.870852  1.159112  N  -1  -1.000000  -1.000000  0.000000  0.000000  51806.640671  0.000000
A  547  135793.071116  0.706459  N  -1  -1.000000  -1.000000  30517.763759  0.000000  0.000000  0.000000
A  556  133377.996286  0.724039  N  -1  -1.000000  -1.000000  28651.569573  0.000000  0.000000  0.000000
G  565  134957.564288  0.752735  N  -1  -1.000000  -1.000000  219.552257  0.000000  28813.602662  0.000000
G  577  335206.679903  1.875290  N  -1  -1.000000  -1.000000  0.000000  0.000000  57844.120777  0.000000
C  587  166638.896608  0.887995  N  -1  -1.000000  -1.000000  0.000000  32942.487075  0.000000  0.000000
A  598  124888.642338  0.681542  N  -1  -1.000000  -1.000000  24443.484642  0.000000  0.000000  0.000000
C  606  293130.341132  1.564709  N  -1  -1.000000  -1.000000  0.000000  57023.252481  0.000000  0.000000
T  619  311181.600000  1.602599  N  -1  -1.000000  -1.000000  0.000000  192.646123  0.000000  60465.600000
T  631  148512.000000  0.710224  N  -1  -1.000000  -1.000000  0.000000  77.058449  0.000000  34272.000000
T  642  192086.400000  0.954331  N  -1  -1.000000  -1.000000  0.000000  0.000000  0.000000  38270.400000
T  653  123991.200000  0.627558  N  -1  -1.000000  -1.000000  0.000000  0.000000  0.000000  27050.400000
C  664  126568.502973  0.644452  N  -1  -1.000000  -1.000000  0.000000  26893.398805  0.000000  0.000000
A  673  162395.486287  0.829750  N  -1  -1.000000  -1.000000  36482.266748  154.116899  0.000000  0.000000
T  682  316771.200000  1.596147  N  -1  -1.000000  -1.000000  0.000000  0.000000  0.000000  62464.800000
C  694  127107.912118  0.646477  N  -1  -1.000000  -1.000000  0.000000  27394.278726  0.000000  0.000000
T  705  202653.600000  1.051854  N  -1  -1.000000  -1.000000  0.000000  308.233797  0.000000  43207.200000
T  717  190617.600000  0.950997  N  -1  -1.000000  -1.000000  0.000000  192.646123  0.000000  43778.400000
T  728  189312.000000  0.995391  N  -1  -1.000000  -1.000000  0.000000  38.529225  0.000000  42962.400000
T  739  149328.000000  0.838914  N  -1  -1.000000  -1.000000  585.472686  0.000000  0.000000  33252.000000
A  748  175202.701294  0.983825  N  -1  -1.000000  -1.000000  37433.659863  0.000000  0.000000  163.200000
C  757  323298.724032  1.832813  T  758  51979.200000  0.264760  0.000000  61646.759439  0.000000  10036.800000
T  769  385356.000000  1.962842  N  -1  -1.000000  -1.000000  0.000000  577.938370  325.373179  65280.000000
T  781  305796.000000  1.376193  N  -1  -1.000000  -1.000000  256.144300  0.000000  108.457726  59445.600000
A  790  221162.307147  0.934972  N  -1  -1.000000  -1.000000  42593.137909  38.529225  0.000000  163.200000
C  799  322913.431786  1.422630  N  -1  -1.000000  -1.000000  0.000000  61646.759439  0.000000  122.400000
C  812  269897.218668  1.094633  N  -1  -1.000000  -1.000000  0.000000  53555.622263  0.000000  0.000000
T  823  270422.400000  1.067646  N  -1  -1.000000  -1.000000  73.184086  0.000000  1409.950444  52876.800000
G  836  243668.358773  0.932634  N  -1  -1.000000  -1.000000  109.776129  0.000000  47432.179037  0.000000
A  847  180362.179340  0.676262  N  -1  -1.000000  -1.000000  35457.689548  0.000000  433.830906  0.000000
G  856  126317.098747  0.468174  N  -1  -1.000000  -1.000000  292.736343  0.000000  28488.229483  0.000000
G  868  333869.034610  1.260267  N  -1  -1.000000  -1.000000  0.000000  0.000000  57844.120777  0.000000
C  878  220194.518871  0.827872  N  -1  -1.000000  -1.000000  0.000000  42536.264013  144.610302  0.000000
T  891  293515.200000  1.176601  N  -1  -1.000000  -1.000000  0.000000  231.175348  1771.476199  56589.600000
T  902  145982.400000  0.588088  N  -1  -1.000000  -1.000000  0.000000  0.000000  1193.034991  31783.200000
A  911  214063.450829  0.889285  N  -1  -1.000000  -1.000000  41531.968665  0.000000  469.983481  0.000000
G  922  87163.859496  0.379255  N  -1  -1.000000  -1.000000  0.000000  0.000000  16594.032148  204.000000
T  934  104774.400000  0.495256  N  -1  -1.000000  -1.000000  146.368172  0.000000  72.305151  23704.800000
T  946  128846.400000  0.660781  N  -1  -1.000000  -1.000000  182.960214  38.529225  253.068028  28641.600000
C  956  205900.176526  1.122018  N  -1  -1.000000  -1.000000  0.000000  38066.873953  0.000000  0.000000
A  964  194267.155633  1.044095  N  -1  -1.000000  -1.000000  41349.008451  10402.890655  0.000000  0.000000
C  973  387950.762994  2.011591  N  -1  -1.000000  -1.000000  0.000000  61646.759439  0.000000  693.600000
T  988  299512.800000  1.510663  N  -1  -1.000000  -1.000000  0.000000  2427.341153  361.525755  65280.000000
T  1000  162914.400000  0.790088  N  -1  -1.000000  -1.000000  0.000000  0.000000  0.000000  37168.800000
C  1010  116050.024644  0.600867  N  -1  -1.000000  -1.000000  0.000000  24851.349899  0.000000  244.800000
T  1022  276542.400000  1.454381  N  -1  -1.000000  -1.000000  0.000000  0.000000  253.068028  53570.400000
C  1032  129573.782496  0.659770  N  -1  -1.000000  -1.000000  0.000000  27432.807950  0.000000  0.000000
A  1041  193462.130690  0.964258  N  -1  -1.000000  -1.000000  41605.152751  115.587674  0.000000  163.200000
T  1052  232682.400000  1.110645  N  -1  -1.000000  -1.000000  0.000000  0.000000  578.441208  50755.200000
G  1065  263769.190743  1.199575  N  -1  -1.000000  -1.000000  0.000000  0.000000  52168.166426  0.000000
G  1076  200899.861974  0.890227  N  -1  -1.000000  -1.000000  0.000000  0.000000  39623.222732  0.000000
A  1088  162285.710159  0.717013  N  -1  -1.000000  -1.000000  36555.450834  0.000000  253.068028  0.000000
A  1098  185192.328999  0.908833  N  -1  -1.000000  -1.000000  36043.162234  346.763022  0.000000  0.000000
C  1107  311662.898188  1.620398  N  -1  -1.000000  -1.000000  0.000000  59219.418286  0.000000  0.000000
G  1122  140778.128941  0.679392  N  -1  -1.000000  -1.000000  0.000000  38.529225  27475.957369  0.000000
A  1130  256985.917124  1.225582  N  -1  -1.000000  -1.000000  48886.969283  308.233797  0.000000  0.000000
C  1140  343141.274727  1.651868  N  -1  -1.000000  -1.000000  0.000000  61646.759439  0.000000  0.000000
A  1151  157894.665013  0.689238  N  -1  -1.000000  -1.000000  30664.131931  0.000000  0.000000  0.000000
A  1161  130121.304470  0.576960  N  -1  -1.000000  -1.000000  29383.410430  0.000000  0.000000  0.000000
A  1173  190937.279731  0.886954  N  -1  -1.000000  -1.000000  37836.172335  0.000000  0.000000  0.000000
A  1184  148197.773651  0.712524  N  -1  -1.000000  -1.000000  29420.002473  77.058449  0.000000  0.000000
C  1193  260842.850876  1.286717  N  -1  -1.000000  -1.000000  0.000000  49779.758247  0.000000  408.000000
T  1207  274828.800000  1.292853  N  -1  -1.000000  -1.000000  0.000000  616.467594  180.762877  53733.600000
T  1218  154387.200000  0.696885  N  -1  -1.000000  -1.000000  0.000000  231.175348  108.457726  33007.200000
C  1229  133079.941939  0.646611  N  -1  -1.000000  -1.000000  0.000000  25506.346718  0.000000  0.000000
A  1238  162980.958973  0.794867  N  -1  -1.000000  -1.000000  36079.754277  269.704573  0.000000  326.400000
T  1250  339170.400000  1.733635  N  -1  -1.000000  -1.000000  0.000000  0.000000  180.762877  65280.000000
A  1260  182374.741698  0.934086  N  -1  -1.000000  -1.000000  35238.137290  0.000000  144.610302  0.000000
G  1273  107734.674947  0.544962  N  -1  -1.000000  -1.000000  0.000000  0.000000  20896.188631  0.000000
A  1285  232908.352911  1.191631  N  -1  -1.000000  -1.000000  45666.869510  0.000000  289.220604  0.000000
G  1296  161385.096968  0.808338  N  -1  -1.000000  -1.000000  0.000000  38.529225  30548.926285  775.200000
T  1308  106406.400000  0.529466  N  -1  -1.000000  -1.000000  0.000000  154.116899  253.068028  23460.000000
T  1320  118972.800000  0.641274  N  -1  -1.000000  -1.000000  0.000000  154.116899  180.762877  23541.600000
T  1331  116769.600000  0.687122  N  -1  -1.000000  -1.000000  0.000000  0.000000  578.441208  22358.400000
G  1344  189367.190394  1.139542  N  -1  -1.000000  -1.000000  0.000000  0.000000  36984.084722  0.000000
A  1353  178422.801067  1.038507  N  -1  -1.000000  -1.000000  40141.471036  0.000000  0.000000  0.000000
A  1363  157089.640070  0.906193  N  -1  -1.000000  -1.000000  34286.744176  0.000000  0.000000  40.800000
A  1374  133304.812200  0.859238  N  -1  -1.000000  -1.000000  28797.937744  0.000000  180.762877  0.000000
G  1387  169519.426452  1.128353  N  -1  -1.000000  -1.000000  329.328386  0.000000  32971.148843  0.000000
A  1398  275684.451034  1.762524  N  -1  -1.000000  -1.000000  58547.268603  308.233797  36.152575  81.600000
T  1408  155856.000000  0.969904  N  -1  -1.000000  -1.000000  0.000000  192.646123  0.000000  33252.000000
T  1421  114933.600000  0.717710  N  -1  -1.000000  -1.000000  0.000000  500.879920  0.000000  26030.400000
T  1432  119258.400000  0.740772  N  -1  -1.000000  -1.000000  0.000000  0.000000  325.373179  23378.400000
G  1445  156612.957004  0.972627  N  -1  -1.000000  -1.000000  0.000000  462.350696  30657.384012  40.800000
T  1455  79396.800000  0.481178  N  -1  -1.000000  -1.000000  0.000000  346.763022  0.000000  17870.400000
C  1465  141055.491441  0.915898  N  -1  -1.000000  -1.000000  0.000000  26700.752682  0.000000  0.000000
A  1474  148746.654294  0.989855  N  -1  -1.000000  -1.000000  28797.937744  0.000000  0.000000  0.000000
A  1485  139379.091318  0.932696  N  -1  -1.000000  -1.000000  27041.519686  0.000000  0.000000  0.000000
A  1497  188558.796944  1.256688  N  -1  -1.000000  -1.000000  37177.515563  0.000000  0.000000  0.000000
A  1508  141977.126362  0.934378  N  -1  -1.000000  -1.000000  27004.927643  0.000000  0.000000  40.800000
G  1521  133945.292174  0.966573  N  -1  -1.000000  -1.000000  182.960214  0.000000  26102.159501  0.000000
A  1532  313593.807454  2.299304  N  -1  -1.000000  -1.000000  58547.268603  0.000000  0.000000  0.000000
A  1542  125913.219539  0.805832  N  -1  -1.000000  -1.000000  28505.201401  269.704573  0.000000  1305.600000
T  1554  182865.600000  1.165358  N  -1  -1.000000  -1.000000  36.592043  38.529225  469.983481  34312.800000
G  1567  220024.574406  1.379091  N  -1  -1.000000  -1.000000  0.000000  0.000000  42876.954526  0.000000
C  1575  229403.003562  1.321400  N  -1  -1.000000  -1.000000  0.000000  44270.079122  0.000000  0.000000
A  1586  136451.727888  0.747924  N  -1  -1.000000  -1.000000  26748.783343  231.175348  0.000000  326.400000
T  1599  227337.600000  1.254545  N  -1  -1.000000  -1.000000  0.000000  77.058449  723.051510  43003.200000
G  1612  228701.192522  1.203646  N  -1  -1.000000  -1.000000  0.000000  0.000000  43708.463762  0.000000
G  1624  170820.919170  0.880423  N  -1  -1.000000  -1.000000  0.000000  154.116899  33694.200353  40.800000
T  1636  86904.000000  0.441348  N  -1  -1.000000  -1.000000  0.000000  0.000000  0.000000  16850.400000
A  1644  102128.391669  0.531361  N  -1  -1.000000  -1.000000  19540.150896  0.000000  0.000000  0.000000
A  1656  137549.489174  0.804124  N  -1  -1.000000  -1.000000  27078.111729  0.000000  108.457726  0.000000
G  1670  167241.814197  0.971102  N  -1  -1.000000  -1.000000  0.000000  115.587674  32392.707635  81.600000
T  1682  107671.200000  0.630924  N  -1  -1.000000  -1.000000  0.000000  308.233797  0.000000  20726.400000
T  1694  85353.600000  0.535398  N  -1  -1.000000  -1.000000  0.000000  0.000000  289.220604  18564.000000
G  1706  172917.768548  1.192405  N  -1  -1.000000  -1.000000  36.592043  0.000000  28994.365539  0.000000
A  1716  159687.675114  1.074162  N  -1  -1.000000  -1.000000  31103.236445  308.233797  0.000000  0.000000
T  1727  171237.600000  1.206769  N  -1  -1.000000  -1.000000  0.000000  0.000000  180.762877  28641.600000
G  1741  157552.923966  1.157190  N  -1  -1.000000  -1.000000  256.144300  0.000000  27439.804794  0.000000
A  1751  236494.373113  1.754091  N  -1  -1.000000  -1.000000  45923.013810  0.000000  0.000000  0.000000
A  1763  155369.814055  1.037296  N  -1  -1.000000  -1.000000  29822.514945  0.000000  0.000000  0.000000
G  1776  73064.355056  0.471056  N  -1  -1.000000  -1.000000  841.616986  0.000000  14280.267317  0.000000
A  1787  261303.778183  1.757738  N  -1  -1.000000  -1.000000  48594.232940  0.000000  0.000000  0.000000
A  1798  167079.267775  1.057027  N  -1  -1.000000  -1.000000  32274.181817  0.000000  0.000000  0.000000
A  1809  150576.256438  0.918114  N  -1  -1.000000  -1.000000  28541.793444  0.000000  0.000000  0.000000
A  1820  129426.055655  0.758971  N  -1  -1.000000  -1.000000  27919.728715  38.529225  0.000000  0.000000
T  1832  148226.400000  0.891967  N  -1  -1.000000  -1.000000  0.000000  38.529225  0.000000  28233.600000
T  1844  100123.200000  0.606686  N  -1  -1.000000  -1.000000  0.000000  38.529225  0.000000  21297.600000
T  1856  103754.400000  0.656999  N  -1  -1.000000  -1.000000  0.000000  346.763022  0.000000  20400.000000
T  1868  154632.000000  1.013703  N  -1  -1.000000  -1.000000  36.592043  0.000000  0.000000  29947.200000
A  1877  150210.336009  1.040558  N  -1  -1.000000  -1.000000  33591.495361  0.000000  0.000000  0.000000
A  1888  159321.754686  1.107635  N  -1  -1.000000  -1.000000  31249.604617  0.000000  0.000000  0.000000
A  1899  138720.434546  0.909849  N  -1  -1.000000  -1.000000  26236.494743  38.529225  0.000000  0.000000
T  1912  145044.000000  1.034499  N  -1  -1.000000  -1.000000  109.776129  0.000000  976.119538  27254.400000
G  1925  217421.588971  1.575479  N  -1  -1.000000  -1.000000  0.000000  192.646123  41322.393780  0.000000
T  1936  109058.400000  0.753749  N  -1  -1.000000  -1.000000  0.000000  0.000000  36.152575  20889.600000
A  1946  105860.780043  0.742095  N  -1  -1.000000  -1.000000  20784.280354  115.587674  180.762877  0.000000
T  1958  217219.200000  1.569336  N  -1  -1.000000  -1.000000  0.000000  423.821471  144.610302  36108.000000
C  1969  129689.370169  0.863880  N  -1  -1.000000  -1.000000  0.000000  21961.658050  0.000000  0.000000
T  1984  212037.600000  1.388428  N  -1  -1.000000  -1.000000  0.000000  231.175348  180.762877  41493.600000
T  1996  164546.400000  1.038421  N  -1  -1.000000  -1.000000  0.000000  269.704573  36.152575  32068.800000
T  2008  183763.200000  1.149296  N  -1  -1.000000  -1.000000  0.000000  0.000000  0.000000  34884.000000
A  2019  196279.717991  1.209095  N  -1  -1.000000  -1.000000  33774.455575  0.000000  253.068028  0.000000
G  2030  95298.188980  0.566941  N  -1  -1.000000  -1.000000  0.000000  539.409145  18148.592894  0.000000
C  2040  161052.159034  0.987339  N  -1  -1.000000  -1.000000  0.000000  30322.499799  0.000000  0.000000
C  2054  249515.258829  1.584420  N  -1  -1.000000  -1.000000  0.000000  47121.241746  0.000000  0.000000
T  2068  208528.800000  1.215726  N  -1  -1.000000  -1.000000  0.000000  308.233797  36.152575  40392.000000
C  2078  122407.346711  0.673334  N  -1  -1.000000  -1.000000  0.000000  21114.015108  0.000000  0.000000
T  2092  293964.000000  1.706000  N  -1  -1.000000  -1.000000  0.000000  0.000000  144.610302  50959.200000
A  2102  168286.805190  0.891636  N  -1  -1.000000  -1.000000  31944.853431  0.000000  0.000000  0.000000
A  2113  158114.217271  0.857619  N  -1  -1.000000  -1.000000  30444.579673  269.704573  0.000000  0.000000
T  2125  166708.800000  0.907402  N  -1  -1.000000  -1.000000  0.000000  115.587674  36.152575  32558.400000
T  2137  102571.200000  0.563530  N  -1  -1.000000  -1.000000  0.000000  0.000000  1012.272114  21787.200000
G  2150  196525.400340  1.138323  N  -1  -1.000000  -1.000000  109.776129  0.000000  33115.759145  0.000000
A  2161  166969.491647  0.913563  N  -1  -1.000000  -1.000000  31835.077303  269.704573  0.000000  0.000000
T  2172  153775.200000  0.838656  N  -1  -1.000000  -1.000000  0.000000  0.000000  144.610302  29294.400000
T  2185  119992.800000  0.690466  N  -1  -1.000000  -1.000000  0.000000  38.529225  216.915453  23052.000000
T  2197  111710.400000  0.677314  N  -1  -1.000000  -1.000000  0.000000  38.529225  144.610302  21052.800000
A  2207  182557.701912  1.114095  N  -1  -1.000000  -1.000000  35311.321376  462.350696  0.000000  0.000000
T  2219  219422.400000  1.436751  N  -1  -1.000000  -1.000000  0.000000  0.000000  867.661812  42391.200000
G  2232  150503.171747  0.953549  N  -1  -1.000000  -1.000000  36.592043  0.000000  24728.361632  0.000000
A  2243  219954.769732  1.400329  N  -1  -1.000000  -1.000000  41166.048236  0.000000  0.000000  0.000000
A  2255  138134.961860  0.850594  N  -1  -1.000000  -1.000000  26016.942485  0.000000  0.000000  0.000000
A  2267  146294.987421  0.881536  N  -1  -1.000000  -1.000000  27956.320758  0.000000  0.000000  0.000000
A  2279  134256.205315  0.834244  N  -1  -1.000000  -1.000000  26163.310657  385.292246  0.000000  0.000000
T  2291  155937.600000  0.989074  N  -1  -1.000000  -1.000000  0.000000  0.000000  0.000000  29784.000000
A  2301  128767.398883  0.815621  N  -1  -1.000000  -1.000000  25285.101628  423.821471  0.000000  0.000000
T  2313  213139.200000  1.342576  N  -1  -1.000000  -1.000000  0.000000  462.350696  72.305151  35904.000000
C  2324  129612.311720  0.767405  N  -1  -1.000000  -1.000000  0.000000  21306.661231  0.000000  0.000000
T  2339  233988.000000  1.430224  N  -1  -1.000000  -1.000000  0.000000  38.529225  72.305151  39412.800000
A  2349  189290.637802  1.146807  N  -1  -1.000000  -1.000000  35274.729333  77.058449  0.000000  0.000000
T  2361  271850.400000  1.609176  N  -1  -1.000000  -1.000000  0.000000  192.646123  253.068028  44798.400000
T  2375  137169.600000  0.787755  N  -1  -1.000000  -1.000000  0.000000  0.000000  180.762877  26234.400000
A  2385  146002.251078  0.838946  N  -1  -1.000000  -1.000000  28066.096886  0.000000  144.610302  0.000000
A  2397  152771.779011  0.877992  N  -1  -1.000000  -1.000000  25943.758400  0.000000  795.356661  0.000000
G  2410  116917.429121  0.664859  N  -1  -1.000000  -1.000000  0.000000  0.000000  22378.444226  0.000000
G  2423  296848.797313  1.726358  N  -1  -1.000000  -1.000000  512.288600  0.000000  49745.943868  0.000000
A  2435  185009.368785  0.980135  N  -1  -1.000000  -1.000000  34250.152133  0.000000  0.000000  0.000000
A  2447  165139.889503  0.888106  N  -1  -1.000000  -1.000000  31286.196660  0.000000  108.457726  0.000000
A  2459  140879.365076  0.743431  N  -1  -1.000000  -1.000000  26456.047000  0.000000  686.898934  0.000000
G  2471  158890.569259  0.881805  N  -1  -1.000000  -1.000000  695.248815  0.000000  26282.922378  0.000000
A  2484  255229.499066  1.440770  N  -1  -1.000000  -1.000000  48008.760254  0.000000  0.000000  0.000000
A  2495  151637.425681  0.864101  N  -1  -1.000000  -1.000000  28797.937744  0.000000  0.000000  0.000000
A  2507  145526.554521  0.822497  N  -1  -1.000000  -1.000000  27809.952586  0.000000  0.000000  0.000000
A  2518  158553.321785  0.896364  N  -1  -1.000000  -1.000000  26456.047000  0.000000  0.000000  0.000000
T  2530  149776.800000  0.843988  N  -1  -1.000000  -1.000000  0.000000  154.116899  0.000000  24888.000000
C  2542  129920.545517  0.718789  N  -1  -1.000000  -1.000000  219.552257  22424.008746  0.000000  0.000000
A  2552  148380.733865  0.904450  N  -1  -1.000000  -1.000000  27809.952586  0.000000  0.000000  0.000000
T  2566  251205.600000  1.566183  N  -1  -1.000000  -1.000000  0.000000  231.175348  144.610302  43207.200000
C  2577  101640.094625  0.601421  N  -1  -1.000000  -1.000000  0.000000  19187.553875  0.000000  0.000000
C  2590  227553.600779  1.378477  N  -1  -1.000000  -1.000000  0.000000  42266.559440  0.000000  897.600000
C  2603  138050.211918  0.802886  N  -1  -1.000000  -1.000000  0.000000  26353.989660  0.000000  2937.600000
T  2616  304204.800000  1.898616  N  -1  -1.000000  -1.000000  0.000000  0.000000  0.000000  56997.600000
T  2629  184579.200000  1.051846  N  -1  -1.000000  -1.000000  0.000000  0.000000  0.000000  35210.400000
T  2641  174664.800000  0.973679  N  -1  -1.000000  -1.000000  109.776129  0.000000  0.000000  29049.600000
A  2652  164371.456603  0.908141  N  -1  -1.000000  -1.000000  31578.933003  154.116899  0.000000  0.000000
T  2663  295922.400000  1.621874  N  -1  -1.000000  -1.000000  0.000000  308.233797  0.000000  45696.000000
C  2675  137048.452077  0.688487  N  -1  -1.000000  -1.000000  0.000000  22578.125644  0.000000  0.000000
T  2689  195880.800000  0.989677  N  -1  -1.000000  -1.000000  0.000000  0.000000  578.441208  36883.200000
G  2702  171724.733557  0.892579  N  -1  -1.000000  -1.000000  0.000000  0.000000  31597.350974  0.000000
G  2714  152708.478851  0.765840  N  -1  -1.000000  -1.000000  0.000000  115.587674  25270.650264  0.000000
C  2725  152614.258836  0.795216  N  -1  -1.000000  -1.000000  0.000000  26238.401986  0.000000  0.000000
C  2739  277949.826620  1.437385  N  -1  -1.000000  -1.000000  0.000000  47082.712521  542.288632  0.000000
T  2752  204081.600000  1.069910  N  -1  -1.000000  -1.000000  0.000000  0.000000  976.119538  38188.800000
T  2765  154672.800000  0.802675  N  -1  -1.000000  -1.000000  0.000000  0.000000  1229.187567  29539.200000
G  2777  189801.021300  0.995299  N  -1  -1.000000  -1.000000  0.000000  0.000000  29355.891294  0.000000
A  2789  165798.546275  0.857991  N  -1  -1.000000  -1.000000  28358.833230  0.000000  0.000000  0.000000
T  2800  163363.200000  0.906425  N  -1  -1.000000  -1.000000  0.000000  0.000000  36.152575  27336.000000
T  2814  137536.800000  0.752145  N  -1  -1.000000  -1.000000  0.000000  0.000000  831.509236  23541.600000
G  2827  211420.261440  1.194295  N  -1  -1.000000  -1.000000  256.144300  0.000000  36007.965184  0.000000
A  2838  184131.159756  1.017329  N  -1  -1.000000  -1.000000  31359.380745  0.000000  0.000000  0.000000
A  2850  144904.489792  0.786939  N  -1  -1.000000  -1.000000  27956.320758  0.000000  0.000000  40.800000
T  2862  168626.400000  0.919617  N  -1  -1.000000  -1.000000  0.000000  0.000000  542.288632  28274.400000
G  2875  191391.734621  1.109944  N  -1  -1.000000  -1.000000  731.840858  0.000000  31705.808701  0.000000
A  2886  236238.228813  1.380181  N  -1  -1.000000  -1.000000  38860.749535  0.000000  0.000000  0.000000
A  2899  142745.559262  0.796033  N  -1  -1.000000  -1.000000  27224.479900  0.000000  0.000000  408.000000
T  2912  171074.400000  0.979720  N  -1  -1.000000  -1.000000  0.000000  0.000000  831.509236  29049.600000
G  2925  240414.626979  1.372674  N  -1  -1.000000  -1.000000  0.000000  77.058449  40743.952572  0.000000
C  2935  213220.729209  1.166107  N  -1  -1.000000  -1.000000  0.000000  36101.883496  0.000000  40.800000
T  2950  242719.200000  1.274674  N  -1  -1.000000  -1.000000  0.000000  269.704573  0.000000  39861.600000
C  2961  136855.805954  0.707095  N  -1  -1.000000  -1.000000  292.736343  22462.537971  0.000000  0.000000
A  2973  183545.687070  0.972072  N  -1  -1.000000  -1.000000  31030.052360  0.000000  0.000000  0.000000
C  2983  250632.606344  1.300749  N  -1  -1.000000  -1.000000  0.000000  42382.147114  0.000000  0.000000
G  2999  107553.912070  0.535403  N  -1  -1.000000  -1.000000  0.000000  0.000000  18257.050620  0.000000
T  3011  135129.600000  0.701972  N  -1  -1.000000  -1.000000  0.000000  0.000000  723.051510  23215.200000
G  3024  150864.697502  0.827158  N  -1  -1.000000  -1.000000  0.000000  0.000000  25523.718293  0.000000
T  3036  109344.000000  0.596852  N  -1  -1.000000  -1.000000  0.000000  0.000000  0.000000  18482.400000
C  3047  106379.189257  0.600917  N  -1  -1.000000  -1.000000  768.432900  17607.855665  0.000000  0.000000
A  3059  166420.611004  1.017088  N  -1  -1.000000  -1.000000  27919.728715  0.000000  0.000000  81.600000
T  3072  224604.000000  1.413097  N  -1  -1.000000  -1.000000  0.000000  0.000000  72.305151  38066.400000
C  3083  115433.557049  0.734623  N  -1  -1.000000  -1.000000  0.000000  19264.612325  0.000000  0.000000
T  3098  174868.800000  1.128253  N  -1  -1.000000  -1.000000  0.000000  0.000000  867.661812  29784.000000
G  3111  170097.867660  1.103649  N  -1  -1.000000  -1.000000  0.000000  0.000000  28632.839785  0.000000
G  3123  122340.315443  0.837548  N  -1  -1.000000  -1.000000  512.288600  0.000000  20462.357725  0.000000
A  3137  181716.084926  1.231570  N  -1  -1.000000  -1.000000  30627.539888  0.000000  0.000000  0.000000
A  3148  150100.559881  0.986161  N  -1  -1.000000  -1.000000  25102.141413  0.000000  0.000000  0.000000
C  3157  259186.094216  1.703709  N  -1  -1.000000  -1.000000  109.776129  42536.264013  0.000000  0.000000
C  3171  238688.546702  1.428292  N  -1  -1.000000  -1.000000  0.000000  40070.393635  0.000000  204.000000
T  3185  209018.400000  1.158988  N  -1  -1.000000  -1.000000  0.000000  0.000000  180.762877  39086.400000
T  3198  156141.600000  0.845813  N  -1  -1.000000  -1.000000  0.000000  0.000000  0.000000  29294.400000
C  3209  117937.956651  0.663470  N  -1  -1.000000  -1.000000  0.000000  18224.323259  0.000000  0.000000
T  3222  186292.800000  1.046532  N  -1  -1.000000  -1.000000  0.000000  0.000000  108.457726  34353.600000
T  3235  182784.000000  1.020273  N  -1  -1.000000  -1.000000  0.000000  0.000000  433.830906  34394.400000
A  3246  236421.189027  1.310389  N  -1  -1.000000  -1.000000  36262.714491  0.000000  36.152575  0.000000
C  3255  277603.063598  1.447140  N  -1  -1.000000  -1.000000  329.328386  46774.478724  0.000000  408.000000
T  3270  281479.200000  1.397492  N  -1  -1.000000  -1.000000  0.000000  0.000000  216.915453  43288.800000
C  3281  111542.105360  0.519876  N  -1  -1.000000  -1.000000  0.000000  20844.310535  0.000000  0.000000
C  3294  206362.527222  1.032893  N  -1  -1.000000  -1.000000  146.368172  34637.772960  0.000000  0.000000
A  3306  188522.204901  0.959116  N  -1  -1.000000  -1.000000  28871.121830  0.000000  0.000000  0.000000
C  3315  238149.137557  1.224363  N  -1  -1.000000  -1.000000  402.512472  40185.981309  0.000000  0.000000
A  3329  184350.712013  0.909433  N  -1  -1.000000  -1.000000  30773.908059  0.000000  144.610302  0.000000
G  3341  101480.279388  0.484738  N  -1  -1.000000  -1.000000  0.000000  0.000000  17027.863054  244.800000
T  3354  89515.200000  0.445639  N  -1  -1.000000  -1.000000  0.000000  0.000000  0.000000  14892.000000
C  3366  123216.460428  0.643285  N  -1  -1.000000  -1.000000  0.000000  21306.661231  0.000000  0.000000
C  3378  188022.616289  1.043283  N  -1  -1.000000  -1.000000  0.000000  34676.302184  0.000000  0.000000
C  3390  179970.008337  1.050834  N  -1  -1.000000  -1.000000  0.000000  29667.502980  0.000000  0.000000
A  3403  158882.650171  0.986156  N  -1  -1.000000  -1.000000  26931.743557  0.000000  0.000000  0.000000
C  3412  261613.435369  1.577437  N  -1  -1.000000  -1.000000  146.368172  44038.903774  0.000000  40.800000
A  3426  155955.286741  0.910038  N  -1  -1.000000  -1.000000  25907.166357  0.000000  0.000000  0.000000
C  3435  237031.790042  1.409934  N  -1  -1.000000  -1.000000  219.552257  38683.341548  0.000000  530.400000
T  3451  314568.000000  1.872386  N  -1  -1.000000  -1.000000  0.000000  0.000000  108.457726  47491.200000
C  3462  130845.246909  0.722800  N  -1  -1.000000  -1.000000  0.000000  21460.778130  0.000000  0.000000
A  3475  151856.977939  0.825480  N  -1  -1.000000  -1.000000  25468.061842  0.000000  180.762877  0.000000
G  3487  96563.529122  0.507705  N  -1  -1.000000  -1.000000  0.000000  0.000000  14750.250798  81.600000
T  3500  101714.400000  0.542387  N  -1  -1.000000  -1.000000  0.000000  0.000000  180.762877  16605.600000
A  3512  95066.127394  0.531392  N  -1  -1.000000  -1.000000  15734.578437  0.000000  433.830906  0.000000
G  3524  71256.726282  0.418149  N  -1  -1.000000  -1.000000  0.000000  0.000000  13123.384901  0.000000
G  3537  206503.511174  1.277496  N  -1  -1.000000  -1.000000  0.000000  0.000000  33151.911720  0.000000
G  3551  160119.756826  1.025514  N  -1  -1.000000  -1.000000  0.000000  0.000000  26608.295557  0.000000
T  3563  90453.600000  0.577784  N  -1  -1.000000  -1.000000  0.000000  0.000000  108.457726  14810.400000
A  3574  100737.894040  0.709948  N  -1  -1.000000  -1.000000  16978.707895  0.000000  108.457726  0.000000
A  3586  131328.841885  1.089759  N  -1  -1.000000  -1.000000  24370.300556  0.000000  0.000000  0.000000
A  3599  131292.249842  1.089019  N  -1  -1.000000  -1.000000  21918.633683  0.000000  108.457726  204.000000
T  3612  132477.600000  1.117920  N  -1  -1.000000  -1.000000  0.000000  0.000000  1229.187567  22195.200000
G  3625  202779.795899  1.660835  N  -1  -1.000000  -1.000000  0.000000  0.000000  33838.810655  0.000000
G  3638  165578.795724  1.252472  N  -1  -1.000000  -1.000000  0.000000  0.000000  27439.804794  0.000000
G  3650  121544.958783  0.872836  N  -1  -1.000000  -1.000000  0.000000  0.000000  19377.780460  81.600000
T  3663  104733.600000  0.725897  N  -1  -1.000000  -1.000000  0.000000  0.000000  36.152575  17136.000000
A  3674  88845.480105  0.662508  N  -1  -1.000000  -1.000000  16429.827252  0.000000  0.000000  0.000000
A  3686  120095.084722  0.945800  N  -1  -1.000000  -1.000000  22321.146155  0.000000  0.000000  244.800000
T  3699  144717.600000  1.113714  N  -1  -1.000000  -1.000000  0.000000  385.292246  0.000000  23541.600000
C  3711  122638.522059  0.912901  N  -1  -1.000000  -1.000000  0.000000  20420.489064  0.000000  0.000000
A  3722  127303.717168  0.953798  N  -1  -1.000000  -1.000000  23382.315398  0.000000  0.000000  0.000000
A  3735  130048.120384  0.977280  N  -1  -1.000000  -1.000000  21662.489383  308.233797  0.000000  0.000000
C  3745  216303.067181  1.628438  N  -1  -1.000000  -1.000000  0.000000  34714.831409  0.000000  0.000000
A  3759  129682.199955  0.966473  N  -1  -1.000000  -1.000000  21625.897340  0.000000  0.000000  0.000000
A  3771  96749.361366  0.740856  N  -1  -1.000000  -1.000000  18296.021438  0.000000  0.000000  0.000000
A  3784  126864.612654  0.990266  N  -1  -1.000000  -1.000000  23528.683570  0.000000  0.000000  0.000000
A  3796  125693.667282  0.964465  N  -1  -1.000000  -1.000000  20711.096268  308.233797  0.000000  0.000000
C  3805  201006.964995  1.499945  N  -1  -1.000000  -1.000000  292.736343  32480.136379  0.000000  0.000000
C  3819  210600.741933  1.482052  N  -1  -1.000000  -1.000000  0.000000  33944.246916  0.000000  0.000000
C  3832  151843.674343  1.021216  N  -1  -1.000000  -1.000000  0.000000  24851.349899  0.000000  571.200000
T  3846  207141.600000  1.366283  N  -1  -1.000000  -1.000000  0.000000  0.000000  939.966963  33292.800000
G  3859  131270.001588  0.822528  N  -1  -1.000000  -1.000000  402.512472  0.000000  21257.714386  0.000000
A  3872  129096.727269  0.808291  N  -1  -1.000000  -1.000000  23675.051741  0.000000  0.000000  0.000000
A  3884  108202.670787  0.716598  N  -1  -1.000000  -1.000000  19942.663368  0.000000  180.762877  0.000000
G  3895  79861.039248  0.536531  N  -1  -1.000000  -1.000000  365.920429  0.000000  12038.807637  0.000000
A  3909  246666.961032  1.676203  N  -1  -1.000000  -1.000000  41056.272108  539.409145  0.000000  0.000000
C  3917  209830.157440  1.318539  N  -1  -1.000000  -1.000000  1866.194187  34946.006757  0.000000  244.800000
C  3931  205360.767381  1.225654  N  -1  -1.000000  -1.000000  0.000000  33905.717691  0.000000  0.000000
C  3943  175770.322850  1.046330  N  -1  -1.000000  -1.000000  146.368172  28742.801588  0.000000  0.000000
A  3956  143038.295605  0.869510  N  -1  -1.000000  -1.000000  23784.827870  0.000000  0.000000  0.000000
A  3968  105238.715314  0.643175  N  -1  -1.000000  -1.000000  19649.927025  0.000000  0.000000  40.800000
A  3980  124412.945781  0.810859  N  -1  -1.000000  -1.000000  20784.280354  0.000000  0.000000  530.400000
T  3992  135823.200000  0.889199  N  -1  -1.000000  -1.000000  0.000000  38.529225  0.000000  22603.200000
T  4005  127051.200000  0.828124  N  -1  -1.000000  -1.000000  0.000000  0.000000  36.152575  21093.600000
T  4017  105386.400000  0.678575  N  -1  -1.000000  -1.000000  0.000000  38.529225  0.000000  19665.600000
C  4028  103836.260430  0.657783  N  -1  -1.000000  -1.000000  0.000000  15527.277534  0.000000  775.200000
T  4042  203673.600000  1.418589  N  -1  -1.000000  -1.000000  0.000000  0.000000  0.000000  33741.600000
T  4054  172665.600000  1.207797  N  -1  -1.000000  -1.000000  0.000000  0.000000  0.000000  27295.200000
T  4067  171768.000000  1.229640  N  -1  -1.000000  -1.000000  0.000000  154.116899  0.000000  27621.600000
C  4078  114932.677129  0.825136  N  -1  -1.000000  -1.000000  146.368172  18802.261629  0.000000  0.000000
A  4090  140403.668518  1.028758  N  -1  -1.000000  -1.000000  23382.315398  0.000000  36.152575  122.400000
G  4102  61929.361807  0.442367  N  -1  -1.000000  -1.000000  219.552257  0.000000  9327.364475  0.000000
A  4115  204732.479896  1.530745  N  -1  -1.000000  -1.000000  32786.470418  0.000000  578.441208  0.000000
G  4126  112470.662336  0.799718  N  -1  -1.000000  -1.000000  146.368172  0.000000  20462.357725  122.400000
G  4140  185137.339062  1.330202  N  -1  -1.000000  -1.000000  0.000000  0.000000  27259.041916  0.000000
C  4151  159164.227026  1.081610  N  -1  -1.000000  -1.000000  0.000000  23464.297811  72.305151  0.000000
A  4164  99859.685011  0.654012  N  -1  -1.000000  -1.000000  16832.339723  0.000000  72.305151  163.200000
T  4176  163812.000000  1.151122  N  -1  -1.000000  -1.000000  0.000000  38.529225  1048.424689  26071.200000
G  4189  137488.244572  0.972191  N  -1  -1.000000  -1.000000  36.592043  0.000000  24836.819359  0.000000
G  4202  127437.828587  0.923509  N  -1  -1.000000  -1.000000  0.000000  0.000000  20896.188631  0.000000
T  4215  51408.000000  0.369195  N  -1  -1.000000  -1.000000  0.000000  0.000000  0.000000  9424.800000
T  4229  108813.600000  0.834819  N  -1  -1.000000  -1.000000  0.000000  115.587674  0.000000  16483.200000
C  4240  119055.304166  0.881679  N  -1  -1.000000  -1.000000  36.592043  17993.147911  0.000000  0.000000
A  4251  172970.586679  1.367738  N  -1  -1.000000  -1.000000  26126.718614  0.000000  0.000000  0.000000
G  4264  45949.923442  0.346753  N  -1  -1.000000  -1.000000  0.000000  0.000000  7483.583126  0.000000
C  4276  101100.685480  0.852480  N  -1  -1.000000  -1.000000  0.000000  15257.572961  0.000000  0.000000
A  4289  96859.137495  0.858760  N  -1  -1.000000  -1.000000  15917.538651  0.000000  0.000000  0.000000
A  4301  72818.165325  0.647333  N  -1  -1.000000  -1.000000  13575.647907  231.175348  0.000000  0.000000
C  4312  202894.897003  1.962420  N  -1  -1.000000  -1.000000  0.000000  30283.970574  0.000000  0.000000
T  4327  166137.600000  1.511292  N  -1  -1.000000  -1.000000  0.000000  0.000000  686.898934  24847.200000
G  4340  167422.577074  1.471190  N  -1  -1.000000  -1.000000  0.000000  0.000000  27656.720247  0.000000
T  4352  75194.400000  0.599626  N  -1  -1.000000  -1.000000  0.000000  0.000000  0.000000  12607.200000
A  4364  80905.006801  0.662937  N  -1  -1.000000  -1.000000  13392.687693  231.175348  0.000000  0.000000
C  4374  259609.915687  2.195891  N  -1  -1.000000  -1.000000  0.000000  38606.283099  0.000000  0.000000
T  4389  225175.200000  1.774581  N  -1  -1.000000  -1.000000  0.000000  0.000000  0.000000  34027.200000
A  4399  135939.439287  0.938732  N  -1  -1.000000  -1.000000  22467.514326  0.000000  0.000000  40.800000
A  4411  109629.760459  0.739265  N  -1  -1.000000  -1.000000  17673.956709  0.000000  0.000000  0.000000
T  4424  129866.400000  0.868249  N  -1  -1.000000  -1.000000  0.000000  0.000000  36.152575  20767.200000
A  4435  108092.894658  0.696127  N  -1  -1.000000  -1.000000  17600.772624  0.000000  0.000000  0.000000
T  4448  162384.000000  1.113765  N  -1  -1.000000  -1.000000  0.000000  423.821471  72.305151  24112.800000
C  4461  110077.994823  0.756956  N  -1  -1.000000  -1.000000  109.776129  16567.566599  0.000000  0.000000
A  4472  133670.732629  0.956927  N  -1  -1.000000  -1.000000  22247.962069  0.000000  0.000000  0.000000
T  4485  191148.000000  1.313415  N  -1  -1.000000  -1.000000  0.000000  0.000000  72.305151  28886.400000
A  4496  148856.430423  0.950798  N  -1  -1.000000  -1.000000  22211.370026  0.000000  0.000000  0.000000
T  4509  144799.200000  0.995292  N  -1  -1.000000  -1.000000  0.000000  0.000000  108.457726  23908.800000
T  4523  92820.000000  0.675317  N  -1  -1.000000  -1.000000  0.000000  0.000000  578.441208  13953.600000
G  4536  138464.364110  1.040033  N  -1  -1.000000  -1.000000  329.328386  0.000000  20606.968027  0.000000
A  4547  115557.671405  0.849576  N  -1  -1.000000  -1.000000  21003.832611  0.000000  72.305151  0.000000
A  4559  129682.199955  0.963556  N  -1  -1.000000  -1.000000  20381.767882  77.058449  0.000000  0.000000
C  4570  204397.536764  1.494723  N  -1  -1.000000  -1.000000  0.000000  29898.678328  0.000000  0.000000
T  4585  162628.800000  1.153826  N  -1  -1.000000  -1.000000  0.000000  0.000000  361.525755  26642.400000
T  4598  93554.400000  0.639896  N  -1  -1.000000  -1.000000  0.000000  0.000000  253.068028  17013.600000
T  4611  122196.000000  0.859380  N  -1  -1.000000  -1.000000  0.000000  0.000000  723.051510  18319.200000
G  4623  114205.985959  0.844122  N  -1  -1.000000  -1.000000  0.000000  0.000000  18582.423800  0.000000
G  4636  86766.181166  0.658164  N  -1  -1.000000  -1.000000  146.368172  0.000000  14244.114741  0.000000
A  4649  147282.972579  1.168659  N  -1  -1.000000  -1.000000  22065.001855  0.000000  0.000000  0.000000
T  4660  148512.000000  1.129596  N  -1  -1.000000  -1.000000  0.000000  154.116899  0.000000  21868.800000
T  4674  96736.800000  0.730208  N  -1  -1.000000  -1.000000  0.000000  0.000000  36.152575  14565.600000
C  4684  83300.183692  0.637845  N  -1  -1.000000  -1.000000  0.000000  14987.868389  0.000000  0.000000
C  4697  164481.260028  1.305841  N  -1  -1.000000  -1.000000  36.592043  26508.106559  0.000000  0.000000
A  4708  131109.289628  1.074962  N  -1  -1.000000  -1.000000  19796.295196  0.000000  0.000000  244.800000
T  4720  202368.000000  1.703226  N  -1  -1.000000  -1.000000  0.000000  38.529225  108.457726  29743.200000
T  4734  114770.400000  0.884919  N  -1  -1.000000  -1.000000  0.000000  0.000000  0.000000  18645.600000
A  4745  103043.192741  0.799074  N  -1  -1.000000  -1.000000  17088.484023  0.000000  0.000000  326.400000
T  4757  181152.000000  1.417054  N  -1  -1.000000  -1.000000  0.000000  77.058449  0.000000  26479.200000
T  4771  97308.000000  0.708851  N  -1  -1.000000  -1.000000  0.000000  38.529225  0.000000  15993.600000
C  4783  97478.938363  0.736924  N  -1  -1.000000  -1.000000  0.000000  14486.988468  144.610302  0.000000
G  4797  60844.784542  0.478434  N  -1  -1.000000  -1.000000  146.368172  0.000000  8965.838720  0.000000
A  4808  142050.310448  1.149408  N  -1  -1.000000  -1.000000  21040.424654  0.000000  36.152575  0.000000
T  4820  122889.600000  0.949243  N  -1  -1.000000  -1.000000  0.000000  308.233797  0.000000  18237.600000
C  4832  107881.829018  0.860978  N  -1  -1.000000  -1.000000  0.000000  17646.384889  0.000000  0.000000
C  4845  158509.230207  1.288916  N  -1  -1.000000  -1.000000  0.000000  25621.934392  0.000000  0.000000
C  4857  135314.636968  1.141002  N  -1  -1.000000  -1.000000  292.736343  22308.421072  0.000000  0.000000
A  4868  132609.563385  1.099151  N  -1  -1.000000  -1.000000  19430.374768  192.646123  0.000000  0.000000
C  4878  178043.547104  1.440436  N  -1  -1.000000  -1.000000  402.512472  26662.223457  0.000000  0.000000
T  4893  180948.000000  1.467625  N  -1  -1.000000  -1.000000  0.000000  38.529225  614.593783  27050.400000
G  4905  139946.619705  1.062963  N  -1  -1.000000  -1.000000  402.512472  0.000000  20173.137121  0.000000
A  4919  102677.272312  0.755514  N  -1  -1.000000  -1.000000  15222.289837  0.000000  0.000000  0.000000
T  4930  129091.200000  0.921507  N  -1  -1.000000  -1.000000  0.000000  38.529225  108.457726  18727.200000
A  4942  82478.464644  0.594263  N  -1  -1.000000  -1.000000  12038.782106  0.000000  289.220604  0.000000
G  4955  87091.554345  0.646319  N  -1  -1.000000  -1.000000  0.000000  0.000000  14099.504439  0.000000
T  4968  58833.600000  0.443455  N  -1  -1.000000  -1.000000  0.000000  0.000000  831.509236  8731.200000
G  4981  147972.491463  1.205936  N  -1  -1.000000  -1.000000  0.000000  0.000000  21402.324687  0.000000
T  4993  54957.600000  0.443316  N  -1  -1.000000  -1.000000  0.000000  0.000000  108.457726  8976.000000
T  5006  64504.800000  0.555099  N  -1  -1.000000  -1.000000  0.000000  0.000000  0.000000  10363.200000
C  5018  95629.535580  0.912059  N  -1  -1.000000  -1.000000  0.000000  12907.290258  0.000000  0.000000
T  5031  148716.000000  1.544005  N  -1  -1.000000  -1.000000  0.000000  0.000000  72.305151  21542.400000
T  5044  96043.200000  0.988147  N  -1  -1.000000  -1.000000  0.000000  0.000000  0.000000  17299.200000
T  5057  114933.600000  1.190629  N  -1  -1.000000  -1.000000  0.000000  0.000000  397.678330  16850.400000
G  5069  111675.305675  1.174095  N  -1  -1.000000  -1.000000  146.368172  0.000000  16268.658969  0.000000
A  5081  105860.780043  1.079818  N  -1  -1.000000  -1.000000  15624.802308  0.000000  0.000000  0.000000
T  5093  112852.800000  1.129514  N  -1  -1.000000  -1.000000  0.000000  231.175348  0.000000  16809.600000
C  5105  87885.161425  0.834501  N  -1  -1.000000  -1.000000  0.000000  14024.637772  0.000000  0.000000
C  5118  169759.763805  1.709463  N  -1  -1.000000  -1.000000  0.000000  24504.586877  0.000000  0.000000
A  5128  118960.731392  1.073788  N  -1  -1.000000  -1.000000  17125.076066  616.467594  0.000000  0.000000
C  5139  124564.983291  1.071696  N  -1  -1.000000  -1.000000  256.144300  20227.842941  0.000000  0.000000
C  5153  159395.402374  1.338049  N  -1  -1.000000  -1.000000  0.000000  23271.651688  0.000000  0.000000
T  5167  166545.600000  1.385649  N  -1  -1.000000  -1.000000  0.000000  77.058449  0.000000  24684.000000
A  5178  129938.344255  1.021179  N  -1  -1.000000  -1.000000  18954.678210  0.000000  36.152575  0.000000
G  5190  58856.392891  0.457159  N  -1  -1.000000  -1.000000  73.184086  192.646123  8785.075843  0.000000
C  5202  104606.844923  0.847280  N  -1  -1.000000  -1.000000  329.328386  15373.160635  0.000000  0.000000
A  5214  88223.415376  0.715306  N  -1  -1.000000  -1.000000  12843.807050  308.233797  0.000000  0.000000
C  5225  150610.739154  1.246018  N  -1  -1.000000  -1.000000  146.368172  22154.304173  0.000000  0.000000
T  5240  199960.800000  1.572684  N  -1  -1.000000  -1.000000  0.000000  38.529225  72.305151  27091.200000
A  5251  115228.343019  0.885239  N  -1  -1.000000  -1.000000  16978.707895  0.000000  0.000000  0.000000
G  5263  59001.003193  0.454577  N  -1  -1.000000  -1.000000  36.592043  0.000000  8568.160390  0.000000
T  5277  60384.000000  0.489984  N  -1  -1.000000  -1.000000  0.000000  0.000000  0.000000  8935.200000
C  5289  82067.248503  0.724109  N  -1  -1.000000  -1.000000  0.000000  11867.001192  0.000000  0.000000
T  5302  127092.000000  1.211696  N  -1  -1.000000  -1.000000  0.000000  38.529225  0.000000  18156.000000
T  5315  93880.800000  0.897496  N  -1  -1.000000  -1.000000  0.000000  0.000000  72.305151  17013.600000
T  5327  116851.200000  1.080899  N  -1  -1.000000  -1.000000  0.000000  0.000000  0.000000  18278.400000
T  5339  54549.600000  0.498945  N  -1  -1.000000  -1.000000  0.000000  0.000000  72.305151  11220.000000
T  5352  96124.800000  0.907158  N  -1  -1.000000  -1.000000  0.000000  0.000000  0.000000  15422.400000
A  5362  113069.412489  1.124912  N  -1  -1.000000  -1.000000  16576.195423  0.000000  0.000000  448.800000
T  5374  157406.400000  1.714203  N  -1  -1.000000  -1.000000  0.000000  38.529225  108.457726  22807.200000
C  5387  78214.326038  0.814371  N  -1  -1.000000  -1.000000  0.000000  11404.650496  0.000000  0.000000
T  5400  129254.400000  1.319407  N  -1  -1.000000  -1.000000  0.000000  0.000000  433.830906  17054.400000
G  5414  98190.395019  0.936475  N  -1  -1.000000  -1.000000  36.592043  0.000000  14280.267317  0.000000
A  5425  121448.990308  1.140759  N  -1  -1.000000  -1.000000  16356.643166  0.000000  325.373179  0.000000
T  5437  80131.200000  0.756675  N  -1  -1.000000  -1.000000  0.000000  0.000000  180.762877  12933.600000
T  5451  68095.200000  0.651479  N  -1  -1.000000  -1.000000  0.000000  0.000000  506.136057  10118.400000
G  5463  117604.328055  1.180192  N  -1  -1.000000  -1.000000  0.000000  0.000000  18907.796979  0.000000
G  5475  71726.709763  0.676961  N  -1  -1.000000  -1.000000  73.184086  0.000000  11424.213853  0.000000
A  5488  98286.227167  0.949496  N  -1  -1.000000  -1.000000  15551.618223  0.000000  144.610302  0.000000
A  5499  81270.927229  0.796494  N  -1  -1.000000  -1.000000  13136.543393  0.000000  0.000000  0.000000
T  5512  93758.400000  0.992969  N  -1  -1.000000  -1.000000  0.000000  308.233797  0.000000  13790.400000
C  5523  88424.570570  0.921313  N  -1  -1.000000  -1.000000  0.000000  11558.767395  0.000000  0.000000
A  5534  90748.266334  0.987535  N  -1  -1.000000  -1.000000  13539.055864  269.704573  0.000000  0.000000
T  5547  137169.600000  1.504886  N  -1  -1.000000  -1.000000  0.000000  38.529225  36.152575  19788.000000
T  5560  81763.200000  0.881814  N  -1  -1.000000  -1.000000  0.000000  0.000000  0.000000  12770.400000
T  5573  51979.200000  0.559610  N  -1  -1.000000  -1.000000  0.000000  0.000000  0.000000  9220.800000
T  5586  83436.000000  0.914135  N  -1  -1.000000  -1.000000  0.000000  0.000000  0.000000  12076.800000
A  5596  96054.112552  1.093309  N  -1  -1.000000  -1.000000  14344.080808  0.000000  0.000000  448.800000
T  5608  159650.400000  1.768214  N  -1  -1.000000  -1.000000  0.000000  38.529225  0.000000  23133.600000
A  5619  57595.875488  0.597310  N  -1  -1.000000  -1.000000  9184.602762  0.000000  0.000000  163.200000
A  5630  72342.468767  0.769126  N  -1  -1.000000  -1.000000  11233.757163  0.000000  0.000000  0.000000
A  5643  65682.716964  0.714592  N  -1  -1.000000  -1.000000  10575.100391  0.000000  0.000000  0.000000
T  5657  97634.400000  1.089157  N  -1  -1.000000  -1.000000  0.000000  0.000000  0.000000  14320.800000
A  5667  66487.741907  0.736047  N  -1  -1.000000  -1.000000  10758.060606  0.000000  0.000000  204.000000
A  5679  75745.528755  0.909718  N  -1  -1.000000  -1.000000  12221.742321  0.000000  0.000000  0.000000
T  5693  82987.200000  1.003948  N  -1  -1.000000  -1.000000  0.000000  77.058449  36.152575  13423.200000
T  5707  56589.600000  0.659847  N  -1  -1.000000  -1.000000  0.000000  38.529225  397.678330  8323.200000
G  5719  93165.187026  1.121432  N  -1  -1.000000  -1.000000  0.000000  0.000000  13484.910656  0.000000
A  5730  81344.111315  0.982558  N  -1  -1.000000  -1.000000  13063.359307  0.000000  325.373179  0.000000
A  5743  64694.731806  0.863086  N  -1  -1.000000  -1.000000  11819.229849  346.763022  0.000000  0.000000
C  5753  159472.460823  2.107546  N  -1  -1.000000  -1.000000  73.184086  22886.359442  0.000000  0.000000
A  5765  91772.843535  1.087609  N  -1  -1.000000  -1.000000  12294.926407  770.584493  0.000000  0.000000
C  5776  148992.511719  1.712767  N  -1  -1.000000  -1.000000  0.000000  21383.719680  0.000000  0.000000
G  5791  41177.783478  0.446976  N  -1  -1.000000  -1.000000  0.000000  38.529225  5892.869804  0.000000
A  5803  120900.109665  1.349419  N  -1  -1.000000  -1.000000  19503.558853  0.000000  144.610302  0.000000
A  5816  68317.344051  0.725933  N  -1  -1.000000  -1.000000  12148.558235  0.000000  0.000000  0.000000
A  5828  69744.433723  0.752833  N  -1  -1.000000  -1.000000  11233.757163  732.055268  0.000000  0.000000
C  5838  132733.178917  1.412684  N  -1  -1.000000  -1.000000  146.368172  19071.966201  0.000000  0.000000
G  5853  62146.277260  0.634697  N  -1  -1.000000  -1.000000  36.592043  0.000000  8278.939786  0.000000
A  5864  122510.159551  1.276212  N  -1  -1.000000  -1.000000  17783.732838  0.000000  578.441208  0.000000
G  5876  85934.671929  0.844345  N  -1  -1.000000  -1.000000  0.000000  0.000000  12400.333392  81.600000
T  5889  70339.200000  0.744938  N  -1  -1.000000  -1.000000  0.000000  0.000000  144.610302  10281.600000
A  5899  51558.188413  0.558717  N  -1  -1.000000  -1.000000  7537.960833  0.000000  0.000000  856.800000
T  5912  127581.600000  1.545767  N  -1  -1.000000  -1.000000  0.000000  269.704573  0.000000  18156.000000
T  5925  83884.800000  0.920026  N  -1  -1.000000  -1.000000  0.000000  0.000000  0.000000  13096.800000
A  5934  100225.605440  1.145763  N  -1  -1.000000  -1.000000  14380.672851  0.000000  0.000000  1672.800000
A  5948  76843.290041  0.847544  N  -1  -1.000000  -1.000000  11050.796949  0.000000  0.000000  408.000000
T  5961  92248.800000  1.009555  N  -1  -1.000000  -1.000000  0.000000  0.000000  397.678330  12158.400000
G  5974  136367.514732  1.561569  N  -1  -1.000000  -1.000000  0.000000  0.000000  17461.693960  122.400000
T  5987  51775.200000  0.546444  N  -1  -1.000000  -1.000000  0.000000  77.058449  253.068028  7548.000000
C  5999  68813.195224  0.784859  N  -1  -1.000000  -1.000000  0.000000  9940.539960  0.000000  0.000000
A  6010  83100.529373  0.966693  N  -1  -1.000000  -1.000000  10977.612863  154.116899  0.000000  0.000000
G  6023  57084.916692  0.654344  N  -1  -1.000000  -1.000000  0.000000  0.000000  8170.482060  0.000000
T  6036  38882.400000  0.442890  N  -1  -1.000000  -1.000000  0.000000  0.000000  0.000000  6160.800000
T  6049  54345.600000  0.688593  N  -1  -1.000000  -1.000000  0.000000  0.000000  72.305151  8486.400000
T  6061  46348.800000  0.610104  N  -1  -1.000000  -1.000000  0.000000  38.529225  0.000000  8119.200000
T  6074  85394.400000  1.209878  N  -1  -1.000000  -1.000000  329.328386  0.000000  0.000000  12362.400000
A  6083  82405.280559  1.153552  N  -1  -1.000000  -1.000000  12916.991136  0.000000  0.000000  693.600000
A  6096  74940.503812  1.063713  N  -1  -1.000000  -1.000000  10465.324263  0.000000  0.000000  0.000000
G  6108  53686.574596  0.834821  N  -1  -1.000000  -1.000000  439.104515  0.000000  6868.989342  0.000000
A  6122  142452.822919  2.208563  N  -1  -1.000000  -1.000000  20271.991754  0.000000  433.830906  0.000000
G  6133  60230.190759  0.838111  N  -1  -1.000000  -1.000000  658.656772  0.000000  9399.669626  0.000000
G  6147  115399.020950  1.658576  N  -1  -1.000000  -1.000000  73.184086  0.000000  16268.658969  0.000000
T  6160  39331.200000  0.521575  N  -1  -1.000000  -1.000000  0.000000  0.000000  759.204085  5630.400000
G  6172  86946.944043  1.152326  N  -1  -1.000000  -1.000000  36.592043  0.000000  12328.028241  0.000000
T  6184  48307.200000  0.613709  N  -1  -1.000000  -1.000000  36.592043  115.587674  361.525755  6976.800000
A  6195  48264.904554  0.611650  N  -1  -1.000000  -1.000000  6440.199546  693.526044  72.305151  163.200000
C  6205  145255.176928  1.931676  N  -1  -1.000000  -1.000000  36.592043  20574.605963  0.000000  0.000000
T  6220  112852.800000  1.385012  N  -1  -1.000000  -1.000000  0.000000  385.292246  180.762877  15585.600000
T  6233  74296.800000  0.871285  N  -1  -1.000000  -1.000000  0.000000  269.704573  180.762877  11546.400000
C  6245  45965.365007  0.526319  N  -1  -1.000000  -1.000000  0.000000  6588.497415  0.000000  489.600000
T  6258  93554.400000  1.204279  N  -1  -1.000000  -1.000000  0.000000  385.292246  72.305151  13382.400000
C  6270  53632.680712  0.661990  N  -1  -1.000000  -1.000000  0.000000  7744.374155  0.000000  693.600000
T  6283  121380.000000  1.621844  N  -1  -1.000000  -1.000000  0.000000  154.116899  36.152575  19135.200000
T  6296  64015.200000  0.770844  N  -1  -1.000000  -1.000000  0.000000  38.529225  289.220604  10363.200000
G  6307  89730.692355  1.111182  N  -1  -1.000000  -1.000000  0.000000  0.000000  12364.180816  285.600000
G  6320  47829.857367  0.563401  N  -1  -1.000000  -1.000000  0.000000  0.000000  7664.346003  0.000000
A  6333  76184.633269  0.897861  N  -1  -1.000000  -1.000000  10135.995877  0.000000  144.610302  0.000000
G  6344  49890.554170  0.640080  N  -1  -1.000000  -1.000000  439.104515  0.000000  6507.463587  0.000000
A  6357  115850.407748  1.616938  N  -1  -1.000000  -1.000000  14929.553494  0.000000  433.830906  0.000000
G  6369  87886.911006  1.159406  N  -1  -1.000000  -1.000000  475.696557  0.000000  11568.824155  0.000000
A  6381  106885.357243  1.336142  N  -1  -1.000000  -1.000000  14527.041022  0.000000  216.915453  0.000000
A  6392  54448.959801  0.669493  N  -1  -1.000000  -1.000000  11453.309420  0.000000  0.000000  0.000000
A  6404  60267.094618  0.740289  N  -1  -1.000000  -1.000000  10428.732220  0.000000  0.000000  0.000000
A  6416  58474.084517  0.776559  N  -1  -1.000000  -1.000000  10209.179963  0.000000  0.000000  0.000000
A  6428  56827.442588  0.760286  N  -1  -1.000000  -1.000000  9148.010719  770.584493  0.000000  0.000000
C  6438  112428.277527  1.573424  N  -1  -1.000000  -1.000000  439.104515  16066.686679  0.000000  0.000000
A  6450  66195.005564  0.849587  N  -1  -1.000000  -1.000000  9477.339105  886.172167  0.000000  0.000000
C  6461  104183.023452  1.354514  N  -1  -1.000000  -1.000000  73.184086  14910.809939  0.000000  40.800000
T  6476  105794.400000  1.284776  N  -1  -1.000000  -1.000000  0.000000  269.704573  144.610302  15136.800000
G  6489  74655.068378  0.917826  N  -1  -1.000000  -1.000000  36.592043  0.000000  9833.500532  0.000000
A  6500  57705.651617  0.721178  N  -1  -1.000000  -1.000000  9148.010719  0.000000  216.915453  0.000000
A  6513  59864.582146  0.797154  N  -1  -1.000000  -1.000000  10538.508349  0.000000  0.000000  0.000000
A  6524  53863.487115  0.712108  N  -1  -1.000000  -1.000000  8745.498248  616.467594  0.000000  0.000000
C  6534  112466.806751  1.499575  N  -1  -1.000000  -1.000000  219.552257  14332.871570  0.000000  122.400000
T  6548  99878.400000  1.242294  N  -1  -1.000000  -1.000000  0.000000  385.292246  0.000000  13668.000000
T  6561  57487.200000  0.678688  N  -1  -1.000000  -1.000000  0.000000  38.529225  0.000000  9955.200000
T  6574  85639.200000  1.081175  N  -1  -1.000000  -1.000000  36.592043  0.000000  0.000000  11913.600000
A  6584  74318.439083  0.915773  N  -1  -1.000000  -1.000000  9989.627705  0.000000  0.000000  693.600000
A  6596  62060.104719  0.793939  N  -1  -1.000000  -1.000000  9879.851577  0.000000  0.000000  0.000000
G  6608  42298.513318  0.573198  N  -1  -1.000000  -1.000000  73.184086  0.000000  6037.480106  0.000000
T  6621  49204.800000  0.697364  N  -1  -1.000000  -1.000000  0.000000  0.000000  0.000000  6936.000000
A  6631  44239.779838  0.634643  N  -1  -1.000000  -1.000000  5781.542775  0.000000  0.000000  530.400000
G  6645  36984.084722  0.542721  N  -1  -1.000000  -1.000000  0.000000  77.058449  5350.581172  0.000000
C  6655  65692.328027  0.988483  N  -1  -1.000000  -1.000000  0.000000  8553.487872  144.610302  0.000000
T  6670  92452.800000  1.496477  N  -1  -1.000000  -1.000000  0.000000  77.058449  144.610302  13423.200000
G  6683  74510.458076  1.220728  N  -1  -1.000000  -1.000000  0.000000  385.292246  8965.838720  0.000000
C  6692  61377.054866  0.978276  N  -1  -1.000000  -1.000000  146.368172  7975.549502  976.119538  0.000000
A  6705  47679.431868  0.790522  N  -1  -1.000000  -1.000000  7355.000618  115.587674  0.000000  0.000000
A  6715  50899.531642  0.882907  N  -1  -1.000000  -1.000000  7647.736961  0.000000  0.000000  0.000000
A  6729  60998.935476  1.078980  N  -1  -1.000000  -1.000000  9148.010719  0.000000  0.000000  0.000000
A  6741  59754.806018  1.023130  N  -1  -1.000000  -1.000000  8672.314162  0.000000  216.915453  0.000000
G  6753  57807.968202  0.972234  N  -1  -1.000000  -1.000000  219.552257  0.000000  7447.430550  0.000000
T  6765  42595.200000  0.700398  N  -1  -1.000000  -1.000000  0.000000  192.646123  253.068028  5589.600000
T  6779  43492.800000  0.708619  N  -1  -1.000000  -1.000000  0.000000  0.000000  433.830906  6201.600000
G  6791  68436.825394  1.156870  N  -1  -1.000000  -1.000000  0.000000  0.000000  8893.533569  0.000000
T  6801  27988.800000  0.493149  N  -1  -1.000000  -1.000000  0.000000  0.000000  650.746359  3794.400000
T  6816  40718.400000  0.781496  N  -1  -1.000000  -1.000000  0.000000  115.587674  253.068028  5793.600000
G  6828  75486.577614  1.508607  N  -1  -1.000000  -1.000000  0.000000  654.996819  9869.653108  0.000000
C  6837  54634.440553  1.034391  N  -1  -1.000000  -1.000000  0.000000  7744.374155  1156.882416  0.000000
T  6852  109996.800000  2.067940  N  -1  -1.000000  -1.000000  0.000000  115.587674  0.000000  14524.800000
A  6861  53643.934857  0.923442  N  -1  -1.000000  -1.000000  7062.264275  0.000000  0.000000  2325.600000
T  6875  102000.000000  1.774525  N  -1  -1.000000  -1.000000  0.000000  539.409145  0.000000  13382.400000
C  6886  58217.658445  0.940521  N  -1  -1.000000  -1.000000  0.000000  7474.669582  0.000000  204.000000
T  6899  81355.200000  1.281959  N  -1  -1.000000  -1.000000  0.000000  231.175348  36.152575  11056.800000
T  6913  66952.800000  0.995612  N  -1  -1.000000  -1.000000  0.000000  0.000000  289.220604  9465.600000
G  6925  76065.018822  1.133616  N  -1  -1.000000  -1.000000  0.000000  0.000000  10014.263410  163.200000
T  6936  26316.000000  0.365972  N  -1  -1.000000  -1.000000  0.000000  0.000000  759.204085  4284.000000
G  6949  63122.396798  0.895774  N  -1  -1.000000  -1.000000  0.000000  0.000000  9761.195381  0.000000
G  6961  49131.350085  0.709679  N  -1  -1.000000  -1.000000  0.000000  0.000000  8568.160390  0.000000
G  6974  56868.001239  0.828013  N  -1  -1.000000  -1.000000  0.000000  0.000000  8025.871758  0.000000
A  6986  90455.529991  1.427481  N  -1  -1.000000  -1.000000  12075.374149  924.701392  72.305151  0.000000
C  6995  111811.809932  1.667628  N  -1  -1.000000  -1.000000  805.024943  13369.640953  0.000000  0.000000
A  7007  61438.039990  0.903108  N  -1  -1.000000  -1.000000  8086.841476  654.996819  0.000000  0.000000
T  7020  87108.000000  1.274410  N  -1  -1.000000  -1.000000  0.000000  0.000000  72.305151  11260.800000
T  7034  55814.400000  0.809762  N  -1  -1.000000  -1.000000  0.000000  0.000000  216.915453  7996.800000
G  7045  62652.413317  0.923899  N  -1  -1.000000  -1.000000  0.000000  0.000000  8062.024333  0.000000
A  7057  54046.447329  0.813073  N  -1  -1.000000  -1.000000  7318.408575  0.000000  216.915453  0.000000
T  7068  59731.200000  0.862609  N  -1  -1.000000  -1.000000  0.000000  115.587674  0.000000  8282.400000
T  7082  56467.200000  0.819485  N  -1  -1.000000  -1.000000  219.552257  231.175348  0.000000  7996.800000
A  7090  51228.860027  0.735631  N  -1  -1.000000  -1.000000  7537.960833  192.646123  0.000000  1672.800000
T  7103  108120.000000  1.565246  N  -1  -1.000000  -1.000000  0.000000  231.175348  0.000000  15626.400000
A  7112  43837.267366  0.618805  N  -1  -1.000000  -1.000000  6403.607503  0.000000  0.000000  1672.800000
T  7125  70951.200000  1.107844  N  -1  -1.000000  -1.000000  0.000000  115.587674  0.000000  11220.000000
T  7138  55610.400000  0.855601  N  -1  -1.000000  -1.000000  365.920429  0.000000  0.000000  7874.400000
A  7147  66670.702121  1.078013  N  -1  -1.000000  -1.000000  6732.935889  0.000000  0.000000  408.000000
G  7161  20606.968027  0.327450  N  -1  -1.000000  -1.000000  36.592043  0.000000  3470.647247  0.000000
G  7174  81162.531965  1.382030  N  -1  -1.000000  -1.000000  0.000000  0.000000  11026.535523  0.000000
G  7188  53650.422021  0.873236  N  -1  -1.000000  -1.000000  0.000000  0.000000  7302.820248  0.000000
T  7199  22399.200000  0.368223  N  -1  -1.000000  -1.000000  0.000000  38.529225  506.136057  3386.400000
T  7214  36842.400000  0.641588  N  -1  -1.000000  -1.000000  0.000000  0.000000  72.305151  4855.200000
G  7226  56470.322909  1.008667  N  -1  -1.000000  -1.000000  109.776129  0.000000  7302.820248  0.000000
A  7237  47752.615954  0.939640  N  -1  -1.000000  -1.000000  5818.134817  0.000000  397.678330  0.000000
T  7249  40188.000000  0.784743  N  -1  -1.000000  -1.000000  0.000000  38.529225  108.457726  5304.000000
G  7261  56578.780635  1.175410  N  -1  -1.000000  -1.000000  73.184086  0.000000  6182.090408  0.000000
A  7273  67439.135022  1.398218  N  -1  -1.000000  -1.000000  7940.473304  616.467594  361.525755  0.000000
C  7283  73821.994428  1.528120  N  -1  -1.000000  -1.000000  585.472686  9247.013916  0.000000  0.000000
T  7298  56140.800000  1.046807  N  -1  -1.000000  -1.000000  0.000000  115.587674  253.068028  7956.000000
G  7310  75197.357010  1.470756  N  -1  -1.000000  -1.000000  0.000000  0.000000  8170.482060  81.600000
T  7322  17544.000000  0.329260  N  -1  -1.000000  -1.000000  0.000000  0.000000  831.509236  2488.800000
G  7335  41611.614384  0.788135  N  -1  -1.000000  -1.000000  0.000000  0.000000  4916.750266  0.000000
T  7347  28723.200000  0.539155  N  -1  -1.000000  -1.000000  0.000000  192.646123  72.305151  3468.000000
C  7358  32480.136379  0.643174  N  -1  -1.000000  -1.000000  219.552257  4584.977733  0.000000  0.000000
A  7368  42080.849308  0.859275  N  -1  -1.000000  -1.000000  5488.806432  770.584493  0.000000  0.000000
T  7382  65280.000000  1.327861  N  -1  -1.000000  -1.000000  0.000000  38.529225  0.000000  8119.200000
T  7395  33374.400000  0.667062  N  -1  -1.000000  -1.000000  0.000000  38.529225  0.000000  5834.400000
T  7407  29988.000000  0.643168  N  -1  -1.000000  -1.000000  0.000000  231.175348  0.000000  3916.800000
C  7418  27972.217095  0.662189  N  -1  -1.000000  -1.000000  0.000000  3852.922465  0.000000  0.000000
T  7430  69400.800000  1.760317  N  -1  -1.000000  -1.000000  0.000000  500.879920  0.000000  8364.000000
C  7441  40879.507353  1.052361  N  -1  -1.000000  -1.000000  109.776129  4816.153081  0.000000  285.600000
A  7451  52436.397442  1.273375  N  -1  -1.000000  -1.000000  6403.607503  462.350696  0.000000  0.000000
T  7463  60547.200000  1.432678  N  -1  -1.000000  -1.000000  0.000000  192.646123  0.000000  7629.600000
T  7476  41616.000000  0.915765  N  -1  -1.000000  -1.000000  0.000000  0.000000  0.000000  6568.800000
G  7488  47649.094490  1.027861  N  -1  -1.000000  -1.000000  0.000000  192.646123  6109.785257  40.800000
C  7498  41611.562621  0.886969  N  -1  -1.000000  -1.000000  0.000000  4739.094632  650.746359  0.000000
A  7510  27114.703772  0.608669  N  -1  -1.000000  -1.000000  3768.980416  77.058449  0.000000  0.000000
G  7521  18618.576375  0.423905  N  -1  -1.000000  -1.000000  146.368172  0.000000  3109.121492  0.000000
G  7535  51589.725218  1.205801  N  -1  -1.000000  -1.000000  0.000000  0.000000  7808.956305  0.000000
G  7545  42117.750441  0.932916  N  -1  -1.000000  -1.000000  0.000000  0.000000  6507.463587  0.000000
G  7559  31705.808701  0.747460  N  -1  -1.000000  -1.000000  402.512472  0.000000  4374.461634  0.000000
A  7572  46910.998968  1.130367  N  -1  -1.000000  -1.000000  7135.448361  0.000000  0.000000  0.000000
A  7583  39190.077921  0.957066  N  -1  -1.000000  -1.000000  5708.358689  0.000000  0.000000  0.000000
G  7595  40816.257723  1.051629  N  -1  -1.000000  -1.000000  219.552257  308.233797  4410.614209  0.000000
C  7605  51898.865603  1.339932  N  -1  -1.000000  -1.000000  0.000000  5471.149900  650.746359  0.000000
T  7620  45002.400000  1.149268  N  -1  -1.000000  -1.000000  0.000000  77.058449  72.305151  5671.200000
G  7632  45552.245112  1.153323  N  -1  -1.000000  -1.000000  0.000000  0.000000  5748.259502  408.000000
T  7643  13586.400000  0.328648  N  -1  -1.000000  -1.000000  0.000000  0.000000  759.204085  2366.400000
T  7656  19910.400000  0.487557  N  -1  -1.000000  -1.000000  0.000000  38.529225  0.000000  3182.400000
C  7667  30977.496618  0.822358  N  -1  -1.000000  -1.000000  0.000000  3929.980914  0.000000  326.400000
T  7680  43696.800000  1.195368  N  -1  -1.000000  -1.000000  0.000000  154.116899  0.000000  6732.000000
T  7692  36352.800000  0.962881  N  -1  -1.000000  -1.000000  0.000000  0.000000  180.762877  5793.600000
G  7704  44250.752394  1.205796  N  -1  -1.000000  -1.000000  0.000000  0.000000  5748.259502  244.800000
A  7714  28541.793444  0.767161  N  -1  -1.000000  -1.000000  3768.980416  0.000000  723.051510  0.000000
T  7725  36842.400000  1.024054  N  -1  -1.000000  -1.000000  0.000000  154.116899  0.000000  4651.200000
C  7737  35485.415902  1.029418  N  -1  -1.000000  -1.000000  0.000000  4238.214711  0.000000  693.600000
T  7750  50143.200000  1.495934  N  -1  -1.000000  -1.000000  0.000000  77.058449  0.000000  6120.000000
T  7762  39494.400000  1.162327  N  -1  -1.000000  -1.000000  0.000000  0.000000  0.000000  6038.400000
C  7773  32287.490256  0.882907  N  -1  -1.000000  -1.000000  0.000000  3120.867197  0.000000  204.000000
A  7784  35055.177076  0.927208  N  -1  -1.000000  -1.000000  4317.861059  308.233797  0.000000  0.000000
G  7793  13846.436411  0.362330  N  -1  -1.000000  -1.000000  182.960214  0.000000  2060.696803  0.000000
G  7808  45516.092536  1.291970  N  -1  -1.000000  -1.000000  0.000000  0.000000  6362.853285  0.000000
T  7821  25051.200000  0.693050  N  -1  -1.000000  -1.000000  0.000000  0.000000  72.305151  2896.800000
A  7829  10209.179963  0.298284  N  -1  -1.000000  -1.000000  1683.233972  77.058449  0.000000  530.400000
T  7841  56222.400000  1.735629  N  -1  -1.000000  -1.000000  0.000000  154.116899  0.000000  7017.600000
A  7852  22796.842712  0.664029  N  -1  -1.000000  -1.000000  3146.915687  0.000000  0.000000  734.400000
A  7864  30042.067202  0.908652  N  -1  -1.000000  -1.000000  3842.164502  308.233797  0.000000  0.000000
C  7875  52207.099400  1.681273  N  -1  -1.000000  -1.000000  0.000000  7012.318886  0.000000  0.000000
C  7888  54827.086676  1.696204  N  -1  -1.000000  -1.000000  0.000000  6935.260437  0.000000  0.000000
G  7901  31199.672644  0.902315  N  -1  -1.000000  -1.000000  0.000000  423.821471  4049.088454  0.000000
G  7913  31995.029305  0.935751  N  -1  -1.000000  -1.000000  0.000000  0.000000  4338.309058  0.000000
T  7926  9710.400000  0.269683  N  -1  -1.000000  -1.000000  0.000000  0.000000  976.119538  1468.800000
G  7937  37743.288807  1.163979  N  -1  -1.000000  -1.000000  0.000000  0.000000  4989.055417  0.000000
G  7947  24583.751330  0.729590  N  -1  -1.000000  -1.000000  0.000000  0.000000  4952.902842  0.000000
G  7961  24186.073000  0.688419  N  -1  -1.000000  -1.000000  36.592043  0.000000  3796.020426  0.000000
A  7973  43581.123066  1.364933  N  -1  -1.000000  -1.000000  5781.542775  0.000000  144.610302  0.000000
A  7983  14234.304679  0.418563  N  -1  -1.000000  -1.000000  4866.741703  115.587674  0.000000  0.000000
A  7996  22833.434755  0.704154  N  -1  -1.000000  -1.000000  4134.900845  1078.818290  0.000000  0.000000
C  8005  54403.265205  1.844840  N  -1  -1.000000  -1.000000  329.328386  6819.672763  0.000000  0.000000
A  8018  28724.753658  0.975472  N  -1  -1.000000  -1.000000  3768.980416  385.292246  0.000000  0.000000
A  8029  13392.687693  0.458661  N  -1  -1.000000  -1.000000  3403.059988  0.000000  0.000000  0.000000
A  8042  25980.350443  0.950293  N  -1  -1.000000  -1.000000  3403.059988  0.000000  469.983481  0.000000
G  8051  23426.868915  0.808763  N  -1  -1.000000  -1.000000  402.512472  0.000000  2639.138010  0.000000
T  8064  10240.800000  0.371924  N  -1  -1.000000  -1.000000  0.000000  115.587674  433.830906  1346.400000
C  8076  24427.528428  0.935908  N  -1  -1.000000  -1.000000  0.000000  3043.808747  0.000000  0.000000
T  8088  38352.000000  1.468047  N  -1  -1.000000  -1.000000  0.000000  154.116899  0.000000  4732.800000
T  8099  23133.600000  0.903600  N  -1  -1.000000  -1.000000  0.000000  0.000000  36.152575  3672.000000
G  8112  41467.004082  1.565293  N  -1  -1.000000  -1.000000  0.000000  0.000000  4519.071936  0.000000
T  8124  3508.800000  0.123746  N  -1  -1.000000  -1.000000  0.000000  154.116899  289.220604  1183.200000
T  8136  13586.400000  0.583973  N  -1  -1.000000  -1.000000  0.000000  0.000000  216.915453  1876.800000
G  8148  34019.573532  1.564003  N  -1  -1.000000  -1.000000  182.960214  0.000000  3109.121492  0.000000
A  8158  22760.250669  0.955739  N  -1  -1.000000  -1.000000  3366.467945  0.000000  361.525755  0.000000
A  8167  39482.814264  1.680672  N  -1  -1.000000  -1.000000  4098.308802  0.000000  0.000000  0.000000
T  8182  32599.200000  1.298883  N  -1  -1.000000  -1.000000  0.000000  346.763022  0.000000  3508.800000
T  8199  19135.200000  0.700058  N  -1  -1.000000  -1.000000  0.000000  77.058449  0.000000  2856.000000
T  8210  8078.400000  0.301382  N  -1  -1.000000  -1.000000  0.000000  0.000000  795.356661  1876.800000
G  8218  26427.532680  1.111469  N  -1  -1.000000  -1.000000  0.000000  0.000000  3036.816341  40.800000
T  8227  11301.600000  0.468819  N  -1  -1.000000  -1.000000  0.000000  0.000000  831.509236  1468.800000
A  8239  13209.727479  0.626351  N  -1  -1.000000  -1.000000  1866.194187  77.058449  0.000000  367.200000
T  8251  37250.400000  1.688589  N  -1  -1.000000  -1.000000  0.000000  0.000000  0.000000  4528.800000
T  8264  15381.600000  0.629710  N  -1  -1.000000  -1.000000  0.000000  0.000000  0.000000  3100.800000
T  8275  24888.000000  1.103061  N  -1  -1.000000  -1.000000  292.736343  0.000000  0.000000  2774.400000
A  8284  25687.614100  1.127864  N  -1  -1.000000  -1.000000  3220.099773  0.000000  0.000000  1060.800000
T  8297  49286.400000  2.303541  N  -1  -1.000000  -1.000000  439.104515  77.058449  0.000000  4977.600000
A  8307  15185.697794  0.658397  N  -1  -1.000000  -1.000000  2524.850958  0.000000  0.000000  1101.600000
A  8321  8196.617604  0.361567  N  -1  -1.000000  -1.000000  1902.786230  0.000000  180.762877  0.000000
G  8334  12942.622024  0.570624  N  -1  -1.000000  -1.000000  0.000000  0.000000  2133.001954  40.800000
T  8345  15504.000000  0.726760  N  -1  -1.000000  -1.000000  0.000000  0.000000  72.305151  1836.000000
C  8354  16374.920476  0.752757  N  -1  -1.000000  -1.000000  0.000000  2427.341153  0.000000  122.400000
C  8368  51205.339559  2.320156  N  -1  -1.000000  -1.000000  0.000000  5355.562226  0.000000  0.000000
C  8376  4392.331610  0.187184  N  -1  -1.000000  -1.000000  0.000000  4392.331610  0.000000  0.000000
C  8389  22732.242543  1.016359  N  -1  -1.000000  -1.000000  0.000000  3467.630218  0.000000  0.000000
T  8403  37372.800000  1.687200  N  -1  -1.000000  -1.000000  0.000000  269.704573  144.610302  4284.000000
G  8414  28524.382058  1.223209  N  -1  -1.000000  -1.000000  0.000000  0.000000  2892.206039  122.400000
A  8426  20198.807668  0.950841  N  -1  -1.000000  -1.000000  2451.666873  963.230616  0.000000  0.000000
C  8435  46890.066398  2.156420  N  -1  -1.000000  -1.000000  256.144300  4970.269980  0.000000  0.000000
A  8446  11965.598021  0.467155  N  -1  -1.000000  -1.000000  2049.154401  732.055268  0.000000  0.000000
A  8458  13831.792207  0.542082  N  -1  -1.000000  -1.000000  2305.298701  0.000000  0.000000  0.000000
A  8473  17161.668109  0.677020  N  -1  -1.000000  -1.000000  2927.363430  0.000000  0.000000  0.000000
A  8483  7172.040404  0.282058  N  -1  -1.000000  -1.000000  1683.233972  0.000000  0.000000  326.400000
T  8492  21787.200000  1.036293  N  -1  -1.000000  -1.000000  36.592043  385.292246  144.610302  2080.800000
G  8502  34128.031258  1.499233  N  -1  -1.000000  -1.000000  0.000000  154.116899  4157.546181  122.400000
G  8514  21583.087565  0.902936  N  -1  -1.000000  -1.000000  0.000000  115.587674  3796.020426  0.000000
T  8528  12729.600000  0.570214  N  -1  -1.000000  -1.000000  0.000000  77.058449  0.000000  1509.600000
T  8540  6895.200000  0.332382  N  -1  -1.000000  -1.000000  0.000000  231.175348  325.373179  1509.600000
G  8551  25234.497689  1.299781  N  -1  -1.000000  -1.000000  109.776129  115.587674  2928.358614  0.000000
G  8563  15147.929128  0.878198  N  -1  -1.000000  -1.000000  73.184086  0.000000  3109.121492  0.000000
G  8573  8568.160390  0.487739  A  8572  2049.154401  0.116647  329.328386  0.000000  2856.053463  0.000000
G  8587  34634.167315  2.032433  A  8586  731.840858  0.042946  182.960214  0.000000  3940.630728  0.000000
G  8599  28560.534634  1.520148  N  -1  -1.000000  -1.000000  0.000000  0.000000  3289.884369  0.000000
T  8612  11791.200000  0.563449  N  -1  -1.000000  -1.000000  73.184086  0.000000  361.525755  1591.200000
A  8624  4134.900845  0.207500  N  -1  -1.000000  -1.000000  951.393115  0.000000  0.000000  693.600000
T  8633  31538.400000  1.863099  N  -1  -1.000000  -1.000000  0.000000  77.058449  144.610302  3019.200000
T  8641  14402.400000  0.803550  T  8652  4284.000000  0.226065  0.000000  0.000000  253.068028  3100.800000
C  8657  17145.504969  0.947750  N  -1  -1.000000  -1.000000  0.000000  1541.168986  0.000000  244.800000
T  8670  25989.600000  1.359590  G  8675  2783.748312  0.130684  0.000000  0.000000  180.762877  2774.400000
G  8683  24872.971934  1.296056  N  -1  -1.000000  -1.000000  0.000000  0.000000  2856.053463  122.400000
T  8691  2040.000000  0.101171  N  -1  -1.000000  -1.000000  0.000000  0.000000  976.119538  979.200000
T  8703  10240.800000  0.524874  N  -1  -1.000000  -1.000000  0.000000  0.000000  0.000000  1795.200000
A  8713  1719.826015  0.100742  N  -1  -1.000000  -1.000000  402.512472  0.000000  36.152575  693.600000
T  8726  28682.400000  1.993555  N  -1  -1.000000  -1.000000  0.000000  0.000000  0.000000  3508.800000
A  8737  512.288600  0.031865  N  -1  -1.000000  -1.000000  146.368172  77.058449  0.000000  367.200000
G  8751  2024.544227  0.128834  N  -1  -1.000000  -1.000000  0.000000  38.529225  506.136057  0.000000
A  8762  21955.225726  1.720220  N  -1  -1.000000  -1.000000  2232.114615  77.058449  0.000000  81.600000
A  8770  7757.513090  0.573852  T  8777  5100.000000  0.358072  1829.602144  0.000000  0.000000  0.000000
T  8784  16850.400000  1.339511  N  -1  -1.000000  -1.000000  0.000000  500.879920  0.000000  2121.600000
A  8793  1719.826015  0.147427  N  -1  -1.000000  -1.000000  402.512472  0.000000  0.000000  122.400000
G  8810  1735.323623  0.185591  N  -1  -1.000000  -1.000000  0.000000  0.000000  1735.323623  0.000000
G  8816  22450.749377  2.408927  N  -1  -1.000000  -1.000000  0.000000  115.587674  2458.375133  0.000000
A  8828  14307.488765  1.357342  N  -1  -1.000000  -1.000000  1683.233972  0.000000  180.762877  0.000000
G  8845  2096.849378  0.177705  A  8835  841.616986  0.065736  695.248815  0.000000  578.441208  0.000000
A  8853  23784.827870  2.601988  N  -1  -1.000000  -1.000000  2854.179344  0.000000  0.000000  0.000000
A  8863  14453.856936  1.260334  N  -1  -1.000000  -1.000000  2451.666873  0.000000  0.000000  0.000000
A  8873  8342.985776  0.656349  N  -1  -1.000000  -1.000000  1500.273758  346.763022  0.000000  0.000000
T  8884  11016.000000  0.970574  A  8889  1536.865801  0.107460  109.776129  77.058449  0.000000  1550.400000
A  8893  4244.676974  0.363544  N  -1  -1.000000  -1.000000  1061.169243  0.000000  0.000000  40.800000
G  8905  9038.143871  0.867779  N  -1  -1.000000  -1.000000  0.000000  0.000000  1518.408170  0.000000
G  8920  24945.277085  2.237829  N  -1  -1.000000  -1.000000  36.592043  0.000000  2783.748312  0.000000
A  8932  20857.464440  1.548658  N  -1  -1.000000  -1.000000  2268.706658  0.000000  289.220604  0.000000
T  8944  13178.400000  0.990205  G  8942  2096.849378  0.157553  36.592043  0.000000  253.068028  1795.200000
T  8954  1468.800000  0.111308  G  8961  1663.018472  0.126628  0.000000  77.058449  289.220604  775.200000
G  8967  26608.295557  2.026057  N  -1  -1.000000  -1.000000  0.000000  77.058449  2783.748312  0.000000
T  8978  6405.600000  0.477481  N  -1  -1.000000  -1.000000  0.000000  192.646123  433.830906  938.400000
T  8990  10608.000000  0.841199  A  8989  2378.482787  0.188609  585.472686  154.116899  36.152575  1876.800000
A  9000  7647.736961  0.595754  T  9004  6201.600000  0.496115  1390.497629  0.000000  0.000000  1264.800000
T  9014  26805.600000  2.144407  N  -1  -1.000000  -1.000000  0.000000  0.000000  0.000000  3508.800000
T  9024  2284.800000  0.154835  N  -1  -1.000000  -1.000000  0.000000  0.000000  0.000000  2284.800000
T  9037  6160.800000  0.437526  N  -1  -1.000000  -1.000000  36.592043  0.000000  578.441208  1632.000000
A  9055  19284.006596  1.580326  G  9045  14424.877619  0.996971  2012.562358  0.000000  397.678330  489.600000
T  9063  18768.000000  1.558131  N  -1  -1.000000  -1.000000  731.840858  0.000000  108.457726  2896.800000
G  9077  18727.034102  1.485782  T  9073  1591.200000  0.116200  0.000000  308.233797  1988.391652  1020.000000
C  9085  21884.599601  1.527189  T  9086  6691.200000  0.410753  0.000000  2697.045725  939.966963  1142.400000
G  9096  7881.261456  0.568731  T  9097  3264.000000  0.200367  0.000000  0.000000  1337.645293  1060.800000
G  9108  7158.209946  0.511111  T  9106  3182.400000  0.195358  0.000000  0.000000  1229.187567  1060.800000
C  9123  2619.987276  0.191797  T  9120  2284.800000  0.159274  439.104515  654.996819  36.152575  244.800000
N  9130  -1.000000  -1.000000  N  -1  -1.000000  -1.000000  951.393115  654.996819  0.000000  163.200000
A  9133  11380.125335  0.864920  T  9137  1836.000000  0.123699  987.985158  732.055268  0.000000  285.600000
C  9149  34291.009938  2.952334  T  9158  1468.800000  0.085342  329.328386  3005.279523  0.000000  408.000000
C  9163  9516.718488  0.642349  A  9169  2634.627087  0.151435  585.472686  2465.870378  0.000000  367.200000
C  9174  10557.007554  0.696782  G  9181  3579.104973  0.226916  622.064729  1810.873559  36.152575  0.000000
A  9187  21735.673469  1.522277  C  9187  5702.325248  0.329037  2268.706658  1194.405964  108.457726  0.000000
G  9203  4229.851332  0.290210  C  9197  2774.104175  0.160072  329.328386  115.587674  939.966963  0.000000
G  9212  2675.290586  0.203825  A  9216  2378.482787  0.137244  548.880643  115.587674  650.746359  0.000000
G  9224  7194.362522  0.642095  A  9227  1500.273758  0.093061  439.104515  77.058449  1193.034991  0.000000
G  9233  2530.680284  0.227256  A  9232  768.432900  0.047665  695.248815  0.000000  1265.340142  0.000000
A  9244  4244.676974  0.397700  G  9248  4121.393605  0.315830  622.064729  77.058449  939.966963  0.000000
A  9259  1317.313544  0.121573  G  9256  578.441208  0.044327  439.104515  115.587674  506.136057  0.000000
A  9276  841.616986  0.085624  N  -1  -1.000000  -1.000000  841.616986  0.000000  0.000000  0.000000
A  9285  1975.970315  0.304731  T  9282  1632.000000  0.125063  951.393115  38.529225  0.000000  204.000000
A  9289  4391.045145  0.766293  G  9299  216.915453  0.020119  1097.761286  77.058449  0.000000  0.000000
A  9302  4354.453102  0.851536  A  9307  731.840858  0.072609  878.209029  0.000000  72.305151  0.000000
A  9319  8782.090290  2.601695  T  9320  1183.200000  0.157166  1353.905586  77.058449  0.000000  326.400000
A  9332  5891.318903  1.537902  T  9333  1183.200000  0.165117  1207.537415  346.763022  0.000000  367.200000
A  9342  4574.005360  1.101545  C  9344  1964.990457  0.299198  1573.457844  269.704573  0.000000  0.000000
A  9354  7062.264275  1.815344  T  9359  3100.800000  0.607978  1463.681715  0.000000  0.000000  163.200000
A  9363  3988.532674  0.918281  T  9368  693.600000  0.145117  1024.577201  0.000000  0.000000  285.600000
A  9381  7903.881261  1.830508  T  9377  5426.400000  1.135324  1683.233972  0.000000  0.000000  530.400000
A  9392  14124.528550  2.838235  T  9387  5671.200000  1.066632  14124.528550  77.058449  36.152575  81.600000
