# Supplementary material for: SNP-PHAGE – High throughput SNP discovery pipeline
Source: BMC Bioinformatics. 2006 Oct 23;7:468. doi: 10.1186/1471-2105-7-468 (PMC1626092; doi:10.1186/1471-2105-7-468)
Supplement: Additional file 2 — Test dataset. This compressed file contains test data for recreating the demo website. It contains the database table entries and chromatogram files to test for proper installation of all functionalities provided. [file 1471-2105-7-468-S2.gz › test_data/AfterAnalysisStore/poly_dir/A10_015471Evans__.g_72.ab1.poly]

A10_015471Evans__.g_72.ab1 32408.314286 34390.690909 33117.942857 37166.250000 32408.314286
A  6  367756.771740  1.000000  N  -1  -1.000000  -1.000000  54481.060696  8863.519958  0.000000  0.000000
C  13  555886.434108  1.511560  A  14  336921.337246  3.647739  53788.993587  63881.224921  0.000000  43288.800000
C  25  507057.222809  1.097950  N  -1  -1.000000  -1.000000  0.000000  63881.224921  0.000000  65280.000000
T  31  2404833.600000  5.042636  N  -1  -1.000000  -1.000000  0.000000  27189.446357  0.000000  65280.000000
C  42  74741.033157  0.077946  G  44  37106.686024  0.094895  153.792691  16728.895776  4874.032584  65280.000000
T  57  253327.200000  0.323925  N  -1  -1.000000  -1.000000  18608.915580  39.925766  249.038161  48837.600000
A  60  176515.560801  0.254369  N  -1  -1.000000  -1.000000  29489.748450  1077.995671  355.768802  29090.400000
T  73  277603.200000  0.447735  A  82  130454.649923  0.282509  2229.994016  0.000000  17076.902485  52713.600000
G  90  995547.837977  1.724743  A  92  167864.721946  0.299050  28067.166061  0.000000  56923.008282  0.000000
C  102  328988.308342  0.527481  N  -1  -1.000000  -1.000000  5036.710622  55935.997571  28497.081021  326.400000
A  111  1196930.063882  0.969494  N  -1  -1.000000  -1.000000  61517.076297  0.000000  1458.652087  0.000000
A  121  1196930.063882  0.969494  N  -1  -1.000000  -1.000000  61517.076297  63881.224921  0.000000  0.000000
C  131  1820774.613305  2.929389  G  131  258892.957044  0.348075  27990.269715  63881.224921  49167.248404  3264.000000
T  147  157569.600000  0.209276  N  -1  -1.000000  -1.000000  845.859799  26909.965998  0.000000  33211.200000
T  155  68380.800000  0.129460  N  -1  -1.000000  -1.000000  0.000000  0.000000  996.152645  18523.200000
T  167  108813.600000  0.206257  N  -1  -1.000000  -1.000000  0.000000  519.034952  320.191922  24806.400000
T  178  82212.000000  0.160222  N  -1  -1.000000  -1.000000  0.000000  519.034952  0.000000  18931.200000
T  188  92942.400000  0.184526  N  -1  -1.000000  -1.000000  538.274418  0.000000  0.000000  19992.000000
G  202  162408.458005  0.334714  N  -1  -1.000000  -1.000000  192.240863  399.257656  36359.571540  0.000000
G  212  148320.013456  0.369045  N  -1  -1.000000  -1.000000  0.000000  439.183421  31378.808316  0.000000
A  225  137990.491769  0.359505  N  -1  -1.000000  -1.000000  26490.790981  0.000000  0.000000  0.000000
T  232  186211.200000  0.551267  N  -1  -1.000000  -1.000000  1307.237871  0.000000  0.000000  36352.800000
A  241  93621.300490  0.315688  N  -1  -1.000000  -1.000000  17763.055781  0.000000  0.000000  0.000000
A  251  81279.437058  0.656289  N  -1  -1.000000  -1.000000  18262.882026  0.000000  0.000000  81.600000
T  265  1802013.600000  4.516765  N  -1  -1.000000  -1.000000  0.000000  0.000000  177.884401  65280.000000
T  279  1802013.600000  4.516765  G  273  284899.656453  0.763117  0.000000  8863.519958  10352.872131  65280.000000
C  283  204539.697043  0.733907  N  -1  -1.000000  -1.000000  0.000000  39167.176030  0.000000  65280.000000
C  296  254446.904013  0.874590  N  -1  -1.000000  -1.000000  0.000000  55935.997571  0.000000  1713.600000
A  305  105847.819404  0.344688  N  -1  -1.000000  -1.000000  23837.867065  0.000000  0.000000  0.000000
A  315  121034.847615  0.401539  N  -1  -1.000000  -1.000000  26798.376362  0.000000  71.153760  0.000000
G  322  163973.840733  0.548961  N  -1  -1.000000  -1.000000  845.859799  0.000000  30667.270712  0.000000
C  334  210568.487645  0.698874  G  340  186956.505327  0.813401  0.000000  40883.983949  11277.871016  0.000000
C  347  207094.946040  0.681833  G  350  6617.299713  0.028072  0.000000  46832.923020  9321.142606  0.000000
C  356  202822.889124  0.643719  N  -1  -1.000000  -1.000000  0.000000  44117.970961  1743.267129  0.000000
A  367  153562.001707  0.469272  N  -1  -1.000000  -1.000000  29412.852105  0.000000  0.000000  0.000000
T  374  235497.600000  0.932701  A  379  6574.637529  0.025973  1576.375080  0.000000  0.000000  45940.800000
G  386  193644.958800  1.041444  A  389  48906.075656  0.184994  8727.735200  0.000000  37853.800508  0.000000
A  400  294589.899119  1.593675  N  -1  -1.000000  -1.000000  54788.646077  48230.324815  0.000000  0.000000
C  408  1008165.506547  5.338058  A  411  156407.166486  0.560407  18416.674717  63881.224921  0.000000  326.400000
T  417  205142.400000  0.735026  N  -1  -1.000000  -1.000000  3421.887369  46114.259240  711.537604  39902.400000
G  429  276218.897690  0.960740  N  -1  -1.000000  -1.000000  0.000000  0.000000  53329.743384  0.000000
A  441  192625.345156  0.644813  N  -1  -1.000000  -1.000000  36756.453088  439.183421  0.000000  0.000000
T  448  151204.800000  0.509216  N  -1  -1.000000  -1.000000  1730.167771  0.000000  35.576880  32884.800000
C  462  148044.738754  0.508138  N  -1  -1.000000  -1.000000  0.000000  33817.123442  0.000000  0.000000
C  473  284590.857022  0.995527  N  -1  -1.000000  -1.000000  0.000000  56175.552165  0.000000  0.000000
A  481  192010.174393  0.642234  N  -1  -1.000000  -1.000000  36679.556742  0.000000  0.000000  0.000000
G  491  85811.434986  0.291258  N  -1  -1.000000  -1.000000  0.000000  0.000000  16436.518642  0.000000
A  507  172555.399014  0.607931  N  -1  -1.000000  -1.000000  38909.550758  0.000000  0.000000  1917.600000
T  512  135088.800000  0.497314  N  -1  -1.000000  -1.000000  7112.911947  0.000000  391.345682  29049.600000
G  524  194961.303367  1.057679  N  -1  -1.000000  -1.000000  269.137209  0.000000  41553.796046  0.000000
G  536  265190.064835  1.446666  N  -1  -1.000000  -1.000000  0.000000  0.000000  52048.975698  0.000000
A  550  124418.286811  0.682835  N  -1  -1.000000  -1.000000  28028.717888  0.000000  0.000000  0.000000
A  559  121227.088478  0.691195  N  -1  -1.000000  -1.000000  26913.720880  0.000000  0.000000  0.000000
G  568  156040.196454  0.905159  N  -1  -1.000000  -1.000000  384.481727  0.000000  30489.386311  0.000000
G  580  375976.469704  2.170898  N  -1  -1.000000  -1.000000  0.000000  0.000000  56923.008282  0.000000
C  590  155231.376558  0.851386  N  -1  -1.000000  -1.000000  0.000000  34895.119113  0.000000  0.000000
A  601  99426.974566  0.556546  N  -1  -1.000000  -1.000000  22453.732849  0.000000  0.000000  0.000000
C  609  302677.228828  1.681432  N  -1  -1.000000  -1.000000  0.000000  59209.910348  0.000000  40.800000
T  622  287354.400000  1.488699  N  -1  -1.000000  -1.000000  0.000000  119.777297  213.461281  56548.800000
T  634  138883.200000  0.666905  N  -1  -1.000000  -1.000000  0.000000  0.000000  0.000000  32150.400000
T  645  153775.200000  0.758850  N  -1  -1.000000  -1.000000  0.000000  0.000000  0.000000  34720.800000
T  656  113179.200000  0.591011  N  -1  -1.000000  -1.000000  0.000000  0.000000  0.000000  24602.400000
C  668  130038.218479  0.683056  N  -1  -1.000000  -1.000000  0.000000  29305.511932  0.000000  0.000000
A  676  171555.746524  0.896985  N  -1  -1.000000  -1.000000  33795.943791  0.000000  0.000000  0.000000
T  685  300655.200000  1.559336  N  -1  -1.000000  -1.000000  0.000000  0.000000  0.000000  58670.400000
C  698  131914.729461  0.711984  N  -1  -1.000000  -1.000000  0.000000  29664.843823  0.000000  0.000000
T  709  191474.400000  1.046617  N  -1  -1.000000  -1.000000  0.000000  479.109187  0.000000  43452.000000
T  720  178908.000000  0.931081  N  -1  -1.000000  -1.000000  0.000000  39.925766  0.000000  39820.800000
T  731  174705.600000  0.971808  N  -1  -1.000000  -1.000000  38.448173  0.000000  533.653203  38025.600000
T  743  140556.000000  0.834116  N  -1  -1.000000  -1.000000  653.618936  239.554593  0.000000  31946.400000
A  752  185204.847828  1.097990  N  -1  -1.000000  -1.000000  35987.489634  0.000000  0.000000  408.000000
C  760  336454.426505  1.958189  T  762  53488.800000  0.275507  0.000000  63881.224921  0.000000  9547.200000
T  773  375278.400000  1.932963  N  -1  -1.000000  -1.000000  0.000000  678.738015  889.422004  65280.000000
T  784  270993.600000  1.239277  N  -1  -1.000000  -1.000000  653.618936  0.000000  177.884401  51122.400000
A  794  207043.409913  0.905644  N  -1  -1.000000  -1.000000  40332.133147  39.925766  0.000000  0.000000
C  803  338530.566315  1.544016  N  -1  -1.000000  -1.000000  0.000000  63881.224921  0.000000  0.000000
C  816  249775.589440  1.041101  N  -1  -1.000000  -1.000000  0.000000  56335.255227  35.576880  0.000000
T  827  254632.800000  1.036167  N  -1  -1.000000  -1.000000  192.240863  0.000000  1600.959608  50061.600000
G  840  239396.826707  0.945046  N  -1  -1.000000  -1.000000  576.722590  0.000000  46890.328073  0.000000
A  851  171209.712970  0.659040  N  -1  -1.000000  -1.000000  33180.773028  0.000000  213.461281  0.000000
G  860  126048.886465  0.479543  N  -1  -1.000000  -1.000000  307.585381  0.000000  28319.196620  0.000000
G  872  333035.175332  1.296177  N  -1  -1.000000  -1.000000  0.000000  0.000000  56923.008282  0.000000
C  882  234643.724287  0.914453  N  -1  -1.000000  -1.000000  0.000000  44517.228617  35.576880  0.000000
T  896  249573.600000  1.029038  N  -1  -1.000000  -1.000000  0.000000  239.554593  1672.113368  56548.800000
T  907  139005.600000  0.578253  N  -1  -1.000000  -1.000000  0.000000  0.000000  889.422004  31783.200000
A  916  179091.588371  0.766708  N  -1  -1.000000  -1.000000  40216.788629  0.000000  391.345682  0.000000
G  927  88017.201556  0.404414  N  -1  -1.000000  -1.000000  0.000000  0.000000  17432.671286  285.600000
T  939  104652.000000  0.519454  N  -1  -1.000000  -1.000000  76.896345  0.000000  71.153760  23827.200000
T  951  121869.600000  0.653570  N  -1  -1.000000  -1.000000  0.000000  279.480359  106.730641  27621.600000
C  961  221747.702006  1.269199  N  -1  -1.000000  -1.000000  0.000000  41722.425026  0.000000  0.000000
A  969  209811.678346  1.167121  N  -1  -1.000000  -1.000000  40601.270356  8344.485005  0.000000  0.000000
C  978  345717.204118  1.837506  N  -1  -1.000000  -1.000000  0.000000  63881.224921  0.000000  734.400000
T  993  291842.400000  1.540773  N  -1  -1.000000  -1.000000  0.000000  1197.772967  569.230083  65280.000000
T  1004  159568.800000  0.817744  N  -1  -1.000000  -1.000000  0.000000  0.000000  0.000000  34231.200000
C  1015  138063.297360  0.741748  N  -1  -1.000000  -1.000000  0.000000  26271.153749  0.000000  0.000000
T  1027  269157.600000  1.446787  N  -1  -1.000000  -1.000000  0.000000  0.000000  355.768802  52387.200000
C  1038  135787.528722  0.696187  N  -1  -1.000000  -1.000000  0.000000  30503.284900  0.000000  0.000000
A  1046  186896.567426  0.935316  N  -1  -1.000000  -1.000000  39793.858730  0.000000  0.000000  204.000000
T  1057  262752.000000  1.262950  N  -1  -1.000000  -1.000000  0.000000  0.000000  889.422004  50184.000000
G  1070  266791.024443  1.201034  N  -1  -1.000000  -1.000000  0.000000  0.000000  52475.898260  0.000000
G  1081  210366.092483  0.928200  N  -1  -1.000000  -1.000000  0.000000  0.000000  40735.527802  0.000000
A  1093  157060.785422  0.692831  N  -1  -1.000000  -1.000000  34411.114554  0.000000  177.884401  0.000000
A  1103  160790.258172  0.773668  N  -1  -1.000000  -1.000000  34180.425518  239.554593  0.000000  0.000000
C  1113  332182.369588  1.705919  N  -1  -1.000000  -1.000000  0.000000  63881.224921  0.000000  0.000000
G  1127  125764.271424  0.593270  N  -1  -1.000000  -1.000000  0.000000  0.000000  26789.390773  0.000000
A  1136  250182.259667  1.187077  N  -1  -1.000000  -1.000000  48675.386620  239.554593  0.000000  0.000000
C  1146  360849.069271  1.727730  N  -1  -1.000000  -1.000000  0.000000  63881.224921  0.000000  0.000000
A  1157  133914.985465  0.578808  N  -1  -1.000000  -1.000000  30335.608249  0.000000  0.000000  0.000000
A  1167  128070.863216  0.566522  N  -1  -1.000000  -1.000000  29028.370378  0.000000  0.000000  0.000000
A  1179  165058.005340  0.776388  N  -1  -1.000000  -1.000000  37448.520196  0.000000  0.000000  0.000000
A  1190  127109.658899  0.627938  N  -1  -1.000000  -1.000000  28913.025860  0.000000  0.000000  0.000000
C  1199  286986.402957  1.478563  N  -1  -1.000000  -1.000000  0.000000  54738.224604  0.000000  734.400000
T  1213  273156.000000  1.319016  N  -1  -1.000000  -1.000000  0.000000  718.663780  320.191922  53815.200000
T  1224  154224.000000  0.706389  N  -1  -1.000000  -1.000000  0.000000  279.480359  35.576880  33048.000000
C  1235  144571.197149  0.720940  N  -1  -1.000000  -1.000000  0.000000  27508.852482  0.000000  0.000000
A  1244  161059.395381  0.795700  N  -1  -1.000000  -1.000000  34526.459072  119.777297  0.000000  734.400000
T  1256  337620.000000  1.744807  N  -1  -1.000000  -1.000000  0.000000  0.000000  213.461281  64627.200000
A  1266  176015.734556  0.920695  N  -1  -1.000000  -1.000000  33488.358409  0.000000  71.153760  0.000000
G  1279  110074.867266  0.563368  N  -1  -1.000000  -1.000000  0.000000  0.000000  21061.513064  40.800000
A  1291  227074.907882  1.172983  N  -1  -1.000000  -1.000000  43177.297926  0.000000  462.499442  0.000000
G  1303  168527.681396  0.843527  N  -1  -1.000000  -1.000000  0.000000  119.777297  32873.037283  734.400000
T  1315  108446.400000  0.531780  N  -1  -1.000000  -1.000000  0.000000  159.703062  177.884401  24480.000000
T  1327  101061.600000  0.543117  N  -1  -1.000000  -1.000000  0.000000  239.554593  35.576880  23011.200000
T  1338  114525.600000  0.678198  N  -1  -1.000000  -1.000000  0.000000  0.000000  498.076322  22276.800000
G  1351  195352.649049  1.184690  N  -1  -1.000000  -1.000000  0.000000  0.000000  38351.876830  0.000000
A  1359  172824.536223  1.016759  N  -1  -1.000000  -1.000000  36794.901260  0.000000  0.000000  0.000000
A  1370  153062.175462  0.894303  N  -1  -1.000000  -1.000000  33603.702927  0.000000  0.000000  0.000000
A  1381  130608.442614  0.855346  N  -1  -1.000000  -1.000000  28220.958751  0.000000  142.307521  0.000000
G  1394  176069.979993  1.188410  N  -1  -1.000000  -1.000000  307.585381  0.000000  34224.958730  0.000000
A  1405  312506.747590  2.019359  N  -1  -1.000000  -1.000000  60555.871980  119.777297  0.000000  0.000000
T  1416  180050.400000  1.102584  N  -1  -1.000000  -1.000000  0.000000  359.331890  0.000000  35536.800000
T  1428  127908.000000  0.777789  N  -1  -1.000000  -1.000000  0.000000  319.406125  0.000000  25418.400000
T  1439  103468.800000  0.621819  N  -1  -1.000000  -1.000000  0.000000  0.000000  355.768802  22521.600000
G  1452  163511.341291  0.981238  N  -1  -1.000000  -1.000000  0.000000  359.331890  31272.077675  0.000000
T  1462  91065.600000  0.530882  N  -1  -1.000000  -1.000000  0.000000  519.034952  0.000000  17544.000000
C  1473  155590.708448  0.965756  N  -1  -1.000000  -1.000000  38.448173  29824.546885  0.000000  0.000000
A  1482  148717.531949  0.933076  N  -1  -1.000000  -1.000000  29182.163069  0.000000  0.000000  0.000000
A  1493  136875.494761  0.861124  N  -1  -1.000000  -1.000000  26413.894635  0.000000  0.000000  0.000000
G  1507  115055.630491  0.721006  A  1505  43792.468689  0.274429  10150.317589  0.000000  22484.588272  0.000000
A  1518  244145.896555  1.590786  N  -1  -1.000000  -1.000000  45868.670014  0.000000  35.576880  0.000000
G  1530  133235.416261  0.908595  N  -1  -1.000000  -1.000000  115.344518  0.000000  25473.046206  285.600000
A  1541  282209.587514  1.987987  N  -1  -1.000000  -1.000000  53327.615515  0.000000  0.000000  0.000000
A  1551  126955.866209  0.806645  N  -1  -1.000000  -1.000000  27336.650780  39.925766  0.000000  1632.000000
T  1564  185068.800000  1.158589  N  -1  -1.000000  -1.000000  192.240863  159.703062  249.038161  35373.600000
G  1576  224810.305835  1.388643  N  -1  -1.000000  -1.000000  0.000000  79.851531  42336.487410  0.000000
C  1584  283512.861352  1.617610  N  -1  -1.000000  -1.000000  0.000000  47711.289863  747.114484  0.000000
A  1596  116382.618720  0.618863  N  -1  -1.000000  -1.000000  26221.653772  319.406125  0.000000  204.000000
T  1609  226317.600000  1.224495  N  -1  -1.000000  -1.000000  38.448173  39.925766  640.383843  43411.200000
G  1622  233989.140920  1.207565  N  -1  -1.000000  -1.000000  0.000000  0.000000  45289.368465  0.000000
G  1633  187525.735410  0.911812  N  -1  -1.000000  -1.000000  0.000000  79.851531  35398.995776  0.000000
T  1646  88617.600000  0.443086  N  -1  -1.000000  -1.000000  0.000000  0.000000  0.000000  17176.800000
A  1654  87508.041033  0.447522  N  -1  -1.000000  -1.000000  18878.052789  0.000000  0.000000  0.000000
A  1666  134991.534300  0.766697  N  -1  -1.000000  -1.000000  26336.998290  0.000000  0.000000  0.000000
G  1680  173828.636542  0.982791  N  -1  -1.000000  -1.000000  0.000000  119.777297  33335.536725  163.200000
T  1692  94452.000000  0.537427  N  -1  -1.000000  -1.000000  0.000000  239.554593  0.000000  20318.400000
T  1704  83150.400000  0.511026  N  -1  -1.000000  -1.000000  0.000000  0.000000  177.884401  17829.600000
G  1717  161056.536559  1.128824  N  -1  -1.000000  -1.000000  38.448173  0.000000  31272.077675  0.000000
A  1726  156753.200040  1.065307  N  -1  -1.000000  -1.000000  30104.919213  199.628828  0.000000  0.000000
T  1738  157773.600000  1.125449  N  -1  -1.000000  -1.000000  0.000000  0.000000  177.884401  30396.000000
G  1751  147893.090893  1.115621  N  -1  -1.000000  -1.000000  384.481727  0.000000  28283.619740  0.000000
A  1761  231342.655051  1.798898  N  -1  -1.000000  -1.000000  44023.157725  0.000000  0.000000  0.000000
A  1773  173324.362468  1.213119  N  -1  -1.000000  -1.000000  29143.714896  0.000000  0.000000  0.000000
G  1786  76561.446140  0.505501  N  -1  -1.000000  -1.000000  1153.445181  0.000000  14586.520872  0.000000
A  1798  259448.269284  1.781759  N  -1  -1.000000  -1.000000  49136.764692  0.000000  0.000000  0.000000
A  1808  146487.537933  0.950135  N  -1  -1.000000  -1.000000  30720.089976  0.000000  0.000000  0.000000
A  1820  153408.209016  0.962536  N  -1  -1.000000  -1.000000  29182.163069  0.000000  0.000000  0.000000
A  1831  146948.916005  0.883081  N  -1  -1.000000  -1.000000  27836.477025  0.000000  0.000000  0.000000
T  1843  153000.000000  0.927306  N  -1  -1.000000  -1.000000  0.000000  79.851531  0.000000  29172.000000
T  1855  98001.600000  0.595324  N  -1  -1.000000  -1.000000  0.000000  79.851531  0.000000  21134.400000
T  1867  104448.000000  0.658390  N  -1  -1.000000  -1.000000  0.000000  239.554593  0.000000  20563.200000
T  1879  152510.400000  0.988420  N  -1  -1.000000  -1.000000  0.000000  0.000000  0.000000  29335.200000
A  1888  166442.139557  1.136792  N  -1  -1.000000  -1.000000  32104.224193  0.000000  0.000000  0.000000
A  1899  161020.947208  1.104960  N  -1  -1.000000  -1.000000  30950.779012  0.000000  0.000000  0.000000
A  1911  139836.004058  0.907015  N  -1  -1.000000  -1.000000  27336.650780  39.925766  0.000000  0.000000
T  1924  149001.600000  1.047755  N  -1  -1.000000  -1.000000  269.137209  0.000000  1245.190806  28845.600000
G  1936  252631.426133  1.773328  N  -1  -1.000000  -1.000000  0.000000  119.777297  41731.680447  0.000000
T  1948  113995.200000  0.748078  N  -1  -1.000000  -1.000000  0.000000  0.000000  177.884401  22236.000000
A  1957  104079.203460  0.698102  N  -1  -1.000000  -1.000000  19570.119897  39.925766  249.038161  0.000000
T  1970  202572.000000  1.404832  N  -1  -1.000000  -1.000000  0.000000  638.812249  213.461281  38270.400000
C  1981  133471.834319  0.863037  N  -1  -1.000000  -1.000000  0.000000  25352.861140  0.000000  0.000000
T  1996  209385.600000  1.328959  N  -1  -1.000000  -1.000000  0.000000  279.480359  284.615041  40963.200000
C  2006  79691.828089  0.488177  T  2007  34965.600000  0.226214  0.000000  14772.533263  0.000000  7140.000000
T  2020  253082.400000  1.637347  N  -1  -1.000000  -1.000000  0.000000  119.777297  249.038161  47613.600000
A  2031  177899.695017  1.086246  N  -1  -1.000000  -1.000000  33642.151100  0.000000  391.345682  0.000000
G  2042  124127.734936  0.740703  N  -1  -1.000000  -1.000000  0.000000  598.886484  20741.321143  0.000000
C  2053  214361.435375  1.298423  N  -1  -1.000000  -1.000000  115.344518  37210.813516  0.000000  0.000000
C  2066  300920.495143  1.865980  N  -1  -1.000000  -1.000000  0.000000  49468.023548  0.000000  0.000000
T  2080  220524.000000  1.225411  N  -1  -1.000000  -1.000000  0.000000  359.331890  213.461281  41534.400000
C  2090  120815.366631  0.630548  N  -1  -1.000000  -1.000000  0.000000  22797.612144  0.000000  0.000000
T  2104  269688.000000  1.470266  N  -1  -1.000000  -1.000000  0.000000  39.925766  391.345682  50959.200000
A  2115  145949.263515  0.740673  N  -1  -1.000000  -1.000000  32450.257747  0.000000  0.000000  0.000000
A  2126  161559.221626  0.847164  N  -1  -1.000000  -1.000000  31373.708912  159.703062  0.000000  40.800000
T  2137  175032.000000  0.880032  N  -1  -1.000000  -1.000000  0.000000  0.000000  177.884401  32680.800000
T  2150  104529.600000  0.547024  N  -1  -1.000000  -1.000000  0.000000  0.000000  1351.921447  22276.800000
G  2163  207484.365189  1.129162  N  -1  -1.000000  -1.000000  230.689036  0.000000  34865.342573  0.000000
A  2174  167364.895701  0.871300  N  -1  -1.000000  -1.000000  31335.260739  159.703062  0.000000  0.000000
T  2185  161364.000000  0.861128  N  -1  -1.000000  -1.000000  0.000000  39.925766  284.615041  30355.200000
T  2198  109384.800000  0.630711  N  -1  -1.000000  -1.000000  0.000000  79.851531  355.768802  23215.200000
T  2211  112893.600000  0.695512  N  -1  -1.000000  -1.000000  0.000000  0.000000  391.345682  21950.400000
A  2220  182244.338531  1.128273  N  -1  -1.000000  -1.000000  34372.666381  239.554593  0.000000  0.000000
T  2232  226521.600000  1.482659  N  -1  -1.000000  -1.000000  0.000000  79.851531  996.152645  42554.400000
G  2246  145046.940479  0.901821  N  -1  -1.000000  -1.000000  76.896345  0.000000  27429.774616  0.000000
A  2257  226959.563364  1.425745  N  -1  -1.000000  -1.000000  43561.779653  0.000000  0.000000  0.000000
A  2269  148025.464840  0.900511  N  -1  -1.000000  -1.000000  28605.440478  0.000000  0.000000  0.000000
A  2281  155868.892068  0.923783  N  -1  -1.000000  -1.000000  30258.711904  0.000000  0.000000  0.000000
A  2292  138759.455223  0.848332  N  -1  -1.000000  -1.000000  25914.068390  119.777297  0.000000  0.000000
T  2305  180132.000000  1.120873  N  -1  -1.000000  -1.000000  0.000000  199.628828  35.576880  31293.600000
A  2315  116075.033338  0.713940  N  -1  -1.000000  -1.000000  25952.516563  479.109187  0.000000  0.000000
T  2327  199267.200000  1.220606  N  -1  -1.000000  -1.000000  0.000000  758.589546  177.884401  37495.200000
C  2338  148044.738754  0.861276  N  -1  -1.000000  -1.000000  0.000000  24474.494298  0.000000  0.000000
T  2353  240924.000000  1.430070  N  -1  -1.000000  -1.000000  0.000000  519.034952  320.191922  40269.600000
A  2364  192317.759774  1.131878  N  -1  -1.000000  -1.000000  37448.520196  159.703062  0.000000  0.000000
T  2376  283029.600000  1.620670  N  -1  -1.000000  -1.000000  0.000000  119.777297  426.922562  49000.800000
T  2389  156386.400000  0.867635  N  -1  -1.000000  -1.000000  0.000000  0.000000  177.884401  26234.400000
A  2399  144180.647572  0.796224  N  -1  -1.000000  -1.000000  26875.272707  0.000000  71.153760  0.000000
A  2412  142834.961528  0.793917  N  -1  -1.000000  -1.000000  27375.098952  0.000000  640.383843  0.000000
G  2425  140528.676697  0.779333  N  -1  -1.000000  -1.000000  0.000000  0.000000  24619.201082  0.000000
G  2438  324994.800412  1.842803  N  -1  -1.000000  -1.000000  422.929900  0.000000  55250.894914  0.000000
A  2450  187242.600980  0.949261  N  -1  -1.000000  -1.000000  34949.388971  0.000000  177.884401  0.000000
A  2462  172055.572769  0.877618  N  -1  -1.000000  -1.000000  32719.394956  0.000000  177.884401  0.000000
A  2474  161443.877108  0.813526  N  -1  -1.000000  -1.000000  27259.754434  0.000000  604.806963  0.000000
G  2486  173045.945178  0.908371  N  -1  -1.000000  -1.000000  845.859799  0.000000  28497.081021  0.000000
A  2499  256372.415469  1.359530  N  -1  -1.000000  -1.000000  47714.182303  0.000000  0.000000  0.000000
A  2510  134030.329983  0.720947  N  -1  -1.000000  -1.000000  29297.507587  0.000000  0.000000  0.000000
A  2522  150678.388756  0.820362  N  -1  -1.000000  -1.000000  28336.303269  0.000000  0.000000  0.000000
A  2534  143411.684118  0.778047  N  -1  -1.000000  -1.000000  27528.891643  0.000000  0.000000  0.000000
T  2546  142840.800000  0.774707  N  -1  -1.000000  -1.000000  0.000000  199.628828  35.576880  27213.600000
C  2557  146846.965787  0.795437  N  -1  -1.000000  -1.000000  192.240863  24594.271595  0.000000  0.000000
A  2568  150178.562511  0.900368  N  -1  -1.000000  -1.000000  28759.233169  0.000000  0.000000  81.600000
T  2581  261079.200000  1.600825  N  -1  -1.000000  -1.000000  0.000000  598.886484  177.884401  43900.800000
C  2593  118619.449525  0.689677  N  -1  -1.000000  -1.000000  0.000000  22558.057550  0.000000  0.000000
C  2606  259836.882365  1.549319  N  -1  -1.000000  -1.000000  0.000000  48429.953643  0.000000  408.000000
C  2618  177430.102218  1.005900  N  -1  -1.000000  -1.000000  0.000000  28906.254277  0.000000  2448.000000
T  2632  310080.000000  1.840289  N  -1  -1.000000  -1.000000  0.000000  0.000000  0.000000  58099.200000
T  2645  188373.600000  1.012216  N  -1  -1.000000  -1.000000  0.000000  0.000000  0.000000  35904.000000
T  2657  181274.400000  0.954730  N  -1  -1.000000  -1.000000  38.448173  0.000000  0.000000  29906.400000
A  2668  164481.282750  0.849348  N  -1  -1.000000  -1.000000  31104.571703  39.925766  0.000000  0.000000
T  2679  284620.800000  1.453481  N  -1  -1.000000  -1.000000  0.000000  479.109187  0.000000  46634.400000
C  2692  156269.446463  0.745569  N  -1  -1.000000  -1.000000  0.000000  26390.931045  0.000000  122.400000
T  2706  229785.600000  1.093142  N  -1  -1.000000  -1.000000  0.000000  39.925766  889.422004  39698.400000
G  2719  184466.123715  0.890809  N  -1  -1.000000  -1.000000  0.000000  0.000000  34616.304412  0.000000
G  2731  153407.507321  0.717992  N  -1  -1.000000  -1.000000  0.000000  119.777297  28817.272943  0.000000
C  2741  177949.137170  0.876515  N  -1  -1.000000  -1.000000  0.000000  29664.843823  71.153760  0.000000
C  2756  317529.613622  1.563640  N  -1  -1.000000  -1.000000  0.000000  53700.154699  320.191922  0.000000
T  2769  213057.600000  1.045344  N  -1  -1.000000  -1.000000  0.000000  39.925766  747.114484  39984.000000
T  2782  163077.600000  0.790548  N  -1  -1.000000  -1.000000  0.000000  0.000000  1316.344567  31008.000000
G  2794  184608.431235  0.902888  N  -1  -1.000000  -1.000000  346.033554  0.000000  31343.231435  0.000000
A  2806  172978.328913  0.837760  N  -1  -1.000000  -1.000000  29220.611241  0.000000  0.000000  0.000000
T  2817  175970.400000  0.900966  N  -1  -1.000000  -1.000000  0.000000  0.000000  35.576880  28845.600000
T  2831  142840.800000  0.724040  N  -1  -1.000000  -1.000000  0.000000  0.000000  889.422004  24194.400000
G  2844  247899.701069  1.314500  N  -1  -1.000000  -1.000000  384.481727  0.000000  38245.146190  0.000000
A  2855  168249.203673  0.863118  N  -1  -1.000000  -1.000000  31489.053430  0.000000  0.000000  0.000000
A  2867  154292.516988  0.785539  N  -1  -1.000000  -1.000000  28989.922205  0.000000  0.000000  0.000000
T  2880  178418.400000  0.919444  N  -1  -1.000000  -1.000000  0.000000  0.000000  747.114484  30273.600000
G  2893  222426.654863  1.234748  N  -1  -1.000000  -1.000000  653.618936  0.000000  34296.112490  0.000000
A  2904  245530.030772  1.355949  N  -1  -1.000000  -1.000000  40524.374011  0.000000  0.000000  0.000000
A  2917  150601.492410  0.795480  N  -1  -1.000000  -1.000000  28720.784996  0.000000  0.000000  244.800000
T  2930  185109.600000  0.995637  N  -1  -1.000000  -1.000000  38.448173  0.000000  1138.460166  31497.600000
G  2943  258821.803284  1.383084  N  -1  -1.000000  -1.000000  0.000000  199.628828  44044.177658  0.000000
C  2953  246701.305491  1.262422  N  -1  -1.000000  -1.000000  0.000000  41562.721964  0.000000  0.000000
T  2969  251858.400000  1.223772  N  -1  -1.000000  -1.000000  0.000000  479.109187  0.000000  42962.400000
C  2980  172918.490707  0.838592  N  -1  -1.000000  -1.000000  230.689036  26470.782577  0.000000  0.000000
A  2992  214233.218205  1.036606  N  -1  -1.000000  -1.000000  31911.983329  0.000000  0.000000  0.000000
C  3002  288703.210876  1.357569  N  -1  -1.000000  -1.000000  38.448173  48829.211299  0.000000  0.000000
G  3018  116407.551937  0.520396  N  -1  -1.000000  -1.000000  0.000000  0.000000  19745.168498  0.000000
T  3030  143330.400000  0.672633  N  -1  -1.000000  -1.000000  0.000000  0.000000  747.114484  24602.400000
G  3043  161234.420960  0.794773  N  -1  -1.000000  -1.000000  0.000000  0.000000  27180.736455  0.000000
T  3055  115831.200000  0.567990  N  -1  -1.000000  -1.000000  0.000000  0.000000  71.153760  19339.200000
C  3067  121933.288068  0.618938  N  -1  -1.000000  -1.000000  346.033554  20881.175396  0.000000  0.000000
A  3079  167826.273774  0.915507  N  -1  -1.000000  -1.000000  28759.233169  0.000000  0.000000  40.800000
T  3091  231458.400000  1.319395  N  -1  -1.000000  -1.000000  0.000000  0.000000  142.307521  39086.400000
C  3103  132912.873601  0.766565  N  -1  -1.000000  -1.000000  0.000000  22597.983316  0.000000  0.000000
T  3117  186129.600000  1.098842  N  -1  -1.000000  -1.000000  0.000000  0.000000  960.575765  30477.600000
G  3131  162444.034886  0.975190  N  -1  -1.000000  -1.000000  884.307972  0.000000  27394.197736  0.000000
A  3143  121726.914723  0.790687  G  3143  37747.069867  0.244345  22492.181021  0.000000  7186.529796  0.000000
A  3156  169479.545199  1.097078  N  -1  -1.000000  -1.000000  28374.751442  0.000000  0.000000  0.000000
A  3167  156176.477450  0.994136  N  -1  -1.000000  -1.000000  25414.242145  0.000000  0.000000  0.000000
C  3177  274609.415628  1.753663  N  -1  -1.000000  -1.000000  115.344518  46753.071489  0.000000  0.000000
C  3190  274290.009504  1.590367  N  -1  -1.000000  -1.000000  0.000000  44756.783210  0.000000  163.200000
T  3204  234681.600000  1.250266  N  -1  -1.000000  -1.000000  0.000000  0.000000  284.615041  38841.600000
T  3217  178704.000000  0.919302  N  -1  -1.000000  -1.000000  0.000000  0.000000  106.730641  29539.200000
C  3229  121014.995459  0.639900  N  -1  -1.000000  -1.000000  0.000000  20441.991975  0.000000  40.800000
T  3242  217668.000000  1.158267  N  -1  -1.000000  -1.000000  0.000000  0.000000  355.768802  37046.400000
T  3255  213302.400000  1.116302  N  -1  -1.000000  -1.000000  0.000000  0.000000  426.922562  35822.400000
A  3266  249182.607177  1.270268  N  -1  -1.000000  -1.000000  38294.379995  0.000000  0.000000  0.000000
C  3275  312698.595987  1.496804  N  -1  -1.000000  -1.000000  461.378072  52182.975607  0.000000  408.000000
T  3290  297636.000000  1.333299  N  -1  -1.000000  -1.000000  0.000000  0.000000  391.345682  45573.600000
C  3301  123769.873284  0.521402  N  -1  -1.000000  -1.000000  0.000000  22677.834847  0.000000  0.000000
C  3314  233246.322492  1.049266  N  -1  -1.000000  -1.000000  153.792691  38328.734952  0.000000  0.000000
A  3326  178015.039535  0.815870  N  -1  -1.000000  -1.000000  28720.784996  0.000000  0.000000  0.000000
C  3335  267103.371700  1.256816  N  -1  -1.000000  -1.000000  961.204317  43239.604118  0.000000  0.000000
A  3350  192010.174393  0.867397  N  -1  -1.000000  -1.000000  32181.120538  0.000000  498.076322  0.000000
G  3361  110821.981750  0.485076  N  -1  -1.000000  -1.000000  0.000000  0.000000  17859.593849  0.000000
T  3375  91432.800000  0.419843  N  -1  -1.000000  -1.000000  0.000000  0.000000  462.499442  15463.200000
C  3387  141257.358606  0.687077  N  -1  -1.000000  -1.000000  0.000000  24234.939704  0.000000  0.000000
C  3399  215559.208342  1.106572  N  -1  -1.000000  -1.000000  0.000000  39526.507920  0.000000  0.000000
C  3411  212804.330517  1.149764  N  -1  -1.000000  -1.000000  0.000000  34376.084161  0.000000  0.000000
A  3424  178591.762126  1.011267  N  -1  -1.000000  -1.000000  27182.858089  0.000000  0.000000  0.000000
C  3433  300521.237487  1.650452  N  -1  -1.000000  -1.000000  538.274418  50426.241922  0.000000  0.000000
A  3448  164981.108995  0.873786  N  -1  -1.000000  -1.000000  27798.028852  0.000000  0.000000  0.000000
C  3457  272293.721225  1.452169  N  -1  -1.000000  -1.000000  38.448173  45754.927350  0.000000  693.600000
T  3473  301960.800000  1.605941  N  -1  -1.000000  -1.000000  0.000000  0.000000  426.922562  50673.600000
C  3484  155510.856917  0.781374  N  -1  -1.000000  -1.000000  0.000000  26031.599155  0.000000  0.000000
A  3497  159944.398373  0.786001  N  -1  -1.000000  -1.000000  27105.961743  0.000000  177.884401  0.000000
G  3509  107015.255571  0.508767  N  -1  -1.000000  -1.000000  0.000000  0.000000  16294.211121  163.200000
T  3522  108079.200000  0.522328  N  -1  -1.000000  -1.000000  0.000000  0.000000  462.499442  17544.000000
A  3534  96658.706132  0.492729  N  -1  -1.000000  -1.000000  15725.302628  0.000000  640.383843  0.000000
G  3547  86451.818829  0.468432  N  -1  -1.000000  -1.000000  0.000000  0.000000  14657.674633  0.000000
G  3560  228759.339534  1.304649  N  -1  -1.000000  -1.000000  0.000000  0.000000  38173.992429  0.000000
G  3573  179343.052969  1.066467  N  -1  -1.000000  -1.000000  0.000000  0.000000  29493.233666  0.000000
T  3586  105753.600000  0.623541  N  -1  -1.000000  -1.000000  0.000000  0.000000  284.615041  16034.400000
A  3597  92852.337036  0.607086  N  -1  -1.000000  -1.000000  17301.677709  0.000000  106.730641  0.000000
A  3609  145141.851889  1.099253  N  -1  -1.000000  -1.000000  24260.796965  0.000000  0.000000  204.000000
T  3622  110853.600000  0.846211  A  3623  30335.608249  0.240585  5498.088694  159.703062  177.884401  17992.800000
C  3634  112391.030095  0.891349  T  3635  40065.600000  0.316403  0.000000  17168.079197  284.615041  5834.400000
A  3646  112345.560588  0.887206  G  3648  66635.496570  0.524461  17032.540500  0.000000  8574.028123  0.000000
G  3661  119040.241070  0.936918  N  -1  -1.000000  -1.000000  0.000000  0.000000  19709.591618  0.000000
C  3671  86079.950581  0.665773  G  3674  40984.565963  0.317080  0.000000  14413.201373  4055.764340  0.000000
A  3685  65438.789911  0.506273  T  3687  31783.200000  0.281456  12226.518914  0.000000  0.000000  3835.200000
A  3697  90929.928402  0.805231  N  -1  -1.000000  -1.000000  17032.540500  0.000000  0.000000  0.000000
A  3710  155215.273133  1.491269  N  -1  -1.000000  -1.000000  25990.964736  0.000000  0.000000  0.000000
A  3722  84278.394527  0.772992  T  3724  48307.200000  0.446579  15802.198974  79.851531  0.000000  6324.000000
C  3732  194638.107181  1.799348  N  -1  -1.000000  -1.000000  0.000000  32339.870116  0.000000  204.000000
C  3745  155750.411510  1.376847  A  3747  39524.721521  0.336064  5421.192349  28786.476980  0.000000  0.000000
C  3757  128281.484794  1.090729  A  3759  31181.468048  0.261590  4152.402650  20322.214678  0.000000  244.800000
T  3772  163567.200000  1.372210  C  3770  73423.482893  0.615969  0.000000  10740.030940  569.230083  24520.800000
G  3785  106232.564207  0.854495  A  3784  43254.194272  0.347920  7151.360120  0.000000  15938.442319  0.000000
A  3798  136721.702071  1.111186  N  -1  -1.000000  -1.000000  22415.284676  0.000000  0.000000  0.000000
A  3810  122457.430004  0.955912  N  -1  -1.000000  -1.000000  22684.421885  0.000000  106.730641  0.000000
G  3821  55606.663716  0.415573  A  3821  34757.148108  0.259755  7689.634537  0.000000  9107.681325  0.000000
A  3835  199776.705275  1.533501  C  3830  61485.678986  0.471968  30066.471040  5190.349525  0.000000  0.000000
C  3844  244345.685322  1.813581  N  -1  -1.000000  -1.000000  692.067108  40604.503590  0.000000  0.000000
C  3857  196993.727350  1.306864  N  -1  -1.000000  -1.000000  0.000000  35853.337487  0.000000  0.000000
C  3870  142814.463464  0.945958  T  3872  57895.200000  0.386794  0.000000  23915.533580  35.576880  8078.400000
A  3883  107270.401793  0.716666  G  3885  39632.644517  0.268553  17878.400299  0.000000  5514.416427  0.000000
A  3895  125341.042956  0.849317  N  -1  -1.000000  -1.000000  19723.912588  0.000000  0.000000  0.000000
A  3908  124610.527675  0.866819  N  -1  -1.000000  -1.000000  20800.461423  0.000000  0.000000  0.000000
T  3919  97879.200000  0.672276  G  3921  21310.551226  0.150382  0.000000  0.000000  2988.457935  16524.000000
T  3932  78988.800000  0.557399  A  3934  60940.353707  0.443645  8074.116264  0.000000  0.000000  14810.400000
T  3944  80539.200000  0.586325  C  3942  68352.910665  0.497609  0.000000  10819.882471  0.000000  13790.400000
C  3956  142574.908870  1.019441  N  -1  -1.000000  -1.000000  0.000000  23316.647096  0.000000  0.000000
T  3970  147655.200000  1.100789  C  3969  60567.386378  0.451537  0.000000  9821.738332  0.000000  24602.400000
T  3982  109384.800000  0.878827  A  3982  25837.172045  0.207583  5728.777730  0.000000  0.000000  20196.000000
T  3995  121665.600000  1.051508  A  3994  26375.446462  0.227952  5075.158795  0.000000  0.000000  20073.600000
C  4006  101491.296093  0.893480  A  4006  27105.961743  0.238628  5921.018594  15251.642450  0.000000  0.000000
A  4018  107808.676211  0.953949  T  4018  34027.200000  0.305835  16378.921564  0.000000  0.000000  6324.000000
G  4030  39454.760116  0.354618  T  4031  28274.400000  0.275192  0.000000  0.000000  6652.876593  4773.600000
A  4044  145641.678134  1.417517  T  4044  31334.400000  0.291427  24299.245137  0.000000  0.000000  4814.400000
G  4055  93887.386786  0.873205  C  4055  26271.153749  0.244336  0.000000  4471.685744  15760.557918  0.000000
G  4068  129855.612644  1.191223  T  4069  56059.200000  0.491997  0.000000  0.000000  21061.513064  8894.400000
C  4079  134669.607286  1.181914  T  4081  43084.800000  0.380771  0.000000  20242.363147  0.000000  5140.800000
A  4093  68860.677280  0.608571  T  4094  35414.400000  0.336408  11803.589015  0.000000  0.000000  6976.800000
T  4105  123868.800000  1.176655  C  4105  35414.154065  0.336406  0.000000  5789.236008  35.576880  20073.600000
G  4118  112636.402639  1.055435  A  4117  41908.508228  0.392694  6305.500320  0.000000  18642.285212  0.000000
G  4130  117723.896504  1.112518  N  -1  -1.000000  -1.000000  0.000000  0.000000  18749.015853  0.000000
A  4144  53442.960033  0.497418  T  4144  35577.600000  0.348785  9227.561445  0.000000  0.000000  6650.400000
T  4158  75888.000000  0.743970  G  4155  36252.840900  0.355405  0.000000  0.000000  4126.918100  11587.200000
C  4169  85880.321753  0.812895  G  4168  55748.971236  0.527688  0.000000  13974.017951  8360.566841  0.000000
A  4180  125148.802092  1.255614  C  4180  42481.014572  0.413249  18839.604616  7985.153115  0.000000  0.000000
G  4194  31343.231435  0.304903  A  4192  21223.391323  0.206458  4075.506305  0.000000  5300.955146  0.000000
C  4205  81248.932946  0.874149  T  4205  41616.000000  0.475045  0.000000  12057.581204  0.000000  7099.200000
A  4218  61863.109851  0.706166  G  4218  43439.370695  0.499852  11188.418252  0.000000  7293.260436  0.000000
A  4230  60017.597563  0.690616  G  4230  32979.767924  0.409588  9881.180380  0.000000  6083.646510  0.000000
C  4241  150320.507392  1.866887  T  4244  8445.600000  0.100200  0.000000  23915.533580  0.000000  897.600000
T  4257  159732.000000  1.895080  N  -1  -1.000000  -1.000000  0.000000  159.703062  35.576880  23949.600000
G  4270  122989.274770  1.389889  C  4269  35893.263252  0.405626  0.000000  5350.052587  20385.552341  0.000000
T  4282  54468.000000  0.570685  A  4280  37025.590296  0.387933  6228.603975  0.000000  0.000000  9220.800000
A  4294  55557.609531  0.595465  G  4293  10068.257090  0.107911  9227.561445  79.851531  1921.151530  0.000000
C  4305  226259.313516  2.506503  N  -1  -1.000000  -1.000000  0.000000  37170.887751  0.000000  0.000000
T  4319  150511.200000  1.499415  A  4318  12995.482368  0.129463  3537.231887  0.000000  0.000000  24316.800000
A  4330  128070.863216  1.140468  N  -1  -1.000000  -1.000000  21223.391323  0.000000  0.000000  0.000000
A  4342  79587.717460  0.680359  C  4341  62683.451954  0.535852  13072.378713  9302.703379  0.000000  0.000000
T  4356  145860.000000  1.228280  N  -1  -1.000000  -1.000000  0.000000  0.000000  0.000000  24235.200000
A  4366  79049.443042  0.620796  G  4369  53970.127228  0.448970  12957.034195  0.000000  5194.224506  0.000000
T  4379  132559.200000  1.102744  N  -1  -1.000000  -1.000000  0.000000  39.925766  106.730641  21134.400000
C  4392  81648.190602  0.694930  A  4391  11995.829878  0.102100  3344.991024  13534.834530  0.000000  0.000000
A  4403  110461.600126  0.974456  C  4404  78054.871700  0.656163  16648.058773  12217.284266  0.000000  0.000000
T  4417  205264.800000  1.725545  N  -1  -1.000000  -1.000000  0.000000  39.925766  177.884401  30763.200000
A  4428  159406.123955  1.190244  N  -1  -1.000000  -1.000000  24030.107929  0.000000  0.000000  0.000000
T  4440  106120.800000  0.834008  A  4441  22530.629194  0.183470  4113.954477  0.000000  0.000000  17054.400000
T  4454  99674.400000  0.811662  N  -1  -1.000000  -1.000000  0.000000  0.000000  462.499442  16197.600000
G  4468  105449.872843  0.879018  A  4465  34834.044453  0.290372  4921.366104  0.000000  15760.557918  0.000000
A  4479  82586.674929  0.673905  T  4479  29457.600000  0.253459  14956.339175  0.000000  0.000000  5712.000000
A  4491  98350.425730  0.846228  C  4490  23276.721331  0.200278  15456.165420  5310.126822  0.000000  0.000000
C  4503  159184.027350  1.347279  A  4502  30643.193631  0.259353  6574.637529  26031.599155  0.000000  0.000000
T  4517  168871.200000  1.397770  N  -1  -1.000000  -1.000000  0.000000  39.925766  213.461281  27662.400000
T  4530  67687.200000  0.522532  A  4527  31335.260739  0.241902  4229.298995  0.000000  71.153760  12117.600000
T  4542  117177.600000  0.935478  N  -1  -1.000000  -1.000000  0.000000  0.000000  569.230083  18768.000000
G  4555  79087.404632  0.679148  N  -1  -1.000000  -1.000000  0.000000  0.000000  14124.021430  2407.200000
G  4568  112600.825758  1.038571  N  -1  -1.000000  -1.000000  269.137209  0.000000  18322.093291  0.000000
A  4581  138951.696087  1.274004  N  -1  -1.000000  -1.000000  22569.077367  0.000000  35.576880  0.000000
T  4593  94574.400000  0.836981  A  4592  26183.205599  0.231720  5536.536867  0.000000  71.153760  15708.000000
C  4602  69870.089757  0.624358  T  4606  54182.400000  0.489738  0.000000  10420.624815  0.000000  5385.600000
C  4617  69390.980570  0.627204  T  4617  36312.000000  0.337035  0.000000  12376.987328  0.000000  6772.800000
C  4631  142135.725449  1.319253  T  4629  21420.000000  0.198813  38.448173  21040.878458  0.000000  3427.200000
A  4641  100119.041674  0.944210  T  4642  21134.400000  0.213135  15071.683693  119.777297  0.000000  4080.000000
T  4654  128887.200000  1.299797  G  4655  37213.416665  0.353472  0.000000  0.000000  5727.877708  21256.800000
T  4667  78254.400000  0.743301  G  4667  29671.118067  0.281832  0.000000  0.000000  4696.148183  12729.600000
A  4679  129954.823678  1.281768  N  -1  -1.000000  -1.000000  19108.741825  0.000000  0.000000  0.000000
T  4691  178581.600000  1.677233  N  -1  -1.000000  -1.000000  0.000000  0.000000  0.000000  26397.600000
T  4705  99266.400000  0.877904  N  -1  -1.000000  -1.000000  0.000000  0.000000  0.000000  16646.400000
C  4717  108638.008131  0.995734  N  -1  -1.000000  -1.000000  0.000000  17966.594509  0.000000  0.000000
G  4731  50661.477371  0.458434  C  4729  46832.923020  0.423789  0.000000  7905.301584  7506.721717  0.000000
C  4741  62403.971595  0.574681  A  4740  48675.386620  0.448253  8189.460782  9981.441394  71.153760  0.000000
T  4755  198369.600000  1.838624  N  -1  -1.000000  -1.000000  0.000000  279.480359  0.000000  28845.600000
C  4767  77176.504857  0.679887  T  4767  20114.400000  0.180853  0.000000  14053.869483  0.000000  4692.000000
C  4779  105324.169588  0.946995  A  4777  34411.114554  0.309398  4844.469758  18765.109820  0.000000  0.000000
C  4792  116742.938543  1.072383  T  4790  41983.200000  0.385651  0.000000  19164.367476  0.000000  6201.600000
A  4803  92198.718101  0.818003  T  4803  21338.400000  0.195879  14648.753793  119.777297  0.000000  3998.400000
C  4813  185415.255333  1.702051  N  -1  -1.000000  -1.000000  422.929900  27149.520591  0.000000  0.000000
T  4828  137496.000000  1.254300  G  4828  15333.635356  0.139880  0.000000  0.000000  3308.649856  20522.400000
G  4840  106268.141087  0.936756  A  4840  24529.934174  0.216232  4498.436204  638.812249  16721.133683  0.000000
A  4854  79587.717460  0.703036  T  4852  27213.600000  0.240391  11918.933533  0.000000  35.576880  5181.600000
T  4865  96736.800000  0.833232  C  4865  30982.394087  0.266863  0.000000  5030.646463  0.000000  14035.200000
A  4877  64785.170976  0.541992  C  4878  39965.691341  0.376420  9535.146826  6827.305913  71.153760  0.000000
G  4890  76810.484301  0.723446  C  4891  43638.861774  0.411157  38.448173  6507.899789  11384.601656  0.000000
T  4903  35904.000000  0.338281  A  4902  34872.492626  0.328562  5228.951485  0.000000  640.383843  5997.600000
G  4916  121068.123240  1.220512  C  4912  47471.735269  0.478572  0.000000  4990.720697  17468.248167  0.000000
T  4928  90412.800000  0.907513  N  -1  -1.000000  -1.000000  0.000000  0.000000  498.076322  14851.200000
G  4940  46605.713031  0.468642  T  4941  43084.800000  0.503518  0.000000  0.000000  6795.184114  6160.800000
C  4953  75819.028828  0.886073  A  4952  25952.516563  0.303298  4459.988032  10141.144456  0.000000  0.000000
T  4966  147900.000000  1.862725  N  -1  -1.000000  -1.000000  0.000000  0.000000  71.153760  21338.400000
T  4980  70380.000000  0.842239  A  4977  15263.924556  0.182663  1807.064116  0.000000  106.730641  12933.600000
T  4992  75235.200000  0.910373  G  4990  29671.118067  0.359031  0.000000  0.000000  4233.648741  11791.200000
G  5005  81364.324963  1.010837  N  -1  -1.000000  -1.000000  192.240863  0.000000  12949.984384  1060.800000
A  5017  80664.266295  0.981915  G  5017  39170.145074  0.474586  11918.933533  0.000000  7257.683556  0.000000
T  5029  94860.000000  1.149326  N  -1  -1.000000  -1.000000  0.000000  0.000000  142.307521  15504.000000
C  5041  71906.303801  0.813135  N  -1  -1.000000  -1.000000  0.000000  11658.323548  0.000000  1836.000000
C  5054  178308.469060  2.135053  N  -1  -1.000000  -1.000000  0.000000  25672.267265  0.000000  0.000000
A  5065  88046.315451  0.953870  T  5066  32395.200000  0.335881  12841.689677  598.886484  0.000000  4610.400000
C  5076  106521.942555  1.104445  T  5079  21583.200000  0.216876  0.000000  17327.782260  0.000000  2856.000000
C  5090  133831.166209  1.344784  T  5091  19012.800000  0.193787  0.000000  19603.550898  0.000000  3712.800000
T  5104  120931.200000  1.232586  G  5104  36146.110259  0.368417  0.000000  39.925766  5300.955146  17992.800000
A  5116  140297.382131  1.359907  N  -1  -1.000000  -1.000000  19147.189998  0.000000  106.730641  0.000000
G  5127  48704.748962  0.444090  T  5127  19624.800000  0.184431  38.448173  159.703062  7186.529796  3712.800000
C  5139  124129.205174  1.166549  N  -1  -1.000000  -1.000000  38.448173  17846.817212  0.000000  0.000000
A  5152  60325.182944  0.544679  C  5152  24634.197360  0.229582  9842.732208  8264.633474  0.000000  0.000000
C  5162  125087.423548  1.165771  A  5164  27798.028852  0.246834  5113.606967  19643.476663  0.000000  0.000000
T  5177  135660.000000  1.204600  C  5174  35134.673706  0.311980  0.000000  5789.236008  0.000000  19951.200000
A  5188  87546.489206  0.807971  C  5188  46234.036536  0.426893  12880.137850  7426.192397  0.000000  0.000000
G  5201  46605.713031  0.430325  T  5202  31375.200000  0.306662  0.000000  0.000000  6830.760994  5426.400000
A  5214  37179.382987  0.363393  T  5215  29988.000000  0.323681  5075.158795  0.000000  0.000000  5467.200000
C  5227  63561.818796  0.686067  G  5225  16649.979923  0.179715  0.000000  10260.921753  2241.343451  0.000000
T  5240  68992.800000  0.793844  C  5238  35893.263252  0.412994  0.000000  4910.869166  0.000000  12525.600000
T  5253  63933.600000  0.801381  A  5251  14764.098311  0.185062  2499.131225  199.628828  0.000000  11709.600000
T  5265  71930.400000  0.884729  C  5261  51264.682999  0.630544  0.000000  5110.497994  0.000000  12770.400000
T  5277  89719.200000  1.179239  N  -1  -1.000000  -1.000000  0.000000  0.000000  0.000000  16197.600000
T  5291  70910.400000  0.897354  A  5287  26221.653772  0.331828  3229.646506  0.000000  0.000000  10648.800000
A  5301  86123.906816  1.170098  G  5300  17610.555687  0.239261  12803.241504  0.000000  2383.650972  0.000000
T  5313  135333.600000  1.971345  N  -1  -1.000000  -1.000000  0.000000  199.628828  0.000000  20073.600000
C  5326  96101.317740  1.308764  N  -1  -1.000000  -1.000000  0.000000  14093.795248  0.000000  0.000000
T  5339  124440.000000  1.587677  N  -1  -1.000000  -1.000000  0.000000  79.851531  177.884401  18156.000000
G  5353  78197.982628  0.897747  T  5352  15626.400000  0.179398  0.000000  0.000000  11491.332297  3386.400000
A  5364  77703.756998  0.877331  T  5364  18564.000000  0.207559  12341.863432  0.000000  213.461281  3998.400000
T  5376  69237.600000  0.774128  N  -1  -1.000000  -1.000000  0.000000  0.000000  106.730641  12607.200000
T  5390  78295.200000  0.870239  N  -1  -1.000000  -1.000000  0.000000  0.000000  355.768802  11709.600000
G  5402  103350.836913  1.140658  A  5400  29643.541141  0.327168  4229.298995  0.000000  14728.828393  0.000000
G  5415  58630.698531  0.637502  T  5412  27336.000000  0.297229  0.000000  0.000000  9534.603887  3468.000000
A  5427  66246.201538  0.730054  C  5424  22278.577191  0.245517  10727.040179  3114.209715  71.153760  0.000000
A  5439  59440.874972  0.669728  T  5438  20604.000000  0.232148  9765.835862  0.000000  0.000000  3957.600000
T  5452  58752.000000  0.723864  G  5452  31592.269597  0.389237  0.000000  79.851531  4660.571303  9751.200000
C  5464  76138.434952  0.983326  A  5463  20185.290660  0.260692  4344.643513  10420.624815  0.000000  0.000000
A  5474  63670.173968  0.877007  T  5475  9832.800000  0.138205  10457.902971  239.554593  0.000000  2244.000000
T  5488  110649.600000  1.555234  N  -1  -1.000000  -1.000000  0.000000  0.000000  177.884401  17952.000000
T  5501  47736.000000  0.641258  G  5501  36608.609702  0.491778  0.000000  0.000000  5870.185229  8812.800000
T  5513  31701.600000  0.438528  G  5514  26149.006930  0.386638  0.000000  0.000000  3806.726179  5671.200000
T  5526  46430.400000  0.686519  A  5526  7574.290019  0.111993  2576.027570  0.000000  0.000000  7548.000000
A  5537  97504.565931  1.574188  N  -1  -1.000000  -1.000000  14418.064757  0.000000  0.000000  0.000000
T  5549  149654.400000  2.273451  N  -1  -1.000000  -1.000000  0.000000  39.925766  0.000000  21868.800000
A  5559  35333.870698  0.476404  C  5562  26031.599155  0.362773  6228.603975  2395.545935  0.000000  163.200000
A  5572  81740.815130  1.139132  N  -1  -1.000000  -1.000000  13072.378713  0.000000  0.000000  0.000000
A  5585  40678.166702  0.549289  T  5586  21787.200000  0.308994  7728.082710  0.000000  0.000000  4284.000000
T  5598  101102.400000  1.433874  N  -1  -1.000000  -1.000000  0.000000  0.000000  0.000000  14606.400000
A  5608  38640.413549  0.520387  T  5612  8200.800000  0.122304  7036.015602  0.000000  0.000000  1264.800000
A  5620  51405.206881  0.766644  T  5623  10036.800000  0.148871  8381.701646  0.000000  0.000000  1101.600000
T  5634  64341.600000  0.954352  A  5634  8881.527890  0.131736  1922.408634  0.000000  0.000000  10281.600000
T  5647  85802.400000  1.213901  N  -1  -1.000000  -1.000000  0.000000  0.000000  391.345682  13790.400000
G  5661  80830.671761  1.083225  A  5658  5382.744176  0.072135  1230.341526  0.000000  10886.525334  0.000000
A  5671  73589.802521  1.008729  N  -1  -1.000000  -1.000000  13110.826886  0.000000  426.922562  0.000000
A  5684  86931.318443  1.330313  N  -1  -1.000000  -1.000000  12687.896986  119.777297  0.000000  0.000000
C  5695  141177.507075  2.002339  T  5696  19176.000000  0.250830  0.000000  20402.066209  0.000000  3345.600000
A  5707  85970.114125  1.124528  N  -1  -1.000000  -1.000000  12572.552468  798.515312  0.000000  0.000000
C  5718  143054.018057  1.766554  A  5719  9958.076726  0.116914  2883.612951  18805.035586  0.000000  0.000000
G  5734  30418.232551  0.357129  T  5732  24072.000000  0.282620  0.000000  39.925766  4980.763225  3590.400000
A  5745  86239.251334  1.022372  T  5746  12525.600000  0.142603  14148.927548  0.000000  106.730641  2325.600000
A  5757  40447.477665  0.460491  G  5758  27465.351496  0.321435  8343.253473  0.000000  3771.149299  0.000000
A  5770  78741.857661  0.921539  N  -1  -1.000000  -1.000000  12649.448814  0.000000  71.153760  0.000000
G  5781  49700.901606  0.586510  C  5780  21839.393770  0.257722  3229.646506  3952.650792  8004.798040  0.000000
G  5795  116158.513776  1.423040  C  5793  60128.202957  0.736620  0.000000  7426.192397  16649.979923  0.000000
A  5807  107424.194484  1.250807  N  -1  -1.000000  -1.000000  15725.302628  39.925766  569.230083  0.000000
G  5819  59164.351733  0.672833  C  5816  52821.787856  0.600703  0.000000  6348.196727  9463.450127  0.000000
T  5832  51081.600000  0.640667  G  5832  13376.906946  0.167773  0.000000  39.925766  2276.920331  7670.400000
A  5842  74435.662320  0.976295  N  -1  -1.000000  -1.000000  10842.384697  0.000000  0.000000  122.400000
T  5855  91228.800000  1.314892  A  5856  10996.177388  0.145717  2114.649498  79.851531  0.000000  12974.400000
T  5869  56059.200000  0.742877  A  5867  9227.561445  0.122280  2229.994016  79.851531  0.000000  9220.800000
A  5878  61709.317161  0.851818  C  5878  21719.616473  0.291263  9958.076726  2754.877825  2063.459050  489.600000
A  5891  54865.542423  0.735755  G  5892  35078.803854  0.485971  7958.771746  0.000000  4838.455704  0.000000
T  5904  63321.600000  0.877239  A  5906  26529.239153  0.360721  3575.680060  0.000000  391.345682  9139.200000
G  5918  130424.842727  1.773405  N  -1  -1.000000  -1.000000  0.000000  0.000000  18820.169613  0.000000
T  5930  58466.400000  0.779848  N  -1  -1.000000  -1.000000  0.000000  199.628828  142.307521  8486.400000
C  5943  62923.006547  0.897929  A  5941  5767.225903  0.082300  1422.582389  8344.485005  0.000000  0.000000
A  5954  50866.932463  0.722012  T  5954  27948.000000  0.396818  7574.290019  279.480359  0.000000  4528.800000
G  5967  46961.481833  0.666781  T  5966  14810.400000  0.210285  0.000000  0.000000  6332.684671  3182.400000
T  5980  30192.000000  0.446081  A  5977  17647.711263  0.260741  2153.097670  0.000000  0.000000  4814.400000
T  5993  28315.200000  0.459819  A  5989  11649.796324  0.189184  1038.100663  39.925766  0.000000  5875.200000
T  6004  61567.200000  1.046979  N  -1  -1.000000  -1.000000  0.000000  0.000000  0.000000  9628.800000
T  6017  57895.200000  0.984773  G  6015  40557.643401  0.689867  0.000000  0.000000  5229.801386  8935.200000
A  6028  62747.417823  1.061835  N  -1  -1.000000  -1.000000  9842.732208  0.000000  0.000000  2121.600000
A  6039  57287.777302  0.970388  C  6040  18246.074868  0.352770  8843.079718  2754.877825  0.000000  0.000000
G  6053  31094.193274  0.601176  A  6051  18878.052789  0.364988  3614.128232  0.000000  4945.186345  0.000000
A  6067  118881.749945  2.426899  G  6064  11491.332297  0.234588  15609.958110  0.000000  2170.189691  0.000000
G  6078  48562.441441  0.889733  N  -1  -1.000000  -1.000000  538.274418  0.000000  7613.452358  979.200000
G  6092  92250.850297  1.697333  T  6091  6120.000000  0.112602  0.000000  0.000000  13163.445665  1632.000000
T  6104  38719.200000  0.657602  N  -1  -1.000000  -1.000000  0.000000  39.925766  213.461281  6976.800000
G  6117  73466.257564  1.229929  T  6116  14484.000000  0.242482  0.000000  0.000000  9783.642049  3019.200000
T  6129  34272.000000  0.533439  A  6126  19339.430861  0.301015  3498.783714  0.000000  0.000000  5059.200000
A  6139  69014.469971  1.121863  N  -1  -1.000000  -1.000000  8266.357127  199.628828  0.000000  0.000000
C  6151  133232.279725  2.127304  G  6150  7471.144837  0.119291  153.792691  17128.153432  1423.075207  0.000000
T  6165  81355.200000  1.167586  A  6165  36525.764052  0.524206  5382.744176  598.886484  0.000000  11260.800000
T  6179  51897.600000  0.719951  G  6177  16685.556803  0.231471  0.000000  79.851531  2561.535373  8364.000000
C  6191  42401.163041  0.571712  G  6189  30026.886869  0.404864  0.000000  5509.755649  4589.417543  40.800000
T  6204  84088.800000  1.264167  N  -1  -1.000000  -1.000000  0.000000  239.554593  0.000000  12117.600000
C  6215  52063.198310  0.743019  G  6215  22271.126990  0.337180  0.000000  6028.790602  3273.072976  408.000000
T  6228  116524.800000  1.764164  N  -1  -1.000000  -1.000000  0.000000  519.034952  0.000000  16279.200000
T  6242  47532.000000  0.643790  C  6248  56055.774868  0.786877  0.000000  1876.510982  0.000000  7670.400000
G  6253  68414.340579  0.960361  N  -1  -1.000000  -1.000000  0.000000  4272.056917  9570.180767  40.800000
G  6266  37284.570425  0.499442  T  6263  29172.000000  0.390771  0.000000  0.000000  6012.492750  3998.400000
A  6279  51751.240435  0.724002  T  6277  19624.800000  0.274551  6882.222911  0.000000  0.000000  2448.000000
G  6290  36323.994660  0.573555  C  6289  13534.834530  0.213714  38.448173  1756.733685  4767.301944  0.000000
A  6304  81587.022439  1.386870  T  6302  25214.400000  0.428610  10919.281043  0.000000  0.000000  3264.000000
G  6315  60658.580701  0.981576  C  6314  15411.345512  0.249386  38.448173  2155.991341  8716.335643  0.000000
A  6328  65246.549048  1.025521  T  6327  31905.600000  0.501479  10304.110280  0.000000  0.000000  5140.800000
A  6339  37256.279333  0.603452  T  6339  19420.800000  0.322294  7881.875401  0.000000  0.000000  2978.400000
A  6351  43138.849753  0.715903  G  6352  20456.706101  0.386563  7574.290019  0.000000  3130.765456  0.000000
A  6363  42177.645436  0.797018  G  6363  8040.374920  0.153489  7382.049156  0.000000  1707.690248  0.000000
A  6376  71052.223123  1.356375  N  -1  -1.000000  -1.000000  9266.009617  558.960718  0.000000  0.000000
C  6385  113508.951531  2.156010  G  6388  7008.645395  0.116287  845.859799  13534.834530  711.537604  0.000000
A  6399  89276.656976  1.481275  N  -1  -1.000000  -1.000000  10688.592007  918.292608  0.000000  0.000000
C  6408  100093.894298  1.563413  G  6413  20919.205544  0.297149  1461.030562  12935.948046  924.998885  0.000000
T  6423  89678.400000  1.273847  A  6426  21069.598632  0.295884  1960.856807  199.628828  249.038161  11709.600000
G  6436  52120.129458  0.731934  A  6436  12264.967087  0.172239  3114.301988  0.000000  7435.567957  40.800000
A  6448  56595.710194  0.804431  N  -1  -1.000000  -1.000000  9765.835862  0.000000  0.000000  0.000000
A  6460  65323.445393  0.940043  N  -1  -1.000000  -1.000000  11342.210942  0.000000  0.000000  0.000000
A  6472  59287.082282  0.820054  N  -1  -1.000000  -1.000000  9496.698653  558.960718  0.000000  0.000000
C  6482  143133.869588  1.936560  N  -1  -1.000000  -1.000000  230.689036  18246.074868  0.000000  40.800000
T  6497  71440.800000  0.850414  A  6495  7036.015602  0.083755  1191.893353  1397.401795  0.000000  11097.600000
C  6505  37849.625766  0.450345  T  6509  31048.800000  0.405972  0.000000  5190.349525  0.000000  7017.600000
T  6522  101224.800000  1.323547  N  -1  -1.000000  -1.000000  0.000000  199.628828  0.000000  14402.400000
A  6532  47483.493267  0.611312  G  6534  17574.978807  0.242702  7458.945501  0.000000  2276.920331  775.200000
A  6544  65861.719811  0.909520  N  -1  -1.000000  -1.000000  10150.317589  0.000000  0.000000  0.000000
G  6557  34545.150651  0.493276  A  6557  10919.281043  0.155918  2806.716606  0.000000  4589.417543  0.000000
T  6570  41412.000000  0.606551  A  6569  8112.564437  0.118822  2076.201325  119.777297  0.000000  5548.800000
C  6580  31780.909398  0.476074  A  6580  29066.818550  0.435417  4152.402650  5110.497994  0.000000  163.200000
G  6593  30667.270712  0.483696  T  6594  26928.000000  0.444796  0.000000  359.331890  4055.764340  3916.800000
C  6604  58690.875396  0.969457  T  6605  8527.200000  0.163683  0.000000  7825.450053  35.576880  2733.600000
T  6619  100368.000000  1.926609  N  -1  -1.000000  -1.000000  0.000000  199.628828  0.000000  14443.200000
G  6632  48313.403280  0.878611  A  6628  19570.119897  0.355895  2922.061124  399.257656  6973.068515  0.000000
C  6641  52582.233263  0.938386  A  6640  19377.879034  0.345818  3344.991024  6707.528617  533.653203  0.000000
A  6654  33872.840136  0.661960  G  6652  8645.181883  0.168948  5844.122248  0.000000  1458.652087  0.000000
A  6666  30220.263731  0.606718  T  6666  9506.400000  0.205564  6190.155802  0.000000  0.000000  1632.000000
A  6678  54750.197905  1.183909  N  -1  -1.000000  -1.000000  9612.043171  0.000000  0.000000  0.000000
A  6691  51712.792262  1.071417  G  6690  6510.569072  0.134890  7228.256465  0.000000  1423.075207  0.000000
G  6702  44648.984621  0.905735  C  6701  18485.629461  0.374993  346.033554  2595.174762  5870.185229  0.000000
T  6715  56548.800000  1.117948  N  -1  -1.000000  -1.000000  0.000000  39.925766  0.000000  7874.400000
T  6728  16972.800000  0.319213  G  6727  13163.445665  0.247568  0.000000  0.000000  2419.227852  3835.200000
G  6740  49273.979044  1.005611  C  6739  20362.140444  0.415561  0.000000  2275.768638  6866.337874  0.000000
T  6752  13219.200000  0.301192  A  6751  11073.073734  0.252293  2076.201325  0.000000  71.153760  2448.000000
T  6764  26479.200000  0.655747  A  6763  9381.354135  0.232325  1883.960462  0.000000  0.000000  3794.400000
G  6778  57029.738923  1.509925  A  6776  24183.900619  0.640294  3037.405642  79.851531  7506.721717  0.000000
C  6787  52302.752904  1.304777  A  6787  16340.473391  0.407639  2614.475743  6308.270961  640.383843  0.000000
T  6803  80539.200000  1.904277  G  6799  13199.022545  0.312078  115.344518  0.000000  1423.075207  10567.200000
A  6812  42792.816199  0.953648  N  -1  -1.000000  -1.000000  5459.640521  0.000000  0.000000  2407.200000
T  6825  90208.800000  2.051097  N  -1  -1.000000  -1.000000  0.000000  0.000000  0.000000  11832.000000
C  6837  52143.049842  1.074301  G  6837  13768.252628  0.286265  0.000000  6228.419430  2241.343451  0.000000
T  6850  72746.400000  1.512520  N  -1  -1.000000  -1.000000  0.000000  39.925766  0.000000  9424.800000
T  6863  62383.200000  1.162272  N  -1  -1.000000  -1.000000  0.000000  0.000000  0.000000  8812.800000
G  6875  75102.794052  1.365892  N  -1  -1.000000  -1.000000  0.000000  39.925766  10566.333412  0.000000
C  6884  18365.852165  0.300229  T  6887  13260.000000  0.219676  0.000000  2595.174762  2099.035930  1264.800000
G  6899  53685.512186  0.889400  T  6899  21420.000000  0.356839  0.000000  39.925766  7293.260436  3182.400000
G  6912  38707.645632  0.644837  A  6907  11534.451806  0.192154  961.204317  0.000000  6724.030353  0.000000
G  6925  46498.982391  0.792585  T  6922  13872.000000  0.236451  0.000000  39.925766  6510.569072  1672.800000
A  6937  71013.774951  1.285003  C  6932  12576.616156  0.227575  8766.183372  2595.174762  0.000000  0.000000
C  6947  85441.138332  1.470952  T  6947  15055.200000  0.261334  307.585381  12177.358501  0.000000  2488.800000
A  6959  44869.017524  0.778857  T  6959  9384.000000  0.164974  6074.811284  598.886484  0.000000  1958.400000
T  6972  52264.800000  0.918838  G  6972  18713.438973  0.328990  0.000000  0.000000  2703.842893  8241.600000
T  6985  41126.400000  0.750026  N  -1  -1.000000  -1.000000  0.000000  0.000000  177.884401  6732.000000
G  6997  73857.603246  1.401271  N  -1  -1.000000  -1.000000  0.000000  0.000000  9534.603887  0.000000
A  7009  40562.822184  0.771405  N  -1  -1.000000  -1.000000  5459.640521  0.000000  2988.457935  0.000000
T  7021  35577.600000  0.649193  G  7021  15049.020315  0.274603  0.000000  0.000000  2454.804732  5752.800000
T  7034  36556.800000  0.689855  A  7032  19416.327206  0.366401  3806.369096  359.331890  0.000000  5263.200000
C  7043  39247.027561  0.743640  A  7042  39063.343449  0.740159  6036.363112  4751.166103  0.000000  122.400000
T  7055  78376.800000  1.505749  A  7054  10227.213934  0.196481  2576.027570  279.480359  0.000000  10975.200000
A  7066  31027.675357  0.587779  N  -1  -1.000000  -1.000000  4575.332550  39.925766  0.000000  3631.200000
T  7078  69360.000000  1.464940  N  -1  -1.000000  -1.000000  0.000000  159.703062  0.000000  10852.800000
T  7091  30722.400000  0.616968  G  7091  16934.594964  0.340080  230.689036  0.000000  2312.497211  5712.000000
A  7102  68014.817481  1.427638  N  -1  -1.000000  -1.000000  7343.600983  0.000000  0.000000  0.000000
G  7114  12665.369343  0.251645  T  7116  6201.600000  0.140272  192.240863  0.000000  2632.689133  693.600000
G  7127  67133.572893  1.518477  T  7127  5304.000000  0.113168  0.000000  0.000000  9214.411966  1142.400000
G  7140  36430.725301  0.777301  A  7137  13879.790340  0.296144  1461.030562  0.000000  6403.838432  0.000000
T  7152  46634.400000  0.993204  N  -1  -1.000000  -1.000000  0.000000  39.925766  320.191922  6038.400000
T  7171  44635.200000  0.930651  A  7162  6689.982047  0.139487  76.896345  39.925766  853.845124  3998.400000
G  7179  47139.366234  0.971944  N  -1  -1.000000  -1.000000  38.448173  0.000000  5727.877708  1509.600000
A  7190  48021.767685  1.058299  T  7187  4039.200000  0.089015  4998.262449  0.000000  142.307521  979.200000
T  7202  25948.800000  0.551214  A  7199  11380.659115  0.241751  1922.408634  0.000000  0.000000  3508.800000
G  7214  46285.521110  1.083091  N  -1  -1.000000  -1.000000  192.240863  0.000000  5692.300828  0.000000
A  7226  48752.282966  1.100728  G  7225  17824.016968  0.402429  6228.603975  199.628828  3593.264898  0.000000
C  7237  59050.207286  1.393854  G  7238  16614.403042  0.353473  384.481727  7466.118163  2312.497211  0.000000
T  7252  55896.000000  1.189196  N  -1  -1.000000  -1.000000  0.000000  279.480359  0.000000  6568.800000
G  7265  51088.399933  1.113536  N  -1  -1.000000  -1.000000  0.000000  0.000000  6332.684671  938.400000
T  7276  8364.000000  0.176660  N  -1  -1.000000  -1.000000  0.000000  0.000000  2774.996654  1305.600000
G  7289  27394.197736  0.629489  A  7287  11226.866424  0.257981  1499.478735  0.000000  3771.149299  0.000000
T  7300  29049.600000  0.695065  N  -1  -1.000000  -1.000000  0.000000  0.000000  106.730641  3794.400000
C  7313  30183.878775  0.754879  G  7312  8965.373804  0.224217  230.689036  3593.318902  1102.883285  0.000000
A  7323  49675.039110  1.300350  N  -1  -1.000000  -1.000000  6420.844839  519.034952  0.000000  0.000000
T  7336  36271.200000  0.893954  C  7334  29026.031573  0.715385  0.000000  3154.135480  0.000000  5630.400000
T  7349  44920.800000  1.135152  N  -1  -1.000000  -1.000000  0.000000  0.000000  0.000000  6854.400000
G  7362  13412.483827  0.342248  T  7363  11913.600000  0.344069  0.000000  0.000000  1992.305290  2896.800000
C  7374  25911.821859  0.748344  N  -1  -1.000000  -1.000000  0.000000  2794.803590  0.000000  448.800000
T  7386  50836.800000  1.607379  G  7386  6937.491634  0.219352  0.000000  279.480359  960.575765  6038.400000
C  7397  26750.262936  0.846474  N  -1  -1.000000  -1.000000  38.448173  3633.244667  0.000000  979.200000
A  7408  43561.779653  1.302661  C  7412  5350.052587  0.152608  4806.021586  1796.659451  0.000000  0.000000
T  7419  40106.400000  1.144022  A  7419  3344.991024  0.095415  1345.686044  159.703062  0.000000  5304.000000
T  7433  52142.400000  1.441870  N  -1  -1.000000  -1.000000  0.000000  0.000000  0.000000  7303.200000
G  7446  37924.954268  0.988687  T  7446  5385.600000  0.144837  0.000000  319.406125  4589.417543  1387.200000
C  7455  33338.014256  0.896571  N  -1  -1.000000  -1.000000  0.000000  3832.873495  320.191922  612.000000
A  7467  22915.110921  0.621164  C  7470  6827.305913  0.196808  2768.268433  1237.698733  0.000000  0.000000
T  7481  12117.600000  0.349311  G  7478  11847.101099  0.341512  0.000000  0.000000  2312.497211  1795.200000
G  7491  46072.059828  1.333084  C  7493  9701.961035  0.265250  0.000000  1277.624498  6048.069630  0.000000
G  7502  30062.463749  0.821906  A  7502  13495.308613  0.368960  1807.064116  0.000000  5265.378266  0.000000
G  7516  28924.003583  0.838399  T  7513  10077.600000  0.292111  0.000000  0.000000  3664.418658  1387.200000
A  7530  44446.087625  1.280259  T  7527  4855.200000  0.139852  5382.744176  0.000000  0.000000  775.200000
A  7542  24837.519555  0.713621  G  7540  9925.949569  0.285187  3960.161787  0.000000  1636.536488  0.000000
G  7553  26255.737570  0.788981  C  7549  7745.598522  0.232753  230.689036  1597.030623  3664.418658  0.000000
C  7564  38368.660718  1.250227  A  7562  7881.875401  0.256827  1076.548835  4950.794931  71.153760  0.000000
T  7579  31171.200000  1.014234  G  7575  2703.842893  0.087976  0.000000  0.000000  960.575765  4120.800000
G  7590  59591.274296  1.952721  N  -1  -1.000000  -1.000000  0.000000  0.000000  6724.030353  40.800000
T  7602  8853.600000  0.258993  N  -1  -1.000000  -1.000000  0.000000  0.000000  1956.728410  1428.000000
T  7613  9955.200000  0.294026  G  7611  9107.681325  0.268994  0.000000  0.000000  1174.037046  1509.600000
C  7625  21519.987645  0.711485  A  7624  10150.317589  0.335585  1691.719598  2994.432418  0.000000  0.000000
T  7638  38596.800000  1.313159  A  7636  5690.329558  0.193598  1076.548835  279.480359  0.000000  4488.000000
T  7651  28437.600000  0.936692  G  7647  4589.417543  0.151168  0.000000  319.406125  1209.613926  3753.600000
G  7663  35719.187697  1.242028  C  7658  9941.515628  0.345685  0.000000  1277.624498  4198.071861  0.000000
A  7674  28182.510579  0.944235  T  7673  2488.800000  0.083385  3229.646506  0.000000  142.307521  1346.400000
T  7685  21379.200000  0.711701  G  7687  9641.334528  0.340193  0.000000  0.000000  1351.921447  3386.400000
C  7697  33497.717318  1.181967  N  -1  -1.000000  -1.000000  0.000000  3473.541605  0.000000  571.200000
T  7709  38474.400000  1.346515  C  7705  2155.991341  0.075454  0.000000  199.628828  0.000000  5059.200000
T  7722  36597.600000  1.383045  C  7718  6787.380148  0.256498  0.000000  1317.550264  0.000000  4447.200000
C  7734  20162.511616  0.689646  N  -1  -1.000000  -1.000000  0.000000  2754.877825  0.000000  1550.400000
A  7744  26067.861081  0.861555  T  7745  7180.800000  0.233814  3152.750160  159.703062  35.576880  1183.200000
G  7754  12024.985500  0.391546  N  -1  -1.000000  -1.000000  76.896345  0.000000  2881.727294  0.000000
G  7766  45965.329188  1.638438  A  7768  3883.265441  0.130279  692.067108  0.000000  5549.993308  0.000000
T  7780  26560.800000  0.891089  N  -1  -1.000000  -1.000000  0.000000  0.000000  177.884401  3223.200000
A  7789  6882.222911  0.238211  C  7789  2954.506653  0.110402  999.652490  998.144139  0.000000  530.400000
T  7803  59037.600000  2.206084  N  -1  -1.000000  -1.000000  0.000000  239.554593  0.000000  7507.200000
A  7813  15033.235520  0.492455  T  7817  6732.000000  0.234722  2114.649498  0.000000  0.000000  2244.000000
A  7823  18147.537508  0.632745  C  7826  1836.585216  0.068920  3191.198333  598.886484  0.000000  367.200000
C  7834  45874.704646  1.721509  A  7841  2114.649498  0.076685  922.756144  5469.829884  0.000000  0.000000
C  7849  47591.512566  1.725851  N  -1  -1.000000  -1.000000  0.000000  6507.899789  782.691364  0.000000
G  7863  34651.881292  1.142926  N  -1  -1.000000  -1.000000  0.000000  39.925766  5229.801386  0.000000
G  7875  22875.933953  0.733744  T  7875  2325.600000  0.072084  0.000000  0.000000  3628.841778  408.000000
T  7885  5304.000000  0.164404  N  -1  -1.000000  -1.000000  0.000000  0.000000  604.806963  1060.800000
G  7898  30738.424472  1.090172  T  7898  13015.200000  0.454857  0.000000  0.000000  4055.764340  2080.800000
G  7909  19460.553457  0.680113  A  7916  3998.609959  0.133860  538.274418  0.000000  3949.033700  0.000000
G  7923  18535.554572  0.620509  A  7920  1384.134217  0.046336  461.378072  479.109187  3308.649856  0.000000
A  7934  30489.400940  1.180783  C  7929  12776.244984  0.494792  3998.609959  1636.956389  106.730641  0.000000
A  7945  14494.961103  0.529652  C  7942  13614.686061  0.497485  3691.024578  1836.585216  0.000000  0.000000
A  7958  25260.449455  0.935514  G  7956  5336.532026  0.197636  3344.991024  598.886484  996.152645  0.000000
C  7968  49667.652376  1.991464  G  7968  10352.872131  0.411678  38.448173  5789.236008  1209.613926  0.000000
A  7986  17455.470399  0.694113  N  -1  -1.000000  -1.000000  2960.509297  0.000000  498.076322  0.000000
G  7992  10032.680210  0.428230  A  7991  2499.131225  0.106671  2383.786707  0.000000  1529.805848  0.000000
A  8003  17455.470399  0.788274  G  8004  1849.997769  0.079198  2691.372088  0.000000  1778.844009  0.000000
G  8015  33335.536725  1.427092  N  -1  -1.000000  -1.000000  0.000000  0.000000  3557.688018  0.000000
A  8028  6420.844839  0.271853  T  8027  3794.400000  0.160651  1076.548835  239.554593  213.461281  816.000000
C  8038  21480.061880  0.962593  A  8037  3229.646506  0.144730  1076.548835  2515.323231  0.000000  0.000000
T  8050  20359.200000  0.900481  A  8051  4729.125240  0.218978  884.307972  678.738015  0.000000  3223.200000
C  8062  16529.266948  0.765377  T  8062  15912.000000  0.729916  0.000000  2355.620169  0.000000  2856.000000
G  8074  35221.111375  1.615672  A  8073  3691.024578  0.169315  653.618936  0.000000  3806.726179  0.000000
A  8081  4844.469758  0.212517  T  8086  3835.200000  0.209419  692.067108  39.925766  1992.305290  163.200000
T  8098  8323.200000  0.454487  A  8097  2268.442188  0.123867  768.963454  0.000000  106.730641  1305.600000
G  8110  25544.199967  1.468042  N  -1  -1.000000  -1.000000  0.000000  0.000000  3273.072976  0.000000
A  8121  13303.067749  0.701959  N  -1  -1.000000  -1.000000  2729.820261  0.000000  604.806963  0.000000
A  8133  15994.439837  0.862881  C  8134  3673.170433  0.218614  2845.164779  838.441077  0.000000  0.000000
T  8145  31497.600000  1.874636  N  -1  -1.000000  -1.000000  0.000000  199.628828  0.000000  4202.400000
T  8159  13504.800000  0.699380  N  -1  -1.000000  -1.000000  0.000000  0.000000  0.000000  2896.800000
T  8171  9057.600000  0.489279  G  8167  4945.186345  0.267131  0.000000  0.000000  1423.075207  1509.600000
G  8180  20776.898023  1.195313  N  -1  -1.000000  -1.000000  0.000000  0.000000  2454.804732  122.400000
T  8192  13464.000000  0.756118  N  -1  -1.000000  -1.000000  0.000000  0.000000  640.383843  1917.600000
G  8206  9072.104445  0.580391  A  8201  6728.430220  0.430451  1038.100663  0.000000  818.268244  326.400000
T  8214  23500.800000  1.463879  N  -1  -1.000000  -1.000000  384.481727  0.000000  213.461281  3672.000000
T  8226  7099.200000  0.404017  A  8224  1883.960462  0.107216  384.481727  0.000000  0.000000  2407.200000
T  8239  29049.600000  1.847110  A  8243  768.963454  0.044444  0.000000  0.000000  0.000000  3141.600000
A  8249  18455.122889  1.066665  N  -1  -1.000000  -1.000000  2268.442188  0.000000  0.000000  1387.200000
T  8261  42840.000000  2.441335  A  8267  922.756144  0.049392  0.000000  0.000000  0.000000  5140.800000
A  8272  13264.619577  0.710021  G  8275  4340.379382  0.232627  2037.753152  0.000000  426.922562  244.800000
A  8282  13649.101303  0.731542  N  -1  -1.000000  -1.000000  2114.649498  0.000000  391.345682  0.000000
G  8296  13305.753186  0.696012  N  -1  -1.000000  -1.000000  76.896345  0.000000  1743.267129  0.000000
T  8309  26560.800000  1.445877  N  -1  -1.000000  -1.000000  0.000000  0.000000  71.153760  2937.600000
C  8318  8065.004646  0.409813  N  -1  -1.000000  -1.000000  0.000000  1916.436748  0.000000  734.400000
C  8331  46473.591130  2.373645  N  -1  -1.000000  -1.000000  0.000000  4990.720697  0.000000  367.200000
C  8342  3433.615839  0.156956  N  -1  -1.000000  -1.000000  115.344518  3433.615839  0.000000  0.000000
C  8353  29984.249947  1.393986  T  8354  7833.600000  0.324173  0.000000  3233.987012  0.000000  1183.200000
T  8367  22766.400000  1.053845  A  8369  922.756144  0.039205  192.240863  199.628828  0.000000  3182.400000
G  8380  29706.694947  1.348202  A  8385  2268.442188  0.091982  615.170763  0.000000  2881.727294  0.000000
A  8390  9650.491344  0.465735  C  8393  1876.510982  0.087923  1999.304980  678.738015  924.998885  0.000000
C  8399  39606.359451  1.945344  A  8408  1114.997008  0.046503  538.274418  4351.908448  0.000000  0.000000
A  8412  8689.287027  0.378531  N  -1  -1.000000  -1.000000  1768.615944  1517.179092  0.000000  0.000000
C  8425  14173.646779  0.630118  A  8423  1883.960462  0.080234  1691.719598  1876.510982  0.000000  0.000000
A  8433  9035.320581  0.425093  N  -1  -1.000000  -1.000000  2268.442188  1397.401795  0.000000  0.000000
A  8445  10957.729215  0.513195  C  8448  10220.995987  0.462395  1960.856807  1437.327561  0.000000  0.000000
T  8458  30681.600000  1.723649  N  -1  -1.000000  -1.000000  0.000000  0.000000  71.153760  3060.000000
G  8470  45787.444787  2.230794  N  -1  -1.000000  -1.000000  0.000000  0.000000  5016.340105  122.400000
G  8479  22342.280751  1.010712  A  8485  1730.167771  0.078419  384.481727  0.000000  3522.111137  0.000000
C  8489  10540.402112  0.477739  T  8491  6609.600000  0.328076  192.240863  1437.327561  320.191922  938.400000
T  8500  3264.000000  0.162014  A  8503  845.859799  0.041985  153.792691  519.034952  0.000000  1101.600000
G  8516  21773.050668  1.116120  A  8521  884.307972  0.041402  692.067108  0.000000  2846.150414  0.000000
G  8527  2597.112253  0.146527  A  8523  1845.512289  0.086405  845.859799  0.000000  2597.112253  0.000000
G  8538  13127.868785  0.767027  A  8536  3998.609959  0.226449  999.652490  0.000000  2668.266013  0.000000
G  8552  10993.255975  0.646256  A  8550  269.137209  0.014868  76.896345  0.000000  3664.418658  0.000000
G  8559  50803.784892  1.361967  N  -1  -1.000000  -1.000000  0.000000  0.000000  4838.455704  0.000000
G  8564  50803.784892  1.361967  A  8581  615.170763  0.031935  0.000000  0.000000  4696.148183  0.000000
T  8577  9384.000000  0.517797  A  8585  2306.890361  0.119758  38.448173  39.925766  889.422004  1183.200000
T  8597  27295.200000  1.884692  N  -1  -1.000000  -1.000000  0.000000  0.000000  0.000000  2896.800000
T  8612  9751.200000  0.651041  G  8610  6368.261552  0.336511  0.000000  79.851531  1102.883285  1754.400000
C  8622  13934.092186  0.935240  G  8623  2774.996654  0.191645  0.000000  1756.733685  747.114484  0.000000
T  8635  14484.000000  0.907180  N  -1  -1.000000  -1.000000  0.000000  79.851531  1067.306405  1836.000000
G  8647  30453.809431  1.998668  N  -1  -1.000000  -1.000000  0.000000  0.000000  3664.418658  0.000000
G  8653  7684.606118  0.426384  G  8658  1636.536488  0.100703  0.000000  0.000000  2810.573534  163.200000
T  8668  19584.000000  1.120469  N  -1  -1.000000  -1.000000  0.000000  0.000000  71.153760  1428.000000
A  8680  4613.780722  0.251604  N  -1  -1.000000  -1.000000  730.515281  79.851531  0.000000  367.200000
T  8691  26071.200000  1.603527  N  -1  -1.000000  -1.000000  0.000000  0.000000  0.000000  3427.200000
T  8697  5222.400000  0.319890  A  8702  1384.134217  0.087000  38.448173  0.000000  0.000000  2774.400000
C  8714  3952.650792  0.248447  G  8716  2276.920331  0.167726  0.000000  718.663780  391.345682  0.000000
A  8729  14033.583030  1.033768  T  8728  1468.800000  0.108197  1499.478735  0.000000  0.000000  530.400000
G  8741  2383.650972  0.170219  A  8738  2191.545843  0.156500  538.274418  39.925766  498.076322  244.800000
T  8750  16809.600000  1.308306  N  -1  -1.000000  -1.000000  0.000000  0.000000  0.000000  1999.200000
N  8761  -1.000000  -1.000000  N  -1  -1.000000  -1.000000  76.896345  0.000000  0.000000  285.600000
G  8773  7222.106676  0.552110  N  -1  -1.000000  -1.000000  0.000000  0.000000  960.575765  0.000000
G  8784  15974.019199  1.484884  T  8783  2978.400000  0.276858  0.000000  0.000000  1707.690248  530.400000
A  8795  13033.930540  1.124905  N  -1  -1.000000  -1.000000  1807.064116  0.000000  71.153760  0.000000
G  8807  5336.532026  0.488171  N  -1  -1.000000  -1.000000  38.448173  0.000000  711.537604  0.000000
A  8821  32834.739474  2.983900  N  -1  -1.000000  -1.000000  3344.991024  0.000000  0.000000  0.000000
A  8836  3152.750160  0.269920  N  -1  -1.000000  -1.000000  1614.823253  0.000000  0.000000  81.600000
T  8846  3631.200000  0.316490  A  8839  2652.923915  0.227126  692.067108  0.000000  0.000000  1224.000000
T  8852  4692.000000  0.410096  A  8858  1499.478735  0.129319  153.792691  0.000000  0.000000  1224.000000
A  8861  2499.131225  0.237853  G  8867  1636.536488  0.141139  884.307972  0.000000  0.000000  40.800000
G  8879  34616.304412  1.637718  N  -1  -1.000000  -1.000000  0.000000  0.000000  2099.035930  0.000000
G  8887  34616.304412  1.637718  G  8893  2774.996654  0.232749  538.274418  0.000000  2099.035930  0.000000
A  8898  12303.415259  1.062741  G  8896  2668.266013  0.223797  1922.408634  0.000000  747.114484  0.000000
T  8913  4528.800000  0.403996  A  8910  2729.820261  0.211374  807.411626  0.000000  0.000000  775.200000
A  8923  3652.576405  0.352583  N  -1  -1.000000  -1.000000  615.170763  0.000000  71.153760  0.000000
G  8931  21132.666825  1.326720  N  -1  -1.000000  -1.000000  269.137209  0.000000  1672.113368  0.000000
G  8936  21132.666825  1.326720  N  -1  -1.000000  -1.000000  115.344518  0.000000  1921.151530  0.000000
T  8954  3590.400000  0.412424  A  8960  1807.064116  0.165768  230.689036  159.703062  0.000000  734.400000
A  8964  2153.097670  0.247439  G  8970  1387.498327  0.131109  730.515281  39.925766  0.000000  122.400000
T  8976  10118.400000  1.197778  G  8980  3664.418658  0.440903  38.448173  0.000000  426.922562  1550.400000
T  8987  5018.400000  0.544912  A  8991  1384.134217  0.163805  115.344518  0.000000  35.576880  1672.800000
T  9004  8608.800000  1.078717  N  -1  -1.000000  -1.000000  0.000000  0.000000  0.000000  1550.400000
G  9012  6937.491634  0.975647  N  -1  -1.000000  -1.000000  0.000000  0.000000  1138.460166  244.800000
A  9024  11572.899978  1.760388  G  9028  6795.184114  0.878901  999.652490  0.000000  996.152645  0.000000
T  9035  9996.000000  1.373365  N  -1  -1.000000  -1.000000  76.896345  0.000000  213.461281  1754.400000
G  9046  7613.452358  0.962167  N  -1  -1.000000  -1.000000  0.000000  159.703062  1316.344567  693.600000
C  9055  18126.297571  2.379551  T  9052  1876.800000  0.216364  0.000000  1836.585216  355.768802  367.200000
T  9063  7752.000000  0.925775  G  9066  5407.685787  0.615224  0.000000  558.960718  462.499442  1305.600000
T  9080  4855.200000  0.552375  G  9078  3806.726179  0.433085  0.000000  0.000000  711.537604  1060.800000
C  9092  2195.917107  0.242378  T  9092  1958.400000  0.222804  0.000000  399.257656  35.576880  693.600000
A  9101  2191.545843  0.265075  T  9105  1917.600000  0.218162  461.378072  39.925766  0.000000  285.600000
A  9111  3691.024578  0.462247  C  9108  2116.065576  0.240741  807.411626  1597.030623  35.576880  0.000000
C  9115  15371.419747  2.051387  T  9125  2325.600000  0.245605  499.826245  2275.768638  0.000000  0.000000
C  9129  12057.581204  1.446347  T  9133  1550.400000  0.152406  38.448173  2515.323231  0.000000  448.800000
C  9142  11977.729673  1.428464  A  9150  653.618936  0.062192  0.000000  2036.214044  177.884401  40.800000
A  9154  6036.363112  0.703275  A  9160  1345.686044  0.129150  1038.100663  998.144139  106.730641  0.000000
G  9170  1921.151530  0.228016  C  9175  798.515312  0.076636  0.000000  558.960718  391.345682  0.000000
C  9180  1038.069905  0.152545  G  9186  711.537604  0.068289  0.000000  558.960718  213.461281  0.000000
C  9194  4351.908448  0.709519  G  9195  1031.729525  0.106392  38.448173  918.292608  426.922562  0.000000
G  9206  6012.492750  0.988365  A  9210  922.756144  0.099230  76.896345  479.109187  924.998885  0.000000
G  9216  5300.955146  0.819956  C  9222  1117.921436  0.123284  76.896345  439.183421  818.268244  0.000000
G  9228  4020.187460  0.593309  N  -1  -1.000000  -1.000000  0.000000  39.925766  711.537604  0.000000
G  9240  2810.573534  0.412786  T  9239  612.000000  0.079924  0.000000  519.034952  604.806963  163.200000
C  9242  3154.135480  0.568036  C  9254  1876.510982  0.263947  76.896345  598.886484  533.653203  81.600000
T  9258  1346.400000  0.288781  C  9258  958.218374  0.134781  0.000000  399.257656  71.153760  285.600000
T  9274  4039.200000  1.122242  G  9275  1316.344567  0.220264  269.137209  39.925766  249.038161  408.000000
A  9284  1576.375080  0.463707  N  -1  -1.000000  -1.000000  269.137209  0.000000  71.153760  0.000000
G  9295  3201.919216  0.951528  A  9293  922.756144  0.187244  269.137209  0.000000  249.038161  81.600000
A  9304  2922.061124  0.815896  G  9304  426.922562  0.114178  499.826245  0.000000  177.884401  0.000000
A  9312  1153.445181  0.335457  C  9322  399.257656  0.135033  307.585381  0.000000  106.730641  0.000000
G  9321  1387.498327  0.469936  T  9327  244.800000  0.082794  0.000000  79.851531  355.768802  0.000000
C  9339  3154.135480  1.231517  T  9341  734.400000  0.267829  0.000000  598.886484  0.000000  244.800000
T  9348  1509.600000  0.610044  A  9355  1691.719598  0.679134  0.000000  39.925766  0.000000  734.400000
A  9366  12341.863432  5.264229  T  9360  7262.400000  2.915462  12341.863432  279.480359  142.307521  122.400000
