# Supplementary material for: SNP-PHAGE – High throughput SNP discovery pipeline
Source: BMC Bioinformatics. 2006 Oct 23;7:468. doi: 10.1186/1471-2105-7-468 (PMC1626092; doi:10.1186/1471-2105-7-468)
Supplement: Additional file 2 — Test dataset. This compressed file contains test data for recreating the demo website. It contains the database table entries and chromatogram files to test for proper installation of all functionalities provided. [file 1471-2105-7-468-S2.gz › test_data/AfterAnalysisStore/poly_dir/A11_015471PI20933.g_84.ab1.poly]

A11_015471PI20933.g_84.ab1 28111.200000 32521.097143 28886.400000 33107.840000 28111.200000
A  9  678052.462255  1.000000  N  -1  -1.000000  -1.000000  54170.840634  47884.332203  0.000000  2366.400000
C  18  1243007.383051  1.833202  G  16  2147.832402  0.031676  16646.247903  63528.135593  346.424581  65280.000000
T  31  2413646.400000  2.512828  C  38  54197.440678  0.125031  0.000000  6710.159322  0.000000  65280.000000
G  43  6374.212291  0.004412  N  -1  -1.000000  -1.000000  0.000000  2779.355932  1385.698324  65280.000000
A  55  108200.611370  0.099699  T  54  88576.800000  0.204343  20349.332712  0.000000  0.000000  29865.600000
T  69  248716.800000  0.279502  N  -1  -1.000000  -1.000000  1728.106244  39.705085  7413.486034  42554.400000
A  87  118780.853681  0.151700  A  78  99665.882572  0.212434  22465.381174  0.000000  55427.932961  0.000000
G  89  973938.067039  1.415379  C  97  231639.464407  0.400459  18092.214352  0.000000  55427.932961  0.000000
A  105  188927.860205  0.261008  N  -1  -1.000000  -1.000000  39252.698975  1548.498305  12990.921788  122.400000
A  117  844797.081081  1.271509  N  -1  -1.000000  -1.000000  56427.958993  40777.122034  103.927374  0.000000
C  124  1772990.854237  1.260500  G  127  156722.480447  0.236414  56427.958993  63528.135593  18395.145251  1550.400000
C  138  1772990.854237  1.260500  A  136  153060.838770  0.203657  22394.846226  63528.135593  16697.664804  11464.800000
T  145  340394.400000  0.509849  N  -1  -1.000000  -1.000000  1269.629077  57731.193220  0.000000  36067.200000
T  162  87924.000000  0.191010  N  -1  -1.000000  -1.000000  0.000000  1588.203390  658.206704  19665.600000
T  173  71767.200000  0.153196  N  -1  -1.000000  -1.000000  0.000000  79.410169  0.000000  14320.800000
T  184  71359.200000  0.153519  N  -1  -1.000000  -1.000000  35.267474  0.000000  0.000000  16197.600000
G  197  133650.603352  0.298936  N  -1  -1.000000  -1.000000  0.000000  39.705085  25808.631285  0.000000
G  208  119377.910615  0.266127  N  -1  -1.000000  -1.000000  0.000000  1032.332203  23418.301676  0.000000
A  220  88732.965517  0.244363  N  -1  -1.000000  -1.000000  19326.575955  0.000000  0.000000  0.000000
T  227  140392.800000  0.397601  N  -1  -1.000000  -1.000000  916.954334  0.000000  0.000000  27376.800000
A  236  64892.152842  0.229578  N  -1  -1.000000  -1.000000  14318.594595  0.000000  0.000000  0.000000
A  245  66197.049394  0.330162  N  -1  -1.000000  -1.000000  14459.664492  0.000000  0.000000  0.000000
T  256  159405.600000  1.345549  N  -1  -1.000000  -1.000000  0.000000  0.000000  0.000000  34068.000000
G  268  203836.223464  2.030849  N  -1  -1.000000  -1.000000  0.000000  357.345763  38868.837989  65280.000000
T  275  1496625.600000  13.367363  C  278  147583.800000  0.580018  0.000000  13221.793220  2355.687151  65280.000000
C  291  211389.871186  0.830782  N  -1  -1.000000  -1.000000  0.000000  41730.044068  0.000000  24235.200000
A  300  79775.027027  0.297169  N  -1  -1.000000  -1.000000  17986.411929  0.000000  0.000000  0.000000
A  310  88168.685927  0.335162  N  -1  -1.000000  -1.000000  19749.785648  0.000000  103.927374  0.000000
G  317  109193.027933  0.420068  N  -1  -1.000000  -1.000000  176.337372  0.000000  20993.329609  0.000000
C  329  133766.430508  0.510583  N  -1  -1.000000  -1.000000  0.000000  30175.864407  8175.620112  0.000000
G  338  256839.184358  0.982834  N  -1  -1.000000  -1.000000  0.000000  13499.728814  14341.977654  0.000000
C  341  153221.922034  0.546207  G  354  4503.519553  0.015209  0.000000  33550.796610  14826.972067  0.000000
C  351  148655.837288  0.513985  A  362  100512.301957  0.339442  0.000000  33352.271186  6963.134078  0.000000
T  368  157080.000000  0.545138  N  -1  -1.000000  -1.000000  1481.233924  0.000000  0.000000  33864.000000
G  380  140613.737430  0.496042  A  384  18092.214352  0.062483  2821.397950  0.000000  26917.189944  0.000000
A  394  248036.147251  1.677389  N  -1  -1.000000  -1.000000  44648.622554  5757.237288  0.000000  122.400000
A  405  145090.389562  0.957471  N  -1  -1.000000  -1.000000  32022.866729  63528.135593  0.000000  734.400000
C  409  1124924.461017  7.116778  T  411  147736.800000  0.564436  17457.399814  63528.135593  0.000000  18808.800000
G  423  181110.770950  0.691944  N  -1  -1.000000  -1.000000  0.000000  13857.074576  39042.050279  0.000000
A  435  129290.561044  0.480752  N  -1  -1.000000  -1.000000  27826.037279  0.000000  0.000000  0.000000
T  442  116932.800000  0.435526  N  -1  -1.000000  -1.000000  1445.966449  0.000000  0.000000  25092.000000
C  456  107680.189831  0.423112  N  -1  -1.000000  -1.000000  0.000000  24577.447458  0.000000  0.000000
C  467  219410.298305  0.877847  N  -1  -1.000000  -1.000000  0.000000  43318.247458  0.000000  0.000000
A  475  146606.890960  0.570417  N  -1  -1.000000  -1.000000  28143.444548  0.000000  0.000000  0.000000
G  485  63534.268156  0.248210  N  -1  -1.000000  -1.000000  0.000000  0.000000  12367.357542  0.000000
A  500  151191.662628  0.609001  N  -1  -1.000000  -1.000000  28954.596459  0.000000  0.000000  367.200000
T  506  119952.000000  0.502781  N  -1  -1.000000  -1.000000  4302.631873  0.000000  34.642458  23174.400000
G  518  148061.865922  0.627212  N  -1  -1.000000  -1.000000  282.139795  0.000000  32148.201117  0.000000
G  530  191607.435754  1.384676  N  -1  -1.000000  -1.000000  0.000000  0.000000  37864.206704  0.000000
A  543  93317.737185  0.669296  N  -1  -1.000000  -1.000000  20913.612302  0.000000  0.000000  0.000000
A  553  94023.086673  0.692214  N  -1  -1.000000  -1.000000  21019.414725  0.000000  0.000000  0.000000
G  562  101259.905028  0.758282  N  -1  -1.000000  -1.000000  317.407269  0.000000  23071.877095  0.000000
G  573  286458.486034  2.155500  N  -1  -1.000000  -1.000000  0.000000  0.000000  54769.726257  0.000000
C  583  131066.484746  0.938863  N  -1  -1.000000  -1.000000  0.000000  25450.959322  0.000000  0.000000
A  594  87216.464119  0.631787  N  -1  -1.000000  -1.000000  16822.585275  0.000000  0.000000  0.000000
C  602  232751.206780  1.657589  N  -1  -1.000000  -1.000000  0.000000  44668.220339  0.000000  0.000000
T  615  205264.800000  1.381590  N  -1  -1.000000  -1.000000  0.000000  39.705085  0.000000  44553.600000
T  627  95227.200000  0.606146  N  -1  -1.000000  -1.000000  0.000000  0.000000  0.000000  25744.800000
T  638  127581.600000  0.840352  N  -1  -1.000000  -1.000000  0.000000  0.000000  0.000000  28111.200000
T  650  93146.400000  0.640548  N  -1  -1.000000  -1.000000  0.000000  0.000000  0.000000  21297.600000
C  661  115025.630508  0.791100  N  -1  -1.000000  -1.000000  0.000000  22790.718644  0.000000  0.000000
A  669  134898.089469  0.914564  N  -1  -1.000000  -1.000000  26662.210624  0.000000  0.000000  0.000000
T  678  239251.200000  1.585877  N  -1  -1.000000  -1.000000  0.000000  0.000000  0.000000  46797.600000
C  691  100453.864407  0.687367  N  -1  -1.000000  -1.000000  0.000000  22631.898305  0.000000  0.000000
T  702  155121.600000  1.084147  N  -1  -1.000000  -1.000000  0.000000  357.345763  0.000000  35251.200000
T  713  145982.400000  0.974046  N  -1  -1.000000  -1.000000  0.000000  119.115254  0.000000  33374.400000
T  724  146798.400000  1.039683  N  -1  -1.000000  -1.000000  0.000000  0.000000  0.000000  32803.200000
T  735  114321.600000  0.844645  N  -1  -1.000000  -1.000000  458.477167  0.000000  0.000000  25051.200000
A  745  133593.192917  0.973299  N  -1  -1.000000  -1.000000  29977.353215  0.000000  0.000000  0.000000
C  753  267453.450847  1.940047  N  -1  -1.000000  -1.000000  0.000000  52172.481356  0.000000  1999.200000
T  765  311344.800000  2.004926  N  -1  -1.000000  -1.000000  0.000000  436.755932  0.000000  57772.800000
T  777  288496.800000  1.649290  N  -1  -1.000000  -1.000000  70.534949  0.000000  0.000000  53896.800000
A  786  145725.204101  0.765839  T  788  24316.800000  0.134400  31634.924511  79.410169  0.000000  10200.000000
C  795  271543.074576  1.500826  N  -1  -1.000000  -1.000000  0.000000  52053.366102  0.000000  3590.400000
C  808  224929.305085  1.135788  N  -1  -1.000000  -1.000000  0.000000  44271.169492  0.000000  0.000000
T  819  210732.000000  1.027867  N  -1  -1.000000  -1.000000  176.337372  0.000000  346.424581  40881.600000
G  832  184332.519553  0.871574  N  -1  -1.000000  -1.000000  0.000000  0.000000  35889.586592  0.000000
A  843  135321.299161  0.628679  N  -1  -1.000000  -1.000000  26274.268406  0.000000  277.139665  0.000000
G  852  115948.307263  0.533471  N  -1  -1.000000  -1.000000  176.337372  0.000000  22413.670391  0.000000
G  864  292451.631285  1.356564  N  -1  -1.000000  -1.000000  0.000000  0.000000  55427.932961  0.000000
C  874  179546.393220  0.823296  N  -1  -1.000000  -1.000000  0.000000  34265.488136  138.569832  0.000000
T  887  207141.600000  1.010927  N  -1  -1.000000  -1.000000  0.000000  158.820339  969.988827  44512.800000
T  899  117504.000000  0.597173  N  -1  -1.000000  -1.000000  0.000000  0.000000  692.849162  26683.200000
A  907  165686.594595  0.854297  N  -1  -1.000000  -1.000000  31881.796831  0.000000  623.564246  0.000000
G  918  68522.782123  0.373708  N  -1  -1.000000  -1.000000  0.000000  0.000000  12886.994413  0.000000
T  930  83762.400000  0.499422  N  -1  -1.000000  -1.000000  0.000000  0.000000  0.000000  18686.400000
T  942  106732.800000  0.688502  N  -1  -1.000000  -1.000000  740.616962  0.000000  69.284916  23419.200000
C  952  160686.477966  1.091162  N  -1  -1.000000  -1.000000  458.477167  27237.688136  0.000000  0.000000
C  968  328638.986441  1.062625  N  -1  -1.000000  -1.000000  387.942218  43080.016949  0.000000  0.000000
C  971  328638.986441  1.062625  N  -1  -1.000000  -1.000000  0.000000  55150.362712  0.000000  285.600000
T  984  281152.800000  1.982431  C  982  74645.559322  0.530118  0.000000  10204.206780  103.927374  55406.400000
T  996  151286.400000  0.995418  N  -1  -1.000000  -1.000000  0.000000  1151.447458  0.000000  30232.800000
C  1006  96959.816949  0.662306  N  -1  -1.000000  -1.000000  0.000000  20646.644068  0.000000  0.000000
T  1018  225705.600000  1.563676  N  -1  -1.000000  -1.000000  0.000000  0.000000  0.000000  43329.600000
C  1029  109308.098305  0.727049  N  -1  -1.000000  -1.000000  0.000000  24696.562712  0.000000  0.000000
A  1037  151368.000000  0.980215  N  -1  -1.000000  -1.000000  32199.204101  0.000000  0.000000  0.000000
T  1048  214281.600000  1.329423  N  -1  -1.000000  -1.000000  0.000000  0.000000  311.782123  40677.600000
G  1061  212115.770950  1.233670  N  -1  -1.000000  -1.000000  0.000000  0.000000  41778.804469  0.000000
G  1072  159909.586592  0.903027  N  -1  -1.000000  -1.000000  0.000000  0.000000  31178.212291  0.000000
A  1084  125058.464119  0.707982  N  -1  -1.000000  -1.000000  28072.909599  0.000000  173.212291  0.000000
A  1094  147559.112768  0.854352  N  -1  -1.000000  -1.000000  28601.921715  79.410169  0.000000  0.000000
C  1103  266619.644068  1.673115  N  -1  -1.000000  -1.000000  0.000000  50425.457627  0.000000  0.000000
G  1118  116606.513966  0.682354  N  -1  -1.000000  -1.000000  0.000000  0.000000  22621.525140  0.000000
A  1126  199437.567568  1.153797  N  -1  -1.000000  -1.000000  37912.534949  119.115254  0.000000  0.000000
C  1136  313193.708475  1.839865  N  -1  -1.000000  -1.000000  0.000000  59835.562712  0.000000  0.000000
A  1147  106296.167754  0.557649  N  -1  -1.000000  -1.000000  23840.812675  0.000000  0.000000  0.000000
A  1157  104462.259087  0.561300  N  -1  -1.000000  -1.000000  23523.405405  0.000000  0.000000  0.000000
A  1169  152884.501398  0.872998  N  -1  -1.000000  -1.000000  30294.760485  0.000000  0.000000  0.000000
A  1180  104814.933830  0.619464  N  -1  -1.000000  -1.000000  23699.742777  0.000000  0.000000  0.000000
C  1189  232076.220339  1.417750  N  -1  -1.000000  -1.000000  0.000000  44628.515254  0.000000  285.600000
T  1203  228724.800000  1.311533  N  -1  -1.000000  -1.000000  0.000000  357.345763  69.284916  45247.200000
T  1214  148838.400000  0.815501  N  -1  -1.000000  -1.000000  0.000000  39.705085  0.000000  28927.200000
C  1225  115660.911864  0.677435  N  -1  -1.000000  -1.000000  0.000000  22353.962712  0.000000  81.600000
A  1234  151015.325256  0.884999  N  -1  -1.000000  -1.000000  29483.608574  0.000000  0.000000  40.800000
T  1246  283723.200000  1.711271  N  -1  -1.000000  -1.000000  0.000000  0.000000  0.000000  55324.800000
A  1256  147488.577819  0.905673  N  -1  -1.000000  -1.000000  28742.991612  0.000000  103.927374  0.000000
G  1269  90070.391061  0.539444  N  -1  -1.000000  -1.000000  0.000000  0.000000  17667.653631  0.000000
A  1280  167943.712954  1.014583  N  -1  -1.000000  -1.000000  35549.614166  0.000000  242.497207  0.000000
G  1292  139331.966480  0.834145  N  -1  -1.000000  -1.000000  0.000000  0.000000  26847.905028  244.800000
T  1304  104080.800000  0.610490  N  -1  -1.000000  -1.000000  0.000000  0.000000  34.642458  20481.600000
T  1316  89637.600000  0.568450  N  -1  -1.000000  -1.000000  0.000000  0.000000  34.642458  20277.600000
T  1327  98940.000000  0.688139  N  -1  -1.000000  -1.000000  0.000000  0.000000  207.854749  19380.000000
G  1339  160082.798883  1.153424  N  -1  -1.000000  -1.000000  0.000000  0.000000  30208.223464  0.000000
A  1348  164275.895620  1.146926  N  -1  -1.000000  -1.000000  31952.331780  0.000000  0.000000  0.000000
A  1359  125587.476235  0.868772  N  -1  -1.000000  -1.000000  28249.246971  0.000000  0.000000  0.000000
A  1370  123012.950606  0.955486  N  -1  -1.000000  -1.000000  24122.952470  0.000000  34.642458  0.000000
G  1382  145117.256983  1.149022  N  -1  -1.000000  -1.000000  246.872321  0.000000  27471.469274  0.000000
A  1393  256641.410997  1.947188  N  -1  -1.000000  -1.000000  49268.661696  0.000000  0.000000  0.000000
T  1404  148022.400000  1.052261  N  -1  -1.000000  -1.000000  0.000000  198.525424  0.000000  28845.600000
T  1416  113872.800000  0.804528  N  -1  -1.000000  -1.000000  0.000000  198.525424  0.000000  22399.200000
T  1427  104244.000000  0.731439  N  -1  -1.000000  -1.000000  0.000000  0.000000  0.000000  19910.400000
G  1440  133719.888268  0.928741  N  -1  -1.000000  -1.000000  0.000000  674.986441  25877.916201  0.000000
T  1450  77275.200000  0.524050  N  -1  -1.000000  -1.000000  0.000000  357.345763  0.000000  14973.600000
C  1461  141072.166102  1.013617  N  -1  -1.000000  -1.000000  0.000000  24775.972881  0.000000  0.000000
A  1469  109787.647717  0.802210  N  -1  -1.000000  -1.000000  23770.277726  0.000000  0.000000  0.000000
A  1481  110563.532153  0.817315  N  -1  -1.000000  -1.000000  21830.566636  0.000000  0.000000  0.000000
G  1494  138500.547486  1.033342  N  -1  -1.000000  -1.000000  740.616962  0.000000  26466.837989  0.000000
A  1505  273887.205965  2.053590  N  -1  -1.000000  -1.000000  45882.984157  0.000000  207.854749  0.000000
G  1517  108257.681564  0.801348  N  -1  -1.000000  -1.000000  211.604846  119.115254  20300.480447  0.000000
A  1528  227616.279590  1.735964  N  -1  -1.000000  -1.000000  42744.178938  0.000000  0.000000  0.000000
A  1538  110739.869525  0.777163  N  -1  -1.000000  -1.000000  23946.615098  0.000000  0.000000  856.800000
T  1551  158385.600000  1.106493  N  -1  -1.000000  -1.000000  105.802423  158.820339  34.642458  30355.200000
G  1563  193027.776536  1.325662  N  -1  -1.000000  -1.000000  0.000000  79.410169  36374.581006  0.000000
C  1571  216432.416949  1.376938  N  -1  -1.000000  -1.000000  0.000000  41134.467797  623.564246  0.000000
A  1582  114548.756757  0.695416  N  -1  -1.000000  -1.000000  22042.171482  317.640678  0.000000  81.600000
T  1596  217912.800000  1.319117  N  -1  -1.000000  -1.000000  35.267474  158.820339  346.424581  38066.400000
G  1608  197947.005587  1.125141  N  -1  -1.000000  -1.000000  0.000000  39.705085  37448.497207  0.000000
G  1620  152322.888268  0.837512  N  -1  -1.000000  -1.000000  0.000000  119.115254  29827.156425  40.800000
T  1632  77560.800000  0.456995  N  -1  -1.000000  -1.000000  0.000000  277.935593  0.000000  14851.200000
A  1640  77341.571295  0.464097  N  -1  -1.000000  -1.000000  16716.782852  0.000000  0.000000  40.800000
A  1652  115359.908667  0.760839  N  -1  -1.000000  -1.000000  22676.986021  0.000000  34.642458  0.000000
G  1666  147022.592179  0.966720  N  -1  -1.000000  -1.000000  0.000000  39.705085  28337.530726  0.000000
T  1678  94696.800000  0.627349  N  -1  -1.000000  -1.000000  0.000000  238.230508  0.000000  18319.200000
T  1690  88984.800000  0.630586  N  -1  -1.000000  -1.000000  0.000000  0.000000  138.569832  17176.800000
G  1702  139678.391061  1.088094  N  -1  -1.000000  -1.000000  70.534949  397.050847  26466.837989  0.000000
A  1711  132676.238583  1.013703  N  -1  -1.000000  -1.000000  24969.371855  0.000000  0.000000  40.800000
T  1723  134640.000000  1.100368  N  -1  -1.000000  -1.000000  0.000000  119.115254  34.642458  25663.200000
G  1736  123153.938547  1.061412  N  -1  -1.000000  -1.000000  387.942218  0.000000  23175.804469  0.000000
A  1746  191996.130475  1.697406  N  -1  -1.000000  -1.000000  36078.626281  0.000000  0.000000  0.000000
A  1759  129255.293569  1.037736  N  -1  -1.000000  -1.000000  24969.371855  0.000000  0.000000  0.000000
G  1771  69665.983240  0.536940  N  -1  -1.000000  -1.000000  846.419385  0.000000  11813.078212  0.000000
A  1783  216436.490214  1.729043  N  -1  -1.000000  -1.000000  40698.665424  0.000000  0.000000  0.000000
A  1793  124564.719478  0.942826  N  -1  -1.000000  -1.000000  26239.000932  0.000000  0.000000  0.000000
A  1805  128162.001864  0.948609  N  -1  -1.000000  -1.000000  24440.359739  0.000000  0.000000  0.000000
A  1816  124987.929171  0.899045  N  -1  -1.000000  -1.000000  23981.882572  0.000000  0.000000  0.000000
T  1828  127867.200000  0.929579  N  -1  -1.000000  -1.000000  0.000000  39.705085  0.000000  24847.200000
T  1840  98654.400000  0.719722  N  -1  -1.000000  -1.000000  0.000000  79.410169  0.000000  19216.800000
T  1851  80865.600000  0.605851  N  -1  -1.000000  -1.000000  0.000000  198.525424  0.000000  17299.200000
T  1863  154509.600000  1.195473  N  -1  -1.000000  -1.000000  0.000000  0.000000  0.000000  25826.400000
A  1872  143397.550792  1.142638  N  -1  -1.000000  -1.000000  26979.617894  0.000000  0.000000  0.000000
A  1883  118710.318733  0.935381  N  -1  -1.000000  -1.000000  25745.256291  0.000000  0.000000  0.000000
A  1895  121778.589003  0.923856  N  -1  -1.000000  -1.000000  23417.602982  0.000000  0.000000  0.000000
T  1908  127418.400000  1.041427  N  -1  -1.000000  -1.000000  282.139795  0.000000  658.206704  24480.000000
G  1921  217173.569832  1.770892  N  -1  -1.000000  -1.000000  0.000000  119.115254  37587.067039  0.000000
T  1932  95268.000000  0.724271  N  -1  -1.000000  -1.000000  35.267474  0.000000  173.212291  18768.000000
A  1941  91236.956198  0.709660  N  -1  -1.000000  -1.000000  17281.062442  0.000000  346.424581  0.000000
T  1954  173685.600000  1.390583  N  -1  -1.000000  -1.000000  0.000000  277.935593  0.000000  33292.800000
C  1964  123919.569492  0.935917  N  -1  -1.000000  -1.000000  0.000000  20448.118644  0.000000  0.000000
T  1979  181437.600000  1.327173  N  -1  -1.000000  -1.000000  0.000000  317.640678  0.000000  34231.200000
C  1989  111134.532203  0.797220  N  -1  -1.000000  -1.000000  0.000000  18383.454237  0.000000  81.600000
T  2003  281846.400000  2.069717  N  -1  -1.000000  -1.000000  0.000000  238.230508  0.000000  46756.800000
A  2014  156375.981361  1.025484  N  -1  -1.000000  -1.000000  29589.410997  0.000000  277.139665  0.000000
G  2025  110405.513966  0.707956  N  -1  -1.000000  -1.000000  0.000000  595.576271  18395.145251  0.000000
C  2035  179228.752542  1.161949  N  -1  -1.000000  -1.000000  0.000000  29739.108475  0.000000  0.000000
C  2049  229217.454237  1.523506  N  -1  -1.000000  -1.000000  0.000000  43040.311864  0.000000  0.000000
T  2063  196574.400000  1.199730  N  -1  -1.000000  -1.000000  0.000000  476.461017  0.000000  37780.800000
C  2072  116415.308475  0.667586  N  -1  -1.000000  -1.000000  0.000000  19058.440678  0.000000  0.000000
T  2087  265240.800000  1.572678  N  -1  -1.000000  -1.000000  0.000000  79.410169  0.000000  46063.200000
A  2097  147171.170550  0.805148  N  -1  -1.000000  -1.000000  27967.107176  0.000000  0.000000  0.000000
A  2108  140329.280522  0.782384  N  -1  -1.000000  -1.000000  26803.280522  39.705085  0.000000  0.000000
T  2120  154550.400000  0.847871  N  -1  -1.000000  -1.000000  0.000000  198.525424  0.000000  30151.200000
T  2132  122155.200000  0.720463  N  -1  -1.000000  -1.000000  0.000000  0.000000  727.491620  20522.400000
G  2145  158662.458101  0.955057  N  -1  -1.000000  -1.000000  0.000000  0.000000  29792.513966  0.000000
A  2156  143291.748369  0.838186  N  -1  -1.000000  -1.000000  27438.095061  238.230508  0.000000  0.000000
T  2167  139536.000000  0.833744  N  -1  -1.000000  -1.000000  0.000000  79.410169  69.284916  26642.400000
T  2180  111506.400000  0.703987  N  -1  -1.000000  -1.000000  0.000000  79.410169  69.284916  21583.200000
T  2192  104570.400000  0.697667  N  -1  -1.000000  -1.000000  0.000000  0.000000  34.642458  19910.400000
A  2202  178312.350419  1.199130  N  -1  -1.000000  -1.000000  31141.179870  119.115254  0.000000  0.000000
T  2213  220401.600000  1.574201  N  -1  -1.000000  -1.000000  0.000000  0.000000  381.067039  36516.000000
G  2227  137565.201117  0.933712  N  -1  -1.000000  -1.000000  0.000000  0.000000  23141.162011  0.000000
A  2238  191819.793103  1.304407  N  -1  -1.000000  -1.000000  36713.440820  0.000000  0.000000  0.000000
A  2250  123436.160298  0.818639  N  -1  -1.000000  -1.000000  23735.010252  0.000000  0.000000  0.000000
A  2262  113455.465051  0.751808  N  -1  -1.000000  -1.000000  25110.441752  0.000000  0.000000  0.000000
A  2273  117264.352283  0.801043  N  -1  -1.000000  -1.000000  22253.776328  0.000000  0.000000  0.000000
T  2285  154142.400000  1.072021  N  -1  -1.000000  -1.000000  0.000000  0.000000  0.000000  25500.000000
A  2295  111974.231128  0.770921  N  -1  -1.000000  -1.000000  21089.949674  277.935593  0.000000  0.000000
T  2308  175440.000000  1.207481  N  -1  -1.000000  -1.000000  0.000000  674.986441  0.000000  33292.800000
C  2319  126143.054237  0.827813  N  -1  -1.000000  -1.000000  0.000000  21321.630508  0.000000  0.000000
T  2334  197023.200000  1.338798  N  -1  -1.000000  -1.000000  0.000000  119.115254  0.000000  37780.800000
A  2344  169883.424045  1.173014  N  -1  -1.000000  -1.000000  32657.681267  198.525424  0.000000  0.000000
T  2356  229581.600000  1.550617  N  -1  -1.000000  -1.000000  0.000000  277.935593  0.000000  43411.200000
T  2369  145860.000000  0.960652  N  -1  -1.000000  -1.000000  0.000000  0.000000  69.284916  24276.000000
A  2379  127068.710158  0.824710  N  -1  -1.000000  -1.000000  23876.080149  0.000000  103.927374  0.000000
A  2391  139094.918919  0.894857  N  -1  -1.000000  -1.000000  22676.986021  0.000000  623.564246  0.000000
G  2404  108500.178771  0.688361  N  -1  -1.000000  -1.000000  0.000000  0.000000  20335.122905  0.000000
G  2417  275927.178771  1.802775  N  -1  -1.000000  -1.000000  423.209692  0.000000  44654.128492  0.000000
A  2430  161842.439888  0.955092  N  -1  -1.000000  -1.000000  30788.505126  0.000000  519.636872  0.000000
A  2441  148088.124884  0.880992  N  -1  -1.000000  -1.000000  27332.292637  0.000000  381.067039  0.000000
A  2453  140576.152842  0.825525  N  -1  -1.000000  -1.000000  22747.520969  0.000000  623.564246  0.000000
G  2466  147957.938547  0.898663  N  -1  -1.000000  -1.000000  564.279590  0.000000  24977.212291  0.000000
A  2478  217141.839702  1.336671  N  -1  -1.000000  -1.000000  39781.711090  0.000000  138.569832  0.000000
A  2489  114584.024231  0.710794  N  -1  -1.000000  -1.000000  24616.697111  0.000000  0.000000  0.000000
A  2501  129502.165890  0.819229  N  -1  -1.000000  -1.000000  24158.219944  0.000000  0.000000  0.000000
A  2513  127103.977633  0.802822  N  -1  -1.000000  -1.000000  24193.487418  0.000000  0.000000  0.000000
T  2525  125215.200000  0.796928  N  -1  -1.000000  -1.000000  0.000000  39.705085  0.000000  23745.600000
C  2536  126420.989831  0.796133  N  -1  -1.000000  -1.000000  105.802423  21202.515254  0.000000  0.000000
A  2547  146853.763281  1.020929  N  -1  -1.000000  -1.000000  25216.244175  0.000000  0.000000  0.000000
T  2560  212608.800000  1.493622  N  -1  -1.000000  -1.000000  0.000000  277.935593  0.000000  40024.800000
C  2572  101645.016949  0.683114  N  -1  -1.000000  -1.000000  0.000000  19654.016949  0.000000  0.000000
C  2585  250777.315254  1.730652  N  -1  -1.000000  -1.000000  0.000000  42603.555932  0.000000  0.000000
C  2597  141191.281356  0.909824  N  -1  -1.000000  -1.000000  0.000000  26284.766102  0.000000  2162.400000
T  2611  320484.000000  2.171444  N  -1  -1.000000  -1.000000  0.000000  0.000000  0.000000  54712.800000
T  2623  181070.400000  1.076645  N  -1  -1.000000  -1.000000  0.000000  0.000000  0.000000  33374.400000
T  2636  155366.400000  0.896325  N  -1  -1.000000  -1.000000  0.000000  0.000000  0.000000  29049.600000
A  2646  164945.977633  0.936324  N  -1  -1.000000  -1.000000  27473.362535  0.000000  0.000000  612.000000
T  2658  262629.600000  1.457949  N  -1  -1.000000  -1.000000  0.000000  119.115254  0.000000  44512.800000
C  2670  136069.325424  0.702267  N  -1  -1.000000  -1.000000  0.000000  22949.538983  0.000000  122.400000
T  2684  208855.200000  1.083955  N  -1  -1.000000  -1.000000  0.000000  0.000000  242.497207  35496.000000
G  2697  160775.648045  0.836052  N  -1  -1.000000  -1.000000  0.000000  0.000000  30242.865922  0.000000
G  2709  129528.150838  0.653468  N  -1  -1.000000  -1.000000  0.000000  39.705085  24422.932961  0.000000
C  2719  150720.501695  0.809926  N  -1  -1.000000  -1.000000  0.000000  25728.894915  138.569832  0.000000
C  2733  277379.722034  1.482961  N  -1  -1.000000  -1.000000  0.000000  45740.257627  381.067039  0.000000
T  2747  214159.200000  1.171972  N  -1  -1.000000  -1.000000  0.000000  238.230508  346.424581  36679.200000
T  2759  174542.400000  0.938183  N  -1  -1.000000  -1.000000  0.000000  0.000000  1281.770950  29049.600000
G  2771  167357.715084  0.890387  N  -1  -1.000000  -1.000000  211.604846  0.000000  27506.111732  0.000000
A  2783  154224.665424  0.819465  N  -1  -1.000000  -1.000000  25286.779124  0.000000  173.212291  0.000000
T  2795  159609.600000  0.899912  N  -1  -1.000000  -1.000000  0.000000  0.000000  0.000000  27295.200000
T  2808  134803.200000  0.750093  N  -1  -1.000000  -1.000000  0.000000  0.000000  519.636872  22399.200000
G  2821  218524.625698  1.268206  N  -1  -1.000000  -1.000000  105.802423  0.000000  33360.687151  0.000000
A  2832  162583.056850  0.912952  N  -1  -1.000000  -1.000000  27438.095061  0.000000  0.000000  0.000000
A  2844  133734.262815  0.737273  N  -1  -1.000000  -1.000000  25216.244175  0.000000  0.000000  0.000000
T  2857  162302.400000  0.903226  N  -1  -1.000000  -1.000000  0.000000  0.000000  138.569832  27417.600000
G  2870  181942.189944  1.081804  N  -1  -1.000000  -1.000000  246.872321  0.000000  30416.078212  0.000000
A  2881  217106.572227  1.316097  N  -1  -1.000000  -1.000000  36713.440820  0.000000  0.000000  0.000000
A  2893  137331.545200  0.811562  N  -1  -1.000000  -1.000000  25815.791240  0.000000  0.000000  0.000000
T  2906  168504.000000  1.013764  N  -1  -1.000000  -1.000000  0.000000  0.000000  588.921788  28723.200000
G  2919  230580.201117  1.375415  N  -1  -1.000000  -1.000000  0.000000  0.000000  39007.407821  0.000000
C  2929  235649.677966  1.348564  N  -1  -1.000000  -1.000000  0.000000  36012.511864  34.642458  0.000000
T  2945  234844.800000  1.270627  N  -1  -1.000000  -1.000000  0.000000  119.115254  0.000000  39698.400000
C  2956  149966.105085  0.804289  N  -1  -1.000000  -1.000000  141.069897  22631.898305  0.000000  0.000000
A  2967  169213.342032  0.913698  N  -1  -1.000000  -1.000000  27614.432432  39.705085  0.000000  0.000000
C  2978  256018.386441  1.356431  N  -1  -1.000000  -1.000000  0.000000  42762.376271  0.000000  0.000000
G  2994  103615.592179  0.523006  N  -1  -1.000000  -1.000000  0.000000  0.000000  17459.798883  0.000000
T  3006  130315.200000  0.684849  N  -1  -1.000000  -1.000000  0.000000  0.000000  450.351955  22072.800000
G  3019  142172.648045  0.782872  N  -1  -1.000000  -1.000000  0.000000  0.000000  23660.798883  0.000000
T  3031  101428.800000  0.557032  N  -1  -1.000000  -1.000000  0.000000  0.000000  103.927374  17054.400000
C  3042  107203.728814  0.611264  N  -1  -1.000000  -1.000000  282.139795  17629.057627  0.000000  0.000000
A  3054  149463.556384  0.916713  N  -1  -1.000000  -1.000000  24757.767008  0.000000  0.000000  163.200000
T  3067  214036.800000  1.386031  N  -1  -1.000000  -1.000000  0.000000  0.000000  0.000000  35863.200000
C  3078  120584.342373  0.791530  N  -1  -1.000000  -1.000000  0.000000  19693.722034  0.000000  40.800000
T  3093  190780.800000  1.276935  N  -1  -1.000000  -1.000000  0.000000  0.000000  450.351955  29294.400000
G  3106  135971.648045  0.897136  N  -1  -1.000000  -1.000000  740.616962  0.000000  22136.530726  0.000000
A  3118  150803.720410  1.080586  N  -1  -1.000000  -1.000000  27438.095061  0.000000  311.782123  0.000000
A  3130  125305.336440  0.868511  N  -1  -1.000000  -1.000000  23029.660764  0.000000  0.000000  0.000000
A  3142  135250.764212  0.940710  N  -1  -1.000000  -1.000000  22112.706431  0.000000  0.000000  0.000000
C  3151  229495.389831  1.603932  N  -1  -1.000000  -1.000000  775.884436  37163.959322  0.000000  0.000000
C  3165  244464.206780  1.568188  N  -1  -1.000000  -1.000000  0.000000  40618.301695  0.000000  0.000000
T  3179  214036.800000  1.261893  N  -1  -1.000000  -1.000000  0.000000  0.000000  0.000000  36148.800000
T  3192  157692.000000  0.895606  N  -1  -1.000000  -1.000000  0.000000  0.000000  0.000000  29335.200000
C  3203  110816.891525  0.650187  N  -1  -1.000000  -1.000000  0.000000  18423.159322  0.000000  448.800000
T  3217  207182.400000  1.222591  N  -1  -1.000000  -1.000000  0.000000  0.000000  0.000000  34761.600000
T  3229  210568.800000  1.230663  N  -1  -1.000000  -1.000000  0.000000  0.000000  0.000000  35251.200000
A  3240  212874.475303  1.192162  N  -1  -1.000000  -1.000000  35655.416589  0.000000  0.000000  0.000000
C  3249  312439.311864  1.690975  N  -1  -1.000000  -1.000000  493.744641  46852.000000  0.000000  408.000000
T  3264  280826.400000  1.380104  N  -1  -1.000000  -1.000000  0.000000  39.705085  0.000000  42840.000000
C  3275  111531.583051  0.511520  N  -1  -1.000000  -1.000000  0.000000  20408.413559  0.000000  0.000000
C  3288  216353.006780  1.049018  N  -1  -1.000000  -1.000000  211.604846  34622.833898  0.000000  0.000000
A  3301  155988.039143  0.766782  N  -1  -1.000000  -1.000000  25886.326188  79.410169  0.000000  0.000000
C  3310  247481.793220  1.252265  N  -1  -1.000000  -1.000000  987.489282  41213.877966  0.000000  0.000000
A  3324  187411.358807  0.907094  N  -1  -1.000000  -1.000000  28355.049394  0.000000  173.212291  0.000000
G  3336  98384.581006  0.459171  N  -1  -1.000000  -1.000000  0.000000  0.000000  16420.525140  0.000000
T  3349  88209.600000  0.433706  N  -1  -1.000000  -1.000000  0.000000  0.000000  173.212291  14524.800000
C  3361  127532.732203  0.667187  N  -1  -1.000000  -1.000000  0.000000  21639.271186  34.642458  0.000000
C  3373  194197.569492  1.063421  N  -1  -1.000000  -1.000000  0.000000  35456.640678  0.000000  0.000000
C  3385  197294.566102  1.155177  N  -1  -1.000000  -1.000000  105.802423  32399.349153  0.000000  0.000000
A  3398  151579.604846  0.933151  N  -1  -1.000000  -1.000000  25322.046598  0.000000  0.000000  0.000000
C  3406  292626.474576  1.758115  N  -1  -1.000000  -1.000000  1622.303821  43635.888136  0.000000  0.000000
A  3421  147700.182665  0.848507  N  -1  -1.000000  -1.000000  24228.754893  0.000000  0.000000  0.000000
C  3430  248077.369492  1.431971  N  -1  -1.000000  -1.000000  634.814539  39625.674576  0.000000  652.800000
T  3446  293882.400000  1.695788  N  -1  -1.000000  -1.000000  0.000000  39.705085  69.284916  47776.800000
C  3457  143494.176271  0.780078  N  -1  -1.000000  -1.000000  0.000000  23306.884746  0.000000  81.600000
A  3470  149110.881640  0.791209  N  -1  -1.000000  -1.000000  24757.767008  0.000000  207.854749  0.000000
G  3482  96132.821229  0.494130  N  -1  -1.000000  -1.000000  0.000000  0.000000  14307.335196  122.400000
T  3496  111424.800000  0.582128  N  -1  -1.000000  -1.000000  0.000000  0.000000  415.709497  16768.800000
A  3508  97020.821994  0.529785  N  -1  -1.000000  -1.000000  14636.001864  0.000000  554.279330  0.000000
G  3520  76282.692737  0.440673  N  -1  -1.000000  -1.000000  0.000000  0.000000  12713.782123  0.000000
G  3534  194517.402235  1.174797  N  -1  -1.000000  -1.000000  0.000000  0.000000  32044.273743  0.000000
G  3547  154193.581006  0.989916  N  -1  -1.000000  -1.000000  0.000000  0.000000  25185.067039  0.000000
T  3560  87352.800000  0.558473  N  -1  -1.000000  -1.000000  0.000000  0.000000  623.564246  14443.200000
A  3571  95680.657968  0.681772  N  -1  -1.000000  -1.000000  15976.165890  0.000000  138.569832  0.000000
A  3583  144808.249767  1.201518  N  -1  -1.000000  -1.000000  21795.299161  0.000000  0.000000  571.200000
T  3596  161282.400000  1.336752  N  -1  -1.000000  -1.000000  0.000000  238.230508  69.284916  24031.200000
C  3608  132376.752542  1.086216  N  -1  -1.000000  -1.000000  0.000000  21956.911864  0.000000  0.000000
A  3620  150274.708295  1.197465  N  -1  -1.000000  -1.000000  22712.253495  0.000000  415.709497  0.000000
G  3634  82102.625698  0.634590  N  -1  -1.000000  -1.000000  0.000000  39.705085  13579.843575  0.000000
C  3644  109903.674576  0.859380  N  -1  -1.000000  -1.000000  0.000000  17827.583051  346.424581  0.000000
A  3658  87639.673812  0.667734  N  -1  -1.000000  -1.000000  15835.095993  0.000000  0.000000  0.000000
A  3670  87498.603914  0.725759  N  -1  -1.000000  -1.000000  16117.235788  0.000000  0.000000  0.000000
A  3683  147100.635601  1.291580  N  -1  -1.000000  -1.000000  24193.487418  0.000000  0.000000  0.000000
A  3695  133346.320596  1.112454  N  -1  -1.000000  -1.000000  21865.834110  39.705085  0.000000  0.000000
C  3704  217504.454237  1.759270  N  -1  -1.000000  -1.000000  705.349487  36409.562712  0.000000  0.000000
C  3718  201741.535593  1.541153  N  -1  -1.000000  -1.000000  0.000000  36647.793220  0.000000  0.000000
C  3731  175297.949153  1.298995  N  -1  -1.000000  -1.000000  0.000000  28071.494915  0.000000  367.200000
T  3746  209752.800000  1.506401  N  -1  -1.000000  -1.000000  0.000000  873.511864  623.564246  34680.000000
G  3759  142207.290503  0.979464  N  -1  -1.000000  -1.000000  352.674744  0.000000  21305.111732  122.400000
A  3772  143679.690587  0.950267  N  -1  -1.000000  -1.000000  23735.010252  0.000000  207.854749  0.000000
A  3784  113279.127679  0.732834  N  -1  -1.000000  -1.000000  20913.612302  0.000000  207.854749  0.000000
G  3795  75520.558659  0.480592  N  -1  -1.000000  -1.000000  1304.896552  0.000000  12471.284916  0.000000
A  3808  272088.564772  1.744795  N  -1  -1.000000  -1.000000  40522.328052  79.410169  34.642458  0.000000
C  3817  228145.416949  1.354446  N  -1  -1.000000  -1.000000  1869.176142  37481.600000  0.000000  0.000000
C  3830  228105.711864  1.282056  N  -1  -1.000000  -1.000000  0.000000  36211.037288  0.000000  0.000000
C  3843  198882.769492  1.111190  N  -1  -1.000000  -1.000000  70.534949  32200.823729  0.000000  0.000000
A  3855  122801.345760  0.687208  N  -1  -1.000000  -1.000000  21936.369059  0.000000  0.000000  0.000000
A  3868  106789.912395  0.615694  N  -1  -1.000000  -1.000000  19749.785648  0.000000  0.000000  0.000000
A  3880  128549.944082  0.787925  N  -1  -1.000000  -1.000000  20560.937558  0.000000  0.000000  530.400000
T  3892  137740.800000  0.851385  N  -1  -1.000000  -1.000000  0.000000  0.000000  0.000000  22766.400000
T  3905  125541.600000  0.778840  N  -1  -1.000000  -1.000000  0.000000  0.000000  0.000000  22970.400000
T  3917  114566.400000  0.705386  N  -1  -1.000000  -1.000000  0.000000  158.820339  0.000000  21216.000000
C  3929  111610.993220  0.671057  N  -1  -1.000000  -1.000000  0.000000  16517.315254  0.000000  1387.200000
T  3943  212731.200000  1.415627  N  -1  -1.000000  -1.000000  0.000000  198.525424  0.000000  34884.000000
T  3955  180784.800000  1.215507  N  -1  -1.000000  -1.000000  0.000000  0.000000  0.000000  28356.000000
T  3968  184212.000000  1.279250  N  -1  -1.000000  -1.000000  0.000000  198.525424  0.000000  29172.000000
C  3980  125587.183051  0.881110  N  -1  -1.000000  -1.000000  246.872321  20765.759322  0.000000  326.400000
A  3991  153801.455732  1.076954  N  -1  -1.000000  -1.000000  22747.520969  0.000000  0.000000  0.000000
G  4004  59065.391061  0.400409  N  -1  -1.000000  -1.000000  529.012116  0.000000  9734.530726  0.000000
A  4017  206279.457596  1.467511  N  -1  -1.000000  -1.000000  34209.450140  0.000000  346.424581  40.800000
G  4028  129528.150838  0.878645  N  -1  -1.000000  -1.000000  105.802423  0.000000  21201.184358  0.000000
G  4041  187069.273743  1.265549  N  -1  -1.000000  -1.000000  0.000000  0.000000  26743.977654  0.000000
C  4052  172200.952542  1.110494  N  -1  -1.000000  -1.000000  0.000000  25093.613559  1108.558659  0.000000
A  4066  108447.483691  0.673060  N  -1  -1.000000  -1.000000  16223.038211  0.000000  69.284916  571.200000
T  4079  191760.000000  1.272482  N  -1  -1.000000  -1.000000  0.000000  0.000000  692.849162  28519.200000
G  4092  154747.860335  1.019452  N  -1  -1.000000  -1.000000  0.000000  0.000000  24977.212291  0.000000
G  4104  134620.592179  0.904412  N  -1  -1.000000  -1.000000  0.000000  0.000000  21339.754190  0.000000
T  4118  58058.400000  0.387697  N  -1  -1.000000  -1.000000  0.000000  0.000000  415.709497  9628.800000
T  4132  116116.800000  0.828354  N  -1  -1.000000  -1.000000  0.000000  79.410169  138.569832  17258.400000
C  4143  131820.881356  0.903608  N  -1  -1.000000  -1.000000  0.000000  19415.786441  34.642458  0.000000
A  4154  157892.482759  1.140536  N  -1  -1.000000  -1.000000  25921.593663  79.410169  0.000000  0.000000
G  4167  52899.033520  0.374444  N  -1  -1.000000  -1.000000  35.267474  0.000000  7725.268156  0.000000
C  4179  108831.637288  0.851202  N  -1  -1.000000  -1.000000  0.000000  15842.328814  0.000000  0.000000
A  4192  93388.272134  0.768504  N  -1  -1.000000  -1.000000  15235.548928  0.000000  0.000000  0.000000
A  4204  85488.357875  0.712322  N  -1  -1.000000  -1.000000  14001.187325  198.525424  0.000000  0.000000
C  4215  217861.800000  1.991671  N  -1  -1.000000  -1.000000  35.267474  31327.311864  0.000000  0.000000
T  4231  175848.000000  1.519890  N  -1  -1.000000  -1.000000  0.000000  595.576271  311.782123  26234.400000
G  4244  187173.201117  1.562112  N  -1  -1.000000  -1.000000  0.000000  0.000000  27748.608939  0.000000
T  4256  83599.200000  0.629834  N  -1  -1.000000  -1.000000  0.000000  0.000000  381.067039  12607.200000
A  4268  87745.476235  0.677674  N  -1  -1.000000  -1.000000  13013.698043  79.410169  0.000000  0.000000
C  4278  292864.705085  2.341555  N  -1  -1.000000  -1.000000  352.674744  42007.979661  0.000000  0.000000
T  4293  237904.800000  1.716857  N  -1  -1.000000  -1.000000  0.000000  397.050847  0.000000  34924.800000
A  4303  154083.595527  0.980983  N  -1  -1.000000  -1.000000  22394.846226  0.000000  0.000000  1101.600000
A  4316  115924.188257  0.717372  N  -1  -1.000000  -1.000000  18621.226468  0.000000  0.000000  0.000000
T  4329  153244.800000  0.935279  N  -1  -1.000000  -1.000000  0.000000  0.000000  0.000000  22562.400000
A  4340  112891.185461  0.661633  N  -1  -1.000000  -1.000000  18127.481827  0.000000  0.000000  244.800000
T  4353  172992.000000  1.080336  N  -1  -1.000000  -1.000000  0.000000  119.115254  0.000000  25377.600000
C  4366  121060.803390  0.757376  N  -1  -1.000000  -1.000000  141.069897  18026.108475  0.000000  0.000000
A  4377  152320.221808  0.994056  N  -1  -1.000000  -1.000000  22712.253495  198.525424  0.000000  0.000000
T  4390  209752.800000  1.310110  N  -1  -1.000000  -1.000000  0.000000  0.000000  0.000000  30967.200000
A  4402  157187.133271  0.912267  N  -1  -1.000000  -1.000000  23558.672880  0.000000  0.000000  244.800000
T  4414  171319.200000  1.079270  N  -1  -1.000000  -1.000000  0.000000  0.000000  0.000000  24806.400000
T  4428  99103.200000  0.651662  N  -1  -1.000000  -1.000000  0.000000  0.000000  554.279330  15952.800000
G  4442  147126.519553  1.003732  N  -1  -1.000000  -1.000000  529.012116  0.000000  21582.251397  0.000000
A  4453  131018.667288  0.875209  N  -1  -1.000000  -1.000000  21477.891892  0.000000  554.279330  0.000000
A  4465  135850.311277  0.921162  N  -1  -1.000000  -1.000000  21407.356943  79.410169  34.642458  0.000000
C  4476  238706.969492  1.593791  N  -1  -1.000000  -1.000000  599.547064  34702.244068  0.000000  0.000000
T  4491  174746.400000  1.117700  N  -1  -1.000000  -1.000000  0.000000  476.461017  69.284916  28192.800000
T  4504  105304.800000  0.651183  N  -1  -1.000000  -1.000000  0.000000  0.000000  34.642458  18808.800000
T  4518  140025.600000  0.891817  N  -1  -1.000000  -1.000000  0.000000  0.000000  346.424581  20481.600000
G  4530  122495.731844  0.816427  N  -1  -1.000000  -1.000000  0.000000  0.000000  19676.916201  0.000000
G  4542  101952.754190  0.695592  N  -1  -1.000000  -1.000000  493.744641  0.000000  15866.245810  0.000000
A  4556  155423.759553  1.113087  N  -1  -1.000000  -1.000000  22923.858341  0.000000  484.994413  0.000000
T  4567  140107.200000  0.964493  N  -1  -1.000000  -1.000000  176.337372  0.000000  34.642458  22684.800000
T  4581  113505.600000  0.785162  N  -1  -1.000000  -1.000000  0.000000  198.525424  0.000000  16564.800000
C  4592  107481.664407  0.752610  N  -1  -1.000000  -1.000000  0.000000  17232.006780  0.000000  81.600000
C  4605  208531.105085  1.489773  N  -1  -1.000000  -1.000000  141.069897  29937.633898  0.000000  0.000000
A  4616  139306.523765  1.017152  N  -1  -1.000000  -1.000000  20807.809879  516.166102  0.000000  40.800000
T  4628  217382.400000  1.629389  N  -1  -1.000000  -1.000000  0.000000  79.410169  34.642458  31456.800000
T  4642  132477.600000  0.916031  N  -1  -1.000000  -1.000000  0.000000  0.000000  0.000000  21256.800000
A  4653  124599.986952  0.866081  N  -1  -1.000000  -1.000000  18409.621622  0.000000  0.000000  1264.800000
T  4665  202816.800000  1.407699  N  -1  -1.000000  -1.000000  0.000000  0.000000  0.000000  29172.000000
T  4679  119625.600000  0.775967  N  -1  -1.000000  -1.000000  0.000000  39.705085  0.000000  19176.000000
C  4691  119829.945763  0.795771  N  -1  -1.000000  -1.000000  0.000000  17311.416949  34.642458  122.400000
G  4706  74619.854749  0.502302  N  -1  -1.000000  -1.000000  0.000000  476.461017  10947.016760  0.000000
C  4715  113953.593220  0.787695  N  -1  -1.000000  -1.000000  70.534949  16358.494915  796.776536  0.000000
T  4731  254755.200000  1.753132  N  -1  -1.000000  -1.000000  0.000000  754.396610  0.000000  34476.000000
C  4742  124157.800000  0.828068  N  -1  -1.000000  -1.000000  70.534949  20011.362712  0.000000  612.000000
C  4754  176290.576271  1.187767  N  -1  -1.000000  -1.000000  282.139795  27833.264407  0.000000  0.000000
C  4766  179228.752542  1.241947  N  -1  -1.000000  -1.000000  564.279590  28547.955932  0.000000  0.000000
A  4777  152637.629077  1.024497  N  -1  -1.000000  -1.000000  22042.171482  873.511864  0.000000  0.000000
C  4787  231837.989831  1.527344  N  -1  -1.000000  -1.000000  1445.966449  34424.308475  0.000000  0.000000
T  4801  213914.400000  1.382826  N  -1  -1.000000  -1.000000  0.000000  238.230508  519.636872  30885.600000
G  4814  165002.027933  1.005359  N  -1  -1.000000  -1.000000  987.489282  0.000000  23660.798883  0.000000
A  4828  123295.090401  0.731115  N  -1  -1.000000  -1.000000  16293.573159  0.000000  138.569832  0.000000
T  4839  155692.800000  0.897327  N  -1  -1.000000  -1.000000  529.012116  39.705085  0.000000  20196.000000
A  4851  103968.514445  0.585141  N  -1  -1.000000  -1.000000  13577.977633  0.000000  173.212291  163.200000
G  4864  106837.340782  0.657046  N  -1  -1.000000  -1.000000  387.942218  0.000000  15346.608939  0.000000
T  4877  70216.800000  0.436480  N  -1  -1.000000  -1.000000  70.534949  0.000000  1004.631285  9261.600000
G  4891  165036.670391  1.098318  N  -1  -1.000000  -1.000000  70.534949  0.000000  23522.229050  0.000000
T  4903  60996.000000  0.409798  N  -1  -1.000000  -1.000000  0.000000  0.000000  969.988827  9832.800000
T  4917  81600.000000  0.584193  N  -1  -1.000000  -1.000000  0.000000  0.000000  207.854749  11913.600000
C  4928  105536.115254  0.846619  N  -1  -1.000000  -1.000000  0.000000  15048.227119  0.000000  408.000000
T  4941  165811.200000  1.456808  N  -1  -1.000000  -1.000000  0.000000  397.050847  0.000000  23174.400000
T  4954  131212.800000  1.152010  N  -1  -1.000000  -1.000000  0.000000  0.000000  0.000000  20236.800000
T  4968  135823.200000  1.184255  N  -1  -1.000000  -1.000000  0.000000  0.000000  277.139665  19461.600000
G  4980  123327.150838  1.094258  N  -1  -1.000000  -1.000000  141.069897  0.000000  17598.368715  81.600000
A  4992  112397.440820  0.980441  N  -1  -1.000000  -1.000000  16364.108108  0.000000  762.134078  0.000000
T  5004  137006.400000  1.189336  N  -1  -1.000000  -1.000000  35.267474  198.525424  0.000000  18196.800000
C  5016  103947.911864  0.852908  N  -1  -1.000000  -1.000000  0.000000  16517.315254  0.000000  81.600000
C  5029  215042.738983  1.857567  N  -1  -1.000000  -1.000000  35.267474  30334.684746  0.000000  0.000000
A  5040  141634.177074  1.079772  N  -1  -1.000000  -1.000000  18762.296365  1985.254237  0.000000  0.000000
C  5050  170096.583051  1.240007  N  -1  -1.000000  -1.000000  1516.501398  24339.216949  0.000000  0.000000
C  5065  198644.538983  1.383030  N  -1  -1.000000  -1.000000  0.000000  28547.955932  0.000000  0.000000
T  5078  190780.800000  1.298595  N  -1  -1.000000  -1.000000  0.000000  1151.447458  0.000000  27417.600000
A  5090  147206.438024  0.962951  N  -1  -1.000000  -1.000000  21407.356943  0.000000  0.000000  285.600000
G  5102  74515.927374  0.483843  N  -1  -1.000000  -1.000000  493.744641  39.705085  10115.597765  0.000000
C  5114  139166.322034  0.933205  N  -1  -1.000000  -1.000000  211.604846  18343.749153  34.642458  0.000000
A  5126  97091.356943  0.639583  N  -1  -1.000000  -1.000000  13895.384902  595.576271  0.000000  0.000000
C  5137  204362.071186  1.382575  N  -1  -1.000000  -1.000000  529.012116  27158.277966  0.000000  0.000000
T  5152  230397.600000  1.459560  N  -1  -1.000000  -1.000000  0.000000  436.755932  0.000000  30885.600000
A  5163  137119.940354  0.860282  N  -1  -1.000000  -1.000000  18021.679404  0.000000  0.000000  612.000000
G  5176  72472.022346  0.455976  N  -1  -1.000000  -1.000000  211.604846  0.000000  9699.888268  0.000000
T  5190  69972.000000  0.469058  N  -1  -1.000000  -1.000000  0.000000  119.115254  138.569832  9547.200000
C  5202  100175.928814  0.734921  N  -1  -1.000000  -1.000000  0.000000  14254.125424  0.000000  0.000000
T  5215  129295.200000  1.016089  N  -1  -1.000000  -1.000000  0.000000  635.281356  0.000000  20767.200000
T  5227  127867.200000  1.019213  N  -1  -1.000000  -1.000000  0.000000  0.000000  0.000000  19380.000000
T  5240  138556.800000  1.059368  N  -1  -1.000000  -1.000000  0.000000  0.000000  0.000000  21501.600000
T  5252  67972.800000  0.519944  N  -1  -1.000000  -1.000000  0.000000  0.000000  0.000000  13953.600000
T  5266  127459.200000  0.997184  N  -1  -1.000000  -1.000000  141.069897  0.000000  0.000000  18278.400000
A  5275  135779.776328  1.130284  N  -1  -1.000000  -1.000000  17845.342032  0.000000  0.000000  1550.400000
T  5288  198328.800000  1.792121  N  -1  -1.000000  -1.000000  0.000000  79.410169  0.000000  26112.000000
C  5301  104781.718644  0.897196  N  -1  -1.000000  -1.000000  0.000000  13896.779661  0.000000  81.600000
T  5314  143575.200000  1.196271  N  -1  -1.000000  -1.000000  0.000000  119.115254  346.424581  20644.800000
G  5328  122668.944134  0.963021  N  -1  -1.000000  -1.000000  0.000000  0.000000  16212.670391  0.000000
A  5339  123048.218080  0.949237  N  -1  -1.000000  -1.000000  17774.807083  0.000000  866.061453  0.000000
T  5350  98776.800000  0.765689  N  -1  -1.000000  -1.000000  282.139795  0.000000  138.569832  13912.800000
T  5365  81967.200000  0.650044  N  -1  -1.000000  -1.000000  0.000000  0.000000  554.279330  11832.000000
G  5377  134759.162011  1.118929  N  -1  -1.000000  -1.000000  0.000000  0.000000  21374.396648  0.000000
G  5390  83973.318436  0.660612  N  -1  -1.000000  -1.000000  0.000000  0.000000  13441.273743  0.000000
A  5402  102875.222740  0.837979  N  -1  -1.000000  -1.000000  16152.503262  0.000000  658.206704  0.000000
A  5414  90778.479031  0.759809  N  -1  -1.000000  -1.000000  14812.339236  0.000000  0.000000  0.000000
T  5427  114240.000000  1.050769  N  -1  -1.000000  -1.000000  0.000000  198.525424  69.284916  15218.400000
C  5438  110340.430508  1.006148  N  -1  -1.000000  -1.000000  0.000000  14214.420339  69.284916  40.800000
A  5449  102734.152842  0.966066  N  -1  -1.000000  -1.000000  14988.676608  674.986441  0.000000  0.000000
T  5462  157202.400000  1.506502  N  -1  -1.000000  -1.000000  0.000000  79.410169  69.284916  22113.600000
T  5476  89066.400000  0.826489  N  -1  -1.000000  -1.000000  0.000000  39.705085  173.212291  15871.200000
T  5488  63076.800000  0.590642  N  -1  -1.000000  -1.000000  0.000000  39.705085  138.569832  10975.200000
T  5502  97593.600000  0.930308  N  -1  -1.000000  -1.000000  0.000000  0.000000  0.000000  13872.000000
A  5512  108094.808947  1.068256  N  -1  -1.000000  -1.000000  16081.968313  0.000000  0.000000  1224.000000
T  5524  191107.200000  1.844660  N  -1  -1.000000  -1.000000  0.000000  79.410169  0.000000  27417.600000
A  5534  51278.907735  0.456123  N  -1  -1.000000  -1.000000  8852.136067  0.000000  0.000000  1754.400000
A  5547  82949.099720  0.764695  N  -1  -1.000000  -1.000000  12837.360671  0.000000  0.000000  0.000000
A  5560  71839.845294  0.681952  N  -1  -1.000000  -1.000000  11744.068966  0.000000  0.000000  0.000000
T  5573  122481.600000  1.206783  N  -1  -1.000000  -1.000000  0.000000  79.410169  0.000000  15952.800000
A  5583  81009.388630  0.782933  N  -1  -1.000000  -1.000000  11285.591799  0.000000  0.000000  1142.400000
A  5596  94375.761417  0.984622  N  -1  -1.000000  -1.000000  13683.780056  0.000000  0.000000  0.000000
T  5609  105835.200000  1.098095  N  -1  -1.000000  -1.000000  0.000000  317.640678  0.000000  14932.800000
T  5623  83884.800000  0.833377  N  -1  -1.000000  -1.000000  0.000000  158.820339  138.569832  10975.200000
G  5636  108708.033520  1.094902  N  -1  -1.000000  -1.000000  0.000000  0.000000  15485.178771  0.000000
A  5647  92118.643057  0.927241  N  -1  -1.000000  -1.000000  14706.536813  0.000000  900.703911  0.000000
A  5660  98466.788444  1.100826  N  -1  -1.000000  -1.000000  14071.722274  476.461017  0.000000  0.000000
C  5670  209047.271186  2.219965  N  -1  -1.000000  -1.000000  317.407269  29699.403390  0.000000  0.000000
A  5683  103439.502330  0.968746  N  -1  -1.000000  -1.000000  13930.652377  2382.305085  0.000000  0.000000
C  5694  217901.505085  1.982063  N  -1  -1.000000  -1.000000  70.534949  29024.416949  0.000000  0.000000
G  5709  50577.988827  0.423322  N  -1  -1.000000  -1.000000  0.000000  635.281356  7378.843575  0.000000
A  5719  150309.975769  1.290929  N  -1  -1.000000  -1.000000  21513.159366  0.000000  415.709497  0.000000
A  5732  88450.825722  0.724835  N  -1  -1.000000  -1.000000  13472.175210  0.000000  0.000000  0.000000
A  5746  87428.068966  0.726808  N  -1  -1.000000  -1.000000  12519.953402  0.000000  69.284916  0.000000
G  5756  94504.625698  0.783329  N  -1  -1.000000  -1.000000  282.139795  397.050847  14861.614525  0.000000
G  5770  192092.430168  1.611182  N  -1  -1.000000  -1.000000  0.000000  277.935593  26882.547486  0.000000
A  5783  138354.301957  1.070672  N  -1  -1.000000  -1.000000  18585.958993  0.000000  1489.625698  0.000000
G  5794  94851.050279  0.712038  N  -1  -1.000000  -1.000000  105.802423  555.871186  13545.201117  0.000000
T  5806  85068.000000  0.698475  N  -1  -1.000000  -1.000000  0.000000  397.050847  658.206704  12444.000000
A  5817  66161.781920  0.551560  N  -1  -1.000000  -1.000000  9028.473439  79.410169  0.000000  816.000000
T  5829  130886.400000  1.249156  N  -1  -1.000000  -1.000000  0.000000  595.576271  0.000000  17870.400000
T  5844  91922.400000  0.814837  N  -1  -1.000000  -1.000000  105.802423  277.935593  0.000000  14688.000000
A  5852  110069.787512  1.028959  N  -1  -1.000000  -1.000000  15588.223672  0.000000  0.000000  2448.000000
A  5866  81115.191053  0.743263  N  -1  -1.000000  -1.000000  11426.661696  0.000000  0.000000  163.200000
T  5879  116728.800000  1.075816  N  -1  -1.000000  -1.000000  0.000000  277.935593  346.424581  13749.600000
G  5893  171653.379888  1.550267  N  -1  -1.000000  -1.000000  0.000000  0.000000  20127.268156  244.800000
T  5906  66014.400000  0.607414  N  -1  -1.000000  -1.000000  0.000000  516.166102  1004.631285  8568.000000
C  5918  94498.101695  0.931501  N  -1  -1.000000  -1.000000  105.802423  12149.755932  0.000000  40.800000
A  5929  97902.508854  0.965395  N  -1  -1.000000  -1.000000  12590.488350  794.101695  0.000000  0.000000
G  5943  73996.290503  0.720542  N  -1  -1.000000  -1.000000  105.802423  0.000000  9838.458101  0.000000
T  5955  49286.400000  0.476295  N  -1  -1.000000  -1.000000  0.000000  0.000000  173.212291  7752.000000
T  5968  62260.800000  0.653185  N  -1  -1.000000  -1.000000  0.000000  79.410169  0.000000  10893.600000
T  5980  54100.800000  0.585807  N  -1  -1.000000  -1.000000  0.000000  238.230508  0.000000  11179.200000
T  5992  110812.800000  1.277298  N  -1  -1.000000  -1.000000  211.604846  0.000000  0.000000  15463.200000
A  6001  106789.912395  1.190186  N  -1  -1.000000  -1.000000  14389.129543  0.000000  0.000000  2488.800000
A  6015  85735.230196  0.966232  N  -1  -1.000000  -1.000000  11602.999068  0.000000  0.000000  0.000000
G  6028  67726.005587  0.845099  N  -1  -1.000000  -1.000000  1410.698975  0.000000  7274.916201  0.000000
A  6042  182403.377446  2.271216  N  -1  -1.000000  -1.000000  21019.414725  0.000000  762.134078  0.000000
G  6053  81097.994413  0.910176  N  -1  -1.000000  -1.000000  2645.060578  0.000000  10739.162011  0.000000
G  6067  148824.000000  1.702383  N  -1  -1.000000  -1.000000  211.604846  0.000000  18429.787709  0.000000
T  6080  50469.600000  0.531798  N  -1  -1.000000  -1.000000  0.000000  0.000000  1836.050279  6364.800000
G  6093  113107.625698  1.190330  N  -1  -1.000000  -1.000000  0.000000  0.000000  14480.547486  285.600000
T  6105  62016.000000  0.619499  N  -1  -1.000000  -1.000000  35.267474  39.705085  1143.201117  8037.600000
A  6116  60236.846226  0.597006  N  -1  -1.000000  -1.000000  7159.297297  1032.332203  34.642458  652.800000
C  6127  202019.471186  2.107868  N  -1  -1.000000  -1.000000  352.674744  25848.010169  0.000000  0.000000
T  6142  149817.600000  1.421910  N  -1  -1.000000  -1.000000  0.000000  1389.677966  0.000000  18808.800000
T  6155  95757.600000  0.856724  N  -1  -1.000000  -1.000000  0.000000  635.281356  103.927374  15014.400000
C  6167  66466.311864  0.580112  N  -1  -1.000000  -1.000000  0.000000  8655.708475  0.000000  1224.000000
T  6180  130560.000000  1.267803  N  -1  -1.000000  -1.000000  0.000000  952.922034  0.000000  17054.400000
C  6191  75479.366102  0.699352  N  -1  -1.000000  -1.000000  0.000000  9568.925424  0.000000  1509.600000
T  6204  176623.200000  1.755819  N  -1  -1.000000  -1.000000  0.000000  952.922034  0.000000  22195.200000
T  6218  100449.600000  0.887298  N  -1  -1.000000  -1.000000  0.000000  79.410169  381.067039  13831.200000
G  6229  106733.413408  0.953466  N  -1  -1.000000  -1.000000  0.000000  0.000000  14307.335196  816.000000
G  6242  62772.134078  0.539213  N  -1  -1.000000  -1.000000  0.000000  0.000000  9873.100559  0.000000
A  6255  96703.414725  0.828878  N  -1  -1.000000  -1.000000  11426.661696  0.000000  935.346369  0.000000
G  6267  67448.865922  0.635493  N  -1  -1.000000  -1.000000  1269.629077  0.000000  7933.122905  0.000000
A  6280  137472.615098  1.404223  N  -1  -1.000000  -1.000000  17669.004660  0.000000  1073.916201  0.000000
G  6291  105867.351955  1.037194  N  -1  -1.000000  -1.000000  2327.653308  0.000000  13198.776536  0.000000
A  6304  125058.464119  1.179674  N  -1  -1.000000  -1.000000  16540.445480  0.000000  900.703911  0.000000
A  6315  66972.933830  0.635050  N  -1  -1.000000  -1.000000  13930.652377  0.000000  0.000000  0.000000
A  6327  61294.870457  0.585936  N  -1  -1.000000  -1.000000  12378.883504  0.000000  0.000000  0.000000
A  6339  74696.510718  0.802521  N  -1  -1.000000  -1.000000  12872.628145  0.000000  0.000000  0.000000
A  6352  83301.774464  0.920441  N  -1  -1.000000  -1.000000  11497.196645  913.216949  0.000000  0.000000
C  6361  162830.552542  1.847012  N  -1  -1.000000  -1.000000  2010.246039  20845.169492  0.000000  0.000000
A  6374  89579.384902  0.912541  N  -1  -1.000000  -1.000000  11602.999068  2064.664407  0.000000  0.000000
C  6384  151832.244068  1.558015  N  -1  -1.000000  -1.000000  1058.024231  19654.016949  0.000000  0.000000
T  6399  154020.000000  1.454519  N  -1  -1.000000  -1.000000  0.000000  913.216949  103.927374  18441.600000
G  6412  99770.279330  0.927704  N  -1  -1.000000  -1.000000  141.069897  0.000000  11813.078212  612.000000
A  6424  72721.532153  0.680049  N  -1  -1.000000  -1.000000  11285.591799  0.000000  762.134078  0.000000
A  6436  78681.735322  0.773650  N  -1  -1.000000  -1.000000  13577.977633  0.000000  0.000000  0.000000
A  6447  69406.389562  0.674681  N  -1  -1.000000  -1.000000  11038.719478  952.922034  0.000000  0.000000
C  6458  145201.494915  1.400423  N  -1  -1.000000  -1.000000  529.012116  18462.864407  0.000000  40.800000
T  6472  130723.200000  1.180510  N  -1  -1.000000  -1.000000  0.000000  1469.088136  0.000000  16197.600000
T  6485  74664.000000  0.646572  N  -1  -1.000000  -1.000000  0.000000  635.281356  0.000000  12607.200000
T  6498  114525.600000  1.073744  N  -1  -1.000000  -1.000000  70.534949  198.525424  0.000000  15708.000000
A  6508  90249.466915  0.826804  N  -1  -1.000000  -1.000000  11955.673812  0.000000  0.000000  2203.200000
A  6520  80480.376514  0.781390  N  -1  -1.000000  -1.000000  12519.953402  0.000000  0.000000  0.000000
G  6533  58199.329609  0.608510  N  -1  -1.000000  -1.000000  634.814539  0.000000  7032.418994  0.000000
T  6546  65606.400000  0.717125  N  -1  -1.000000  -1.000000  141.069897  238.230508  0.000000  8649.600000
A  6556  60942.195713  0.671363  N  -1  -1.000000  -1.000000  7300.367195  39.705085  0.000000  856.800000
G  6569  50716.558659  0.569850  N  -1  -1.000000  -1.000000  141.069897  79.410169  6616.709497  0.000000
C  6579  85802.688136  0.984757  N  -1  -1.000000  -1.000000  0.000000  12149.755932  519.636872  0.000000
T  6593  125419.200000  1.544743  N  -1  -1.000000  -1.000000  0.000000  595.576271  0.000000  18196.800000
G  6606  94643.195531  1.173351  N  -1  -1.000000  -1.000000  141.069897  516.166102  10392.737430  163.200000
C  6616  82586.576271  0.999130  N  -1  -1.000000  -1.000000  105.802423  10402.732203  1801.407821  0.000000
A  6628  62564.499534  0.787325  N  -1  -1.000000  -1.000000  8217.321528  555.871186  0.000000  0.000000
A  6639  53994.503262  0.704006  N  -1  -1.000000  -1.000000  9240.078285  0.000000  0.000000  0.000000
A  6654  66197.049394  0.893981  N  -1  -1.000000  -1.000000  11285.591799  0.000000  0.000000  0.000000
A  6666  77870.583411  1.040393  N  -1  -1.000000  -1.000000  10509.707363  0.000000  138.569832  0.000000
G  6677  73199.513966  0.962218  N  -1  -1.000000  -1.000000  1093.291705  0.000000  8348.832402  0.000000
T  6690  49898.400000  0.645521  N  -1  -1.000000  -1.000000  0.000000  79.410169  727.491620  6691.200000
T  6703  61852.800000  0.801019  N  -1  -1.000000  -1.000000  0.000000  79.410169  207.854749  7711.200000
G  6716  94989.620112  1.269531  N  -1  -1.000000  -1.000000  0.000000  79.410169  10358.094972  0.000000
T  6727  34394.400000  0.479166  N  -1  -1.000000  -1.000000  0.000000  0.000000  1212.486034  4610.400000
T  6741  54100.800000  0.822766  N  -1  -1.000000  -1.000000  0.000000  0.000000  103.927374  7670.400000
G  6753  94123.558659  1.496252  N  -1  -1.000000  -1.000000  211.604846  555.871186  11986.290503  0.000000
C  6763  79489.579661  1.203255  N  -1  -1.000000  -1.000000  0.000000  10323.322034  1974.620112  0.000000
T  6777  141045.600000  2.055710  N  -1  -1.000000  -1.000000  70.534949  397.050847  0.000000  17992.800000
A  6787  64962.687791  0.853688  N  -1  -1.000000  -1.000000  8499.461323  0.000000  0.000000  3223.200000
T  6800  140188.800000  1.874039  N  -1  -1.000000  -1.000000  0.000000  317.640678  0.000000  16483.200000
C  6812  76789.633898  0.942151  N  -1  -1.000000  -1.000000  0.000000  9767.450847  0.000000  979.200000
T  6825  101510.400000  1.205676  N  -1  -1.000000  -1.000000  0.000000  913.216949  0.000000  13586.400000
T  6839  91759.200000  1.040832  N  -1  -1.000000  -1.000000  0.000000  0.000000  138.569832  12607.200000
G  6851  103823.446927  1.182008  N  -1  -1.000000  -1.000000  0.000000  0.000000  12367.357542  204.000000
T  6862  42921.600000  0.452858  N  -1  -1.000000  -1.000000  0.000000  0.000000  1524.268156  5263.200000
G  6875  88407.553073  0.943905  N  -1  -1.000000  -1.000000  0.000000  0.000000  11847.720670  0.000000
G  6887  73545.938547  0.790053  N  -1  -1.000000  -1.000000  0.000000  0.000000  10912.374302  0.000000
G  6900  64746.754190  0.699999  N  -1  -1.000000  -1.000000  0.000000  0.000000  10184.882682  0.000000
A  6912  116911.677540  1.377610  N  -1  -1.000000  -1.000000  15341.351351  833.806780  554.279330  0.000000
C  6921  143017.715254  1.588018  N  -1  -1.000000  -1.000000  2327.653308  18581.979661  0.000000  0.000000
A  6934  84536.136067  0.935720  N  -1  -1.000000  -1.000000  10157.032619  1429.383051  0.000000  0.000000
T  6946  99225.600000  1.088979  N  -1  -1.000000  -1.000000  0.000000  238.230508  0.000000  13504.800000
T  6960  86781.600000  0.954803  N  -1  -1.000000  -1.000000  0.000000  0.000000  34.642458  11056.800000
G  6972  82830.117318  0.916345  N  -1  -1.000000  -1.000000  0.000000  0.000000  10531.307263  163.200000
A  6983  72298.322460  0.818850  N  -1  -1.000000  -1.000000  9345.880708  0.000000  1385.698324  0.000000
T  6994  75235.200000  0.824675  N  -1  -1.000000  -1.000000  282.139795  158.820339  0.000000  10077.600000
T  7008  70951.200000  0.789110  N  -1  -1.000000  -1.000000  529.012116  277.935593  0.000000  11342.400000
A  7016  71769.310345  0.800519  N  -1  -1.000000  -1.000000  10615.509786  277.935593  0.000000  2284.800000
T  7028  154876.800000  1.714079  N  -1  -1.000000  -1.000000  564.279590  238.230508  0.000000  22399.200000
A  7037  56216.354147  0.597080  N  -1  -1.000000  -1.000000  8111.519105  0.000000  0.000000  2570.400000
T  7049  103632.000000  1.212466  N  -1  -1.000000  -1.000000  0.000000  79.410169  0.000000  14157.600000
T  7061  79152.000000  0.905819  N  -1  -1.000000  -1.000000  458.477167  0.000000  0.000000  11505.600000
A  7072  90390.536813  1.058756  N  -1  -1.000000  -1.000000  7265.099720  0.000000  0.000000  489.600000
G  7085  17044.089385  0.198799  N  -1  -1.000000  -1.000000  1269.629077  0.000000  3464.245810  0.000000
G  7098  102056.681564  1.289301  N  -1  -1.000000  -1.000000  0.000000  0.000000  13579.843575  0.000000
G  7110  55324.005587  0.673595  N  -1  -1.000000  -1.000000  0.000000  0.000000  9457.391061  0.000000
G  7118  16178.027933  0.201869  N  -1  -1.000000  -1.000000  0.000000  0.000000  5958.502793  856.800000
T  7128  11138.400000  0.149180  N  -1  -1.000000  -1.000000  0.000000  0.000000  727.491620  3712.800000
T  7141  54468.000000  0.793984  N  -1  -1.000000  -1.000000  0.000000  0.000000  311.782123  6160.800000
G  7153  77599.106145  1.325121  N  -1  -1.000000  -1.000000  599.547064  0.000000  8106.335196  285.600000
A  7164  62458.697111  1.029003  N  -1  -1.000000  -1.000000  6559.750233  0.000000  1593.553073  0.000000
T  7177  55447.200000  0.979962  N  -1  -1.000000  -1.000000  811.151911  0.000000  346.424581  6079.200000
G  7190  74169.502793  1.368177  N  -1  -1.000000  -1.000000  1128.559180  0.000000  6859.206704  0.000000
A  7201  70922.890960  1.348642  N  -1  -1.000000  -1.000000  8605.263747  595.576271  1420.340782  0.000000
C  7212  114549.169492  1.975795  N  -1  -1.000000  -1.000000  1728.106244  11196.833898  34.642458  0.000000
T  7227  77030.400000  1.300629  N  -1  -1.000000  -1.000000  0.000000  436.755932  311.782123  8976.000000
G  7240  105486.284916  1.718126  N  -1  -1.000000  -1.000000  0.000000  0.000000  9249.536313  571.200000
T  7251  22440.000000  0.319081  N  -1  -1.000000  -1.000000  0.000000  0.000000  2355.687151  2611.200000
G  7265  49989.067039  0.699567  N  -1  -1.000000  -1.000000  0.000000  0.000000  5681.363128  0.000000
T  7277  30722.400000  0.432654  N  -1  -1.000000  -1.000000  0.000000  198.525424  554.279330  3957.600000
C  7289  47169.640678  0.711226  N  -1  -1.000000  -1.000000  634.814539  5598.416949  0.000000  0.000000
A  7299  52231.129543  0.806127  N  -1  -1.000000  -1.000000  6101.273066  1270.562712  0.000000  0.000000
T  7311  83803.200000  1.299858  N  -1  -1.000000  -1.000000  35.267474  277.935593  0.000000  9139.200000
T  7326  63036.000000  0.963346  N  -1  -1.000000  -1.000000  0.000000  39.705085  0.000000  8200.800000
T  7338  32925.600000  0.509324  N  -1  -1.000000  -1.000000  0.000000  357.345763  0.000000  5263.200000
C  7349  41174.172881  0.728961  N  -1  -1.000000  -1.000000  0.000000  5320.481356  0.000000  163.200000
T  7361  81722.400000  1.544913  N  -1  -1.000000  -1.000000  0.000000  1111.742373  0.000000  11383.200000
C  7372  52132.776271  1.031896  N  -1  -1.000000  -1.000000  529.012116  6074.877966  0.000000  448.800000
A  7382  72404.124884  1.353585  N  -1  -1.000000  -1.000000  7723.576887  1032.332203  0.000000  0.000000
T  7394  70869.600000  1.271611  N  -1  -1.000000  -1.000000  317.407269  39.705085  0.000000  9302.400000
T  7408  61893.600000  1.035931  N  -1  -1.000000  -1.000000  0.000000  0.000000  138.569832  8486.400000
G  7420  68834.564246  1.124394  N  -1  -1.000000  -1.000000  0.000000  516.166102  8071.692737  163.200000
C  7429  51894.545763  0.825300  N  -1  -1.000000  -1.000000  0.000000  6035.172881  1524.268156  0.000000
A  7441  44119.610438  0.739161  N  -1  -1.000000  -1.000000  5325.388630  436.755932  0.000000  0.000000
G  7452  22413.670391  0.387799  N  -1  -1.000000  -1.000000  282.139795  0.000000  3706.743017  0.000000
G  7465  64989.251397  1.145268  N  -1  -1.000000  -1.000000  70.534949  0.000000  9665.245810  0.000000
G  7475  52864.391061  0.894076  N  -1  -1.000000  -1.000000  35.267474  0.000000  9180.251397  0.000000
G  7489  35958.871508  0.639364  N  -1  -1.000000  -1.000000  176.337372  0.000000  5473.508380  0.000000
A  7504  155176.887232  1.407049  N  -1  -1.000000  -1.000000  8005.716682  0.000000  242.497207  0.000000
A  7513  155176.887232  1.407049  N  -1  -1.000000  -1.000000  7547.239515  0.000000  34.642458  0.000000
G  7528  55670.430168  0.997418  N  -1  -1.000000  -1.000000  529.012116  714.691525  5508.150838  0.000000
C  7539  66228.081356  1.199953  N  -1  -1.000000  -1.000000  0.000000  7107.210169  727.491620  0.000000
T  7553  66585.600000  1.212155  N  -1  -1.000000  -1.000000  0.000000  397.050847  311.782123  7180.800000
G  7565  64434.972067  1.142450  N  -1  -1.000000  -1.000000  0.000000  0.000000  6720.636872  775.200000
T  7575  17095.200000  0.292565  N  -1  -1.000000  -1.000000  0.000000  39.705085  2009.262570  2570.400000
T  7590  35088.000000  0.606007  N  -1  -1.000000  -1.000000  0.000000  595.576271  0.000000  3916.800000
C  7600  47209.345763  0.859755  N  -1  -1.000000  -1.000000  0.000000  5399.891525  0.000000  612.000000
T  7613  77234.400000  1.421194  N  -1  -1.000000  -1.000000  0.000000  476.461017  0.000000  8241.600000
T  7626  66381.600000  1.135266  N  -1  -1.000000  -1.000000  0.000000  0.000000  311.782123  7466.400000
G  7638  66686.731844  1.162770  N  -1  -1.000000  -1.000000  0.000000  0.000000  7170.988827  122.400000
A  7648  45036.564772  0.800487  N  -1  -1.000000  -1.000000  5043.248835  0.000000  1177.843575  285.600000
T  7659  56385.600000  1.021514  N  -1  -1.000000  -1.000000  70.534949  39.705085  0.000000  6079.200000
C  7671  52132.776271  0.961614  N  -1  -1.000000  -1.000000  0.000000  5558.711864  0.000000  652.800000
T  7683  55365.600000  1.049216  N  -1  -1.000000  -1.000000  0.000000  833.806780  0.000000  7058.400000
T  7696  69482.400000  1.339766  N  -1  -1.000000  -1.000000  0.000000  39.705085  0.000000  8568.000000
C  7708  39268.328814  0.687708  N  -1  -1.000000  -1.000000  176.337372  4169.033898  0.000000  693.600000
A  7718  43661.133271  0.759082  N  -1  -1.000000  -1.000000  5501.726002  635.281356  34.642458  0.000000
G  7729  21686.178771  0.379371  N  -1  -1.000000  -1.000000  352.674744  0.000000  3221.748603  0.000000
G  7742  60451.089385  1.171335  N  -1  -1.000000  -1.000000  0.000000  0.000000  8279.547486  0.000000
T  7754  27254.400000  0.534236  N  -1  -1.000000  -1.000000  0.000000  0.000000  935.346369  3794.400000
A  7764  19996.657968  0.424806  N  -1  -1.000000  -1.000000  2680.328052  0.000000  0.000000  1305.600000
T  7776  84252.000000  1.890397  N  -1  -1.000000  -1.000000  105.802423  158.820339  0.000000  9832.800000
A  7786  29589.410997  0.624842  N  -1  -1.000000  -1.000000  3985.224604  0.000000  0.000000  1999.200000
A  7798  50361.953402  1.116655  N  -1  -1.000000  -1.000000  5254.853681  635.281356  0.000000  0.000000
C  7808  66863.362712  1.499167  N  -1  -1.000000  -1.000000  387.942218  8695.413559  0.000000  0.000000
C  7822  93426.064407  2.107112  N  -1  -1.000000  -1.000000  0.000000  10680.667797  0.000000  0.000000
G  7837  46316.966480  0.930915  N  -1  -1.000000  -1.000000  0.000000  476.461017  5473.508380  0.000000
G  7848  36166.726257  0.723048  N  -1  -1.000000  -1.000000  0.000000  39.705085  5542.793296  0.000000
T  7859  11995.200000  0.233062  N  -1  -1.000000  -1.000000  0.000000  0.000000  1385.698324  1876.800000
G  7873  56917.558659  1.220823  N  -1  -1.000000  -1.000000  0.000000  0.000000  6685.994413  0.000000
G  7886  24319.005587  0.490415  N  -1  -1.000000  -1.000000  0.000000  0.000000  6166.357542  0.000000
G  7896  36062.798883  0.720956  N  -1  -1.000000  -1.000000  141.069897  0.000000  5542.793296  0.000000
A  7907  103580.572227  1.092115  N  -1  -1.000000  -1.000000  6771.355079  0.000000  588.921788  0.000000
A  7914  103580.572227  1.092115  N  -1  -1.000000  -1.000000  7406.169618  79.410169  0.000000  0.000000
A  7931  41756.689655  0.877890  N  -1  -1.000000  -1.000000  5572.260951  1270.562712  0.000000  0.000000
C  7941  90249.657627  2.003137  N  -1  -1.000000  -1.000000  1269.629077  9648.335593  0.000000  0.000000
A  7956  79422.352283  1.775336  N  -1  -1.000000  -1.000000  5819.133271  0.000000  0.000000  0.000000
N  7965  -1.000000  -1.000000  N  -1  -1.000000  -1.000000  4866.911463  0.000000  34.642458  0.000000
A  7977  38441.547064  0.800081  N  -1  -1.000000  -1.000000  4902.178938  0.000000  623.564246  0.000000
G  7987  39007.407821  0.808033  N  -1  -1.000000  -1.000000  458.477167  0.000000  3533.530726  0.000000
T  7999  17748.000000  0.348165  N  -1  -1.000000  -1.000000  0.000000  158.820339  484.994413  1999.200000
C  8010  39228.623729  0.833609  N  -1  -1.000000  -1.000000  0.000000  4327.854237  0.000000  0.000000
T  8023  55284.000000  1.138708  N  -1  -1.000000  -1.000000  0.000000  476.461017  0.000000  5548.800000
T  8035  30314.400000  0.600620  N  -1  -1.000000  -1.000000  0.000000  79.410169  242.497207  5385.600000
G  8047  56744.346369  1.174241  N  -1  -1.000000  -1.000000  35.267474  0.000000  5508.150838  0.000000
T  8058  9057.600000  0.185532  N  -1  -1.000000  -1.000000  0.000000  0.000000  1212.486034  1509.600000
T  8071  22888.800000  0.502501  N  -1  -1.000000  -1.000000  0.000000  0.000000  277.139665  2937.600000
G  8083  33014.262570  0.850583  N  -1  -1.000000  -1.000000  282.139795  0.000000  4157.094972  0.000000
A  8095  102487.280522  1.445392  N  -1  -1.000000  -1.000000  5219.586207  0.000000  519.636872  0.000000
A  8104  102487.280522  1.445392  N  -1  -1.000000  -1.000000  5360.656104  119.115254  0.000000  0.000000
T  8117  45614.400000  1.243688  N  -1  -1.000000  -1.000000  0.000000  39.705085  0.000000  4569.600000
T  8124  4324.800000  0.109590  N  -1  -1.000000  -1.000000  0.000000  238.230508  0.000000  4324.800000
T  8137  25336.800000  0.704328  N  -1  -1.000000  -1.000000  0.000000  39.705085  0.000000  3794.400000
G  8153  38487.770950  1.167065  N  -1  -1.000000  -1.000000  0.000000  0.000000  3810.670391  0.000000
T  8164  17707.200000  0.523950  N  -1  -1.000000  -1.000000  141.069897  0.000000  900.703911  2284.800000
A  8174  19996.657968  0.668966  N  -1  -1.000000  -1.000000  2786.130475  0.000000  0.000000  734.400000
T  8185  50918.400000  1.643282  N  -1  -1.000000  -1.000000  35.267474  0.000000  0.000000  6201.600000
T  8197  18768.000000  0.555451  N  -1  -1.000000  -1.000000  0.000000  0.000000  0.000000  4773.600000
T  8210  32068.800000  0.990875  N  -1  -1.000000  -1.000000  317.407269  0.000000  0.000000  3916.800000
A  8219  30753.237651  1.010070  N  -1  -1.000000  -1.000000  4196.829450  0.000000  0.000000  1754.400000
T  8232  60180.000000  2.119193  N  -1  -1.000000  -1.000000  740.616962  0.000000  0.000000  6691.200000
A  8240  17951.144455  0.601294  T  8239  3468.000000  0.116164  2891.932898  0.000000  0.000000  2692.800000
A  8250  49374.464119  1.581663  A  8258  6982.959925  0.207698  4373.166822  0.000000  0.000000  0.000000
G  8267  20889.402235  0.621328  N  -1  -1.000000  -1.000000  70.534949  0.000000  2875.324022  0.000000
T  8279  19584.000000  0.614675  N  -1  -1.000000  -1.000000  0.000000  119.115254  381.067039  2692.800000
C  8288  12626.216949  0.393973  T  8286  5712.000000  0.178230  0.000000  2977.881356  0.000000  1060.800000
C  8303  67538.349153  2.156991  N  -1  -1.000000  -1.000000  0.000000  8774.823729  0.000000  0.000000
C  8315  6154.288136  0.186644  N  -1  -1.000000  -1.000000  0.000000  6154.288136  0.000000  0.000000
C  8324  47368.166102  1.493699  N  -1  -1.000000  -1.000000  0.000000  5876.352542  0.000000  40.800000
T  8337  52468.800000  1.578392  N  -1  -1.000000  -1.000000  0.000000  635.281356  173.212291  6120.000000
G  8349  37933.491620  1.071160  N  -1  -1.000000  -1.000000  105.802423  0.000000  4364.949721  530.400000
A  8361  34632.659832  1.043503  N  -1  -1.000000  -1.000000  4020.492078  1786.728814  277.139665  0.000000
C  8369  69523.603390  1.994539  N  -1  -1.000000  -1.000000  1445.966449  7345.440678  0.000000  0.000000
A  8379  19573.448276  0.530850  N  -1  -1.000000  -1.000000  3244.607642  1985.254237  0.000000  0.000000
A  8388  28390.316869  0.772730  N  -1  -1.000000  -1.000000  4126.294501  516.166102  0.000000  0.000000
A  8401  26626.943150  0.707769  N  -1  -1.000000  -1.000000  4443.701771  436.755932  0.000000  0.000000
A  8413  41298.212488  1.058358  N  -1  -1.000000  -1.000000  4267.364399  397.050847  0.000000  0.000000
T  8425  33415.200000  0.918076  N  -1  -1.000000  -1.000000  246.872321  436.755932  34.642458  3672.000000
G  8434  48118.374302  1.229923  N  -1  -1.000000  -1.000000  0.000000  79.410169  5889.217877  652.800000
G  8445  46282.324022  1.180729  N  -1  -1.000000  -1.000000  0.000000  0.000000  6374.212291  0.000000
T  8452  10159.200000  0.263332  N  -1  -1.000000  -1.000000  0.000000  0.000000  1870.692737  1713.600000
T  8470  17544.000000  0.490028  N  -1  -1.000000  -1.000000  0.000000  0.000000  34.642458  2325.600000
G  8480  21651.536313  0.635070  T  8477  4651.200000  0.136426  387.942218  0.000000  3187.106145  612.000000
G  8489  13198.776536  0.450379  N  -1  -1.000000  -1.000000  387.942218  0.000000  4399.592179  0.000000
G  8499  4053.167598  0.141381  N  -1  -1.000000  -1.000000  423.209692  0.000000  4053.167598  0.000000
G  8516  5023.156425  0.191469  A  8517  3103.537745  0.128914  634.814539  0.000000  5023.156425  0.000000
G  8518  10808.446927  0.448960  N  -1  -1.000000  -1.000000  634.814539  0.000000  5334.938547  0.000000
G  8525  56986.843575  2.710379  G  8532  7863.837989  0.336310  246.872321  0.000000  5958.502793  0.000000
T  8544  20318.400000  0.868954  N  -1  -1.000000  -1.000000  564.279590  0.000000  692.849162  1876.800000
A  8553  12449.418453  0.604265  N  -1  -1.000000  -1.000000  1516.501398  0.000000  0.000000  1101.600000
T  8569  65524.800000  3.805313  N  -1  -1.000000  -1.000000  0.000000  0.000000  207.854749  4488.000000
T  8584  8976.000000  0.394448  N  -1  -1.000000  -1.000000  0.000000  1588.203390  0.000000  2366.400000
C  8590  30136.159322  1.376140  N  -1  -1.000000  -1.000000  0.000000  2422.010169  0.000000  856.800000
T  8604  33741.600000  1.483309  N  -1  -1.000000  -1.000000  0.000000  158.820339  588.921788  3835.200000
G  8615  30901.072626  1.245921  N  -1  -1.000000  -1.000000  0.000000  0.000000  3741.385475  938.400000
T  8628  17584.800000  0.639759  G  8625  2702.111732  0.098306  0.000000  0.000000  692.849162  2284.800000
T  8637  20930.400000  0.728197  N  -1  -1.000000  -1.000000  0.000000  0.000000  103.927374  2448.000000
N  8649  -1.000000  -1.000000  N  -1  -1.000000  -1.000000  0.000000  39.705085  0.000000  1713.600000
T  8660  46022.400000  1.546714  N  -1  -1.000000  -1.000000  0.000000  0.000000  0.000000  4406.400000
N  8671  -1.000000  -1.000000  N  -1  -1.000000  -1.000000  599.547064  79.410169  0.000000  856.800000
N  8682  -1.000000  -1.000000  N  -1  -1.000000  -1.000000  0.000000  555.871186  762.134078  0.000000
G  8681  6963.134078  0.242969  N  -1  -1.000000  -1.000000  0.000000  516.166102  762.134078  0.000000
A  8698  37101.383038  1.357882  N  -1  -1.000000  -1.000000  3209.340168  397.050847  0.000000  326.400000
T  8716  31538.400000  1.058756  N  -1  -1.000000  -1.000000  70.534949  238.230508  0.000000  2815.200000
A  8724  5642.795899  0.213827  N  -1  -1.000000  -1.000000  705.349487  119.115254  0.000000  1346.400000
G  8735  2702.111732  0.103703  N  -1  -1.000000  -1.000000  0.000000  39.705085  1281.770950  204.000000
G  8748  29168.949721  1.251198  N  -1  -1.000000  -1.000000  0.000000  119.115254  3117.821229  122.400000
A  8763  20208.262815  0.884173  G  8755  2043.905028  0.089427  2257.118360  0.000000  415.709497  81.600000
G  8773  5057.798883  0.232155  N  -1  -1.000000  -1.000000  916.954334  0.000000  1039.273743  0.000000
A  8779  5219.586207  0.254198  G  8780  2424.972067  0.127882  2468.723206  0.000000  762.134078  0.000000
A  8787  39605.373719  2.088618  A  8798  3033.002796  0.165549  4725.841566  0.000000  0.000000  0.000000
A  8800  8358.391426  0.456225  N  -1  -1.000000  -1.000000  2927.200373  0.000000  0.000000  0.000000
T  8813  4936.800000  0.267428  N  -1  -1.000000  -1.000000  529.012116  0.000000  0.000000  1224.000000
T  8818  4692.000000  0.307796  A  8821  4091.027027  0.325737  670.082013  0.000000  0.000000  1142.400000
A  8831  6101.273066  0.485801  G  8837  3048.536313  0.241848  1022.756757  0.000000  588.921788  0.000000
G  8840  3949.240223  0.313306  N  -1  -1.000000  -1.000000  0.000000  0.000000  1905.335196  0.000000
G  8850  25427.564246  1.997488  G  8856  2771.396648  0.224301  0.000000  0.000000  3291.033520  0.000000
A  8862  6524.482759  0.528058  G  8861  3672.100559  0.297198  2186.583411  0.000000  1732.122905  0.000000
A  8868  21231.019571  1.932332  G  8877  3152.463687  0.250103  2398.188257  0.000000  692.849162  0.000000
T  8878  9343.200000  0.741255  T  8884  1999.200000  0.153583  387.942218  0.000000  450.351955  1305.600000
T  8890  3998.400000  0.307169  N  -1  -1.000000  -1.000000  0.000000  0.000000  866.061453  897.600000
G  8901  34157.463687  3.612162  N  -1  -1.000000  -1.000000  0.000000  79.410169  3464.245810  0.000000
T  8917  2733.600000  0.227116  N  -1  -1.000000  -1.000000  0.000000  357.345763  381.067039  1305.600000
T  8928  6976.800000  0.590462  A  8927  3738.352283  0.316383  881.686859  158.820339  69.284916  1795.200000
A  8935  8393.658900  0.696899  T  8942  3631.200000  0.295853  1304.896552  0.000000  0.000000  1754.400000
T  8946  26601.600000  2.167394  N  -1  -1.000000  -1.000000  0.000000  0.000000  34.642458  4488.000000
T  8959  10363.200000  0.712797  N  -1  -1.000000  -1.000000  0.000000  0.000000  0.000000  3590.400000
T  8969  15748.800000  1.208440  G  8973  900.703911  0.064544  0.000000  0.000000  207.854749  2407.200000
G  8981  25150.424581  1.802281  T  8976  3182.400000  0.228049  670.082013  0.000000  2251.759777  326.400000
A  8989  28425.584343  1.981331  T  8991  938.400000  0.057730  2891.932898  0.000000  1073.916201  571.200000
T  8999  28519.200000  1.754493  N  -1  -1.000000  -1.000000  493.744641  39.705085  173.212291  3182.400000
G  9010  28302.888268  1.512954  T  9014  1101.600000  0.053548  0.000000  1945.549153  2771.396648  1264.800000
C  9014  27237.688136  1.503053  T  9019  979.200000  0.047598  0.000000  3811.688136  2390.329609  1101.600000
G  9024  6443.497207  0.313217  T  9029  4243.200000  0.206796  0.000000  1032.332203  1628.195531  938.400000
T  9041  7915.200000  0.385756  G  9042  1108.558659  0.054153  0.000000  0.000000  1073.916201  1672.800000
G  9045  4468.877095  0.218305  G  9049  2182.474860  0.119538  0.000000  0.000000  1143.201117  1305.600000
C  9061  3970.508475  0.217472  A  9062  2186.583411  0.124108  599.547064  952.922034  0.000000  612.000000
A  9070  9240.078285  0.524460  C  9076  3057.291525  0.180185  1199.094129  1985.254237  0.000000  0.000000
C  9083  47566.691525  2.803418  T  9085  3345.600000  0.174167  317.407269  4566.084746  0.000000  448.800000
C  9098  20289.298305  1.056238  T  9094  5467.200000  0.284615  70.534949  3454.342373  0.000000  1020.000000
T  9107  2937.600000  0.159692  A  9114  1163.826654  0.063267  529.012116  2382.305085  0.000000  652.800000
A  9124  17069.457596  1.077806  C  9123  13420.318644  0.729544  2151.315937  2263.189831  69.284916  0.000000
C  9133  5677.827119  0.385882  N  -1  -1.000000  -1.000000  423.209692  1905.844068  103.927374  0.000000
C  9144  3096.996610  0.246617  G  9143  1766.765363  0.117879  0.000000  1151.447458  623.564246  0.000000
G  9155  4226.379888  0.345766  C  9155  1548.498305  0.123151  0.000000  555.871186  1039.273743  0.000000
G  9165  4746.016760  0.400360  A  9171  2221.850885  0.184611  317.407269  0.000000  1212.486034  0.000000
G  9176  3845.312849  0.323623  N  -1  -1.000000  -1.000000  176.337372  0.000000  1281.770950  0.000000
G  9187  12124.860335  1.021508  C  9190  1310.267797  0.102458  0.000000  119.115254  1801.407821  0.000000
G  9197  7621.340782  0.626856  N  -1  -1.000000  -1.000000  0.000000  119.115254  1177.843575  0.000000
C  9203  4566.084746  0.559329  G  9211  1108.558659  0.133137  0.000000  754.396610  554.279330  0.000000
T  9216  8976.000000  1.361818  N  -1  -1.000000  -1.000000  0.000000  158.820339  103.927374  979.200000
T  9224  2937.600000  0.408282  N  -1  -1.000000  -1.000000  70.534949  39.705085  0.000000  775.200000
A  9236  4337.899348  0.750263  N  -1  -1.000000  -1.000000  634.814539  0.000000  0.000000  81.600000
A  9244  458.477167  0.081177  N  -1  -1.000000  -1.000000  458.477167  0.000000  0.000000  0.000000
N  9258  -1.000000  -1.000000  N  -1  -1.000000  -1.000000  35.267474  0.000000  34.642458  40.800000
C  9274  2263.189831  0.420355  A  9276  564.279590  0.101406  317.407269  555.871186  0.000000  0.000000
C  9282  2461.715254  0.474531  A  9282  1974.978565  0.354920  987.489282  833.806780  0.000000  0.000000
A  9291  5819.133271  1.173390  C  9291  1627.908475  0.296230  952.221808  794.101695  0.000000  0.000000
C  9298  6154.288136  1.193471  T  9309  3753.600000  0.759496  387.942218  1032.332203  0.000000  122.400000
T  9304  4284.000000  0.939562  C  9311  2541.125424  0.514166  176.337372  913.216949  0.000000  856.800000
T  9315  3549.600000  0.839975  C  9325  2541.125424  0.560330  0.000000  357.345763  0.000000  1224.000000
T  9330  16891.200000  4.095640  T  9339  938.400000  0.162703  0.000000  476.461017  0.000000  1224.000000
T  9345  3753.600000  0.763593  C  9354  4010.213559  0.747666  0.000000  357.345763  0.000000  979.200000
T  9354  4120.800000  0.824604  A  9360  2927.200373  0.545749  634.814539  754.396610  0.000000  897.600000
T  9367  4692.000000  0.943002  A  9373  3632.549860  0.672812  599.547064  0.000000  0.000000  816.000000
G  9380  3914.597765  0.725066  T  9379  3712.800000  0.687676  670.082013  0.000000  969.988827  897.600000
G  9393  9699.888268  1.743301  A  9394  1798.641193  0.286043  811.151911  0.000000  1628.195531  244.800000
A  9398  3949.957130  0.628183  A  9410  3138.805219  0.514466  987.489282  0.000000  1524.268156  0.000000
A  9415  8887.403541  1.456714  G  9414  1281.770950  0.210089  1798.641193  158.820339  588.921788  0.000000
C  9421  6114.583051  0.959255  A  9422  1904.443616  0.290424  1869.176142  952.922034  277.139665  0.000000
C  9435  8218.952542  1.253393  G  9434  346.424581  0.052829  1481.233924  1469.088136  311.782123  0.000000
G  9443  3706.743017  0.527703  A  9450  3632.549860  0.636625  1481.233924  635.281356  762.134078  0.000000
A  9458  5924.935694  1.038396  C  9455  4367.559322  0.765439  1974.978565  1310.267797  415.709497  0.000000
C  9468  7901.311864  1.334008  A  9475  2292.385834  0.363805  2045.513514  1389.677966  69.284916  0.000000
A  9477  2257.118360  0.358214  C  9477  674.986441  0.107121  2257.118360  674.986441  138.569832  0.000000
A  9487  25463.116496  4.203534  A  9494  5007.981361  0.597736  2539.258155  0.000000  0.000000  0.000000
A  9502  9275.345760  1.129432  C  9508  674.986441  0.075719  2398.188257  39.705085  0.000000  0.000000
A  9523  15023.944082  1.838928  A  9511  11109.254427  1.246225  15023.944082  476.461017  173.212291  367.200000
