# Supplementary material for: SNP-PHAGE – High throughput SNP discovery pipeline
Source: BMC Bioinformatics. 2006 Oct 23;7:468. doi: 10.1186/1471-2105-7-468 (PMC1626092; doi:10.1186/1471-2105-7-468)
Supplement: Additional file 2 — Test dataset. This compressed file contains test data for recreating the demo website. It contains the database table entries and chromatogram files to test for proper installation of all functionalities provided. [file 1471-2105-7-468-S2.gz › test_data/AfterAnalysisStore/poly_dir/A12_015471Peking_.g_88.ab1.poly]

A12_015471Peking_.g_88.ab1 28495.885714 32068.800000 28495.885714 32693.550000 29281.285714
A  9  437807.017666  1.000000  N  -1  -1.000000  -1.000000  35783.001527  22440.000000  0.000000  476.467659
C  13  362344.800000  0.827636  G  17  1244.652991  0.015555  32121.316467  56956.800000  0.000000  21401.339000
T  31  2137989.795511  5.343960  N  -1  -1.000000  -1.000000  0.000000  4243.200000  0.000000  63529.021150
C  37  49572.000000  0.050616  G  44  4160.697142  0.014161  0.000000  9873.600000  0.000000  63529.021150
A  54  96545.220938  0.129256  T  52  90092.093118  0.306629  16133.166848  0.000000  0.000000  24021.911122
T  68  192413.522807  0.311928  N  -1  -1.000000  -1.000000  942.611996  244.800000  3058.290207  32915.974083
A  77  77729.235333  0.142332  N  -1  -1.000000  -1.000000  16676.981461  0.000000  16856.157652  0.000000
G  89  653691.750971  1.364131  C  96  190046.400000  0.480094  12543.990403  0.000000  44736.384655  0.000000
A  104  124316.020502  0.248130  N  -1  -1.000000  -1.000000  26248.118648  1876.800000  10846.261780  119.116915
A  118  618317.214831  1.346637  N  -1  -1.000000  -1.000000  48181.974700  20930.400000  0.000000  0.000000
C  124  639254.400000  1.345593  G  126  147402.475670  0.282592  39734.721047  65280.000000  18563.110326  39.705638
C  138  715836.000000  1.445498  G  136  131684.286468  0.252458  15045.537623  65280.000000  26457.766441  4566.148395
T  146  228664.770500  0.430982  N  -1  -1.000000  -1.000000  290.034460  30151.200000  0.000000  25848.370480
T  162  73773.075810  0.217213  N  -1  -1.000000  -1.000000  0.000000  244.800000  213.369084  16716.073690
T  173  51299.684578  0.149975  N  -1  -1.000000  -1.000000  0.000000  285.600000  0.000000  11752.868913
T  183  58446.699458  0.173160  N  -1  -1.000000  -1.000000  72.508615  40.800000  0.000000  12586.687315
G  197  99714.485351  0.307635  N  -1  -1.000000  -1.000000  0.000000  40.800000  22332.630813  0.000000
G  207  89223.838711  0.273415  N  -1  -1.000000  -1.000000  0.000000  408.000000  18812.040924  0.000000
A  220  84073.739149  0.311517  N  -1  -1.000000  -1.000000  16205.675463  204.000000  0.000000  0.000000
T  227  118878.680826  0.447147  N  -1  -1.000000  -1.000000  688.831843  0.000000  0.000000  23307.209634
A  236  54417.715594  0.252031  N  -1  -1.000000  -1.000000  12000.175791  0.000000  0.000000  0.000000
A  245  60363.422028  0.383423  N  -1  -1.000000  -1.000000  12834.024864  0.000000  0.000000  0.000000
T  256  123841.885603  1.347783  N  -1  -1.000000  -1.000000  0.000000  0.000000  0.000000  23029.270167
G  268  170837.513419  2.098655  N  -1  -1.000000  -1.000000  0.000000  489.600000  32289.854743  39864.460771
T  278  1058194.964160  11.614506  C  278  132232.800000  1.451355  0.000000  25336.800000  0.000000  63529.021150
C  291  181764.000000  0.947678  N  -1  -1.000000  -1.000000  0.000000  35047.200000  0.000000  23188.092720
A  300  67106.723228  0.328743  N  -1  -1.000000  -1.000000  15118.046238  0.000000  0.000000  436.762020
A  310  87590.406979  0.436055  N  -1  -1.000000  -1.000000  16930.761614  0.000000  0.000000  0.000000
G  317  88761.539029  0.442245  N  -1  -1.000000  -1.000000  471.305998  0.000000  16927.280680  0.000000
C  329  133538.400000  0.663790  G  332  31934.239602  0.153664  0.000000  25622.400000  2844.921123  0.000000
C  342  134517.600000  0.663820  G  342  91499.775609  0.436997  0.000000  30314.400000  8179.148228  0.000000
C  351  131294.400000  0.623277  N  -1  -1.000000  -1.000000  0.000000  28274.400000  5120.858021  0.000000
A  362  96545.220938  0.443387  N  -1  -1.000000  -1.000000  18562.205453  0.000000  320.053626  0.000000
T  369  151000.542145  0.702279  N  -1  -1.000000  -1.000000  833.849073  0.000000  71.123028  29223.349729
G  381  122118.239192  0.573241  N  -1  -1.000000  -1.000000  761.340458  0.000000  23755.091375  0.000000
A  395  181126.520393  1.516671  N  -1  -1.000000  -1.000000  33136.437077  367.200000  0.000000  0.000000
A  406  131566.882007  1.102270  N  -1  -1.000000  -1.000000  24761.692039  40351.200000  0.000000  873.524041
C  412  781850.400000  6.214732  T  412  128805.090381  0.659754  5728.180589  65280.000000  0.000000  24974.846439
G  424  179941.261012  0.921679  N  -1  -1.000000  -1.000000  0.000000  15340.800000  34423.545585  0.000000
A  436  124787.326499  0.610655  N  -1  -1.000000  -1.000000  23710.317121  0.000000  0.000000  0.000000
T  443  100296.442140  0.492918  N  -1  -1.000000  -1.000000  1232.646456  0.000000  0.000000  21480.750276
C  457  95839.200000  0.479070  N  -1  -1.000000  -1.000000  0.000000  21828.000000  0.000000  0.000000
C  468  190740.000000  0.970651  N  -1  -1.000000  -1.000000  0.000000  37291.200000  0.000000  0.000000
A  476  126527.533261  0.614430  N  -1  -1.000000  -1.000000  24072.860196  0.000000  0.000000  0.000000
G  486  54800.293126  0.269316  N  -1  -1.000000  -1.000000  0.000000  0.000000  10526.208154  0.000000
A  502  116086.292694  0.590027  N  -1  -1.000000  -1.000000  26139.355725  0.000000  0.000000  992.640955
T  508  91759.729923  0.482328  N  -1  -1.000000  -1.000000  1848.969684  0.000000  106.684542  20726.343150
G  520  129906.210766  0.697435  N  -1  -1.000000  -1.000000  290.034460  0.000000  29373.810592  0.000000
G  531  153696.863654  1.269504  N  -1  -1.000000  -1.000000  0.000000  0.000000  33783.438332  0.000000
A  545  83493.670229  0.704921  N  -1  -1.000000  -1.000000  18779.731298  0.000000  0.000000  0.000000
A  554  83239.890076  0.728165  N  -1  -1.000000  -1.000000  18380.933915  0.000000  0.000000  0.000000
G  563  92957.797685  0.825492  N  -1  -1.000000  -1.000000  145.017230  0.000000  20376.747541  0.000000
G  575  266000.124974  2.368217  N  -1  -1.000000  -1.000000  0.000000  0.000000  51742.002919  0.000000
C  585  118320.000000  0.987260  N  -1  -1.000000  -1.000000  0.000000  23337.600000  0.000000  0.000000
A  596  77221.675027  0.648779  N  -1  -1.000000  -1.000000  15154.300545  0.000000  0.000000  0.000000
C  604  206448.000000  1.702408  N  -1  -1.000000  -1.000000  0.000000  40024.800000  0.000000  0.000000
T  617  176729.795710  1.356284  N  -1  -1.000000  -1.000000  0.000000  81.600000  0.000000  38832.114178
T  629  82111.259836  0.591574  N  -1  -1.000000  -1.000000  0.000000  40.800000  0.000000  22393.979955
T  640  110580.202438  0.825090  N  -1  -1.000000  -1.000000  0.000000  0.000000  0.000000  24816.023887
T  652  82150.965474  0.633342  N  -1  -1.000000  -1.000000  0.000000  0.000000  0.000000  18820.472516
C  663  103183.200000  0.796314  N  -1  -1.000000  -1.000000  0.000000  20400.000000  0.000000  0.000000
A  671  120980.624209  0.919513  N  -1  -1.000000  -1.000000  23637.808506  0.000000  0.000000  0.000000
T  680  214529.563294  1.596528  N  -1  -1.000000  -1.000000  0.000000  0.000000  0.000000  41373.275024
C  693  104325.600000  0.807314  N  -1  -1.000000  -1.000000  0.000000  20644.800000  0.000000  0.000000
T  704  134522.702284  1.052388  N  -1  -1.000000  -1.000000  0.000000  530.400000  0.000000  30493.930152
T  715  129956.553889  0.973048  N  -1  -1.000000  -1.000000  0.000000  81.600000  0.000000  28746.882070
T  727  130830.077930  1.039101  N  -1  -1.000000  -1.000000  0.000000  0.000000  0.000000  29938.051217
T  738  99621.446290  0.821166  N  -1  -1.000000  -1.000000  398.797383  0.000000  0.000000  22711.625061
A  747  137041.282443  1.113540  N  -1  -1.000000  -1.000000  26320.627263  0.000000  0.000000  0.000000
C  755  241903.200000  1.924231  N  -1  -1.000000  -1.000000  0.000000  46022.400000  0.000000  516.173297
T  768  239980.877392  1.693711  N  -1  -1.000000  -1.000000  0.000000  448.800000  0.000000  46693.830545
T  780  242720.566429  1.562218  N  -1  -1.000000  -1.000000  36.254308  0.000000  0.000000  41929.153959
A  789  149476.509924  0.892167  T  793  53840.845424  0.334336  29184.717557  81.600000  0.000000  6472.019030
C  798  250960.800000  1.558396  N  -1  -1.000000  -1.000000  0.000000  48960.000000  0.000000  3970.563822
C  811  180336.000000  1.026378  N  -1  -1.000000  -1.000000  0.000000  40800.000000  0.000000  0.000000
T  822  193326.752486  1.072353  N  -1  -1.000000  -1.000000  145.017230  0.000000  604.545739  38038.001413
G  835  168490.453493  0.902854  N  -1  -1.000000  -1.000000  108.762923  0.000000  33143.331080  0.000000
A  846  127071.347874  0.667441  N  -1  -1.000000  -1.000000  24870.454962  0.000000  0.000000  0.000000
G  855  91713.144693  0.474876  N  -1  -1.000000  -1.000000  217.525845  0.000000  20625.678140  0.000000
G  867  282393.982943  1.497333  N  -1  -1.000000  -1.000000  0.000000  0.000000  53697.886191  0.000000
C  877  167565.600000  0.869806  N  -1  -1.000000  -1.000000  0.000000  31905.600000  71.123028  0.000000
T  890  186338.560159  1.005032  N  -1  -1.000000  -1.000000  0.000000  204.000000  1173.529963  39904.166410
T  902  107522.868296  0.598122  N  -1  -1.000000  -1.000000  0.000000  0.000000  853.476337  24538.084419
A  910  153283.212214  0.873051  N  -1  -1.000000  -1.000000  29220.971865  0.000000  462.299682  0.000000
G  922  56791.737912  0.342523  N  -1  -1.000000  -1.000000  0.000000  0.000000  12766.583538  158.822553
T  933  78299.518567  0.510262  N  -1  -1.000000  -1.000000  0.000000  0.000000  35.561514  16716.073690
T  946  94499.418960  0.665737  N  -1  -1.000000  -1.000000  0.000000  0.000000  106.684542  21441.044638
C  956  135292.800000  1.005536  N  -1  -1.000000  -1.000000  145.017230  26438.400000  0.000000  0.000000
A  964  162383.043402  1.199549  N  -1  -1.000000  -1.000000  31504.993239  0.000000  0.000000  0.000000
C  973  241168.800000  1.693160  N  -1  -1.000000  -1.000000  0.000000  45247.200000  0.000000  357.350744
T  987  223066.275511  1.612746  C  988  69441.600000  0.482687  0.000000  7629.600000  497.861196  48083.527883
T  999  122253.660075  0.849783  N  -1  -1.000000  -1.000000  0.000000  1632.000000  71.123028  26880.717074
C  1010  103509.600000  0.753037  N  -1  -1.000000  -1.000000  0.000000  19951.200000  0.000000  0.000000
T  1022  206906.080756  1.509659  N  -1  -1.000000  -1.000000  0.000000  0.000000  177.807570  40618.867897
C  1032  115749.600000  0.812751  N  -1  -1.000000  -1.000000  0.000000  21909.600000  0.000000  0.000000
A  1041  163506.926936  1.102446  N  -1  -1.000000  -1.000000  31650.010469  0.000000  0.000000  0.000000
T  1052  203928.157890  1.300283  N  -1  -1.000000  -1.000000  0.000000  0.000000  675.668767  39427.698751
G  1065  177736.447141  1.059364  N  -1  -1.000000  -1.000000  0.000000  0.000000  40077.826316  0.000000
G  1076  156968.522946  0.912497  N  -1  -1.000000  -1.000000  0.000000  0.000000  30831.832667  0.000000
A  1088  119167.908833  0.694940  N  -1  -1.000000  -1.000000  26900.696183  0.000000  177.807570  0.000000
A  1098  140304.170120  0.880869  N  -1  -1.000000  -1.000000  27226.984951  163.200000  0.000000  0.000000
C  1107  251654.400000  1.666551  N  -1  -1.000000  -1.000000  0.000000  47572.800000  0.000000  0.000000
G  1122  111520.908010  0.680241  N  -1  -1.000000  -1.000000  0.000000  0.000000  21408.031448  0.000000
A  1131  169778.922137  1.030560  N  -1  -1.000000  -1.000000  38139.531516  81.600000  0.000000  0.000000
C  1140  295677.600000  1.836146  N  -1  -1.000000  -1.000000  0.000000  55732.800000  0.000000  0.000000
A  1151  118515.331298  0.662007  N  -1  -1.000000  -1.000000  22767.705125  0.000000  0.000000  0.000000
A  1161  83638.687459  0.479235  N  -1  -1.000000  -1.000000  22151.381897  0.000000  0.000000  0.000000
A  1173  125983.718648  0.775302  N  -1  -1.000000  -1.000000  27843.308179  0.000000  0.000000  0.000000
A  1184  100750.720611  0.640415  N  -1  -1.000000  -1.000000  22477.670665  0.000000  0.000000  0.000000
C  1193  250063.200000  1.648414  N  -1  -1.000000  -1.000000  0.000000  41901.600000  0.000000  397.056382
T  1207  189554.716855  1.150289  N  -1  -1.000000  -1.000000  0.000000  530.400000  71.123028  41571.803215
T  1219  137182.980045  0.808319  N  -1  -1.000000  -1.000000  0.000000  81.600000  0.000000  27198.362180
C  1230  112893.600000  0.713312  N  -1  -1.000000  -1.000000  0.000000  22236.000000  0.000000  0.000000
A  1239  123844.714504  0.781828  N  -1  -1.000000  -1.000000  27988.325409  204.000000  0.000000  119.116915
T  1251  265352.780214  1.725193  N  -1  -1.000000  -1.000000  0.000000  0.000000  106.684542  52332.031172
A  1261  123699.697274  0.820409  N  -1  -1.000000  -1.000000  27734.545256  0.000000  35.561514  0.000000
G  1274  78021.961790  0.515689  N  -1  -1.000000  -1.000000  0.000000  0.000000  17460.703391  0.000000
A  1285  159446.444493  1.057794  N  -1  -1.000000  -1.000000  34079.049073  0.000000  320.053626  0.000000
G  1297  134173.592450  0.870799  N  -1  -1.000000  -1.000000  0.000000  81.600000  25924.343731  476.467659
T  1309  98033.220761  0.622736  N  -1  -1.000000  -1.000000  0.000000  81.600000  71.123028  19296.940174
T  1321  96524.406509  0.678696  N  -1  -1.000000  -1.000000  0.000000  204.000000  35.561514  19217.528898
T  1332  82270.082389  0.618957  N  -1  -1.000000  -1.000000  0.000000  0.000000  462.299682  18066.065389
G  1345  156008.362067  1.224305  N  -1  -1.000000  -1.000000  0.000000  0.000000  30333.971471  0.000000
A  1354  139289.049509  1.057322  N  -1  -1.000000  -1.000000  31359.976009  0.000000  0.000000  0.000000
A  1364  120654.335442  0.905256  N  -1  -1.000000  -1.000000  26429.390185  0.000000  0.000000  39.705638
A  1375  106986.461505  0.900468  N  -1  -1.000000  -1.000000  22985.230971  0.000000  142.246056  0.000000
G  1388  145304.346342  1.240425  N  -1  -1.000000  -1.000000  362.543075  0.000000  28129.157601  0.000000
A  1399  250807.299455  2.024778  N  -1  -1.000000  -1.000000  48834.552236  40.800000  0.000000  0.000000
T  1410  144965.285136  1.089923  N  -1  -1.000000  -1.000000  0.000000  244.800000  0.000000  28508.648241
T  1422  107919.924678  0.804866  N  -1  -1.000000  -1.000000  0.000000  285.600000  0.000000  21401.339000
T  1433  86478.880040  0.640238  N  -1  -1.000000  -1.000000  0.000000  0.000000  142.246056  18661.649963
G  1446  134031.346394  0.999724  N  -1  -1.000000  -1.000000  0.000000  285.600000  25604.290104  0.000000
T  1456  74805.422404  0.537223  N  -1  -1.000000  -1.000000  0.000000  408.000000  0.000000  14413.146673
C  1467  124358.400000  0.948401  N  -1  -1.000000  -1.000000  0.000000  23990.400000  0.000000  0.000000
A  1476  124461.037732  0.960117  N  -1  -1.000000  -1.000000  24471.657579  0.000000  0.000000  0.000000
A  1487  111373.232715  0.856639  N  -1  -1.000000  -1.000000  21498.804362  0.000000  0.000000  0.000000
G  1501  141143.649201  1.081971  N  -1  -1.000000  -1.000000  616.323228  0.000000  27702.419432  0.000000
A  1512  250807.299455  1.928776  N  -1  -1.000000  -1.000000  47783.177317  0.000000  177.807570  0.000000
G  1524  111343.100440  0.856258  N  -1  -1.000000  -1.000000  108.762923  0.000000  21301.346906  357.350744
A  1535  226770.693566  1.790216  N  -1  -1.000000  -1.000000  43033.863032  0.000000  0.000000  0.000000
A  1545  105898.832279  0.764296  N  -1  -1.000000  -1.000000  23456.536968  0.000000  0.000000  1389.697338
T  1558  153660.819905  1.093677  N  -1  -1.000000  -1.000000  36.254308  122.400000  248.930598  29699.817387
G  1570  195410.519616  1.371665  N  -1  -1.000000  -1.000000  0.000000  81.600000  37268.466708  0.000000
C  1578  217137.600000  1.405214  N  -1  -1.000000  -1.000000  0.000000  41697.600000  177.807570  0.000000
A  1589  113113.439477  0.690555  N  -1  -1.000000  -1.000000  21752.584515  81.600000  0.000000  198.528191
T  1603  192651.756636  1.184340  N  -1  -1.000000  -1.000000  36.254308  40.800000  604.545739  37799.767584
G  1616  177594.201085  1.039817  N  -1  -1.000000  -1.000000  0.000000  40.800000  39757.772690  0.000000
G  1627  153483.494570  0.879870  N  -1  -1.000000  -1.000000  0.000000  81.600000  29658.302704  0.000000
T  1639  67102.528589  0.407407  N  -1  -1.000000  -1.000000  0.000000  0.000000  0.000000  14333.735397
A  1648  76170.300109  0.475226  N  -1  -1.000000  -1.000000  17184.541767  0.000000  0.000000  0.000000
A  1659  116303.818539  0.800867  N  -1  -1.000000  -1.000000  22550.179280  0.000000  0.000000  0.000000
G  1673  145482.153913  0.994662  N  -1  -1.000000  -1.000000  0.000000  81.600000  27453.488834  39.705638
T  1686  81277.441433  0.558819  N  -1  -1.000000  -1.000000  0.000000  244.800000  0.000000  18304.299219
T  1698  72423.084110  0.540343  N  -1  -1.000000  -1.000000  0.000000  0.000000  284.492112  16239.606031
G  1710  138974.396844  1.162380  N  -1  -1.000000  -1.000000  0.000000  0.000000  26777.820068  0.000000
A  1719  132944.545692  1.088404  N  -1  -1.000000  -1.000000  25414.269575  81.600000  0.000000  0.000000
T  1731  134602.113561  1.158609  N  -1  -1.000000  -1.000000  0.000000  0.000000  177.807570  25927.781757
G  1744  124002.999436  1.108393  N  -1  -1.000000  -1.000000  145.017230  0.000000  23435.037748  0.000000
A  1754  191531.506652  1.758326  N  -1  -1.000000  -1.000000  35928.018757  0.000000  0.000000  0.000000
A  1767  126527.533261  1.042484  N  -1  -1.000000  -1.000000  24507.911887  0.000000  0.000000  0.000000
G  1779  56222.753688  0.444776  N  -1  -1.000000  -1.000000  652.577535  0.000000  11913.107201  0.000000
A  1791  216982.030534  1.802194  N  -1  -1.000000  -1.000000  40677.333043  0.000000  0.000000  0.000000
A  1802  138165.165976  1.083233  N  -1  -1.000000  -1.000000  26900.696183  0.000000  0.000000  0.000000
A  1813  128811.554635  0.966781  N  -1  -1.000000  -1.000000  24616.674809  0.000000  0.000000  0.000000
A  1824  126382.516031  0.910036  N  -1  -1.000000  -1.000000  24072.860196  0.000000  0.000000  0.000000
T  1836  129519.791869  0.941159  N  -1  -1.000000  -1.000000  0.000000  0.000000  0.000000  24776.318248
T  1848  84255.364300  0.613772  N  -1  -1.000000  -1.000000  0.000000  40.800000  0.000000  18264.593580
T  1860  77227.466335  0.583994  N  -1  -1.000000  -1.000000  0.000000  244.800000  0.000000  17391.069540
T  1872  133013.888032  1.042734  N  -1  -1.000000  -1.000000  0.000000  0.000000  0.000000  25768.959204
A  1881  143965.855180  1.182852  N  -1  -1.000000  -1.000000  27879.562486  0.000000  0.000000  0.000000
A  1892  137476.334133  1.113578  N  -1  -1.000000  -1.000000  26755.678953  0.000000  0.000000  0.000000
A  1903  120219.283751  0.913659  N  -1  -1.000000  -1.000000  22622.687895  0.000000  0.000000  0.000000
T  1916  142543.241204  1.169310  N  -1  -1.000000  -1.000000  108.762923  0.000000  889.037851  23823.382931
G  1929  195943.942327  1.601614  N  -1  -1.000000  -1.000000  0.000000  122.400000  36983.974595  0.000000
T  1940  97914.103847  0.758702  N  -1  -1.000000  -1.000000  0.000000  0.000000  35.561514  18542.533048
A  1950  93717.384951  0.742563  N  -1  -1.000000  -1.000000  18163.408070  40.800000  142.246056  0.000000
T  1963  194478.215994  1.585924  N  -1  -1.000000  -1.000000  0.000000  285.600000  177.807570  33908.615039
C  1973  112812.000000  0.844085  N  -1  -1.000000  -1.000000  0.000000  21175.200000  0.000000  0.000000
T  1988  180779.770809  1.317556  N  -1  -1.000000  -1.000000  0.000000  285.600000  177.807570  34504.199612
C  1998  110200.800000  0.776144  N  -1  -1.000000  -1.000000  0.000000  18645.600000  0.000000  0.000000
T  2012  251058.750455  1.811280  N  -1  -1.000000  -1.000000  0.000000  0.000000  284.492112  47170.298204
A  2023  157524.966194  1.050399  N  -1  -1.000000  -1.000000  30054.820938  0.000000  248.930598  0.000000
G  2034  112409.945861  0.731372  N  -1  -1.000000  -1.000000  0.000000  408.000000  18847.602438  0.000000
C  2044  182416.800000  1.210592  N  -1  -1.000000  -1.000000  36.254308  30110.400000  0.000000  0.000000
C  2058  255326.400000  1.709799  N  -1  -1.000000  -1.000000  0.000000  43125.600000  0.000000  0.000000
T  2072  197535.550137  1.196659  N  -1  -1.000000  -1.000000  0.000000  163.200000  177.807570  37760.061946
C  2082  116157.600000  0.662039  N  -1  -1.000000  -1.000000  0.000000  19869.600000  0.000000  0.000000
T  2096  239583.821010  1.429308  N  -1  -1.000000  -1.000000  0.000000  0.000000  213.369084  46495.302354
A  2106  147264.997165  0.816780  N  -1  -1.000000  -1.000000  27879.562486  0.000000  0.000000  0.000000
A  2117  142624.445802  0.806025  N  -1  -1.000000  -1.000000  27081.967721  122.400000  0.000000  39.705638
T  2129  154574.049584  0.857838  N  -1  -1.000000  -1.000000  0.000000  81.600000  71.123028  29938.051217
T  2142  106887.578084  0.626753  N  -1  -1.000000  -1.000000  0.000000  0.000000  924.599365  20845.460065
G  2154  178305.431366  1.077517  N  -1  -1.000000  -1.000000  217.525845  0.000000  29480.495134  0.000000
A  2165  147591.285932  0.857751  N  -1  -1.000000  -1.000000  27625.782334  81.600000  0.000000  0.000000
T  2176  141113.838228  0.837048  N  -1  -1.000000  -1.000000  0.000000  0.000000  248.930598  26324.838139
T  2189  94817.064066  0.603301  N  -1  -1.000000  -1.000000  0.000000  40.800000  177.807570  20408.698044
T  2201  111374.315203  0.758205  N  -1  -1.000000  -1.000000  0.000000  0.000000  213.369084  18542.533048
A  2211  162745.586478  1.111546  N  -1  -1.000000  -1.000000  31106.195856  244.800000  0.000000  0.000000
T  2223  197972.312157  1.427035  N  -1  -1.000000  -1.000000  0.000000  40.800000  782.353309  37799.767584
G  2237  141428.141313  0.983502  N  -1  -1.000000  -1.000000  36.254308  0.000000  24359.637113  0.000000
A  2247  196969.652781  1.370882  N  -1  -1.000000  -1.000000  36870.630752  0.000000  0.000000  0.000000
A  2259  126382.516031  0.854395  N  -1  -1.000000  -1.000000  23710.317121  0.000000  0.000000  0.000000
A  2271  132146.950927  0.881744  N  -1  -1.000000  -1.000000  25124.235115  0.000000  0.000000  0.000000
A  2283  119240.417448  0.820909  N  -1  -1.000000  -1.000000  23311.519738  163.200000  0.000000  0.000000
T  2295  140200.608549  0.984423  N  -1  -1.000000  -1.000000  0.000000  122.400000  106.684542  26483.660692
A  2305  116267.564231  0.816900  N  -1  -1.000000  -1.000000  22550.179280  285.600000  0.000000  0.000000
T  2318  196900.259925  1.362888  N  -1  -1.000000  -1.000000  0.000000  652.800000  177.807570  33948.320677
C  2329  128520.000000  0.839861  N  -1  -1.000000  -1.000000  0.000000  21828.000000  0.000000  0.000000
T  2343  215839.849356  1.442752  N  -1  -1.000000  -1.000000  0.000000  204.000000  213.369084  35576.251844
A  2354  169706.413522  1.120991  N  -1  -1.000000  -1.000000  33172.691385  204.000000  0.000000  0.000000
T  2366  251892.568858  1.633360  N  -1  -1.000000  -1.000000  0.000000  163.200000  284.492112  43398.262573
T  2379  139406.495785  0.872874  N  -1  -1.000000  -1.000000  0.000000  0.000000  213.369084  23624.854740
A  2389  129427.877863  0.803839  N  -1  -1.000000  -1.000000  24399.148964  0.000000  142.246056  0.000000
A  2402  139470.321047  0.867675  N  -1  -1.000000  -1.000000  23891.588659  0.000000  568.984225  0.000000
G  2414  113014.491600  0.694349  N  -1  -1.000000  -1.000000  0.000000  0.000000  21087.977822  0.000000
G  2428  284705.481355  1.778914  N  -1  -1.000000  -1.000000  181.271538  0.000000  48399.220600  0.000000
A  2440  167748.680916  0.948331  N  -1  -1.000000  -1.000000  31758.773391  0.000000  142.246056  0.000000
A  2452  149077.712541  0.856900  N  -1  -1.000000  -1.000000  28749.665867  0.000000  106.684542  0.000000
A  2464  125802.447110  0.714669  N  -1  -1.000000  -1.000000  23891.588659  0.000000  533.422711  0.000000
G  2476  153590.179112  0.919563  N  -1  -1.000000  -1.000000  290.034460  0.000000  25817.659189  0.000000
A  2489  253490.118212  1.532462  N  -1  -1.000000  -1.000000  43033.863032  0.000000  0.000000  0.000000
A  2500  137911.385823  0.832932  N  -1  -1.000000  -1.000000  26284.372955  0.000000  0.000000  0.000000
A  2512  131276.847546  0.793579  N  -1  -1.000000  -1.000000  25232.998037  0.000000  0.000000  0.000000
A  2523  130152.964013  0.785906  N  -1  -1.000000  -1.000000  24399.148964  0.000000  0.000000  39.705638
T  2535  144925.579497  0.880059  N  -1  -1.000000  -1.000000  0.000000  163.200000  0.000000  24061.616760
C  2547  130315.200000  0.776295  N  -1  -1.000000  -1.000000  217.525845  22440.000000  0.000000  0.000000
A  2557  135989.907525  0.892152  N  -1  -1.000000  -1.000000  25341.760960  0.000000  35.561514  0.000000
T  2571  238273.534949  1.596438  N  -1  -1.000000  -1.000000  0.000000  244.800000  213.369084  40698.279174
C  2582  102693.600000  0.649249  N  -1  -1.000000  -1.000000  0.000000  19094.400000  0.000000  0.000000
C  2596  257407.200000  1.651508  N  -1  -1.000000  -1.000000  0.000000  44064.000000  0.000000  0.000000
C  2608  140964.000000  0.847936  N  -1  -1.000000  -1.000000  0.000000  26724.000000  0.000000  1349.991699
T  2621  318677.452341  2.056103  N  -1  -1.000000  -1.000000  0.000000  0.000000  0.000000  52729.087554
T  2634  176610.678796  1.020472  N  -1  -1.000000  -1.000000  0.000000  0.000000  0.000000  33313.030465
T  2646  172401.881145  0.970726  N  -1  -1.000000  -1.000000  0.000000  0.000000  0.000000  27952.769306
A  2657  150600.393457  0.828267  N  -1  -1.000000  -1.000000  28640.902944  40.800000  0.000000  119.116915
T  2668  263248.381388  1.443300  N  -1  -1.000000  -1.000000  0.000000  448.800000  0.000000  43795.318955
C  2681  140066.400000  0.715769  N  -1  -1.000000  -1.000000  0.000000  23704.800000  0.000000  119.116915
T  2694  214807.502762  1.095429  N  -1  -1.000000  -1.000000  0.000000  0.000000  497.861196  35338.018014
G  2708  184599.819350  0.952784  N  -1  -1.000000  -1.000000  0.000000  0.000000  31685.309004  0.000000
G  2720  133817.977310  0.662667  N  -1  -1.000000  -1.000000  0.000000  0.000000  25604.290104  0.000000
C  2730  154509.600000  0.815012  N  -1  -1.000000  -1.000000  0.000000  26234.400000  0.000000  0.000000
C  2744  309182.400000  1.619316  N  -1  -1.000000  -1.000000  0.000000  47083.200000  35.561514  39.705638
T  2758  220525.114665  1.160753  N  -1  -1.000000  -1.000000  0.000000  40.800000  568.984225  37640.945031
T  2770  173156.288271  0.890832  N  -1  -1.000000  -1.000000  0.000000  0.000000  1137.968449  29143.938452
G  2782  169770.667998  0.873075  N  -1  -1.000000  -1.000000  253.780153  0.000000  28271.403657  0.000000
A  2794  157198.677426  0.800529  N  -1  -1.000000  -1.000000  25921.829880  0.000000  0.000000  0.000000
T  2806  162634.294143  0.875491  N  -1  -1.000000  -1.000000  0.000000  0.000000  142.246056  27635.124200
T  2819  136230.044728  0.724550  N  -1  -1.000000  -1.000000  0.000000  0.000000  746.791795  22592.508146
G  2832  226811.336508  1.258927  N  -1  -1.000000  -1.000000  471.305998  0.000000  34708.037697  0.000000
A  2843  170213.973828  0.923151  N  -1  -1.000000  -1.000000  28785.920174  0.000000  0.000000  0.000000
A  2855  139615.338277  0.742543  N  -1  -1.000000  -1.000000  26284.372955  0.000000  0.000000  39.705638
T  2868  164897.515521  0.884009  N  -1  -1.000000  -1.000000  0.000000  0.000000  497.861196  27913.063668
G  2881  189436.185259  1.100699  N  -1  -1.000000  -1.000000  398.797383  0.000000  31898.678088  0.000000
A  2892  225864.335878  1.336504  N  -1  -1.000000  -1.000000  38393.311668  0.000000  0.000000  0.000000
A  2904  142116.885496  0.815511  N  -1  -1.000000  -1.000000  26755.678953  0.000000  0.000000  436.762020
T  2916  173553.344653  1.011962  N  -1  -1.000000  -1.000000  0.000000  0.000000  995.722393  28508.648241
G  2930  236946.368008  1.368546  N  -1  -1.000000  -1.000000  0.000000  0.000000  39935.580260  0.000000
C  2940  220891.200000  1.223309  N  -1  -1.000000  -1.000000  0.000000  35985.600000  0.000000  0.000000
T  2956  234819.144424  1.242202  N  -1  -1.000000  -1.000000  0.000000  122.400000  71.123028  39904.166410
C  2967  138924.000000  0.731813  N  -1  -1.000000  -1.000000  398.797383  22480.800000  0.000000  0.000000
A  2979  190625.148964  1.020989  N  -1  -1.000000  -1.000000  29257.226172  0.000000  0.000000  0.000000
C  2989  282376.800000  1.472189  N  -1  -1.000000  -1.000000  0.000000  42758.400000  0.000000  0.000000
G  3005  107786.949037  0.529522  N  -1  -1.000000  -1.000000  0.000000  0.000000  17816.318531  0.000000
T  3017  132815.359841  0.679743  N  -1  -1.000000  -1.000000  0.000000  0.000000  533.422711  22076.334849
G  3030  148184.828979  0.796326  N  -1  -1.000000  -1.000000  72.508615  0.000000  24181.829543  0.000000
T  3043  105775.820214  0.566578  N  -1  -1.000000  -1.000000  0.000000  0.000000  0.000000  18026.359751
C  3054  112240.800000  0.623856  N  -1  -1.000000  -1.000000  471.305998  18972.000000  0.000000  0.000000
A  3066  156799.880044  0.936432  N  -1  -1.000000  -1.000000  26610.661723  0.000000  0.000000  0.000000
T  3078  218658.949669  1.357836  N  -1  -1.000000  -1.000000  0.000000  40.800000  71.123028  35893.896949
C  3090  136272.000000  0.854805  N  -1  -1.000000  -1.000000  0.000000  20930.400000  0.000000  0.000000
T  3105  174387.163055  1.095716  N  -1  -1.000000  -1.000000  0.000000  0.000000  604.545739  29302.761005
G  3118  154941.516646  0.983569  N  -1  -1.000000  -1.000000  616.323228  0.000000  23577.283804  0.000000
A  3130  162491.806325  1.122287  N  -1  -1.000000  -1.000000  29909.803708  0.000000  0.000000  0.000000
A  3142  131893.170774  0.877785  N  -1  -1.000000  -1.000000  24435.403272  0.000000  0.000000  0.000000
A  3154  138455.200436  0.922023  N  -1  -1.000000  -1.000000  22912.722356  0.000000  0.000000  0.000000
C  3163  246840.000000  1.654516  N  -1  -1.000000  -1.000000  435.051690  40840.800000  0.000000  0.000000
C  3177  255000.000000  1.561562  N  -1  -1.000000  -1.000000  0.000000  42676.800000  0.000000  0.000000
T  3191  220961.876686  1.244337  N  -1  -1.000000  -1.000000  0.000000  0.000000  320.053626  37561.533755
T  3204  174545.985608  0.948670  N  -1  -1.000000  -1.000000  0.000000  0.000000  177.807570  29263.055367
C  3215  114648.000000  0.638427  N  -1  -1.000000  -1.000000  0.000000  19339.200000  0.000000  0.000000
T  3228  185107.685374  1.043351  N  -1  -1.000000  -1.000000  0.000000  0.000000  320.053626  34226.260144
T  3241  184551.806439  1.033970  N  -1  -1.000000  -1.000000  0.000000  0.000000  426.738168  34543.905250
A  3252  241707.468266  1.332092  N  -1  -1.000000  -1.000000  37668.225518  204.000000  0.000000  0.000000
C  3261  286130.400000  1.510951  N  -1  -1.000000  -1.000000  36.254308  47083.200000  0.000000  595.584573
T  3276  280996.801672  1.372089  N  -1  -1.000000  -1.000000  0.000000  0.000000  248.930598  42961.500552
C  3288  128846.400000  0.588208  N  -1  -1.000000  -1.000000  0.000000  21705.600000  0.000000  0.000000
C  3300  218157.600000  1.052632  N  -1  -1.000000  -1.000000  362.543075  34884.000000  0.000000  0.000000
A  3313  165899.711232  0.814970  N  -1  -1.000000  -1.000000  27807.053871  0.000000  0.000000  0.000000
C  3322  254796.000000  1.286464  N  -1  -1.000000  -1.000000  326.288768  42554.400000  0.000000  0.000000
A  3336  195809.514940  0.950143  N  -1  -1.000000  -1.000000  29656.023555  0.000000  355.615140  0.000000
G  3348  104657.535802  0.488596  N  -1  -1.000000  -1.000000  0.000000  0.000000  17425.141877  198.528191
T  3361  96047.938850  0.465901  N  -1  -1.000000  -1.000000  0.000000  0.000000  142.246056  14651.380503
C  3373  131620.800000  0.667093  N  -1  -1.000000  -1.000000  0.000000  22399.200000  0.000000  0.000000
C  3385  204530.400000  1.097877  N  -1  -1.000000  -1.000000  0.000000  37617.600000  0.000000  0.000000
C  3397  201960.000000  1.133739  N  -1  -1.000000  -1.000000  290.034460  33211.200000  0.000000  0.000000
A  3410  158286.306652  0.929824  N  -1  -1.000000  -1.000000  26501.898800  0.000000  0.000000  0.000000
C  3418  278949.600000  1.610781  N  -1  -1.000000  -1.000000  1232.646456  45532.800000  0.000000  198.528191
A  3433  153827.026827  0.858143  N  -1  -1.000000  -1.000000  25015.472192  0.000000  0.000000  0.000000
C  3442  256836.000000  1.442506  N  -1  -1.000000  -1.000000  543.814613  41738.400000  0.000000  833.818403
T  3458  291677.618353  1.636317  N  -1  -1.000000  -1.000000  0.000000  0.000000  462.299682  47368.826395
C  3469  144799.200000  0.770867  N  -1  -1.000000  -1.000000  0.000000  23827.200000  0.000000  0.000000
A  3482  152050.565758  0.792535  N  -1  -1.000000  -1.000000  25559.286805  0.000000  177.807570  0.000000
G  3494  96762.879686  0.490053  N  -1  -1.000000  -1.000000  0.000000  0.000000  14260.167128  198.528191
T  3508  112009.605414  0.577464  N  -1  -1.000000  -1.000000  0.000000  0.000000  391.176654  16874.896243
A  3520  101040.755071  0.547006  N  -1  -1.000000  -1.000000  15226.809160  0.000000  568.984225  0.000000
G  3532  71478.643208  0.409329  N  -1  -1.000000  -1.000000  0.000000  0.000000  12979.952622  0.000000
G  3546  206007.850798  1.241436  N  -1  -1.000000  -1.000000  0.000000  0.000000  34032.368930  0.000000
G  3559  163654.087584  1.031548  N  -1  -1.000000  -1.000000  0.000000  0.000000  26848.943096  198.528191
T  3572  98787.627888  0.618847  N  -1  -1.000000  -1.000000  0.000000  0.000000  177.807570  14770.497417
A  3583  99953.125845  0.694954  N  -1  -1.000000  -1.000000  16713.235769  0.000000  106.684542  0.000000
A  3595  132509.494002  1.063015  N  -1  -1.000000  -1.000000  22405.162050  0.000000  0.000000  555.878935
T  3608  152310.828206  1.234031  N  -1  -1.000000  -1.000000  0.000000  326.400000  284.492112  24418.967504
C  3620  154876.800000  1.254556  N  -1  -1.000000  -1.000000  0.000000  23256.000000  35.561514  0.000000
A  3632  160316.547874  1.240237  N  -1  -1.000000  -1.000000  24217.877426  0.000000  320.053626  0.000000
G  3646  96478.387574  0.719486  N  -1  -1.000000  -1.000000  0.000000  40.800000  14473.536212  0.000000
C  3657  118646.400000  0.887824  N  -1  -1.000000  -1.000000  0.000000  19665.600000  0.000000  0.000000
A  3670  94950.031407  0.686283  N  -1  -1.000000  -1.000000  17148.287459  0.000000  0.000000  0.000000
A  3682  94913.777099  0.745894  N  -1  -1.000000  -1.000000  17365.813304  0.000000  0.000000  0.000000
A  3695  138273.928899  1.148700  N  -1  -1.000000  -1.000000  25305.506652  0.000000  0.000000  0.000000
A  3707  136642.485060  1.099093  N  -1  -1.000000  -1.000000  22441.416358  163.200000  0.000000  0.000000
C  3716  229540.800000  1.793401  N  -1  -1.000000  -1.000000  435.051690  38637.600000  0.000000  119.116915
C  3730  231009.600000  1.677691  N  -1  -1.000000  -1.000000  0.000000  36516.000000  0.000000  0.000000
C  3743  176827.200000  1.214766  N  -1  -1.000000  -1.000000  0.000000  28152.000000  0.000000  198.528191
T  3758  236169.136123  1.598330  N  -1  -1.000000  -1.000000  0.000000  40.800000  960.160879  35139.489823
G  3771  152736.702776  0.983209  N  -1  -1.000000  -1.000000  616.323228  0.000000  22901.615038  0.000000
A  3784  153174.449291  0.951565  N  -1  -1.000000  -1.000000  25486.778190  0.000000  0.000000  0.000000
A  3796  120944.369902  0.735565  N  -1  -1.000000  -1.000000  22260.144820  0.000000  177.807570  0.000000
G  3807  88512.608430  0.529942  N  -1  -1.000000  -1.000000  435.051690  0.000000  13477.813819  0.000000
A  3820  284958.857143  1.712667  N  -1  -1.000000  -1.000000  42780.082879  122.400000  0.000000  0.000000
C  3829  234640.800000  1.295988  N  -1  -1.000000  -1.000000  1305.155071  38474.400000  0.000000  198.528191
C  3843  228235.200000  1.195879  N  -1  -1.000000  -1.000000  0.000000  37332.000000  0.000000  0.000000
C  3855  203265.600000  1.065775  N  -1  -1.000000  -1.000000  326.288768  32884.800000  0.000000  0.000000
A  3868  150056.578844  0.798401  N  -1  -1.000000  -1.000000  24761.692039  0.000000  0.000000  0.000000
A  3880  110575.637950  0.596837  N  -1  -1.000000  -1.000000  20374.920829  0.000000  0.000000  79.411276
A  3892  134467.226609  0.778572  N  -1  -1.000000  -1.000000  21426.295747  0.000000  0.000000  635.290211
T  3904  142543.241204  0.834156  N  -1  -1.000000  -1.000000  0.000000  0.000000  0.000000  23585.149102
T  3917  125469.816770  0.738840  N  -1  -1.000000  -1.000000  0.000000  0.000000  0.000000  22989.564528
T  3929  116813.987639  0.686041  N  -1  -1.000000  -1.000000  0.000000  81.600000  0.000000  21758.689744
C  3941  115300.800000  0.666083  N  -1  -1.000000  -1.000000  0.000000  16932.000000  0.000000  794.112764
T  3955  216316.317014  1.385427  N  -1  -1.000000  -1.000000  0.000000  0.000000  0.000000  35496.840567
T  3968  159696.076915  1.034942  N  -1  -1.000000  -1.000000  0.000000  0.000000  0.000000  29302.761005
T  3981  198131.134710  1.343713  N  -1  -1.000000  -1.000000  0.000000  81.600000  0.000000  29263.055367
C  3992  135211.200000  0.920198  N  -1  -1.000000  -1.000000  290.034460  22440.000000  0.000000  0.000000
A  4003  165790.948310  1.139828  N  -1  -1.000000  -1.000000  24616.674809  0.000000  0.000000  0.000000
G  4016  61485.857765  0.407261  N  -1  -1.000000  -1.000000  253.780153  0.000000  10206.154528  0.000000
A  4028  218939.763141  1.523844  N  -1  -1.000000  -1.000000  34985.406761  0.000000  391.176654  0.000000
G  4040  134209.153964  0.886949  N  -1  -1.000000  -1.000000  145.017230  0.000000  21905.892645  119.116915
G  4053  192494.475465  1.264834  N  -1  -1.000000  -1.000000  36.254308  0.000000  27489.050348  0.000000
C  4064  181029.600000  1.133152  N  -1  -1.000000  -1.000000  72.508615  26234.400000  853.476337  0.000000
A  4078  106623.918430  0.641037  N  -1  -1.000000  -1.000000  17365.813304  0.000000  0.000000  198.528191
T  4091  196582.614820  1.265326  N  -1  -1.000000  -1.000000  0.000000  0.000000  817.914823  29342.466643
G  4104  161520.396742  1.015533  N  -1  -1.000000  -1.000000  36.254308  0.000000  26066.589787  0.000000
G  4117  135667.176039  0.873082  N  -1  -1.000000  -1.000000  0.000000  0.000000  22154.823243  0.000000
T  4130  61384.916686  0.394925  N  -1  -1.000000  -1.000000  0.000000  0.000000  0.000000  10244.054660
T  4144  121816.898054  0.840153  N  -1  -1.000000  -1.000000  0.000000  244.800000  0.000000  18066.065389
C  4155  141208.800000  0.934991  N  -1  -1.000000  -1.000000  181.271538  20930.400000  0.000000  0.000000
A  4166  185948.343293  1.298034  N  -1  -1.000000  -1.000000  27770.799564  0.000000  0.000000  0.000000
G  4179  51777.564433  0.348840  N  -1  -1.000000  -1.000000  0.000000  40.800000  8214.709742  0.000000
C  4191  115668.000000  0.860907  N  -1  -1.000000  -1.000000  72.508615  16687.200000  0.000000  0.000000
A  4205  103216.013522  0.807512  N  -1  -1.000000  -1.000000  16785.744384  0.000000  0.000000  0.000000
A  4216  91288.346347  0.716105  N  -1  -1.000000  -1.000000  14719.248855  163.200000  0.000000  0.000000
C  4228  237986.400000  2.034948  N  -1  -1.000000  -1.000000  0.000000  34965.600000  0.000000  0.000000
T  4243  188125.313879  1.509879  N  -1  -1.000000  -1.000000  0.000000  40.800000  746.791795  27952.769306
G  4256  205474.428088  1.582495  N  -1  -1.000000  -1.000000  0.000000  0.000000  30547.340555  0.000000
T  4268  90767.088967  0.629230  N  -1  -1.000000  -1.000000  0.000000  0.000000  0.000000  13579.328271
A  4280  94587.488332  0.670139  N  -1  -1.000000  -1.000000  13994.162704  244.800000  0.000000  0.000000
C  4291  310692.000000  2.276400  N  -1  -1.000000  -1.000000  36.254308  45900.000000  0.000000  0.000000
T  4305  247207.303548  1.659574  N  -1  -1.000000  -1.000000  0.000000  0.000000  35.561514  36132.130779
A  4316  151397.988222  0.898498  N  -1  -1.000000  -1.000000  24797.946347  0.000000  0.000000  119.116915
A  4328  122902.102508  0.714239  N  -1  -1.000000  -1.000000  19432.308833  0.000000  0.000000  0.000000
T  4341  147665.268534  0.848442  N  -1  -1.000000  -1.000000  0.000000  0.000000  0.000000  23505.737825
A  4353  133307.088768  0.741912  N  -1  -1.000000  -1.000000  20266.157906  0.000000  0.000000  0.000000
T  4365  196225.264076  1.159637  N  -1  -1.000000  -1.000000  0.000000  408.000000  71.123028  26324.838139
C  4378  130600.800000  0.768138  N  -1  -1.000000  -1.000000  471.305998  19257.600000  0.000000  0.000000
A  4389  166226.000000  1.022707  N  -1  -1.000000  -1.000000  24725.437732  40.800000  0.000000  0.000000
T  4402  218936.889137  1.287250  N  -1  -1.000000  -1.000000  0.000000  40.800000  106.684542  32320.389510
A  4414  167531.155071  0.917898  N  -1  -1.000000  -1.000000  25305.506652  0.000000  0.000000  0.000000
T  4426  177682.731028  1.056378  N  -1  -1.000000  -1.000000  0.000000  0.000000  106.684542  25491.019736
T  4440  97080.285444  0.602058  N  -1  -1.000000  -1.000000  0.000000  0.000000  746.791795  15405.787629
G  4454  156612.907805  1.005116  N  -1  -1.000000  -1.000000  833.849073  0.000000  22794.930496  0.000000
A  4465  129681.658015  0.814651  N  -1  -1.000000  -1.000000  23311.519738  0.000000  177.807570  0.000000
A  4478  161295.414177  1.024824  N  -1  -1.000000  -1.000000  23565.299891  0.000000  0.000000  0.000000
C  4488  233131.200000  1.455366  N  -1  -1.000000  -1.000000  543.814613  36924.000000  0.000000  0.000000
T  4503  200394.356089  1.222827  N  -1  -1.000000  -1.000000  0.000000  40.800000  284.492112  28865.998985
T  4516  103155.248092  0.603751  N  -1  -1.000000  -1.000000  0.000000  0.000000  284.492112  18264.593580
T  4530  141312.366420  0.858780  N  -1  -1.000000  -1.000000  0.000000  0.000000  604.545739  20567.520597
G  4542  130084.018336  0.829682  N  -1  -1.000000  -1.000000  145.017230  0.000000  20945.731766  0.000000
G  4555  104195.236119  0.680823  N  -1  -1.000000  -1.000000  797.594766  0.000000  16856.157652  0.000000
A  4568  168655.038604  1.157596  N  -1  -1.000000  -1.000000  24544.166194  0.000000  106.684542  0.000000
T  4579  168312.200408  1.101147  N  -1  -1.000000  -1.000000  108.762923  0.000000  71.123028  24180.733675
T  4593  106212.582234  0.689595  N  -1  -1.000000  -1.000000  0.000000  204.000000  35.561514  17113.130072
C  4604  102816.000000  0.677871  N  -1  -1.000000  -1.000000  72.508615  18237.600000  0.000000  0.000000
C  4618  216729.600000  1.486212  N  -1  -1.000000  -1.000000  326.288768  31620.000000  0.000000  0.000000
A  4628  151941.802835  1.053785  N  -1  -1.000000  -1.000000  22405.162050  326.400000  0.000000  79.411276
T  4641  209844.297985  1.505972  N  -1  -1.000000  -1.000000  0.000000  0.000000  213.369084  33829.203762
T  4654  138135.915362  0.920843  N  -1  -1.000000  -1.000000  0.000000  0.000000  106.684542  21480.750276
A  4666  132835.782770  0.887390  N  -1  -1.000000  -1.000000  19903.614831  0.000000  0.000000  436.762020
T  4678  215244.264782  1.435269  N  -1  -1.000000  -1.000000  0.000000  40.800000  106.684542  31327.748554
T  4692  121896.309331  0.756778  N  -1  -1.000000  -1.000000  0.000000  122.400000  0.000000  19733.702195
C  4704  130927.200000  0.837147  N  -1  -1.000000  -1.000000  72.508615  19053.600000  0.000000  0.000000
G  4719  88690.416001  0.580973  N  -1  -1.000000  -1.000000  72.508615  122.400000  12162.037800  0.000000
C  4728  125745.600000  0.833270  N  -1  -1.000000  -1.000000  72.508615  18400.800000  426.738168  0.000000
T  4743  253599.911301  1.655361  N  -1  -1.000000  -1.000000  0.000000  693.600000  0.000000  36648.304076
C  4754  119299.200000  0.760419  N  -1  -1.000000  -1.000000  290.034460  21175.200000  0.000000  317.645106
C  4767  188944.800000  1.229934  N  -1  -1.000000  -1.000000  398.797383  30314.400000  0.000000  0.000000
C  4779  181764.000000  1.199509  N  -1  -1.000000  -1.000000  688.831843  29824.800000  0.000000  0.000000
A  4790  165500.913850  1.061620  N  -1  -1.000000  -1.000000  24652.929117  244.800000  0.000000  0.000000
C  4799  246676.800000  1.549855  N  -1  -1.000000  -1.000000  1595.189531  36597.600000  0.000000  39.705638
T  4814  226917.722419  1.398099  N  -1  -1.000000  -1.000000  36.254308  40.800000  640.107253  33511.558656
G  4827  188369.339838  1.090058  N  -1  -1.000000  -1.000000  1232.646456  0.000000  25213.113450  0.000000
A  4840  131530.627699  0.736656  N  -1  -1.000000  -1.000000  16821.998691  0.000000  0.000000  0.000000
T  4852  165056.338074  0.902762  N  -1  -1.000000  -1.000000  471.305998  0.000000  71.123028  21520.455914
A  4864  113149.693784  0.605837  N  -1  -1.000000  -1.000000  14864.266085  0.000000  213.369084  79.411276
G  4877  123682.945810  0.716085  N  -1  -1.000000  -1.000000  471.305998  0.000000  16571.665540  0.000000
T  4890  75043.656233  0.433379  N  -1  -1.000000  -1.000000  326.288768  0.000000  782.353309  9886.703916
G  4904  190360.784623  1.176743  N  -1  -1.000000  -1.000000  507.560305  0.000000  24928.621338  0.000000
T  4916  64481.956467  0.396498  N  -1  -1.000000  -1.000000  0.000000  0.000000  355.615140  10323.465937
T  4930  85764.178552  0.562289  N  -1  -1.000000  -1.000000  145.017230  0.000000  106.684542  12388.159124
C  4942  124032.000000  0.909087  N  -1  -1.000000  -1.000000  145.017230  16483.200000  0.000000  0.000000
T  4955  161601.947549  1.281059  N  -1  -1.000000  -1.000000  0.000000  0.000000  0.000000  25808.664842
T  4968  120586.023269  0.976639  N  -1  -1.000000  -1.000000  0.000000  0.000000  106.684542  21520.455914
T  4981  139644.729614  1.141113  N  -1  -1.000000  -1.000000  108.762923  0.000000  355.615140  19813.113471
G  4993  137800.866881  1.149924  N  -1  -1.000000  -1.000000  1232.646456  0.000000  19736.640289  0.000000
A  5005  134866.023991  1.102748  N  -1  -1.000000  -1.000000  19468.563141  0.000000  248.930598  0.000000
T  5017  152866.707141  1.238607  N  -1  -1.000000  -1.000000  36.254308  244.800000  0.000000  20448.403683
C  5029  111098.400000  0.846783  N  -1  -1.000000  -1.000000  326.288768  17748.000000  0.000000  0.000000
C  5043  229785.600000  1.864019  N  -1  -1.000000  -1.000000  616.323228  33129.600000  0.000000  0.000000
A  5053  162310.534787  1.160981  N  -1  -1.000000  -1.000000  21172.515594  938.400000  0.000000  0.000000
C  5064  169605.600000  1.150186  N  -1  -1.000000  -1.000000  870.103381  27580.800000  0.000000  0.000000
C  5078  214200.000000  1.409056  N  -1  -1.000000  -1.000000  108.762923  30885.600000  0.000000  0.000000
T  5091  187767.963135  1.193872  N  -1  -1.000000  -1.000000  0.000000  204.000000  106.684542  26920.422712
T  5104  148141.736193  0.903333  N  -1  -1.000000  -1.000000  72.508615  40.800000  426.738168  23426.326549
G  5116  154301.409393  0.936043  N  -1  -1.000000  -1.000000  362.543075  40.800000  22474.876869  0.000000
C  5127  149695.200000  0.899101  N  -1  -1.000000  -1.000000  616.323228  19584.000000  320.053626  0.000000
A  5140  103070.996292  0.613601  N  -1  -1.000000  -1.000000  14791.757470  204.000000  0.000000  0.000000
C  5150  222278.400000  1.363690  N  -1  -1.000000  -1.000000  1015.120611  32028.000000  0.000000  0.000000
T  5165  249192.585459  1.431189  N  -1  -1.000000  -1.000000  0.000000  204.000000  106.684542  32439.506424
A  5177  150926.682225  0.857263  N  -1  -1.000000  -1.000000  19867.360523  0.000000  0.000000  238.233829
G  5190  66322.223673  0.379162  N  -1  -1.000000  -1.000000  108.762923  0.000000  8854.816994  0.000000
T  5203  80523.034307  0.489235  N  -1  -1.000000  -1.000000  0.000000  40.800000  0.000000  10760.227957
C  5216  117463.200000  0.776760  N  -1  -1.000000  -1.000000  0.000000  15585.600000  0.000000  0.000000
T  5229  141193.249505  0.979206  N  -1  -1.000000  -1.000000  0.000000  122.400000  0.000000  22513.096870
T  5241  114590.471898  0.798558  N  -1  -1.000000  -1.000000  0.000000  0.000000  0.000000  20091.052939
T  5254  128408.033999  0.920319  N  -1  -1.000000  -1.000000  0.000000  0.000000  0.000000  22949.858890
T  5266  68651.048480  0.499655  N  -1  -1.000000  -1.000000  0.000000  0.000000  0.000000  14095.501568
T  5279  119315.442846  0.890714  N  -1  -1.000000  -1.000000  0.000000  0.000000  0.000000  18979.295068
A  5289  136787.502290  1.106171  N  -1  -1.000000  -1.000000  19867.360523  0.000000  0.000000  952.935317
T  5301  208375.189370  1.853573  N  -1  -1.000000  -1.000000  0.000000  122.400000  71.123028  26960.128350
C  5314  112771.200000  0.954370  N  -1  -1.000000  -1.000000  0.000000  14647.200000  0.000000  39.705638
T  5328  153740.231182  1.251876  N  -1  -1.000000  -1.000000  0.000000  0.000000  462.299682  22116.040488
G  5341  131257.548299  1.008668  N  -1  -1.000000  -1.000000  290.034460  0.000000  16962.842194  0.000000
A  5353  151470.496838  1.151788  N  -1  -1.000000  -1.000000  20302.412214  0.000000  391.176654  0.000000
T  5364  108396.392336  0.817859  N  -1  -1.000000  -1.000000  145.017230  0.000000  177.807570  15246.965076
T  5379  84811.243235  0.642912  N  -1  -1.000000  -1.000000  0.000000  0.000000  675.668767  12308.747848
G  5391  149500.604998  1.172024  N  -1  -1.000000  -1.000000  181.271538  0.000000  23683.968347  0.000000
G  5404  86698.971215  0.639172  N  -1  -1.000000  -1.000000  36.254308  0.000000  13868.990473  0.000000
A  5416  114454.848855  0.864587  N  -1  -1.000000  -1.000000  17837.119302  0.000000  355.615140  0.000000
A  5428  99554.328462  0.764934  N  -1  -1.000000  -1.000000  16133.166848  0.000000  0.000000  0.000000
T  5441  128368.328360  1.076323  N  -1  -1.000000  -1.000000  0.000000  285.600000  177.807570  17073.424434
C  5452  120849.600000  1.000201  N  -1  -1.000000  -1.000000  0.000000  15830.400000  0.000000  0.000000
A  5463  127107.602181  1.081433  N  -1  -1.000000  -1.000000  17039.524537  408.000000  0.000000  0.000000
T  5476  174148.929226  1.486912  N  -1  -1.000000  -1.000000  0.000000  204.000000  177.807570  24577.790057
T  5490  92712.665240  0.776559  N  -1  -1.000000  -1.000000  0.000000  0.000000  142.246056  16438.134222
T  5503  64720.190296  0.549311  N  -1  -1.000000  -1.000000  0.000000  0.000000  142.246056  11435.223807
T  5516  104981.707450  0.906487  N  -1  -1.000000  -1.000000  0.000000  0.000000  0.000000  15048.436885
A  5526  118732.857143  1.066210  N  -1  -1.000000  -1.000000  17619.593457  40.800000  0.000000  635.290211
T  5538  208573.717562  1.820601  N  -1  -1.000000  -1.000000  0.000000  163.200000  71.123028  30176.285046
A  5549  68991.947219  0.556499  N  -1  -1.000000  -1.000000  10840.037950  0.000000  0.000000  357.350744
A  5561  79795.730862  0.659912  N  -1  -1.000000  -1.000000  14030.417012  0.000000  0.000000  0.000000
A  5574  82986.109924  0.715018  N  -1  -1.000000  -1.000000  13414.093784  0.000000  0.000000  0.000000
T  5588  139088.850679  1.238821  N  -1  -1.000000  -1.000000  0.000000  122.400000  0.000000  18423.416133
A  5598  84291.264995  0.742829  N  -1  -1.000000  -1.000000  13377.839477  0.000000  0.000000  516.173297
A  5610  96581.475245  0.924335  N  -1  -1.000000  -1.000000  15480.589313  0.000000  0.000000  0.000000
T  5623  119752.204867  1.141863  N  -1  -1.000000  -1.000000  0.000000  367.200000  0.000000  16795.484966
T  5638  79014.220055  0.715854  N  -1  -1.000000  -1.000000  0.000000  122.400000  106.684542  11554.340722
G  5650  131542.040411  1.220459  N  -1  -1.000000  -1.000000  0.000000  0.000000  17069.526736  0.000000
A  5661  96726.492475  0.886897  N  -1  -1.000000  -1.000000  17075.778844  0.000000  533.422711  0.000000
A  5674  109560.517339  1.119369  N  -1  -1.000000  -1.000000  15951.895311  652.800000  0.000000  0.000000
C  5684  230479.200000  2.261065  N  -1  -1.000000  -1.000000  72.508615  33007.200000  0.000000  0.000000
A  5697  118442.822683  1.012312  N  -1  -1.000000  -1.000000  16096.912541  1632.000000  0.000000  0.000000
C  5708  218810.400000  1.815132  N  -1  -1.000000  -1.000000  0.000000  32028.000000  0.000000  0.000000
G  5723  63192.810438  0.491696  N  -1  -1.000000  -1.000000  0.000000  0.000000  8712.570938  0.000000
A  5733  154805.893130  1.224631  N  -1  -1.000000  -1.000000  25051.726499  0.000000  106.684542  0.000000
A  5746  79505.696401  0.601256  N  -1  -1.000000  -1.000000  13849.145474  0.000000  0.000000  0.000000
A  5759  87807.932824  0.684886  N  -1  -1.000000  -1.000000  14211.688550  0.000000  142.246056  0.000000
G  5770  105724.381223  0.819014  N  -1  -1.000000  -1.000000  72.508615  40.800000  16642.788568  0.000000
G  5784  214933.790821  1.699006  N  -1  -1.000000  -1.000000  0.000000  0.000000  30440.656013  0.000000
A  5796  143313.277644  1.036052  N  -1  -1.000000  -1.000000  20773.718212  0.000000  817.914823  0.000000
G  5808  104977.589428  0.740835  N  -1  -1.000000  -1.000000  0.000000  40.800000  15504.820119  39.705638
T  5819  93228.838537  0.721857  N  -1  -1.000000  -1.000000  0.000000  122.400000  533.422711  13579.328271
A  5830  70514.628135  0.556855  N  -1  -1.000000  -1.000000  8809.796728  0.000000  0.000000  516.173297
T  5843  139684.435253  1.249408  N  -1  -1.000000  -1.000000  0.000000  489.600000  35.561514  19217.528898
T  5858  107403.751381  0.899155  N  -1  -1.000000  -1.000000  471.305998  122.400000  35.561514  15207.259438
A  5866  110539.383642  0.963647  N  -1  -1.000000  -1.000000  17837.119302  0.000000  0.000000  1985.281911
A  5879  88388.001745  0.750241  N  -1  -1.000000  -1.000000  12217.701636  0.000000  0.000000  0.000000
T  5893  127216.864852  1.079291  N  -1  -1.000000  -1.000000  0.000000  244.800000  426.738168  13896.973376
G  5907  186342.333538  1.552593  N  -1  -1.000000  -1.000000  0.000000  122.400000  21870.331131  119.116915
T  5920  72105.439005  0.615439  N  -1  -1.000000  -1.000000  0.000000  489.600000  462.299682  8616.123493
C  5932  108242.400000  0.983663  N  -1  -1.000000  -1.000000  217.525845  13056.000000  0.000000  0.000000
A  5943  109161.719956  0.989083  N  -1  -1.000000  -1.000000  14356.705780  530.400000  0.000000  0.000000
G  5956  81613.674708  0.728955  N  -1  -1.000000  -1.000000  0.000000  0.000000  10810.700266  0.000000
T  5968  56779.062652  0.502159  N  -1  -1.000000  -1.000000  0.000000  0.000000  248.930598  7782.305091
T  5982  63290.787320  0.604039  N  -1  -1.000000  -1.000000  0.000000  0.000000  0.000000  11038.167425
T  5993  68571.637203  0.683202  N  -1  -1.000000  -1.000000  0.000000  122.400000  0.000000  11832.280189
T  6005  121816.898054  1.266667  N  -1  -1.000000  -1.000000  253.780153  0.000000  0.000000  15564.610182
A  6014  96799.001091  0.972717  N  -1  -1.000000  -1.000000  14973.029008  0.000000  0.000000  2580.866484
A  6027  107203.987350  1.111241  N  -1  -1.000000  -1.000000  13087.805016  0.000000  0.000000  0.000000
G  6042  80155.652632  0.905116  N  -1  -1.000000  -1.000000  1486.426609  0.000000  6934.495237  0.000000
A  6056  208933.574264  2.338020  N  -1  -1.000000  -1.000000  22006.364667  0.000000  782.353309  0.000000
G  6067  85489.879737  0.859777  N  -1  -1.000000  -1.000000  3299.141985  0.000000  11095.192379  0.000000
G  6082  168881.630147  1.739874  N  -1  -1.000000  -1.000000  108.762923  0.000000  19060.971522  0.000000
T  6094  62020.206897  0.586245  N  -1  -1.000000  -1.000000  0.000000  163.200000  1706.952674  6710.252859
G  6108  120269.040463  1.131238  N  -1  -1.000000  -1.000000  0.000000  40.800000  15220.328007  39.705638
T  6119  67221.645504  0.600117  N  -1  -1.000000  -1.000000  72.508615  163.200000  1066.845421  8497.006579
A  6131  71130.951363  0.635784  N  -1  -1.000000  -1.000000  8447.253653  1509.600000  0.000000  119.116915
C  6141  238068.000000  2.228881  N  -1  -1.000000  -1.000000  543.814613  27784.800000  0.000000  0.000000
T  6156  148102.030555  1.224617  N  -1  -1.000000  -1.000000  0.000000  856.800000  0.000000  20091.052939
T  6170  100772.909798  0.806007  N  -1  -1.000000  -1.000000  0.000000  408.000000  0.000000  14810.203055
C  6181  77805.600000  0.612214  N  -1  -1.000000  -1.000000  0.000000  9261.600000  0.000000  635.290211
T  6194  127613.921234  1.119654  N  -1  -1.000000  -1.000000  0.000000  856.800000  0.000000  17986.654113
C  6205  90820.800000  0.768440  N  -1  -1.000000  -1.000000  0.000000  9710.400000  0.000000  1389.697338
T  6219  188760.604091  1.710059  N  -1  -1.000000  -1.000000  0.000000  856.800000  0.000000  23505.737825
T  6232  91481.790455  0.743413  N  -1  -1.000000  -1.000000  0.000000  163.200000  426.738168  13221.977527
G  6244  129194.980485  1.075032  N  -1  -1.000000  -1.000000  0.000000  0.000000  15967.119801  238.233829
G  6257  63335.056494  0.501167  N  -1  -1.000000  -1.000000  145.017230  0.000000  10028.346958  0.000000
A  6270  108799.176881  0.866266  N  -1  -1.000000  -1.000000  12689.007634  0.000000  604.545739  0.000000
G  6281  78519.822987  0.696909  N  -1  -1.000000  -1.000000  1558.935224  0.000000  8534.763368  0.000000
A  6295  163760.707088  1.549144  N  -1  -1.000000  -1.000000  19359.800218  0.000000  817.914823  0.000000
G  6307  125745.513624  1.122635  N  -1  -1.000000  -1.000000  1558.935224  0.000000  15006.958922  0.000000
A  6319  144872.212868  1.240310  N  -1  -1.000000  -1.000000  19359.800218  0.000000  248.930598  0.000000
A  6330  56701.736968  0.478378  N  -1  -1.000000  -1.000000  14537.977317  0.000000  0.000000  0.000000
A  6342  92593.501418  0.804341  N  -1  -1.000000  -1.000000  13667.873937  0.000000  0.000000  0.000000
A  6354  79360.679171  0.752231  N  -1  -1.000000  -1.000000  13631.619629  0.000000  0.000000  0.000000
A  6367  89330.613740  0.856573  N  -1  -1.000000  -1.000000  12507.736096  1632.000000  0.000000  0.000000
C  6376  194085.600000  1.935014  N  -1  -1.000000  -1.000000  1450.172301  23174.400000  0.000000  0.000000
A  6388  102635.944602  0.905263  N  -1  -1.000000  -1.000000  13160.313631  1713.600000  0.000000  0.000000
C  6399  167688.000000  1.487115  N  -1  -1.000000  -1.000000  543.814613  21705.600000  0.000000  0.000000
T  6414  157988.734471  1.298422  N  -1  -1.000000  -1.000000  0.000000  408.000000  462.299682  20567.520597
G  6427  109778.393823  0.906508  N  -1  -1.000000  -1.000000  471.305998  0.000000  13015.514136  39.705638
A  6438  91614.635115  0.766627  N  -1  -1.000000  -1.000000  12290.210251  0.000000  746.791795  0.000000
A  6450  105898.832279  0.927491  N  -1  -1.000000  -1.000000  15698.115158  0.000000  0.000000  0.000000
A  6461  75300.196728  0.632257  N  -1  -1.000000  -1.000000  11891.412868  938.400000  0.000000  0.000000
C  6472  167606.400000  1.428040  N  -1  -1.000000  -1.000000  725.086150  19502.400000  0.000000  119.116915
T  6487  138850.616850  1.100306  N  -1  -1.000000  -1.000000  0.000000  897.600000  0.000000  17033.718796
T  6499  63251.081682  0.482300  N  -1  -1.000000  -1.000000  0.000000  408.000000  0.000000  12745.509868
T  6513  125708.050600  1.064769  N  -1  -1.000000  -1.000000  181.271538  0.000000  0.000000  15961.666564
A  6522  97886.630316  0.813225  N  -1  -1.000000  -1.000000  12942.787786  0.000000  0.000000  2263.221378
A  6535  107312.750273  0.946418  N  -1  -1.000000  -1.000000  13667.873937  0.000000  0.000000  0.000000
G  6547  56827.299426  0.524621  N  -1  -1.000000  -1.000000  471.305998  0.000000  8001.340658  0.000000
T  6561  73376.019428  0.712211  N  -1  -1.000000  -1.000000  217.525845  163.200000  0.000000  9727.881364
A  6571  65729.059542  0.649485  N  -1  -1.000000  -1.000000  8592.270883  0.000000  0.000000  277.939468
G  6584  59743.343577  0.614740  N  -1  -1.000000  -1.000000  72.508615  244.800000  7965.779144  0.000000
C  6594  108528.000000  1.134884  N  -1  -1.000000  -1.000000  0.000000  14606.400000  248.930598  0.000000
T  6607  124000.708156  1.382066  N  -1  -1.000000  -1.000000  0.000000  530.400000  213.369084  20249.875491
G  6620  93313.412825  1.057540  N  -1  -1.000000  -1.000000  217.525845  652.800000  10739.577238  79.411276
C  6631  93350.400000  1.023102  N  -1  -1.000000  -1.000000  326.288768  10852.800000  1137.968449  0.000000
A  6642  70732.153980  0.803713  N  -1  -1.000000  -1.000000  9208.594111  612.000000  0.000000  0.000000
A  6653  58405.689422  0.684779  N  -1  -1.000000  -1.000000  9897.425954  0.000000  0.000000  0.000000
A  6668  80992.123010  1.007357  N  -1  -1.000000  -1.000000  11927.667176  0.000000  0.000000  0.000000
A  6680  93826.147874  1.132932  N  -1  -1.000000  -1.000000  11456.361178  0.000000  106.684542  0.000000
G  6692  87196.832411  1.027512  N  -1  -1.000000  -1.000000  942.611996  0.000000  9281.555163  0.000000
T  6705  53086.438298  0.610127  N  -1  -1.000000  -1.000000  0.000000  81.600000  462.299682  6988.192326
T  6719  56382.006270  0.652999  N  -1  -1.000000  -1.000000  36.254308  0.000000  248.930598  7941.127644
G  6731  90468.491702  1.115125  N  -1  -1.000000  -1.000000  72.508615  0.000000  11450.807519  0.000000
T  6742  36767.420990  0.472739  N  -1  -1.000000  -1.000000  0.000000  0.000000  853.476337  5320.555521
T  6756  63251.081682  0.877016  N  -1  -1.000000  -1.000000  108.762923  0.000000  71.123028  8298.478388
G  6768  112267.699805  1.624459  N  -1  -1.000000  -1.000000  326.288768  489.600000  13371.129277  0.000000
C  6777  89719.200000  1.224595  N  -1  -1.000000  -1.000000  108.762923  11464.800000  2347.059926  0.000000
T  6792  156043.158199  2.042563  N  -1  -1.000000  -1.000000  253.780153  326.400000  0.000000  20448.403683
A  6802  72798.649509  0.867675  N  -1  -1.000000  -1.000000  9498.628571  0.000000  0.000000  2461.749570
T  6815  152469.650759  1.863976  N  -1  -1.000000  -1.000000  0.000000  489.600000  0.000000  18185.182304
C  6826  94452.000000  1.069364  N  -1  -1.000000  -1.000000  0.000000  10281.600000  0.000000  913.229679
T  6840  120784.551461  1.306316  N  -1  -1.000000  -1.000000  0.000000  612.000000  0.000000  15048.436885
T  6854  90846.500244  0.918549  N  -1  -1.000000  -1.000000  0.000000  0.000000  284.492112  12507.276039
G  6866  114081.337021  1.153036  N  -1  -1.000000  -1.000000  0.000000  0.000000  13726.744417  39.705638
T  6877  46733.536183  0.438108  N  -1  -1.000000  -1.000000  0.000000  0.000000  1031.283907  5677.906265
G  6889  92993.359199  0.885486  N  -1  -1.000000  -1.000000  0.000000  0.000000  12268.722342  0.000000
G  6902  80511.267773  0.780964  N  -1  -1.000000  -1.000000  0.000000  0.000000  11984.230229  0.000000
G  6915  86734.532729  0.848912  N  -1  -1.000000  -1.000000  36.254308  0.000000  11095.192379  0.000000
A  6926  137005.028135  1.438516  N  -1  -1.000000  -1.000000  17873.373610  612.000000  391.176654  0.000000
C  6935  155733.600000  1.531889  N  -1  -1.000000  -1.000000  2682.818757  19869.600000  0.000000  0.000000
A  6948  86756.557906  0.850658  N  -1  -1.000000  -1.000000  11093.818103  1264.800000  0.000000  0.000000
T  6961  120347.789440  1.188996  N  -1  -1.000000  -1.000000  0.000000  408.000000  0.000000  15366.081991
T  6975  83223.017706  0.822570  N  -1  -1.000000  -1.000000  0.000000  0.000000  142.246056  11594.046360
G  6987  98505.393874  0.981012  N  -1  -1.000000  -1.000000  0.000000  0.000000  11948.668715  0.000000
A  6998  82007.243621  0.829576  N  -1  -1.000000  -1.000000  10876.292257  0.000000  462.299682  0.000000
T  7009  75639.240806  0.738796  N  -1  -1.000000  -1.000000  108.762923  244.800000  0.000000  11871.985827
T  7022  78299.518567  0.777967  N  -1  -1.000000  -1.000000  543.814613  244.800000  0.000000  12467.570401
A  7029  76170.300109  0.758478  N  -1  -1.000000  -1.000000  12253.955943  122.400000  0.000000  3255.862334
T  7041  172560.703697  1.736569  N  -1  -1.000000  -1.000000  688.831843  285.600000  0.000000  24974.846439
A  7049  67795.555071  0.658693  N  -1  -1.000000  -1.000000  8773.542421  40.800000  0.000000  4010.269460
T  7061  106609.638617  1.035806  N  -1  -1.000000  -1.000000  181.271538  367.200000  0.000000  14373.441035
T  7073  81356.852710  0.830071  N  -1  -1.000000  -1.000000  616.323228  40.800000  0.000000  13023.449336
A  7084  85777.691603  0.880024  N  -1  -1.000000  -1.000000  7287.115812  0.000000  0.000000  1151.463508
G  7098  10632.892696  0.113098  N  -1  -1.000000  -1.000000  2139.004144  0.000000  3556.151403  0.000000
G  7111  98007.532677  1.129692  N  -1  -1.000000  -1.000000  145.017230  0.000000  14935.835894  0.000000
G  7123  58498.690586  0.674677  N  -1  -1.000000  -1.000000  0.000000  0.000000  10063.908472  0.000000
T  7136  14691.086141  0.174157  N  -1  -1.000000  -1.000000  0.000000  0.000000  3805.082002  2144.104464
T  7154  77942.167823  0.995933  N  -1  -1.000000  -1.000000  0.000000  0.000000  248.930598  5836.728818
G  7168  86876.778785  1.110605  N  -1  -1.000000  -1.000000  1015.120611  0.000000  8392.517312  238.233829
A  7178  71892.291821  0.906639  N  -1  -1.000000  -1.000000  6453.266739  0.000000  2453.744468  0.000000
T  7190  60829.037751  0.878670  N  -1  -1.000000  -1.000000  1377.663686  0.000000  71.123028  5955.845733
G  7204  79479.983866  1.229379  N  -1  -1.000000  -1.000000  906.357688  0.000000  6685.564638  119.116915
A  7217  103687.319520  1.608483  N  -1  -1.000000  -1.000000  8374.745038  1428.000000  1209.091477  0.000000
C  7228  118197.600000  1.784013  N  -1  -1.000000  -1.000000  1377.663686  11383.200000  0.000000  0.000000
T  7242  83223.017706  1.080675  N  -1  -1.000000  -1.000000  0.000000  530.400000  497.861196  8814.651684
G  7255  120838.024687  1.599830  N  -1  -1.000000  -1.000000  0.000000  0.000000  9174.870621  794.112764
T  7269  20091.052939  0.245715  N  -1  -1.000000  -1.000000  0.000000  0.000000  1778.075702  2620.572122
G  7281  59778.905091  0.726303  N  -1  -1.000000  -1.000000  0.000000  0.000000  5760.965273  0.000000
T  7293  35893.896949  0.445946  N  -1  -1.000000  -1.000000  0.000000  530.400000  426.738168  3891.152545
C  7305  57732.000000  0.765767  N  -1  -1.000000  -1.000000  906.357688  5875.200000  0.000000  0.000000
A  7315  61233.525409  0.827759  N  -1  -1.000000  -1.000000  6163.232279  938.400000  0.000000  79.411276
T  7327  90449.443862  1.222033  N  -1  -1.000000  -1.000000  0.000000  122.400000  0.000000  9807.292640
T  7341  38514.469072  0.512757  N  -1  -1.000000  -1.000000  0.000000  0.000000  0.000000  7941.127644
T  7355  30930.692172  0.450916  N  -1  -1.000000  -1.000000  0.000000  775.200000  0.000000  4685.265310
C  7365  47858.400000  0.799392  N  -1  -1.000000  -1.000000  0.000000  5140.800000  0.000000  158.822553
T  7377  101646.433839  1.804416  N  -1  -1.000000  -1.000000  0.000000  734.400000  0.000000  11236.695616
C  7387  48144.000000  0.884790  N  -1  -1.000000  -1.000000  580.068920  5956.800000  0.000000  1111.757870
A  7398  68846.929989  1.203235  N  -1  -1.000000  -1.000000  7830.930425  1101.600000  0.000000  79.411276
T  7410  77545.111441  1.334110  N  -1  -1.000000  -1.000000  362.543075  0.000000  0.000000  9330.824981
T  7424  66705.472207  1.070884  N  -1  -1.000000  -1.000000  0.000000  0.000000  71.123028  8457.300941
G  7436  72758.857713  1.151476  N  -1  -1.000000  -1.000000  0.000000  571.200000  8428.078826  79.411276
C  7446  56140.800000  0.872565  N  -1  -1.000000  -1.000000  108.762923  6650.400000  1137.968449  0.000000
A  7457  46949.328244  0.770810  N  -1  -1.000000  -1.000000  5510.654744  244.800000  0.000000  0.000000
G  7467  24893.059824  0.403109  N  -1  -1.000000  -1.000000  978.866303  0.000000  3733.958974  0.000000
G  7480  62446.018644  1.021213  N  -1  -1.000000  -1.000000  72.508615  0.000000  10455.085126  0.000000
G  7489  63904.040719  1.020707  N  -1  -1.000000  -1.000000  290.034460  0.000000  11059.630865  0.000000
G  7502  35205.898894  0.598400  N  -1  -1.000000  -1.000000  181.271538  0.000000  6045.457386  0.000000
A  7519  169380.124755  1.432418  N  -1  -1.000000  -1.000000  7758.421810  0.000000  426.738168  0.000000
A  7529  169380.124755  1.432418  N  -1  -1.000000  -1.000000  8302.236423  0.000000  0.000000  0.000000
G  7544  64473.024943  1.077453  N  -1  -1.000000  -1.000000  761.340458  816.000000  5440.911647  0.000000
C  7555  70216.800000  1.177836  N  -1  -1.000000  -1.000000  0.000000  7425.600000  853.476337  0.000000
T  7570  74567.188574  1.256167  N  -1  -1.000000  -1.000000  0.000000  122.400000  320.053626  7385.248709
G  7582  66286.662159  1.083053  N  -1  -1.000000  -1.000000  0.000000  0.000000  6970.056751  952.935317
T  7591  13341.094441  0.211303  N  -1  -1.000000  -1.000000  0.000000  0.000000  2133.690842  2699.983399
T  7606  29263.055367  0.472121  N  -1  -1.000000  -1.000000  0.000000  489.600000  0.000000  4169.092013
C  7617  51244.800000  0.873534  N  -1  -1.000000  -1.000000  0.000000  5385.600000  0.000000  913.229679
T  7630  81475.969624  1.419495  N  -1  -1.000000  -1.000000  0.000000  367.200000  0.000000  9052.885514
T  7642  56620.240100  0.912863  N  -1  -1.000000  -1.000000  0.000000  0.000000  248.930598  8099.950197
G  7654  71016.343526  1.199238  N  -1  -1.000000  -1.000000  435.051690  0.000000  7645.725517  317.645106
A  7664  46949.328244  0.811563  N  -1  -1.000000  -1.000000  5981.960742  0.000000  1102.406935  158.822553
T  7675  59320.223498  1.057436  N  -1  -1.000000  -1.000000  326.288768  367.200000  0.000000  6511.724668
C  7687  52305.600000  0.950864  N  -1  -1.000000  -1.000000  0.000000  5956.800000  0.000000  833.818403
T  7702  182367.996337  1.649730  N  -1  -1.000000  -1.000000  0.000000  489.600000  0.000000  8258.772749
T  7712  182367.996337  1.649730  N  -1  -1.000000  -1.000000  0.000000  244.800000  0.000000  8536.712217
C  7724  41044.800000  0.650922  N  -1  -1.000000  -1.000000  253.780153  4284.000000  0.000000  714.701488
A  7734  56411.702508  0.878215  N  -1  -1.000000  -1.000000  6090.723664  856.800000  0.000000  0.000000
G  7745  16500.542512  0.254830  N  -1  -1.000000  -1.000000  797.594766  0.000000  3342.782319  0.000000
G  7759  77986.400276  1.338738  N  -1  -1.000000  -1.000000  0.000000  0.000000  8854.816994  39.705638
T  7771  36886.537905  0.610802  N  -1  -1.000000  -1.000000  36.254308  0.000000  497.861196  3891.152545
A  7780  24471.657579  0.429498  N  -1  -1.000000  -1.000000  3045.361832  81.600000  0.000000  1508.814252
T  7792  97914.103847  1.789054  N  -1  -1.000000  -1.000000  181.271538  40.800000  0.000000  10601.405404
A  7804  51988.676990  0.887346  N  -1  -1.000000  -1.000000  4930.585823  0.000000  0.000000  873.524041
A  7814  46586.785169  0.795577  N  -1  -1.000000  -1.000000  5764.434896  489.600000  0.000000  0.000000
C  7824  71481.600000  1.321347  N  -1  -1.000000  -1.000000  797.594766  9302.400000  0.000000  0.000000
C  7839  90372.000000  1.733680  N  -1  -1.000000  -1.000000  0.000000  11179.200000  0.000000  0.000000
G  7853  50177.296302  0.879378  N  -1  -1.000000  -1.000000  0.000000  326.400000  5938.772844  0.000000
G  7864  49750.558133  0.881531  N  -1  -1.000000  -1.000000  0.000000  0.000000  6081.018900  0.000000
T  7877  17152.835710  0.287021  N  -1  -1.000000  -1.000000  0.000000  0.000000  1280.214505  2263.221378
G  7888  58712.059670  1.093778  N  -1  -1.000000  -1.000000  0.000000  0.000000  7005.618265  158.822553
G  7899  50746.280526  0.908442  N  -1  -1.000000  -1.000000  0.000000  0.000000  7432.356433  0.000000
G  7912  48328.097572  0.826288  N  -1  -1.000000  -1.000000  72.508615  0.000000  5867.649816  0.000000
A  7924  80557.071320  1.504906  N  -1  -1.000000  -1.000000  8556.016576  0.000000  462.299682  0.000000
A  7931  23819.080044  0.422426  N  -1  -1.000000  -1.000000  8157.219193  0.000000  0.000000  39.705638
A  7945  56846.754198  1.050584  N  -1  -1.000000  -1.000000  7105.844275  1305.600000  0.000000  0.000000
C  7954  100041.600000  1.900262  N  -1  -1.000000  -1.000000  1848.969684  9955.200000  0.000000  0.000000
A  7965  21716.330207  0.405056  N  -1  -1.000000  -1.000000  4386.771210  2284.800000  0.000000  0.000000
A  7972  43722.694875  0.861241  A  7979  10441.240567  0.208141  5546.909051  40.800000  0.000000  0.000000
A  7990  53620.120829  1.068890  N  -1  -1.000000  -1.000000  5293.128899  0.000000  213.369084  0.000000
G  8002  32645.469883  0.606669  N  -1  -1.000000  -1.000000  1087.629226  0.000000  3307.220805  0.000000
T  8016  17788.125922  0.347395  N  -1  -1.000000  -1.000000  0.000000  408.000000  604.545739  2342.632655
C  8027  36720.000000  0.766461  N  -1  -1.000000  -1.000000  0.000000  4528.800000  106.684542  0.000000
G  8040  26671.135525  0.570533  N  -1  -1.000000  -1.000000  0.000000  367.200000  2453.744468  0.000000
T  8050  6988.192326  0.168964  T  8058  11038.167425  0.278207  0.000000  0.000000  711.230281  1429.402976
T  8064  21361.633362  0.538401  N  -1  -1.000000  -1.000000  0.000000  0.000000  320.053626  3097.039781
G  8075  37481.835792  1.037487  N  -1  -1.000000  -1.000000  398.797383  0.000000  3840.643516  39.705638
A  8088  102599.690294  1.562595  N  -1  -1.000000  -1.000000  5619.417666  0.000000  391.176654  0.000000
A  8096  102599.690294  1.562595  N  -1  -1.000000  -1.000000  6453.266739  0.000000  0.000000  0.000000
T  8109  65117.246678  1.034215  N  -1  -1.000000  -1.000000  435.051690  81.600000  0.000000  5320.555521
T  8115  65117.246678  1.034215  N  -1  -1.000000  -1.000000  0.000000  0.000000  0.000000  5082.321692
T  8130  38038.001413  1.208600  N  -1  -1.000000  -1.000000  0.000000  0.000000  0.000000  3930.858184
G  8147  44345.208000  1.323826  N  -1  -1.000000  -1.000000  0.000000  0.000000  4160.697142  436.762020
T  8157  21441.044638  0.625828  N  -1  -1.000000  -1.000000  217.525845  0.000000  604.545739  2699.983399
A  8166  29801.040785  0.883327  N  -1  -1.000000  -1.000000  3262.887677  0.000000  0.000000  1072.052232
T  8177  64601.073381  1.793549  N  -1  -1.000000  -1.000000  253.780153  0.000000  0.000000  7067.603603
T  8186  11236.695616  0.278532  N  -1  -1.000000  -1.000000  0.000000  0.000000  0.000000  5717.611903
T  8203  38712.997263  1.026380  N  -1  -1.000000  -1.000000  543.814613  0.000000  0.000000  4248.503289
A  8213  41946.233806  1.150494  N  -1  -1.000000  -1.000000  4821.822901  0.000000  0.000000  1985.281911
T  8226  78299.518567  2.204133  N  -1  -1.000000  -1.000000  870.103381  0.000000  0.000000  7583.776900
A  8237  94877.522792  1.140737  N  -1  -1.000000  -1.000000  4604.297056  0.000000  0.000000  873.524041
A  8246  94877.522792  1.140737  N  -1  -1.000000  -1.000000  4930.585823  0.000000  0.000000  0.000000
G  8260  31827.555060  0.748423  N  -1  -1.000000  -1.000000  36.254308  0.000000  2987.167179  39.705638
T  8273  30811.575258  0.746506  N  -1  -1.000000  -1.000000  0.000000  530.400000  320.053626  3097.039781
C  8285  51163.200000  1.212070  N  -1  -1.000000  -1.000000  0.000000  5059.200000  0.000000  39.705638
C  8295  87556.800000  1.035798  N  -1  -1.000000  -1.000000  0.000000  9016.800000  0.000000  0.000000
C  8299  87556.800000  1.035798  N  -1  -1.000000  -1.000000  0.000000  8935.200000  0.000000  0.000000
C  8318  47491.200000  1.043315  N  -1  -1.000000  -1.000000  0.000000  5834.400000  0.000000  39.705638
T  8330  58843.755840  1.268257  N  -1  -1.000000  -1.000000  0.000000  571.200000  35.561514  6670.547221
G  8342  48577.028170  1.010188  N  -1  -1.000000  -1.000000  362.543075  0.000000  4943.050451  436.762020
A  8353  37305.682443  0.826904  N  -1  -1.000000  -1.000000  5184.365976  1836.000000  284.492112  0.000000
C  8361  82334.400000  1.866927  N  -1  -1.000000  -1.000000  1848.969684  8282.400000  0.000000  0.000000
A  8376  71892.291821  1.510624  N  -1  -1.000000  -1.000000  4640.551363  244.800000  0.000000  0.000000
A  8392  95892.643402  0.641942  N  -1  -1.000000  -1.000000  4966.840131  0.000000  0.000000  0.000000
A  8398  95892.643402  0.641942  N  -1  -1.000000  -1.000000  5365.637514  0.000000  0.000000  0.000000
A  8404  95892.643402  0.641942  N  -1  -1.000000  -1.000000  5184.365976  81.600000  0.000000  0.000000
T  8416  30096.873770  0.619130  N  -1  -1.000000  -1.000000  580.068920  285.600000  0.000000  4169.092013
G  8430  122687.223417  2.596918  N  -1  -1.000000  -1.000000  181.271538  0.000000  8428.078826  158.822553
T  8443  15683.727096  0.286393  N  -1  -1.000000  -1.000000  0.000000  0.000000  1529.145103  1905.870634
T  8458  29064.527176  0.576140  N  -1  -1.000000  -1.000000  0.000000  0.000000  0.000000  2660.277761
G  8471  13691.182903  0.282317  N  -1  -1.000000  -1.000000  181.271538  0.000000  3271.659291  873.524041
G  8481  19985.570887  0.433204  N  -1  -1.000000  -1.000000  435.051690  0.000000  5014.173479  0.000000
G  8494  13122.198679  0.328882  N  -1  -1.000000  -1.000000  543.814613  0.000000  4374.066226  0.000000
G  8507  17282.895820  0.507986  N  -1  -1.000000  -1.000000  616.323228  0.000000  5760.965273  0.000000
G  8516  87374.639981  2.683969  N  -1  -1.000000  -1.000000  435.051690  0.000000  6863.372209  0.000000
T  8529  6472.019030  0.169890  N  -1  -1.000000  -1.000000  145.017230  0.000000  2418.182954  1310.286061
A  8545  12471.481788  0.350854  N  -1  -1.000000  -1.000000  1450.172301  0.000000  0.000000  1508.814252
T  8555  29779.228664  0.881471  N  -1  -1.000000  -1.000000  616.323228  0.000000  0.000000  3652.918716
T  8572  16874.896243  0.688975  N  -1  -1.000000  -1.000000  0.000000  612.000000  0.000000  3652.918716
C  8583  27540.000000  1.118973  N  -1  -1.000000  -1.000000  0.000000  2488.800000  0.000000  1349.991699
T  8595  33948.320677  1.387945  N  -1  -1.000000  -1.000000  0.000000  489.600000  284.492112  3692.624354
G  8607  46941.198525  1.772361  T  8602  2382.338293  0.089950  0.000000  0.000000  3769.520488  1191.169147
T  8618  6511.724668  0.223152  N  -1  -1.000000  -1.000000  0.000000  0.000000  1458.022075  2183.810102
T  8626  15485.198905  0.542966  N  -1  -1.000000  -1.000000  0.000000  0.000000  142.246056  2620.572122
T  8632  8854.357323  0.312435  N  -1  -1.000000  -1.000000  0.000000  0.000000  0.000000  2302.927017
T  8651  56739.357014  2.769416  N  -1  -1.000000  -1.000000  0.000000  0.000000  0.000000  4447.031480
A  8662  9752.408724  0.382229  N  -1  -1.000000  -1.000000  1160.137841  0.000000  0.000000  1349.991699
G  8676  5298.665591  0.209909  N  -1  -1.000000  -1.000000  326.288768  0.000000  960.160879  0.000000
A  8689  57753.111887  2.533630  N  -1  -1.000000  -1.000000  3697.939368  0.000000  0.000000  39.705638
T  8708  32002.744404  1.190470  N  -1  -1.000000  -1.000000  290.034460  122.400000  0.000000  3017.628505
N  8716  -1.000000  -1.000000  N  -1  -1.000000  -1.000000  1268.900763  0.000000  0.000000  1508.814252
G  8729  7254.548863  0.265455  N  -1  -1.000000  -1.000000  0.000000  0.000000  1742.514188  0.000000
G  8739  30405.094499  1.233006  N  -1  -1.000000  -1.000000  0.000000  0.000000  3591.712917  0.000000
A  8753  18779.731298  0.816307  N  -1  -1.000000  -1.000000  2864.090294  0.000000  782.353309  0.000000
G  8763  11450.807519  0.472539  N  -1  -1.000000  -1.000000  1087.629226  0.000000  1564.706617  0.000000
A  8778  47746.923010  2.003725  N  -1  -1.000000  -1.000000  4314.262595  0.000000  0.000000  0.000000
A  8791  13414.093784  0.483943  N  -1  -1.000000  -1.000000  3444.159215  0.000000  0.000000  0.000000
T  8806  8616.123493  0.368434  N  -1  -1.000000  -1.000000  797.594766  0.000000  0.000000  1230.874785
A  8821  8447.253653  0.362976  N  -1  -1.000000  -1.000000  1123.883533  0.000000  177.807570  0.000000
G  8830  2880.482637  0.122121  N  -1  -1.000000  -1.000000  326.288768  0.000000  1386.899047  0.000000
G  8843  32325.416257  1.785956  N  -1  -1.000000  -1.000000  0.000000  0.000000  3342.782319  0.000000
A  8856  17764.610687  0.979736  G  8856  3698.397460  0.192794  2284.021374  0.000000  1955.883272  0.000000
A  8864  13414.093784  0.699268  T  8870  1786.753720  0.102193  2139.004144  0.000000  640.107253  0.000000
T  8879  8814.651684  0.504157  N  -1  -1.000000  -1.000000  0.000000  0.000000  320.053626  1111.757870
G  8895  33676.753790  2.042570  N  -1  -1.000000  -1.000000  0.000000  122.400000  3342.782319  0.000000
G  8904  5227.542563  0.279398  T  8905  3057.334143  0.161135  0.000000  204.000000  1991.444786  595.584573
T  8917  10085.232107  0.697549  N  -1  -1.000000  -1.000000  36.254308  40.800000  71.123028  2064.693187
A  8927  10840.037950  0.767425  T  8934  3057.334143  0.201851  1305.155071  0.000000  0.000000  1747.048082
T  8937  14730.791779  1.026707  N  -1  -1.000000  -1.000000  36.254308  0.000000  0.000000  3613.213078
T  8947  11911.691466  0.795387  T  8951  10839.639234  0.694504  0.000000  0.000000  0.000000  4049.975098
T  8966  12427.864762  0.782656  N  -1  -1.000000  -1.000000  0.000000  0.000000  711.230281  1905.870634
G  8974  22048.138701  1.587416  A  8980  19831.106216  1.106488  1160.137841  0.000000  2524.867496  198.528191
T  8992  29183.644091  2.038294  A  8990  2211.512759  0.123393  833.849073  0.000000  462.299682  3255.862334
C  9004  24643.200000  1.550410  G  9000  19132.094550  1.086533  0.000000  3100.800000  2453.744468  1230.874785
G  9012  10526.208154  0.602272  T  9020  2580.866484  0.141060  0.000000  1305.600000  1813.637216  635.290211
G  9025  3200.536263  0.211083  T  9034  1905.870634  0.104167  0.000000  163.200000  1102.406935  913.229679
G  9035  5725.403759  0.382721  T  9041  2461.749570  0.140452  0.000000  0.000000  960.160879  913.229679
T  9051  277.939468  0.019137  N  -1  -1.000000  -1.000000  398.797383  448.800000  355.615140  277.939468
C  9067  12199.200000  0.905822  A  9068  6997.081352  0.454958  1196.392148  2978.400000  0.000000  0.000000
C  9077  45696.000000  3.458050  T  9084  1349.991699  0.071275  543.814613  4610.400000  0.000000  119.116915
C  9092  20808.000000  1.254037  T  9092  3811.741269  0.191185  253.780153  4324.800000  0.000000  952.935317
C  9105  5263.200000  0.301948  A  9107  3226.633370  0.169906  1123.883533  2652.000000  0.000000  317.645106
A  9115  26610.661723  1.689316  C  9117  10200.000000  0.498518  2429.038604  2488.800000  0.000000  0.000000
C  9134  11628.000000  0.750434  G  9135  1778.075702  0.087243  0.000000  2040.000000  391.176654  0.000000
G  9149  4694.119852  0.330723  T  9143  1469.108614  0.072084  0.000000  244.800000  1173.529963  0.000000
G  9159  7325.671891  0.538244  N  -1  -1.000000  -1.000000  181.271538  0.000000  1493.583589  0.000000
G  9171  11841.984173  0.844480  A  9167  3842.956598  0.203241  398.797383  0.000000  1706.952674  0.000000
G  9181  8321.394284  0.568616  C  9188  1754.400000  0.112881  0.000000  0.000000  2062.567814  0.000000
G  9191  7076.741293  0.458373  C  9202  4120.800000  0.262853  0.000000  571.200000  1813.637216  0.000000
T  9212  5439.672436  0.364429  C  9212  1101.600000  0.070268  0.000000  244.800000  35.561514  913.229679
T  9221  7226.426156  0.662917  A  9229  3951.719520  0.354278  217.525845  0.000000  35.561514  1032.346594
A  9237  5619.417666  0.588865  G  9243  711.230281  0.073814  761.340458  0.000000  35.561514  0.000000
N  9253  -1.000000  -1.000000  N  -1  -1.000000  -1.000000  36.254308  0.000000  0.000000  0.000000
C  9270  1836.000000  0.191681  N  -1  -1.000000  -1.000000  217.525845  448.800000  0.000000  79.411276
A  9284  9353.611341  1.317235  C  9279  4488.000000  0.482960  1051.374918  938.400000  0.000000  0.000000
C  9299  10200.000000  1.483959  A  9291  1160.137841  0.153316  145.017230  1346.400000  0.000000  436.762020
T  9308  8417.595302  1.133822  C  9305  734.400000  0.098920  0.000000  530.400000  0.000000  1389.697338
T  9317  10045.526469  1.333486  N  -1  -1.000000  -1.000000  0.000000  285.600000  0.000000  1707.342443
C  9338  1509.600000  0.205286  T  9328  992.640955  0.134985  0.000000  408.000000  0.000000  992.640955
T  9342  6988.192326  1.047319  C  9342  285.600000  0.038837  0.000000  285.600000  0.000000  1230.874785
C  9351  5712.000000  0.857194  A  9361  4459.279826  0.629491  0.000000  734.400000  0.000000  714.701488
T  9372  9132.296790  1.364896  A  9374  2610.310142  0.350226  616.323228  0.000000  497.861196  833.818403
G  9383  6721.126152  0.976706  T  9387  1151.463508  0.155547  72.508615  0.000000  1635.829646  357.350744
G  9391  10917.384808  1.561501  N  -1  -1.000000  -1.000000  0.000000  0.000000  2204.813870  198.528191
G  9403  7076.741293  0.895820  A  9411  1160.137841  0.145022  507.560305  0.000000  1493.583589  0.000000
A  9407  4785.568593  0.623767  A  9421  3117.870447  0.389746  978.866303  0.000000  1137.968449  0.000000
C  9428  17625.600000  2.471825  A  9433  3335.396292  0.381524  652.577535  1550.400000  320.053626  0.000000
G  9447  3733.958974  0.463765  A  9446  1450.172301  0.165880  725.086150  897.600000  960.160879  0.000000
C  9457  10893.600000  1.468091  A  9463  3154.124755  0.377344  1015.120611  1836.000000  568.984225  0.000000
C  9471  3508.800000  0.419781  A  9467  3480.413522  0.416380  1196.392148  1264.800000  177.807570  0.000000
A  9478  4676.805671  0.583819  N  -1  -1.000000  -1.000000  1558.935224  571.200000  0.000000  0.000000
A  9497  10332.477644  1.306720  C  9500  1101.600000  0.137232  1740.206761  163.200000  0.000000  0.000000
C  9510  6283.200000  0.782738  A  9514  1268.900763  0.158940  870.103381  1264.800000  0.000000  0.000000
T  9521  3176.451057  0.397881  C  9527  2692.800000  0.373511  181.271538  1183.200000  0.000000  1072.052232
T  9531  5558.789351  0.771056  C  9536  652.800000  0.092496  0.000000  693.600000  0.000000  1866.164996
C  9549  3916.800000  0.554982  T  9544  2699.983399  0.382563  181.271538  652.800000  0.000000  1072.052232
C  9555  3386.400000  0.485808  T  9559  1270.580423  0.229064  725.086150  693.600000  0.000000  1072.052232
T  9567  18344.004857  3.307176  C  9575  775.200000  0.110619  725.086150  0.000000  0.000000  1310.286061
A  9577  8809.796728  1.257154  G  9591  5227.542563  0.747217  1160.137841  122.400000  142.246056  1191.169147
A  9591  5474.400436  0.805136  A  9602  3009.107525  0.430118  1123.883533  0.000000  604.545739  317.645106
G  9612  4125.135628  0.589649  A  9608  1486.426609  0.212468  652.577535  0.000000  1031.283907  119.116915
T  9626  3851.446907  0.554904  G  9621  853.476337  0.121995  181.271538  0.000000  640.107253  794.112764
T  9640  5757.317542  0.914928  G  9633  924.599365  0.132161  0.000000  0.000000  355.615140  1191.169147
A  9656  13015.296401  2.085767  T  9650  5002.910416  0.704232  13015.296401  448.800000  1137.968449  238.233829
