# Supplementary material for: SNP-PHAGE – High throughput SNP discovery pipeline
Source: BMC Bioinformatics. 2006 Oct 23;7:468. doi: 10.1186/1471-2105-7-468 (PMC1626092; doi:10.1186/1471-2105-7-468)
Supplement: Additional file 2 — Test dataset. This compressed file contains test data for recreating the demo website. It contains the database table entries and chromatogram files to test for proper installation of all functionalities provided. [file 1471-2105-7-468-S2.gz › test_data/AfterAnalysisStore/poly_dir/B01_015493Archer_.b_10.ab1.poly]

B01_015493Archer_.b_10.ab1 45875.520000 48622.472727 51023.800000 51915.889655 45875.520000
A  9  287057.081321  1.000000  C  14  191890.327277  6.684721  21249.230105  7813.542288  0.000000  0.000000
T  19  221258.400000  0.770782  N  -1  -1.000000  -1.000000  7352.541576  25348.158315  0.000000  34476.000000
C  26  166909.001932  3.283565  N  -1  -1.000000  -1.000000  0.000000  30813.969588  0.000000  32028.000000
T  34  32150.400000  0.126498  N  -1  -1.000000  -1.000000  0.000000  7520.075911  0.000000  32150.400000
C  42  176593.392374  0.980229  T  38  160956.000000  3.166453  0.000000  33381.800386  0.000000  32272.800000
T  51  200246.400000  1.117042  G  56  2235.283189  0.025253  0.000000  0.000000  72.105909  36760.800000
A  63  254182.366631  1.385483  C  62  205683.246997  2.323694  29718.126161  34298.882815  0.000000  0.000000
G  73  105382.786478  0.539738  N  -1  -1.000000  -1.000000  577.424731  0.000000  23001.785075  979.200000
G  86  366874.866645  2.011264  T  84  74949.600000  0.602140  384.949821  0.000000  40415.362177  15626.400000
A  98  182812.669867  0.889737  G  99  46400.152651  0.258582  29063.711465  0.000000  11032.204127  0.000000
A  108  126071.066290  0.621190  N  -1  -1.000000  -1.000000  26407.557702  8070.325368  1333.959323  0.000000
C  114  328792.392158  1.683844  C  125  102236.349096  0.454531  14127.658421  45230.505359  2776.077509  2856.000000
C  130  103556.947792  0.519248  A  126  44230.734402  0.196645  5389.297490  34739.082380  360.529547  3345.600000
C  139  243723.826118  1.298708  A  142  178770.696749  0.856084  18477.591395  44753.622496  0.000000  13260.000000
A  153  180618.455888  0.864933  N  -1  -1.000000  -1.000000  28794.246591  953.765725  0.000000  2733.600000
T  162  253776.000000  1.212927  N  -1  -1.000000  -1.000000  384.949821  36.683297  180.264773  43084.800000
G  174  242924.808516  1.132099  N  -1  -1.000000  -1.000000  0.000000  0.000000  46219.887877  0.000000
C  183  278242.808716  1.303530  N  -1  -1.000000  -1.000000  0.000000  48018.435941  0.000000  0.000000
A  194  173111.934384  0.750249  C  193  26448.657229  0.114626  32451.269888  6382.893700  108.158864  0.000000
T  203  264832.800000  1.252976  N  -1  -1.000000  -1.000000  0.000000  1063.815617  216.317728  44186.400000
T  215  188414.400000  0.858125  N  -1  -1.000000  -1.000000  846.889606  0.000000  324.476592  40269.600000
G  228  241230.319647  1.068339  N  -1  -1.000000  -1.000000  0.000000  0.000000  45931.464240  0.000000
C  237  159352.242724  0.734196  N  -1  -1.000000  -1.000000  38.494982  33858.683249  0.000000  0.000000
G  251  135919.639078  0.610538  N  -1  -1.000000  -1.000000  0.000000  0.000000  29419.211005  244.800000
G  262  209647.931362  0.989641  N  -1  -1.000000  -1.000000  0.000000  36.683297  40775.891723  5875.200000
T  273  426400.800000  1.011926  N  -1  -1.000000  -1.000000  11471.504658  0.000000  0.000000  29906.400000
T  279  426400.800000  1.011926  A  277  197517.753019  0.937490  30334.045874  37233.546585  0.000000  33700.800000
C  281  271126.249073  1.305278  T  291  40555.200000  0.189947  19324.481001  50806.366522  0.000000  30885.600000
C  294  266577.520229  1.287792  A  302  185083.873809  0.871633  0.000000  51870.182139  0.000000  5140.800000
C  309  270869.465993  1.251996  N  -1  -1.000000  -1.000000  3002.608602  52090.281922  0.000000  244.800000
A  322  184852.903916  0.852038  N  -1  -1.000000  -1.000000  34876.453758  5869.327540  468.688411  979.200000
C  328  315733.138381  1.457694  N  -1  -1.000000  -1.000000  6351.672042  54071.179967  360.529547  0.000000
G  341  161985.925299  0.722997  N  -1  -1.000000  -1.000000  0.000000  0.000000  27147.874861  1428.000000
A  355  219498.387782  0.978543  N  -1  -1.000000  -1.000000  35838.828310  2347.731016  0.000000  0.000000
T  362  248308.800000  1.067218  N  -1  -1.000000  -1.000000  3310.568458  0.000000  2271.336144  46960.800000
A  374  153633.473455  0.649516  N  -1  -1.000000  -1.000000  30026.086017  2017.581342  0.000000  0.000000
T  381  248472.000000  1.077602  N  -1  -1.000000  -1.000000  692.909677  440.199566  0.000000  45818.400000
T  393  177643.200000  0.758816  N  -1  -1.000000  -1.000000  384.949821  843.715834  0.000000  39168.000000
C  407  146989.971592  0.653994  T  404  139005.600000  0.618469  0.000000  19808.980449  0.000000  23623.200000
T  415  156223.200000  0.734136  C  417  40608.409921  0.201697  0.000000  12068.804755  144.211819  35740.800000
T  426  187516.800000  0.931371  N  -1  -1.000000  -1.000000  0.000000  0.000000  288.423637  36801.600000
G  440  212460.061826  1.053867  N  -1  -1.000000  -1.000000  0.000000  0.000000  47770.164928  0.000000
A  450  161216.984923  0.842862  N  -1  -1.000000  -1.000000  34453.008956  0.000000  0.000000  0.000000
C  458  291742.262059  1.525878  N  -1  -1.000000  -1.000000  38.494982  56969.160440  0.000000  0.000000
A  467  175806.583129  0.886030  N  -1  -1.000000  -1.000000  33259.664511  0.000000  360.529547  2080.800000
C  476  301903.535363  1.579237  N  -1  -1.000000  -1.000000  0.000000  57849.559571  0.000000  0.000000
A  486  174420.763775  0.846713  N  -1  -1.000000  -1.000000  32913.209673  0.000000  288.423637  2162.400000
A  496  133269.627938  0.671071  N  -1  -1.000000  -1.000000  29217.691394  0.000000  0.000000  0.000000
A  508  156328.122200  0.805172  N  -1  -1.000000  -1.000000  33798.594260  0.000000  0.000000  0.000000
C  516  350985.786921  1.799108  N  -1  -1.000000  -1.000000  0.000000  57959.609462  0.000000  0.000000
A  527  186469.693163  0.869059  N  -1  -1.000000  -1.000000  36108.293185  0.000000  468.688411  2407.200000
G  537  247503.533758  1.154076  N  -1  -1.000000  -1.000000  0.000000  0.000000  47481.741290  1183.200000
A  552  197440.763054  0.905838  N  -1  -1.000000  -1.000000  37994.547306  2237.681125  0.000000  0.000000
T  559  253245.600000  1.142872  N  -1  -1.000000  -1.000000  1462.809319  0.000000  252.370683  49694.400000
A  569  116909.260557  0.536928  N  -1  -1.000000  -1.000000  25599.163079  0.000000  0.000000  0.000000
A  579  158791.801053  0.749557  N  -1  -1.000000  -1.000000  33991.069171  0.000000  0.000000  0.000000
C  589  305755.281562  1.547842  N  -1  -1.000000  -1.000000  0.000000  58693.275405  0.000000  0.000000
A  599  195862.468789  0.929712  N  -1  -1.000000  -1.000000  36493.243006  0.000000  360.529547  2448.000000
C  609  299042.238188  1.378524  N  -1  -1.000000  -1.000000  0.000000  58032.976057  0.000000  285.600000
T  622  326971.200000  1.414231  N  -1  -1.000000  -1.000000  0.000000  0.000000  973.429776  55039.200000
A  632  157867.921483  0.689985  N  -1  -1.000000  -1.000000  35761.838346  0.000000  0.000000  0.000000
A  643  177076.917538  0.783738  N  -1  -1.000000  -1.000000  34876.453758  1870.848154  0.000000  122.400000
T  653  272421.600000  1.244523  N  -1  -1.000000  -1.000000  0.000000  0.000000  288.423637  52632.000000
A  663  153671.968437  0.678780  N  -1  -1.000000  -1.000000  33375.149458  0.000000  144.211819  0.000000
G  675  204167.882254  0.943313  N  -1  -1.000000  -1.000000  0.000000  256.783080  39730.356038  0.000000
T  686  144595.200000  0.642180  N  -1  -1.000000  -1.000000  0.000000  0.000000  144.211819  31824.000000
A  696  98624.144072  0.440792  N  -1  -1.000000  -1.000000  22596.554477  0.000000  72.105909  0.000000
A  706  169647.385997  0.835577  N  -1  -1.000000  -1.000000  33375.149458  770.349240  0.000000  0.000000
T  717  270993.600000  1.352205  N  -1  -1.000000  -1.000000  0.000000  0.000000  360.529547  51938.400000
A  726  145857.487076  0.738131  N  -1  -1.000000  -1.000000  31257.925444  0.000000  0.000000  0.000000
A  737  146896.851592  0.818401  C  741  13095.937075  0.073410  33606.119350  770.349240  0.000000  204.000000
T  749  237782.400000  1.332896  N  -1  -1.000000  -1.000000  0.000000  0.000000  468.688411  53366.400000
A  758  168685.011446  0.914451  N  -1  -1.000000  -1.000000  33298.159493  36.683297  0.000000  0.000000
C  768  329049.175238  1.890086  N  -1  -1.000000  -1.000000  0.000000  58693.275405  0.000000  2570.400000
A  779  207795.913232  1.084361  T  776  41697.600000  0.217594  40727.691034  0.000000  685.006139  6038.400000
C  788  322886.381321  1.681764  N  -1  -1.000000  -1.000000  0.000000  58693.275405  0.000000  1795.200000
A  799  179540.596390  0.855681  C  803  25788.357881  0.118342  38379.497127  1504.015182  685.006139  2815.200000
T  811  302164.800000  1.386627  N  -1  -1.000000  -1.000000  0.000000  36.683297  216.317728  58588.800000
A  821  156058.657326  0.675096  N  -1  -1.000000  -1.000000  34453.008956  0.000000  0.000000  0.000000
A  832  169300.931159  0.770700  N  -1  -1.000000  -1.000000  38264.012181  0.000000  0.000000  0.000000
C  842  309717.077652  1.395021  N  -1  -1.000000  -1.000000  0.000000  58693.275405  0.000000  0.000000
A  853  217073.203912  0.910931  N  -1  -1.000000  -1.000000  41305.115765  0.000000  1153.694549  1509.600000
G  866  156289.558462  0.661607  N  -1  -1.000000  -1.000000  0.000000  0.000000  30897.382146  0.000000
A  878  218574.508213  0.930153  N  -1  -1.000000  -1.000000  41382.105729  0.000000  0.000000  0.000000
G  888  154775.334366  0.691146  N  -1  -1.000000  -1.000000  0.000000  0.000000  29779.740551  0.000000
A  901  180079.526139  0.823642  N  -1  -1.000000  -1.000000  39418.861643  0.000000  108.158864  0.000000
A  910  166837.252306  0.816399  N  -1  -1.000000  -1.000000  36685.717916  0.000000  0.000000  0.000000
A  921  163411.198902  0.804636  N  -1  -1.000000  -1.000000  36993.677773  0.000000  72.105909  0.000000
A  931  175960.563057  0.929966  N  -1  -1.000000  -1.000000  38417.992109  0.000000  36.052955  0.000000
G  942  292641.832995  1.530538  N  -1  -1.000000  -1.000000  0.000000  256.783080  56098.397455  612.000000
T  953  132192.000000  0.649477  N  -1  -1.000000  -1.000000  0.000000  403.516268  504.741365  29335.200000
T  965  142351.200000  0.766221  N  -1  -1.000000  -1.000000  0.000000  1320.598697  540.794320  32436.000000
A  973  140121.734747  0.785826  N  -1  -1.000000  -1.000000  31796.855193  476.882863  0.000000  0.000000
C  982  328608.975673  1.859758  N  -1  -1.000000  -1.000000  0.000000  58693.275405  0.000000  0.000000
C  995  303847.750111  1.618812  N  -1  -1.000000  -1.000000  0.000000  58693.275405  180.264773  734.400000
A  1004  215186.949790  1.062100  N  -1  -1.000000  -1.000000  41998.025442  0.000000  721.059093  3019.200000
C  1014  315182.888924  1.529153  N  -1  -1.000000  -1.000000  0.000000  58693.275405  0.000000  0.000000
A  1025  194900.094238  0.882098  N  -1  -1.000000  -1.000000  43691.804653  0.000000  468.688411  2040.000000
C  1035  363751.574321  1.623171  N  -1  -1.000000  -1.000000  0.000000  58693.275405  0.000000  408.000000
T  1050  339864.000000  1.399317  N  -1  -1.000000  -1.000000  0.000000  0.000000  1189.747504  64300.800000
A  1059  202637.585634  0.818405  N  -1  -1.000000  -1.000000  39919.296410  0.000000  0.000000  0.000000
A  1070  168338.556607  0.661071  N  -1  -1.000000  -1.000000  36801.202862  220.099783  0.000000  408.000000
T  1082  233743.200000  0.908644  N  -1  -1.000000  -1.000000  0.000000  220.099783  432.635456  50673.600000
T  1095  216321.600000  0.811390  N  -1  -1.000000  -1.000000  0.000000  0.000000  576.847275  43044.000000
A  1102  205293.739397  0.803884  N  -1  -1.000000  -1.000000  39495.851607  0.000000  0.000000  571.200000
A  1114  193706.749793  0.788959  N  -1  -1.000000  -1.000000  43499.329743  0.000000  0.000000  0.000000
A  1125  209104.742623  0.859191  N  -1  -1.000000  -1.000000  40766.186016  0.000000  0.000000  0.000000
C  1135  330296.407341  1.419005  N  -1  -1.000000  -1.000000  0.000000  58693.275405  0.000000  40.800000
T  1149  322972.800000  1.311267  N  -1  -1.000000  -1.000000  0.000000  0.000000  901.323867  62668.800000
A  1156  183659.559472  0.758210  N  -1  -1.000000  -1.000000  40073.276338  0.000000  0.000000  1876.800000
A  1168  212299.826135  0.936861  N  -1  -1.000000  -1.000000  41844.045514  0.000000  0.000000  0.000000
A  1180  177962.302125  0.781998  N  -1  -1.000000  -1.000000  40612.206087  0.000000  0.000000  0.000000
A  1190  174536.248721  0.763714  N  -1  -1.000000  -1.000000  38879.931894  586.932754  0.000000  122.400000
T  1202  244188.000000  1.096905  N  -1  -1.000000  -1.000000  0.000000  36.683297  108.158864  47124.000000
C  1212  161443.190660  0.716245  N  -1  -1.000000  -1.000000  0.000000  35032.548757  0.000000  0.000000
C  1224  307516.079824  1.391369  N  -1  -1.000000  -1.000000  0.000000  58693.275405  72.105909  612.000000
C  1235  225932.427011  0.972179  N  -1  -1.000000  -1.000000  0.000000  44973.722279  432.635456  2162.400000
C  1246  241339.411805  1.031010  N  -1  -1.000000  -1.000000  0.000000  46954.620324  216.317728  1346.400000
A  1256  224579.725416  0.997312  N  -1  -1.000000  -1.000000  43499.329743  0.000000  468.688411  2162.400000
A  1266  181157.385637  0.841240  N  -1  -1.000000  -1.000000  39110.901787  0.000000  0.000000  0.000000
A  1278  184775.913952  0.859041  N  -1  -1.000000  -1.000000  41805.550532  0.000000  0.000000  0.000000
C  1287  332827.554842  1.567405  N  -1  -1.000000  -1.000000  0.000000  58693.275405  0.000000  0.000000
G  1302  159426.165517  0.699761  N  -1  -1.000000  -1.000000  0.000000  0.000000  31113.699874  0.000000
A  1311  288904.840461  1.276541  N  -1  -1.000000  -1.000000  49427.556982  0.000000  0.000000  0.000000
G  1323  223564.371862  0.968691  N  -1  -1.000000  -1.000000  0.000000  0.000000  47409.635381  367.200000
A  1335  248562.099248  1.048775  N  -1  -1.000000  -1.000000  46193.978488  0.000000  108.158864  0.000000
A  1345  185237.853737  0.801524  N  -1  -1.000000  -1.000000  41305.115765  0.000000  0.000000  612.000000
A  1356  236821.129715  1.043092  N  -1  -1.000000  -1.000000  45000.634044  0.000000  0.000000  0.000000
G  1368  176479.213073  0.778863  N  -1  -1.000000  -1.000000  0.000000  0.000000  33565.300791  81.600000
A  1379  305650.157663  1.378195  N  -1  -1.000000  -1.000000  50312.941570  0.000000  0.000000  0.000000
G  1391  213109.015010  0.909848  T  1389  22684.800000  0.096850  0.000000  0.000000  41641.162635  4161.600000
C  1400  307332.663338  1.296444  N  -1  -1.000000  -1.000000  0.000000  58693.275405  0.000000  0.000000
A  1411  159869.660551  0.681722  N  -1  -1.000000  -1.000000  36146.788167  0.000000  612.900229  1876.800000
A  1421  158868.791017  0.677325  N  -1  -1.000000  -1.000000  35646.353400  0.000000  0.000000  0.000000
A  1433  199596.482050  0.900911  N  -1  -1.000000  -1.000000  43691.804653  0.000000  0.000000  0.000000
A  1445  169108.456248  0.771647  N  -1  -1.000000  -1.000000  38110.032253  0.000000  0.000000  40.800000
G  1457  176298.948300  0.834720  N  -1  -1.000000  -1.000000  0.000000  0.000000  34106.095111  0.000000
A  1468  298490.090997  1.419263  N  -1  -1.000000  -1.000000  49889.496767  0.000000  0.000000  0.000000
A  1478  174536.248721  0.806245  N  -1  -1.000000  -1.000000  39880.801428  0.000000  0.000000  1958.400000
A  1489  207103.003555  0.957542  N  -1  -1.000000  -1.000000  40727.691034  256.783080  0.000000  775.200000
T  1501  257856.000000  1.249113  N  -1  -1.000000  -1.000000  0.000000  183.416486  108.158864  49123.200000
T  1513  188904.000000  0.895678  N  -1  -1.000000  -1.000000  0.000000  0.000000  0.000000  40351.200000
A  1520  200597.351584  1.007707  C  1526  17938.132296  0.088306  43460.834761  36.683297  0.000000  3060.000000
T  1534  363568.800000  1.789781  N  -1  -1.000000  -1.000000  0.000000  0.000000  468.688411  65280.000000
C  1545  189615.962855  0.847992  N  -1  -1.000000  -1.000000  0.000000  36940.080208  0.000000  0.000000
A  1554  247484.239750  1.111750  N  -1  -1.000000  -1.000000  48349.697484  0.000000  0.000000  2080.800000
A  1566  184275.479185  0.799649  N  -1  -1.000000  -1.000000  41574.580639  0.000000  0.000000  81.600000
C  1577  324647.179583  1.403921  T  1585  15871.200000  0.067867  0.000000  58693.275405  0.000000  0.000000
G  1592  182247.685819  0.779306  N  -1  -1.000000  -1.000000  0.000000  0.000000  34718.995340  40.800000
C  1601  298565.355325  1.272495  N  -1  -1.000000  -1.000000  0.000000  58693.275405  0.000000  0.000000
A  1612  213185.210722  0.874512  N  -1  -1.000000  -1.000000  40496.721141  0.000000  360.529547  1754.400000
G  1626  83174.166406  0.347560  N  -1  -1.000000  -1.000000  0.000000  0.000000  18675.430515  0.000000
A  1636  261534.908207  1.143391  N  -1  -1.000000  -1.000000  47502.807879  0.000000  0.000000  0.000000
A  1647  213416.180615  0.908812  N  -1  -1.000000  -1.000000  47002.373112  0.000000  0.000000  408.000000
A  1658  191666.515743  0.871946  N  -1  -1.000000  -1.000000  40843.175980  73.366594  0.000000  244.800000
C  1668  441410.114341  2.006230  T  1676  29335.200000  0.122530  0.000000  58693.275405  0.000000  408.000000
A  1678  225734.574878  0.942870  C  1684  12985.887183  0.053317  48426.687448  0.000000  1189.747504  6242.400000
T  1692  356673.600000  1.464429  N  -1  -1.000000  -1.000000  230.969892  0.000000  648.953184  65280.000000
G  1704  303854.301895  1.231372  N  -1  -1.000000  -1.000000  0.000000  476.882863  57684.727460  0.000000
T  1715  214812.000000  0.829641  N  -1  -1.000000  -1.000000  0.000000  0.000000  0.000000  45655.200000
T  1728  149613.600000  0.597150  N  -1  -1.000000  -1.000000  0.000000  73.366594  0.000000  32354.400000
T  1741  172747.200000  0.707432  N  -1  -1.000000  -1.000000  76.989964  0.000000  108.158864  34068.000000
G  1754  301438.753933  1.190769  N  -1  -1.000000  -1.000000  0.000000  0.000000  52673.366762  0.000000
C  1761  221897.264327  0.862955  N  -1  -1.000000  -1.000000  0.000000  41892.325320  1550.277050  0.000000
G  1778  180228.720358  0.698602  N  -1  -1.000000  -1.000000  500.434767  0.000000  35620.319207  0.000000
G  1789  342611.228158  1.333943  N  -1  -1.000000  -1.000000  0.000000  36.683297  57684.727460  0.000000
T  1801  109303.200000  0.442593  N  -1  -1.000000  -1.000000  384.949821  0.000000  0.000000  21134.400000
G  1813  311064.892828  1.321892  N  -1  -1.000000  -1.000000  384.949821  0.000000  57684.727460  0.000000
G  1825  255290.971965  1.106319  N  -1  -1.000000  -1.000000  0.000000  0.000000  49068.071296  0.000000
C  1833  190166.212312  0.841813  N  -1  -1.000000  -1.000000  0.000000  36719.980425  216.317728  0.000000
C  1847  292255.828219  1.308006  N  -1  -1.000000  -1.000000  0.000000  58693.275405  0.000000  163.200000
A  1856  218728.488141  0.920186  T  1855  25581.600000  0.107621  41805.550532  36.683297  0.000000  5059.200000
T  1870  374870.400000  1.547143  N  -1  -1.000000  -1.000000  0.000000  0.000000  72.105909  65280.000000
A  1880  232586.681687  0.931682  N  -1  -1.000000  -1.000000  45231.603936  0.000000  0.000000  0.000000
A  1891  195054.074166  0.778005  N  -1  -1.000000  -1.000000  38148.527235  110.049891  0.000000  652.800000
T  1904  260752.800000  1.033941  N  -1  -1.000000  -1.000000  0.000000  36.683297  0.000000  48960.000000
C  1915  201611.401016  0.826251  N  -1  -1.000000  -1.000000  0.000000  38590.828579  0.000000  0.000000
G  1930  154090.328227  0.608480  N  -1  -1.000000  -1.000000  307.959857  0.000000  29563.422823  0.000000
G  1942  229188.632789  0.964839  N  -1  -1.000000  -1.000000  0.000000  220.099783  44381.187190  0.000000
T  1953  110935.200000  0.472204  N  -1  -1.000000  -1.000000  0.000000  110.049891  0.000000  21338.400000
T  1966  190454.400000  0.838979  N  -1  -1.000000  -1.000000  384.949821  0.000000  216.317728  36924.000000
G  1978  298698.729379  1.377589  N  -1  -1.000000  -1.000000  0.000000  660.299348  57288.144959  0.000000
T  1988  164791.200000  0.732978  N  -1  -1.000000  -1.000000  0.000000  0.000000  0.000000  31212.000000
A  1998  132846.183135  0.651794  C  2002  15737.134468  0.081185  25483.678133  696.982645  0.000000  0.000000
T  2010  327991.200000  1.692052  N  -1  -1.000000  -1.000000  0.000000  0.000000  685.006139  61771.200000
G  2023  260518.650391  1.257718  N  -1  -1.000000  -1.000000  76.989964  0.000000  49717.024480  0.000000
G  2035  313083.858289  1.511660  N  -1  -1.000000  -1.000000  38.494982  0.000000  57684.727460  0.000000
G  2048  202833.922931  0.929323  N  -1  -1.000000  -1.000000  153.979928  0.000000  39477.985355  0.000000
A  2059  303070.993864  1.358245  N  -1  -1.000000  -1.000000  56472.138702  843.715834  0.000000  0.000000
T  2071  293474.400000  1.273084  N  -1  -1.000000  -1.000000  76.989964  0.000000  180.264773  50918.400000
G  2084  268558.459281  1.079518  N  -1  -1.000000  -1.000000  76.989964  0.000000  46508.311515  0.000000
A  2094  342643.835435  1.335392  N  -1  -1.000000  -1.000000  57780.968092  0.000000  0.000000  0.000000
G  2107  234993.158490  0.900422  N  -1  -1.000000  -1.000000  115.484946  0.000000  45967.517195  0.000000
G  2120  305368.525991  1.139429  N  -1  -1.000000  -1.000000  269.464875  0.000000  57684.727460  0.000000
A  2131  273737.817524  0.959629  N  -1  -1.000000  -1.000000  51891.235835  0.000000  0.000000  0.000000
A  2142  222885.946205  0.796509  C  2146  15627.084577  0.056607  42613.945155  807.032537  0.000000  489.600000
T  2154  255571.200000  0.925764  N  -1  -1.000000  -1.000000  0.000000  0.000000  0.000000  48470.400000
C  2164  165808.503019  0.613393  N  -1  -1.000000  -1.000000  0.000000  31437.585639  0.000000  0.000000
T  2179  313588.800000  1.176202  N  -1  -1.000000  -1.000000  0.000000  36.683297  0.000000  54508.800000
G  2192  242960.861470  0.907712  N  -1  -1.000000  -1.000000  0.000000  403.516268  42181.956955  0.000000
C  2199  153592.965075  0.584867  N  -1  -1.000000  -1.000000  0.000000  29896.887159  1370.012277  0.000000
C  2212  342988.828147  1.365863  N  -1  -1.000000  -1.000000  0.000000  57482.726600  0.000000  163.200000
A  2224  180579.960906  0.719013  T  2221  18278.400000  0.072779  34491.503938  0.000000  216.317728  2121.600000
G  2236  108988.081945  0.443567  N  -1  -1.000000  -1.000000  0.000000  73.366594  24588.115080  0.000000
G  2248  325341.862874  1.439118  N  -1  -1.000000  -1.000000  0.000000  0.000000  57684.727460  0.000000
G  2260  220788.294353  0.954840  N  -1  -1.000000  -1.000000  0.000000  0.000000  43371.704459  40.800000
C  2270  244347.442170  1.057685  N  -1  -1.000000  -1.000000  0.000000  41855.642023  0.000000  40.800000
T  2286  352838.400000  1.534757  N  -1  -1.000000  -1.000000  0.000000  550.249457  36.052955  65280.000000
T  2298  185680.800000  0.746901  N  -1  -1.000000  -1.000000  0.000000  0.000000  0.000000  36067.200000
G  2310  301258.489160  1.277543  N  -1  -1.000000  -1.000000  0.000000  0.000000  52204.678351  0.000000
A  2320  223116.916097  0.923342  N  -1  -1.000000  -1.000000  36608.727952  0.000000  0.000000  0.000000
G  2332  160615.913021  0.646100  N  -1  -1.000000  -1.000000  0.000000  0.000000  31185.805783  0.000000
G  2345  349281.024770  1.516269  N  -1  -1.000000  -1.000000  38.494982  0.000000  57684.727460  0.000000
A  2357  278742.165193  1.127480  N  -1  -1.000000  -1.000000  47656.787807  0.000000  0.000000  0.000000
G  2369  220968.559126  0.836365  N  -1  -1.000000  -1.000000  0.000000  0.000000  37999.814214  0.000000
A  2381  353730.390272  1.393936  N  -1  -1.000000  -1.000000  59282.272393  0.000000  0.000000  0.000000
G  2392  262321.298124  0.982263  N  -1  -1.000000  -1.000000  0.000000  0.000000  49320.441978  408.000000
G  2405  305837.214402  1.137553  N  -1  -1.000000  -1.000000  38.494982  0.000000  57684.727460  0.000000
A  2416  260649.523619  0.986728  C  2421  15993.917548  0.058876  48542.172395  476.882863  0.000000  0.000000
T  2428  281560.800000  1.036476  N  -1  -1.000000  -1.000000  0.000000  110.049891  0.000000  48715.200000
C  2439  170980.847914  0.634008  N  -1  -1.000000  -1.000000  0.000000  29126.537920  0.000000  0.000000
T  2453  274747.200000  1.038864  N  -1  -1.000000  -1.000000  0.000000  0.000000  0.000000  47205.600000
G  2466  229116.526880  0.830488  N  -1  -1.000000  -1.000000  0.000000  0.000000  39838.514902  0.000000
G  2477  232217.080981  0.880059  N  -1  -1.000000  -1.000000  38.494982  0.000000  38468.502625  0.000000
A  2489  210028.622192  0.810255  N  -1  -1.000000  -1.000000  38456.487091  0.000000  0.000000  0.000000
A  2500  165181.968077  0.639945  C  2506  14893.418634  0.062247  35145.918633  183.416486  0.000000  326.400000
T  2513  285885.600000  1.194854  N  -1  -1.000000  -1.000000  0.000000  110.049891  0.000000  49449.600000
C  2523  181655.687378  0.751822  N  -1  -1.000000  -1.000000  0.000000  30153.670239  0.000000  0.000000
T  2537  264751.200000  1.155098  N  -1  -1.000000  -1.000000  0.000000  0.000000  0.000000  50102.400000
C  2547  131399.570313  0.572266  N  -1  -1.000000  -1.000000  0.000000  21606.462008  0.000000  0.000000
G  2562  126906.400412  0.591372  N  -1  -1.000000  -1.000000  0.000000  0.000000  24335.744397  0.000000
G  2573  160579.860067  0.763978  N  -1  -1.000000  -1.000000  0.000000  0.000000  30104.217143  0.000000
G  2585  173739.188518  0.874062  N  -1  -1.000000  -1.000000  76.989964  0.000000  28806.310775  0.000000
A  2598  265153.436521  1.372185  N  -1  -1.000000  -1.000000  50389.931534  0.000000  0.000000  0.000000
A  2609  176691.967717  0.899067  N  -1  -1.000000  -1.000000  34337.524009  110.049891  0.000000  244.800000
T  2621  286742.400000  1.484216  N  -1  -1.000000  -1.000000  0.000000  0.000000  0.000000  49000.800000
C  2631  161333.140769  0.785648  N  -1  -1.000000  -1.000000  0.000000  26558.707121  0.000000  0.000000
T  2645  289843.200000  1.502593  N  -1  -1.000000  -1.000000  0.000000  0.000000  0.000000  48307.200000
C  2656  148970.869637  0.731274  N  -1  -1.000000  -1.000000  0.000000  25494.891504  0.000000  0.000000
A  2666  243326.781686  1.266430  N  -1  -1.000000  -1.000000  44846.654115  0.000000  0.000000  163.200000
A  2678  172380.529725  0.847792  N  -1  -1.000000  -1.000000  32374.279924  0.000000  0.000000  0.000000
C  2688  274977.995272  1.322797  N  -1  -1.000000  -1.000000  0.000000  46881.253730  72.105909  0.000000
G  2703  139272.563861  0.635032  N  -1  -1.000000  -1.000000  538.929749  0.000000  26426.815768  0.000000
G  2715  236110.800085  1.093767  N  -1  -1.000000  -1.000000  500.434767  0.000000  39514.038310  0.000000
A  2728  199288.522194  0.935781  N  -1  -1.000000  -1.000000  34337.524009  256.783080  0.000000  0.000000
T  2739  275359.200000  1.279403  N  -1  -1.000000  -1.000000  0.000000  0.000000  721.059093  46430.400000
A  2749  137581.065930  0.642643  N  -1  -1.000000  -1.000000  25599.163079  0.000000  0.000000  0.000000
A  2760  228275.243695  1.078239  N  -1  -1.000000  -1.000000  37263.142647  0.000000  0.000000  0.000000
T  2774  242923.200000  1.181795  N  -1  -1.000000  -1.000000  0.000000  146.733189  180.264773  45777.600000
C  2785  152382.416270  0.708922  N  -1  -1.000000  -1.000000  0.000000  28869.754840  0.000000  0.000000
C  2798  265880.537584  1.291590  N  -1  -1.000000  -1.000000  0.000000  45597.338330  0.000000  40.800000
C  2810  187121.498650  0.869503  N  -1  -1.000000  -1.000000  0.000000  35326.015134  0.000000  1020.000000
T  2824  364956.000000  1.768031  N  -1  -1.000000  -1.000000  0.000000  0.000000  468.688411  62016.000000
C  2834  151318.600653  0.660815  N  -1  -1.000000  -1.000000  0.000000  25054.691938  0.000000  0.000000
G  2848  113386.542413  0.514205  N  -1  -1.000000  -1.000000  153.979928  0.000000  18819.642334  0.000000
A  2860  232663.671652  1.097893  N  -1  -1.000000  -1.000000  39457.356625  0.000000  0.000000  0.000000
C  2869  242256.494233  1.166664  N  -1  -1.000000  -1.000000  0.000000  41635.542240  0.000000  0.000000
C  2883  336972.767418  1.544922  N  -1  -1.000000  -1.000000  0.000000  56565.644171  0.000000  163.200000
T  2896  345576.000000  1.509157  N  -1  -1.000000  -1.000000  0.000000  0.000000  432.635456  56630.400000
C  2908  148127.153803  0.619127  N  -1  -1.000000  -1.000000  0.000000  24871.275453  0.000000  0.000000
T  2921  341659.200000  1.430578  N  -1  -1.000000  -1.000000  0.000000  0.000000  72.105909  58303.200000
T  2933  217912.800000  0.884373  N  -1  -1.000000  -1.000000  0.000000  0.000000  0.000000  35414.400000
C  2944  155427.129931  0.622997  N  -1  -1.000000  -1.000000  0.000000  25604.941395  0.000000  0.000000
A  2955  258301.329712  1.130273  N  -1  -1.000000  -1.000000  42960.399994  0.000000  0.000000  285.600000
G  2967  128096.147916  0.535456  N  -1  -1.000000  -1.000000  0.000000  0.000000  21559.666888  0.000000
C  2978  140313.611515  0.582942  N  -1  -1.000000  -1.000000  0.000000  26558.707121  0.000000  0.000000
G  2993  152684.262996  0.659645  N  -1  -1.000000  -1.000000  0.000000  0.000000  25561.544856  0.000000
A  3004  265076.446557  1.191317  N  -1  -1.000000  -1.000000  44230.734402  36.683297  0.000000  0.000000
T  3016  231703.200000  1.076101  N  -1  -1.000000  -1.000000  0.000000  0.000000  0.000000  39494.400000
C  3027  187048.132056  0.917217  N  -1  -1.000000  -1.000000  0.000000  31584.318827  0.000000  0.000000
T  3041  288986.400000  1.390546  N  -1  -1.000000  -1.000000  0.000000  0.000000  0.000000  49245.600000
C  3051  143578.424959  0.708837  N  -1  -1.000000  -1.000000  0.000000  26925.540092  0.000000  0.000000
A  3063  245097.550861  1.256128  N  -1  -1.000000  -1.000000  41728.560568  0.000000  36.052955  81.600000
A  3075  174266.783846  0.853878  N  -1  -1.000000  -1.000000  33567.624368  0.000000  108.158864  0.000000
G  3085  172261.017377  0.880297  N  -1  -1.000000  -1.000000  38.494982  0.000000  32519.765106  0.000000
G  3097  364783.795275  1.822993  N  -1  -1.000000  -1.000000  423.444803  0.000000  57684.727460  0.000000
A  3112  210990.996744  0.948067  N  -1  -1.000000  -1.000000  35723.343364  550.249457  0.000000  0.000000
T  3123  252919.200000  1.107453  N  -1  -1.000000  -1.000000  0.000000  0.000000  648.953184  42391.200000
G  3135  221653.565265  0.975744  N  -1  -1.000000  -1.000000  76.989964  0.000000  36161.113526  0.000000
G  3148  257201.778562  1.137263  N  -1  -1.000000  -1.000000  153.979928  0.000000  42650.645366  0.000000
A  3161  230854.407494  0.990052  N  -1  -1.000000  -1.000000  34760.968812  0.000000  0.000000  0.000000
G  3173  159750.642109  0.702631  N  -1  -1.000000  -1.000000  0.000000  36.683297  26967.610088  0.000000
T  3185  147696.000000  0.645023  N  -1  -1.000000  -1.000000  0.000000  73.366594  0.000000  24112.800000
T  3198  132844.800000  0.605939  N  -1  -1.000000  -1.000000  0.000000  0.000000  0.000000  22154.400000
C  3208  164341.171133  0.764038  N  -1  -1.000000  -1.000000  0.000000  24871.275453  0.000000  0.000000
A  3220  227389.859107  1.061064  N  -1  -1.000000  -1.000000  38456.487091  0.000000  0.000000  285.600000
A  3232  146396.416825  0.729923  N  -1  -1.000000  -1.000000  27485.417200  0.000000  0.000000  0.000000
G  3244  198327.303598  1.021754  N  -1  -1.000000  -1.000000  0.000000  0.000000  30572.905554  0.000000
A  3257  307959.856587  1.632478  N  -1  -1.000000  -1.000000  56279.663791  0.000000  0.000000  0.000000
A  3269  154441.868078  0.782871  N  -1  -1.000000  -1.000000  28755.751609  0.000000  0.000000  0.000000
G  3280  133431.985206  0.713539  N  -1  -1.000000  -1.000000  0.000000  0.000000  21739.931661  0.000000
C  3291  209938.509464  1.184367  N  -1  -1.000000  -1.000000  0.000000  35289.331837  0.000000  0.000000
G  3307  139885.464090  0.767434  N  -1  -1.000000  -1.000000  0.000000  440.199566  23506.526440  0.000000
C  3315  265843.854287  1.464739  N  -1  -1.000000  -1.000000  0.000000  40755.143109  576.847275  0.000000
A  3329  182774.174884  0.938287  N  -1  -1.000000  -1.000000  30911.470605  0.000000  0.000000  0.000000
A  3340  121682.638334  0.618813  N  -1  -1.000000  -1.000000  22712.039423  0.000000  0.000000  0.000000
T  3352  197268.000000  1.060192  N  -1  -1.000000  -1.000000  0.000000  0.000000  0.000000  32395.200000
C  3363  161993.440117  0.847444  N  -1  -1.000000  -1.000000  0.000000  26852.173498  0.000000  0.000000
G  3379  99217.731231  0.529099  N  -1  -1.000000  -1.000000  0.000000  0.000000  16728.570963  0.000000
A  3390  200866.816459  1.205338  N  -1  -1.000000  -1.000000  34029.564153  146.733189  0.000000  0.000000
T  3401  197431.200000  1.152612  N  -1  -1.000000  -1.000000  0.000000  0.000000  108.158864  33537.600000
C  3412  194311.424887  1.093541  N  -1  -1.000000  -1.000000  0.000000  29786.837268  0.000000  0.000000
G  3427  144103.659786  0.818178  N  -1  -1.000000  -1.000000  153.979928  0.000000  24119.426669  0.000000
G  3439  154090.328227  0.872789  N  -1  -1.000000  -1.000000  115.484946  0.000000  25128.909400  0.000000
C  3448  97064.004201  0.586937  N  -1  -1.000000  -1.000000  0.000000  15993.917548  504.741365  0.000000
C  3462  313788.923633  2.001168  N  -1  -1.000000  -1.000000  0.000000  50512.900145  0.000000  0.000000
A  3474  197671.732947  1.123048  N  -1  -1.000000  -1.000000  30103.075981  0.000000  144.211819  1224.000000
G  3486  144175.765695  0.818930  N  -1  -1.000000  -1.000000  0.000000  0.000000  23758.897123  0.000000
T  3499  108120.000000  0.620409  N  -1  -1.000000  -1.000000  0.000000  0.000000  0.000000  20400.000000
T  3512  145003.200000  0.827822  N  -1  -1.000000  -1.000000  0.000000  0.000000  0.000000  24235.200000
C  3522  120174.481391  0.708676  N  -1  -1.000000  -1.000000  0.000000  22413.494545  0.000000  0.000000
C  3534  272703.630850  1.684912  N  -1  -1.000000  -1.000000  0.000000  44937.038982  0.000000  122.400000
A  3545  214801.999969  1.265853  N  -1  -1.000000  -1.000000  34645.483866  36.683297  36.052955  1509.600000
T  3558  326767.200000  1.848655  N  -1  -1.000000  -1.000000  0.000000  0.000000  144.211819  54223.200000
T  3571  186904.800000  0.963292  N  -1  -1.000000  -1.000000  0.000000  0.000000  0.000000  30232.800000
G  3584  260230.226754  1.281852  N  -1  -1.000000  -1.000000  192.474910  0.000000  38901.138081  0.000000
T  3596  120482.400000  0.609558  N  -1  -1.000000  -1.000000  0.000000  0.000000  0.000000  18564.000000
C  3607  162837.155951  0.857325  N  -1  -1.000000  -1.000000  0.000000  24321.025996  0.000000  0.000000
T  3621  301471.200000  1.571779  N  -1  -1.000000  -1.000000  0.000000  0.000000  324.476592  45043.200000
G  3634  213757.968194  1.012411  N  -1  -1.000000  -1.000000  615.919713  0.000000  31834.758967  0.000000
A  3646  239631.263407  1.099160  N  -1  -1.000000  -1.000000  39726.821500  0.000000  0.000000  0.000000
G  3657  142986.018191  0.621790  N  -1  -1.000000  -1.000000  0.000000  0.000000  21848.090525  0.000000
C  3667  217715.368455  1.003357  N  -1  -1.000000  -1.000000  38.494982  35215.965243  0.000000  0.000000
C  3681  247869.038694  1.140790  N  -1  -1.000000  -1.000000  0.000000  41158.659378  0.000000  40.800000
C  3693  194348.108184  0.928170  N  -1  -1.000000  -1.000000  0.000000  35949.631185  0.000000  652.800000
T  3707  355572.000000  1.692129  N  -1  -1.000000  -1.000000  0.000000  0.000000  0.000000  53733.600000
C  3717  147797.004129  0.672823  N  -1  -1.000000  -1.000000  346.454839  22376.811248  0.000000  0.000000
A  3730  222039.056599  0.998384  N  -1  -1.000000  -1.000000  36993.677773  0.000000  0.000000  0.000000
G  3741  78018.593890  0.341709  N  -1  -1.000000  -1.000000  38.494982  0.000000  13267.487316  0.000000
A  3754  274392.232219  1.332173  N  -1  -1.000000  -1.000000  44846.654115  0.000000  0.000000  0.000000
A  3766  153056.048724  0.721837  N  -1  -1.000000  -1.000000  28447.791752  256.783080  0.000000  0.000000
T  3777  233824.800000  1.149698  N  -1  -1.000000  -1.000000  153.979928  0.000000  108.158864  34924.800000
G  3790  264123.945857  1.243151  N  -1  -1.000000  -1.000000  808.394624  0.000000  43768.286960  0.000000
C  3799  237927.865172  1.095916  N  -1  -1.000000  -1.000000  0.000000  35619.481511  648.953184  0.000000
T  3815  271850.400000  1.257926  N  -1  -1.000000  -1.000000  0.000000  0.000000  360.529547  45247.200000
G  3828  183725.856960  0.820717  N  -1  -1.000000  -1.000000  153.979928  0.000000  30861.329191  0.000000
T  3838  95635.200000  0.462731  N  -1  -1.000000  -1.000000  0.000000  0.000000  0.000000  15463.200000
T  3852  136884.000000  0.679462  N  -1  -1.000000  -1.000000  0.000000  0.000000  0.000000  20889.600000
C  3862  163864.288271  0.849285  N  -1  -1.000000  -1.000000  0.000000  25054.691938  0.000000  0.000000
G  3877  133287.773387  0.661384  N  -1  -1.000000  -1.000000  577.424731  36.683297  19865.178019  0.000000
C  3885  146696.505215  0.782724  N  -1  -1.000000  -1.000000  0.000000  22596.911031  1658.435914  0.000000
G  3900  151133.985945  0.809146  N  -1  -1.000000  -1.000000  1077.859498  0.000000  27436.298498  0.000000
G  3912  165843.591447  0.929028  N  -1  -1.000000  -1.000000  1039.364516  0.000000  26571.027586  0.000000
C  3922  92258.492277  0.546928  N  -1  -1.000000  -1.000000  461.939785  13499.453343  648.953184  0.000000
T  3939  279194.400000  1.811562  N  -1  -1.000000  -1.000000  0.000000  0.000000  180.264773  45818.400000
T  3951  145003.200000  0.936396  N  -1  -1.000000  -1.000000  153.979928  0.000000  0.000000  23296.800000
C  3961  115112.186388  0.762433  N  -1  -1.000000  -1.000000  500.434767  17204.466353  0.000000  40.800000
G  3975  65364.006803  0.427417  N  -1  -1.000000  -1.000000  1154.849462  0.000000  11861.422084  0.000000
G  3988  182644.268320  1.252912  N  -1  -1.000000  -1.000000  1039.364516  0.000000  27328.139634  0.000000
T  4000  101755.200000  0.689147  N  -1  -1.000000  -1.000000  500.434767  0.000000  0.000000  15667.200000
C  4011  175419.526866  1.213971  N  -1  -1.000000  -1.000000  269.464875  26338.607338  0.000000  0.000000
T  4025  266301.600000  1.806992  N  -1  -1.000000  -1.000000  153.979928  0.000000  0.000000  39943.200000
C  4034  91378.093146  0.575104  N  -1  -1.000000  -1.000000  808.394624  16690.900193  0.000000  652.800000
C  4047  207260.628773  1.368571  N  -1  -1.000000  -1.000000  384.949821  33858.683249  0.000000  0.000000
A  4059  210336.582049  1.290857  N  -1  -1.000000  -1.000000  30795.985659  0.000000  0.000000  0.000000
C  4068  236864.049556  1.517800  N  -1  -1.000000  -1.000000  1655.284229  35912.947888  0.000000  0.000000
G  4083  91394.240069  0.553088  N  -1  -1.000000  -1.000000  1501.304301  0.000000  14637.499593  0.000000
C  4093  279233.257738  1.714436  N  -1  -1.000000  -1.000000  692.909677  41855.642023  108.158864  0.000000
A  4107  160216.115389  0.869517  N  -1  -1.000000  -1.000000  24405.818635  183.416486  0.000000  0.000000
T  4119  265281.600000  1.457464  A  4125  20633.310391  0.104015  577.424731  0.000000  144.211819  40351.200000
G  4131  230594.698021  1.162456  N  -1  -1.000000  -1.000000  1693.779211  0.000000  34070.042156  0.000000
C  4142  270282.533239  1.325655  N  -1  -1.000000  -1.000000  500.434767  40718.459812  0.000000  0.000000
T  4157  247370.400000  1.210913  N  -1  -1.000000  -1.000000  0.000000  0.000000  180.264773  41289.600000
T  4169  144146.400000  0.655558  N  -1  -1.000000  -1.000000  461.939785  0.000000  0.000000  23827.200000
C  4181  95303.205939  0.446235  N  -1  -1.000000  -1.000000  346.454839  15810.501062  0.000000  0.000000
T  4193  239863.200000  1.187038  N  -1  -1.000000  -1.000000  0.000000  0.000000  0.000000  38719.200000
T  4206  206774.400000  1.021771  N  -1  -1.000000  -1.000000  307.959857  0.000000  0.000000  34884.000000
C  4217  76594.724403  0.358076  N  -1  -1.000000  -1.000000  923.879570  16764.266787  0.000000  0.000000
C  4229  263679.539756  1.361681  N  -1  -1.000000  -1.000000  38.494982  39251.127927  0.000000  0.000000
T  4241  296860.800000  1.455278  N  -1  -1.000000  -1.000000  0.000000  0.000000  757.112048  54712.800000
T  4254  230193.600000  1.111257  N  -1  -1.000000  -1.000000  0.000000  0.000000  144.211819  43533.600000
T  4266  161282.400000  0.778740  N  -1  -1.000000  -1.000000  692.909677  0.000000  108.158864  30477.600000
G  4278  183004.797867  0.932714  N  -1  -1.000000  -1.000000  1193.344444  0.000000  30933.435100  0.000000
C  4286  114708.670119  0.604461  N  -1  -1.000000  -1.000000  192.474910  21459.728820  648.953184  0.000000
C  4300  227289.709005  1.216582  N  -1  -1.000000  -1.000000  0.000000  36719.980425  0.000000  0.000000
T  4313  270381.600000  1.351738  N  -1  -1.000000  -1.000000  0.000000  0.000000  360.529547  44757.600000
T  4326  174991.200000  0.861699  N  -1  -1.000000  -1.000000  0.000000  0.000000  0.000000  32925.600000
T  4338  193596.000000  0.968471  N  -1  -1.000000  -1.000000  0.000000  0.000000  0.000000  32558.400000
A  4349  181927.285279  0.859775  N  -1  -1.000000  -1.000000  30834.480641  0.000000  0.000000  0.000000
T  4360  267770.400000  1.316319  N  -1  -1.000000  -1.000000  0.000000  0.000000  793.165003  45206.400000
G  4373  175433.677388  0.874917  N  -1  -1.000000  -1.000000  0.000000  0.000000  29563.422823  0.000000
T  4384  116443.200000  0.597027  N  -1  -1.000000  -1.000000  0.000000  696.982645  0.000000  22195.200000
T  4396  127214.400000  0.667601  N  -1  -1.000000  -1.000000  0.000000  0.000000  1297.906368  21093.600000
C  4407  159792.442290  0.863857  N  -1  -1.000000  -1.000000  0.000000  26852.173498  144.211819  0.000000
T  4419  267688.800000  1.412725  C  4426  71165.596428  0.367735  923.879570  0.000000  432.635456  45900.000000
C  4435  219366.116825  1.133535  N  -1  -1.000000  -1.000000  0.000000  41855.642023  72.105909  0.000000
G  4446  127807.724278  0.678304  N  -1  -1.000000  -1.000000  38.494982  19478.830775  25237.068264  122.400000
C  4447  93285.624597  0.507804  N  -1  -1.000000  -1.000000  0.000000  20689.379580  23903.108941  0.000000
C  4457  69514.848058  0.400263  N  -1  -1.000000  -1.000000  0.000000  12032.121458  0.000000  0.000000
A  4475  69213.977768  0.426111  N  -1  -1.000000  -1.000000  5466.287454  4695.462032  180.264773  0.000000
G  4491  66481.648398  0.466289  A  4491  34068.059135  0.238946  4388.427956  0.000000  5155.572517  0.000000
G  4505  35944.795798  0.272969  N  -1  -1.000000  -1.000000  230.969892  4952.245112  4398.460469  0.000000
C  4508  51723.448950  0.418369  N  -1  -1.000000  -1.000000  0.000000  6933.143157  3569.242512  0.000000
C  4525  271383.032153  2.337857  N  -1  -1.000000  -1.000000  0.000000  16030.600845  180.264773  40.800000
G  4542  133035.402705  1.045539  N  -1  -1.000000  -1.000000  538.929749  1467.331885  7787.438207  0.000000
C  4555  33858.683249  0.297592  N  -1  -1.000000  -1.000000  1231.839426  3631.646416  1694.488869  0.000000
A  4566  262189.322902  1.371949  N  -1  -1.000000  -1.000000  21711.169889  0.000000  0.000000  0.000000
A  4572  262189.322902  1.371949  N  -1  -1.000000  -1.000000  23481.939065  0.000000  0.000000  0.000000
N  4591  -1.000000  -1.000000  N  -1  -1.000000  -1.000000  0.000000  0.000000  0.000000  0.000000
N  4603  -1.000000  -1.000000  N  -1  -1.000000  -1.000000  0.000000  0.000000  0.000000  0.000000
N  4615  -1.000000  -1.000000  N  -1  -1.000000  -1.000000  38.494982  0.000000  0.000000  0.000000
N  4627  -1.000000  -1.000000  N  -1  -1.000000  -1.000000  0.000000  0.000000  0.000000  0.000000
N  4638  -1.000000  -1.000000  N  -1  -1.000000  -1.000000  0.000000  0.000000  0.000000  0.000000
N  4648  -1.000000  -1.000000  N  -1  -1.000000  -1.000000  0.000000  36.683297  0.000000  0.000000
N  4660  -1.000000  -1.000000  N  -1  -1.000000  -1.000000  0.000000  0.000000  0.000000  0.000000
N  4672  -1.000000  -1.000000  N  -1  -1.000000  -1.000000  0.000000  0.000000  0.000000  0.000000
N  4684  -1.000000  -1.000000  N  -1  -1.000000  -1.000000  0.000000  0.000000  0.000000  0.000000
N  4696  -1.000000  -1.000000  N  -1  -1.000000  -1.000000  0.000000  0.000000  0.000000  0.000000
N  4708  -1.000000  -1.000000  N  -1  -1.000000  -1.000000  0.000000  0.000000  0.000000  0.000000
N  4720  -1.000000  -1.000000  N  -1  -1.000000  -1.000000  0.000000  0.000000  0.000000  81.600000
N  4732  -1.000000  -1.000000  N  -1  -1.000000  -1.000000  0.000000  0.000000  0.000000  40.800000
N  4745  -1.000000  -1.000000  N  -1  -1.000000  -1.000000  0.000000  36.683297  0.000000  0.000000
N  4757  -1.000000  -1.000000  N  -1  -1.000000  -1.000000  0.000000  0.000000  0.000000  244.800000
N  4769  -1.000000  -1.000000  N  -1  -1.000000  -1.000000  0.000000  0.000000  252.370683  0.000000
N  4782  -1.000000  -1.000000  N  -1  -1.000000  -1.000000  38.494982  0.000000  0.000000  0.000000
N  4793  -1.000000  -1.000000  N  -1  -1.000000  -1.000000  0.000000  0.000000  396.582501  0.000000
N  4805  -1.000000  -1.000000  N  -1  -1.000000  -1.000000  0.000000  0.000000  576.847275  0.000000
N  4817  -1.000000  -1.000000  N  -1  -1.000000  -1.000000  0.000000  0.000000  360.529547  0.000000
N  4829  -1.000000  -1.000000  N  -1  -1.000000  -1.000000  0.000000  293.466377  0.000000  0.000000
N  4843  -1.000000  -1.000000  N  -1  -1.000000  -1.000000  0.000000  0.000000  0.000000  367.200000
N  4855  -1.000000  -1.000000  N  -1  -1.000000  -1.000000  0.000000  73.366594  0.000000  0.000000
N  4867  -1.000000  -1.000000  N  -1  -1.000000  -1.000000  0.000000  0.000000  0.000000  0.000000
N  4880  -1.000000  -1.000000  N  -1  -1.000000  -1.000000  0.000000  0.000000  0.000000  0.000000
N  4892  -1.000000  -1.000000  N  -1  -1.000000  -1.000000  76.989964  256.783080  0.000000  0.000000
N  4904  -1.000000  -1.000000  N  -1  -1.000000  -1.000000  0.000000  0.000000  0.000000  0.000000
N  4916  -1.000000  -1.000000  N  -1  -1.000000  -1.000000  0.000000  0.000000  0.000000  0.000000
N  4928  -1.000000  -1.000000  N  -1  -1.000000  -1.000000  0.000000  0.000000  0.000000  81.600000
N  4940  -1.000000  -1.000000  N  -1  -1.000000  -1.000000  0.000000  0.000000  252.370683  0.000000
N  4952  -1.000000  -1.000000  N  -1  -1.000000  -1.000000  0.000000  0.000000  180.264773  0.000000
N  4965  -1.000000  -1.000000  N  -1  -1.000000  -1.000000  38.494982  0.000000  0.000000  0.000000
N  4977  -1.000000  -1.000000  N  -1  -1.000000  -1.000000  192.474910  0.000000  0.000000  0.000000
N  4990  -1.000000  -1.000000  N  -1  -1.000000  -1.000000  0.000000  293.466377  0.000000  0.000000
N  5003  -1.000000  -1.000000  N  -1  -1.000000  -1.000000  0.000000  0.000000  0.000000  244.800000
N  5016  -1.000000  -1.000000  N  -1  -1.000000  -1.000000  0.000000  0.000000  216.317728  0.000000
N  5029  -1.000000  -1.000000  N  -1  -1.000000  -1.000000  0.000000  0.000000  108.158864  0.000000
N  5041  -1.000000  -1.000000  N  -1  -1.000000  -1.000000  0.000000  256.783080  0.000000  0.000000
N  5054  -1.000000  -1.000000  N  -1  -1.000000  -1.000000  0.000000  36.683297  72.105909  0.000000
N  5066  -1.000000  -1.000000  N  -1  -1.000000  -1.000000  76.989964  0.000000  0.000000  0.000000
N  5075  -1.000000  -1.000000  N  -1  -1.000000  -1.000000  0.000000  0.000000  0.000000  0.000000
N  5085  -1.000000  -1.000000  N  -1  -1.000000  -1.000000  0.000000  36.683297  0.000000  40.800000
N  5097  -1.000000  -1.000000  N  -1  -1.000000  -1.000000  0.000000  36.683297  72.105909  0.000000
N  5108  -1.000000  -1.000000  N  -1  -1.000000  -1.000000  0.000000  0.000000  0.000000  0.000000
N  5120  -1.000000  -1.000000  N  -1  -1.000000  -1.000000  0.000000  0.000000  0.000000  0.000000
N  5132  -1.000000  -1.000000  N  -1  -1.000000  -1.000000  0.000000  0.000000  0.000000  40.800000
N  5144  -1.000000  -1.000000  N  -1  -1.000000  -1.000000  0.000000  0.000000  144.211819  0.000000
N  5155  -1.000000  -1.000000  N  -1  -1.000000  -1.000000  0.000000  73.366594  216.317728  0.000000
N  5167  -1.000000  -1.000000  N  -1  -1.000000  -1.000000  0.000000  36.683297  180.264773  0.000000
N  5176  -1.000000  -1.000000  N  -1  -1.000000  -1.000000  0.000000  293.466377  72.105909  0.000000
N  5189  -1.000000  -1.000000  N  -1  -1.000000  -1.000000  0.000000  36.683297  0.000000  204.000000
N  5203  -1.000000  -1.000000  N  -1  -1.000000  -1.000000  0.000000  0.000000  0.000000  81.600000
N  5215  -1.000000  -1.000000  N  -1  -1.000000  -1.000000  0.000000  146.733189  0.000000  0.000000
N  5228  -1.000000  -1.000000  N  -1  -1.000000  -1.000000  0.000000  0.000000  0.000000  244.800000
N  5240  -1.000000  -1.000000  N  -1  -1.000000  -1.000000  0.000000  0.000000  0.000000  163.200000
N  5253  -1.000000  -1.000000  N  -1  -1.000000  -1.000000  0.000000  0.000000  108.158864  0.000000
N  5265  -1.000000  -1.000000  N  -1  -1.000000  -1.000000  192.474910  0.000000  0.000000  0.000000
N  5277  -1.000000  -1.000000  N  -1  -1.000000  -1.000000  76.989964  183.416486  0.000000  0.000000
N  5290  -1.000000  -1.000000  N  -1  -1.000000  -1.000000  0.000000  110.049891  0.000000  81.600000
N  5302  -1.000000  -1.000000  N  -1  -1.000000  -1.000000  0.000000  183.416486  0.000000  40.800000
N  5314  -1.000000  -1.000000  N  -1  -1.000000  -1.000000  0.000000  440.199566  0.000000  0.000000
N  5326  -1.000000  -1.000000  N  -1  -1.000000  -1.000000  0.000000  0.000000  0.000000  0.000000
N  5339  -1.000000  -1.000000  N  -1  -1.000000  -1.000000  0.000000  36.683297  0.000000  204.000000
N  5353  -1.000000  -1.000000  N  -1  -1.000000  -1.000000  0.000000  476.882863  0.000000  0.000000
N  5367  -1.000000  -1.000000  N  -1  -1.000000  -1.000000  0.000000  0.000000  0.000000  367.200000
N  5380  -1.000000  -1.000000  N  -1  -1.000000  -1.000000  0.000000  0.000000  0.000000  326.400000
N  5392  -1.000000  -1.000000  N  -1  -1.000000  -1.000000  0.000000  0.000000  252.370683  0.000000
N  5404  -1.000000  -1.000000  N  -1  -1.000000  -1.000000  115.484946  0.000000  0.000000  0.000000
N  5417  -1.000000  -1.000000  N  -1  -1.000000  -1.000000  0.000000  0.000000  180.264773  0.000000
N  5429  -1.000000  -1.000000  N  -1  -1.000000  -1.000000  269.464875  0.000000  0.000000  0.000000
N  5441  -1.000000  -1.000000  N  -1  -1.000000  -1.000000  0.000000  0.000000  0.000000  163.200000
N  5453  -1.000000  -1.000000  N  -1  -1.000000  -1.000000  0.000000  183.416486  0.000000  0.000000
N  5465  -1.000000  -1.000000  N  -1  -1.000000  -1.000000  0.000000  0.000000  72.105909  0.000000
N  5477  -1.000000  -1.000000  N  -1  -1.000000  -1.000000  0.000000  0.000000  0.000000  0.000000
N  5489  -1.000000  -1.000000  N  -1  -1.000000  -1.000000  0.000000  0.000000  0.000000  122.400000
N  5501  -1.000000  -1.000000  N  -1  -1.000000  -1.000000  0.000000  0.000000  0.000000  0.000000
N  5513  -1.000000  -1.000000  N  -1  -1.000000  -1.000000  0.000000  0.000000  0.000000  0.000000
N  5525  -1.000000  -1.000000  N  -1  -1.000000  -1.000000  0.000000  0.000000  0.000000  0.000000
N  5537  -1.000000  -1.000000  N  -1  -1.000000  -1.000000  0.000000  0.000000  0.000000  0.000000
N  5550  -1.000000  -1.000000  N  -1  -1.000000  -1.000000  192.474910  0.000000  36.052955  0.000000
N  5562  -1.000000  -1.000000  N  -1  -1.000000  -1.000000  0.000000  0.000000  108.158864  0.000000
N  5574  -1.000000  -1.000000  N  -1  -1.000000  -1.000000  0.000000  0.000000  108.158864  0.000000
N  5586  -1.000000  -1.000000  N  -1  -1.000000  -1.000000  0.000000  0.000000  0.000000  81.600000
N  5598  -1.000000  -1.000000  N  -1  -1.000000  -1.000000  0.000000  110.049891  0.000000  0.000000
N  5610  -1.000000  -1.000000  N  -1  -1.000000  -1.000000  0.000000  0.000000  0.000000  0.000000
N  5622  -1.000000  -1.000000  N  -1  -1.000000  -1.000000  0.000000  0.000000  144.211819  0.000000
N  5634  -1.000000  -1.000000  N  -1  -1.000000  -1.000000  0.000000  0.000000  108.158864  0.000000
N  5647  -1.000000  -1.000000  N  -1  -1.000000  -1.000000  0.000000  0.000000  108.158864  0.000000
N  5659  -1.000000  -1.000000  N  -1  -1.000000  -1.000000  0.000000  0.000000  180.264773  0.000000
N  5671  -1.000000  -1.000000  N  -1  -1.000000  -1.000000  230.969892  0.000000  0.000000  0.000000
N  5683  -1.000000  -1.000000  N  -1  -1.000000  -1.000000  0.000000  0.000000  0.000000  244.800000
N  5695  -1.000000  -1.000000  N  -1  -1.000000  -1.000000  0.000000  0.000000  0.000000  81.600000
N  5708  -1.000000  -1.000000  N  -1  -1.000000  -1.000000  153.979928  0.000000  0.000000  0.000000
N  5720  -1.000000  -1.000000  N  -1  -1.000000  -1.000000  0.000000  0.000000  0.000000  408.000000
N  5732  -1.000000  -1.000000  N  -1  -1.000000  -1.000000  0.000000  403.516268  0.000000  0.000000
N  5744  -1.000000  -1.000000  N  -1  -1.000000  -1.000000  0.000000  73.366594  0.000000  0.000000
N  5756  -1.000000  -1.000000  N  -1  -1.000000  -1.000000  0.000000  0.000000  0.000000  0.000000
N  5768  -1.000000  -1.000000  N  -1  -1.000000  -1.000000  0.000000  0.000000  0.000000  0.000000
N  5779  -1.000000  -1.000000  N  -1  -1.000000  -1.000000  0.000000  0.000000  144.211819  40.800000
N  5791  -1.000000  -1.000000  N  -1  -1.000000  -1.000000  0.000000  0.000000  0.000000  0.000000
N  5803  -1.000000  -1.000000  N  -1  -1.000000  -1.000000  0.000000  0.000000  144.211819  0.000000
N  5815  -1.000000  -1.000000  N  -1  -1.000000  -1.000000  0.000000  0.000000  0.000000  0.000000
N  5826  -1.000000  -1.000000  N  -1  -1.000000  -1.000000  269.464875  0.000000  0.000000  0.000000
N  5838  -1.000000  -1.000000  N  -1  -1.000000  -1.000000  0.000000  0.000000  0.000000  122.400000
N  5850  -1.000000  -1.000000  N  -1  -1.000000  -1.000000  0.000000  0.000000  0.000000  81.600000
N  5861  -1.000000  -1.000000  N  -1  -1.000000  -1.000000  0.000000  660.299348  0.000000  0.000000
N  5873  -1.000000  -1.000000  N  -1  -1.000000  -1.000000  0.000000  110.049891  72.105909  0.000000
N  5885  -1.000000  -1.000000  N  -1  -1.000000  -1.000000  0.000000  0.000000  0.000000  0.000000
N  5897  -1.000000  -1.000000  N  -1  -1.000000  -1.000000  0.000000  0.000000  72.105909  0.000000
N  5909  -1.000000  -1.000000  N  -1  -1.000000  -1.000000  0.000000  0.000000  0.000000  0.000000
N  5921  -1.000000  -1.000000  N  -1  -1.000000  -1.000000  0.000000  0.000000  0.000000  0.000000
N  5932  -1.000000  -1.000000  N  -1  -1.000000  -1.000000  0.000000  0.000000  0.000000  0.000000
N  5943  -1.000000  -1.000000  N  -1  -1.000000  -1.000000  0.000000  220.099783  0.000000  81.600000
N  5954  -1.000000  -1.000000  N  -1  -1.000000  -1.000000  0.000000  183.416486  0.000000  0.000000
N  5966  -1.000000  -1.000000  N  -1  -1.000000  -1.000000  0.000000  0.000000  0.000000  0.000000
N  5978  -1.000000  -1.000000  N  -1  -1.000000  -1.000000  0.000000  0.000000  0.000000  0.000000
N  5989  -1.000000  -1.000000  N  -1  -1.000000  -1.000000  76.989964  0.000000  0.000000  0.000000
N  6001  -1.000000  -1.000000  N  -1  -1.000000  -1.000000  0.000000  73.366594  0.000000  0.000000
N  6013  -1.000000  -1.000000  N  -1  -1.000000  -1.000000  0.000000  476.882863  0.000000  0.000000
N  6025  -1.000000  -1.000000  N  -1  -1.000000  -1.000000  0.000000  0.000000  0.000000  326.400000
N  6037  -1.000000  -1.000000  N  -1  -1.000000  -1.000000  0.000000  36.683297  0.000000  40.800000
N  6049  -1.000000  -1.000000  N  -1  -1.000000  -1.000000  0.000000  0.000000  0.000000  204.000000
N  6061  -1.000000  -1.000000  N  -1  -1.000000  -1.000000  0.000000  293.466377  0.000000  0.000000
N  6072  -1.000000  -1.000000  N  -1  -1.000000  -1.000000  0.000000  0.000000  0.000000  81.600000
N  6084  -1.000000  -1.000000  N  -1  -1.000000  -1.000000  0.000000  0.000000  0.000000  40.800000
N  6096  -1.000000  -1.000000  N  -1  -1.000000  -1.000000  153.979928  0.000000  0.000000  0.000000
N  6108  -1.000000  -1.000000  N  -1  -1.000000  -1.000000  115.484946  0.000000  0.000000  0.000000
N  6120  -1.000000  -1.000000  N  -1  -1.000000  -1.000000  0.000000  36.683297  216.317728  0.000000
N  6132  -1.000000  -1.000000  N  -1  -1.000000  -1.000000  0.000000  476.882863  0.000000  0.000000
N  6144  -1.000000  -1.000000  N  -1  -1.000000  -1.000000  0.000000  330.149674  0.000000  0.000000
N  6156  -1.000000  -1.000000  N  -1  -1.000000  -1.000000  0.000000  0.000000  0.000000  122.400000
N  6169  -1.000000  -1.000000  N  -1  -1.000000  -1.000000  0.000000  0.000000  252.370683  0.000000
N  6182  -1.000000  -1.000000  N  -1  -1.000000  -1.000000  0.000000  0.000000  252.370683  0.000000
N  6195  -1.000000  -1.000000  N  -1  -1.000000  -1.000000  0.000000  183.416486  0.000000  0.000000
N  6207  -1.000000  -1.000000  N  -1  -1.000000  -1.000000  38.494982  0.000000  0.000000  0.000000
N  6220  -1.000000  -1.000000  N  -1  -1.000000  -1.000000  0.000000  0.000000  36.052955  0.000000
N  6233  -1.000000  -1.000000  N  -1  -1.000000  -1.000000  230.969892  0.000000  0.000000  0.000000
N  6248  -1.000000  -1.000000  N  -1  -1.000000  -1.000000  0.000000  0.000000  0.000000  122.400000
N  6261  -1.000000  -1.000000  N  -1  -1.000000  -1.000000  0.000000  220.099783  0.000000  40.800000
N  6274  -1.000000  -1.000000  N  -1  -1.000000  -1.000000  0.000000  256.783080  36.052955  0.000000
N  6286  -1.000000  -1.000000  N  -1  -1.000000  -1.000000  0.000000  0.000000  0.000000  204.000000
N  6299  -1.000000  -1.000000  N  -1  -1.000000  -1.000000  38.494982  36.683297  0.000000  0.000000
N  6311  -1.000000  -1.000000  N  -1  -1.000000  -1.000000  0.000000  0.000000  0.000000  81.600000
N  6323  -1.000000  -1.000000  N  -1  -1.000000  -1.000000  0.000000  73.366594  0.000000  40.800000
N  6335  -1.000000  -1.000000  N  -1  -1.000000  -1.000000  0.000000  513.566160  0.000000  0.000000
N  6347  -1.000000  -1.000000  N  -1  -1.000000  -1.000000  0.000000  220.099783  0.000000  0.000000
N  6357  -1.000000  -1.000000  N  -1  -1.000000  -1.000000  76.989964  0.000000  0.000000  0.000000
N  6369  -1.000000  -1.000000  N  -1  -1.000000  -1.000000  0.000000  0.000000  0.000000  244.800000
N  6380  -1.000000  -1.000000  N  -1  -1.000000  -1.000000  38.494982  220.099783  0.000000  0.000000
N  6392  -1.000000  -1.000000  N  -1  -1.000000  -1.000000  0.000000  146.733189  0.000000  0.000000
N  6404  -1.000000  -1.000000  N  -1  -1.000000  -1.000000  0.000000  0.000000  0.000000  0.000000
N  6416  -1.000000  -1.000000  N  -1  -1.000000  -1.000000  0.000000  146.733189  0.000000  0.000000
N  6428  -1.000000  -1.000000  N  -1  -1.000000  -1.000000  0.000000  146.733189  0.000000  0.000000
N  6441  -1.000000  -1.000000  N  -1  -1.000000  -1.000000  0.000000  146.733189  0.000000  0.000000
N  6453  -1.000000  -1.000000  N  -1  -1.000000  -1.000000  38.494982  0.000000  0.000000  0.000000
N  6465  -1.000000  -1.000000  N  -1  -1.000000  -1.000000  0.000000  0.000000  0.000000  122.400000
N  6476  -1.000000  -1.000000  N  -1  -1.000000  -1.000000  0.000000  0.000000  0.000000  122.400000
N  6488  -1.000000  -1.000000  N  -1  -1.000000  -1.000000  38.494982  0.000000  0.000000  0.000000
N  6500  -1.000000  -1.000000  N  -1  -1.000000  -1.000000  0.000000  0.000000  0.000000  408.000000
N  6513  -1.000000  -1.000000  N  -1  -1.000000  -1.000000  0.000000  0.000000  252.370683  0.000000
N  6525  -1.000000  -1.000000  N  -1  -1.000000  -1.000000  0.000000  0.000000  396.582501  0.000000
N  6537  -1.000000  -1.000000  N  -1  -1.000000  -1.000000  0.000000  220.099783  0.000000  0.000000
N  6550  -1.000000  -1.000000  N  -1  -1.000000  -1.000000  0.000000  403.516268  0.000000  0.000000
N  6562  -1.000000  -1.000000  N  -1  -1.000000  -1.000000  0.000000  440.199566  0.000000  0.000000
N  6574  -1.000000  -1.000000  N  -1  -1.000000  -1.000000  0.000000  366.832971  0.000000  0.000000
N  6586  -1.000000  -1.000000  N  -1  -1.000000  -1.000000  0.000000  0.000000  216.317728  0.000000
N  6599  -1.000000  -1.000000  N  -1  -1.000000  -1.000000  0.000000  0.000000  0.000000  0.000000
N  6611  -1.000000  -1.000000  N  -1  -1.000000  -1.000000  0.000000  0.000000  0.000000  0.000000
N  6623  -1.000000  -1.000000  N  -1  -1.000000  -1.000000  0.000000  0.000000  0.000000  0.000000
N  6635  -1.000000  -1.000000  N  -1  -1.000000  -1.000000  0.000000  183.416486  0.000000  0.000000
N  6648  -1.000000  -1.000000  N  -1  -1.000000  -1.000000  0.000000  73.366594  0.000000  0.000000
N  6660  -1.000000  -1.000000  N  -1  -1.000000  -1.000000  0.000000  0.000000  0.000000  122.400000
N  6673  -1.000000  -1.000000  N  -1  -1.000000  -1.000000  0.000000  0.000000  252.370683  40.800000
N  6689  -1.000000  -1.000000  N  -1  -1.000000  -1.000000  0.000000  0.000000  0.000000  122.400000
N  6701  -1.000000  -1.000000  N  -1  -1.000000  -1.000000  0.000000  0.000000  0.000000  81.600000
N  6713  -1.000000  -1.000000  N  -1  -1.000000  -1.000000  0.000000  0.000000  0.000000  81.600000
N  6726  -1.000000  -1.000000  N  -1  -1.000000  -1.000000  0.000000  0.000000  0.000000  122.400000
N  6738  -1.000000  -1.000000  N  -1  -1.000000  -1.000000  0.000000  0.000000  72.105909  40.800000
N  6750  -1.000000  -1.000000  N  -1  -1.000000  -1.000000  0.000000  36.683297  0.000000  0.000000
N  6762  -1.000000  -1.000000  N  -1  -1.000000  -1.000000  0.000000  0.000000  36.052955  0.000000
N  6775  -1.000000  -1.000000  N  -1  -1.000000  -1.000000  0.000000  0.000000  0.000000  0.000000
N  6787  -1.000000  -1.000000  N  -1  -1.000000  -1.000000  0.000000  0.000000  0.000000  40.800000
N  6800  -1.000000  -1.000000  N  -1  -1.000000  -1.000000  0.000000  0.000000  180.264773  0.000000
N  6813  -1.000000  -1.000000  N  -1  -1.000000  -1.000000  115.484946  0.000000  0.000000  0.000000
N  6825  -1.000000  -1.000000  N  -1  -1.000000  -1.000000  0.000000  0.000000  0.000000  40.800000
N  6838  -1.000000  -1.000000  N  -1  -1.000000  -1.000000  115.484946  0.000000  0.000000  0.000000
N  6850  -1.000000  -1.000000  N  -1  -1.000000  -1.000000  153.979928  0.000000  0.000000  0.000000
N  6863  -1.000000  -1.000000  N  -1  -1.000000  -1.000000  0.000000  0.000000  0.000000  81.600000
N  6876  -1.000000  -1.000000  N  -1  -1.000000  -1.000000  0.000000  0.000000  0.000000  40.800000
N  6888  -1.000000  -1.000000  N  -1  -1.000000  -1.000000  0.000000  0.000000  0.000000  0.000000
N  6900  -1.000000  -1.000000  N  -1  -1.000000  -1.000000  0.000000  146.733189  0.000000  0.000000
N  6913  -1.000000  -1.000000  N  -1  -1.000000  -1.000000  0.000000  0.000000  0.000000  204.000000
N  6925  -1.000000  -1.000000  N  -1  -1.000000  -1.000000  0.000000  0.000000  0.000000  204.000000
N  6937  -1.000000  -1.000000  N  -1  -1.000000  -1.000000  0.000000  0.000000  0.000000  163.200000
N  6949  -1.000000  -1.000000  N  -1  -1.000000  -1.000000  0.000000  0.000000  0.000000  40.800000
N  6962  -1.000000  -1.000000  N  -1  -1.000000  -1.000000  0.000000  36.683297  144.211819  0.000000
N  6974  -1.000000  -1.000000  N  -1  -1.000000  -1.000000  0.000000  146.733189  0.000000  0.000000
N  6986  -1.000000  -1.000000  N  -1  -1.000000  -1.000000  0.000000  146.733189  0.000000  81.600000
N  6999  -1.000000  -1.000000  N  -1  -1.000000  -1.000000  0.000000  0.000000  0.000000  367.200000
N  7005  -1.000000  -1.000000  N  -1  -1.000000  -1.000000  0.000000  0.000000  0.000000  244.800000
N  7019  -1.000000  -1.000000  N  -1  -1.000000  -1.000000  0.000000  0.000000  0.000000  163.200000
N  7032  -1.000000  -1.000000  N  -1  -1.000000  -1.000000  0.000000  146.733189  0.000000  0.000000
N  7045  -1.000000  -1.000000  N  -1  -1.000000  -1.000000  0.000000  36.683297  0.000000  204.000000
N  7057  -1.000000  -1.000000  N  -1  -1.000000  -1.000000  0.000000  0.000000  180.264773  0.000000
N  7070  -1.000000  -1.000000  N  -1  -1.000000  -1.000000  0.000000  0.000000  0.000000  0.000000
N  7082  -1.000000  -1.000000  N  -1  -1.000000  -1.000000  0.000000  0.000000  0.000000  81.600000
N  7095  -1.000000  -1.000000  N  -1  -1.000000  -1.000000  0.000000  0.000000  0.000000  40.800000
N  7107  -1.000000  -1.000000  N  -1  -1.000000  -1.000000  0.000000  0.000000  360.529547  0.000000
N  7119  -1.000000  -1.000000  N  -1  -1.000000  -1.000000  0.000000  0.000000  324.476592  0.000000
N  7132  -1.000000  -1.000000  N  -1  -1.000000  -1.000000  0.000000  0.000000  252.370683  0.000000
N  7144  -1.000000  -1.000000  N  -1  -1.000000  -1.000000  0.000000  0.000000  360.529547  0.000000
N  7156  -1.000000  -1.000000  N  -1  -1.000000  -1.000000  0.000000  0.000000  108.158864  0.000000
N  7169  -1.000000  -1.000000  N  -1  -1.000000  -1.000000  76.989964  0.000000  0.000000  0.000000
N  7181  -1.000000  -1.000000  N  -1  -1.000000  -1.000000  0.000000  0.000000  0.000000  163.200000
N  7194  -1.000000  -1.000000  N  -1  -1.000000  -1.000000  0.000000  0.000000  0.000000  81.600000
N  7207  -1.000000  -1.000000  N  -1  -1.000000  -1.000000  0.000000  0.000000  0.000000  81.600000
N  7219  -1.000000  -1.000000  N  -1  -1.000000  -1.000000  0.000000  0.000000  0.000000  40.800000
N  7231  -1.000000  -1.000000  N  -1  -1.000000  -1.000000  0.000000  0.000000  0.000000  0.000000
N  7243  -1.000000  -1.000000  N  -1  -1.000000  -1.000000  0.000000  0.000000  0.000000  0.000000
N  7255  -1.000000  -1.000000  N  -1  -1.000000  -1.000000  0.000000  0.000000  0.000000  0.000000
N  7273  -1.000000  -1.000000  N  -1  -1.000000  -1.000000  0.000000  0.000000  0.000000  0.000000
N  7286  -1.000000  -1.000000  N  -1  -1.000000  -1.000000  0.000000  0.000000  0.000000  0.000000
N  7298  -1.000000  -1.000000  N  -1  -1.000000  -1.000000  115.484946  0.000000  0.000000  0.000000
N  7311  -1.000000  -1.000000  N  -1  -1.000000  -1.000000  0.000000  0.000000  0.000000  0.000000
N  7323  -1.000000  -1.000000  N  -1  -1.000000  -1.000000  0.000000  0.000000  0.000000  81.600000
N  7335  -1.000000  -1.000000  N  -1  -1.000000  -1.000000  0.000000  0.000000  0.000000  81.600000
N  7348  -1.000000  -1.000000  N  -1  -1.000000  -1.000000  0.000000  0.000000  0.000000  0.000000
N  7360  -1.000000  -1.000000  N  -1  -1.000000  -1.000000  0.000000  0.000000  0.000000  0.000000
N  7372  -1.000000  -1.000000  N  -1  -1.000000  -1.000000  0.000000  0.000000  0.000000  0.000000
N  7385  -1.000000  -1.000000  N  -1  -1.000000  -1.000000  0.000000  0.000000  144.211819  0.000000
N  7397  -1.000000  -1.000000  N  -1  -1.000000  -1.000000  0.000000  0.000000  0.000000  0.000000
N  7409  -1.000000  -1.000000  N  -1  -1.000000  -1.000000  0.000000  0.000000  36.052955  0.000000
N  7421  -1.000000  -1.000000  N  -1  -1.000000  -1.000000  0.000000  0.000000  252.370683  0.000000
N  7433  -1.000000  -1.000000  N  -1  -1.000000  -1.000000  0.000000  0.000000  288.423637  0.000000
N  7445  -1.000000  -1.000000  N  -1  -1.000000  -1.000000  0.000000  0.000000  0.000000  0.000000
N  7458  -1.000000  -1.000000  N  -1  -1.000000  -1.000000  0.000000  0.000000  0.000000  0.000000
N  7470  -1.000000  -1.000000  N  -1  -1.000000  -1.000000  76.989964  0.000000  0.000000  0.000000
N  7483  -1.000000  -1.000000  N  -1  -1.000000  -1.000000  0.000000  256.783080  0.000000  0.000000
N  7495  -1.000000  -1.000000  N  -1  -1.000000  -1.000000  0.000000  0.000000  0.000000  81.600000
N  7508  -1.000000  -1.000000  N  -1  -1.000000  -1.000000  0.000000  0.000000  0.000000  40.800000
N  7521  -1.000000  -1.000000  N  -1  -1.000000  -1.000000  0.000000  0.000000  0.000000  0.000000
N  7533  -1.000000  -1.000000  N  -1  -1.000000  -1.000000  0.000000  0.000000  0.000000  0.000000
N  7546  -1.000000  -1.000000  N  -1  -1.000000  -1.000000  0.000000  0.000000  0.000000  0.000000
N  7558  -1.000000  -1.000000  N  -1  -1.000000  -1.000000  0.000000  0.000000  0.000000  122.400000
N  7571  -1.000000  -1.000000  N  -1  -1.000000  -1.000000  0.000000  36.683297  0.000000  81.600000
N  7584  -1.000000  -1.000000  N  -1  -1.000000  -1.000000  0.000000  0.000000  144.211819  122.400000
N  7600  -1.000000  -1.000000  N  -1  -1.000000  -1.000000  0.000000  0.000000  0.000000  0.000000
N  7614  -1.000000  -1.000000  N  -1  -1.000000  -1.000000  0.000000  0.000000  0.000000  0.000000
N  7627  -1.000000  -1.000000  N  -1  -1.000000  -1.000000  0.000000  0.000000  0.000000  0.000000
N  7639  -1.000000  -1.000000  N  -1  -1.000000  -1.000000  0.000000  0.000000  0.000000  0.000000
N  7652  -1.000000  -1.000000  N  -1  -1.000000  -1.000000  0.000000  0.000000  36.052955  0.000000
N  7664  -1.000000  -1.000000  N  -1  -1.000000  -1.000000  0.000000  0.000000  36.052955  0.000000
N  7676  -1.000000  -1.000000  N  -1  -1.000000  -1.000000  0.000000  0.000000  0.000000  0.000000
N  7685  -1.000000  -1.000000  N  -1  -1.000000  -1.000000  0.000000  0.000000  72.105909  0.000000
N  7696  -1.000000  -1.000000  N  -1  -1.000000  -1.000000  0.000000  0.000000  0.000000  0.000000
N  7708  -1.000000  -1.000000  N  -1  -1.000000  -1.000000  0.000000  0.000000  0.000000  0.000000
N  7720  -1.000000  -1.000000  N  -1  -1.000000  -1.000000  0.000000  0.000000  0.000000  0.000000
N  7733  -1.000000  -1.000000  N  -1  -1.000000  -1.000000  0.000000  0.000000  0.000000  81.600000
N  7745  -1.000000  -1.000000  N  -1  -1.000000  -1.000000  0.000000  0.000000  0.000000  0.000000
N  7757  -1.000000  -1.000000  N  -1  -1.000000  -1.000000  0.000000  0.000000  0.000000  0.000000
N  7769  -1.000000  -1.000000  N  -1  -1.000000  -1.000000  0.000000  0.000000  0.000000  81.600000
N  7781  -1.000000  -1.000000  N  -1  -1.000000  -1.000000  0.000000  0.000000  0.000000  0.000000
N  7793  -1.000000  -1.000000  N  -1  -1.000000  -1.000000  0.000000  0.000000  0.000000  0.000000
N  7806  -1.000000  -1.000000  N  -1  -1.000000  -1.000000  0.000000  293.466377  0.000000  0.000000
N  7818  -1.000000  -1.000000  N  -1  -1.000000  -1.000000  0.000000  36.683297  0.000000  40.800000
N  7830  -1.000000  -1.000000  N  -1  -1.000000  -1.000000  0.000000  0.000000  0.000000  0.000000
N  7842  -1.000000  -1.000000  N  -1  -1.000000  -1.000000  0.000000  0.000000  0.000000  0.000000
N  7854  -1.000000  -1.000000  N  -1  -1.000000  -1.000000  0.000000  0.000000  0.000000  0.000000
N  7866  -1.000000  -1.000000  N  -1  -1.000000  -1.000000  0.000000  0.000000  0.000000  0.000000
N  7879  -1.000000  -1.000000  N  -1  -1.000000  -1.000000  0.000000  0.000000  0.000000  0.000000
N  7891  -1.000000  -1.000000  N  -1  -1.000000  -1.000000  0.000000  0.000000  72.105909  0.000000
N  7903  -1.000000  -1.000000  N  -1  -1.000000  -1.000000  0.000000  0.000000  0.000000  0.000000
N  7916  -1.000000  -1.000000  N  -1  -1.000000  -1.000000  0.000000  0.000000  252.370683  0.000000
N  7928  -1.000000  -1.000000  N  -1  -1.000000  -1.000000  0.000000  0.000000  0.000000  0.000000
N  7940  -1.000000  -1.000000  N  -1  -1.000000  -1.000000  0.000000  0.000000  0.000000  0.000000
N  7952  -1.000000  -1.000000  N  -1  -1.000000  -1.000000  0.000000  0.000000  0.000000  0.000000
N  7965  -1.000000  -1.000000  N  -1  -1.000000  -1.000000  0.000000  0.000000  0.000000  0.000000
N  7977  -1.000000  -1.000000  N  -1  -1.000000  -1.000000  0.000000  0.000000  0.000000  0.000000
N  7989  -1.000000  -1.000000  N  -1  -1.000000  -1.000000  0.000000  73.366594  0.000000  0.000000
N  8002  -1.000000  -1.000000  N  -1  -1.000000  -1.000000  0.000000  0.000000  0.000000  40.800000
N  8014  -1.000000  -1.000000  N  -1  -1.000000  -1.000000  0.000000  0.000000  72.105909  0.000000
N  8026  -1.000000  -1.000000  N  -1  -1.000000  -1.000000  0.000000  0.000000  0.000000  0.000000
N  8039  -1.000000  -1.000000  N  -1  -1.000000  -1.000000  0.000000  0.000000  0.000000  0.000000
N  8051  -1.000000  -1.000000  N  -1  -1.000000  -1.000000  0.000000  0.000000  0.000000  0.000000
N  8063  -1.000000  -1.000000  N  -1  -1.000000  -1.000000  0.000000  0.000000  216.317728  0.000000
N  8076  -1.000000  -1.000000  N  -1  -1.000000  -1.000000  0.000000  0.000000  0.000000  0.000000
N  8088  -1.000000  -1.000000  N  -1  -1.000000  -1.000000  0.000000  0.000000  0.000000  0.000000
N  8100  -1.000000  -1.000000  N  -1  -1.000000  -1.000000  0.000000  0.000000  0.000000  0.000000
N  8113  -1.000000  -1.000000  N  -1  -1.000000  -1.000000  0.000000  0.000000  0.000000  0.000000
N  8125  -1.000000  -1.000000  N  -1  -1.000000  -1.000000  0.000000  0.000000  0.000000  0.000000
N  8137  -1.000000  -1.000000  N  -1  -1.000000  -1.000000  0.000000  0.000000  0.000000  0.000000
N  8150  -1.000000  -1.000000  N  -1  -1.000000  -1.000000  0.000000  0.000000  0.000000  0.000000
N  8162  -1.000000  -1.000000  N  -1  -1.000000  -1.000000  0.000000  0.000000  0.000000  0.000000
N  8174  -1.000000  -1.000000  N  -1  -1.000000  -1.000000  0.000000  0.000000  0.000000  0.000000
N  8187  -1.000000  -1.000000  N  -1  -1.000000  -1.000000  0.000000  0.000000  0.000000  0.000000
N  8199  -1.000000  -1.000000  N  -1  -1.000000  -1.000000  0.000000  0.000000  0.000000  0.000000
N  8212  -1.000000  -1.000000  N  -1  -1.000000  -1.000000  0.000000  0.000000  0.000000  0.000000
N  8224  -1.000000  -1.000000  N  -1  -1.000000  -1.000000  0.000000  0.000000  0.000000  0.000000
N  8237  -1.000000  -1.000000  N  -1  -1.000000  -1.000000  0.000000  0.000000  0.000000  0.000000
N  8251  -1.000000  -1.000000  N  -1  -1.000000  -1.000000  0.000000  0.000000  72.105909  0.000000
N  8265  -1.000000  -1.000000  N  -1  -1.000000  -1.000000  0.000000  0.000000  0.000000  0.000000
N  8278  -1.000000  -1.000000  N  -1  -1.000000  -1.000000  0.000000  0.000000  36.052955  0.000000
N  8291  -1.000000  -1.000000  N  -1  -1.000000  -1.000000  0.000000  0.000000  72.105909  0.000000
N  8304  -1.000000  -1.000000  N  -1  -1.000000  -1.000000  0.000000  36.683297  0.000000  0.000000
N  8316  -1.000000  -1.000000  N  -1  -1.000000  -1.000000  0.000000  366.832971  0.000000  0.000000
N  8329  -1.000000  -1.000000  N  -1  -1.000000  -1.000000  0.000000  110.049891  0.000000  0.000000
N  8341  -1.000000  -1.000000  N  -1  -1.000000  -1.000000  0.000000  0.000000  0.000000  0.000000
N  8354  -1.000000  -1.000000  N  -1  -1.000000  -1.000000  0.000000  0.000000  72.105909  0.000000
N  8367  -1.000000  -1.000000  N  -1  -1.000000  -1.000000  0.000000  36.683297  0.000000  0.000000
N  8380  -1.000000  -1.000000  N  -1  -1.000000  -1.000000  0.000000  0.000000  0.000000  40.800000
N  8393  -1.000000  -1.000000  N  -1  -1.000000  -1.000000  0.000000  0.000000  0.000000  0.000000
N  8406  -1.000000  -1.000000  N  -1  -1.000000  -1.000000  0.000000  0.000000  72.105909  0.000000
N  8419  -1.000000  -1.000000  N  -1  -1.000000  -1.000000  0.000000  0.000000  0.000000  0.000000
N  8431  -1.000000  -1.000000  N  -1  -1.000000  -1.000000  0.000000  0.000000  36.052955  0.000000
N  8444  -1.000000  -1.000000  N  -1  -1.000000  -1.000000  0.000000  0.000000  0.000000  0.000000
N  8456  -1.000000  -1.000000  N  -1  -1.000000  -1.000000  0.000000  0.000000  0.000000  0.000000
N  8469  -1.000000  -1.000000  N  -1  -1.000000  -1.000000  0.000000  36.683297  0.000000  40.800000
N  8481  -1.000000  -1.000000  N  -1  -1.000000  -1.000000  0.000000  220.099783  0.000000  0.000000
N  8492  -1.000000  -1.000000  N  -1  -1.000000  -1.000000  0.000000  0.000000  0.000000  0.000000
N  8502  -1.000000  -1.000000  N  -1  -1.000000  -1.000000  0.000000  0.000000  0.000000  0.000000
N  8513  -1.000000  -1.000000  N  -1  -1.000000  -1.000000  0.000000  0.000000  0.000000  0.000000
N  8525  -1.000000  -1.000000  N  -1  -1.000000  -1.000000  0.000000  0.000000  0.000000  0.000000
N  8537  -1.000000  -1.000000  N  -1  -1.000000  -1.000000  0.000000  0.000000  0.000000  0.000000
N  8550  -1.000000  -1.000000  N  -1  -1.000000  -1.000000  0.000000  0.000000  0.000000  0.000000
N  8562  -1.000000  -1.000000  N  -1  -1.000000  -1.000000  0.000000  0.000000  0.000000  0.000000
N  8575  -1.000000  -1.000000  N  -1  -1.000000  -1.000000  0.000000  0.000000  36.052955  0.000000
N  8587  -1.000000  -1.000000  N  -1  -1.000000  -1.000000  0.000000  0.000000  0.000000  0.000000
N  8599  -1.000000  -1.000000  N  -1  -1.000000  -1.000000  0.000000  0.000000  0.000000  0.000000
N  8612  -1.000000  -1.000000  N  -1  -1.000000  -1.000000  0.000000  0.000000  0.000000  0.000000
N  8624  -1.000000  -1.000000  N  -1  -1.000000  -1.000000  0.000000  0.000000  0.000000  0.000000
N  8636  -1.000000  -1.000000  N  -1  -1.000000  -1.000000  0.000000  0.000000  0.000000  0.000000
N  8648  -1.000000  -1.000000  N  -1  -1.000000  -1.000000  0.000000  0.000000  0.000000  0.000000
N  8660  -1.000000  -1.000000  N  -1  -1.000000  -1.000000  0.000000  0.000000  0.000000  0.000000
N  8673  -1.000000  -1.000000  N  -1  -1.000000  -1.000000  0.000000  0.000000  0.000000  0.000000
N  8685  -1.000000  -1.000000  N  -1  -1.000000  -1.000000  0.000000  0.000000  0.000000  0.000000
N  8697  -1.000000  -1.000000  N  -1  -1.000000  -1.000000  0.000000  0.000000  0.000000  0.000000
N  8710  -1.000000  -1.000000  N  -1  -1.000000  -1.000000  0.000000  0.000000  0.000000  0.000000
N  8723  -1.000000  -1.000000  N  -1  -1.000000  -1.000000  0.000000  0.000000  144.211819  0.000000
N  8736  -1.000000  -1.000000  N  -1  -1.000000  -1.000000  0.000000  0.000000  0.000000  0.000000
N  8748  -1.000000  -1.000000  N  -1  -1.000000  -1.000000  0.000000  0.000000  0.000000  0.000000
N  8761  -1.000000  -1.000000  N  -1  -1.000000  -1.000000  0.000000  0.000000  0.000000  0.000000
N  8774  -1.000000  -1.000000  N  -1  -1.000000  -1.000000  0.000000  0.000000  0.000000  0.000000
N  8786  -1.000000  -1.000000  N  -1  -1.000000  -1.000000  0.000000  0.000000  36.052955  0.000000
N  8799  -1.000000  -1.000000  N  -1  -1.000000  -1.000000  0.000000  36.683297  0.000000  0.000000
N  8811  -1.000000  -1.000000  N  -1  -1.000000  -1.000000  0.000000  36.683297  0.000000  0.000000
N  8824  -1.000000  -1.000000  N  -1  -1.000000  -1.000000  0.000000  0.000000  0.000000  0.000000
N  8836  -1.000000  -1.000000  N  -1  -1.000000  -1.000000  0.000000  0.000000  0.000000  0.000000
N  8849  -1.000000  -1.000000  N  -1  -1.000000  -1.000000  0.000000  0.000000  0.000000  0.000000
N  8861  -1.000000  -1.000000  N  -1  -1.000000  -1.000000  0.000000  0.000000  0.000000  0.000000
N  8873  -1.000000  -1.000000  N  -1  -1.000000  -1.000000  0.000000  0.000000  0.000000  0.000000
N  8886  -1.000000  -1.000000  N  -1  -1.000000  -1.000000  0.000000  0.000000  0.000000  0.000000
N  8898  -1.000000  -1.000000  N  -1  -1.000000  -1.000000  0.000000  0.000000  0.000000  0.000000
N  8911  -1.000000  -1.000000  N  -1  -1.000000  -1.000000  0.000000  0.000000  0.000000  0.000000
N  8922  -1.000000  -1.000000  N  -1  -1.000000  -1.000000  0.000000  0.000000  0.000000  0.000000
N  8934  -1.000000  -1.000000  N  -1  -1.000000  -1.000000  0.000000  0.000000  0.000000  0.000000
N  8946  -1.000000  -1.000000  N  -1  -1.000000  -1.000000  0.000000  0.000000  0.000000  0.000000
N  8958  -1.000000  -1.000000  N  -1  -1.000000  -1.000000  0.000000  0.000000  0.000000  0.000000
N  8970  -1.000000  -1.000000  N  -1  -1.000000  -1.000000  0.000000  0.000000  0.000000  0.000000
N  8982  -1.000000  -1.000000  N  -1  -1.000000  -1.000000  0.000000  0.000000  0.000000  0.000000
N  8994  -1.000000  -1.000000  N  -1  -1.000000  -1.000000  0.000000  0.000000  0.000000  0.000000
N  9006  -1.000000  -1.000000  N  -1  -1.000000  -1.000000  0.000000  0.000000  0.000000  0.000000
N  9018  -1.000000  -1.000000  N  -1  -1.000000  -1.000000  0.000000  0.000000  0.000000  0.000000
N  9030  -1.000000  -1.000000  N  -1  -1.000000  -1.000000  0.000000  0.000000  0.000000  0.000000
N  9042  -1.000000  -1.000000  N  -1  -1.000000  -1.000000  0.000000  0.000000  0.000000  0.000000
N  9054  -1.000000  -1.000000  N  -1  -1.000000  -1.000000  0.000000  0.000000  0.000000  0.000000
N  9066  -1.000000  -1.000000  N  -1  -1.000000  -1.000000  0.000000  0.000000  0.000000  0.000000
N  9078  -1.000000  -1.000000  N  -1  -1.000000  -1.000000  0.000000  0.000000  0.000000  0.000000
N  9090  -1.000000  -1.000000  N  -1  -1.000000  -1.000000  0.000000  0.000000  0.000000  0.000000
N  9102  -1.000000  -1.000000  N  -1  -1.000000  -1.000000  0.000000  0.000000  0.000000  0.000000
N  9114  -1.000000  -1.000000  N  -1  -1.000000  -1.000000  0.000000  0.000000  0.000000  0.000000
N  9126  -1.000000  -1.000000  N  -1  -1.000000  -1.000000  0.000000  0.000000  0.000000  0.000000
N  9138  -1.000000  -1.000000  N  -1  -1.000000  -1.000000  0.000000  0.000000  0.000000  0.000000
N  9150  -1.000000  -1.000000  N  -1  -1.000000  -1.000000  0.000000  0.000000  0.000000  0.000000
N  9162  -1.000000  -1.000000  N  -1  -1.000000  -1.000000  0.000000  0.000000  0.000000  0.000000
N  9174  -1.000000  -1.000000  N  -1  -1.000000  -1.000000  0.000000  0.000000  0.000000  0.000000
N  9186  -1.000000  -1.000000  N  -1  -1.000000  -1.000000  0.000000  0.000000  0.000000  0.000000
N  9198  -1.000000  -1.000000  N  -1  -1.000000  -1.000000  0.000000  0.000000  0.000000  0.000000
N  9210  -1.000000  -1.000000  N  -1  -1.000000  -1.000000  0.000000  0.000000  0.000000  0.000000
N  9222  -1.000000  -1.000000  N  -1  -1.000000  -1.000000  0.000000  0.000000  0.000000  0.000000
N  9234  -1.000000  -1.000000  N  -1  -1.000000  -1.000000  0.000000  0.000000  0.000000  0.000000
N  9246  -1.000000  -1.000000  N  -1  -1.000000  -1.000000  0.000000  0.000000  0.000000  0.000000
N  9258  -1.000000  -1.000000  N  -1  -1.000000  -1.000000  0.000000  0.000000  0.000000  0.000000
N  9270  -1.000000  -1.000000  N  -1  -1.000000  -1.000000  0.000000  0.000000  0.000000  0.000000
N  9282  -1.000000  -1.000000  N  -1  -1.000000  -1.000000  0.000000  0.000000  0.000000  0.000000
N  9294  -1.000000  -1.000000  N  -1  -1.000000  -1.000000  0.000000  0.000000  0.000000  0.000000
N  9306  -1.000000  -1.000000  N  -1  -1.000000  -1.000000  0.000000  0.000000  0.000000  0.000000
N  9316  -1.000000  -1.000000  N  -1  -1.000000  -1.000000  0.000000  0.000000  0.000000  0.000000
N  9328  -1.000000  -1.000000  N  -1  -1.000000  -1.000000  0.000000  0.000000  0.000000  0.000000
N  9341  -1.000000  -1.000000  N  -1  -1.000000  -1.000000  0.000000  0.000000  0.000000  0.000000
N  9353  -1.000000  -1.000000  N  -1  -1.000000  -1.000000  0.000000  0.000000  0.000000  0.000000
N  9366  -1.000000  -1.000000  N  -1  -1.000000  -1.000000  0.000000  0.000000  36.052955  0.000000
N  9378  -1.000000  -1.000000  N  -1  -1.000000  -1.000000  0.000000  0.000000  0.000000  0.000000
N  9390  -1.000000  -1.000000  N  -1  -1.000000  -1.000000  0.000000  0.000000  0.000000  0.000000
N  9403  -1.000000  -1.000000  N  -1  -1.000000  -1.000000  38.494982  0.000000  0.000000  0.000000
N  9415  -1.000000  -1.000000  N  -1  -1.000000  -1.000000  13742.708600  0.000000  432.635456  40.800000
