# Supplementary material for: SNP-PHAGE – High throughput SNP discovery pipeline
Source: BMC Bioinformatics. 2006 Oct 23;7:468. doi: 10.1186/1471-2105-7-468 (PMC1626092; doi:10.1186/1471-2105-7-468)
Supplement: Additional file 2 — Test dataset. This compressed file contains test data for recreating the demo website. It contains the database table entries and chromatogram files to test for proper installation of all functionalities provided. [file 1471-2105-7-468-S2.gz › test_data/AfterAnalysisStore/poly_dir/B02_015493Minsoy_.b_14.ab1.poly]

B02_015493Minsoy_.b_14.ab1 44727.536842 47955.965217 49821.333333 52493.806452 44727.536842
A  7  177062.079800  1.000000  C  14  149444.508903  8.440185  20739.057273  0.000000  0.000000  0.000000
T  20  194534.400000  1.098679  A  16  122721.944413  6.930973  13280.607318  26921.988736  0.000000  30559.200000
T  30  144676.800000  0.778677  N  -1  -1.000000  -1.000000  0.000000  10842.052607  0.000000  29824.800000
C  42  269183.258806  1.564191  T  41  145982.400000  2.827613  0.000000  40328.040270  0.000000  30069.600000
T  52  179642.400000  0.914843  G  53  39665.480899  0.410999  76.106632  0.000000  7300.395257  32354.400000
A  64  243084.583228  1.259376  C  62  162997.074661  1.688914  29148.840130  29595.873332  0.000000  367.200000
G  74  92297.854326  0.763938  N  -1  -1.000000  -1.000000  380.533161  4175.655396  20197.760212  0.000000
C  82  109336.239969  0.542978  N  -1  -1.000000  -1.000000  0.000000  20585.248530  23256.973463  3182.400000
G  86  324763.297594  1.725472  T  88  150225.600000  0.979979  76.106632  11208.338168  40395.520424  20767.200000
A  98  152137.157756  0.741101  T  100  79519.200000  0.471900  26637.321268  0.000000  8343.308866  10730.400000
A  108  148522.092727  0.744920  T  112  58548.000000  0.319305  26104.574843  2307.599035  1703.425560  4773.600000
C  114  182446.837952  0.939023  N  -1  -1.000000  -1.000000  14155.833588  38899.526582  973.386034  10648.800000
C  122  142704.854580  0.707842  N  -1  -1.000000  -1.000000  21956.763388  36848.327440  660.511952  6691.200000
C  131  143327.540034  0.735644  T  127  111384.000000  0.552485  2892.052023  37031.470221  104.291361  9180.000000
C  140  211310.140162  1.113847  A  143  172647.895132  0.863630  16439.032554  40144.897490  660.511952  7874.400000
A  154  176605.440007  0.899326  N  -1  -1.000000  -1.000000  28882.466918  366.285561  0.000000  3182.400000
T  162  237496.800000  1.269238  N  -1  -1.000000  -1.000000  1179.652799  0.000000  0.000000  38311.200000
G  175  227911.387179  1.181482  C  171  50986.950096  0.255019  0.000000  3113.427269  43802.371545  0.000000
C  183  218562.594270  1.142001  T  182  79152.000000  0.386559  0.000000  40254.783158  0.000000  17176.800000
A  195  145401.720807  0.718713  C  193  66151.172323  0.326982  31241.772516  12124.052070  104.291361  0.000000
T  204  243290.400000  1.319561  N  -1  -1.000000  -1.000000  0.000000  16226.450354  0.000000  41044.800000
C  205  77249.624823  0.399249  G  214  41160.323737  0.220864  0.000000  17508.449818  0.000000  40024.800000
T  216  173644.800000  0.931770  C  223  30072.044561  0.162131  837.172954  0.000000  7926.143422  37699.200000
G  229  224504.536059  1.210397  N  -1  -1.000000  -1.000000  0.000000  0.000000  43176.623380  0.000000
C  237  254971.379037  1.317016  A  242  47452.485173  0.239703  2092.932385  42745.524973  0.000000  0.000000
G  252  176912.911738  0.893663  N  -1  -1.000000  -1.000000  0.000000  0.000000  34624.731792  0.000000
G  263  184004.724274  0.929342  C  262  45236.266788  0.228472  0.000000  10255.995709  36258.629779  3672.000000
T  277  337416.000000  1.751487  A  278  212756.090299  1.044992  30747.079406  23112.618901  208.582722  24316.800000
C  281  279732.282963  1.373959  G  286  45192.923022  0.215499  24087.749089  44064.152993  1008.149821  22236.000000
C  294  251674.808988  1.200093  T  291  20848.800000  0.099416  0.000000  47031.066037  0.000000  3672.000000
A  304  276837.874606  1.256411  N  -1  -1.000000  -1.000000  32155.052102  4834.969406  34.763787  1468.800000
C  310  247279.382256  1.105431  N  -1  -1.000000  -1.000000  14231.940220  48459.579725  0.000000  40.800000
A  323  197230.337331  0.819410  N  -1  -1.000000  -1.000000  33867.451326  7069.311328  382.401656  326.400000
C  328  263798.861058  1.085340  N  -1  -1.000000  -1.000000  8866.422651  49082.265179  312.874082  0.000000
G  342  128591.247891  0.520642  N  -1  -1.000000  -1.000000  0.000000  0.000000  24717.052514  489.600000
A  355  231326.108554  0.987106  N  -1  -1.000000  -1.000000  34362.144436  1941.313473  0.000000  0.000000
T  363  231662.400000  0.966109  N  -1  -1.000000  -1.000000  1598.239276  0.000000  1529.606625  45165.600000
A  375  126983.915816  0.519245  N  -1  -1.000000  -1.000000  28768.306969  1172.113795  0.000000  0.000000
T  382  233784.000000  1.045959  N  -1  -1.000000  -1.000000  0.000000  256.399893  0.000000  44512.800000
T  394  163567.200000  0.747166  N  -1  -1.000000  -1.000000  38.053316  732.571122  0.000000  37984.800000
T  404  155366.400000  0.739466  C  408  104904.184681  0.529929  0.000000  9633.310255  0.000000  33537.600000
T  415  148185.600000  0.748567  N  -1  -1.000000  -1.000000  0.000000  8058.282343  0.000000  32028.000000
T  427  156060.000000  0.829887  N  -1  -1.000000  -1.000000  38.053316  0.000000  208.582722  35577.600000
G  440  220923.866004  1.201113  N  -1  -1.000000  -1.000000  0.000000  0.000000  42898.513084  0.000000
A  451  177290.399696  0.986893  N  -1  -1.000000  -1.000000  34628.517648  366.285561  0.000000  0.000000
C  458  273651.942650  1.483088  N  -1  -1.000000  -1.000000  799.119638  52195.692448  0.000000  0.000000
A  468  167967.337253  0.889905  N  -1  -1.000000  -1.000000  33030.278372  0.000000  173.818935  1224.000000
C  476  284640.509481  1.560717  N  -1  -1.000000  -1.000000  0.000000  53367.806243  0.000000  0.000000
A  487  146999.960083  0.741886  N  -1  -1.000000  -1.000000  32954.171740  0.000000  34.763787  1387.200000
A  497  127668.875506  0.673838  N  -1  -1.000000  -1.000000  28958.573550  0.000000  0.000000  0.000000
A  509  150653.078428  0.810505  N  -1  -1.000000  -1.000000  33981.611275  0.000000  0.000000  0.000000
C  517  332037.861079  1.790887  N  -1  -1.000000  -1.000000  0.000000  56334.719287  0.000000  0.000000
A  527  177899.252754  0.872956  N  -1  -1.000000  -1.000000  34057.717907  0.000000  312.874082  2080.800000
G  537  195094.372308  0.947183  N  -1  -1.000000  -1.000000  0.000000  0.000000  41403.670246  816.000000
A  552  192169.246290  0.944830  N  -1  -1.000000  -1.000000  36455.076821  2270.970478  34.763787  0.000000
T  559  243943.200000  1.190674  N  -1  -1.000000  -1.000000  2016.825753  0.000000  69.527574  47246.400000
A  570  111344.002900  0.551461  N  -1  -1.000000  -1.000000  25191.295256  0.000000  0.000000  0.000000
A  580  152974.330710  0.779507  N  -1  -1.000000  -1.000000  34286.037803  0.000000  0.000000  0.000000
C  589  288889.421989  1.577955  N  -1  -1.000000  -1.000000  0.000000  55052.719824  0.000000  0.000000
A  600  189657.727428  0.961425  N  -1  -1.000000  -1.000000  37101.983195  0.000000  173.818935  1632.000000
C  609  284127.709696  1.396437  N  -1  -1.000000  -1.000000  0.000000  54576.548594  0.000000  571.200000
T  622  311834.400000  1.438260  N  -1  -1.000000  -1.000000  0.000000  0.000000  312.874082  52509.600000
A  632  153012.384026  0.712370  N  -1  -1.000000  -1.000000  34552.411016  0.000000  0.000000  0.000000
A  643  146847.746819  0.691684  N  -1  -1.000000  -1.000000  32573.638579  1684.913581  0.000000  285.600000
T  653  261364.800000  1.259711  N  -1  -1.000000  -1.000000  0.000000  0.000000  34.763787  50102.400000
A  663  148826.519256  0.694155  N  -1  -1.000000  -1.000000  32002.838838  0.000000  278.110296  0.000000
G  675  183830.905339  0.897227  N  -1  -1.000000  -1.000000  0.000000  183.142781  35632.881614  204.000000
T  686  139250.400000  0.656419  N  -1  -1.000000  -1.000000  0.000000  0.000000  34.763787  30355.200000
A  696  94714.703766  0.449387  N  -1  -1.000000  -1.000000  21766.496808  0.000000  243.346509  0.000000
A  706  158263.741648  0.827105  N  -1  -1.000000  -1.000000  31089.559251  769.199678  0.000000  0.000000
T  717  259936.800000  1.381119  N  -1  -1.000000  -1.000000  0.000000  0.000000  69.527574  49735.200000
A  726  139845.936657  0.752717  N  -1  -1.000000  -1.000000  30138.226349  0.000000  0.000000  0.000000
A  737  137334.417794  0.814609  N  -1  -1.000000  -1.000000  31432.039096  695.942566  0.000000  326.400000
T  749  227786.400000  1.363814  N  -1  -1.000000  -1.000000  0.000000  0.000000  139.055148  51163.200000
A  758  162145.179890  0.925933  N  -1  -1.000000  -1.000000  31812.572257  73.257112  0.000000  0.000000
C  768  318338.781097  1.927066  N  -1  -1.000000  -1.000000  0.000000  58605.689766  0.000000  2121.600000
A  779  199856.016142  1.097237  T  776  32721.600000  0.179646  39232.968896  0.000000  243.346509  4610.400000
C  788  311818.898110  1.696999  N  -1  -1.000000  -1.000000  0.000000  58605.689766  0.000000  1346.400000
A  800  172305.415288  0.857223  C  803  26299.303282  0.125977  38966.595683  2820.398820  312.874082  1632.000000
T  811  289435.200000  1.386429  N  -1  -1.000000  -1.000000  0.000000  36.628556  34.763787  56100.000000
A  821  150805.291693  0.679670  N  -1  -1.000000  -1.000000  33144.438321  0.000000  0.000000  0.000000
A  832  185129.382812  0.877527  N  -1  -1.000000  -1.000000  36683.396718  0.000000  0.000000  0.000000
C  842  297607.018342  1.381036  N  -1  -1.000000  -1.000000  0.000000  56261.462175  0.000000  0.000000
A  853  209597.665063  0.905300  N  -1  -1.000000  -1.000000  39955.981902  0.000000  834.330887  1264.800000
G  866  142740.109176  0.621409  N  -1  -1.000000  -1.000000  0.000000  0.000000  28228.194995  0.000000
A  878  211119.797707  0.926926  N  -1  -1.000000  -1.000000  39994.035218  0.000000  0.000000  0.000000
G  888  141453.849059  0.651736  N  -1  -1.000000  -1.000000  0.000000  0.000000  27185.281387  163.200000
A  901  174284.187725  0.825204  N  -1  -1.000000  -1.000000  38281.635994  0.000000  208.582722  0.000000
A  910  160470.833981  0.812725  N  -1  -1.000000  -1.000000  35351.530654  0.000000  0.000000  0.000000
A  921  155638.062837  0.793002  N  -1  -1.000000  -1.000000  35351.530654  0.000000  34.763787  0.000000
A  931  169831.949741  0.928629  N  -1  -1.000000  -1.000000  37140.036511  0.000000  34.763787  0.000000
G  942  239105.326574  1.293949  N  -1  -1.000000  -1.000000  0.000000  329.657005  52319.499345  775.200000
T  953  127826.400000  0.672117  N  -1  -1.000000  -1.000000  0.000000  439.542673  451.929230  28600.800000
T  965  139984.800000  0.808195  N  -1  -1.000000  -1.000000  0.000000  988.971015  486.693017  31987.200000
A  972  134670.685668  0.810071  N  -1  -1.000000  -1.000000  28882.466918  732.571122  0.000000  0.000000
C  982  318375.409653  1.924433  N  -1  -1.000000  -1.000000  0.000000  58605.689766  0.000000  0.000000
C  995  296288.390322  1.681888  N  -1  -1.000000  -1.000000  0.000000  58349.289873  69.527574  530.400000
A  1004  180867.411409  0.943750  N  -1  -1.000000  -1.000000  40640.941592  0.000000  417.165443  2570.400000
C  1014  308009.528275  1.601664  N  -1  -1.000000  -1.000000  0.000000  58605.689766  0.000000  40.800000
A  1024  187640.901675  0.906216  N  -1  -1.000000  -1.000000  40184.301799  0.000000  347.637869  2040.000000
C  1035  319217.866443  1.518205  N  -1  -1.000000  -1.000000  0.000000  58605.689766  0.000000  856.800000
T  1050  362100.000000  1.607914  N  -1  -1.000000  -1.000000  0.000000  0.000000  590.984378  61975.200000
A  1059  172419.575236  0.725983  N  -1  -1.000000  -1.000000  39194.915580  0.000000  139.055148  0.000000
A  1070  156893.822268  0.648436  N  -1  -1.000000  -1.000000  35808.170447  256.399893  0.000000  530.400000
T  1082  258916.800000  1.062666  N  -1  -1.000000  -1.000000  0.000000  366.285561  139.055148  50796.000000
T  1094  188332.800000  0.735465  N  -1  -1.000000  -1.000000  0.000000  0.000000  278.110296  40473.600000
A  1102  197877.243705  0.814079  N  -1  -1.000000  -1.000000  39309.075528  0.000000  0.000000  0.000000
A  1113  213593.263253  0.915815  N  -1  -1.000000  -1.000000  41363.954598  0.000000  0.000000  0.000000
A  1125  178089.519334  0.753021  N  -1  -1.000000  -1.000000  40450.675011  0.000000  0.000000  0.000000
C  1134  357458.079015  1.599306  N  -1  -1.000000  -1.000000  0.000000  58605.689766  0.000000  244.800000
T  1148  310406.400000  1.290725  N  -1  -1.000000  -1.000000  0.000000  0.000000  660.511952  58507.200000
A  1156  178203.679283  0.743728  N  -1  -1.000000  -1.000000  40526.781643  0.000000  0.000000  285.600000
A  1167  180372.718300  0.815358  N  -1  -1.000000  -1.000000  38890.489051  0.000000  0.000000  0.000000
A  1179  192892.259296  0.868828  N  -1  -1.000000  -1.000000  38624.115839  0.000000  0.000000  40.800000
A  1190  169565.576529  0.751573  N  -1  -1.000000  -1.000000  38738.275787  879.085346  0.000000  163.200000
T  1201  209181.600000  0.965398  N  -1  -1.000000  -1.000000  0.000000  73.257112  0.000000  44716.800000
C  1212  159224.333383  0.727836  N  -1  -1.000000  -1.000000  0.000000  36262.270543  0.000000  0.000000
C  1223  266033.202981  1.237947  N  -1  -1.000000  -1.000000  0.000000  57836.490088  0.000000  448.800000
C  1234  191860.376871  0.871527  N  -1  -1.000000  -1.000000  0.000000  42489.125080  173.818935  2080.800000
C  1245  205669.342522  0.928447  N  -1  -1.000000  -1.000000  0.000000  44650.209890  69.527574  1346.400000
A  1255  189239.140951  0.917119  N  -1  -1.000000  -1.000000  41249.794649  0.000000  278.110296  1917.600000
A  1266  176224.906846  0.907327  N  -1  -1.000000  -1.000000  40146.248482  0.000000  0.000000  0.000000
A  1277  201035.668941  1.036126  N  -1  -1.000000  -1.000000  39727.662005  0.000000  0.000000  0.000000
C  1286  322697.579273  1.645638  N  -1  -1.000000  -1.000000  0.000000  58605.689766  0.000000  0.000000
G  1301  151917.748928  0.726625  N  -1  -1.000000  -1.000000  0.000000  0.000000  29514.455112  40.800000
A  1310  252712.072201  1.219015  N  -1  -1.000000  -1.000000  47833.018334  0.000000  0.000000  0.000000
G  1323  205488.744603  0.970837  N  -1  -1.000000  -1.000000  0.000000  0.000000  46096.781483  530.400000
A  1334  239241.198302  1.106124  N  -1  -1.000000  -1.000000  44294.059937  0.000000  139.055148  0.000000
A  1344  179421.385398  0.839954  N  -1  -1.000000  -1.000000  39575.448741  0.000000  0.000000  1183.200000
A  1355  225237.577979  1.060616  N  -1  -1.000000  -1.000000  42695.820661  0.000000  0.000000  204.000000
G  1367  167039.996247  0.779389  N  -1  -1.000000  -1.000000  0.000000  0.000000  31565.518542  408.000000
A  1378  297767.198460  1.403889  N  -1  -1.000000  -1.000000  48632.137972  0.000000  0.000000  0.000000
G  1390  200621.814431  0.894611  T  1388  22154.400000  0.098791  0.000000  0.000000  39004.968947  5181.600000
C  1399  302405.359192  1.348732  N  -1  -1.000000  -1.000000  0.000000  58532.432654  0.000000  0.000000
A  1410  152860.170762  0.687985  N  -1  -1.000000  -1.000000  34590.464332  0.000000  486.693017  1591.200000
A  1420  126679.489287  0.569911  N  -1  -1.000000  -1.000000  33639.131430  0.000000  0.000000  81.600000
A  1432  190951.540175  0.910697  N  -1  -1.000000  -1.000000  42048.914287  0.000000  0.000000  40.800000
A  1444  162982.352844  0.782731  N  -1  -1.000000  -1.000000  36683.396718  0.000000  0.000000  244.800000
G  1456  164676.058735  0.820931  N  -1  -1.000000  -1.000000  0.000000  0.000000  31843.628837  244.800000
A  1466  254120.044896  1.276202  N  -1  -1.000000  -1.000000  45930.352529  0.000000  34.763787  0.000000
A  1477  168347.870413  0.833362  N  -1  -1.000000  -1.000000  38471.902574  0.000000  0.000000  2896.800000
A  1488  198866.629923  0.983801  N  -1  -1.000000  -1.000000  39347.128844  293.028449  0.000000  897.600000
T  1500  256876.800000  1.336152  N  -1  -1.000000  -1.000000  0.000000  256.399893  0.000000  49123.200000
T  1512  186456.000000  0.942284  N  -1  -1.000000  -1.000000  0.000000  0.000000  0.000000  40269.600000
A  1519  221926.939478  1.191351  C  1525  21867.247994  0.113191  42962.193874  36.628556  0.000000  2570.400000
T  1533  357734.400000  1.851739  N  -1  -1.000000  -1.000000  0.000000  0.000000  0.000000  65280.000000
C  1544  186952.150353  0.864343  N  -1  -1.000000  -1.000000  0.000000  36775.070328  0.000000  0.000000
A  1553  211576.437500  0.980002  N  -1  -1.000000  -1.000000  47452.485173  0.000000  0.000000  1591.200000
A  1564  175920.480317  0.796910  N  -1  -1.000000  -1.000000  38167.476045  146.514224  0.000000  244.800000
C  1575  320133.580346  1.442838  N  -1  -1.000000  -1.000000  0.000000  58605.689766  0.000000  0.000000
G  1591  173297.477896  0.758483  N  -1  -1.000000  -1.000000  0.000000  0.000000  33651.345758  0.000000
C  1599  294420.333961  1.285824  N  -1  -1.000000  -1.000000  0.000000  55821.919502  0.000000  0.000000
A  1611  208684.385476  0.874879  N  -1  -1.000000  -1.000000  40488.728327  0.000000  104.291361  1305.600000
G  1624  87396.160367  0.373951  N  -1  -1.000000  -1.000000  0.000000  0.000000  16721.381518  0.000000
A  1635  262263.454541  1.171843  N  -1  -1.000000  -1.000000  48556.031340  0.000000  0.000000  0.000000
A  1646  235550.026641  1.033849  N  -1  -1.000000  -1.000000  46158.672426  0.000000  0.000000  489.600000
A  1657  209635.718379  0.972249  N  -1  -1.000000  -1.000000  40717.048224  36.628556  0.000000  244.800000
C  1667  394855.834797  1.812198  T  1675  30600.000000  0.129543  0.000000  58605.689766  0.000000  489.600000
A  1677  246737.701573  1.044544  C  1682  16079.936129  0.066092  48746.297920  219.771337  590.984378  5385.600000
T  1690  351696.000000  1.445539  N  -1  -1.000000  -1.000000  190.266580  0.000000  278.110296  65280.000000
G  1702  290208.093376  1.177536  N  -1  -1.000000  -1.000000  0.000000  256.399893  54996.310939  0.000000
T  1714  242148.000000  0.938032  N  -1  -1.000000  -1.000000  0.000000  36.628556  0.000000  46593.600000
T  1727  167688.000000  0.663015  N  -1  -1.000000  -1.000000  0.000000  146.514224  0.000000  32762.400000
T  1739  149980.800000  0.602773  N  -1  -1.000000  -1.000000  0.000000  0.000000  104.291361  32640.000000
G  1752  259511.669508  1.017388  N  -1  -1.000000  -1.000000  0.000000  0.000000  49155.994733  0.000000
C  1760  220064.365071  0.863671  N  -1  -1.000000  -1.000000  0.000000  42635.639305  625.748165  0.000000
G  1776  170794.485237  0.674404  N  -1  -1.000000  -1.000000  342.479845  0.000000  32295.558067  0.000000
G  1788  292676.322249  1.173670  N  -1  -1.000000  -1.000000  0.000000  73.257112  55622.059104  0.000000
T  1800  95145.600000  0.397848  N  -1  -1.000000  -1.000000  570.799741  0.000000  0.000000  21338.400000
G  1812  299072.859046  1.335198  N  -1  -1.000000  -1.000000  570.799741  0.000000  55622.059104  0.000000
G  1824  241017.334856  1.101899  N  -1  -1.000000  -1.000000  0.000000  0.000000  47348.277812  0.000000
C  1832  165780.844925  0.775365  N  -1  -1.000000  -1.000000  0.000000  37214.613001  0.000000  0.000000
C  1845  334675.117119  1.623271  N  -1  -1.000000  -1.000000  0.000000  58605.689766  0.000000  285.600000
A  1855  214658.756104  0.963148  T  1854  23215.200000  0.104164  41858.647707  256.399893  0.000000  4447.200000
T  1869  415874.400000  1.813355  N  -1  -1.000000  -1.000000  0.000000  0.000000  0.000000  65280.000000
A  1878  200350.709251  0.817838  N  -1  -1.000000  -1.000000  42467.500764  0.000000  0.000000  0.000000
A  1890  166331.044660  0.684477  N  -1  -1.000000  -1.000000  37520.569672  219.771337  0.000000  775.200000
T  1903  261120.000000  1.076525  N  -1  -1.000000  -1.000000  0.000000  0.000000  0.000000  50428.800000
C  1913  221822.535764  0.926567  N  -1  -1.000000  -1.000000  0.000000  37031.470221  0.000000  0.000000
G  1929  128278.373809  0.508899  N  -1  -1.000000  -1.000000  494.693109  0.000000  28680.124226  0.000000
G  1940  216195.990980  0.920019  N  -1  -1.000000  -1.000000  0.000000  219.771337  40777.922081  0.000000
T  1952  96573.600000  0.415355  N  -1  -1.000000  -1.000000  0.000000  256.399893  0.000000  21828.000000
T  1964  188373.600000  0.835034  N  -1  -1.000000  -1.000000  304.426529  0.000000  104.291361  35577.600000
G  1976  280613.288180  1.330186  N  -1  -1.000000  -1.000000  0.000000  659.314010  52423.790706  0.000000
T  1987  163240.800000  0.750348  N  -1  -1.000000  -1.000000  0.000000  0.000000  0.000000  31905.600000
A  1996  132653.859914  0.689864  C  2001  14358.393993  0.077395  24544.388883  476.171229  0.000000  0.000000
T  2009  363405.600000  1.958845  N  -1  -1.000000  -1.000000  0.000000  0.000000  382.401656  63280.800000
G  2021  249430.171295  1.215382  N  -1  -1.000000  -1.000000  38.053316  0.000000  46548.710713  0.000000
G  2034  262014.662167  1.284016  N  -1  -1.000000  -1.000000  38.053316  0.000000  55622.059104  0.000000
G  2046  192730.434796  0.926241  N  -1  -1.000000  -1.000000  304.426529  0.000000  36919.141730  0.000000
A  2058  300659.250483  1.401523  N  -1  -1.000000  -1.000000  58221.573629  1172.113795  0.000000  0.000000
T  2069  266342.400000  1.194524  N  -1  -1.000000  -1.000000  38.053316  0.000000  0.000000  51122.400000
G  2082  233021.663859  0.971140  N  -1  -1.000000  -1.000000  152.213264  0.000000  44184.773201  0.000000
A  2092  338940.886477  1.386765  N  -1  -1.000000  -1.000000  55595.894818  0.000000  0.000000  0.000000
G  2105  226068.906471  0.903394  N  -1  -1.000000  -1.000000  38.053316  0.000000  43767.607758  81.600000
G  2118  295457.425204  1.151761  N  -1  -1.000000  -1.000000  228.319897  0.000000  55622.059104  0.000000
A  2129  273032.542997  1.000826  N  -1  -1.000000  -1.000000  51410.030047  0.000000  0.000000  0.000000
A  2140  188440.021313  0.714411  C  2145  16482.850247  0.063969  40717.048224  732.571122  0.000000  938.400000
T  2152  258998.400000  1.005152  N  -1  -1.000000  -1.000000  0.000000  73.257112  0.000000  48796.800000
C  2162  167685.529842  0.651537  N  -1  -1.000000  -1.000000  0.000000  31720.329586  0.000000  0.000000
T  2177  315751.200000  1.238897  N  -1  -1.000000  -1.000000  0.000000  36.628556  0.000000  54998.400000
G  2190  212302.446843  0.828097  N  -1  -1.000000  -1.000000  0.000000  329.657005  41264.615098  0.000000
C  2197  155231.820767  0.618528  N  -1  -1.000000  -1.000000  0.000000  30108.673117  1390.551478  0.000000
C  2210  344235.170262  1.415494  N  -1  -1.000000  -1.000000  0.000000  57250.433190  0.000000  81.600000
A  2222  179611.651978  0.736958  T  2219  14402.400000  0.059094  34362.144436  0.000000  139.055148  1836.000000
G  2234  105508.093363  0.441319  N  -1  -1.000000  -1.000000  0.000000  36.628556  23778.430267  0.000000
G  2246  312874.082461  1.421640  N  -1  -1.000000  -1.000000  0.000000  0.000000  55622.059104  0.000000
G  2258  211989.572761  0.946112  N  -1  -1.000000  -1.000000  0.000000  0.000000  41786.071902  244.800000
C  2268  247902.067709  1.094883  N  -1  -1.000000  -1.000000  0.000000  42708.896417  0.000000  40.800000
T  2284  353980.800000  1.571089  N  -1  -1.000000  -1.000000  0.000000  915.713903  0.000000  65280.000000
T  2296  187598.400000  0.769039  N  -1  -1.000000  -1.000000  0.000000  0.000000  0.000000  36883.200000
G  2307  291981.046510  1.263312  N  -1  -1.000000  -1.000000  0.000000  0.000000  48321.663847  0.000000
A  2318  222649.952484  0.931234  N  -1  -1.000000  -1.000000  36797.556666  0.000000  0.000000  0.000000
G  2330  136482.627527  0.555184  N  -1  -1.000000  -1.000000  0.000000  0.000000  30383.549786  81.600000
G  2343  303105.458331  1.346789  N  -1  -1.000000  -1.000000  38.053316  0.000000  55622.059104  0.000000
A  2355  253130.658678  1.066230  N  -1  -1.000000  -1.000000  48061.338231  0.000000  0.000000  0.000000
G  2367  208791.304362  0.827980  N  -1  -1.000000  -1.000000  0.000000  0.000000  35806.700548  122.400000
A  2379  352754.240220  1.459102  N  -1  -1.000000  -1.000000  59096.799899  0.000000  0.000000  0.000000
G  2390  249256.352360  0.974275  N  -1  -1.000000  -1.000000  0.000000  0.000000  46757.293434  856.800000
G  2403  295005.495974  1.152486  N  -1  -1.000000  -1.000000  38.053316  0.000000  55622.059104  0.000000
A  2414  262491.774438  1.049650  C  2419  16812.507252  0.065275  48822.404553  512.799785  0.000000  0.000000
T  2426  288211.200000  1.118985  N  -1  -1.000000  -1.000000  0.000000  183.142781  0.000000  49776.000000
C  2437  172520.499248  0.670796  N  -1  -1.000000  -1.000000  0.000000  29339.473439  0.000000  0.000000
T  2451  279765.600000  1.109411  N  -1  -1.000000  -1.000000  0.000000  0.000000  0.000000  48266.400000
G  2464  203194.334665  0.762446  N  -1  -1.000000  -1.000000  0.000000  0.000000  39109.260308  0.000000
G  2475  225304.103159  0.878337  N  -1  -1.000000  -1.000000  38.053316  0.000000  37301.543387  0.000000
A  2488  187869.221571  0.740431  N  -1  -1.000000  -1.000000  41516.167862  0.000000  0.000000  0.000000
A  2498  161231.900303  0.640731  C  2504  15640.393456  0.067275  34666.570964  146.514224  0.000000  408.000000
T  2511  291720.000000  1.254790  N  -1  -1.000000  -1.000000  0.000000  146.514224  0.000000  50102.400000
C  2521  185267.236772  0.782605  N  -1  -1.000000  -1.000000  0.000000  30767.987127  0.000000  0.000000
T  2535  272095.200000  1.205254  N  -1  -1.000000  -1.000000  0.000000  0.000000  0.000000  51693.600000
C  2545  135635.543252  0.598257  N  -1  -1.000000  -1.000000  0.000000  22343.419223  0.000000  0.000000
G  2559  122959.514407  0.581478  N  -1  -1.000000  -1.000000  0.000000  0.000000  22596.461511  0.000000
G  2571  157758.065134  0.763946  N  -1  -1.000000  -1.000000  0.000000  0.000000  29827.329195  0.000000
G  2583  169264.878611  0.871136  N  -1  -1.000000  -1.000000  114.159948  0.000000  28297.722569  0.000000
A  2596  296016.745919  1.550552  N  -1  -1.000000  -1.000000  50763.123674  0.000000  0.000000  0.000000
A  2607  174969.147414  0.883764  N  -1  -1.000000  -1.000000  34247.984487  146.514224  0.000000  326.400000
T  2619  293964.000000  1.494541  N  -1  -1.000000  -1.000000  0.000000  0.000000  0.000000  50388.000000
C  2629  165817.473481  0.789739  N  -1  -1.000000  -1.000000  0.000000  27434.788522  0.000000  0.000000
T  2643  267403.200000  1.354799  N  -1  -1.000000  -1.000000  0.000000  0.000000  0.000000  50306.400000
C  2653  151971.879274  0.739205  N  -1  -1.000000  -1.000000  114.159948  25017.303819  0.000000  0.000000
A  2664  244302.289343  1.262048  N  -1  -1.000000  -1.000000  45321.499472  0.000000  0.000000  81.600000
A  2676  168462.030362  0.824006  N  -1  -1.000000  -1.000000  31964.785522  0.000000  0.000000  0.000000
C  2686  280794.511090  1.343560  N  -1  -1.000000  -1.000000  0.000000  47873.522827  34.763787  0.000000
G  2701  151500.583485  0.684604  N  -1  -1.000000  -1.000000  570.799741  0.000000  26072.840205  0.000000
G  2713  208930.359510  0.951759  N  -1  -1.000000  -1.000000  380.533161  0.000000  39422.134390  0.000000
A  2725  203661.347752  0.966083  N  -1  -1.000000  -1.000000  33829.398010  73.257112  0.000000  0.000000
T  2737  281071.200000  1.315379  N  -1  -1.000000  -1.000000  0.000000  0.000000  382.401656  47776.800000
A  2747  140036.203237  0.659331  N  -1  -1.000000  -1.000000  26332.894739  0.000000  0.000000  0.000000
A  2758  205107.373763  0.977571  N  -1  -1.000000  -1.000000  38053.316097  0.000000  0.000000  0.000000
T  2772  273645.600000  1.344142  N  -1  -1.000000  -1.000000  0.000000  146.514224  0.000000  46797.600000
C  2783  155561.477772  0.721023  N  -1  -1.000000  -1.000000  0.000000  29888.901781  0.000000  0.000000
C  2795  271857.143401  1.314100  N  -1  -1.000000  -1.000000  0.000000  44613.581334  0.000000  163.200000
C  2808  190285.348958  0.876017  N  -1  -1.000000  -1.000000  0.000000  36152.384874  0.000000  775.200000
T  2821  373564.800000  1.794555  N  -1  -1.000000  -1.000000  0.000000  0.000000  243.346509  61281.600000
C  2832  155195.192211  0.673672  N  -1  -1.000000  -1.000000  0.000000  26006.274834  0.000000  0.000000
G  2846  110722.661404  0.492104  N  -1  -1.000000  -1.000000  152.213264  0.000000  18494.334652  0.000000
A  2858  234750.907003  1.088298  N  -1  -1.000000  -1.000000  39765.715321  0.000000  0.000000  0.000000
C  2867  245814.240011  1.164595  N  -1  -1.000000  -1.000000  0.000000  42159.468075  0.000000  0.000000
C  2881  346616.026409  1.563796  N  -1  -1.000000  -1.000000  0.000000  58605.689766  0.000000  81.600000
T  2894  358142.400000  1.518831  N  -1  -1.000000  -1.000000  0.000000  0.000000  139.055148  59119.200000
C  2905  153107.364513  0.626844  N  -1  -1.000000  -1.000000  0.000000  24870.789594  0.000000  0.000000
T  2919  356796.000000  1.462245  N  -1  -1.000000  -1.000000  0.000000  0.000000  0.000000  60628.800000
T  2931  223257.600000  0.884190  N  -1  -1.000000  -1.000000  0.000000  0.000000  0.000000  36679.200000
C  2942  157978.962475  0.617596  N  -1  -1.000000  -1.000000  0.000000  26299.303282  0.000000  0.000000
A  2953  231326.108554  0.987568  N  -1  -1.000000  -1.000000  43494.940299  0.000000  0.000000  204.000000
G  2965  125080.105410  0.517178  N  -1  -1.000000  -1.000000  0.000000  0.000000  21171.146247  0.000000
C  2976  158381.876592  0.651008  N  -1  -1.000000  -1.000000  0.000000  26885.360180  0.000000  0.000000
G  2991  163946.019209  0.695718  N  -1  -1.000000  -1.000000  38.053316  0.000000  25168.981745  0.000000
A  3002  241676.610533  1.062486  N  -1  -1.000000  -1.000000  45169.286207  73.257112  0.000000  0.000000
T  3014  240720.000000  1.109466  N  -1  -1.000000  -1.000000  0.000000  0.000000  0.000000  41208.000000
C  3025  192629.576549  0.938617  N  -1  -1.000000  -1.000000  0.000000  32819.186269  0.000000  0.000000
T  3039  298411.200000  1.426581  N  -1  -1.000000  -1.000000  0.000000  0.000000  0.000000  50877.600000
C  3049  160835.989851  0.790968  N  -1  -1.000000  -1.000000  0.000000  27434.788522  0.000000  0.000000
A  3061  246927.968154  1.252814  N  -1  -1.000000  -1.000000  42163.074236  0.000000  139.055148  40.800000
A  3072  196963.964118  0.956166  N  -1  -1.000000  -1.000000  32611.691895  0.000000  34.763787  0.000000
G  3083  168673.894233  0.832722  N  -1  -1.000000  -1.000000  76.106632  0.000000  31808.865050  0.000000
G  3095  395229.493722  1.910090  N  -1  -1.000000  -1.000000  532.746425  0.000000  55622.059104  0.000000
A  3110  214506.542839  0.930205  N  -1  -1.000000  -1.000000  36340.916873  622.685454  104.291361  0.000000
T  3120  262956.000000  1.115840  N  -1  -1.000000  -1.000000  0.000000  73.257112  660.511952  42595.200000
G  3133  197006.380589  0.828505  N  -1  -1.000000  -1.000000  152.213264  0.000000  36362.921139  0.000000
G  3146  250473.084903  1.073085  N  -1  -1.000000  -1.000000  190.266580  0.000000  42272.764919  0.000000
A  3159  235245.600112  0.983475  N  -1  -1.000000  -1.000000  35846.223763  0.000000  0.000000  0.000000
G  3170  156576.096378  0.672341  N  -1  -1.000000  -1.000000  0.000000  0.000000  25273.273105  122.400000
T  3183  135292.800000  0.582015  N  -1  -1.000000  -1.000000  0.000000  36.628556  0.000000  25132.800000
T  3196  123216.000000  0.556802  N  -1  -1.000000  -1.000000  0.000000  0.000000  0.000000  23256.000000
C  3206  169077.414974  0.790386  N  -1  -1.000000  -1.000000  0.000000  26006.274834  0.000000  0.000000
A  3218  233495.147572  1.091313  N  -1  -1.000000  -1.000000  39232.968896  0.000000  0.000000  81.600000
A  3229  168271.763781  0.850783  N  -1  -1.000000  -1.000000  27474.494222  0.000000  0.000000  0.000000
G  3242  178929.211381  0.926321  N  -1  -1.000000  -1.000000  190.266580  0.000000  30105.439490  0.000000
A  3255  321436.361072  1.739766  N  -1  -1.000000  -1.000000  59325.119795  0.000000  0.000000  0.000000
A  3267  154724.783251  0.784603  N  -1  -1.000000  -1.000000  29186.893446  0.000000  0.000000  0.000000
G  3278  130989.949190  0.698142  N  -1  -1.000000  -1.000000  0.000000  0.000000  21762.130624  0.000000
C  3288  217720.137480  1.228662  N  -1  -1.000000  -1.000000  0.000000  35859.356425  0.000000  0.000000
G  3304  139437.549417  0.760643  N  -1  -1.000000  -1.000000  0.000000  0.000000  23152.682102  0.000000
C  3313  253286.465457  1.378581  N  -1  -1.000000  -1.000000  0.000000  42892.039197  347.637869  0.000000
A  3326  167168.217614  0.849705  N  -1  -1.000000  -1.000000  30404.599562  0.000000  0.000000  0.000000
A  3338  119982.105654  0.610453  N  -1  -1.000000  -1.000000  22908.096290  0.000000  0.000000  0.000000
T  3350  224808.000000  1.213901  N  -1  -1.000000  -1.000000  0.000000  0.000000  0.000000  34598.400000
C  3361  166220.387598  0.870956  N  -1  -1.000000  -1.000000  0.000000  28094.102531  0.000000  0.000000
G  3376  99389.666862  0.524270  N  -1  -1.000000  -1.000000  38.053316  0.000000  16686.617731  0.000000
A  3387  206553.399775  1.234092  N  -1  -1.000000  -1.000000  34780.730913  146.514224  0.000000  0.000000
T  3398  204489.600000  1.185065  N  -1  -1.000000  -1.000000  0.000000  0.000000  34.763787  33782.400000
C  3409  182556.723621  1.014736  N  -1  -1.000000  -1.000000  0.000000  29412.730551  104.291361  0.000000
G  3425  143852.550358  0.815541  N  -1  -1.000000  -1.000000  114.159948  0.000000  23952.249202  0.000000
G  3437  149171.409760  0.843583  N  -1  -1.000000  -1.000000  76.106632  0.000000  25134.217958  0.000000
C  3446  91131.847586  0.547604  N  -1  -1.000000  -1.000000  0.000000  17252.049925  278.110296  0.000000
C  3460  353319.052176  2.224713  N  -1  -1.000000  -1.000000  0.000000  53880.606028  0.000000  0.000000
A  3472  185015.222864  1.015734  N  -1  -1.000000  -1.000000  30785.132723  0.000000  34.763787  856.800000
G  3484  142983.455685  0.802511  N  -1  -1.000000  -1.000000  0.000000  0.000000  24160.831923  0.000000
T  3497  125092.800000  0.711376  N  -1  -1.000000  -1.000000  0.000000  0.000000  0.000000  21420.000000
T  3510  151980.000000  0.851827  N  -1  -1.000000  -1.000000  0.000000  0.000000  0.000000  25744.800000
C  3519  121789.949045  0.704154  N  -1  -1.000000  -1.000000  0.000000  22087.019330  0.000000  0.000000
C  3532  282369.539003  1.714559  N  -1  -1.000000  -1.000000  0.000000  47067.694593  0.000000  40.800000
A  3543  236577.466176  1.354421  N  -1  -1.000000  -1.000000  36074.543660  109.885668  0.000000  1305.600000
T  3555  375686.400000  2.042406  N  -1  -1.000000  -1.000000  0.000000  73.257112  0.000000  56059.200000
T  3569  195758.400000  0.947549  N  -1  -1.000000  -1.000000  0.000000  0.000000  69.527574  32680.800000
G  3582  258573.047260  1.191267  N  -1  -1.000000  -1.000000  190.266580  0.000000  39144.024095  0.000000
T  3593  116076.000000  0.559180  N  -1  -1.000000  -1.000000  0.000000  0.000000  0.000000  18890.400000
C  3605  155195.192211  0.773313  N  -1  -1.000000  -1.000000  0.000000  25749.874941  0.000000  0.000000
T  3619  315016.800000  1.560185  N  -1  -1.000000  -1.000000  0.000000  0.000000  243.346509  48062.400000
G  3632  196415.396211  0.889151  N  -1  -1.000000  -1.000000  570.799741  0.000000  32851.778658  0.000000
A  3643  250961.619660  1.113673  N  -1  -1.000000  -1.000000  40907.314804  0.000000  0.000000  0.000000
G  3654  128904.121974  0.541016  N  -1  -1.000000  -1.000000  0.000000  0.000000  21032.091099  0.000000
C  3665  224130.134798  1.005445  N  -1  -1.000000  -1.000000  0.000000  37837.298455  0.000000  0.000000
C  3678  230650.017785  1.040503  N  -1  -1.000000  -1.000000  0.000000  41903.068183  0.000000  40.800000
C  3690  226730.762281  1.094429  N  -1  -1.000000  -1.000000  0.000000  36665.184660  0.000000  816.000000
T  3704  344392.800000  1.637896  N  -1  -1.000000  -1.000000  0.000000  36.628556  0.000000  55692.000000
C  3715  141972.283458  0.648728  N  -1  -1.000000  -1.000000  304.426529  23808.561467  0.000000  0.000000
A  3727  247156.288051  1.116148  N  -1  -1.000000  -1.000000  37140.036511  0.000000  0.000000  0.000000
G  3738  76654.150203  0.332364  N  -1  -1.000000  -1.000000  190.266580  0.000000  12932.128742  0.000000
A  3752  294875.146436  1.425918  N  -1  -1.000000  -1.000000  48556.031340  0.000000  0.000000  0.000000
A  3763  175920.480317  0.812030  N  -1  -1.000000  -1.000000  29186.893446  256.399893  0.000000  0.000000
T  3775  247370.400000  1.182806  N  -1  -1.000000  -1.000000  342.479845  0.000000  0.000000  37740.000000
G  3787  289478.053850  1.309943  N  -1  -1.000000  -1.000000  1027.439535  0.000000  43385.206101  0.000000
C  3796  223067.906671  0.980432  N  -1  -1.000000  -1.000000  0.000000  35786.099313  1251.496330  0.000000
T  3812  310814.400000  1.370665  N  -1  -1.000000  -1.000000  0.000000  0.000000  208.582722  46960.800000
G  3825  199822.247332  0.849692  N  -1  -1.000000  -1.000000  304.426529  0.000000  30626.896294  0.000000
T  3836  99756.000000  0.451971  N  -1  -1.000000  -1.000000  0.000000  0.000000  0.000000  16728.000000
T  3849  131580.000000  0.607784  N  -1  -1.000000  -1.000000  0.000000  0.000000  0.000000  21705.600000
C  3859  153253.878738  0.747821  N  -1  -1.000000  -1.000000  0.000000  25273.703712  0.000000  0.000000
G  3874  133180.067767  0.626453  N  -1  -1.000000  -1.000000  684.959690  0.000000  19884.886130  0.000000
C  3882  138602.456296  0.705628  N  -1  -1.000000  -1.000000  0.000000  23075.990345  1946.772069  0.000000
G  3897  149936.213073  0.778111  N  -1  -1.000000  -1.000000  1255.759431  0.000000  27046.226239  0.000000
G  3909  167422.397903  0.915131  N  -1  -1.000000  -1.000000  1065.492851  0.000000  26802.879731  0.000000
C  3920  88238.191654  0.516788  N  -1  -1.000000  -1.000000  342.479845  14504.908217  173.818935  0.000000
T  3936  290618.400000  1.848005  N  -1  -1.000000  -1.000000  0.000000  0.000000  0.000000  47736.000000
T  3949  133293.600000  0.858624  N  -1  -1.000000  -1.000000  228.319897  0.000000  0.000000  24888.000000
C  3958  110471.725209  0.743476  N  -1  -1.000000  -1.000000  456.639793  18094.506715  0.000000  81.600000
G  3972  65355.919447  0.436697  N  -1  -1.000000  -1.000000  1179.652799  0.000000  11819.687560  0.000000
G  3985  169577.752694  1.185549  N  -1  -1.000000  -1.000000  1103.546167  0.000000  27811.029552  0.000000
T  3997  97144.800000  0.671494  N  -1  -1.000000  -1.000000  570.799741  0.000000  0.000000  16197.600000
C  4008  180835.181484  1.281918  N  -1  -1.000000  -1.000000  380.533161  26885.360180  0.000000  0.000000
T  4022  281479.200000  1.937369  N  -1  -1.000000  -1.000000  342.479845  0.000000  0.000000  42554.400000
C  4031  96589.502445  0.609614  N  -1  -1.000000  -1.000000  989.386219  17691.592598  0.000000  612.000000
C  4044  213178.196523  1.408414  N  -1  -1.000000  -1.000000  570.799741  34650.614074  0.000000  0.000000
A  4056  215762.302270  1.316793  N  -1  -1.000000  -1.000000  31812.572257  0.000000  0.000000  0.000000
C  4065  244861.897553  1.565925  N  -1  -1.000000  -1.000000  1560.185960  37068.098777  0.000000  0.000000
G  4080  92610.728408  0.552815  N  -1  -1.000000  -1.000000  1788.505857  0.000000  14983.192171  0.000000
C  4090  291123.763912  1.756514  N  -1  -1.000000  -1.000000  837.172954  44027.524437  104.291361  0.000000
A  4104  164923.071965  0.875777  N  -1  -1.000000  -1.000000  25153.241940  183.142781  0.000000  0.000000
T  4116  258427.200000  1.375704  A  4122  25876.254946  0.126857  761.066322  0.000000  69.527574  43166.400000
G  4128  212754.376073  1.043020  N  -1  -1.000000  -1.000000  1978.772437  0.000000  34033.747414  0.000000
C  4139  278889.826173  1.346182  N  -1  -1.000000  -1.000000  608.853058  41939.696739  0.000000  0.000000
T  4154  262058.400000  1.266521  N  -1  -1.000000  -1.000000  76.106632  0.000000  69.527574  43982.400000
T  4166  156508.800000  0.700392  N  -1  -1.000000  -1.000000  570.799741  0.000000  0.000000  25867.200000
C  4178  99153.501373  0.455267  N  -1  -1.000000  -1.000000  494.693109  16519.478803  0.000000  0.000000
T  4190  227704.800000  1.104660  N  -1  -1.000000  -1.000000  0.000000  0.000000  0.000000  41860.800000
T  4203  223094.400000  1.091377  N  -1  -1.000000  -1.000000  380.533161  0.000000  0.000000  37536.000000
C  4214  78824.652735  0.362473  N  -1  -1.000000  -1.000000  913.279586  17361.935593  0.000000  0.000000
C  4226  274018.228211  1.396386  N  -1  -1.000000  -1.000000  38.053316  41353.639841  0.000000  0.000000
T  4238  350716.800000  1.693111  N  -1  -1.000000  -1.000000  0.000000  0.000000  312.874082  58752.000000
T  4250  256060.800000  1.183426  N  -1  -1.000000  -1.000000  0.000000  0.000000  34.763787  47042.400000
T  4263  175929.600000  0.797133  N  -1  -1.000000  -1.000000  875.226270  0.000000  0.000000  33660.000000
G  4274  189115.000954  0.898806  N  -1  -1.000000  -1.000000  1560.185960  0.000000  31843.628837  0.000000
C  4282  143034.511585  0.704213  N  -1  -1.000000  -1.000000  304.426529  24504.504033  1181.968756  0.000000
C  4297  255850.464384  1.268060  N  -1  -1.000000  -1.000000  0.000000  38130.326904  0.000000  0.000000
T  4310  287925.600000  1.324192  N  -1  -1.000000  -1.000000  0.000000  0.000000  0.000000  47654.400000
T  4322  218280.000000  0.976832  N  -1  -1.000000  -1.000000  0.000000  0.000000  0.000000  35251.200000
T  4335  189475.200000  0.849758  N  -1  -1.000000  -1.000000  0.000000  0.000000  0.000000  35496.000000
A  4346  188363.914681  0.804834  N  -1  -1.000000  -1.000000  32040.892154  0.000000  0.000000  0.000000
T  4357  289476.000000  1.283849  N  -1  -1.000000  -1.000000  0.000000  0.000000  243.346509  48674.400000
G  4370  176912.911738  0.806528  N  -1  -1.000000  -1.000000  38.053316  0.000000  29931.620555  0.000000
T  4381  120360.000000  0.569249  N  -1  -1.000000  -1.000000  0.000000  36.628556  0.000000  23052.000000
T  4393  133048.800000  0.646246  N  -1  -1.000000  -1.000000  0.000000  36.628556  695.275739  22113.600000
C  4403  163143.588886  0.814607  N  -1  -1.000000  -1.000000  0.000000  26519.074619  243.346509  0.000000
T  4416  283029.600000  1.399172  C  4422  68532.028470  0.334300  608.853058  0.000000  139.055148  48919.200000
C  4431  229221.504097  1.118145  N  -1  -1.000000  -1.000000  0.000000  42855.410641  69.527574  0.000000
G  4442  121812.309438  0.611719  N  -1  -1.000000  -1.000000  152.213264  17508.449818  23778.430267  204.000000
C  4443  75821.111135  0.400144  N  -1  -1.000000  -1.000000  38.053316  19925.934520  23256.973463  40.800000
C  4453  58788.832546  0.330054  N  -1  -1.000000  -1.000000  0.000000  12087.423514  0.000000  0.000000
A  4472  70284.474831  0.425550  N  -1  -1.000000  -1.000000  5555.784150  4615.198069  104.291361  0.000000
G  4487  57916.469042  0.404325  N  -1  -1.000000  -1.000000  4452.237983  73.257112  4658.347450  0.000000
G  4502  36328.157352  0.276591  N  -1  -1.000000  -1.000000  304.426529  4798.340850  4136.890646  0.000000
C  4503  37690.784231  0.306580  N  -1  -1.000000  -1.000000  114.159948  5494.283416  3928.307924  0.000000
C  4522  261711.033360  2.307782  N  -1  -1.000000  -1.000000  0.000000  16153.193242  139.055148  0.000000
G  4539  130850.894042  1.061581  N  -1  -1.000000  -1.000000  646.906374  1575.027912  7717.560701  0.000000
C  4552  34760.499742  0.321730  N  -1  -1.000000  -1.000000  1255.759431  3736.112723  1842.480708  0.000000
A  4563  270026.331025  1.501539  N  -1  -1.000000  -1.000000  22185.083285  0.000000  0.000000  0.000000
A  4569  270026.331025  1.501539  N  -1  -1.000000  -1.000000  24316.068986  0.000000  0.000000  0.000000
N  4588  -1.000000  -1.000000  N  -1  -1.000000  -1.000000  0.000000  0.000000  0.000000  0.000000
N  4600  -1.000000  -1.000000  N  -1  -1.000000  -1.000000  0.000000  0.000000  0.000000  0.000000
N  4612  -1.000000  -1.000000  N  -1  -1.000000  -1.000000  0.000000  0.000000  0.000000  0.000000
N  4624  -1.000000  -1.000000  N  -1  -1.000000  -1.000000  0.000000  0.000000  0.000000  0.000000
N  4636  -1.000000  -1.000000  N  -1  -1.000000  -1.000000  0.000000  0.000000  0.000000  0.000000
N  4649  -1.000000  -1.000000  N  -1  -1.000000  -1.000000  0.000000  183.142781  0.000000  0.000000
N  4662  -1.000000  -1.000000  N  -1  -1.000000  -1.000000  0.000000  0.000000  0.000000  0.000000
N  4676  -1.000000  -1.000000  N  -1  -1.000000  -1.000000  0.000000  0.000000  0.000000  0.000000
N  4688  -1.000000  -1.000000  N  -1  -1.000000  -1.000000  0.000000  0.000000  0.000000  0.000000
N  4700  -1.000000  -1.000000  N  -1  -1.000000  -1.000000  0.000000  0.000000  0.000000  0.000000
N  4712  -1.000000  -1.000000  N  -1  -1.000000  -1.000000  0.000000  0.000000  0.000000  0.000000
N  4724  -1.000000  -1.000000  N  -1  -1.000000  -1.000000  0.000000  0.000000  0.000000  0.000000
N  4736  -1.000000  -1.000000  N  -1  -1.000000  -1.000000  0.000000  73.257112  0.000000  0.000000
N  4748  -1.000000  -1.000000  N  -1  -1.000000  -1.000000  0.000000  0.000000  0.000000  0.000000
N  4760  -1.000000  -1.000000  N  -1  -1.000000  -1.000000  0.000000  0.000000  69.527574  0.000000
N  4772  -1.000000  -1.000000  N  -1  -1.000000  -1.000000  0.000000  0.000000  34.763787  0.000000
N  4784  -1.000000  -1.000000  N  -1  -1.000000  -1.000000  0.000000  0.000000  139.055148  0.000000
N  4796  -1.000000  -1.000000  N  -1  -1.000000  -1.000000  0.000000  0.000000  208.582722  0.000000
N  4808  -1.000000  -1.000000  N  -1  -1.000000  -1.000000  0.000000  0.000000  208.582722  0.000000
N  4820  -1.000000  -1.000000  N  -1  -1.000000  -1.000000  0.000000  0.000000  139.055148  0.000000
N  4832  -1.000000  -1.000000  N  -1  -1.000000  -1.000000  0.000000  36.628556  0.000000  0.000000
N  4844  -1.000000  -1.000000  N  -1  -1.000000  -1.000000  0.000000  0.000000  0.000000  204.000000
N  4856  -1.000000  -1.000000  N  -1  -1.000000  -1.000000  0.000000  0.000000  0.000000  0.000000
N  4874  -1.000000  -1.000000  N  -1  -1.000000  -1.000000  0.000000  0.000000  0.000000  0.000000
N  4891  -1.000000  -1.000000  N  -1  -1.000000  -1.000000  0.000000  293.028449  0.000000  0.000000
N  4908  -1.000000  -1.000000  N  -1  -1.000000  -1.000000  0.000000  0.000000  0.000000  0.000000
N  4925  -1.000000  -1.000000  N  -1  -1.000000  -1.000000  0.000000  0.000000  0.000000  81.600000
N  4942  -1.000000  -1.000000  N  -1  -1.000000  -1.000000  0.000000  0.000000  139.055148  0.000000
N  4959  -1.000000  -1.000000  N  -1  -1.000000  -1.000000  0.000000  0.000000  0.000000  0.000000
N  4976  -1.000000  -1.000000  N  -1  -1.000000  -1.000000  152.213264  0.000000  0.000000  0.000000
N  4993  -1.000000  -1.000000  N  -1  -1.000000  -1.000000  0.000000  73.257112  0.000000  0.000000
N  5010  -1.000000  -1.000000  N  -1  -1.000000  -1.000000  0.000000  0.000000  208.582722  0.000000
N  5027  -1.000000  -1.000000  N  -1  -1.000000  -1.000000  0.000000  0.000000  0.000000  0.000000
N  5044  -1.000000  -1.000000  N  -1  -1.000000  -1.000000  0.000000  256.399893  0.000000  0.000000
N  5061  -1.000000  -1.000000  N  -1  -1.000000  -1.000000  0.000000  0.000000  0.000000  0.000000
N  5074  -1.000000  -1.000000  N  -1  -1.000000  -1.000000  0.000000  0.000000  0.000000  40.800000
N  5086  -1.000000  -1.000000  N  -1  -1.000000  -1.000000  0.000000  73.257112  0.000000  0.000000
N  5098  -1.000000  -1.000000  N  -1  -1.000000  -1.000000  0.000000  0.000000  104.291361  0.000000
N  5110  -1.000000  -1.000000  N  -1  -1.000000  -1.000000  76.106632  0.000000  0.000000  0.000000
N  5122  -1.000000  -1.000000  N  -1  -1.000000  -1.000000  0.000000  0.000000  0.000000  81.600000
N  5134  -1.000000  -1.000000  N  -1  -1.000000  -1.000000  0.000000  0.000000  0.000000  0.000000
N  5146  -1.000000  -1.000000  N  -1  -1.000000  -1.000000  0.000000  0.000000  278.110296  0.000000
N  5158  -1.000000  -1.000000  N  -1  -1.000000  -1.000000  0.000000  183.142781  0.000000  0.000000
N  5170  -1.000000  -1.000000  N  -1  -1.000000  -1.000000  0.000000  36.628556  34.763787  0.000000
N  5182  -1.000000  -1.000000  N  -1  -1.000000  -1.000000  0.000000  219.771337  0.000000  0.000000
N  5194  -1.000000  -1.000000  N  -1  -1.000000  -1.000000  0.000000  0.000000  0.000000  204.000000
N  5206  -1.000000  -1.000000  N  -1  -1.000000  -1.000000  0.000000  0.000000  0.000000  40.800000
N  5218  -1.000000  -1.000000  N  -1  -1.000000  -1.000000  0.000000  0.000000  0.000000  0.000000
N  5230  -1.000000  -1.000000  N  -1  -1.000000  -1.000000  0.000000  0.000000  0.000000  81.600000
N  5242  -1.000000  -1.000000  N  -1  -1.000000  -1.000000  0.000000  0.000000  104.291361  0.000000
N  5254  -1.000000  -1.000000  N  -1  -1.000000  -1.000000  0.000000  0.000000  0.000000  0.000000
N  5265  -1.000000  -1.000000  N  -1  -1.000000  -1.000000  114.159948  0.000000  0.000000  0.000000
N  5276  -1.000000  -1.000000  N  -1  -1.000000  -1.000000  0.000000  219.771337  0.000000  0.000000
N  5288  -1.000000  -1.000000  N  -1  -1.000000  -1.000000  0.000000  73.257112  0.000000  40.800000
N  5300  -1.000000  -1.000000  N  -1  -1.000000  -1.000000  0.000000  146.514224  0.000000  0.000000
N  5312  -1.000000  -1.000000  N  -1  -1.000000  -1.000000  0.000000  329.657005  0.000000  0.000000
N  5324  -1.000000  -1.000000  N  -1  -1.000000  -1.000000  0.000000  0.000000  0.000000  0.000000
N  5336  -1.000000  -1.000000  N  -1  -1.000000  -1.000000  0.000000  0.000000  0.000000  122.400000
N  5348  -1.000000  -1.000000  N  -1  -1.000000  -1.000000  0.000000  256.399893  0.000000  0.000000
N  5360  -1.000000  -1.000000  N  -1  -1.000000  -1.000000  0.000000  36.628556  0.000000  81.600000
N  5372  -1.000000  -1.000000  N  -1  -1.000000  -1.000000  0.000000  0.000000  0.000000  81.600000
N  5383  -1.000000  -1.000000  N  -1  -1.000000  -1.000000  0.000000  0.000000  0.000000  40.800000
N  5395  -1.000000  -1.000000  N  -1  -1.000000  -1.000000  0.000000  0.000000  0.000000  0.000000
N  5407  -1.000000  -1.000000  N  -1  -1.000000  -1.000000  0.000000  0.000000  0.000000  0.000000
N  5419  -1.000000  -1.000000  N  -1  -1.000000  -1.000000  0.000000  0.000000  0.000000  0.000000
N  5431  -1.000000  -1.000000  N  -1  -1.000000  -1.000000  114.159948  0.000000  0.000000  0.000000
N  5443  -1.000000  -1.000000  N  -1  -1.000000  -1.000000  0.000000  0.000000  0.000000  0.000000
N  5455  -1.000000  -1.000000  N  -1  -1.000000  -1.000000  0.000000  36.628556  0.000000  0.000000
N  5467  -1.000000  -1.000000  N  -1  -1.000000  -1.000000  0.000000  36.628556  0.000000  0.000000
N  5479  -1.000000  -1.000000  N  -1  -1.000000  -1.000000  0.000000  0.000000  0.000000  204.000000
N  5491  -1.000000  -1.000000  N  -1  -1.000000  -1.000000  0.000000  0.000000  0.000000  0.000000
N  5503  -1.000000  -1.000000  N  -1  -1.000000  -1.000000  0.000000  0.000000  0.000000  0.000000
N  5514  -1.000000  -1.000000  N  -1  -1.000000  -1.000000  38.053316  0.000000  0.000000  0.000000
N  5526  -1.000000  -1.000000  N  -1  -1.000000  -1.000000  0.000000  0.000000  0.000000  0.000000
N  5538  -1.000000  -1.000000  N  -1  -1.000000  -1.000000  0.000000  0.000000  0.000000  0.000000
N  5550  -1.000000  -1.000000  N  -1  -1.000000  -1.000000  0.000000  0.000000  173.818935  0.000000
N  5562  -1.000000  -1.000000  N  -1  -1.000000  -1.000000  0.000000  0.000000  173.818935  0.000000
N  5573  -1.000000  -1.000000  N  -1  -1.000000  -1.000000  0.000000  0.000000  0.000000  0.000000
N  5585  -1.000000  -1.000000  N  -1  -1.000000  -1.000000  0.000000  0.000000  0.000000  0.000000
N  5597  -1.000000  -1.000000  N  -1  -1.000000  -1.000000  0.000000  0.000000  0.000000  0.000000
N  5610  -1.000000  -1.000000  N  -1  -1.000000  -1.000000  0.000000  0.000000  0.000000  0.000000
N  5623  -1.000000  -1.000000  N  -1  -1.000000  -1.000000  0.000000  0.000000  208.582722  0.000000
N  5636  -1.000000  -1.000000  N  -1  -1.000000  -1.000000  0.000000  0.000000  347.637869  0.000000
N  5648  -1.000000  -1.000000  N  -1  -1.000000  -1.000000  0.000000  0.000000  173.818935  0.000000
N  5661  -1.000000  -1.000000  N  -1  -1.000000  -1.000000  0.000000  0.000000  0.000000  0.000000
N  5673  -1.000000  -1.000000  N  -1  -1.000000  -1.000000  38.053316  0.000000  0.000000  0.000000
N  5685  -1.000000  -1.000000  N  -1  -1.000000  -1.000000  0.000000  0.000000  0.000000  40.800000
N  5697  -1.000000  -1.000000  N  -1  -1.000000  -1.000000  0.000000  0.000000  0.000000  40.800000
N  5709  -1.000000  -1.000000  N  -1  -1.000000  -1.000000  0.000000  0.000000  0.000000  0.000000
N  5721  -1.000000  -1.000000  N  -1  -1.000000  -1.000000  0.000000  0.000000  0.000000  163.200000
N  5733  -1.000000  -1.000000  N  -1  -1.000000  -1.000000  0.000000  402.914117  0.000000  0.000000
N  5745  -1.000000  -1.000000  N  -1  -1.000000  -1.000000  0.000000  0.000000  0.000000  0.000000
N  5757  -1.000000  -1.000000  N  -1  -1.000000  -1.000000  0.000000  0.000000  0.000000  0.000000
N  5768  -1.000000  -1.000000  N  -1  -1.000000  -1.000000  0.000000  0.000000  0.000000  0.000000
N  5780  -1.000000  -1.000000  N  -1  -1.000000  -1.000000  0.000000  0.000000  69.527574  0.000000
N  5792  -1.000000  -1.000000  N  -1  -1.000000  -1.000000  0.000000  0.000000  0.000000  0.000000
N  5804  -1.000000  -1.000000  N  -1  -1.000000  -1.000000  0.000000  0.000000  69.527574  0.000000
N  5816  -1.000000  -1.000000  N  -1  -1.000000  -1.000000  0.000000  0.000000  0.000000  0.000000
N  5827  -1.000000  -1.000000  N  -1  -1.000000  -1.000000  152.213264  0.000000  0.000000  0.000000
N  5840  -1.000000  -1.000000  N  -1  -1.000000  -1.000000  0.000000  0.000000  0.000000  40.800000
N  5852  -1.000000  -1.000000  N  -1  -1.000000  -1.000000  0.000000  73.257112  0.000000  81.600000
N  5864  -1.000000  -1.000000  N  -1  -1.000000  -1.000000  0.000000  549.428342  0.000000  0.000000
N  5875  -1.000000  -1.000000  N  -1  -1.000000  -1.000000  0.000000  0.000000  69.527574  0.000000
N  5887  -1.000000  -1.000000  N  -1  -1.000000  -1.000000  76.106632  0.000000  0.000000  0.000000
N  5899  -1.000000  -1.000000  N  -1  -1.000000  -1.000000  0.000000  0.000000  34.763787  0.000000
N  5911  -1.000000  -1.000000  N  -1  -1.000000  -1.000000  76.106632  0.000000  0.000000  0.000000
N  5923  -1.000000  -1.000000  N  -1  -1.000000  -1.000000  0.000000  0.000000  0.000000  40.800000
N  5934  -1.000000  -1.000000  N  -1  -1.000000  -1.000000  0.000000  0.000000  0.000000  40.800000
N  5945  -1.000000  -1.000000  N  -1  -1.000000  -1.000000  0.000000  402.914117  0.000000  0.000000
N  5956  -1.000000  -1.000000  N  -1  -1.000000  -1.000000  152.213264  0.000000  0.000000  0.000000
N  5968  -1.000000  -1.000000  N  -1  -1.000000  -1.000000  0.000000  0.000000  34.763787  0.000000
N  5979  -1.000000  -1.000000  N  -1  -1.000000  -1.000000  114.159948  0.000000  0.000000  0.000000
N  5991  -1.000000  -1.000000  N  -1  -1.000000  -1.000000  0.000000  0.000000  0.000000  0.000000
N  6003  -1.000000  -1.000000  N  -1  -1.000000  -1.000000  0.000000  256.399893  0.000000  0.000000
N  6015  -1.000000  -1.000000  N  -1  -1.000000  -1.000000  0.000000  146.514224  0.000000  81.600000
N  6027  -1.000000  -1.000000  N  -1  -1.000000  -1.000000  0.000000  36.628556  0.000000  40.800000
N  6040  -1.000000  -1.000000  N  -1  -1.000000  -1.000000  0.000000  0.000000  0.000000  285.600000
N  6052  -1.000000  -1.000000  N  -1  -1.000000  -1.000000  0.000000  73.257112  0.000000  0.000000
N  6064  -1.000000  -1.000000  N  -1  -1.000000  -1.000000  0.000000  219.771337  0.000000  0.000000
N  6076  -1.000000  -1.000000  N  -1  -1.000000  -1.000000  0.000000  0.000000  0.000000  244.800000
N  6089  -1.000000  -1.000000  N  -1  -1.000000  -1.000000  0.000000  36.628556  0.000000  0.000000
N  6102  -1.000000  -1.000000  N  -1  -1.000000  -1.000000  152.213264  0.000000  0.000000  0.000000
N  6115  -1.000000  -1.000000  N  -1  -1.000000  -1.000000  0.000000  0.000000  208.582722  0.000000
N  6128  -1.000000  -1.000000  N  -1  -1.000000  -1.000000  0.000000  329.657005  0.000000  0.000000
N  6140  -1.000000  -1.000000  N  -1  -1.000000  -1.000000  0.000000  219.771337  0.000000  0.000000
N  6156  -1.000000  -1.000000  N  -1  -1.000000  -1.000000  0.000000  0.000000  0.000000  326.400000
N  6169  -1.000000  -1.000000  N  -1  -1.000000  -1.000000  0.000000  0.000000  347.637869  0.000000
N  6181  -1.000000  -1.000000  N  -1  -1.000000  -1.000000  0.000000  0.000000  173.818935  0.000000
N  6194  -1.000000  -1.000000  N  -1  -1.000000  -1.000000  0.000000  146.514224  0.000000  0.000000
N  6206  -1.000000  -1.000000  N  -1  -1.000000  -1.000000  38.053316  0.000000  0.000000  0.000000
N  6218  -1.000000  -1.000000  N  -1  -1.000000  -1.000000  0.000000  0.000000  34.763787  0.000000
N  6230  -1.000000  -1.000000  N  -1  -1.000000  -1.000000  190.266580  0.000000  0.000000  0.000000
N  6243  -1.000000  -1.000000  N  -1  -1.000000  -1.000000  0.000000  0.000000  0.000000  122.400000
N  6255  -1.000000  -1.000000  N  -1  -1.000000  -1.000000  0.000000  73.257112  0.000000  40.800000
N  6267  -1.000000  -1.000000  N  -1  -1.000000  -1.000000  0.000000  439.542673  0.000000  0.000000
N  6279  -1.000000  -1.000000  N  -1  -1.000000  -1.000000  0.000000  0.000000  0.000000  244.800000
N  6291  -1.000000  -1.000000  N  -1  -1.000000  -1.000000  0.000000  146.514224  0.000000  0.000000
N  6303  -1.000000  -1.000000  N  -1  -1.000000  -1.000000  76.106632  0.000000  0.000000  0.000000
N  6315  -1.000000  -1.000000  N  -1  -1.000000  -1.000000  0.000000  0.000000  0.000000  244.800000
N  6327  -1.000000  -1.000000  N  -1  -1.000000  -1.000000  0.000000  293.028449  0.000000  0.000000
N  6339  -1.000000  -1.000000  N  -1  -1.000000  -1.000000  0.000000  293.028449  0.000000  0.000000
N  6351  -1.000000  -1.000000  N  -1  -1.000000  -1.000000  0.000000  0.000000  0.000000  0.000000
N  6363  -1.000000  -1.000000  N  -1  -1.000000  -1.000000  0.000000  0.000000  0.000000  326.400000
N  6375  -1.000000  -1.000000  N  -1  -1.000000  -1.000000  38.053316  183.142781  0.000000  0.000000
N  6387  -1.000000  -1.000000  N  -1  -1.000000  -1.000000  0.000000  183.142781  0.000000  0.000000
N  6399  -1.000000  -1.000000  N  -1  -1.000000  -1.000000  0.000000  0.000000  0.000000  0.000000
N  6411  -1.000000  -1.000000  N  -1  -1.000000  -1.000000  0.000000  36.628556  0.000000  0.000000
N  6424  -1.000000  -1.000000  N  -1  -1.000000  -1.000000  0.000000  219.771337  0.000000  0.000000
N  6437  -1.000000  -1.000000  N  -1  -1.000000  -1.000000  0.000000  36.628556  0.000000  0.000000
N  6449  -1.000000  -1.000000  N  -1  -1.000000  -1.000000  38.053316  0.000000  0.000000  0.000000
N  6460  -1.000000  -1.000000  N  -1  -1.000000  -1.000000  0.000000  0.000000  0.000000  81.600000
N  6472  -1.000000  -1.000000  N  -1  -1.000000  -1.000000  0.000000  0.000000  0.000000  81.600000
N  6484  -1.000000  -1.000000  N  -1  -1.000000  -1.000000  38.053316  0.000000  0.000000  0.000000
N  6495  -1.000000  -1.000000  N  -1  -1.000000  -1.000000  0.000000  0.000000  0.000000  367.200000
N  6507  -1.000000  -1.000000  N  -1  -1.000000  -1.000000  0.000000  0.000000  173.818935  0.000000
N  6518  -1.000000  -1.000000  N  -1  -1.000000  -1.000000  0.000000  0.000000  243.346509  0.000000
N  6530  -1.000000  -1.000000  N  -1  -1.000000  -1.000000  0.000000  109.885668  0.000000  0.000000
N  6541  -1.000000  -1.000000  N  -1  -1.000000  -1.000000  0.000000  439.542673  0.000000  0.000000
N  6553  -1.000000  -1.000000  N  -1  -1.000000  -1.000000  38.053316  219.771337  0.000000  0.000000
N  6565  -1.000000  -1.000000  N  -1  -1.000000  -1.000000  0.000000  293.028449  0.000000  0.000000
N  6577  -1.000000  -1.000000  N  -1  -1.000000  -1.000000  0.000000  146.514224  34.763787  0.000000
N  6589  -1.000000  -1.000000  N  -1  -1.000000  -1.000000  0.000000  73.257112  0.000000  0.000000
N  6600  -1.000000  -1.000000  N  -1  -1.000000  -1.000000  76.106632  0.000000  0.000000  0.000000
N  6612  -1.000000  -1.000000  N  -1  -1.000000  -1.000000  0.000000  0.000000  0.000000  0.000000
N  6624  -1.000000  -1.000000  N  -1  -1.000000  -1.000000  76.106632  0.000000  0.000000  0.000000
N  6636  -1.000000  -1.000000  N  -1  -1.000000  -1.000000  0.000000  329.657005  0.000000  0.000000
N  6648  -1.000000  -1.000000  N  -1  -1.000000  -1.000000  0.000000  0.000000  0.000000  0.000000
N  6660  -1.000000  -1.000000  N  -1  -1.000000  -1.000000  0.000000  0.000000  0.000000  204.000000
N  6672  -1.000000  -1.000000  N  -1  -1.000000  -1.000000  0.000000  0.000000  208.582722  0.000000
N  6684  -1.000000  -1.000000  N  -1  -1.000000  -1.000000  0.000000  0.000000  0.000000  122.400000
N  6696  -1.000000  -1.000000  N  -1  -1.000000  -1.000000  0.000000  0.000000  0.000000  163.200000
N  6708  -1.000000  -1.000000  N  -1  -1.000000  -1.000000  0.000000  0.000000  0.000000  163.200000
N  6720  -1.000000  -1.000000  N  -1  -1.000000  -1.000000  0.000000  73.257112  0.000000  81.600000
N  6731  -1.000000  -1.000000  N  -1  -1.000000  -1.000000  0.000000  0.000000  0.000000  163.200000
N  6743  -1.000000  -1.000000  N  -1  -1.000000  -1.000000  0.000000  36.628556  69.527574  0.000000
N  6754  -1.000000  -1.000000  N  -1  -1.000000  -1.000000  0.000000  0.000000  0.000000  0.000000
N  6766  -1.000000  -1.000000  N  -1  -1.000000  -1.000000  0.000000  0.000000  34.763787  0.000000
N  6778  -1.000000  -1.000000  N  -1  -1.000000  -1.000000  0.000000  0.000000  0.000000  0.000000
N  6789  -1.000000  -1.000000  N  -1  -1.000000  -1.000000  0.000000  0.000000  0.000000  40.800000
N  6801  -1.000000  -1.000000  N  -1  -1.000000  -1.000000  0.000000  0.000000  34.763787  0.000000
N  6813  -1.000000  -1.000000  N  -1  -1.000000  -1.000000  38.053316  0.000000  0.000000  0.000000
N  6825  -1.000000  -1.000000  N  -1  -1.000000  -1.000000  0.000000  0.000000  0.000000  40.800000
N  6837  -1.000000  -1.000000  N  -1  -1.000000  -1.000000  0.000000  0.000000  0.000000  0.000000
N  6849  -1.000000  -1.000000  N  -1  -1.000000  -1.000000  0.000000  0.000000  0.000000  0.000000
N  6861  -1.000000  -1.000000  N  -1  -1.000000  -1.000000  0.000000  0.000000  0.000000  81.600000
N  6872  -1.000000  -1.000000  N  -1  -1.000000  -1.000000  0.000000  0.000000  0.000000  40.800000
N  6884  -1.000000  -1.000000  N  -1  -1.000000  -1.000000  0.000000  0.000000  0.000000  0.000000
N  6896  -1.000000  -1.000000  N  -1  -1.000000  -1.000000  0.000000  109.885668  0.000000  0.000000
N  6908  -1.000000  -1.000000  N  -1  -1.000000  -1.000000  0.000000  0.000000  0.000000  204.000000
N  6919  -1.000000  -1.000000  N  -1  -1.000000  -1.000000  0.000000  0.000000  0.000000  204.000000
N  6931  -1.000000  -1.000000  N  -1  -1.000000  -1.000000  0.000000  0.000000  0.000000  163.200000
N  6943  -1.000000  -1.000000  N  -1  -1.000000  -1.000000  0.000000  0.000000  0.000000  0.000000
N  6956  -1.000000  -1.000000  N  -1  -1.000000  -1.000000  0.000000  0.000000  104.291361  0.000000
N  6968  -1.000000  -1.000000  N  -1  -1.000000  -1.000000  0.000000  183.142781  0.000000  0.000000
N  6981  -1.000000  -1.000000  N  -1  -1.000000  -1.000000  0.000000  109.885668  0.000000  40.800000
N  6994  -1.000000  -1.000000  N  -1  -1.000000  -1.000000  0.000000  0.000000  0.000000  244.800000
N  7006  -1.000000  -1.000000  N  -1  -1.000000  -1.000000  0.000000  0.000000  0.000000  122.400000
N  7019  -1.000000  -1.000000  N  -1  -1.000000  -1.000000  0.000000  0.000000  0.000000  122.400000
N  7031  -1.000000  -1.000000  N  -1  -1.000000  -1.000000  0.000000  146.514224  0.000000  0.000000
N  7043  -1.000000  -1.000000  N  -1  -1.000000  -1.000000  0.000000  36.628556  0.000000  163.200000
N  7055  -1.000000  -1.000000  N  -1  -1.000000  -1.000000  0.000000  0.000000  34.763787  0.000000
N  7067  -1.000000  -1.000000  N  -1  -1.000000  -1.000000  0.000000  0.000000  0.000000  0.000000
N  7079  -1.000000  -1.000000  N  -1  -1.000000  -1.000000  0.000000  0.000000  0.000000  0.000000
N  7091  -1.000000  -1.000000  N  -1  -1.000000  -1.000000  0.000000  0.000000  0.000000  0.000000
N  7102  -1.000000  -1.000000  N  -1  -1.000000  -1.000000  0.000000  0.000000  208.582722  0.000000
N  7114  -1.000000  -1.000000  N  -1  -1.000000  -1.000000  0.000000  0.000000  243.346509  0.000000
N  7126  -1.000000  -1.000000  N  -1  -1.000000  -1.000000  0.000000  0.000000  139.055148  0.000000
N  7137  -1.000000  -1.000000  N  -1  -1.000000  -1.000000  0.000000  0.000000  139.055148  0.000000
N  7149  -1.000000  -1.000000  N  -1  -1.000000  -1.000000  0.000000  0.000000  243.346509  0.000000
N  7161  -1.000000  -1.000000  N  -1  -1.000000  -1.000000  114.159948  0.000000  0.000000  0.000000
N  7173  -1.000000  -1.000000  N  -1  -1.000000  -1.000000  0.000000  0.000000  0.000000  122.400000
N  7185  -1.000000  -1.000000  N  -1  -1.000000  -1.000000  0.000000  0.000000  0.000000  40.800000
N  7197  -1.000000  -1.000000  N  -1  -1.000000  -1.000000  0.000000  0.000000  0.000000  40.800000
N  7209  -1.000000  -1.000000  N  -1  -1.000000  -1.000000  0.000000  0.000000  0.000000  81.600000
N  7221  -1.000000  -1.000000  N  -1  -1.000000  -1.000000  0.000000  0.000000  0.000000  0.000000
N  7233  -1.000000  -1.000000  N  -1  -1.000000  -1.000000  0.000000  0.000000  69.527574  0.000000
N  7245  -1.000000  -1.000000  N  -1  -1.000000  -1.000000  0.000000  0.000000  0.000000  0.000000
N  7263  -1.000000  -1.000000  N  -1  -1.000000  -1.000000  0.000000  0.000000  0.000000  0.000000
N  7274  -1.000000  -1.000000  N  -1  -1.000000  -1.000000  0.000000  0.000000  0.000000  0.000000
N  7286  -1.000000  -1.000000  N  -1  -1.000000  -1.000000  0.000000  0.000000  0.000000  0.000000
N  7298  -1.000000  -1.000000  N  -1  -1.000000  -1.000000  76.106632  0.000000  0.000000  0.000000
N  7310  -1.000000  -1.000000  N  -1  -1.000000  -1.000000  0.000000  0.000000  0.000000  0.000000
N  7322  -1.000000  -1.000000  N  -1  -1.000000  -1.000000  0.000000  0.000000  0.000000  81.600000
N  7334  -1.000000  -1.000000  N  -1  -1.000000  -1.000000  0.000000  0.000000  0.000000  81.600000
N  7346  -1.000000  -1.000000  N  -1  -1.000000  -1.000000  0.000000  0.000000  0.000000  0.000000
N  7358  -1.000000  -1.000000  N  -1  -1.000000  -1.000000  0.000000  0.000000  34.763787  0.000000
N  7370  -1.000000  -1.000000  N  -1  -1.000000  -1.000000  0.000000  0.000000  0.000000  0.000000
N  7382  -1.000000  -1.000000  N  -1  -1.000000  -1.000000  0.000000  0.000000  139.055148  0.000000
N  7394  -1.000000  -1.000000  N  -1  -1.000000  -1.000000  0.000000  0.000000  139.055148  0.000000
N  7406  -1.000000  -1.000000  N  -1  -1.000000  -1.000000  0.000000  0.000000  0.000000  0.000000
N  7418  -1.000000  -1.000000  N  -1  -1.000000  -1.000000  0.000000  0.000000  243.346509  0.000000
N  7430  -1.000000  -1.000000  N  -1  -1.000000  -1.000000  0.000000  0.000000  139.055148  0.000000
N  7441  -1.000000  -1.000000  N  -1  -1.000000  -1.000000  0.000000  0.000000  0.000000  0.000000
N  7453  -1.000000  -1.000000  N  -1  -1.000000  -1.000000  0.000000  0.000000  0.000000  0.000000
N  7465  -1.000000  -1.000000  N  -1  -1.000000  -1.000000  0.000000  0.000000  0.000000  0.000000
N  7477  -1.000000  -1.000000  N  -1  -1.000000  -1.000000  0.000000  183.142781  0.000000  0.000000
N  7488  -1.000000  -1.000000  N  -1  -1.000000  -1.000000  0.000000  109.885668  0.000000  0.000000
N  7500  -1.000000  -1.000000  N  -1  -1.000000  -1.000000  0.000000  0.000000  0.000000  81.600000
N  7510  -1.000000  -1.000000  N  -1  -1.000000  -1.000000  0.000000  0.000000  0.000000  40.800000
N  7522  -1.000000  -1.000000  N  -1  -1.000000  -1.000000  0.000000  0.000000  0.000000  40.800000
N  7533  -1.000000  -1.000000  N  -1  -1.000000  -1.000000  0.000000  0.000000  0.000000  0.000000
N  7545  -1.000000  -1.000000  N  -1  -1.000000  -1.000000  0.000000  36.628556  0.000000  0.000000
N  7557  -1.000000  -1.000000  N  -1  -1.000000  -1.000000  0.000000  0.000000  0.000000  122.400000
N  7569  -1.000000  -1.000000  N  -1  -1.000000  -1.000000  0.000000  0.000000  0.000000  40.800000
N  7581  -1.000000  -1.000000  N  -1  -1.000000  -1.000000  0.000000  0.000000  0.000000  40.800000
N  7593  -1.000000  -1.000000  N  -1  -1.000000  -1.000000  0.000000  0.000000  0.000000  0.000000
N  7605  -1.000000  -1.000000  N  -1  -1.000000  -1.000000  0.000000  0.000000  0.000000  0.000000
N  7618  -1.000000  -1.000000  N  -1  -1.000000  -1.000000  0.000000  0.000000  0.000000  0.000000
N  7630  -1.000000  -1.000000  N  -1  -1.000000  -1.000000  0.000000  0.000000  0.000000  0.000000
N  7642  -1.000000  -1.000000  N  -1  -1.000000  -1.000000  0.000000  0.000000  0.000000  0.000000
N  7654  -1.000000  -1.000000  N  -1  -1.000000  -1.000000  0.000000  0.000000  69.527574  0.000000
N  7667  -1.000000  -1.000000  N  -1  -1.000000  -1.000000  0.000000  0.000000  0.000000  0.000000
N  7679  -1.000000  -1.000000  N  -1  -1.000000  -1.000000  0.000000  0.000000  0.000000  0.000000
N  7692  -1.000000  -1.000000  N  -1  -1.000000  -1.000000  0.000000  0.000000  0.000000  0.000000
N  7704  -1.000000  -1.000000  N  -1  -1.000000  -1.000000  0.000000  0.000000  0.000000  0.000000
N  7716  -1.000000  -1.000000  N  -1  -1.000000  -1.000000  0.000000  0.000000  0.000000  0.000000
N  7729  -1.000000  -1.000000  N  -1  -1.000000  -1.000000  0.000000  0.000000  0.000000  40.800000
N  7741  -1.000000  -1.000000  N  -1  -1.000000  -1.000000  0.000000  0.000000  0.000000  0.000000
N  7753  -1.000000  -1.000000  N  -1  -1.000000  -1.000000  0.000000  0.000000  0.000000  0.000000
N  7765  -1.000000  -1.000000  N  -1  -1.000000  -1.000000  0.000000  0.000000  0.000000  0.000000
N  7777  -1.000000  -1.000000  N  -1  -1.000000  -1.000000  0.000000  0.000000  0.000000  0.000000
N  7789  -1.000000  -1.000000  N  -1  -1.000000  -1.000000  0.000000  0.000000  0.000000  0.000000
N  7801  -1.000000  -1.000000  N  -1  -1.000000  -1.000000  0.000000  183.142781  0.000000  0.000000
N  7813  -1.000000  -1.000000  N  -1  -1.000000  -1.000000  0.000000  109.885668  0.000000  0.000000
N  7825  -1.000000  -1.000000  N  -1  -1.000000  -1.000000  0.000000  0.000000  0.000000  0.000000
N  7837  -1.000000  -1.000000  N  -1  -1.000000  -1.000000  0.000000  0.000000  0.000000  0.000000
N  7849  -1.000000  -1.000000  N  -1  -1.000000  -1.000000  0.000000  0.000000  0.000000  40.800000
N  7862  -1.000000  -1.000000  N  -1  -1.000000  -1.000000  0.000000  0.000000  0.000000  0.000000
N  7874  -1.000000  -1.000000  N  -1  -1.000000  -1.000000  38.053316  0.000000  0.000000  0.000000
N  7886  -1.000000  -1.000000  N  -1  -1.000000  -1.000000  0.000000  0.000000  34.763787  0.000000
N  7898  -1.000000  -1.000000  N  -1  -1.000000  -1.000000  0.000000  0.000000  0.000000  0.000000
N  7910  -1.000000  -1.000000  N  -1  -1.000000  -1.000000  0.000000  0.000000  69.527574  0.000000
N  7922  -1.000000  -1.000000  N  -1  -1.000000  -1.000000  0.000000  0.000000  69.527574  0.000000
N  7934  -1.000000  -1.000000  N  -1  -1.000000  -1.000000  0.000000  0.000000  0.000000  0.000000
N  7946  -1.000000  -1.000000  N  -1  -1.000000  -1.000000  0.000000  0.000000  0.000000  0.000000
N  7958  -1.000000  -1.000000  N  -1  -1.000000  -1.000000  0.000000  0.000000  0.000000  0.000000
N  7970  -1.000000  -1.000000  N  -1  -1.000000  -1.000000  0.000000  0.000000  0.000000  0.000000
N  7982  -1.000000  -1.000000  N  -1  -1.000000  -1.000000  0.000000  0.000000  0.000000  0.000000
N  7994  -1.000000  -1.000000  N  -1  -1.000000  -1.000000  0.000000  0.000000  0.000000  0.000000
N  8006  -1.000000  -1.000000  N  -1  -1.000000  -1.000000  0.000000  0.000000  34.763787  0.000000
N  8018  -1.000000  -1.000000  N  -1  -1.000000  -1.000000  0.000000  0.000000  34.763787  0.000000
N  8030  -1.000000  -1.000000  N  -1  -1.000000  -1.000000  0.000000  0.000000  0.000000  0.000000
N  8048  -1.000000  -1.000000  N  -1  -1.000000  -1.000000  0.000000  0.000000  0.000000  0.000000
N  8065  -1.000000  -1.000000  N  -1  -1.000000  -1.000000  0.000000  0.000000  69.527574  0.000000
N  8082  -1.000000  -1.000000  N  -1  -1.000000  -1.000000  0.000000  0.000000  0.000000  0.000000
N  8089  -1.000000  -1.000000  N  -1  -1.000000  -1.000000  0.000000  0.000000  34.763787  0.000000
N  8101  -1.000000  -1.000000  N  -1  -1.000000  -1.000000  0.000000  0.000000  0.000000  0.000000
N  8113  -1.000000  -1.000000  N  -1  -1.000000  -1.000000  0.000000  0.000000  0.000000  0.000000
N  8125  -1.000000  -1.000000  N  -1  -1.000000  -1.000000  0.000000  0.000000  0.000000  0.000000
N  8137  -1.000000  -1.000000  N  -1  -1.000000  -1.000000  0.000000  0.000000  0.000000  0.000000
N  8149  -1.000000  -1.000000  N  -1  -1.000000  -1.000000  38.053316  0.000000  0.000000  0.000000
N  8161  -1.000000  -1.000000  N  -1  -1.000000  -1.000000  76.106632  0.000000  0.000000  0.000000
N  8173  -1.000000  -1.000000  N  -1  -1.000000  -1.000000  0.000000  0.000000  0.000000  0.000000
N  8185  -1.000000  -1.000000  N  -1  -1.000000  -1.000000  0.000000  0.000000  0.000000  0.000000
N  8197  -1.000000  -1.000000  N  -1  -1.000000  -1.000000  0.000000  0.000000  0.000000  0.000000
N  8209  -1.000000  -1.000000  N  -1  -1.000000  -1.000000  0.000000  0.000000  0.000000  40.800000
N  8221  -1.000000  -1.000000  N  -1  -1.000000  -1.000000  0.000000  0.000000  0.000000  0.000000
N  8234  -1.000000  -1.000000  N  -1  -1.000000  -1.000000  0.000000  0.000000  0.000000  0.000000
N  8246  -1.000000  -1.000000  N  -1  -1.000000  -1.000000  0.000000  0.000000  34.763787  0.000000
N  8258  -1.000000  -1.000000  N  -1  -1.000000  -1.000000  0.000000  0.000000  0.000000  0.000000
N  8270  -1.000000  -1.000000  N  -1  -1.000000  -1.000000  0.000000  0.000000  0.000000  0.000000
N  8282  -1.000000  -1.000000  N  -1  -1.000000  -1.000000  0.000000  0.000000  139.055148  0.000000
N  8294  -1.000000  -1.000000  N  -1  -1.000000  -1.000000  0.000000  0.000000  69.527574  0.000000
N  8306  -1.000000  -1.000000  N  -1  -1.000000  -1.000000  0.000000  73.257112  34.763787  0.000000
N  8318  -1.000000  -1.000000  N  -1  -1.000000  -1.000000  0.000000  219.771337  0.000000  0.000000
N  8330  -1.000000  -1.000000  N  -1  -1.000000  -1.000000  0.000000  0.000000  0.000000  0.000000
N  8341  -1.000000  -1.000000  N  -1  -1.000000  -1.000000  0.000000  0.000000  0.000000  0.000000
N  8354  -1.000000  -1.000000  N  -1  -1.000000  -1.000000  0.000000  0.000000  34.763787  0.000000
N  8366  -1.000000  -1.000000  N  -1  -1.000000  -1.000000  0.000000  0.000000  0.000000  0.000000
N  8379  -1.000000  -1.000000  N  -1  -1.000000  -1.000000  0.000000  0.000000  0.000000  0.000000
N  8392  -1.000000  -1.000000  N  -1  -1.000000  -1.000000  0.000000  0.000000  0.000000  0.000000
N  8404  -1.000000  -1.000000  N  -1  -1.000000  -1.000000  0.000000  0.000000  0.000000  0.000000
N  8416  -1.000000  -1.000000  N  -1  -1.000000  -1.000000  0.000000  0.000000  34.763787  0.000000
N  8428  -1.000000  -1.000000  N  -1  -1.000000  -1.000000  0.000000  0.000000  0.000000  0.000000
N  8440  -1.000000  -1.000000  N  -1  -1.000000  -1.000000  0.000000  0.000000  0.000000  0.000000
N  8452  -1.000000  -1.000000  N  -1  -1.000000  -1.000000  0.000000  0.000000  0.000000  0.000000
N  8464  -1.000000  -1.000000  N  -1  -1.000000  -1.000000  0.000000  0.000000  0.000000  0.000000
N  8476  -1.000000  -1.000000  N  -1  -1.000000  -1.000000  0.000000  183.142781  0.000000  0.000000
N  8487  -1.000000  -1.000000  N  -1  -1.000000  -1.000000  0.000000  0.000000  0.000000  40.800000
N  8499  -1.000000  -1.000000  N  -1  -1.000000  -1.000000  0.000000  0.000000  34.763787  0.000000
N  8510  -1.000000  -1.000000  N  -1  -1.000000  -1.000000  0.000000  0.000000  0.000000  0.000000
N  8522  -1.000000  -1.000000  N  -1  -1.000000  -1.000000  0.000000  0.000000  0.000000  0.000000
N  8533  -1.000000  -1.000000  N  -1  -1.000000  -1.000000  0.000000  0.000000  0.000000  0.000000
N  8544  -1.000000  -1.000000  N  -1  -1.000000  -1.000000  0.000000  0.000000  0.000000  0.000000
N  8556  -1.000000  -1.000000  N  -1  -1.000000  -1.000000  0.000000  0.000000  0.000000  0.000000
N  8567  -1.000000  -1.000000  N  -1  -1.000000  -1.000000  0.000000  0.000000  0.000000  0.000000
N  8579  -1.000000  -1.000000  N  -1  -1.000000  -1.000000  0.000000  0.000000  0.000000  0.000000
N  8591  -1.000000  -1.000000  N  -1  -1.000000  -1.000000  0.000000  0.000000  0.000000  0.000000
N  8603  -1.000000  -1.000000  N  -1  -1.000000  -1.000000  0.000000  0.000000  0.000000  0.000000
N  8615  -1.000000  -1.000000  N  -1  -1.000000  -1.000000  0.000000  0.000000  0.000000  0.000000
N  8627  -1.000000  -1.000000  N  -1  -1.000000  -1.000000  0.000000  0.000000  0.000000  0.000000
N  8638  -1.000000  -1.000000  N  -1  -1.000000  -1.000000  0.000000  0.000000  0.000000  0.000000
N  8648  -1.000000  -1.000000  N  -1  -1.000000  -1.000000  0.000000  0.000000  0.000000  0.000000
N  8659  -1.000000  -1.000000  N  -1  -1.000000  -1.000000  0.000000  0.000000  0.000000  0.000000
N  8671  -1.000000  -1.000000  N  -1  -1.000000  -1.000000  0.000000  0.000000  0.000000  0.000000
N  8683  -1.000000  -1.000000  N  -1  -1.000000  -1.000000  0.000000  0.000000  0.000000  0.000000
N  8695  -1.000000  -1.000000  N  -1  -1.000000  -1.000000  0.000000  0.000000  0.000000  0.000000
N  8707  -1.000000  -1.000000  N  -1  -1.000000  -1.000000  0.000000  0.000000  0.000000  0.000000
N  8719  -1.000000  -1.000000  N  -1  -1.000000  -1.000000  0.000000  0.000000  69.527574  0.000000
N  8731  -1.000000  -1.000000  N  -1  -1.000000  -1.000000  0.000000  0.000000  69.527574  0.000000
N  8743  -1.000000  -1.000000  N  -1  -1.000000  -1.000000  0.000000  0.000000  0.000000  0.000000
N  8755  -1.000000  -1.000000  N  -1  -1.000000  -1.000000  0.000000  0.000000  0.000000  0.000000
N  8767  -1.000000  -1.000000  N  -1  -1.000000  -1.000000  0.000000  0.000000  0.000000  0.000000
N  8779  -1.000000  -1.000000  N  -1  -1.000000  -1.000000  0.000000  0.000000  139.055148  0.000000
N  8791  -1.000000  -1.000000  N  -1  -1.000000  -1.000000  0.000000  0.000000  0.000000  0.000000
N  8802  -1.000000  -1.000000  N  -1  -1.000000  -1.000000  0.000000  0.000000  0.000000  0.000000
N  8812  -1.000000  -1.000000  N  -1  -1.000000  -1.000000  0.000000  73.257112  0.000000  0.000000
N  8823  -1.000000  -1.000000  N  -1  -1.000000  -1.000000  0.000000  0.000000  0.000000  0.000000
N  8834  -1.000000  -1.000000  N  -1  -1.000000  -1.000000  0.000000  0.000000  0.000000  0.000000
N  8846  -1.000000  -1.000000  N  -1  -1.000000  -1.000000  0.000000  0.000000  0.000000  0.000000
N  8858  -1.000000  -1.000000  N  -1  -1.000000  -1.000000  0.000000  0.000000  0.000000  0.000000
N  8870  -1.000000  -1.000000  N  -1  -1.000000  -1.000000  0.000000  0.000000  0.000000  0.000000
N  8882  -1.000000  -1.000000  N  -1  -1.000000  -1.000000  0.000000  0.000000  0.000000  0.000000
N  8894  -1.000000  -1.000000  N  -1  -1.000000  -1.000000  0.000000  0.000000  0.000000  0.000000
N  8906  -1.000000  -1.000000  N  -1  -1.000000  -1.000000  0.000000  0.000000  0.000000  0.000000
N  8918  -1.000000  -1.000000  N  -1  -1.000000  -1.000000  0.000000  0.000000  0.000000  0.000000
N  8930  -1.000000  -1.000000  N  -1  -1.000000  -1.000000  0.000000  0.000000  0.000000  0.000000
N  8942  -1.000000  -1.000000  N  -1  -1.000000  -1.000000  0.000000  0.000000  0.000000  0.000000
N  8954  -1.000000  -1.000000  N  -1  -1.000000  -1.000000  0.000000  0.000000  0.000000  0.000000
N  8966  -1.000000  -1.000000  N  -1  -1.000000  -1.000000  0.000000  0.000000  0.000000  0.000000
N  8978  -1.000000  -1.000000  N  -1  -1.000000  -1.000000  0.000000  0.000000  0.000000  0.000000
N  8990  -1.000000  -1.000000  N  -1  -1.000000  -1.000000  0.000000  0.000000  0.000000  0.000000
N  9008  -1.000000  -1.000000  N  -1  -1.000000  -1.000000  0.000000  0.000000  0.000000  0.000000
N  9025  -1.000000  -1.000000  N  -1  -1.000000  -1.000000  0.000000  0.000000  0.000000  0.000000
N  9042  -1.000000  -1.000000  N  -1  -1.000000  -1.000000  0.000000  0.000000  0.000000  0.000000
N  9059  -1.000000  -1.000000  N  -1  -1.000000  -1.000000  0.000000  0.000000  0.000000  0.000000
N  9076  -1.000000  -1.000000  N  -1  -1.000000  -1.000000  0.000000  0.000000  0.000000  0.000000
N  9093  -1.000000  -1.000000  N  -1  -1.000000  -1.000000  0.000000  0.000000  0.000000  0.000000
N  9110  -1.000000  -1.000000  N  -1  -1.000000  -1.000000  0.000000  0.000000  0.000000  0.000000
N  9127  -1.000000  -1.000000  N  -1  -1.000000  -1.000000  0.000000  0.000000  0.000000  0.000000
N  9144  -1.000000  -1.000000  N  -1  -1.000000  -1.000000  0.000000  0.000000  0.000000  0.000000
N  9161  -1.000000  -1.000000  N  -1  -1.000000  -1.000000  0.000000  0.000000  0.000000  0.000000
N  9178  -1.000000  -1.000000  N  -1  -1.000000  -1.000000  0.000000  0.000000  0.000000  0.000000
N  9195  -1.000000  -1.000000  N  -1  -1.000000  -1.000000  0.000000  0.000000  0.000000  0.000000
N  9212  -1.000000  -1.000000  N  -1  -1.000000  -1.000000  0.000000  0.000000  0.000000  0.000000
N  9229  -1.000000  -1.000000  N  -1  -1.000000  -1.000000  0.000000  0.000000  0.000000  0.000000
N  9246  -1.000000  -1.000000  N  -1  -1.000000  -1.000000  0.000000  0.000000  0.000000  0.000000
N  9263  -1.000000  -1.000000  N  -1  -1.000000  -1.000000  0.000000  0.000000  0.000000  0.000000
N  9280  -1.000000  -1.000000  N  -1  -1.000000  -1.000000  0.000000  0.000000  0.000000  0.000000
N  9297  -1.000000  -1.000000  N  -1  -1.000000  -1.000000  0.000000  0.000000  0.000000  0.000000
N  9314  -1.000000  -1.000000  N  -1  -1.000000  -1.000000  0.000000  0.000000  0.000000  0.000000
N  9325  -1.000000  -1.000000  N  -1  -1.000000  -1.000000  0.000000  0.000000  0.000000  0.000000
N  9336  -1.000000  -1.000000  N  -1  -1.000000  -1.000000  0.000000  0.000000  0.000000  0.000000
N  9348  -1.000000  -1.000000  N  -1  -1.000000  -1.000000  0.000000  0.000000  34.763787  0.000000
N  9360  -1.000000  -1.000000  N  -1  -1.000000  -1.000000  0.000000  0.000000  0.000000  0.000000
N  9371  -1.000000  -1.000000  N  -1  -1.000000  -1.000000  0.000000  0.000000  0.000000  0.000000
N  9383  -1.000000  -1.000000  N  -1  -1.000000  -1.000000  0.000000  0.000000  0.000000  0.000000
N  9395  -1.000000  -1.000000  N  -1  -1.000000  -1.000000  0.000000  0.000000  0.000000  0.000000
N  9407  -1.000000  -1.000000  N  -1  -1.000000  -1.000000  114.159948  0.000000  0.000000  0.000000
