# Supplementary material for: SNP-PHAGE – High throughput SNP discovery pipeline
Source: BMC Bioinformatics. 2006 Oct 23;7:468. doi: 10.1186/1471-2105-7-468 (PMC1626092; doi:10.1186/1471-2105-7-468)
Supplement: Additional file 2 — Test dataset. This compressed file contains test data for recreating the demo website. It contains the database table entries and chromatogram files to test for proper installation of all functionalities provided. [file 1471-2105-7-468-S2.gz › test_data/AfterAnalysisStore/poly_dir/B03_015493Noir_1_.b_26.ab1.poly]

B03_015493Noir_1_.b_26.ab1 46213.982609 46213.982609 50025.333333 51988.615385 48258.240000
N  0  -1.000000  -1.000000  N  -1  -1.000000  -1.000000  8649.600000  0.000000  0.000000  0.000000
A  8  443128.800000  1.000000  N  -1  -1.000000  -1.000000  39943.200000  603.064204  0.000000  0.000000
C  19  800115.433200  1.805605  G  18  761.630984  0.017188  3631.200000  60306.420441  181.340711  62514.687330
T  33  2408690.902825  3.874847  A  35  129050.400000  0.353375  17340.000000  0.000000  0.000000  62514.687330
C  41  246804.025654  0.202745  G  45  1269.384974  0.003256  3304.800000  47679.763661  0.000000  62514.687330
G  57  101115.580179  0.103742  N  -1  -1.000000  -1.000000  23868.000000  18883.447901  19548.528593  976.791990
C  61  266818.218938  0.333535  T  65  70719.740042  0.151541  65280.000000  52051.979143  8740.622246  3164.806046
A  62  501146.400000  0.704736  T  77  76541.420300  0.157716  65280.000000  49903.562915  5150.076178  5626.321860
G  72  186418.250402  0.273695  C  79  15453.520238  0.031842  1264.800000  0.000000  33910.712865  2266.157416
G  85  568067.909737  0.917304  T  97  120145.414712  0.221622  204.000000  1997.650177  58029.027363  39.071680
A  101  943867.200000  1.538271  N  -1  -1.000000  -1.000000  65280.000000  0.000000  11424.464762  14573.736484
A  118  123052.800000  0.190302  N  -1  -1.000000  -1.000000  25459.200000  60306.420441  0.000000  0.000000
C  119  1316112.243097  2.141379  A  127  121543.200000  0.190954  25540.800000  60306.420441  0.000000  195.358398
C  136  593603.634702  0.891017  G  129  57666.345942  0.090598  18604.800000  60306.420441  761.630984  9885.134934
A  141  373279.200000  0.770123  T  139  112995.297349  0.162381  65280.000000  50845.850734  0.000000  21372.208731
A  152  335376.000000  0.674328  N  -1  -1.000000  -1.000000  63403.200000  12475.890729  181.340711  5040.246666
T  160  411151.284233  0.789500  G  161  20346.427719  0.045965  4977.600000  0.000000  3663.082352  62514.687330
G  172  392348.761255  0.733078  N  -1  -1.000000  -1.000000  0.000000  1846.884126  58029.027363  0.000000
C  181  357277.849599  0.681402  G  187  24082.046355  0.051650  0.000000  60306.420441  0.000000  0.000000
A  193  286620.000000  0.529392  C  191  81790.582723  0.175421  64872.000000  17036.563775  362.681421  0.000000
T  201  475736.770581  0.926876  G  201  66769.649609  0.150111  0.000000  0.000000  15015.010830  62514.687330
T  214  296593.119701  0.635844  C  208  19561.895131  0.041293  4039.200000  188.457564  616.558416  62514.687330
A  219  132436.800000  0.273737  N  -1  -1.000000  -1.000000  25948.800000  0.000000  0.000000  14339.306406
G  226  335625.387008  0.918409  N  -1  -1.000000  -1.000000  530.400000  0.000000  58029.027363  234.430077
C  236  222229.159325  0.654299  G  240  5295.148747  0.016316  0.000000  50054.328966  0.000000  0.000000
G  249  192692.638986  0.593742  N  -1  -1.000000  -1.000000  0.000000  0.000000  40983.000575  351.645116
G  260  291922.275776  0.940862  T  263  144682.429489  0.484945  0.000000  0.000000  56795.910531  15394.241755
T  273  533172.139566  1.787080  A  275  322605.600000  1.032567  45165.600000  3995.300354  0.000000  62514.687330
C  279  451808.163641  1.446107  T  282  264319.912367  0.821166  26438.400000  60306.420441  0.000000  54426.849657
C  291  411440.553458  1.278228  T  293  29069.329608  0.086939  0.000000  60306.420441  0.000000  8869.271265
A  300  343332.000000  1.026816  G  305  35869.192538  0.111698  65280.000000  150.766051  544.022132  0.000000
C  307  399643.109959  1.244509  N  -1  -1.000000  -1.000000  1958.400000  60306.420441  7072.287710  0.000000
A  320  338517.600000  1.021384  T  326  28873.971211  0.080262  65280.000000  7161.387427  217.608853  0.000000
C  325  412722.064892  1.172378  T  336  21684.782168  0.060278  14728.800000  60306.420441  1595.798252  5509.106821
G  339  205386.488721  0.570918  T  346  21137.778653  0.059034  0.000000  0.000000  38879.448333  2813.160930
A  352  436192.800000  1.218199  N  -1  -1.000000  -1.000000  65280.000000  0.000000  0.000000  0.000000
T  360  357857.513285  0.935786  N  -1  -1.000000  -1.000000  1591.200000  0.000000  0.000000  62514.687330
A  372  183804.000000  0.472495  G  376  32242.378328  0.091062  41616.000000  0.000000  2139.820384  0.000000
T  379  367391.003102  1.037621  N  -1  -1.000000  -1.000000  122.400000  0.000000  3880.691205  62514.687330
T  391  284715.329109  0.823761  N  -1  -1.000000  -1.000000  693.600000  2412.256818  0.000000  62514.687330
T  401  232906.281984  0.699510  N  -1  -1.000000  -1.000000  693.600000  24763.323894  0.000000  50480.610019
C  406  329612.279222  1.023915  N  -1  -1.000000  -1.000000  0.000000  36711.533443  0.000000  15277.026716
T  413  229975.906015  0.730289  N  -1  -1.000000  -1.000000  0.000000  18770.373362  0.000000  52043.477202
T  423  229741.475938  0.729545  N  -1  -1.000000  -1.000000  0.000000  0.000000  435.217705  50285.251621
G  437  314190.915026  1.033411  C  440  24650.249355  0.083793  0.000000  2638.405894  58029.027363  0.000000
A  448  256876.800000  0.873197  G  450  17626.317061  0.058886  57854.400000  0.000000  2031.015958  0.000000
C  455  359539.340366  1.201152  N  -1  -1.000000  -1.000000  326.400000  60306.420441  689.094700  0.000000
A  465  211956.000000  0.726714  N  -1  -1.000000  -1.000000  47736.000000  0.000000  0.000000  0.000000
C  473  457009.592404  1.649417  N  -1  -1.000000  -1.000000  0.000000  60306.420441  0.000000  0.000000
A  483  239577.600000  0.787064  G  488  12947.726730  0.044400  51040.800000  0.000000  253.876995  0.000000
A  493  178663.200000  0.612673  C  499  17225.021338  0.061297  38515.200000  0.000000  471.485847  0.000000
A  505  220687.200000  0.785343  N  -1  -1.000000  -1.000000  47858.400000  0.000000  0.000000  0.000000
C  513  465527.874291  1.663875  N  -1  -1.000000  -1.000000  0.000000  60306.420441  0.000000  0.000000
A  524  264955.200000  0.903122  G  522  12911.458588  0.044010  52183.200000  0.000000  2538.769947  429.788475
G  534  309693.665406  1.043097  N  -1  -1.000000  -1.000000  0.000000  301.532102  58029.027363  0.000000
A  548  323584.800000  1.091537  N  -1  -1.000000  -1.000000  60792.000000  0.000000  0.000000  0.000000
T  556  292607.808384  0.965322  N  -1  -1.000000  -1.000000  163.200000  0.000000  145.072568  62514.687330
A  566  125011.200000  0.421728  N  -1  -1.000000  -1.000000  33292.800000  0.000000  0.000000  0.000000
A  576  248268.000000  0.862845  N  -1  -1.000000  -1.000000  48470.400000  0.000000  0.000000  0.000000
C  585  395308.585990  1.481346  N  -1  -1.000000  -1.000000  0.000000  60306.420441  0.000000  0.000000
A  596  278296.800000  0.985363  N  -1  -1.000000  -1.000000  54223.200000  0.000000  0.000000  117.215039
C  605  346912.683586  1.186456  N  -1  -1.000000  -1.000000  0.000000  60306.420441  0.000000  898.648630
T  618  470813.738954  1.543567  N  -1  -1.000000  -1.000000  0.000000  0.000000  1196.848689  62514.687330
A  628  215505.600000  0.705315  N  -1  -1.000000  -1.000000  47776.800000  0.000000  0.000000  0.000000
A  639  194697.600000  0.647696  N  -1  -1.000000  -1.000000  42432.000000  226.149077  0.000000  312.573437
T  649  303469.735308  1.049703  N  -1  -1.000000  -1.000000  0.000000  0.000000  507.753989  62514.687330
A  660  187639.200000  0.653592  N  -1  -1.000000  -1.000000  42554.400000  0.000000  72.536284  0.000000
G  671  213764.429547  0.772850  N  -1  -1.000000  -1.000000  0.000000  0.000000  46169.344895  0.000000
T  683  178596.647366  0.625628  N  -1  -1.000000  -1.000000  0.000000  0.000000  36.268142  40361.045007
A  692  104856.000000  0.376502  N  -1  -1.000000  -1.000000  27988.800000  0.000000  0.000000  0.000000
A  702  175032.000000  0.701657  N  -1  -1.000000  -1.000000  38964.000000  113.074538  0.000000  39.071680
T  713  297101.051536  1.242431  N  -1  -1.000000  -1.000000  0.000000  0.000000  435.217705  62514.687330
A  723  179234.400000  0.765476  N  -1  -1.000000  -1.000000  40718.400000  0.000000  0.000000  0.000000
A  733  173481.600000  0.846294  N  -1  -1.000000  -1.000000  39657.600000  188.457564  0.000000  312.573437
T  745  296397.761303  1.476178  N  -1  -1.000000  -1.000000  0.000000  0.000000  471.485847  62514.687330
A  754  208284.000000  0.987328  N  -1  -1.000000  -1.000000  40922.400000  0.000000  0.000000  156.286718
C  764  452185.078768  2.244777  T  762  37938.600873  0.188338  0.000000  60306.420441  0.000000  6446.827131
A  775  241046.400000  1.057716  T  772  49777.319787  0.218424  54672.000000  0.000000  0.000000  6329.612092
C  784  401678.451649  1.741722  N  -1  -1.000000  -1.000000  0.000000  60306.420441  0.000000  2969.447648
A  795  222115.200000  0.878170  N  -1  -1.000000  -1.000000  49490.400000  489.989666  0.000000  820.505271
T  806  410604.280719  1.551466  N  -1  -1.000000  -1.000000  0.000000  188.457564  507.753989  62514.687330
A  817  218443.200000  0.757923  N  -1  -1.000000  -1.000000  43288.800000  0.000000  0.000000  0.000000
A  827  212527.200000  0.758086  N  -1  -1.000000  -1.000000  45736.800000  0.000000  0.000000  0.000000
C  838  342125.861464  1.206043  N  -1  -1.000000  -1.000000  0.000000  60306.420441  181.340711  0.000000
A  849  246799.200000  0.821184  N  -1  -1.000000  -1.000000  55732.800000  0.000000  507.753989  0.000000
G  861  185439.010565  0.627371  N  -1  -1.000000  -1.000000  0.000000  0.000000  35905.460681  0.000000
A  874  262792.800000  0.895997  N  -1  -1.000000  -1.000000  59404.800000  0.000000  0.000000  0.000000
G  884  157585.077431  0.574379  N  -1  -1.000000  -1.000000  0.000000  0.000000  35325.170407  0.000000
A  896  322728.000000  1.213213  N  -1  -1.000000  -1.000000  62301.600000  0.000000  145.072568  0.000000
A  905  225991.200000  0.875541  N  -1  -1.000000  -1.000000  48144.000000  0.000000  72.536284  0.000000
A  916  193636.800000  0.749068  N  -1  -1.000000  -1.000000  44145.600000  0.000000  108.804426  0.000000
A  926  214567.200000  0.906085  N  -1  -1.000000  -1.000000  46634.400000  0.000000  145.072568  0.000000
G  937  320066.354047  1.353808  N  -1  -1.000000  -1.000000  0.000000  150.766051  58029.027363  312.573437
T  948  161014.391554  0.651423  N  -1  -1.000000  -1.000000  0.000000  489.989666  725.362842  35516.156739
T  960  173321.970622  0.756660  C  963  16433.499570  0.074120  0.000000  3128.395560  652.826558  39423.324697
A  968  163036.800000  0.735346  N  -1  -1.000000  -1.000000  37005.600000  1055.362358  0.000000  0.000000
C  977  402243.824341  1.832762  N  -1  -1.000000  -1.000000  0.000000  60306.420441  0.000000  117.215039
C  990  339223.614980  1.453281  N  -1  -1.000000  -1.000000  0.000000  60306.420441  0.000000  0.000000
A  999  224196.000000  0.891141  N  -1  -1.000000  -1.000000  50469.600000  0.000000  0.000000  351.645116
C  1009  344575.809794  1.425458  N  -1  -1.000000  -1.000000  0.000000  60306.420441  0.000000  39.071680
A  1019  267362.400000  1.054317  N  -1  -1.000000  -1.000000  51000.000000  0.000000  0.000000  39.071680
C  1030  357353.232625  1.369375  N  -1  -1.000000  -1.000000  0.000000  60306.420441  0.000000  1250.293747
T  1044  432015.561130  1.569599  N  -1  -1.000000  -1.000000  0.000000  0.000000  1305.653116  62514.687330
A  1053  202368.000000  0.706507  N  -1  -1.000000  -1.000000  43574.400000  0.000000  0.000000  0.000000
A  1065  175072.800000  0.602516  N  -1  -1.000000  -1.000000  40188.000000  150.766051  0.000000  625.146873
T  1077  257560.511800  0.885865  N  -1  -1.000000  -1.000000  0.000000  565.372692  471.485847  58255.874256
T  1089  220637.774595  0.734976  N  -1  -1.000000  -1.000000  0.000000  0.000000  471.485847  48722.384438
A  1097  205999.200000  0.730399  N  -1  -1.000000  -1.000000  46838.400000  0.000000  0.000000  0.000000
A  1108  250226.400000  0.931199  N  -1  -1.000000  -1.000000  57079.200000  0.000000  0.000000  0.000000
A  1119  202245.600000  0.745421  N  -1  -1.000000  -1.000000  44635.200000  0.000000  0.000000  0.000000
C  1129  348382.652584  1.355131  N  -1  -1.000000  -1.000000  0.000000  60306.420441  0.000000  351.645116
T  1143  352856.338298  1.330599  N  -1  -1.000000  -1.000000  0.000000  0.000000  1051.776121  62514.687330
A  1150  207427.200000  0.783523  N  -1  -1.000000  -1.000000  45288.000000  0.000000  0.000000  1719.153902
A  1162  218116.800000  0.900276  N  -1  -1.000000  -1.000000  49776.000000  0.000000  0.000000  0.000000
A  1173  191719.200000  0.786210  N  -1  -1.000000  -1.000000  41452.800000  0.000000  0.000000  0.000000
A  1184  187231.200000  0.762599  N  -1  -1.000000  -1.000000  42554.400000  376.915128  0.000000  195.358398
T  1196  268109.865286  1.124225  N  -1  -1.000000  -1.000000  0.000000  226.149077  217.608853  52199.763921
C  1206  210620.173390  0.865925  N  -1  -1.000000  -1.000000  0.000000  41234.514976  0.000000  0.000000
C  1218  330516.875529  1.356281  N  -1  -1.000000  -1.000000  0.000000  60306.420441  0.000000  0.000000
C  1229  213635.494412  0.848694  N  -1  -1.000000  -1.000000  0.000000  48961.275095  0.000000  0.000000
C  1240  233159.698030  0.922084  N  -1  -1.000000  -1.000000  0.000000  52617.351835  0.000000  0.000000
A  1250  229214.400000  0.949760  N  -1  -1.000000  -1.000000  51897.600000  0.000000  0.000000  0.000000
A  1260  194248.800000  0.848340  N  -1  -1.000000  -1.000000  44268.000000  0.000000  0.000000  0.000000
A  1271  198573.600000  0.872248  N  -1  -1.000000  -1.000000  44757.600000  0.000000  0.000000  0.000000
A  1282  173114.400000  0.767001  N  -1  -1.000000  -1.000000  39168.000000  0.000000  36.268142  0.000000
G  1293  207091.091400  0.925165  N  -1  -1.000000  -1.000000  0.000000  0.000000  44609.814785  0.000000
A  1305  369974.400000  1.638299  N  -1  -1.000000  -1.000000  65280.000000  0.000000  0.000000  0.000000
G  1316  231281.942182  0.979946  N  -1  -1.000000  -1.000000  0.000000  0.000000  44609.814785  351.645116
A  1327  304653.600000  1.279621  N  -1  -1.000000  -1.000000  65280.000000  0.000000  108.804426  0.000000
A  1337  231662.400000  0.983726  N  -1  -1.000000  -1.000000  52428.000000  0.000000  36.268142  390.716796
A  1348  251654.400000  1.060502  N  -1  -1.000000  -1.000000  49653.600000  0.000000  36.268142  78.143359
G  1360  276907.264946  1.157896  N  -1  -1.000000  -1.000000  0.000000  0.000000  52806.414900  117.215039
A  1371  374462.400000  1.535209  N  -1  -1.000000  -1.000000  65280.000000  0.000000  0.000000  0.000000
G  1383  247566.337986  0.945135  N  -1  -1.000000  -1.000000  0.000000  0.000000  48417.969706  507.931835
C  1392  323506.254153  1.212375  N  -1  -1.000000  -1.000000  0.000000  60306.420441  0.000000  0.000000
A  1403  157528.800000  0.558858  N  -1  -1.000000  -1.000000  35740.800000  0.000000  0.000000  0.000000
A  1413  150633.600000  0.543961  N  -1  -1.000000  -1.000000  34190.400000  0.000000  0.000000  0.000000
A  1425  228112.800000  0.894610  N  -1  -1.000000  -1.000000  45410.400000  0.000000  0.000000  0.000000
A  1436  197716.800000  0.776368  N  -1  -1.000000  -1.000000  38719.200000  0.000000  217.608853  39.071680
G  1449  163895.734157  0.671772  N  -1  -1.000000  -1.000000  0.000000  0.000000  36703.359807  0.000000
A  1459  370300.800000  1.561143  N  -1  -1.000000  -1.000000  65280.000000  0.000000  0.000000  0.000000
A  1469  179397.600000  0.720290  N  -1  -1.000000  -1.000000  38678.400000  0.000000  0.000000  1641.010542
A  1480  186741.600000  0.780327  N  -1  -1.000000  -1.000000  40392.000000  0.000000  0.000000  937.720310
T  1493  234859.865963  1.064931  N  -1  -1.000000  -1.000000  0.000000  263.840589  181.340711  52903.054153
T  1505  227709.748599  1.038493  N  -1  -1.000000  -1.000000  0.000000  0.000000  0.000000  45010.574878
A  1512  204938.400000  0.977341  N  -1  -1.000000  -1.000000  46634.400000  37.691513  0.000000  1094.007028
T  1525  368719.440208  1.719527  N  -1  -1.000000  -1.000000  0.000000  0.000000  507.753989  62514.687330
C  1536  208961.746828  0.884534  N  -1  -1.000000  -1.000000  0.000000  40970.674387  0.000000  0.000000
A  1545  270340.800000  1.153704  N  -1  -1.000000  -1.000000  53203.200000  0.000000  0.000000  117.215039
A  1556  192453.600000  0.796624  N  -1  -1.000000  -1.000000  40881.600000  188.457564  0.000000  273.501757
C  1568  297122.195210  1.215510  N  -1  -1.000000  -1.000000  0.000000  60306.420441  0.000000  0.000000
G  1583  201977.283364  0.851777  N  -1  -1.000000  -1.000000  0.000000  0.000000  38915.716475  0.000000
C  1591  318606.357492  1.330951  N  -1  -1.000000  -1.000000  0.000000  60306.420441  0.000000  0.000000
A  1603  226399.200000  0.896386  N  -1  -1.000000  -1.000000  44104.800000  0.000000  0.000000  0.000000
G  1616  104597.321821  0.415526  N  -1  -1.000000  -1.000000  81.600000  0.000000  20092.550724  0.000000
A  1627  339986.400000  1.420091  N  -1  -1.000000  -1.000000  64749.600000  0.000000  0.000000  0.000000
A  1637  227908.800000  0.901123  N  -1  -1.000000  -1.000000  48633.600000  0.000000  0.000000  586.075194
A  1649  214485.600000  0.898048  N  -1  -1.000000  -1.000000  42554.400000  0.000000  0.000000  117.215039
C  1658  416038.918017  1.737929  N  -1  -1.000000  -1.000000  0.000000  60306.420441  0.000000  937.720310
A  1668  229051.200000  0.901927  N  -1  -1.000000  -1.000000  48756.000000  0.000000  72.536284  1680.082222
T  1682  355044.352355  1.378185  N  -1  -1.000000  -1.000000  0.000000  0.000000  1088.044263  62514.687330
G  1694  320465.303610  1.216605  N  -1  -1.000000  -1.000000  0.000000  113.074538  58029.027363  39.071680
T  1706  225638.949582  0.819735  N  -1  -1.000000  -1.000000  0.000000  0.000000  0.000000  50363.394980
T  1719  159764.097808  0.600704  N  -1  -1.000000  -1.000000  0.000000  75.383026  217.608853  35906.873535
T  1731  184144.825866  0.710167  N  -1  -1.000000  -1.000000  0.000000  0.000000  217.608853  35750.586817
G  1744  299067.099770  1.119042  N  -1  -1.000000  -1.000000  0.000000  0.000000  58029.027363  0.000000
C  1751  230144.377008  0.874539  N  -1  -1.000000  -1.000000  0.000000  43269.856666  1885.943389  0.000000
G  1768  196827.207185  0.747300  N  -1  -1.000000  -1.000000  40.800000  0.000000  38553.035054  0.000000
G  1779  355935.546585  1.360513  N  -1  -1.000000  -1.000000  0.000000  0.000000  58029.027363  0.000000
T  1791  119950.056314  0.469273  N  -1  -1.000000  -1.000000  40.800000  0.000000  72.536284  23403.936069
G  1803  327066.105472  1.336610  N  -1  -1.000000  -1.000000  40.800000  0.000000  58029.027363  0.000000
G  1815  270342.731225  1.117579  N  -1  -1.000000  -1.000000  0.000000  0.000000  52661.342332  0.000000
C  1823  176320.896764  0.744321  N  -1  -1.000000  -1.000000  0.000000  39613.779927  0.000000  0.000000
C  1836  348759.567712  1.503557  N  -1  -1.000000  -1.000000  0.000000  60306.420441  0.000000  156.286718
A  1846  217831.200000  0.868352  N  -1  -1.000000  -1.000000  42758.400000  0.000000  0.000000  1133.078708
T  1859  416660.391054  1.638947  N  -1  -1.000000  -1.000000  0.000000  0.000000  36.268142  62514.687330
A  1869  231948.000000  0.872038  N  -1  -1.000000  -1.000000  43696.800000  0.000000  0.000000  0.000000
A  1880  169238.400000  0.635842  N  -1  -1.000000  -1.000000  36189.600000  0.000000  0.000000  1054.935349
T  1894  270962.097896  1.028689  N  -1  -1.000000  -1.000000  0.000000  0.000000  0.000000  52590.480716
C  1904  210846.322466  0.827147  N  -1  -1.000000  -1.000000  0.000000  39651.471440  0.000000  0.000000
G  1919  144093.328570  0.545813  N  -1  -1.000000  -1.000000  0.000000  0.000000  30574.043792  0.000000
G  1931  236577.090929  0.962869  N  -1  -1.000000  -1.000000  0.000000  0.000000  45226.373201  156.286718
T  1942  111549.645204  0.460333  N  -1  -1.000000  -1.000000  0.000000  0.000000  0.000000  21176.850333
T  1955  188559.925659  0.799502  N  -1  -1.000000  -1.000000  0.000000  0.000000  181.340711  36258.518651
G  1967  308750.693711  1.404519  N  -1  -1.000000  -1.000000  0.000000  188.457564  58029.027363  0.000000
T  1977  163475.907368  0.714122  N  -1  -1.000000  -1.000000  0.000000  0.000000  0.000000  30788.483510
A  1986  133701.600000  0.656687  N  -1  -1.000000  -1.000000  25826.400000  0.000000  0.000000  0.000000
T  1999  329960.334064  1.702797  N  -1  -1.000000  -1.000000  0.000000  0.000000  1088.044263  62436.543971
G  2012  279627.375603  1.332525  N  -1  -1.000000  -1.000000  0.000000  0.000000  54112.068016  0.000000
G  2024  317600.120384  1.507255  N  -1  -1.000000  -1.000000  0.000000  0.000000  58029.027363  0.000000
G  2037  206365.728558  0.932138  N  -1  -1.000000  -1.000000  81.600000  0.000000  40402.710301  0.000000
A  2048  319586.400000  1.404054  N  -1  -1.000000  -1.000000  60996.000000  263.840589  0.000000  0.000000
T  2059  267172.144977  1.132480  N  -1  -1.000000  -1.000000  0.000000  0.000000  471.485847  50363.394980
G  2072  289963.796102  1.153029  N  -1  -1.000000  -1.000000  122.400000  0.000000  48780.651127  0.000000
A  2083  349696.800000  1.336657  N  -1  -1.000000  -1.000000  60669.600000  0.000000  0.000000  0.000000
G  2095  243721.914923  0.917230  N  -1  -1.000000  -1.000000  0.000000  0.000000  46568.294458  0.000000
G  2108  318144.142515  1.162214  N  -1  -1.000000  -1.000000  326.400000  0.000000  58029.027363  0.000000
A  2119  272299.200000  0.931945  N  -1  -1.000000  -1.000000  50836.800000  0.000000  0.000000  0.000000
A  2130  187108.800000  0.653272  N  -1  -1.000000  -1.000000  39739.200000  188.457564  0.000000  742.361912
T  2142  281745.881460  1.016524  N  -1  -1.000000  -1.000000  0.000000  75.383026  0.000000  47276.732293
C  2152  171421.000103  0.626583  N  -1  -1.000000  -1.000000  0.000000  32640.850064  0.000000  0.000000
T  2167  313823.730397  1.161940  N  -1  -1.000000  -1.000000  0.000000  37.691513  0.000000  54544.064695
G  2180  263959.538215  0.979406  N  -1  -1.000000  -1.000000  0.000000  263.840589  46024.272327  0.000000
C  2187  135500.988428  0.503368  N  -1  -1.000000  -1.000000  0.000000  30341.667784  1559.530110  0.000000
C  2200  351058.749992  1.383525  N  -1  -1.000000  -1.000000  0.000000  59137.983545  0.000000  0.000000
A  2212  170666.400000  0.672237  N  -1  -1.000000  -1.000000  33048.000000  0.000000  0.000000  0.000000
G  2223  114172.111336  0.463036  N  -1  -1.000000  -1.000000  0.000000  0.000000  24480.995919  0.000000
G  2236  326993.569188  1.445751  N  -1  -1.000000  -1.000000  0.000000  0.000000  58029.027363  0.000000
G  2247  228924.512945  0.988255  N  -1  -1.000000  -1.000000  0.000000  37.691513  43449.234238  468.860155
C  2257  217178.496613  0.920924  N  -1  -1.000000  -1.000000  0.000000  41159.131951  0.000000  312.573437
T  2273  336329.017835  1.466317  N  -1  -1.000000  -1.000000  0.000000  376.915128  217.608853  62514.687330
T  2285  178870.149123  0.727526  N  -1  -1.000000  -1.000000  0.000000  0.000000  145.072568  34031.432915
G  2297  285829.227903  1.230085  N  -1  -1.000000  -1.000000  0.000000  0.000000  54329.676868  0.000000
A  2308  190087.200000  0.810426  N  -1  -1.000000  -1.000000  36026.400000  0.000000  0.000000  0.000000
G  2319  166615.844815  0.694201  N  -1  -1.000000  -1.000000  0.000000  0.000000  31698.356197  0.000000
G  2332  352961.558933  1.593027  N  -1  -1.000000  -1.000000  0.000000  0.000000  58029.027363  0.000000
A  2344  275032.800000  1.146944  N  -1  -1.000000  -1.000000  45614.400000  0.000000  0.000000  0.000000
G  2356  222106.102230  0.868001  N  -1  -1.000000  -1.000000  0.000000  0.000000  37646.331501  0.000000
A  2369  335824.800000  1.368516  N  -1  -1.000000  -1.000000  57364.800000  0.000000  0.000000  0.000000
G  2380  264684.901057  1.033588  N  -1  -1.000000  -1.000000  0.000000  0.000000  50775.398942  156.286718
G  2392  348863.258875  1.337491  N  -1  -1.000000  -1.000000  81.600000  0.000000  58029.027363  0.000000
A  2404  250838.400000  0.957079  N  -1  -1.000000  -1.000000  48144.000000  75.383026  0.000000  0.000000
T  2415  267562.861772  0.993607  N  -1  -1.000000  -1.000000  0.000000  339.223615  0.000000  45205.933275
C  2426  166709.561006  0.623312  N  -1  -1.000000  -1.000000  0.000000  27854.027941  0.000000  0.000000
T  2440  254942.709268  0.961612  N  -1  -1.000000  -1.000000  0.000000  0.000000  217.608853  43213.277617
G  2453  217101.098620  0.792477  N  -1  -1.000000  -1.000000  0.000000  0.000000  40946.732433  0.000000
G  2465  219494.795999  0.843022  N  -1  -1.000000  -1.000000  0.000000  0.000000  42034.776696  0.000000
A  2477  209548.800000  0.822364  N  -1  -1.000000  -1.000000  39657.600000  0.000000  0.000000  0.000000
A  2488  179887.200000  0.709454  N  -1  -1.000000  -1.000000  34924.800000  75.383026  0.000000  273.501757
T  2500  250840.182912  1.054113  N  -1  -1.000000  -1.000000  0.000000  263.840589  0.000000  47823.735807
C  2511  188909.862031  0.798507  N  -1  -1.000000  -1.000000  0.000000  32263.934936  0.000000  0.000000
T  2524  296593.119701  1.344584  N  -1  -1.000000  -1.000000  0.000000  0.000000  0.000000  49972.678184
C  2535  135802.520530  0.603140  N  -1  -1.000000  -1.000000  0.000000  23406.429434  0.000000  0.000000
G  2549  138000.280697  0.650997  N  -1  -1.000000  -1.000000  0.000000  0.000000  26366.939308  0.000000
G  2560  169662.368751  0.811347  N  -1  -1.000000  -1.000000  0.000000  0.000000  31662.088055  0.000000
G  2573  185076.329144  0.922687  N  -1  -1.000000  -1.000000  122.400000  0.000000  31879.696907  0.000000
A  2585  259732.800000  1.315892  N  -1  -1.000000  -1.000000  49204.800000  0.000000  0.000000  0.000000
A  2596  165403.200000  0.821245  N  -1  -1.000000  -1.000000  32028.000000  0.000000  0.000000  703.290232
T  2608  246854.871594  1.253129  N  -1  -1.000000  -1.000000  0.000000  37.691513  0.000000  46768.800459
C  2618  163279.633344  0.801618  N  -1  -1.000000  -1.000000  0.000000  26723.282558  0.000000  0.000000
T  2632  284402.755672  1.458988  N  -1  -1.000000  -1.000000  0.000000  0.000000  0.000000  47237.660614
C  2643  152047.562537  0.743579  N  -1  -1.000000  -1.000000  0.000000  26195.601379  0.000000  0.000000
A  2654  257080.800000  1.352870  N  -1  -1.000000  -1.000000  43941.600000  0.000000  0.000000  0.000000
A  2665  156957.600000  0.776426  N  -1  -1.000000  -1.000000  29498.400000  0.000000  0.000000  0.000000
C  2675  268438.953988  1.315556  N  -1  -1.000000  -1.000000  0.000000  45682.113484  253.876995  0.000000
G  2690  147429.997643  0.689159  N  -1  -1.000000  -1.000000  244.800000  0.000000  27962.737560  0.000000
G  2702  243794.451207  1.160027  N  -1  -1.000000  -1.000000  285.600000  0.000000  41019.268717  0.000000
A  2715  194208.000000  0.931145  N  -1  -1.000000  -1.000000  33660.000000  0.000000  181.340711  0.000000
T  2726  264046.410610  1.248745  N  -1  -1.000000  -1.000000  0.000000  0.000000  942.971695  44424.499684
A  2736  129866.400000  0.609219  N  -1  -1.000000  -1.000000  24153.600000  0.000000  0.000000  0.000000
A  2748  183151.200000  0.872866  N  -1  -1.000000  -1.000000  35332.800000  0.000000  0.000000  39.071680
T  2761  250527.609475  1.254506  N  -1  -1.000000  -1.000000  0.000000  263.840589  181.340711  42275.557307
C  2772  143453.897624  0.684580  N  -1  -1.000000  -1.000000  0.000000  27137.889198  0.000000  0.000000
C  2785  246954.791705  1.246067  N  -1  -1.000000  -1.000000  0.000000  42327.568847  0.000000  0.000000
C  2797  182050.006706  0.878674  N  -1  -1.000000  -1.000000  0.000000  34299.276626  0.000000  234.430077
T  2811  336289.946156  1.693744  N  -1  -1.000000  -1.000000  0.000000  0.000000  471.485847  57122.795548
C  2822  143943.887290  0.662011  N  -1  -1.000000  -1.000000  0.000000  24537.174817  0.000000  0.000000
G  2836  115731.641446  0.557879  N  -1  -1.000000  -1.000000  0.000000  0.000000  19729.869303  0.000000
A  2847  208773.600000  1.045952  N  -1  -1.000000  -1.000000  34639.200000  0.000000  0.000000  0.000000
C  2856  222342.233863  1.145655  N  -1  -1.000000  -1.000000  163.200000  37352.289161  0.000000  273.501757
C  2870  358069.371368  1.761096  N  -1  -1.000000  -1.000000  0.000000  54991.917140  0.000000  234.430077
T  2884  329960.334064  1.494293  N  -1  -1.000000  -1.000000  0.000000  0.000000  435.217705  55677.143403
C  2895  142586.992830  0.623312  N  -1  -1.000000  -1.000000  0.000000  24122.568176  0.000000  0.000000
T  2908  319293.765538  1.396306  N  -1  -1.000000  -1.000000  0.000000  0.000000  181.340711  52903.054153
T  2921  180745.589743  0.766182  N  -1  -1.000000  -1.000000  0.000000  0.000000  72.536284  34383.078031
C  2932  153027.541869  0.649044  N  -1  -1.000000  -1.000000  0.000000  26195.601379  0.000000  0.000000
A  2942  231417.600000  1.064246  N  -1  -1.000000  -1.000000  38760.000000  0.000000  0.000000  0.000000
G  2954  130057.557576  0.574980  N  -1  -1.000000  -1.000000  0.000000  0.000000  21905.957829  0.000000
C  2965  135651.754479  0.595938  N  -1  -1.000000  -1.000000  0.000000  25554.845662  0.000000  0.000000
G  2980  156569.569453  0.710661  N  -1  -1.000000  -1.000000  0.000000  0.000000  25895.453461  0.000000
A  2991  270830.400000  1.267114  N  -1  -1.000000  -1.000000  41289.600000  0.000000  0.000000  0.000000
T  3003  213839.302348  1.043047  N  -1  -1.000000  -1.000000  0.000000  37.691513  0.000000  36414.805370
C  3014  159585.865092  0.825151  N  -1  -1.000000  -1.000000  0.000000  30190.901733  0.000000  0.000000
T  3028  237633.955213  1.217999  N  -1  -1.000000  -1.000000  0.000000  0.000000  0.000000  44893.359839
C  3038  152914.467330  0.818005  N  -1  -1.000000  -1.000000  0.000000  25818.686251  0.000000  0.000000
A  3050  200532.000000  1.088944  N  -1  -1.000000  -1.000000  37862.400000  0.000000  0.000000  0.000000
A  3062  150837.600000  0.798491  N  -1  -1.000000  -1.000000  29172.000000  0.000000  253.876995  0.000000
G  3072  165418.996125  0.914699  N  -1  -1.000000  -1.000000  0.000000  0.000000  31081.797781  0.000000
G  3084  358728.193527  1.945577  N  -1  -1.000000  -1.000000  122.400000  0.000000  58029.027363  0.000000
A  3099  190046.400000  0.919480  N  -1  -1.000000  -1.000000  32313.600000  0.000000  217.608853  0.000000
T  3110  223490.007205  1.064052  N  -1  -1.000000  -1.000000  0.000000  0.000000  942.971695  37626.027437
G  3123  218551.824304  1.064535  N  -1  -1.000000  -1.000000  0.000000  0.000000  37247.381938  0.000000
G  3135  248473.041538  1.207505  N  -1  -1.000000  -1.000000  0.000000  0.000000  41345.681996  0.000000
A  3148  205142.400000  0.955650  N  -1  -1.000000  -1.000000  31375.200000  0.000000  0.000000  0.000000
G  3160  154828.698632  0.732350  N  -1  -1.000000  -1.000000  0.000000  0.000000  26221.866739  195.358398
T  3172  132492.065460  0.626129  N  -1  -1.000000  -1.000000  0.000000  37.691513  0.000000  21723.853847
T  3185  119793.769596  0.584928  N  -1  -1.000000  -1.000000  0.000000  0.000000  0.000000  20043.771625
C  3195  143793.121239  0.712918  N  -1  -1.000000  -1.000000  0.000000  24047.185151  0.000000  0.000000
A  3207  208080.000000  1.042830  N  -1  -1.000000  -1.000000  35088.000000  0.000000  0.000000  0.000000
A  3219  128479.200000  0.696481  N  -1  -1.000000  -1.000000  24357.600000  0.000000  0.000000  0.000000
G  3231  175138.858209  0.982202  N  -1  -1.000000  -1.000000  244.800000  0.000000  29631.072097  0.000000
A  3244  278337.600000  1.604461  N  -1  -1.000000  -1.000000  50959.200000  0.000000  0.000000  0.000000
A  3256  134313.600000  0.748449  N  -1  -1.000000  -1.000000  25214.400000  0.000000  0.000000  0.000000
G  3267  127156.106208  0.756702  N  -1  -1.000000  -1.000000  0.000000  0.000000  20926.717993  0.000000
C  3277  196787.388201  1.228069  N  -1  -1.000000  -1.000000  0.000000  32075.477372  0.000000  0.000000
G  3293  137782.671844  0.837905  N  -1  -1.000000  -1.000000  0.000000  0.000000  22631.320671  0.000000
C  3302  224264.501015  1.359457  N  -1  -1.000000  -1.000000  0.000000  37993.044878  398.949563  0.000000
A  3316  162384.000000  0.925722  N  -1  -1.000000  -1.000000  27417.600000  0.000000  0.000000  0.000000
A  3327  104162.400000  0.587584  N  -1  -1.000000  -1.000000  19584.000000  0.000000  0.000000  234.430077
T  3339  174689.479408  1.046793  N  -1  -1.000000  -1.000000  0.000000  0.000000  0.000000  28873.971211
C  3350  151972.179511  0.886127  N  -1  -1.000000  -1.000000  0.000000  25554.845662  0.000000  0.000000
G  3365  100861.703185  0.596162  N  -1  -1.000000  -1.000000  81.600000  0.000000  16719.613509  0.000000
A  3376  179805.600000  1.187326  N  -1  -1.000000  -1.000000  29824.800000  0.000000  0.000000  0.000000
T  3388  175041.124524  1.122155  N  -1  -1.000000  -1.000000  0.000000  0.000000  217.608853  29733.548161
C  3399  160867.376526  1.000574  N  -1  -1.000000  -1.000000  0.000000  26949.431635  253.876995  0.000000
G  3414  144564.814417  0.919722  N  -1  -1.000000  -1.000000  0.000000  0.000000  24335.923350  0.000000
G  3426  148735.650759  0.942192  N  -1  -1.000000  -1.000000  0.000000  0.000000  24916.213624  0.000000
C  3435  82506.721466  0.548916  N  -1  -1.000000  -1.000000  0.000000  15378.137212  290.145137  0.000000
C  3449  288340.072733  2.025988  N  -1  -1.000000  -1.000000  81.600000  47830.529712  0.000000  0.000000
A  3461  157569.600000  0.980286  N  -1  -1.000000  -1.000000  26438.400000  0.000000  0.000000  78.143359
G  3473  152797.682674  0.960832  N  -1  -1.000000  -1.000000  0.000000  0.000000  23465.487940  234.430077
T  3486  116511.748511  0.732276  N  -1  -1.000000  -1.000000  0.000000  0.000000  0.000000  19926.556586
T  3499  136321.090059  0.848433  N  -1  -1.000000  -1.000000  0.000000  0.000000  0.000000  23013.219273
C  3508  106478.523591  0.681133  N  -1  -1.000000  -1.000000  0.000000  19222.671516  0.000000  39.071680
C  3521  276731.086798  1.851424  N  -1  -1.000000  -1.000000  0.000000  42365.260360  0.000000  0.000000
A  3532  182416.800000  1.132632  N  -1  -1.000000  -1.000000  30559.200000  0.000000  0.000000  429.788475
T  3544  315074.024143  1.911383  N  -1  -1.000000  -1.000000  0.000000  0.000000  471.485847  47081.373895
T  3558  166679.785094  0.918474  N  -1  -1.000000  -1.000000  0.000000  0.000000  326.413279  27428.319066
G  3571  258301.708048  1.360256  N  -1  -1.000000  -1.000000  0.000000  0.000000  39242.129754  0.000000
T  3582  102133.370425  0.546494  N  -1  -1.000000  -1.000000  0.000000  0.000000  0.000000  16527.320463
C  3594  137159.414990  0.756347  N  -1  -1.000000  -1.000000  0.000000  23067.205819  36.268142  0.000000
T  3608  261428.608078  1.454152  N  -1  -1.000000  -1.000000  0.000000  0.000000  435.217705  39970.328212
G  3621  207381.236537  1.067476  N  -1  -1.000000  -1.000000  163.200000  0.000000  31662.088055  0.000000
A  3632  210487.200000  1.045232  N  -1  -1.000000  -1.000000  34435.200000  0.000000  0.000000  0.000000
G  3643  125886.721235  0.594424  N  -1  -1.000000  -1.000000  0.000000  0.000000  20455.232145  0.000000
C  3654  191171.352798  0.971918  N  -1  -1.000000  -1.000000  0.000000  32150.860398  0.000000  0.000000
C  3667  196975.845765  0.996991  N  -1  -1.000000  -1.000000  0.000000  35656.171086  0.000000  0.000000
C  3679  194789.738024  1.048607  N  -1  -1.000000  -1.000000  0.000000  31510.104680  0.000000  0.000000
T  3694  284324.612313  1.507781  N  -1  -1.000000  -1.000000  0.000000  0.000000  0.000000  47667.449089
C  3704  130224.176640  0.681182  N  -1  -1.000000  -1.000000  244.800000  22011.843461  0.000000  0.000000
A  3716  200940.000000  1.035865  N  -1  -1.000000  -1.000000  30273.600000  0.000000  0.000000  0.000000
G  3727  74422.227592  0.371441  N  -1  -1.000000  -1.000000  122.400000  0.000000  12512.509025  0.000000
A  3741  237374.400000  1.306694  N  -1  -1.000000  -1.000000  39331.200000  0.000000  0.000000  0.000000
A  3753  123297.600000  0.667702  N  -1  -1.000000  -1.000000  23460.000000  37.691513  0.000000  39.071680
T  3764  205517.034597  1.168104  N  -1  -1.000000  -1.000000  40.800000  0.000000  290.145137  31257.343665
G  3776  257177.395642  1.398435  N  -1  -1.000000  -1.000000  285.600000  0.000000  41853.435985  0.000000
C  3786  187967.574212  0.986684  N  -1  -1.000000  -1.000000  0.000000  31321.647116  290.145137  0.000000
T  3801  229233.544103  1.209016  N  -1  -1.000000  -1.000000  0.000000  0.000000  398.949563  37391.597359
G  3814  195231.408933  1.011311  N  -1  -1.000000  -1.000000  0.000000  0.000000  29739.876523  0.000000
T  3825  86231.196836  0.468295  N  -1  -1.000000  -1.000000  0.000000  0.000000  0.000000  14378.378086
T  3838  112682.723912  0.626923  N  -1  -1.000000  -1.000000  0.000000  0.000000  0.000000  18324.617724
C  3848  131694.145638  0.770531  N  -1  -1.000000  -1.000000  0.000000  21408.779257  0.000000  0.000000
G  3864  115912.982157  0.656208  N  -1  -1.000000  -1.000000  122.400000  37.691513  19330.919740  0.000000
C  3871  117258.296245  0.712840  N  -1  -1.000000  -1.000000  40.800000  19373.437567  2212.356668  0.000000
G  3887  147756.410922  0.901555  N  -1  -1.000000  -1.000000  530.400000  0.000000  27527.519855  0.000000
G  3899  173071.574109  1.094596  N  -1  -1.000000  -1.000000  285.600000  0.000000  25496.503897  0.000000
C  3909  80848.294904  0.540054  N  -1  -1.000000  -1.000000  204.000000  12136.667114  217.608853  0.000000
T  3925  256661.863169  1.846594  N  -1  -1.000000  -1.000000  0.000000  0.000000  36.268142  37899.529194
T  3938  123700.937554  0.872763  N  -1  -1.000000  -1.000000  163.200000  0.000000  0.000000  20629.846819
C  3948  93324.185632  0.693438  N  -1  -1.000000  -1.000000  530.400000  15604.286289  0.000000  0.000000
G  3961  59878.702610  0.442591  N  -1  -1.000000  -1.000000  693.600000  0.000000  10771.638204  0.000000
G  3974  168646.860772  1.297176  N  -1  -1.000000  -1.000000  530.400000  0.000000  24952.481766  0.000000
T  3986  85176.261487  0.637041  N  -1  -1.000000  -1.000000  408.000000  0.000000  0.000000  13792.302892
C  3997  156608.235582  1.198847  N  -1  -1.000000  -1.000000  612.000000  23368.737921  0.000000  0.000000
T  4011  207314.331858  1.540599  N  -1  -1.000000  -1.000000  204.000000  0.000000  0.000000  33797.002838
C  4020  85484.350975  0.608329  N  -1  -1.000000  -1.000000  1183.200000  15453.520238  0.000000  976.791990
C  4033  191774.417002  1.455434  N  -1  -1.000000  -1.000000  1183.200000  30567.816861  0.000000  0.000000
A  4046  157855.200000  1.104987  N  -1  -1.000000  -1.000000  25867.200000  37.691513  0.000000  0.000000
C  4054  210017.109185  1.579357  N  -1  -1.000000  -1.000000  2244.000000  31547.796193  0.000000  0.000000
G  4070  94514.778317  0.667440  N  -1  -1.000000  -1.000000  1387.200000  0.000000  14398.452414  0.000000
C  4079  236740.391743  1.670397  N  -1  -1.000000  -1.000000  1509.600000  35354.638983  217.608853  0.000000
A  4093  118238.400000  0.741710  N  -1  -1.000000  -1.000000  19543.200000  0.000000  0.000000  0.000000
T  4105  218723.262296  1.416855  N  -1  -1.000000  -1.000000  448.800000  0.000000  217.608853  33249.999324
G  4118  213256.675557  1.271451  N  -1  -1.000000  -1.000000  1224.000000  0.000000  32314.914613  0.000000
C  4128  204664.914371  1.180360  N  -1  -1.000000  -1.000000  1101.600000  32866.999140  0.000000  0.000000
T  4143  178127.787211  1.028885  N  -1  -1.000000  -1.000000  122.400000  0.000000  435.217705  33171.855964
T  4156  109947.706342  0.602812  N  -1  -1.000000  -1.000000  734.400000  0.000000  0.000000  20747.061858
C  4167  92080.365711  0.528564  N  -1  -1.000000  -1.000000  775.200000  14096.625778  0.000000  0.000000
T  4180  196569.619973  1.172632  N  -1  -1.000000  -1.000000  0.000000  0.000000  0.000000  33093.712605
T  4192  176056.988193  1.058758  N  -1  -1.000000  -1.000000  285.600000  0.000000  0.000000  28678.612813
C  4203  75533.791602  0.433006  N  -1  -1.000000  -1.000000  734.400000  14058.934265  0.000000  0.000000
C  4215  198332.740225  1.252734  N  -1  -1.000000  -1.000000  326.400000  32339.317961  0.000000  0.000000
T  4228  266742.356501  1.603700  N  -1  -1.000000  -1.000000  0.000000  0.000000  435.217705  45010.574878
T  4240  195241.182867  1.140885  N  -1  -1.000000  -1.000000  0.000000  0.000000  398.949563  36571.092088
T  4252  151637.188455  0.895514  N  -1  -1.000000  -1.000000  204.000000  0.000000  362.681421  25631.021805
G  4264  175030.053782  1.067081  N  -1  -1.000000  -1.000000  856.800000  113.074538  29776.144665  0.000000
C  4271  110586.898483  0.675475  N  -1  -1.000000  -1.000000  530.400000  18393.458234  2103.552242  0.000000
C  4286  204401.073782  1.248014  N  -1  -1.000000  -1.000000  122.400000  30002.444169  0.000000  0.000000
T  4300  217472.968549  1.242609  N  -1  -1.000000  -1.000000  0.000000  0.000000  72.536284  36180.375292
T  4312  155036.424578  0.875400  N  -1  -1.000000  -1.000000  0.000000  0.000000  253.876995  28913.042890
T  4324  164530.842717  0.940168  N  -1  -1.000000  -1.000000  0.000000  0.000000  72.536284  27311.104027
A  4335  135619.200000  0.737457  N  -1  -1.000000  -1.000000  23052.000000  0.000000  0.000000  0.000000
T  4346  234781.722604  1.321747  N  -1  -1.000000  -1.000000  0.000000  0.000000  290.145137  35867.801856
G  4359  172019.797988  0.986161  N  -1  -1.000000  -1.000000  0.000000  0.000000  26366.939308  0.000000
T  4370  98069.915749  0.569804  N  -1  -1.000000  -1.000000  0.000000  0.000000  0.000000  16371.033745
T  4383  88458.282572  0.530469  N  -1  -1.000000  -1.000000  0.000000  75.383026  362.681421  16839.893900
C  4393  126907.323515  0.802714  N  -1  -1.000000  -1.000000  0.000000  21559.545308  507.753989  0.000000
T  4405  181644.238373  1.137197  C  4412  62304.070618  0.395697  0.000000  0.000000  616.558416  34617.508109
C  4421  179524.675350  1.140172  N  -1  -1.000000  -1.000000  367.200000  34638.500241  0.000000  0.000000
G  4431  111053.051115  0.722723  N  -1  -1.000000  -1.000000  122.400000  12287.433165  21108.058703  0.000000
C  4433  74440.737732  0.498729  N  -1  -1.000000  -1.000000  40.800000  16433.499570  19548.528593  0.000000
C  4445  109493.844613  0.780694  N  -1  -1.000000  -1.000000  0.000000  9875.176347  0.000000  0.000000
A  4461  52020.000000  0.377944  G  4474  25315.163187  0.212085  3835.200000  4146.066405  36.268142  0.000000
G  4483  21615.812693  0.181093  A  4477  20277.600000  0.169881  1999.200000  0.000000  4352.177052  0.000000
C  4495  55745.747395  0.534358  G  4490  29812.412808  0.249762  0.000000  5992.950531  2683.842516  0.000000
C  4510  133880.253379  1.337594  N  -1  -1.000000  -1.000000  0.000000  14360.466367  0.000000  0.000000
C  4519  58459.536315  0.558713  N  -1  -1.000000  -1.000000  204.000000  9272.112143  2828.915084  0.000000
G  4529  110291.420131  1.127865  N  -1  -1.000000  -1.000000  285.600000  1093.053870  6854.678857  0.000000
C  4542  29927.061144  0.330129  N  -1  -1.000000  -1.000000  693.600000  3467.619175  942.971695  0.000000
A  4553  191678.400000  1.292132  N  -1  -1.000000  -1.000000  17748.000000  0.000000  0.000000  117.215039
A  4558  191678.400000  1.292132  N  -1  -1.000000  -1.000000  18972.000000  0.000000  0.000000  429.788475
N  4579  -1.000000  -1.000000  N  -1  -1.000000  -1.000000  0.000000  0.000000  0.000000  0.000000
N  4590  -1.000000  -1.000000  N  -1  -1.000000  -1.000000  0.000000  0.000000  0.000000  0.000000
N  4602  -1.000000  -1.000000  N  -1  -1.000000  -1.000000  0.000000  0.000000  0.000000  0.000000
N  4615  -1.000000  -1.000000  N  -1  -1.000000  -1.000000  0.000000  0.000000  0.000000  0.000000
N  4627  -1.000000  -1.000000  N  -1  -1.000000  -1.000000  0.000000  0.000000  0.000000  0.000000
N  4640  -1.000000  -1.000000  N  -1  -1.000000  -1.000000  0.000000  0.000000  0.000000  0.000000
N  4649  -1.000000  -1.000000  N  -1  -1.000000  -1.000000  0.000000  0.000000  0.000000  0.000000
N  4658  -1.000000  -1.000000  N  -1  -1.000000  -1.000000  0.000000  0.000000  0.000000  0.000000
N  4667  -1.000000  -1.000000  N  -1  -1.000000  -1.000000  0.000000  0.000000  72.536284  0.000000
N  4676  -1.000000  -1.000000  N  -1  -1.000000  -1.000000  0.000000  0.000000  0.000000  0.000000
N  4685  -1.000000  -1.000000  N  -1  -1.000000  -1.000000  0.000000  0.000000  0.000000  0.000000
N  4694  -1.000000  -1.000000  N  -1  -1.000000  -1.000000  0.000000  0.000000  0.000000  0.000000
N  4703  -1.000000  -1.000000  N  -1  -1.000000  -1.000000  0.000000  0.000000  0.000000  78.143359
N  4712  -1.000000  -1.000000  N  -1  -1.000000  -1.000000  0.000000  0.000000  0.000000  0.000000
N  4721  -1.000000  -1.000000  N  -1  -1.000000  -1.000000  0.000000  0.000000  0.000000  0.000000
N  4730  -1.000000  -1.000000  N  -1  -1.000000  -1.000000  0.000000  0.000000  0.000000  0.000000
N  4739  -1.000000  -1.000000  N  -1  -1.000000  -1.000000  0.000000  0.000000  0.000000  0.000000
N  4748  -1.000000  -1.000000  N  -1  -1.000000  -1.000000  0.000000  0.000000  0.000000  0.000000
N  4757  -1.000000  -1.000000  N  -1  -1.000000  -1.000000  0.000000  0.000000  181.340711  0.000000
N  4766  -1.000000  -1.000000  N  -1  -1.000000  -1.000000  0.000000  0.000000  0.000000  0.000000
N  4775  -1.000000  -1.000000  N  -1  -1.000000  -1.000000  0.000000  0.000000  253.876995  0.000000
N  4784  -1.000000  -1.000000  N  -1  -1.000000  -1.000000  0.000000  0.000000  145.072568  0.000000
N  4793  -1.000000  -1.000000  N  -1  -1.000000  -1.000000  0.000000  0.000000  471.485847  0.000000
N  4802  -1.000000  -1.000000  N  -1  -1.000000  -1.000000  0.000000  0.000000  181.340711  0.000000
N  4811  -1.000000  -1.000000  N  -1  -1.000000  -1.000000  0.000000  0.000000  181.340711  0.000000
N  4820  -1.000000  -1.000000  N  -1  -1.000000  -1.000000  0.000000  0.000000  0.000000  0.000000
N  4829  -1.000000  -1.000000  N  -1  -1.000000  -1.000000  0.000000  0.000000  0.000000  273.501757
N  4838  -1.000000  -1.000000  N  -1  -1.000000  -1.000000  0.000000  0.000000  0.000000  0.000000
N  4847  -1.000000  -1.000000  N  -1  -1.000000  -1.000000  0.000000  0.000000  0.000000  0.000000
N  4856  -1.000000  -1.000000  N  -1  -1.000000  -1.000000  0.000000  0.000000  0.000000  0.000000
N  4865  -1.000000  -1.000000  N  -1  -1.000000  -1.000000  0.000000  0.000000  0.000000  0.000000
N  4874  -1.000000  -1.000000  N  -1  -1.000000  -1.000000  0.000000  0.000000  0.000000  0.000000
N  4883  -1.000000  -1.000000  N  -1  -1.000000  -1.000000  0.000000  150.766051  0.000000  0.000000
N  4892  -1.000000  -1.000000  N  -1  -1.000000  -1.000000  0.000000  0.000000  0.000000  0.000000
N  4901  -1.000000  -1.000000  N  -1  -1.000000  -1.000000  0.000000  0.000000  0.000000  0.000000
N  4910  -1.000000  -1.000000  N  -1  -1.000000  -1.000000  0.000000  0.000000  0.000000  0.000000
N  4919  -1.000000  -1.000000  N  -1  -1.000000  -1.000000  0.000000  0.000000  0.000000  0.000000
N  4928  -1.000000  -1.000000  N  -1  -1.000000  -1.000000  0.000000  0.000000  326.413279  0.000000
N  4937  -1.000000  -1.000000  N  -1  -1.000000  -1.000000  0.000000  0.000000  108.804426  0.000000
N  4946  -1.000000  -1.000000  N  -1  -1.000000  -1.000000  0.000000  0.000000  72.536284  0.000000
N  4955  -1.000000  -1.000000  N  -1  -1.000000  -1.000000  0.000000  0.000000  0.000000  0.000000
N  4964  -1.000000  -1.000000  N  -1  -1.000000  -1.000000  81.600000  0.000000  0.000000  0.000000
N  4973  -1.000000  -1.000000  N  -1  -1.000000  -1.000000  0.000000  113.074538  0.000000  0.000000
N  4982  -1.000000  -1.000000  N  -1  -1.000000  -1.000000  0.000000  0.000000  0.000000  39.071680
N  4991  -1.000000  -1.000000  N  -1  -1.000000  -1.000000  0.000000  0.000000  0.000000  78.143359
N  5000  -1.000000  -1.000000  N  -1  -1.000000  -1.000000  0.000000  0.000000  290.145137  0.000000
N  5009  -1.000000  -1.000000  N  -1  -1.000000  -1.000000  0.000000  0.000000  217.608853  0.000000
N  5018  -1.000000  -1.000000  N  -1  -1.000000  -1.000000  0.000000  0.000000  36.268142  0.000000
N  5027  -1.000000  -1.000000  N  -1  -1.000000  -1.000000  0.000000  37.691513  0.000000  0.000000
N  5036  -1.000000  -1.000000  N  -1  -1.000000  -1.000000  0.000000  226.149077  0.000000  0.000000
N  5045  -1.000000  -1.000000  N  -1  -1.000000  -1.000000  0.000000  0.000000  72.536284  0.000000
N  5054  -1.000000  -1.000000  N  -1  -1.000000  -1.000000  0.000000  0.000000  0.000000  0.000000
N  5063  -1.000000  -1.000000  N  -1  -1.000000  -1.000000  0.000000  0.000000  0.000000  0.000000
N  5072  -1.000000  -1.000000  N  -1  -1.000000  -1.000000  0.000000  0.000000  0.000000  39.071680
N  5081  -1.000000  -1.000000  N  -1  -1.000000  -1.000000  0.000000  0.000000  0.000000  0.000000
N  5090  -1.000000  -1.000000  N  -1  -1.000000  -1.000000  0.000000  0.000000  72.536284  0.000000
N  5099  -1.000000  -1.000000  N  -1  -1.000000  -1.000000  0.000000  0.000000  0.000000  0.000000
N  5108  -1.000000  -1.000000  N  -1  -1.000000  -1.000000  0.000000  0.000000  0.000000  0.000000
N  5117  -1.000000  -1.000000  N  -1  -1.000000  -1.000000  0.000000  0.000000  0.000000  78.143359
N  5126  -1.000000  -1.000000  N  -1  -1.000000  -1.000000  0.000000  0.000000  0.000000  0.000000
N  5135  -1.000000  -1.000000  N  -1  -1.000000  -1.000000  0.000000  0.000000  145.072568  0.000000
N  5144  -1.000000  -1.000000  N  -1  -1.000000  -1.000000  0.000000  0.000000  145.072568  0.000000
N  5153  -1.000000  -1.000000  N  -1  -1.000000  -1.000000  0.000000  0.000000  0.000000  0.000000
N  5162  -1.000000  -1.000000  N  -1  -1.000000  -1.000000  0.000000  0.000000  36.268142  0.000000
N  5171  -1.000000  -1.000000  N  -1  -1.000000  -1.000000  0.000000  37.691513  0.000000  0.000000
N  5180  -1.000000  -1.000000  N  -1  -1.000000  -1.000000  0.000000  0.000000  0.000000  39.071680
N  5189  -1.000000  -1.000000  N  -1  -1.000000  -1.000000  0.000000  0.000000  0.000000  78.143359
N  5198  -1.000000  -1.000000  N  -1  -1.000000  -1.000000  0.000000  0.000000  0.000000  0.000000
N  5207  -1.000000  -1.000000  N  -1  -1.000000  -1.000000  0.000000  0.000000  0.000000  0.000000
N  5216  -1.000000  -1.000000  N  -1  -1.000000  -1.000000  0.000000  0.000000  0.000000  39.071680
N  5225  -1.000000  -1.000000  N  -1  -1.000000  -1.000000  0.000000  0.000000  0.000000  39.071680
N  5234  -1.000000  -1.000000  N  -1  -1.000000  -1.000000  0.000000  0.000000  72.536284  0.000000
N  5243  -1.000000  -1.000000  N  -1  -1.000000  -1.000000  0.000000  0.000000  36.268142  0.000000
N  5252  -1.000000  -1.000000  N  -1  -1.000000  -1.000000  0.000000  0.000000  0.000000  0.000000
N  5261  -1.000000  -1.000000  N  -1  -1.000000  -1.000000  0.000000  0.000000  0.000000  0.000000
N  5270  -1.000000  -1.000000  N  -1  -1.000000  -1.000000  0.000000  75.383026  0.000000  0.000000
N  5279  -1.000000  -1.000000  N  -1  -1.000000  -1.000000  0.000000  0.000000  0.000000  0.000000
N  5288  -1.000000  -1.000000  N  -1  -1.000000  -1.000000  0.000000  0.000000  0.000000  0.000000
N  5297  -1.000000  -1.000000  N  -1  -1.000000  -1.000000  0.000000  226.149077  0.000000  0.000000
N  5306  -1.000000  -1.000000  N  -1  -1.000000  -1.000000  0.000000  0.000000  0.000000  0.000000
N  5315  -1.000000  -1.000000  N  -1  -1.000000  -1.000000  0.000000  0.000000  0.000000  0.000000
N  5324  -1.000000  -1.000000  N  -1  -1.000000  -1.000000  0.000000  0.000000  0.000000  156.286718
N  5333  -1.000000  -1.000000  N  -1  -1.000000  -1.000000  0.000000  0.000000  0.000000  0.000000
N  5342  -1.000000  -1.000000  N  -1  -1.000000  -1.000000  0.000000  263.840589  0.000000  0.000000
N  5351  -1.000000  -1.000000  N  -1  -1.000000  -1.000000  0.000000  0.000000  0.000000  0.000000
N  5360  -1.000000  -1.000000  N  -1  -1.000000  -1.000000  0.000000  0.000000  0.000000  39.071680
N  5369  -1.000000  -1.000000  N  -1  -1.000000  -1.000000  0.000000  0.000000  0.000000  195.358398
N  5378  -1.000000  -1.000000  N  -1  -1.000000  -1.000000  0.000000  0.000000  72.536284  0.000000
N  5387  -1.000000  -1.000000  N  -1  -1.000000  -1.000000  0.000000  0.000000  72.536284  0.000000
N  5396  -1.000000  -1.000000  N  -1  -1.000000  -1.000000  0.000000  0.000000  0.000000  0.000000
N  5405  -1.000000  -1.000000  N  -1  -1.000000  -1.000000  0.000000  0.000000  108.804426  0.000000
N  5414  -1.000000  -1.000000  N  -1  -1.000000  -1.000000  0.000000  0.000000  0.000000  0.000000
N  5423  -1.000000  -1.000000  N  -1  -1.000000  -1.000000  0.000000  0.000000  0.000000  0.000000
N  5432  -1.000000  -1.000000  N  -1  -1.000000  -1.000000  0.000000  0.000000  0.000000  0.000000
N  5441  -1.000000  -1.000000  N  -1  -1.000000  -1.000000  0.000000  75.383026  0.000000  0.000000
N  5455  -1.000000  -1.000000  N  -1  -1.000000  -1.000000  0.000000  0.000000  0.000000  0.000000
N  5468  -1.000000  -1.000000  N  -1  -1.000000  -1.000000  0.000000  0.000000  0.000000  0.000000
N  5480  -1.000000  -1.000000  N  -1  -1.000000  -1.000000  0.000000  0.000000  36.268142  0.000000
N  5492  -1.000000  -1.000000  N  -1  -1.000000  -1.000000  0.000000  0.000000  0.000000  0.000000
N  5504  -1.000000  -1.000000  N  -1  -1.000000  -1.000000  0.000000  0.000000  0.000000  0.000000
N  5516  -1.000000  -1.000000  N  -1  -1.000000  -1.000000  0.000000  0.000000  0.000000  0.000000
N  5528  -1.000000  -1.000000  N  -1  -1.000000  -1.000000  0.000000  0.000000  0.000000  0.000000
N  5540  -1.000000  -1.000000  N  -1  -1.000000  -1.000000  0.000000  0.000000  72.536284  0.000000
N  5552  -1.000000  -1.000000  N  -1  -1.000000  -1.000000  0.000000  0.000000  181.340711  0.000000
N  5564  -1.000000  -1.000000  N  -1  -1.000000  -1.000000  0.000000  0.000000  0.000000  0.000000
N  5576  -1.000000  -1.000000  N  -1  -1.000000  -1.000000  0.000000  37.691513  0.000000  0.000000
N  5588  -1.000000  -1.000000  N  -1  -1.000000  -1.000000  0.000000  0.000000  72.536284  0.000000
N  5600  -1.000000  -1.000000  N  -1  -1.000000  -1.000000  0.000000  0.000000  0.000000  0.000000
N  5613  -1.000000  -1.000000  N  -1  -1.000000  -1.000000  0.000000  0.000000  217.608853  0.000000
N  5625  -1.000000  -1.000000  N  -1  -1.000000  -1.000000  0.000000  0.000000  217.608853  0.000000
N  5637  -1.000000  -1.000000  N  -1  -1.000000  -1.000000  0.000000  0.000000  0.000000  0.000000
N  5653  -1.000000  -1.000000  N  -1  -1.000000  -1.000000  0.000000  0.000000  0.000000  0.000000
N  5669  -1.000000  -1.000000  N  -1  -1.000000  -1.000000  0.000000  0.000000  0.000000  0.000000
N  5685  -1.000000  -1.000000  N  -1  -1.000000  -1.000000  0.000000  0.000000  0.000000  39.071680
N  5701  -1.000000  -1.000000  N  -1  -1.000000  -1.000000  0.000000  0.000000  0.000000  0.000000
N  5717  -1.000000  -1.000000  N  -1  -1.000000  -1.000000  0.000000  113.074538  0.000000  0.000000
N  5733  -1.000000  -1.000000  N  -1  -1.000000  -1.000000  0.000000  0.000000  36.268142  0.000000
N  5749  -1.000000  -1.000000  N  -1  -1.000000  -1.000000  0.000000  0.000000  0.000000  0.000000
N  5765  -1.000000  -1.000000  N  -1  -1.000000  -1.000000  0.000000  0.000000  0.000000  0.000000
N  5781  -1.000000  -1.000000  N  -1  -1.000000  -1.000000  0.000000  0.000000  0.000000  0.000000
N  5797  -1.000000  -1.000000  N  -1  -1.000000  -1.000000  0.000000  0.000000  72.536284  0.000000
N  5813  -1.000000  -1.000000  N  -1  -1.000000  -1.000000  0.000000  0.000000  0.000000  0.000000
N  5829  -1.000000  -1.000000  N  -1  -1.000000  -1.000000  0.000000  0.000000  0.000000  0.000000
N  5845  -1.000000  -1.000000  N  -1  -1.000000  -1.000000  0.000000  37.691513  0.000000  0.000000
N  5861  -1.000000  -1.000000  N  -1  -1.000000  -1.000000  0.000000  113.074538  36.268142  0.000000
N  5877  -1.000000  -1.000000  N  -1  -1.000000  -1.000000  0.000000  0.000000  0.000000  0.000000
N  5893  -1.000000  -1.000000  N  -1  -1.000000  -1.000000  0.000000  0.000000  0.000000  0.000000
N  5909  -1.000000  -1.000000  N  -1  -1.000000  -1.000000  0.000000  0.000000  0.000000  0.000000
N  5925  -1.000000  -1.000000  N  -1  -1.000000  -1.000000  0.000000  0.000000  0.000000  0.000000
N  5941  -1.000000  -1.000000  N  -1  -1.000000  -1.000000  0.000000  188.457564  0.000000  0.000000
N  5957  -1.000000  -1.000000  N  -1  -1.000000  -1.000000  0.000000  0.000000  72.536284  0.000000
N  5973  -1.000000  -1.000000  N  -1  -1.000000  -1.000000  40.800000  0.000000  36.268142  0.000000
N  5989  -1.000000  -1.000000  N  -1  -1.000000  -1.000000  0.000000  0.000000  0.000000  78.143359
N  6005  -1.000000  -1.000000  N  -1  -1.000000  -1.000000  0.000000  37.691513  0.000000  39.071680
N  6021  -1.000000  -1.000000  N  -1  -1.000000  -1.000000  0.000000  37.691513  0.000000  0.000000
N  6037  -1.000000  -1.000000  N  -1  -1.000000  -1.000000  0.000000  0.000000  0.000000  78.143359
N  6053  -1.000000  -1.000000  N  -1  -1.000000  -1.000000  0.000000  150.766051  0.000000  0.000000
N  6069  -1.000000  -1.000000  N  -1  -1.000000  -1.000000  0.000000  0.000000  0.000000  156.286718
N  6085  -1.000000  -1.000000  N  -1  -1.000000  -1.000000  0.000000  0.000000  0.000000  0.000000
N  6101  -1.000000  -1.000000  N  -1  -1.000000  -1.000000  0.000000  0.000000  72.536284  0.000000
N  6117  -1.000000  -1.000000  N  -1  -1.000000  -1.000000  0.000000  150.766051  0.000000  0.000000
N  6133  -1.000000  -1.000000  N  -1  -1.000000  -1.000000  0.000000  226.149077  0.000000  0.000000
N  6149  -1.000000  -1.000000  N  -1  -1.000000  -1.000000  0.000000  0.000000  0.000000  234.430077
N  6165  -1.000000  -1.000000  N  -1  -1.000000  -1.000000  0.000000  0.000000  290.145137  0.000000
N  6181  -1.000000  -1.000000  N  -1  -1.000000  -1.000000  0.000000  0.000000  36.268142  0.000000
N  6197  -1.000000  -1.000000  N  -1  -1.000000  -1.000000  0.000000  0.000000  0.000000  0.000000
N  6213  -1.000000  -1.000000  N  -1  -1.000000  -1.000000  0.000000  0.000000  0.000000  0.000000
N  6229  -1.000000  -1.000000  N  -1  -1.000000  -1.000000  0.000000  0.000000  0.000000  39.071680
N  6245  -1.000000  -1.000000  N  -1  -1.000000  -1.000000  0.000000  75.383026  0.000000  156.286718
N  6261  -1.000000  -1.000000  N  -1  -1.000000  -1.000000  0.000000  113.074538  0.000000  0.000000
N  6277  -1.000000  -1.000000  N  -1  -1.000000  -1.000000  0.000000  0.000000  36.268142  78.143359
N  6293  -1.000000  -1.000000  N  -1  -1.000000  -1.000000  0.000000  0.000000  0.000000  0.000000
N  6309  -1.000000  -1.000000  N  -1  -1.000000  -1.000000  0.000000  0.000000  36.268142  39.071680
N  6325  -1.000000  -1.000000  N  -1  -1.000000  -1.000000  0.000000  113.074538  0.000000  0.000000
N  6341  -1.000000  -1.000000  N  -1  -1.000000  -1.000000  0.000000  0.000000  0.000000  0.000000
N  6357  -1.000000  -1.000000  N  -1  -1.000000  -1.000000  0.000000  0.000000  0.000000  78.143359
N  6373  -1.000000  -1.000000  N  -1  -1.000000  -1.000000  0.000000  226.149077  0.000000  0.000000
N  6389  -1.000000  -1.000000  N  -1  -1.000000  -1.000000  0.000000  0.000000  0.000000  0.000000
N  6405  -1.000000  -1.000000  N  -1  -1.000000  -1.000000  0.000000  226.149077  72.536284  0.000000
N  6421  -1.000000  -1.000000  N  -1  -1.000000  -1.000000  0.000000  150.766051  0.000000  0.000000
N  6437  -1.000000  -1.000000  N  -1  -1.000000  -1.000000  0.000000  0.000000  36.268142  0.000000
N  6453  -1.000000  -1.000000  N  -1  -1.000000  -1.000000  0.000000  0.000000  0.000000  117.215039
N  6469  -1.000000  -1.000000  N  -1  -1.000000  -1.000000  0.000000  0.000000  0.000000  0.000000
N  6485  -1.000000  -1.000000  N  -1  -1.000000  -1.000000  0.000000  0.000000  0.000000  0.000000
N  6501  -1.000000  -1.000000  N  -1  -1.000000  -1.000000  0.000000  0.000000  108.804426  0.000000
N  6517  -1.000000  -1.000000  N  -1  -1.000000  -1.000000  0.000000  0.000000  145.072568  0.000000
N  6533  -1.000000  -1.000000  N  -1  -1.000000  -1.000000  0.000000  188.457564  0.000000  0.000000
N  6549  -1.000000  -1.000000  N  -1  -1.000000  -1.000000  0.000000  150.766051  0.000000  0.000000
N  6565  -1.000000  -1.000000  N  -1  -1.000000  -1.000000  0.000000  75.383026  36.268142  0.000000
N  6581  -1.000000  -1.000000  N  -1  -1.000000  -1.000000  40.800000  0.000000  0.000000  0.000000
N  6597  -1.000000  -1.000000  N  -1  -1.000000  -1.000000  40.800000  0.000000  0.000000  0.000000
N  6613  -1.000000  -1.000000  N  -1  -1.000000  -1.000000  0.000000  0.000000  0.000000  0.000000
N  6629  -1.000000  -1.000000  N  -1  -1.000000  -1.000000  0.000000  75.383026  0.000000  0.000000
N  6645  -1.000000  -1.000000  N  -1  -1.000000  -1.000000  0.000000  0.000000  0.000000  0.000000
N  6661  -1.000000  -1.000000  N  -1  -1.000000  -1.000000  0.000000  0.000000  72.536284  78.143359
N  6677  -1.000000  -1.000000  N  -1  -1.000000  -1.000000  0.000000  0.000000  0.000000  0.000000
N  6693  -1.000000  -1.000000  N  -1  -1.000000  -1.000000  0.000000  0.000000  0.000000  39.071680
N  6709  -1.000000  -1.000000  N  -1  -1.000000  -1.000000  0.000000  75.383026  0.000000  0.000000
N  6725  -1.000000  -1.000000  N  -1  -1.000000  -1.000000  0.000000  0.000000  0.000000  39.071680
N  6741  -1.000000  -1.000000  N  -1  -1.000000  -1.000000  0.000000  0.000000  0.000000  0.000000
N  6757  -1.000000  -1.000000  N  -1  -1.000000  -1.000000  0.000000  0.000000  0.000000  0.000000
N  6773  -1.000000  -1.000000  N  -1  -1.000000  -1.000000  0.000000  0.000000  145.072568  0.000000
N  6789  -1.000000  -1.000000  N  -1  -1.000000  -1.000000  0.000000  0.000000  181.340711  0.000000
N  6805  -1.000000  -1.000000  N  -1  -1.000000  -1.000000  0.000000  0.000000  72.536284  0.000000
N  6821  -1.000000  -1.000000  N  -1  -1.000000  -1.000000  0.000000  0.000000  0.000000  0.000000
N  6837  -1.000000  -1.000000  N  -1  -1.000000  -1.000000  0.000000  0.000000  108.804426  0.000000
N  6853  -1.000000  -1.000000  N  -1  -1.000000  -1.000000  0.000000  0.000000  0.000000  39.071680
N  6869  -1.000000  -1.000000  N  -1  -1.000000  -1.000000  0.000000  0.000000  0.000000  0.000000
N  6885  -1.000000  -1.000000  N  -1  -1.000000  -1.000000  0.000000  0.000000  0.000000  0.000000
N  6901  -1.000000  -1.000000  N  -1  -1.000000  -1.000000  0.000000  0.000000  36.268142  39.071680
N  6917  -1.000000  -1.000000  N  -1  -1.000000  -1.000000  0.000000  0.000000  0.000000  0.000000
N  6933  -1.000000  -1.000000  N  -1  -1.000000  -1.000000  0.000000  0.000000  0.000000  0.000000
N  6949  -1.000000  -1.000000  N  -1  -1.000000  -1.000000  0.000000  0.000000  145.072568  39.071680
N  6965  -1.000000  -1.000000  N  -1  -1.000000  -1.000000  0.000000  0.000000  0.000000  78.143359
N  6981  -1.000000  -1.000000  N  -1  -1.000000  -1.000000  0.000000  37.691513  0.000000  0.000000
N  6997  -1.000000  -1.000000  N  -1  -1.000000  -1.000000  0.000000  0.000000  36.268142  0.000000
N  7013  -1.000000  -1.000000  N  -1  -1.000000  -1.000000  0.000000  0.000000  0.000000  39.071680
N  7029  -1.000000  -1.000000  N  -1  -1.000000  -1.000000  0.000000  0.000000  0.000000  0.000000
N  7045  -1.000000  -1.000000  N  -1  -1.000000  -1.000000  0.000000  0.000000  0.000000  156.286718
N  7061  -1.000000  -1.000000  N  -1  -1.000000  -1.000000  0.000000  0.000000  0.000000  78.143359
N  7077  -1.000000  -1.000000  N  -1  -1.000000  -1.000000  0.000000  0.000000  36.268142  78.143359
N  7093  -1.000000  -1.000000  N  -1  -1.000000  -1.000000  0.000000  0.000000  36.268142  39.071680
N  7109  -1.000000  -1.000000  N  -1  -1.000000  -1.000000  0.000000  0.000000  253.876995  0.000000
N  7125  -1.000000  -1.000000  N  -1  -1.000000  -1.000000  0.000000  0.000000  145.072568  0.000000
N  7141  -1.000000  -1.000000  N  -1  -1.000000  -1.000000  0.000000  0.000000  398.949563  0.000000
N  7157  -1.000000  -1.000000  N  -1  -1.000000  -1.000000  0.000000  0.000000  72.536284  0.000000
N  7173  -1.000000  -1.000000  N  -1  -1.000000  -1.000000  0.000000  0.000000  0.000000  0.000000
N  7189  -1.000000  -1.000000  N  -1  -1.000000  -1.000000  0.000000  0.000000  0.000000  0.000000
N  7205  -1.000000  -1.000000  N  -1  -1.000000  -1.000000  0.000000  0.000000  36.268142  39.071680
N  7221  -1.000000  -1.000000  N  -1  -1.000000  -1.000000  0.000000  0.000000  0.000000  0.000000
N  7237  -1.000000  -1.000000  N  -1  -1.000000  -1.000000  0.000000  37.691513  36.268142  0.000000
N  7253  -1.000000  -1.000000  N  -1  -1.000000  -1.000000  0.000000  0.000000  0.000000  0.000000
N  7269  -1.000000  -1.000000  N  -1  -1.000000  -1.000000  0.000000  0.000000  108.804426  78.143359
N  7285  -1.000000  -1.000000  N  -1  -1.000000  -1.000000  0.000000  0.000000  36.268142  0.000000
N  7301  -1.000000  -1.000000  N  -1  -1.000000  -1.000000  0.000000  0.000000  0.000000  0.000000
N  7317  -1.000000  -1.000000  N  -1  -1.000000  -1.000000  0.000000  0.000000  0.000000  0.000000
N  7333  -1.000000  -1.000000  N  -1  -1.000000  -1.000000  0.000000  0.000000  0.000000  0.000000
N  7349  -1.000000  -1.000000  N  -1  -1.000000  -1.000000  0.000000  0.000000  0.000000  0.000000
N  7365  -1.000000  -1.000000  N  -1  -1.000000  -1.000000  0.000000  0.000000  0.000000  0.000000
N  7381  -1.000000  -1.000000  N  -1  -1.000000  -1.000000  0.000000  0.000000  72.536284  0.000000
N  7397  -1.000000  -1.000000  N  -1  -1.000000  -1.000000  0.000000  0.000000  0.000000  0.000000
N  7413  -1.000000  -1.000000  N  -1  -1.000000  -1.000000  0.000000  0.000000  72.536284  0.000000
N  7424  -1.000000  -1.000000  N  -1  -1.000000  -1.000000  0.000000  0.000000  181.340711  0.000000
N  7436  -1.000000  -1.000000  N  -1  -1.000000  -1.000000  0.000000  0.000000  108.804426  0.000000
N  7448  -1.000000  -1.000000  N  -1  -1.000000  -1.000000  0.000000  0.000000  181.340711  0.000000
N  7461  -1.000000  -1.000000  N  -1  -1.000000  -1.000000  0.000000  0.000000  72.536284  0.000000
N  7473  -1.000000  -1.000000  N  -1  -1.000000  -1.000000  0.000000  75.383026  0.000000  0.000000
N  7485  -1.000000  -1.000000  N  -1  -1.000000  -1.000000  0.000000  0.000000  0.000000  0.000000
N  7497  -1.000000  -1.000000  N  -1  -1.000000  -1.000000  0.000000  0.000000  0.000000  0.000000
N  7509  -1.000000  -1.000000  N  -1  -1.000000  -1.000000  0.000000  0.000000  0.000000  39.071680
N  7521  -1.000000  -1.000000  N  -1  -1.000000  -1.000000  0.000000  0.000000  0.000000  0.000000
N  7533  -1.000000  -1.000000  N  -1  -1.000000  -1.000000  0.000000  0.000000  0.000000  0.000000
N  7545  -1.000000  -1.000000  N  -1  -1.000000  -1.000000  0.000000  0.000000  0.000000  0.000000
N  7557  -1.000000  -1.000000  N  -1  -1.000000  -1.000000  0.000000  0.000000  0.000000  39.071680
N  7569  -1.000000  -1.000000  N  -1  -1.000000  -1.000000  0.000000  0.000000  0.000000  0.000000
N  7581  -1.000000  -1.000000  N  -1  -1.000000  -1.000000  0.000000  0.000000  0.000000  0.000000
N  7593  -1.000000  -1.000000  N  -1  -1.000000  -1.000000  0.000000  0.000000  36.268142  0.000000
N  7605  -1.000000  -1.000000  N  -1  -1.000000  -1.000000  0.000000  0.000000  72.536284  0.000000
N  7615  -1.000000  -1.000000  N  -1  -1.000000  -1.000000  0.000000  0.000000  0.000000  0.000000
N  7624  -1.000000  -1.000000  N  -1  -1.000000  -1.000000  0.000000  0.000000  36.268142  0.000000
N  7633  -1.000000  -1.000000  N  -1  -1.000000  -1.000000  0.000000  0.000000  36.268142  0.000000
N  7642  -1.000000  -1.000000  N  -1  -1.000000  -1.000000  0.000000  0.000000  0.000000  0.000000
N  7651  -1.000000  -1.000000  N  -1  -1.000000  -1.000000  0.000000  0.000000  0.000000  0.000000
N  7660  -1.000000  -1.000000  N  -1  -1.000000  -1.000000  0.000000  0.000000  0.000000  0.000000
N  7669  -1.000000  -1.000000  N  -1  -1.000000  -1.000000  0.000000  0.000000  0.000000  0.000000
N  7678  -1.000000  -1.000000  N  -1  -1.000000  -1.000000  0.000000  0.000000  0.000000  0.000000
N  7687  -1.000000  -1.000000  N  -1  -1.000000  -1.000000  0.000000  75.383026  0.000000  0.000000
N  7696  -1.000000  -1.000000  N  -1  -1.000000  -1.000000  0.000000  0.000000  0.000000  0.000000
N  7705  -1.000000  -1.000000  N  -1  -1.000000  -1.000000  0.000000  0.000000  36.268142  0.000000
N  7714  -1.000000  -1.000000  N  -1  -1.000000  -1.000000  0.000000  0.000000  0.000000  0.000000
N  7723  -1.000000  -1.000000  N  -1  -1.000000  -1.000000  0.000000  0.000000  0.000000  0.000000
N  7732  -1.000000  -1.000000  N  -1  -1.000000  -1.000000  0.000000  0.000000  0.000000  39.071680
N  7741  -1.000000  -1.000000  N  -1  -1.000000  -1.000000  0.000000  0.000000  0.000000  0.000000
N  7750  -1.000000  -1.000000  N  -1  -1.000000  -1.000000  0.000000  0.000000  0.000000  0.000000
N  7759  -1.000000  -1.000000  N  -1  -1.000000  -1.000000  0.000000  0.000000  72.536284  0.000000
N  7768  -1.000000  -1.000000  N  -1  -1.000000  -1.000000  0.000000  0.000000  0.000000  0.000000
N  7777  -1.000000  -1.000000  N  -1  -1.000000  -1.000000  0.000000  0.000000  0.000000  0.000000
N  7786  -1.000000  -1.000000  N  -1  -1.000000  -1.000000  0.000000  0.000000  36.268142  39.071680
N  7795  -1.000000  -1.000000  N  -1  -1.000000  -1.000000  0.000000  0.000000  0.000000  0.000000
N  7804  -1.000000  -1.000000  N  -1  -1.000000  -1.000000  0.000000  0.000000  0.000000  0.000000
N  7813  -1.000000  -1.000000  N  -1  -1.000000  -1.000000  0.000000  0.000000  0.000000  0.000000
N  7822  -1.000000  -1.000000  N  -1  -1.000000  -1.000000  0.000000  0.000000  0.000000  0.000000
N  7831  -1.000000  -1.000000  N  -1  -1.000000  -1.000000  0.000000  0.000000  0.000000  0.000000
N  7840  -1.000000  -1.000000  N  -1  -1.000000  -1.000000  0.000000  0.000000  0.000000  0.000000
N  7849  -1.000000  -1.000000  N  -1  -1.000000  -1.000000  0.000000  0.000000  0.000000  0.000000
N  7858  -1.000000  -1.000000  N  -1  -1.000000  -1.000000  0.000000  0.000000  0.000000  0.000000
N  7867  -1.000000  -1.000000  N  -1  -1.000000  -1.000000  0.000000  0.000000  0.000000  0.000000
N  7876  -1.000000  -1.000000  N  -1  -1.000000  -1.000000  0.000000  0.000000  0.000000  0.000000
N  7885  -1.000000  -1.000000  N  -1  -1.000000  -1.000000  0.000000  0.000000  0.000000  0.000000
N  7894  -1.000000  -1.000000  N  -1  -1.000000  -1.000000  0.000000  0.000000  0.000000  0.000000
N  7903  -1.000000  -1.000000  N  -1  -1.000000  -1.000000  0.000000  0.000000  0.000000  78.143359
N  7912  -1.000000  -1.000000  N  -1  -1.000000  -1.000000  0.000000  0.000000  36.268142  78.143359
N  7921  -1.000000  -1.000000  N  -1  -1.000000  -1.000000  0.000000  0.000000  0.000000  0.000000
N  7930  -1.000000  -1.000000  N  -1  -1.000000  -1.000000  0.000000  0.000000  0.000000  0.000000
N  7939  -1.000000  -1.000000  N  -1  -1.000000  -1.000000  0.000000  0.000000  0.000000  78.143359
N  7948  -1.000000  -1.000000  N  -1  -1.000000  -1.000000  0.000000  0.000000  72.536284  78.143359
N  7957  -1.000000  -1.000000  N  -1  -1.000000  -1.000000  0.000000  0.000000  0.000000  0.000000
N  7966  -1.000000  -1.000000  N  -1  -1.000000  -1.000000  0.000000  0.000000  0.000000  0.000000
N  7975  -1.000000  -1.000000  N  -1  -1.000000  -1.000000  0.000000  37.691513  0.000000  0.000000
N  7984  -1.000000  -1.000000  N  -1  -1.000000  -1.000000  0.000000  0.000000  0.000000  0.000000
N  7993  -1.000000  -1.000000  N  -1  -1.000000  -1.000000  0.000000  0.000000  0.000000  78.143359
N  8002  -1.000000  -1.000000  N  -1  -1.000000  -1.000000  0.000000  0.000000  36.268142  0.000000
N  8011  -1.000000  -1.000000  N  -1  -1.000000  -1.000000  0.000000  0.000000  0.000000  0.000000
N  8020  -1.000000  -1.000000  N  -1  -1.000000  -1.000000  0.000000  0.000000  36.268142  0.000000
N  8029  -1.000000  -1.000000  N  -1  -1.000000  -1.000000  0.000000  0.000000  0.000000  0.000000
N  8038  -1.000000  -1.000000  N  -1  -1.000000  -1.000000  0.000000  37.691513  0.000000  0.000000
N  8047  -1.000000  -1.000000  N  -1  -1.000000  -1.000000  0.000000  0.000000  0.000000  0.000000
N  8056  -1.000000  -1.000000  N  -1  -1.000000  -1.000000  0.000000  0.000000  0.000000  0.000000
N  8065  -1.000000  -1.000000  N  -1  -1.000000  -1.000000  0.000000  0.000000  72.536284  0.000000
N  8074  -1.000000  -1.000000  N  -1  -1.000000  -1.000000  0.000000  0.000000  36.268142  0.000000
N  8083  -1.000000  -1.000000  N  -1  -1.000000  -1.000000  0.000000  0.000000  36.268142  0.000000
N  8092  -1.000000  -1.000000  N  -1  -1.000000  -1.000000  0.000000  0.000000  72.536284  39.071680
N  8101  -1.000000  -1.000000  N  -1  -1.000000  -1.000000  0.000000  0.000000  0.000000  0.000000
N  8110  -1.000000  -1.000000  N  -1  -1.000000  -1.000000  0.000000  0.000000  36.268142  0.000000
N  8119  -1.000000  -1.000000  N  -1  -1.000000  -1.000000  0.000000  0.000000  36.268142  0.000000
N  8128  -1.000000  -1.000000  N  -1  -1.000000  -1.000000  0.000000  0.000000  0.000000  0.000000
N  8137  -1.000000  -1.000000  N  -1  -1.000000  -1.000000  0.000000  113.074538  0.000000  0.000000
N  8146  -1.000000  -1.000000  N  -1  -1.000000  -1.000000  0.000000  0.000000  72.536284  0.000000
N  8155  -1.000000  -1.000000  N  -1  -1.000000  -1.000000  0.000000  0.000000  36.268142  0.000000
N  8164  -1.000000  -1.000000  N  -1  -1.000000  -1.000000  0.000000  0.000000  0.000000  0.000000
N  8173  -1.000000  -1.000000  N  -1  -1.000000  -1.000000  0.000000  0.000000  36.268142  0.000000
N  8182  -1.000000  -1.000000  N  -1  -1.000000  -1.000000  0.000000  0.000000  0.000000  0.000000
N  8191  -1.000000  -1.000000  N  -1  -1.000000  -1.000000  0.000000  0.000000  0.000000  0.000000
N  8200  -1.000000  -1.000000  N  -1  -1.000000  -1.000000  0.000000  37.691513  36.268142  0.000000
N  8209  -1.000000  -1.000000  N  -1  -1.000000  -1.000000  0.000000  0.000000  72.536284  0.000000
N  8218  -1.000000  -1.000000  N  -1  -1.000000  -1.000000  0.000000  0.000000  0.000000  39.071680
N  8227  -1.000000  -1.000000  N  -1  -1.000000  -1.000000  0.000000  0.000000  0.000000  0.000000
N  8236  -1.000000  -1.000000  N  -1  -1.000000  -1.000000  0.000000  0.000000  72.536284  0.000000
N  8245  -1.000000  -1.000000  N  -1  -1.000000  -1.000000  0.000000  37.691513  0.000000  0.000000
N  8254  -1.000000  -1.000000  N  -1  -1.000000  -1.000000  0.000000  0.000000  72.536284  0.000000
N  8263  -1.000000  -1.000000  N  -1  -1.000000  -1.000000  0.000000  0.000000  181.340711  0.000000
N  8272  -1.000000  -1.000000  N  -1  -1.000000  -1.000000  0.000000  0.000000  0.000000  78.143359
N  8281  -1.000000  -1.000000  N  -1  -1.000000  -1.000000  0.000000  0.000000  0.000000  0.000000
N  8290  -1.000000  -1.000000  N  -1  -1.000000  -1.000000  0.000000  0.000000  0.000000  0.000000
N  8299  -1.000000  -1.000000  N  -1  -1.000000  -1.000000  0.000000  0.000000  0.000000  0.000000
N  8308  -1.000000  -1.000000  N  -1  -1.000000  -1.000000  0.000000  75.383026  0.000000  0.000000
N  8317  -1.000000  -1.000000  N  -1  -1.000000  -1.000000  0.000000  37.691513  0.000000  0.000000
N  8326  -1.000000  -1.000000  N  -1  -1.000000  -1.000000  0.000000  75.383026  0.000000  0.000000
N  8335  -1.000000  -1.000000  N  -1  -1.000000  -1.000000  0.000000  0.000000  0.000000  0.000000
N  8344  -1.000000  -1.000000  N  -1  -1.000000  -1.000000  0.000000  0.000000  0.000000  0.000000
N  8353  -1.000000  -1.000000  N  -1  -1.000000  -1.000000  0.000000  0.000000  36.268142  0.000000
N  8362  -1.000000  -1.000000  N  -1  -1.000000  -1.000000  0.000000  0.000000  36.268142  0.000000
N  8371  -1.000000  -1.000000  N  -1  -1.000000  -1.000000  0.000000  0.000000  0.000000  0.000000
N  8380  -1.000000  -1.000000  N  -1  -1.000000  -1.000000  0.000000  0.000000  0.000000  0.000000
N  8389  -1.000000  -1.000000  N  -1  -1.000000  -1.000000  0.000000  0.000000  0.000000  0.000000
N  8398  -1.000000  -1.000000  N  -1  -1.000000  -1.000000  0.000000  0.000000  0.000000  0.000000
N  8407  -1.000000  -1.000000  N  -1  -1.000000  -1.000000  0.000000  0.000000  0.000000  0.000000
N  8416  -1.000000  -1.000000  N  -1  -1.000000  -1.000000  0.000000  0.000000  72.536284  0.000000
N  8425  -1.000000  -1.000000  N  -1  -1.000000  -1.000000  0.000000  0.000000  0.000000  0.000000
N  8434  -1.000000  -1.000000  N  -1  -1.000000  -1.000000  0.000000  0.000000  36.268142  0.000000
N  8443  -1.000000  -1.000000  N  -1  -1.000000  -1.000000  0.000000  0.000000  0.000000  0.000000
N  8452  -1.000000  -1.000000  N  -1  -1.000000  -1.000000  0.000000  37.691513  0.000000  0.000000
N  8461  -1.000000  -1.000000  N  -1  -1.000000  -1.000000  0.000000  0.000000  72.536284  39.071680
N  8470  -1.000000  -1.000000  N  -1  -1.000000  -1.000000  0.000000  0.000000  36.268142  0.000000
N  8479  -1.000000  -1.000000  N  -1  -1.000000  -1.000000  0.000000  0.000000  0.000000  0.000000
N  8488  -1.000000  -1.000000  N  -1  -1.000000  -1.000000  0.000000  0.000000  0.000000  0.000000
N  8497  -1.000000  -1.000000  N  -1  -1.000000  -1.000000  0.000000  0.000000  0.000000  39.071680
N  8506  -1.000000  -1.000000  N  -1  -1.000000  -1.000000  0.000000  1281.511434  0.000000  0.000000
N  8515  -1.000000  -1.000000  N  -1  -1.000000  -1.000000  0.000000  0.000000  0.000000  0.000000
N  8524  -1.000000  -1.000000  N  -1  -1.000000  -1.000000  0.000000  0.000000  0.000000  0.000000
N  8533  -1.000000  -1.000000  N  -1  -1.000000  -1.000000  0.000000  0.000000  0.000000  0.000000
N  8542  -1.000000  -1.000000  N  -1  -1.000000  -1.000000  0.000000  0.000000  0.000000  0.000000
N  8551  -1.000000  -1.000000  N  -1  -1.000000  -1.000000  0.000000  0.000000  0.000000  0.000000
N  8560  -1.000000  -1.000000  N  -1  -1.000000  -1.000000  0.000000  75.383026  0.000000  0.000000
N  8569  -1.000000  -1.000000  N  -1  -1.000000  -1.000000  0.000000  0.000000  0.000000  0.000000
N  8578  -1.000000  -1.000000  N  -1  -1.000000  -1.000000  0.000000  0.000000  0.000000  0.000000
N  8585  -1.000000  -1.000000  N  -1  -1.000000  -1.000000  0.000000  0.000000  0.000000  0.000000
N  8599  -1.000000  -1.000000  N  -1  -1.000000  -1.000000  0.000000  0.000000  0.000000  0.000000
N  8612  -1.000000  -1.000000  N  -1  -1.000000  -1.000000  0.000000  0.000000  0.000000  39.071680
N  8624  -1.000000  -1.000000  N  -1  -1.000000  -1.000000  0.000000  37.691513  181.340711  78.143359
N  8636  -1.000000  -1.000000  N  -1  -1.000000  -1.000000  0.000000  0.000000  0.000000  0.000000
N  8648  -1.000000  -1.000000  N  -1  -1.000000  -1.000000  0.000000  0.000000  0.000000  0.000000
N  8660  -1.000000  -1.000000  N  -1  -1.000000  -1.000000  0.000000  75.383026  36.268142  0.000000
N  8672  -1.000000  -1.000000  N  -1  -1.000000  -1.000000  0.000000  0.000000  72.536284  0.000000
N  8684  -1.000000  -1.000000  N  -1  -1.000000  -1.000000  0.000000  0.000000  217.608853  0.000000
N  8696  -1.000000  -1.000000  N  -1  -1.000000  -1.000000  0.000000  0.000000  253.876995  39.071680
N  8708  -1.000000  -1.000000  N  -1  -1.000000  -1.000000  0.000000  0.000000  72.536284  0.000000
N  8720  -1.000000  -1.000000  N  -1  -1.000000  -1.000000  0.000000  75.383026  217.608853  0.000000
N  8732  -1.000000  -1.000000  N  -1  -1.000000  -1.000000  0.000000  0.000000  36.268142  0.000000
N  8744  -1.000000  -1.000000  N  -1  -1.000000  -1.000000  0.000000  0.000000  36.268142  0.000000
N  8757  -1.000000  -1.000000  N  -1  -1.000000  -1.000000  0.000000  0.000000  0.000000  0.000000
N  8769  -1.000000  -1.000000  N  -1  -1.000000  -1.000000  0.000000  0.000000  145.072568  39.071680
N  8781  -1.000000  -1.000000  N  -1  -1.000000  -1.000000  0.000000  0.000000  0.000000  0.000000
N  8797  -1.000000  -1.000000  N  -1  -1.000000  -1.000000  0.000000  0.000000  72.536284  0.000000
N  8813  -1.000000  -1.000000  N  -1  -1.000000  -1.000000  0.000000  0.000000  36.268142  0.000000
N  8829  -1.000000  -1.000000  N  -1  -1.000000  -1.000000  0.000000  0.000000  0.000000  0.000000
N  8845  -1.000000  -1.000000  N  -1  -1.000000  -1.000000  0.000000  0.000000  0.000000  0.000000
N  8861  -1.000000  -1.000000  N  -1  -1.000000  -1.000000  0.000000  0.000000  145.072568  0.000000
N  8877  -1.000000  -1.000000  N  -1  -1.000000  -1.000000  0.000000  0.000000  36.268142  78.143359
N  8893  -1.000000  -1.000000  N  -1  -1.000000  -1.000000  0.000000  0.000000  0.000000  0.000000
N  8909  -1.000000  -1.000000  N  -1  -1.000000  -1.000000  0.000000  37.691513  0.000000  0.000000
N  8925  -1.000000  -1.000000  N  -1  -1.000000  -1.000000  0.000000  37.691513  108.804426  78.143359
N  8941  -1.000000  -1.000000  N  -1  -1.000000  -1.000000  0.000000  0.000000  72.536284  0.000000
N  8955  -1.000000  -1.000000  N  -1  -1.000000  -1.000000  0.000000  0.000000  72.536284  78.143359
N  8969  -1.000000  -1.000000  N  -1  -1.000000  -1.000000  0.000000  0.000000  0.000000  0.000000
N  8981  -1.000000  -1.000000  N  -1  -1.000000  -1.000000  0.000000  0.000000  145.072568  0.000000
N  8994  -1.000000  -1.000000  N  -1  -1.000000  -1.000000  0.000000  0.000000  0.000000  0.000000
N  9006  -1.000000  -1.000000  N  -1  -1.000000  -1.000000  0.000000  0.000000  0.000000  0.000000
N  9018  -1.000000  -1.000000  N  -1  -1.000000  -1.000000  0.000000  0.000000  0.000000  39.071680
N  9030  -1.000000  -1.000000  N  -1  -1.000000  -1.000000  0.000000  0.000000  0.000000  0.000000
N  9042  -1.000000  -1.000000  N  -1  -1.000000  -1.000000  0.000000  0.000000  0.000000  39.071680
N  9054  -1.000000  -1.000000  N  -1  -1.000000  -1.000000  0.000000  0.000000  0.000000  0.000000
N  9066  -1.000000  -1.000000  N  -1  -1.000000  -1.000000  0.000000  0.000000  0.000000  0.000000
N  9078  -1.000000  -1.000000  N  -1  -1.000000  -1.000000  0.000000  0.000000  0.000000  0.000000
N  9090  -1.000000  -1.000000  N  -1  -1.000000  -1.000000  81.600000  0.000000  181.340711  0.000000
N  9102  -1.000000  -1.000000  N  -1  -1.000000  -1.000000  0.000000  0.000000  0.000000  0.000000
N  9114  -1.000000  -1.000000  N  -1  -1.000000  -1.000000  0.000000  0.000000  0.000000  39.071680
N  9126  -1.000000  -1.000000  N  -1  -1.000000  -1.000000  0.000000  0.000000  0.000000  0.000000
N  9138  -1.000000  -1.000000  N  -1  -1.000000  -1.000000  0.000000  0.000000  0.000000  0.000000
N  9149  -1.000000  -1.000000  N  -1  -1.000000  -1.000000  0.000000  0.000000  0.000000  0.000000
N  9161  -1.000000  -1.000000  N  -1  -1.000000  -1.000000  0.000000  0.000000  0.000000  0.000000
N  9173  -1.000000  -1.000000  N  -1  -1.000000  -1.000000  0.000000  0.000000  0.000000  0.000000
N  9184  -1.000000  -1.000000  N  -1  -1.000000  -1.000000  0.000000  0.000000  0.000000  0.000000
N  9196  -1.000000  -1.000000  N  -1  -1.000000  -1.000000  122.400000  37.691513  0.000000  0.000000
N  9208  -1.000000  -1.000000  N  -1  -1.000000  -1.000000  163.200000  0.000000  0.000000  0.000000
N  9219  -1.000000  -1.000000  N  -1  -1.000000  -1.000000  0.000000  0.000000  36.268142  0.000000
N  9231  -1.000000  -1.000000  N  -1  -1.000000  -1.000000  0.000000  113.074538  0.000000  0.000000
N  9243  -1.000000  -1.000000  N  -1  -1.000000  -1.000000  0.000000  0.000000  36.268142  0.000000
N  9254  -1.000000  -1.000000  N  -1  -1.000000  -1.000000  0.000000  0.000000  72.536284  0.000000
N  9266  -1.000000  -1.000000  N  -1  -1.000000  -1.000000  0.000000  0.000000  0.000000  0.000000
N  9278  -1.000000  -1.000000  N  -1  -1.000000  -1.000000  0.000000  0.000000  0.000000  0.000000
N  9289  -1.000000  -1.000000  N  -1  -1.000000  -1.000000  0.000000  0.000000  0.000000  0.000000
N  9301  -1.000000  -1.000000  N  -1  -1.000000  -1.000000  40.800000  0.000000  36.268142  39.071680
N  9313  -1.000000  -1.000000  N  -1  -1.000000  -1.000000  0.000000  0.000000  0.000000  0.000000
N  9324  -1.000000  -1.000000  N  -1  -1.000000  -1.000000  163.200000  0.000000  36.268142  39.071680
N  9336  -1.000000  -1.000000  N  -1  -1.000000  -1.000000  81.600000  0.000000  0.000000  0.000000
N  9348  -1.000000  -1.000000  N  -1  -1.000000  -1.000000  326.400000  113.074538  36.268142  0.000000
N  9360  -1.000000  -1.000000  N  -1  -1.000000  -1.000000  204.000000  0.000000  0.000000  0.000000
N  9372  -1.000000  -1.000000  N  -1  -1.000000  -1.000000  285.600000  0.000000  36.268142  0.000000
N  9384  -1.000000  -1.000000  N  -1  -1.000000  -1.000000  40.800000  0.000000  72.536284  117.215039
N  9396  -1.000000  -1.000000  N  -1  -1.000000  -1.000000  285.600000  0.000000  0.000000  0.000000
N  9408  -1.000000  -1.000000  N  -1  -1.000000  -1.000000  81.600000  0.000000  36.268142  117.215039
N  9420  -1.000000  -1.000000  N  -1  -1.000000  -1.000000  40.800000  0.000000  0.000000  0.000000
