# Supplementary material for: SNP-PHAGE – High throughput SNP discovery pipeline
Source: BMC Bioinformatics. 2006 Oct 23;7:468. doi: 10.1186/1471-2105-7-468 (PMC1626092; doi:10.1186/1471-2105-7-468)
Supplement: Additional file 2 — Test dataset. This compressed file contains test data for recreating the demo website. It contains the database table entries and chromatogram files to test for proper installation of all functionalities provided. [file 1471-2105-7-468-S2.gz › test_data/AfterAnalysisStore/poly_dir/B04_015493Evans__.b_30.ab1.poly]

B04_015493Evans__.b_30.ab1 48398.514286 48398.514286 49208.880000 52452.177778 49505.236364
A  10  405429.600000  1.000000  N  -1  -1.000000  -1.000000  30681.600000  18900.340128  0.000000  1555.627679
C  13  235712.522108  5.813881  N  -1  -1.000000  -1.000000  28519.200000  32463.641536  75.293704  12524.797209
T  18  284121.434767  0.700791  N  -1  -1.000000  -1.000000  13627.200000  28330.446137  225.881113  44435.108568
C  27  195303.514658  0.566466  T  28  126723.823986  1.837770  0.000000  36275.812051  0.000000  42241.274662
T  39  169922.407989  0.576103  A  39  92126.400000  1.336033  18156.000000  8426.903242  0.000000  42480.601997
C  45  226402.800431  0.858581  T  44  42560.377776  0.617218  1917.600000  43619.256304  0.000000  42600.265665
T  54  252131.347629  0.983981  G  61  82823.074777  0.709049  0.000000  0.000000  752.937043  47586.251815
A  66  316077.600000  1.236843  C  64  223473.448352  1.913159  42228.000000  40449.135561  4254.094295  3430.358471
G  76  147952.129033  0.560004  N  -1  -1.000000  -1.000000  1183.200000  0.000000  31811.590085  1236.524565
G  88  483912.637809  1.938228  T  86  69325.151428  0.424756  81.600000  361.152996  58992.617352  14559.079558
A  101  261568.800000  0.948762  T  101  65456.026176  0.275303  42432.000000  0.000000  11369.349356  13960.761220
A  111  181968.000000  0.663433  N  -1  -1.000000  -1.000000  37413.600000  16733.422152  639.996487  0.000000
C  115  308906.195980  1.226129  A  121  59812.800000  0.208518  29580.000000  54052.565080  301.174817  0.000000
C  124  252365.688038  0.991947  A  130  30477.600000  0.112240  10771.200000  52768.465538  489.409078  1994.394460
C  140  264725.146126  1.017701  G  133  15058.740868  0.055457  6976.800000  57503.582598  0.000000  15915.267791
A  145  220238.400000  0.816905  T  144  207736.126950  0.770531  40473.600000  20946.873773  0.000000  20223.159824
A  156  259324.800000  0.964088  C  153  73875.851754  0.274647  42268.800000  9711.002783  0.000000  358.991003
T  165  241281.841766  0.894617  G  165  10051.709530  0.037269  938.400000  0.000000  2484.692243  53808.762530
G  177  342849.882723  1.307468  N  -1  -1.000000  -1.000000  0.000000  601.921660  60234.963474  0.000000
C  185  301683.136058  1.070884  N  -1  -1.000000  -1.000000  0.000000  54814.999183  0.000000  0.000000
A  197  228888.000000  0.868674  C  194  94782.597416  0.359718  44390.400000  13523.173298  0.000000  0.000000
T  205  306139.549605  1.176450  G  205  45364.456866  0.174329  0.000000  200.640553  8696.422852  56561.026885
T  218  224010.385743  0.821634  N  -1  -1.000000  -1.000000  1346.400000  240.768664  527.055930  49859.861499
A  223  74990.400000  0.283893  N  -1  -1.000000  -1.000000  14157.600000  0.000000  0.000000  13721.433885
G  231  292666.628779  1.187707  N  -1  -1.000000  -1.000000  0.000000  0.000000  57110.274744  0.000000
C  240  200520.169045  0.804632  N  -1  -1.000000  -1.000000  0.000000  38522.986248  0.000000  0.000000
G  254  170992.002562  0.691616  N  -1  -1.000000  -1.000000  0.000000  0.000000  32903.348798  1794.955014
G  265  232394.018453  0.974798  N  -1  -1.000000  -1.000000  0.000000  0.000000  45816.219092  26206.343204
T  274  693171.738505  2.918453  A  280  253286.400000  0.929336  2162.400000  0.000000  0.000000  47825.579150
C  284  338681.254101  1.242659  N  -1  -1.000000  -1.000000  27948.000000  64204.977081  0.000000  22137.778506
C  296  297911.093655  1.078429  N  -1  -1.000000  -1.000000  0.000000  64124.720859  0.000000  1076.973008
A  305  247819.200000  0.875229  N  -1  -1.000000  -1.000000  47899.200000  240.768664  0.000000  279.215224
C  312  292333.286271  1.054153  N  -1  -1.000000  -1.000000  1713.600000  64204.977081  0.000000  0.000000
A  325  244881.600000  0.861810  G  330  22964.579824  0.074964  47654.400000  6460.625819  1694.108348  279.215224
C  330  344700.470703  1.144663  N  -1  -1.000000  -1.000000  11913.600000  64204.977081  2823.513913  0.000000
G  344  160036.768580  0.522415  N  -1  -1.000000  -1.000000  0.000000  0.000000  30343.362850  438.766781
A  358  301634.400000  0.997824  N  -1  -1.000000  -1.000000  51612.000000  40.128111  0.000000  239.327335
T  365  253567.311640  0.804066  N  -1  -1.000000  -1.000000  1917.600000  0.000000  188.234261  56920.017887
A  377  173155.200000  0.545416  N  -1  -1.000000  -1.000000  33782.400000  160.512443  0.000000  0.000000
T  384  313359.257550  1.180385  N  -1  -1.000000  -1.000000  979.200000  200.640553  0.000000  59512.730685
T  396  233822.806486  0.889263  N  -1  -1.000000  -1.000000  1224.000000  8146.006467  37.646852  47307.036590
C  405  337076.129674  1.313978  T  407  184361.823879  0.694508  122.400000  26444.424935  37.646852  28599.616556
T  418  171517.923557  0.646124  N  -1  -1.000000  -1.000000  0.000000  3651.658071  37.646852  39329.458750
T  429  173352.766460  0.684174  N  -1  -1.000000  -1.000000  0.000000  0.000000  376.468522  39528.898196
G  442  234803.416992  0.953624  N  -1  -1.000000  -1.000000  0.000000  0.000000  50597.369318  0.000000
A  453  235171.200000  0.999739  N  -1  -1.000000  -1.000000  44920.800000  0.000000  0.000000  0.000000
C  460  305174.281687  1.257175  N  -1  -1.000000  -1.000000  1917.600000  64204.977081  0.000000  0.000000
A  470  171686.400000  0.706238  N  -1  -1.000000  -1.000000  37209.600000  0.000000  0.000000  638.206227
C  479  356377.750909  1.517070  N  -1  -1.000000  -1.000000  0.000000  64204.977081  0.000000  0.000000
A  489  189312.000000  0.747577  N  -1  -1.000000  -1.000000  41085.600000  0.000000  0.000000  837.645673
A  499  142065.600000  0.589901  N  -1  -1.000000  -1.000000  31742.400000  0.000000  0.000000  0.000000
A  511  179112.000000  0.773188  N  -1  -1.000000  -1.000000  39780.000000  0.000000  0.000000  0.000000
C  519  368295.799780  1.706200  N  -1  -1.000000  -1.000000  0.000000  64204.977081  0.000000  0.000000
A  530  187190.400000  0.794745  N  -1  -1.000000  -1.000000  42146.400000  0.000000  0.000000  1156.748787
G  540  260855.038694  1.101031  N  -1  -1.000000  -1.000000  0.000000  0.000000  51049.131544  0.000000
A  555  226236.000000  0.944523  N  -1  -1.000000  -1.000000  51081.600000  1083.458988  0.000000  0.000000
T  561  243874.554564  1.021976  N  -1  -1.000000  -1.000000  3304.800000  0.000000  338.821670  52213.246962
A  572  123828.000000  0.532592  N  -1  -1.000000  -1.000000  28070.400000  0.000000  0.000000  0.000000
A  582  210120.000000  0.922734  N  -1  -1.000000  -1.000000  40922.400000  0.000000  0.000000  0.000000
C  592  308183.889988  1.446269  N  -1  -1.000000  -1.000000  0.000000  64204.977081  0.000000  0.000000
A  602  240556.800000  1.069255  N  -1  -1.000000  -1.000000  46348.800000  0.000000  0.000000  1156.748787
C  611  344259.061485  1.466022  N  -1  -1.000000  -1.000000  0.000000  64204.977081  0.000000  598.318338
T  624  356677.505220  1.419104  N  -1  -1.000000  -1.000000  0.000000  0.000000  903.524452  63820.622719
A  635  185272.800000  0.740564  N  -1  -1.000000  -1.000000  42268.800000  0.000000  0.000000  0.000000
A  646  165729.600000  0.662955  N  -1  -1.000000  -1.000000  37862.400000  1123.587099  0.000000  79.775778
T  656  274388.789802  1.141034  N  -1  -1.000000  -1.000000  0.000000  0.000000  414.115374  61866.116148
A  666  188944.800000  0.770294  N  -1  -1.000000  -1.000000  36801.600000  0.000000  188.234261  0.000000
G  678  214060.001445  0.892675  N  -1  -1.000000  -1.000000  0.000000  120.384332  42390.355545  0.000000
T  689  172913.999679  0.694938  N  -1  -1.000000  -1.000000  0.000000  0.000000  0.000000  33944.593709
A  699  109221.600000  0.445623  N  -1  -1.000000  -1.000000  25010.400000  0.000000  0.000000  0.000000
A  709  153693.600000  0.682468  N  -1  -1.000000  -1.000000  34884.000000  561.793549  0.000000  0.000000
T  720  302749.079023  1.398275  N  -1  -1.000000  -1.000000  0.000000  0.000000  150.587409  59113.851793
A  729  160303.200000  0.754847  N  -1  -1.000000  -1.000000  35047.200000  0.000000  0.000000  0.000000
A  740  153652.800000  0.797253  N  -1  -1.000000  -1.000000  35292.000000  521.665439  0.000000  319.103114
T  751  272992.713680  1.440095  N  -1  -1.000000  -1.000000  0.000000  0.000000  150.587409  57877.327228
A  761  162343.200000  0.810532  T  767  36936.185399  0.195339  36842.400000  0.000000  0.000000  997.197230
C  771  374315.016381  1.979586  N  -1  -1.000000  -1.000000  0.000000  64204.977081  0.000000  4826.434593
A  782  215505.600000  1.037958  T  779  26605.222096  0.128141  48796.800000  0.000000  0.000000  2991.591690
C  791  368055.031116  1.771462  N  -1  -1.000000  -1.000000  0.000000  64204.977081  0.000000  319.103114
A  802  205224.000000  0.902944  C  806  18338.546579  0.077416  44798.400000  842.690324  0.000000  1515.739790
T  813  306897.419499  1.295563  N  -1  -1.000000  -1.000000  0.000000  120.384332  301.174817  63820.622719
A  824  196370.400000  0.778618  N  -1  -1.000000  -1.000000  38637.600000  0.000000  0.000000  0.000000
A  835  190413.600000  0.788247  N  -1  -1.000000  -1.000000  43370.400000  0.000000  0.000000  0.000000
C  845  343657.139825  1.405108  N  -1  -1.000000  -1.000000  0.000000  64204.977081  75.293704  0.000000
A  856  261936.000000  0.993773  N  -1  -1.000000  -1.000000  51326.400000  0.000000  188.234261  478.654670
G  868  147650.954215  0.562540  N  -1  -1.000000  -1.000000  0.000000  0.000000  31548.062119  0.000000
A  881  278582.400000  1.067355  N  -1  -1.000000  -1.000000  53896.800000  0.000000  0.000000  0.000000
G  891  165457.915292  0.658069  N  -1  -1.000000  -1.000000  0.000000  0.000000  32075.118050  0.000000
A  904  243412.800000  0.987778  N  -1  -1.000000  -1.000000  54631.200000  0.000000  150.587409  0.000000
A  913  198124.800000  0.846831  N  -1  -1.000000  -1.000000  44227.200000  0.000000  0.000000  0.000000
A  924  179316.000000  0.768771  N  -1  -1.000000  -1.000000  41044.800000  0.000000  75.293704  0.000000
A  934  222115.200000  1.007361  N  -1  -1.000000  -1.000000  43248.000000  0.000000  150.587409  0.000000
G  945  307386.547978  1.378003  N  -1  -1.000000  -1.000000  0.000000  521.665439  59594.966987  159.551557
T  956  136895.235732  0.583119  C  961  28049.549362  0.131019  0.000000  2086.661755  489.409078  31152.441465
T  968  156879.068221  0.732779  N  -1  -1.000000  -1.000000  0.000000  2608.327194  376.468522  35739.548723
A  975  156549.600000  0.768975  N  -1  -1.000000  -1.000000  33537.600000  722.305992  0.000000  0.000000
C  985  367051.828349  1.795121  N  -1  -1.000000  -1.000000  0.000000  64204.977081  0.000000  0.000000
C  998  338279.972994  1.585795  N  -1  -1.000000  -1.000000  0.000000  64204.977081  0.000000  319.103114
A  1007  231295.200000  1.003010  N  -1  -1.000000  -1.000000  45777.600000  0.000000  0.000000  1675.291346
C  1017  347950.847667  1.516857  N  -1  -1.000000  -1.000000  0.000000  64204.977081  0.000000  0.000000
A  1027  212282.400000  0.868686  N  -1  -1.000000  -1.000000  45328.800000  0.000000  0.000000  1196.636676
C  1038  364282.988712  1.470849  N  -1  -1.000000  -1.000000  0.000000  64204.977081  0.000000  837.645673
T  1053  371475.912113  1.418468  N  -1  -1.000000  -1.000000  0.000000  0.000000  865.877600  63820.622719
A  1062  195840.000000  0.729945  N  -1  -1.000000  -1.000000  44349.600000  0.000000  0.000000  0.000000
A  1073  171727.200000  0.626310  N  -1  -1.000000  -1.000000  38515.200000  120.384332  0.000000  518.542560
T  1085  272514.059010  0.988539  N  -1  -1.000000  -1.000000  0.000000  321.024885  225.881113  53011.004746
T  1098  202790.028689  0.705921  N  -1  -1.000000  -1.000000  0.000000  0.000000  225.881113  46070.512025
A  1105  226032.000000  0.834547  N  -1  -1.000000  -1.000000  44349.600000  0.000000  0.000000  199.439446
A  1116  243820.800000  0.939148  N  -1  -1.000000  -1.000000  52632.000000  0.000000  0.000000  0.000000
A  1128  193840.800000  0.743051  N  -1  -1.000000  -1.000000  44064.000000  0.000000  0.000000  0.000000
C  1138  361393.764744  1.472309  N  -1  -1.000000  -1.000000  0.000000  64204.977081  0.000000  199.439446
T  1152  302828.854801  1.163063  N  -1  -1.000000  -1.000000  0.000000  0.000000  639.996487  63820.622719
A  1159  198532.800000  0.780929  N  -1  -1.000000  -1.000000  44308.800000  0.000000  0.000000  558.430449
A  1171  202776.000000  0.855840  N  -1  -1.000000  -1.000000  46348.800000  0.000000  0.000000  0.000000
A  1182  180784.800000  0.760797  N  -1  -1.000000  -1.000000  39412.800000  0.000000  0.000000  0.000000
A  1193  212282.400000  0.889956  N  -1  -1.000000  -1.000000  41697.600000  441.409217  0.000000  119.663668
T  1205  254763.948316  1.095720  N  -1  -1.000000  -1.000000  0.000000  80.256221  37.646852  49620.534164
C  1215  184388.668554  0.775702  N  -1  -1.000000  -1.000000  0.000000  40609.648004  0.000000  0.000000
C  1227  341289.581295  1.461367  N  -1  -1.000000  -1.000000  0.000000  64204.977081  0.000000  199.439446
C  1238  222269.605032  0.913606  N  -1  -1.000000  -1.000000  0.000000  50882.444337  0.000000  1156.748787
C  1249  266611.167328  1.083208  N  -1  -1.000000  -1.000000  0.000000  52407.312542  0.000000  757.869895
A  1259  246595.200000  1.042013  N  -1  -1.000000  -1.000000  48756.000000  0.000000  0.000000  1037.085119
A  1269  191352.000000  0.828258  N  -1  -1.000000  -1.000000  42146.400000  0.000000  0.000000  0.000000
A  1281  197512.800000  0.857590  N  -1  -1.000000  -1.000000  44798.400000  0.000000  0.000000  0.000000
C  1290  367974.774894  1.601387  N  -1  -1.000000  -1.000000  0.000000  64204.977081  0.000000  0.000000
G  1305  173815.516474  0.699448  N  -1  -1.000000  -1.000000  0.000000  0.000000  34258.635476  0.000000
A  1314  335131.200000  1.369798  N  -1  -1.000000  -1.000000  65280.000000  0.000000  0.000000  0.000000
G  1326  230474.028992  0.912067  N  -1  -1.000000  -1.000000  0.000000  0.000000  49166.788936  119.663668
A  1338  338354.400000  1.315006  N  -1  -1.000000  -1.000000  64545.600000  0.000000  37.646852  0.000000
A  1348  207304.800000  0.806605  N  -1  -1.000000  -1.000000  46308.000000  0.000000  0.000000  239.327335
A  1359  229010.400000  0.896278  N  -1  -1.000000  -1.000000  50265.600000  0.000000  0.000000  0.000000
G  1371  191697.771256  0.761453  N  -1  -1.000000  -1.000000  0.000000  0.000000  36743.327719  119.663668
A  1382  359611.200000  1.460274  N  -1  -1.000000  -1.000000  65280.000000  40.128111  0.000000  0.000000
G  1394  221476.431323  0.841832  N  -1  -1.000000  -1.000000  0.000000  0.000000  43218.586293  797.757784
C  1403  336875.489121  1.268906  N  -1  -1.000000  -1.000000  0.000000  64204.977081  0.000000  0.000000
A  1414  193024.800000  0.735683  N  -1  -1.000000  -1.000000  37903.200000  0.000000  0.000000  917.421452
A  1424  161731.200000  0.611932  N  -1  -1.000000  -1.000000  35781.600000  0.000000  0.000000  0.000000
A  1436  209916.000000  0.850014  N  -1  -1.000000  -1.000000  45532.800000  0.000000  0.000000  0.000000
A  1448  172339.200000  0.703712  N  -1  -1.000000  -1.000000  39045.600000  0.000000  37.646852  39.887889
G  1460  184017.813413  0.806040  N  -1  -1.000000  -1.000000  0.000000  0.000000  35613.922154  0.000000
A  1471  357530.400000  1.582203  N  -1  -1.000000  -1.000000  65280.000000  0.000000  0.000000  0.000000
A  1481  186374.400000  0.780390  N  -1  -1.000000  -1.000000  41901.600000  0.000000  0.000000  1316.300344
A  1492  192739.200000  0.808844  N  -1  -1.000000  -1.000000  42350.400000  80.256221  0.000000  837.645673
T  1505  238569.465301  1.076565  N  -1  -1.000000  -1.000000  0.000000  361.152996  75.293704  53848.650419
T  1517  232346.954586  1.040460  N  -1  -1.000000  -1.000000  0.000000  0.000000  0.000000  46150.287804
A  1524  218932.800000  1.028535  C  1529  15690.091274  0.072825  49857.600000  160.512443  0.000000  877.533562
T  1537  374228.176468  1.736963  N  -1  -1.000000  -1.000000  0.000000  0.000000  338.821670  63820.622719
C  1548  213481.548794  0.901910  N  -1  -1.000000  -1.000000  0.000000  41091.185332  0.000000  0.000000
A  1557  274380.000000  1.157448  N  -1  -1.000000  -1.000000  53080.800000  0.000000  0.000000  1076.973008
A  1569  218524.800000  0.883785  N  -1  -1.000000  -1.000000  43248.000000  120.384332  0.000000  79.775778
C  1580  359266.974878  1.432994  N  -1  -1.000000  -1.000000  0.000000  64204.977081  0.000000  0.000000
G  1596  174794.334631  0.696713  N  -1  -1.000000  -1.000000  0.000000  0.000000  39303.313667  0.000000
C  1604  330294.478970  1.322625  N  -1  -1.000000  -1.000000  0.000000  63964.208417  0.000000  0.000000
A  1616  226480.800000  0.859569  N  -1  -1.000000  -1.000000  44676.000000  0.000000  0.000000  678.094116
G  1629  103980.605697  0.396459  N  -1  -1.000000  -1.000000  40.800000  0.000000  20366.947025  0.000000
A  1640  340884.000000  1.366617  N  -1  -1.000000  -1.000000  65280.000000  0.000000  0.000000  0.000000
A  1650  234232.800000  0.895277  N  -1  -1.000000  -1.000000  50265.600000  0.000000  0.000000  319.103114
A  1662  219300.000000  0.885588  N  -1  -1.000000  -1.000000  43574.400000  0.000000  0.000000  119.663668
C  1671  443375.494854  1.786264  T  1680  22456.881619  0.084707  0.000000  64204.977081  0.000000  518.542560
A  1682  238761.600000  0.900602  N  -1  -1.000000  -1.000000  54019.200000  120.384332  37.646852  3829.237363
T  1695  361543.827702  1.353402  N  -1  -1.000000  -1.000000  0.000000  0.000000  865.877600  63820.622719
G  1707  323725.281820  1.210800  N  -1  -1.000000  -1.000000  0.000000  160.512443  60234.963474  0.000000
T  1719  251812.244515  0.892135  N  -1  -1.000000  -1.000000  0.000000  0.000000  0.000000  48264.345931
T  1732  160508.866138  0.584924  N  -1  -1.000000  -1.000000  0.000000  40.128111  37.646852  34862.015160
T  1745  183962.944987  0.686910  N  -1  -1.000000  -1.000000  0.000000  0.000000  150.587409  36138.427615
G  1758  297560.719561  1.078858  N  -1  -1.000000  -1.000000  0.000000  0.000000  57976.152344  0.000000
C  1766  218056.153411  0.803217  N  -1  -1.000000  -1.000000  0.000000  48755.654471  0.000000  0.000000
G  1782  198963.613725  0.737283  N  -1  -1.000000  -1.000000  122.400000  0.000000  38889.198293  0.000000
G  1794  323160.579038  1.206602  N  -1  -1.000000  -1.000000  0.000000  40.128111  60234.963474  0.000000
T  1805  112563.623320  0.440036  N  -1  -1.000000  -1.000000  81.600000  0.000000  0.000000  21379.908611
G  1817  328995.841124  1.352858  N  -1  -1.000000  -1.000000  81.600000  0.000000  60234.963474  0.000000
G  1829  239659.860922  0.998870  N  -1  -1.000000  -1.000000  0.000000  0.000000  50936.190988  0.000000
C  1838  187358.148744  0.809237  N  -1  -1.000000  -1.000000  0.000000  42214.772431  0.000000  0.000000
C  1851  370101.564760  1.644318  N  -1  -1.000000  -1.000000  0.000000  64204.977081  0.000000  199.439446
A  1861  195921.600000  0.796305  C  1866  16893.934594  0.068332  44064.000000  240.768664  0.000000  3031.479579
T  1874  422731.849734  1.709844  N  -1  -1.000000  -1.000000  0.000000  0.000000  0.000000  63820.622719
A  1884  209385.600000  0.806100  N  -1  -1.000000  -1.000000  44431.200000  0.000000  0.000000  0.000000
A  1896  169646.400000  0.655298  N  -1  -1.000000  -1.000000  38229.600000  80.256221  0.000000  638.206227
T  1909  264536.481170  1.033537  N  -1  -1.000000  -1.000000  0.000000  0.000000  0.000000  50857.058729
C  1920  223874.729459  0.895176  N  -1  -1.000000  -1.000000  0.000000  43659.384415  0.000000  0.000000
G  1935  167377.904753  0.640752  N  -1  -1.000000  -1.000000  81.600000  0.000000  32865.701945  0.000000
G  1946  271622.038415  1.108393  N  -1  -1.000000  -1.000000  0.000000  40.128111  45477.397423  0.000000
T  1958  114159.138888  0.459845  N  -1  -1.000000  -1.000000  0.000000  80.256221  0.000000  22416.993730
T  1971  193177.047392  0.801778  N  -1  -1.000000  -1.000000  204.000000  0.000000  150.587409  37893.494739
G  1983  320299.418273  1.434755  N  -1  -1.000000  -1.000000  0.000000  642.049771  60234.963474  0.000000
T  1993  172794.336011  0.733170  N  -1  -1.000000  -1.000000  0.000000  0.000000  0.000000  32947.396479
A  2003  143942.400000  0.683204  N  -1  -1.000000  -1.000000  27540.000000  481.537328  37.646852  0.000000
T  2015  335935.802836  1.645591  N  -1  -1.000000  -1.000000  0.000000  0.000000  941.171304  63820.622719
G  2028  290407.817649  1.315420  N  -1  -1.000000  -1.000000  0.000000  0.000000  55416.166396  0.000000
G  2040  289692.527457  1.296981  N  -1  -1.000000  -1.000000  0.000000  0.000000  60234.963474  0.000000
G  2053  220008.204088  0.956804  N  -1  -1.000000  -1.000000  204.000000  0.000000  42691.530362  0.000000
A  2065  331336.800000  1.408722  N  -1  -1.000000  -1.000000  64627.200000  802.562214  0.000000  0.000000
T  2076  271835.964893  1.127130  N  -1  -1.000000  -1.000000  0.000000  0.000000  414.115374  51973.919627
G  2089  263753.846311  1.026507  N  -1  -1.000000  -1.000000  122.400000  0.000000  50107.960240  0.000000
A  2100  370382.400000  1.402960  N  -1  -1.000000  -1.000000  64219.200000  0.000000  0.000000  0.000000
G  2112  256036.241616  0.951776  N  -1  -1.000000  -1.000000  0.000000  0.000000  49091.495231  0.000000
G  2125  325682.918133  1.174338  N  -1  -1.000000  -1.000000  408.000000  0.000000  60234.963474  0.000000
A  2137  290414.400000  0.982766  N  -1  -1.000000  -1.000000  56630.400000  0.000000  0.000000  0.000000
A  2148  223502.400000  0.768168  N  -1  -1.000000  -1.000000  44064.000000  642.049771  0.000000  398.878892
T  2160  284480.425769  1.000759  N  -1  -1.000000  -1.000000  0.000000  0.000000  0.000000  49540.758386
C  2170  203048.240018  0.715605  N  -1  -1.000000  -1.000000  0.000000  34951.584398  0.000000  0.000000
T  2184  290503.497038  1.029981  N  -1  -1.000000  -1.000000  0.000000  40.128111  0.000000  55404.278098
G  2197  241805.731496  0.869917  N  -1  -1.000000  -1.000000  0.000000  0.000000  45703.278536  0.000000
C  2204  167695.374513  0.609888  N  -1  -1.000000  -1.000000  0.000000  31299.926327  3199.982435  0.000000
C  2218  339564.072536  1.279659  N  -1  -1.000000  -1.000000  0.000000  64204.977081  0.000000  0.000000
A  2229  204367.200000  0.779215  N  -1  -1.000000  -1.000000  33904.800000  0.000000  0.000000  1515.739790
G  2241  136733.367086  0.531816  N  -1  -1.000000  -1.000000  0.000000  0.000000  26428.090224  0.000000
G  2254  340365.190480  1.428836  N  -1  -1.000000  -1.000000  0.000000  0.000000  60234.963474  0.000000
G  2265  237965.752574  0.978451  N  -1  -1.000000  -1.000000  0.000000  40.128111  45176.222605  239.327335
C  2276  270824.618949  1.106975  N  -1  -1.000000  -1.000000  0.000000  47110.401933  0.000000  199.439446
T  2292  353167.370970  1.451647  N  -1  -1.000000  -1.000000  0.000000  561.793549  0.000000  63820.622719
T  2304  189547.249475  0.733828  N  -1  -1.000000  -1.000000  0.000000  0.000000  0.000000  37175.512734
G  2316  294210.149718  1.185358  N  -1  -1.000000  -1.000000  0.000000  0.000000  56545.571961  0.000000
A  2327  207141.600000  0.817307  N  -1  -1.000000  -1.000000  39372.000000  0.000000  0.000000  0.000000
G  2338  175321.390561  0.681154  N  -1  -1.000000  -1.000000  0.000000  0.000000  33392.757876  0.000000
G  2351  367997.979973  1.527188  N  -1  -1.000000  -1.000000  163.200000  0.000000  60234.963474  0.000000
A  2364  257570.400000  1.000944  N  -1  -1.000000  -1.000000  49164.000000  0.000000  0.000000  0.000000
G  2375  229645.798244  0.852399  N  -1  -1.000000  -1.000000  0.000000  0.000000  37684.499023  39.887889
A  2388  373932.000000  1.447446  N  -1  -1.000000  -1.000000  62138.400000  0.000000  0.000000  0.000000
G  2399  281749.041649  1.036086  N  -1  -1.000000  -1.000000  0.000000  0.000000  52479.711927  438.766781
G  2412  325306.449611  1.191475  N  -1  -1.000000  -1.000000  81.600000  0.000000  60234.963474  0.000000
A  2424  278745.600000  1.031466  N  -1  -1.000000  -1.000000  53692.800000  441.409217  0.000000  0.000000
T  2435  261146.010588  0.935464  N  -1  -1.000000  -1.000000  0.000000  321.024885  0.000000  49221.655272
C  2446  194541.080555  0.705228  N  -1  -1.000000  -1.000000  0.000000  32543.897758  0.000000  0.000000
T  2460  288110.223686  1.049217  N  -1  -1.000000  -1.000000  0.000000  0.000000  37.646852  48663.224823
G  2473  232092.843635  0.811870  N  -1  -1.000000  -1.000000  0.000000  0.000000  43557.407962  0.000000
G  2485  231038.731775  0.848521  N  -1  -1.000000  -1.000000  40.800000  0.000000  43858.582779  0.000000
A  2497  230642.400000  0.855401  N  -1  -1.000000  -1.000000  42758.400000  0.000000  0.000000  0.000000
A  2508  173318.400000  0.642562  N  -1  -1.000000  -1.000000  37740.000000  80.256221  0.000000  478.654670
T  2520  298680.514324  1.196306  N  -1  -1.000000  -1.000000  0.000000  280.896775  0.000000  50218.852502
C  2531  197069.151527  0.784005  N  -1  -1.000000  -1.000000  0.000000  33185.947529  0.000000  0.000000
T  2545  270798.879774  1.135242  N  -1  -1.000000  -1.000000  0.000000  0.000000  0.000000  51535.152845
C  2556  149156.187381  0.627382  N  -1  -1.000000  -1.000000  0.000000  25722.118943  0.000000  0.000000
G  2570  142154.513798  0.627490  N  -1  -1.000000  -1.000000  0.000000  0.000000  27444.555233  0.000000
G  2581  175886.093344  0.794764  N  -1  -1.000000  -1.000000  0.000000  0.000000  32903.348798  0.000000
G  2594  189137.785308  0.900297  N  -1  -1.000000  -1.000000  81.600000  0.000000  32677.467685  0.000000
A  2606  278256.000000  1.352147  N  -1  -1.000000  -1.000000  52264.800000  0.000000  0.000000  0.000000
A  2617  160262.400000  0.761305  N  -1  -1.000000  -1.000000  35292.000000  0.000000  0.000000  398.878892
T  2629  293375.425061  1.441847  N  -1  -1.000000  -1.000000  0.000000  80.256221  0.000000  49460.982607
C  2640  161595.901690  0.749943  N  -1  -1.000000  -1.000000  0.000000  30537.492224  0.000000  0.000000
T  2654  273032.601569  1.353192  N  -1  -1.000000  -1.000000  0.000000  0.000000  0.000000  51854.255959
C  2664  167615.118292  0.800586  N  -1  -1.000000  -1.000000  40.800000  27768.652587  0.000000  0.000000
A  2675  244677.600000  1.229244  N  -1  -1.000000  -1.000000  45410.400000  0.000000  0.000000  0.000000
A  2687  171156.000000  0.820501  N  -1  -1.000000  -1.000000  32395.200000  0.000000  0.000000  0.000000
C  2697  269741.159961  1.275375  N  -1  -1.000000  -1.000000  0.000000  51002.828669  376.468522  0.000000
G  2712  151792.107954  0.687200  N  -1  -1.000000  -1.000000  122.400000  0.000000  28799.841911  0.000000
G  2724  252986.846590  1.165030  N  -1  -1.000000  -1.000000  326.400000  0.000000  42315.061840  0.000000
A  2737  187108.800000  0.871800  N  -1  -1.000000  -1.000000  35863.200000  40.128111  0.000000  0.000000
T  2748  273232.041015  1.257348  N  -1  -1.000000  -1.000000  0.000000  0.000000  564.702783  45352.530020
A  2759  121624.800000  0.564925  N  -1  -1.000000  -1.000000  26887.200000  0.000000  0.000000  0.000000
A  2770  201511.200000  0.953688  N  -1  -1.000000  -1.000000  37903.200000  0.000000  0.000000  0.000000
T  2784  264576.369059  1.296025  N  -1  -1.000000  -1.000000  0.000000  80.256221  0.000000  45352.530020
C  2795  167896.015066  0.785145  N  -1  -1.000000  -1.000000  0.000000  32303.129094  0.000000  0.000000
C  2808  292774.695488  1.420116  N  -1  -1.000000  -1.000000  0.000000  50721.931894  0.000000  39.887889
C  2820  201001.706374  0.920656  N  -1  -1.000000  -1.000000  0.000000  38322.345695  0.000000  877.533562
T  2834  366330.374406  1.732464  N  -1  -1.000000  -1.000000  0.000000  0.000000  414.115374  62663.873932
C  2845  163160.898007  0.700549  N  -1  -1.000000  -1.000000  0.000000  28009.421251  0.000000  0.000000
G  2859  123067.559748  0.549601  N  -1  -1.000000  -1.000000  122.400000  0.000000  21119.884068  0.000000
A  2871  243780.000000  1.120737  N  -1  -1.000000  -1.000000  41616.000000  0.000000  0.000000  0.000000
C  2880  264644.889905  1.233360  N  -1  -1.000000  -1.000000  0.000000  45786.174281  0.000000  0.000000
C  2893  371265.279970  1.622136  N  -1  -1.000000  -1.000000  0.000000  60192.166013  0.000000  558.430449
T  2907  353845.465087  1.439275  N  -1  -1.000000  -1.000000  0.000000  0.000000  37.646852  58914.412347
C  2918  164645.638102  0.646235  N  -1  -1.000000  -1.000000  0.000000  27287.115259  0.000000  0.000000
T  2932  351811.182738  1.382625  N  -1  -1.000000  -1.000000  0.000000  0.000000  0.000000  60430.152137
T  2944  221736.776059  0.851670  N  -1  -1.000000  -1.000000  0.000000  0.000000  0.000000  37295.176401
C  2955  152928.229784  0.582742  N  -1  -1.000000  -1.000000  0.000000  28852.111576  0.000000  0.000000
A  2966  255448.800000  1.059564  N  -1  -1.000000  -1.000000  43533.600000  0.000000  0.000000  39.887889
G  2978  140272.171190  0.560377  N  -1  -1.000000  -1.000000  0.000000  0.000000  24056.338537  0.000000
C  2989  166973.068521  0.662492  N  -1  -1.000000  -1.000000  0.000000  28892.239686  0.000000  0.000000
G  3004  162634.401380  0.665560  N  -1  -1.000000  -1.000000  0.000000  0.000000  27670.436346  0.000000
A  3015  240475.200000  1.026987  N  -1  -1.000000  -1.000000  45002.400000  0.000000  0.000000  0.000000
T  3027  231349.757356  1.046466  N  -1  -1.000000  -1.000000  0.000000  0.000000  0.000000  39768.225532
C  3038  198594.019733  0.950995  N  -1  -1.000000  -1.000000  0.000000  33908.253521  0.000000  0.000000
T  3052  257675.764227  1.214178  N  -1  -1.000000  -1.000000  0.000000  0.000000  0.000000  49261.543161
C  3062  153690.663887  0.757811  N  -1  -1.000000  -1.000000  0.000000  28932.367797  0.000000  0.000000
A  3074  218076.000000  1.112609  N  -1  -1.000000  -1.000000  41085.600000  0.000000  0.000000  0.000000
A  3086  167769.600000  0.828414  N  -1  -1.000000  -1.000000  32354.400000  0.000000  112.940557  0.000000
G  3096  183641.344891  0.947821  N  -1  -1.000000  -1.000000  0.000000  0.000000  34371.576032  0.000000
G  3108  382454.371207  1.930730  N  -1  -1.000000  -1.000000  204.000000  0.000000  60234.963474  0.000000
A  3123  216892.800000  0.987510  N  -1  -1.000000  -1.000000  36230.400000  280.896775  225.881113  0.000000
T  3134  253926.302643  1.128251  N  -1  -1.000000  -1.000000  0.000000  0.000000  828.230748  42281.162551
G  3147  238304.574244  1.052549  N  -1  -1.000000  -1.000000  0.000000  0.000000  40432.719232  0.000000
G  3160  274483.199180  1.208631  N  -1  -1.000000  -1.000000  0.000000  0.000000  46418.568727  0.000000
A  3173  211915.200000  0.902952  N  -1  -1.000000  -1.000000  35659.200000  0.000000  0.000000  0.000000
G  3184  168921.425692  0.734073  N  -1  -1.000000  -1.000000  0.000000  0.000000  27821.023755  119.663668
T  3197  131709.810136  0.568601  N  -1  -1.000000  -1.000000  0.000000  0.000000  0.000000  24730.491304
T  3210  122415.931953  0.548946  N  -1  -1.000000  -1.000000  0.000000  0.000000  0.000000  23134.975736
C  3220  162077.439018  0.741887  N  -1  -1.000000  -1.000000  0.000000  27246.987149  0.000000  0.000000
A  3232  225705.600000  1.043435  N  -1  -1.000000  -1.000000  38433.600000  0.000000  0.000000  0.000000
A  3244  144064.800000  0.718043  N  -1  -1.000000  -1.000000  27417.600000  0.000000  0.000000  0.000000
G  3256  191170.715325  0.988716  N  -1  -1.000000  -1.000000  40.800000  0.000000  32300.999163  0.000000
A  3270  357489.600000  1.910924  N  -1  -1.000000  -1.000000  60343.200000  0.000000  0.000000  0.000000
A  3281  154958.400000  0.778704  N  -1  -1.000000  -1.000000  28886.400000  0.000000  0.000000  0.000000
G  3293  141853.338981  0.758400  N  -1  -1.000000  -1.000000  0.000000  0.000000  24018.691685  0.000000
C  3303  221386.786597  1.229676  N  -1  -1.000000  -1.000000  0.000000  37519.783482  0.000000  0.000000
G  3319  150926.230354  0.814570  N  -1  -1.000000  -1.000000  0.000000  0.000000  25750.446885  0.000000
C  3327  261795.794047  1.398445  N  -1  -1.000000  -1.000000  0.000000  43057.462755  677.643339  0.000000
A  3341  165892.800000  0.824751  N  -1  -1.000000  -1.000000  30518.400000  0.000000  0.000000  0.000000
A  3353  119380.800000  0.592389  N  -1  -1.000000  -1.000000  22929.600000  0.000000  0.000000  0.000000
T  3365  216950.229355  1.136508  N  -1  -1.000000  -1.000000  0.000000  0.000000  0.000000  33426.051149
C  3376  173875.103557  0.877357  N  -1  -1.000000  -1.000000  0.000000  29574.417568  0.000000  0.000000
G  3391  109401.752409  0.556891  N  -1  -1.000000  -1.000000  0.000000  0.000000  18183.429599  0.000000
A  3402  211425.600000  1.231782  N  -1  -1.000000  -1.000000  34680.000000  0.000000  0.000000  0.000000
T  3414  199598.997553  1.125841  N  -1  -1.000000  -1.000000  0.000000  0.000000  338.821670  34024.369487
C  3425  187839.686072  1.026091  N  -1  -1.000000  -1.000000  0.000000  31821.591766  150.587409  0.000000
G  3440  154502.681311  0.859740  N  -1  -1.000000  -1.000000  0.000000  0.000000  25901.034294  0.000000
G  3452  164328.509727  0.912600  N  -1  -1.000000  -1.000000  0.000000  0.000000  26879.852450  0.000000
C  3462  95063.494190  0.558148  N  -1  -1.000000  -1.000000  0.000000  18418.802800  0.000000  0.000000
C  3476  336514.336125  2.061512  N  -1  -1.000000  -1.000000  0.000000  56821.404717  0.000000  0.000000
A  3487  180621.600000  0.976597  N  -1  -1.000000  -1.000000  29580.000000  0.000000  0.000000  638.206227
G  3500  155632.086876  0.858342  N  -1  -1.000000  -1.000000  0.000000  0.000000  26428.090224  0.000000
T  3513  123014.250291  0.685343  N  -1  -1.000000  -1.000000  0.000000  0.000000  0.000000  21220.357054
T  3526  144992.477239  0.801710  N  -1  -1.000000  -1.000000  0.000000  0.000000  0.000000  24810.267082
C  3535  125079.320976  0.717977  N  -1  -1.000000  -1.000000  0.000000  22712.510642  0.000000  0.000000
C  3548  265447.452118  1.591804  N  -1  -1.000000  -1.000000  0.000000  49839.113459  0.000000  0.000000
A  3559  213751.200000  1.224798  N  -1  -1.000000  -1.000000  35618.400000  0.000000  0.000000  877.533562
T  3571  326043.606315  1.806892  N  -1  -1.000000  -1.000000  0.000000  0.000000  301.174817  52851.453189
T  3585  187911.846018  0.955730  N  -1  -1.000000  -1.000000  0.000000  0.000000  338.821670  30673.786794
G  3598  278963.174589  1.354842  N  -1  -1.000000  -1.000000  81.600000  0.000000  42202.121284  0.000000
T  3610  110130.462079  0.550251  N  -1  -1.000000  -1.000000  0.000000  0.000000  0.000000  18707.420034
C  3621  164605.509991  0.852452  N  -1  -1.000000  -1.000000  0.000000  27046.346595  0.000000  0.000000
T  3635  278537.130279  1.435803  N  -1  -1.000000  -1.000000  0.000000  0.000000  150.587409  45631.745244
G  3648  211989.424576  1.011660  N  -1  -1.000000  -1.000000  693.600000  0.000000  34333.929180  0.000000
A  3660  261242.400000  1.208080  N  -1  -1.000000  -1.000000  39780.000000  0.000000  0.000000  0.000000
G  3671  149683.884233  0.651190  N  -1  -1.000000  -1.000000  0.000000  0.000000  22964.579824  0.000000
C  3682  231820.095372  1.062002  N  -1  -1.000000  -1.000000  0.000000  39205.164130  0.000000  0.000000
C  3695  231860.223483  1.053466  N  -1  -1.000000  -1.000000  0.000000  42174.644320  0.000000  0.000000
C  3707  227004.722091  1.077514  N  -1  -1.000000  -1.000000  0.000000  36877.733711  0.000000  358.991003
T  3722  317467.710137  1.479459  N  -1  -1.000000  -1.000000  0.000000  0.000000  0.000000  53449.771527
C  3732  159669.752378  0.730974  N  -1  -1.000000  -1.000000  408.000000  24558.403733  0.000000  0.000000
A  3744  218851.200000  0.979691  N  -1  -1.000000  -1.000000  35618.400000  0.000000  0.000000  0.000000
G  3755  82785.427924  0.361804  N  -1  -1.000000  -1.000000  204.000000  0.000000  13854.041599  0.000000
A  3769  249369.600000  1.191802  N  -1  -1.000000  -1.000000  45573.600000  0.000000  0.000000  0.000000
A  3781  149368.800000  0.701343  N  -1  -1.000000  -1.000000  28111.200000  80.256221  0.000000  0.000000
T  3792  208135.005842  1.031453  N  -1  -1.000000  -1.000000  163.200000  0.000000  150.587409  34183.921044
G  3805  279414.936815  1.345714  N  -1  -1.000000  -1.000000  530.400000  0.000000  46644.449840  0.000000
C  3814  224597.035451  1.057461  N  -1  -1.000000  -1.000000  0.000000  36757.349379  527.055930  0.000000
T  3830  284241.098434  1.342873  N  -1  -1.000000  -1.000000  0.000000  0.000000  338.821670  43677.238673
G  3843  193994.229238  0.892379  N  -1  -1.000000  -1.000000  122.400000  0.000000  32828.055093  0.000000
T  3854  92619.678721  0.451709  N  -1  -1.000000  -1.000000  0.000000  0.000000  0.000000  15636.052566
T  3867  121179.407387  0.610975  N  -1  -1.000000  -1.000000  0.000000  0.000000  0.000000  20063.608267
C  3877  153409.767112  0.813541  N  -1  -1.000000  -1.000000  40.800000  25160.325394  0.000000  0.000000
G  3893  128187.531643  0.655245  N  -1  -1.000000  -1.000000  489.600000  0.000000  21383.412033  0.000000
C  3900  142294.280455  0.775383  N  -1  -1.000000  -1.000000  122.400000  23354.560413  2371.751687  0.000000
G  3916  166399.086597  0.910243  N  -1  -1.000000  -1.000000  816.000000  0.000000  31133.946746  0.000000
G  3928  169034.366249  0.946262  N  -1  -1.000000  -1.000000  734.400000  0.000000  27821.023755  0.000000
C  3938  99317.073922  0.592599  N  -1  -1.000000  -1.000000  408.000000  14686.888507  263.527965  0.000000
T  3955  280491.636849  1.808834  N  -1  -1.000000  -1.000000  0.000000  0.000000  0.000000  46589.054585
T  3967  145191.916685  0.938583  N  -1  -1.000000  -1.000000  122.400000  0.000000  0.000000  23414.190960
C  3977  114525.627868  0.764460  N  -1  -1.000000  -1.000000  367.200000  18779.955796  0.000000  39.887889
G  3991  69458.442256  0.456954  N  -1  -1.000000  -1.000000  856.800000  0.000000  12649.342330  0.000000
G  4004  189702.488091  1.291979  N  -1  -1.000000  -1.000000  775.200000  0.000000  28423.373389  0.000000
T  4016  89707.862809  0.596223  N  -1  -1.000000  -1.000000  367.200000  0.000000  0.000000  14838.294782
C  4027  164003.588331  1.118621  N  -1  -1.000000  -1.000000  285.600000  26725.321710  0.000000  0.000000
T  4041  231788.524137  1.557894  N  -1  -1.000000  -1.000000  122.400000  0.000000  0.000000  37414.840069
C  4051  110352.304358  0.710474  N  -1  -1.000000  -1.000000  693.600000  18418.802800  0.000000  0.000000
C  4064  216731.925758  1.450159  N  -1  -1.000000  -1.000000  448.800000  35914.659055  0.000000  0.000000
A  4076  197961.600000  1.228084  N  -1  -1.000000  -1.000000  29743.200000  0.000000  0.000000  0.000000
C  4085  224597.035451  1.468507  N  -1  -1.000000  -1.000000  775.200000  37640.167814  0.000000  0.000000
G  4100  96639.469523  0.600682  N  -1  -1.000000  -1.000000  1142.400000  0.000000  15849.324764  0.000000
C  4110  284708.945243  1.789561  N  -1  -1.000000  -1.000000  693.600000  43338.359530  0.000000  0.000000
A  4124  136312.800000  0.754696  N  -1  -1.000000  -1.000000  22929.600000  0.000000  0.000000  0.000000
T  4136  229993.569123  1.312146  N  -1  -1.000000  -1.000000  367.200000  0.000000  263.527965  38491.813077
G  4148  219217.620193  1.157989  N  -1  -1.000000  -1.000000  1142.400000  0.000000  35086.866224  0.000000
C  4159  253087.994030  1.299017  N  -1  -1.000000  -1.000000  326.400000  41211.569664  0.000000  0.000000
T  4174  236934.061844  1.202953  N  -1  -1.000000  -1.000000  0.000000  0.000000  301.174817  39887.889199
T  4187  125088.420529  0.596743  N  -1  -1.000000  -1.000000  326.400000  0.000000  0.000000  23613.630406
C  4198  98113.230602  0.489455  N  -1  -1.000000  -1.000000  367.200000  16372.269156  0.000000  0.000000
T  4211  226283.995428  1.188034  N  -1  -1.000000  -1.000000  0.000000  0.000000  0.000000  38132.822075
T  4223  210169.288191  1.102452  N  -1  -1.000000  -1.000000  122.400000  0.000000  0.000000  33665.378484
C  4234  91251.323676  0.451759  N  -1  -1.000000  -1.000000  816.000000  16813.678373  0.000000  0.000000
C  4247  266851.935992  1.461040  N  -1  -1.000000  -1.000000  122.400000  40409.007450  0.000000  39.887889
T  4259  306179.437494  1.564542  N  -1  -1.000000  -1.000000  0.000000  0.000000  376.468522  51734.592291
T  4272  223092.964292  1.097263  N  -1  -1.000000  -1.000000  0.000000  0.000000  188.234261  42360.938330
T  4284  153209.382414  0.752113  N  -1  -1.000000  -1.000000  326.400000  0.000000  338.821670  28799.056002
G  4295  187933.086039  0.970140  N  -1  -1.000000  -1.000000  489.600000  0.000000  30795.125076  0.000000
C  4304  130978.153245  0.693677  N  -1  -1.000000  -1.000000  0.000000  22592.126310  338.821670  0.000000
C  4318  231218.173712  1.220752  N  -1  -1.000000  -1.000000  0.000000  36998.118043  0.000000  0.000000
T  4331  258353.858344  1.274457  N  -1  -1.000000  -1.000000  0.000000  0.000000  112.940557  41682.844213
T  4344  177660.658494  0.862750  N  -1  -1.000000  -1.000000  0.000000  0.000000  0.000000  32947.396479
T  4356  191661.307603  0.945668  N  -1  -1.000000  -1.000000  0.000000  0.000000  0.000000  30913.114129
A  4367  167280.000000  0.786408  N  -1  -1.000000  -1.000000  27703.200000  0.000000  0.000000  0.000000
T  4379  248302.110266  1.224631  N  -1  -1.000000  -1.000000  0.000000  0.000000  564.702783  41842.395770
G  4391  175999.033900  0.893537  N  -1  -1.000000  -1.000000  0.000000  0.000000  28875.135615  0.000000
T  4403  106141.673159  0.552075  N  -1  -1.000000  -1.000000  0.000000  441.409217  0.000000  20183.271935
T  4415  116632.188019  0.621863  N  -1  -1.000000  -1.000000  0.000000  40.128111  1016.465009  19265.850483
C  4425  152045.411349  0.842718  N  -1  -1.000000  -1.000000  0.000000  25080.069172  376.468522  0.000000
T  4438  236136.304060  1.293689  C  4444  63562.927310  0.347298  652.800000  0.000000  188.234261  40446.319648
C  4453  188120.582847  1.027862  N  -1  -1.000000  -1.000000  0.000000  40609.648004  0.000000  0.000000
G  4464  122578.150669  0.696475  C  4465  72070.086773  0.422724  40.800000  16211.756713  23755.163720  0.000000
C  4475  44863.227735  0.263143  N  -1  -1.000000  -1.000000  0.000000  11356.255321  0.000000  0.000000
C  4482  18057.649804  0.115895  N  -1  -1.000000  -1.000000  448.800000  9189.337345  0.000000  0.000000
A  4498  56344.800000  0.399927  C  4494  17977.393583  0.105446  4896.000000  3250.376965  752.937043  0.000000
G  4511  50070.313388  0.411451  A  4514  29580.000000  0.203667  3712.800000  0.000000  4705.856521  0.000000
G  4524  40733.894049  0.373366  N  -1  -1.000000  -1.000000  285.600000  3731.914293  4442.328556  0.000000
C  4528  49758.857238  0.485177  N  -1  -1.000000  -1.000000  0.000000  6821.778815  3237.629287  0.000000
C  4541  247269.417982  1.328979  N  -1  -1.000000  -1.000000  0.000000  14807.272839  0.000000  0.000000
C  4550  247269.417982  1.328979  N  -1  -1.000000  -1.000000  81.600000  12239.073756  1242.346122  0.000000
G  4563  122465.210113  1.497502  N  -1  -1.000000  -1.000000  367.200000  762.434103  7416.429878  0.000000
C  4576  35272.609284  0.468962  N  -1  -1.000000  -1.000000  856.800000  3611.529961  1242.346122  0.000000
A  4587  239781.600000  1.620445  N  -1  -1.000000  -1.000000  19992.000000  0.000000  0.000000  0.000000
A  4593  239781.600000  1.620445  N  -1  -1.000000  -1.000000  21542.400000  0.000000  0.000000  0.000000
N  4612  -1.000000  -1.000000  N  -1  -1.000000  -1.000000  0.000000  0.000000  0.000000  0.000000
N  4624  -1.000000  -1.000000  N  -1  -1.000000  -1.000000  0.000000  0.000000  0.000000  0.000000
N  4636  -1.000000  -1.000000  N  -1  -1.000000  -1.000000  0.000000  0.000000  0.000000  0.000000
N  4647  -1.000000  -1.000000  N  -1  -1.000000  -1.000000  0.000000  0.000000  0.000000  0.000000
N  4660  -1.000000  -1.000000  N  -1  -1.000000  -1.000000  0.000000  0.000000  0.000000  0.000000
N  4672  -1.000000  -1.000000  N  -1  -1.000000  -1.000000  0.000000  0.000000  0.000000  0.000000
N  4685  -1.000000  -1.000000  N  -1  -1.000000  -1.000000  0.000000  0.000000  0.000000  0.000000
N  4700  -1.000000  -1.000000  N  -1  -1.000000  -1.000000  0.000000  0.000000  75.293704  0.000000
N  4713  -1.000000  -1.000000  N  -1  -1.000000  -1.000000  0.000000  0.000000  0.000000  0.000000
N  4725  -1.000000  -1.000000  N  -1  -1.000000  -1.000000  0.000000  0.000000  0.000000  0.000000
N  4736  -1.000000  -1.000000  N  -1  -1.000000  -1.000000  0.000000  0.000000  0.000000  39.887889
N  4748  -1.000000  -1.000000  N  -1  -1.000000  -1.000000  0.000000  0.000000  0.000000  0.000000
N  4760  -1.000000  -1.000000  N  -1  -1.000000  -1.000000  0.000000  0.000000  0.000000  0.000000
N  4772  -1.000000  -1.000000  N  -1  -1.000000  -1.000000  0.000000  0.000000  0.000000  0.000000
N  4784  -1.000000  -1.000000  N  -1  -1.000000  -1.000000  0.000000  0.000000  0.000000  0.000000
N  4796  -1.000000  -1.000000  N  -1  -1.000000  -1.000000  0.000000  0.000000  37.646852  0.000000
N  4808  -1.000000  -1.000000  N  -1  -1.000000  -1.000000  0.000000  0.000000  112.940557  0.000000
N  4820  -1.000000  -1.000000  N  -1  -1.000000  -1.000000  0.000000  0.000000  150.587409  0.000000
N  4832  -1.000000  -1.000000  N  -1  -1.000000  -1.000000  0.000000  0.000000  338.821670  0.000000
N  4844  -1.000000  -1.000000  N  -1  -1.000000  -1.000000  0.000000  0.000000  188.234261  0.000000
N  4856  -1.000000  -1.000000  N  -1  -1.000000  -1.000000  0.000000  40.128111  0.000000  0.000000
N  4868  -1.000000  -1.000000  N  -1  -1.000000  -1.000000  0.000000  0.000000  0.000000  199.439446
N  4880  -1.000000  -1.000000  N  -1  -1.000000  -1.000000  40.800000  40.128111  0.000000  0.000000
N  4897  -1.000000  -1.000000  N  -1  -1.000000  -1.000000  0.000000  0.000000  0.000000  0.000000
N  4914  -1.000000  -1.000000  N  -1  -1.000000  -1.000000  40.800000  200.640553  0.000000  0.000000
N  4931  -1.000000  -1.000000  N  -1  -1.000000  -1.000000  0.000000  0.000000  0.000000  0.000000
N  4948  -1.000000  -1.000000  N  -1  -1.000000  -1.000000  0.000000  0.000000  0.000000  79.775778
N  4965  -1.000000  -1.000000  N  -1  -1.000000  -1.000000  0.000000  0.000000  263.527965  0.000000
N  4982  -1.000000  -1.000000  N  -1  -1.000000  -1.000000  0.000000  0.000000  37.646852  0.000000
N  4999  -1.000000  -1.000000  N  -1  -1.000000  -1.000000  0.000000  0.000000  0.000000  0.000000
N  5016  -1.000000  -1.000000  N  -1  -1.000000  -1.000000  0.000000  80.256221  0.000000  0.000000
N  5033  -1.000000  -1.000000  N  -1  -1.000000  -1.000000  0.000000  0.000000  112.940557  0.000000
N  5050  -1.000000  -1.000000  N  -1  -1.000000  -1.000000  0.000000  0.000000  188.234261  0.000000
N  5067  -1.000000  -1.000000  N  -1  -1.000000  -1.000000  0.000000  200.640553  0.000000  0.000000
N  5084  -1.000000  -1.000000  N  -1  -1.000000  -1.000000  0.000000  0.000000  0.000000  0.000000
N  5091  -1.000000  -1.000000  N  -1  -1.000000  -1.000000  0.000000  0.000000  0.000000  0.000000
N  5102  -1.000000  -1.000000  N  -1  -1.000000  -1.000000  0.000000  0.000000  0.000000  0.000000
N  5114  -1.000000  -1.000000  N  -1  -1.000000  -1.000000  0.000000  0.000000  0.000000  0.000000
N  5126  -1.000000  -1.000000  N  -1  -1.000000  -1.000000  0.000000  0.000000  37.646852  0.000000
N  5138  -1.000000  -1.000000  N  -1  -1.000000  -1.000000  40.800000  0.000000  0.000000  0.000000
N  5150  -1.000000  -1.000000  N  -1  -1.000000  -1.000000  0.000000  0.000000  0.000000  79.775778
N  5162  -1.000000  -1.000000  N  -1  -1.000000  -1.000000  0.000000  0.000000  0.000000  79.775778
N  5174  -1.000000  -1.000000  N  -1  -1.000000  -1.000000  0.000000  0.000000  225.881113  0.000000
N  5186  -1.000000  -1.000000  N  -1  -1.000000  -1.000000  0.000000  120.384332  0.000000  0.000000
N  5198  -1.000000  -1.000000  N  -1  -1.000000  -1.000000  0.000000  0.000000  37.646852  0.000000
N  5210  -1.000000  -1.000000  N  -1  -1.000000  -1.000000  0.000000  80.256221  0.000000  0.000000
N  5222  -1.000000  -1.000000  N  -1  -1.000000  -1.000000  0.000000  0.000000  0.000000  199.439446
N  5234  -1.000000  -1.000000  N  -1  -1.000000  -1.000000  0.000000  0.000000  0.000000  79.775778
N  5245  -1.000000  -1.000000  N  -1  -1.000000  -1.000000  0.000000  0.000000  0.000000  0.000000
N  5257  -1.000000  -1.000000  N  -1  -1.000000  -1.000000  0.000000  0.000000  0.000000  79.775778
N  5269  -1.000000  -1.000000  N  -1  -1.000000  -1.000000  0.000000  0.000000  0.000000  0.000000
N  5282  -1.000000  -1.000000  N  -1  -1.000000  -1.000000  0.000000  0.000000  0.000000  0.000000
N  5293  -1.000000  -1.000000  N  -1  -1.000000  -1.000000  81.600000  0.000000  0.000000  0.000000
N  5304  -1.000000  -1.000000  N  -1  -1.000000  -1.000000  0.000000  80.256221  0.000000  0.000000
N  5318  -1.000000  -1.000000  N  -1  -1.000000  -1.000000  0.000000  0.000000  0.000000  79.775778
N  5331  -1.000000  -1.000000  N  -1  -1.000000  -1.000000  0.000000  80.256221  0.000000  0.000000
N  5343  -1.000000  -1.000000  N  -1  -1.000000  -1.000000  0.000000  80.256221  0.000000  0.000000
N  5354  -1.000000  -1.000000  N  -1  -1.000000  -1.000000  0.000000  0.000000  0.000000  0.000000
N  5366  -1.000000  -1.000000  N  -1  -1.000000  -1.000000  0.000000  0.000000  0.000000  39.887889
N  5378  -1.000000  -1.000000  N  -1  -1.000000  -1.000000  0.000000  200.640553  0.000000  0.000000
N  5390  -1.000000  -1.000000  N  -1  -1.000000  -1.000000  0.000000  0.000000  0.000000  39.887889
N  5400  -1.000000  -1.000000  N  -1  -1.000000  -1.000000  0.000000  0.000000  0.000000  0.000000
N  5411  -1.000000  -1.000000  N  -1  -1.000000  -1.000000  0.000000  0.000000  0.000000  119.663668
N  5422  -1.000000  -1.000000  N  -1  -1.000000  -1.000000  0.000000  0.000000  150.587409  0.000000
N  5433  -1.000000  -1.000000  N  -1  -1.000000  -1.000000  0.000000  0.000000  0.000000  0.000000
N  5445  -1.000000  -1.000000  N  -1  -1.000000  -1.000000  0.000000  0.000000  37.646852  0.000000
N  5457  -1.000000  -1.000000  N  -1  -1.000000  -1.000000  163.200000  0.000000  0.000000  0.000000
N  5468  -1.000000  -1.000000  N  -1  -1.000000  -1.000000  0.000000  0.000000  0.000000  79.775778
N  5480  -1.000000  -1.000000  N  -1  -1.000000  -1.000000  0.000000  80.256221  0.000000  0.000000
N  5492  -1.000000  -1.000000  N  -1  -1.000000  -1.000000  0.000000  0.000000  37.646852  0.000000
N  5504  -1.000000  -1.000000  N  -1  -1.000000  -1.000000  0.000000  0.000000  0.000000  0.000000
N  5516  -1.000000  -1.000000  N  -1  -1.000000  -1.000000  0.000000  0.000000  0.000000  79.775778
N  5527  -1.000000  -1.000000  N  -1  -1.000000  -1.000000  0.000000  0.000000  0.000000  0.000000
N  5539  -1.000000  -1.000000  N  -1  -1.000000  -1.000000  40.800000  0.000000  0.000000  0.000000
N  5549  -1.000000  -1.000000  N  -1  -1.000000  -1.000000  40.800000  0.000000  0.000000  0.000000
N  5559  -1.000000  -1.000000  N  -1  -1.000000  -1.000000  0.000000  0.000000  0.000000  0.000000
N  5571  -1.000000  -1.000000  N  -1  -1.000000  -1.000000  81.600000  0.000000  0.000000  0.000000
N  5582  -1.000000  -1.000000  N  -1  -1.000000  -1.000000  0.000000  0.000000  263.527965  0.000000
N  5594  -1.000000  -1.000000  N  -1  -1.000000  -1.000000  0.000000  0.000000  301.174817  0.000000
N  5606  -1.000000  -1.000000  N  -1  -1.000000  -1.000000  0.000000  0.000000  0.000000  0.000000
N  5618  -1.000000  -1.000000  N  -1  -1.000000  -1.000000  0.000000  0.000000  0.000000  0.000000
N  5630  -1.000000  -1.000000  N  -1  -1.000000  -1.000000  0.000000  0.000000  37.646852  0.000000
N  5642  -1.000000  -1.000000  N  -1  -1.000000  -1.000000  0.000000  0.000000  0.000000  0.000000
N  5654  -1.000000  -1.000000  N  -1  -1.000000  -1.000000  0.000000  0.000000  338.821670  0.000000
N  5665  -1.000000  -1.000000  N  -1  -1.000000  -1.000000  0.000000  0.000000  188.234261  0.000000
N  5677  -1.000000  -1.000000  N  -1  -1.000000  -1.000000  0.000000  0.000000  75.293704  0.000000
N  5688  -1.000000  -1.000000  N  -1  -1.000000  -1.000000  0.000000  0.000000  150.587409  0.000000
N  5698  -1.000000  -1.000000  N  -1  -1.000000  -1.000000  0.000000  0.000000  0.000000  0.000000
N  5710  -1.000000  -1.000000  N  -1  -1.000000  -1.000000  0.000000  0.000000  0.000000  79.775778
N  5721  -1.000000  -1.000000  N  -1  -1.000000  -1.000000  0.000000  0.000000  0.000000  39.887889
N  5733  -1.000000  -1.000000  N  -1  -1.000000  -1.000000  0.000000  0.000000  0.000000  0.000000
N  5745  -1.000000  -1.000000  N  -1  -1.000000  -1.000000  0.000000  0.000000  0.000000  79.775778
N  5757  -1.000000  -1.000000  N  -1  -1.000000  -1.000000  0.000000  0.000000  0.000000  0.000000
N  5769  -1.000000  -1.000000  N  -1  -1.000000  -1.000000  0.000000  280.896775  0.000000  0.000000
N  5781  -1.000000  -1.000000  N  -1  -1.000000  -1.000000  0.000000  0.000000  0.000000  0.000000
N  5793  -1.000000  -1.000000  N  -1  -1.000000  -1.000000  0.000000  0.000000  0.000000  0.000000
N  5805  -1.000000  -1.000000  N  -1  -1.000000  -1.000000  0.000000  0.000000  0.000000  79.775778
N  5817  -1.000000  -1.000000  N  -1  -1.000000  -1.000000  0.000000  0.000000  37.646852  0.000000
N  5829  -1.000000  -1.000000  N  -1  -1.000000  -1.000000  0.000000  0.000000  0.000000  0.000000
N  5841  -1.000000  -1.000000  N  -1  -1.000000  -1.000000  0.000000  0.000000  112.940557  0.000000
N  5853  -1.000000  -1.000000  N  -1  -1.000000  -1.000000  0.000000  0.000000  0.000000  0.000000
N  5864  -1.000000  -1.000000  N  -1  -1.000000  -1.000000  0.000000  0.000000  0.000000  0.000000
N  5876  -1.000000  -1.000000  N  -1  -1.000000  -1.000000  0.000000  0.000000  0.000000  0.000000
N  5888  -1.000000  -1.000000  N  -1  -1.000000  -1.000000  0.000000  80.256221  0.000000  39.887889
N  5900  -1.000000  -1.000000  N  -1  -1.000000  -1.000000  0.000000  321.024885  0.000000  0.000000
N  5912  -1.000000  -1.000000  N  -1  -1.000000  -1.000000  0.000000  0.000000  0.000000  0.000000
N  5924  -1.000000  -1.000000  N  -1  -1.000000  -1.000000  0.000000  0.000000  75.293704  0.000000
N  5935  -1.000000  -1.000000  N  -1  -1.000000  -1.000000  0.000000  0.000000  0.000000  0.000000
N  5947  -1.000000  -1.000000  N  -1  -1.000000  -1.000000  40.800000  0.000000  0.000000  0.000000
N  5958  -1.000000  -1.000000  N  -1  -1.000000  -1.000000  0.000000  0.000000  0.000000  39.887889
N  5970  -1.000000  -1.000000  N  -1  -1.000000  -1.000000  0.000000  0.000000  0.000000  39.887889
N  5981  -1.000000  -1.000000  N  -1  -1.000000  -1.000000  0.000000  441.409217  0.000000  0.000000
N  5993  -1.000000  -1.000000  N  -1  -1.000000  -1.000000  0.000000  0.000000  0.000000  0.000000
N  6004  -1.000000  -1.000000  N  -1  -1.000000  -1.000000  0.000000  0.000000  75.293704  0.000000
N  6015  -1.000000  -1.000000  N  -1  -1.000000  -1.000000  81.600000  0.000000  0.000000  0.000000
N  6026  -1.000000  -1.000000  N  -1  -1.000000  -1.000000  0.000000  0.000000  0.000000  79.775778
N  6037  -1.000000  -1.000000  N  -1  -1.000000  -1.000000  0.000000  160.512443  0.000000  0.000000
N  6048  -1.000000  -1.000000  N  -1  -1.000000  -1.000000  0.000000  0.000000  0.000000  0.000000
N  6059  -1.000000  -1.000000  N  -1  -1.000000  -1.000000  0.000000  0.000000  0.000000  119.663668
N  6071  -1.000000  -1.000000  N  -1  -1.000000  -1.000000  0.000000  0.000000  0.000000  79.775778
N  6083  -1.000000  -1.000000  N  -1  -1.000000  -1.000000  0.000000  40.128111  0.000000  0.000000
N  6095  -1.000000  -1.000000  N  -1  -1.000000  -1.000000  0.000000  160.512443  0.000000  0.000000
N  6107  -1.000000  -1.000000  N  -1  -1.000000  -1.000000  0.000000  0.000000  0.000000  239.327335
N  6119  -1.000000  -1.000000  N  -1  -1.000000  -1.000000  0.000000  40.128111  0.000000  0.000000
N  6131  -1.000000  -1.000000  N  -1  -1.000000  -1.000000  0.000000  0.000000  0.000000  0.000000
N  6143  -1.000000  -1.000000  N  -1  -1.000000  -1.000000  0.000000  0.000000  0.000000  0.000000
N  6155  -1.000000  -1.000000  N  -1  -1.000000  -1.000000  0.000000  40.128111  75.293704  0.000000
N  6166  -1.000000  -1.000000  N  -1  -1.000000  -1.000000  0.000000  240.768664  0.000000  0.000000
N  6178  -1.000000  -1.000000  N  -1  -1.000000  -1.000000  0.000000  200.640553  0.000000  0.000000
N  6190  -1.000000  -1.000000  N  -1  -1.000000  -1.000000  0.000000  0.000000  37.646852  119.663668
N  6202  -1.000000  -1.000000  N  -1  -1.000000  -1.000000  0.000000  0.000000  112.940557  0.000000
N  6214  -1.000000  -1.000000  N  -1  -1.000000  -1.000000  0.000000  0.000000  188.234261  0.000000
N  6226  -1.000000  -1.000000  N  -1  -1.000000  -1.000000  0.000000  0.000000  0.000000  0.000000
N  6238  -1.000000  -1.000000  N  -1  -1.000000  -1.000000  0.000000  0.000000  0.000000  0.000000
N  6249  -1.000000  -1.000000  N  -1  -1.000000  -1.000000  0.000000  0.000000  75.293704  0.000000
N  6261  -1.000000  -1.000000  N  -1  -1.000000  -1.000000  40.800000  0.000000  0.000000  0.000000
N  6273  -1.000000  -1.000000  N  -1  -1.000000  -1.000000  0.000000  0.000000  0.000000  39.887889
N  6285  -1.000000  -1.000000  N  -1  -1.000000  -1.000000  0.000000  0.000000  0.000000  79.775778
N  6297  -1.000000  -1.000000  N  -1  -1.000000  -1.000000  0.000000  120.384332  0.000000  0.000000
N  6309  -1.000000  -1.000000  N  -1  -1.000000  -1.000000  0.000000  120.384332  0.000000  0.000000
N  6321  -1.000000  -1.000000  N  -1  -1.000000  -1.000000  0.000000  0.000000  0.000000  159.551557
N  6333  -1.000000  -1.000000  N  -1  -1.000000  -1.000000  0.000000  0.000000  0.000000  0.000000
N  6345  -1.000000  -1.000000  N  -1  -1.000000  -1.000000  0.000000  0.000000  0.000000  0.000000
N  6355  -1.000000  -1.000000  N  -1  -1.000000  -1.000000  0.000000  0.000000  0.000000  79.775778
N  6366  -1.000000  -1.000000  N  -1  -1.000000  -1.000000  0.000000  361.152996  0.000000  0.000000
N  6377  -1.000000  -1.000000  N  -1  -1.000000  -1.000000  0.000000  200.640553  0.000000  0.000000
N  6389  -1.000000  -1.000000  N  -1  -1.000000  -1.000000  81.600000  0.000000  0.000000  0.000000
N  6400  -1.000000  -1.000000  N  -1  -1.000000  -1.000000  0.000000  0.000000  0.000000  319.103114
N  6411  -1.000000  -1.000000  N  -1  -1.000000  -1.000000  0.000000  0.000000  0.000000  0.000000
N  6423  -1.000000  -1.000000  N  -1  -1.000000  -1.000000  0.000000  200.640553  0.000000  0.000000
N  6434  -1.000000  -1.000000  N  -1  -1.000000  -1.000000  0.000000  0.000000  0.000000  0.000000
N  6446  -1.000000  -1.000000  N  -1  -1.000000  -1.000000  40.800000  0.000000  0.000000  0.000000
N  6457  -1.000000  -1.000000  N  -1  -1.000000  -1.000000  0.000000  200.640553  0.000000  0.000000
N  6469  -1.000000  -1.000000  N  -1  -1.000000  -1.000000  0.000000  240.768664  0.000000  0.000000
N  6480  -1.000000  -1.000000  N  -1  -1.000000  -1.000000  0.000000  0.000000  75.293704  0.000000
N  6492  -1.000000  -1.000000  N  -1  -1.000000  -1.000000  81.600000  0.000000  0.000000  0.000000
N  6504  -1.000000  -1.000000  N  -1  -1.000000  -1.000000  0.000000  0.000000  0.000000  79.775778
N  6513  -1.000000  -1.000000  N  -1  -1.000000  -1.000000  0.000000  0.000000  0.000000  79.775778
N  6523  -1.000000  -1.000000  N  -1  -1.000000  -1.000000  0.000000  0.000000  0.000000  0.000000
N  6534  -1.000000  -1.000000  N  -1  -1.000000  -1.000000  0.000000  0.000000  0.000000  239.327335
N  6546  -1.000000  -1.000000  N  -1  -1.000000  -1.000000  0.000000  0.000000  150.587409  0.000000
N  6557  -1.000000  -1.000000  N  -1  -1.000000  -1.000000  0.000000  0.000000  150.587409  0.000000
N  6569  -1.000000  -1.000000  N  -1  -1.000000  -1.000000  0.000000  0.000000  75.293704  0.000000
N  6581  -1.000000  -1.000000  N  -1  -1.000000  -1.000000  0.000000  321.024885  0.000000  0.000000
N  6592  -1.000000  -1.000000  N  -1  -1.000000  -1.000000  81.600000  160.512443  0.000000  0.000000
N  6604  -1.000000  -1.000000  N  -1  -1.000000  -1.000000  0.000000  160.512443  0.000000  0.000000
N  6616  -1.000000  -1.000000  N  -1  -1.000000  -1.000000  0.000000  80.256221  0.000000  0.000000
N  6628  -1.000000  -1.000000  N  -1  -1.000000  -1.000000  0.000000  0.000000  0.000000  0.000000
N  6640  -1.000000  -1.000000  N  -1  -1.000000  -1.000000  0.000000  0.000000  0.000000  0.000000
N  6651  -1.000000  -1.000000  N  -1  -1.000000  -1.000000  0.000000  0.000000  0.000000  0.000000
N  6663  -1.000000  -1.000000  N  -1  -1.000000  -1.000000  81.600000  0.000000  0.000000  0.000000
N  6674  -1.000000  -1.000000  N  -1  -1.000000  -1.000000  0.000000  80.256221  0.000000  0.000000
N  6684  -1.000000  -1.000000  N  -1  -1.000000  -1.000000  0.000000  40.128111  0.000000  0.000000
N  6694  -1.000000  -1.000000  N  -1  -1.000000  -1.000000  0.000000  0.000000  0.000000  0.000000
N  6705  -1.000000  -1.000000  N  -1  -1.000000  -1.000000  0.000000  0.000000  0.000000  119.663668
N  6717  -1.000000  -1.000000  N  -1  -1.000000  -1.000000  0.000000  0.000000  37.646852  0.000000
N  6728  -1.000000  -1.000000  N  -1  -1.000000  -1.000000  0.000000  0.000000  0.000000  79.775778
N  6740  -1.000000  -1.000000  N  -1  -1.000000  -1.000000  0.000000  0.000000  0.000000  79.775778
N  6751  -1.000000  -1.000000  N  -1  -1.000000  -1.000000  0.000000  0.000000  0.000000  39.887889
N  6763  -1.000000  -1.000000  N  -1  -1.000000  -1.000000  0.000000  0.000000  0.000000  79.775778
N  6775  -1.000000  -1.000000  N  -1  -1.000000  -1.000000  0.000000  0.000000  37.646852  79.775778
N  6787  -1.000000  -1.000000  N  -1  -1.000000  -1.000000  0.000000  0.000000  0.000000  0.000000
N  6798  -1.000000  -1.000000  N  -1  -1.000000  -1.000000  0.000000  0.000000  37.646852  0.000000
N  6810  -1.000000  -1.000000  N  -1  -1.000000  -1.000000  0.000000  0.000000  0.000000  0.000000
N  6822  -1.000000  -1.000000  N  -1  -1.000000  -1.000000  0.000000  0.000000  0.000000  0.000000
N  6833  -1.000000  -1.000000  N  -1  -1.000000  -1.000000  0.000000  0.000000  0.000000  0.000000
N  6845  -1.000000  -1.000000  N  -1  -1.000000  -1.000000  0.000000  0.000000  0.000000  0.000000
N  6857  -1.000000  -1.000000  N  -1  -1.000000  -1.000000  0.000000  0.000000  0.000000  0.000000
N  6869  -1.000000  -1.000000  N  -1  -1.000000  -1.000000  0.000000  0.000000  0.000000  39.887889
N  6880  -1.000000  -1.000000  N  -1  -1.000000  -1.000000  0.000000  0.000000  0.000000  0.000000
N  6892  -1.000000  -1.000000  N  -1  -1.000000  -1.000000  0.000000  0.000000  0.000000  0.000000
N  6904  -1.000000  -1.000000  N  -1  -1.000000  -1.000000  0.000000  0.000000  0.000000  79.775778
N  6915  -1.000000  -1.000000  N  -1  -1.000000  -1.000000  0.000000  0.000000  0.000000  0.000000
N  6927  -1.000000  -1.000000  N  -1  -1.000000  -1.000000  0.000000  0.000000  0.000000  0.000000
N  6939  -1.000000  -1.000000  N  -1  -1.000000  -1.000000  0.000000  0.000000  0.000000  0.000000
N  6951  -1.000000  -1.000000  N  -1  -1.000000  -1.000000  0.000000  0.000000  0.000000  119.663668
N  6963  -1.000000  -1.000000  N  -1  -1.000000  -1.000000  0.000000  0.000000  0.000000  159.551557
N  6975  -1.000000  -1.000000  N  -1  -1.000000  -1.000000  0.000000  0.000000  0.000000  79.775778
N  6987  -1.000000  -1.000000  N  -1  -1.000000  -1.000000  0.000000  0.000000  0.000000  39.887889
N  6999  -1.000000  -1.000000  N  -1  -1.000000  -1.000000  0.000000  0.000000  75.293704  0.000000
N  7010  -1.000000  -1.000000  N  -1  -1.000000  -1.000000  0.000000  80.256221  37.646852  0.000000
N  7021  -1.000000  -1.000000  N  -1  -1.000000  -1.000000  0.000000  0.000000  0.000000  119.663668
N  7033  -1.000000  -1.000000  N  -1  -1.000000  -1.000000  0.000000  0.000000  0.000000  79.775778
N  7044  -1.000000  -1.000000  N  -1  -1.000000  -1.000000  0.000000  0.000000  0.000000  119.663668
N  7056  -1.000000  -1.000000  N  -1  -1.000000  -1.000000  0.000000  0.000000  0.000000  79.775778
N  7067  -1.000000  -1.000000  N  -1  -1.000000  -1.000000  0.000000  0.000000  0.000000  239.327335
N  7079  -1.000000  -1.000000  N  -1  -1.000000  -1.000000  0.000000  40.128111  0.000000  119.663668
N  7091  -1.000000  -1.000000  N  -1  -1.000000  -1.000000  0.000000  160.512443  37.646852  79.775778
N  7102  -1.000000  -1.000000  N  -1  -1.000000  -1.000000  0.000000  0.000000  0.000000  0.000000
N  7113  -1.000000  -1.000000  N  -1  -1.000000  -1.000000  0.000000  0.000000  0.000000  0.000000
N  7125  -1.000000  -1.000000  N  -1  -1.000000  -1.000000  0.000000  0.000000  0.000000  39.887889
N  7137  -1.000000  -1.000000  N  -1  -1.000000  -1.000000  0.000000  40.128111  0.000000  39.887889
N  7149  -1.000000  -1.000000  N  -1  -1.000000  -1.000000  0.000000  0.000000  112.940557  0.000000
N  7160  -1.000000  -1.000000  N  -1  -1.000000  -1.000000  0.000000  0.000000  188.234261  0.000000
N  7172  -1.000000  -1.000000  N  -1  -1.000000  -1.000000  0.000000  0.000000  75.293704  0.000000
N  7184  -1.000000  -1.000000  N  -1  -1.000000  -1.000000  0.000000  0.000000  188.234261  0.000000
N  7196  -1.000000  -1.000000  N  -1  -1.000000  -1.000000  0.000000  0.000000  150.587409  0.000000
N  7208  -1.000000  -1.000000  N  -1  -1.000000  -1.000000  0.000000  0.000000  0.000000  0.000000
N  7219  -1.000000  -1.000000  N  -1  -1.000000  -1.000000  0.000000  0.000000  0.000000  79.775778
N  7231  -1.000000  -1.000000  N  -1  -1.000000  -1.000000  0.000000  0.000000  0.000000  0.000000
N  7243  -1.000000  -1.000000  N  -1  -1.000000  -1.000000  0.000000  0.000000  0.000000  0.000000
N  7254  -1.000000  -1.000000  N  -1  -1.000000  -1.000000  0.000000  0.000000  0.000000  0.000000
N  7266  -1.000000  -1.000000  N  -1  -1.000000  -1.000000  0.000000  0.000000  0.000000  0.000000
N  7278  -1.000000  -1.000000  N  -1  -1.000000  -1.000000  0.000000  0.000000  0.000000  0.000000
N  7290  -1.000000  -1.000000  N  -1  -1.000000  -1.000000  0.000000  0.000000  0.000000  0.000000
N  7307  -1.000000  -1.000000  N  -1  -1.000000  -1.000000  0.000000  0.000000  0.000000  0.000000
N  7323  -1.000000  -1.000000  N  -1  -1.000000  -1.000000  0.000000  0.000000  0.000000  0.000000
N  7336  -1.000000  -1.000000  N  -1  -1.000000  -1.000000  0.000000  0.000000  0.000000  0.000000
N  7348  -1.000000  -1.000000  N  -1  -1.000000  -1.000000  0.000000  0.000000  0.000000  0.000000
N  7360  -1.000000  -1.000000  N  -1  -1.000000  -1.000000  0.000000  0.000000  0.000000  39.887889
N  7371  -1.000000  -1.000000  N  -1  -1.000000  -1.000000  0.000000  0.000000  0.000000  0.000000
N  7383  -1.000000  -1.000000  N  -1  -1.000000  -1.000000  0.000000  0.000000  0.000000  0.000000
N  7395  -1.000000  -1.000000  N  -1  -1.000000  -1.000000  0.000000  0.000000  0.000000  0.000000
N  7406  -1.000000  -1.000000  N  -1  -1.000000  -1.000000  0.000000  0.000000  37.646852  0.000000
N  7418  -1.000000  -1.000000  N  -1  -1.000000  -1.000000  0.000000  0.000000  0.000000  0.000000
N  7430  -1.000000  -1.000000  N  -1  -1.000000  -1.000000  0.000000  0.000000  75.293704  0.000000
N  7441  -1.000000  -1.000000  N  -1  -1.000000  -1.000000  0.000000  0.000000  75.293704  0.000000
N  7453  -1.000000  -1.000000  N  -1  -1.000000  -1.000000  0.000000  0.000000  0.000000  0.000000
N  7465  -1.000000  -1.000000  N  -1  -1.000000  -1.000000  0.000000  0.000000  225.881113  0.000000
N  7477  -1.000000  -1.000000  N  -1  -1.000000  -1.000000  0.000000  0.000000  75.293704  0.000000
N  7488  -1.000000  -1.000000  N  -1  -1.000000  -1.000000  0.000000  0.000000  0.000000  0.000000
N  7500  -1.000000  -1.000000  N  -1  -1.000000  -1.000000  0.000000  0.000000  0.000000  0.000000
N  7512  -1.000000  -1.000000  N  -1  -1.000000  -1.000000  0.000000  0.000000  0.000000  0.000000
N  7524  -1.000000  -1.000000  N  -1  -1.000000  -1.000000  0.000000  80.256221  0.000000  0.000000
N  7535  -1.000000  -1.000000  N  -1  -1.000000  -1.000000  0.000000  40.128111  0.000000  0.000000
N  7547  -1.000000  -1.000000  N  -1  -1.000000  -1.000000  0.000000  0.000000  0.000000  0.000000
N  7559  -1.000000  -1.000000  N  -1  -1.000000  -1.000000  0.000000  0.000000  0.000000  0.000000
N  7576  -1.000000  -1.000000  N  -1  -1.000000  -1.000000  0.000000  0.000000  0.000000  39.887889
N  7588  -1.000000  -1.000000  N  -1  -1.000000  -1.000000  0.000000  0.000000  0.000000  0.000000
N  7599  -1.000000  -1.000000  N  -1  -1.000000  -1.000000  0.000000  0.000000  0.000000  0.000000
N  7611  -1.000000  -1.000000  N  -1  -1.000000  -1.000000  0.000000  0.000000  0.000000  39.887889
N  7623  -1.000000  -1.000000  N  -1  -1.000000  -1.000000  0.000000  0.000000  0.000000  79.775778
N  7634  -1.000000  -1.000000  N  -1  -1.000000  -1.000000  0.000000  0.000000  0.000000  0.000000
N  7646  -1.000000  -1.000000  N  -1  -1.000000  -1.000000  0.000000  0.000000  75.293704  0.000000
N  7658  -1.000000  -1.000000  N  -1  -1.000000  -1.000000  0.000000  0.000000  0.000000  0.000000
N  7670  -1.000000  -1.000000  N  -1  -1.000000  -1.000000  0.000000  0.000000  0.000000  0.000000
N  7681  -1.000000  -1.000000  N  -1  -1.000000  -1.000000  0.000000  0.000000  0.000000  0.000000
N  7693  -1.000000  -1.000000  N  -1  -1.000000  -1.000000  0.000000  0.000000  0.000000  0.000000
N  7704  -1.000000  -1.000000  N  -1  -1.000000  -1.000000  0.000000  0.000000  75.293704  0.000000
N  7715  -1.000000  -1.000000  N  -1  -1.000000  -1.000000  0.000000  0.000000  0.000000  0.000000
N  7726  -1.000000  -1.000000  N  -1  -1.000000  -1.000000  0.000000  0.000000  0.000000  0.000000
N  7738  -1.000000  -1.000000  N  -1  -1.000000  -1.000000  0.000000  0.000000  37.646852  0.000000
N  7749  -1.000000  -1.000000  N  -1  -1.000000  -1.000000  0.000000  0.000000  0.000000  0.000000
N  7760  -1.000000  -1.000000  N  -1  -1.000000  -1.000000  0.000000  0.000000  0.000000  0.000000
N  7771  -1.000000  -1.000000  N  -1  -1.000000  -1.000000  0.000000  0.000000  0.000000  0.000000
N  7783  -1.000000  -1.000000  N  -1  -1.000000  -1.000000  0.000000  0.000000  0.000000  0.000000
N  7795  -1.000000  -1.000000  N  -1  -1.000000  -1.000000  0.000000  0.000000  0.000000  0.000000
N  7807  -1.000000  -1.000000  N  -1  -1.000000  -1.000000  0.000000  0.000000  0.000000  0.000000
N  7818  -1.000000  -1.000000  N  -1  -1.000000  -1.000000  0.000000  0.000000  0.000000  0.000000
N  7830  -1.000000  -1.000000  N  -1  -1.000000  -1.000000  0.000000  0.000000  0.000000  0.000000
N  7842  -1.000000  -1.000000  N  -1  -1.000000  -1.000000  0.000000  0.000000  0.000000  0.000000
N  7853  -1.000000  -1.000000  N  -1  -1.000000  -1.000000  0.000000  80.256221  0.000000  0.000000
N  7865  -1.000000  -1.000000  N  -1  -1.000000  -1.000000  0.000000  40.128111  0.000000  0.000000
N  7877  -1.000000  -1.000000  N  -1  -1.000000  -1.000000  0.000000  0.000000  0.000000  0.000000
N  7888  -1.000000  -1.000000  N  -1  -1.000000  -1.000000  0.000000  0.000000  0.000000  0.000000
N  7900  -1.000000  -1.000000  N  -1  -1.000000  -1.000000  0.000000  0.000000  0.000000  0.000000
N  7911  -1.000000  -1.000000  N  -1  -1.000000  -1.000000  0.000000  0.000000  0.000000  0.000000
N  7923  -1.000000  -1.000000  N  -1  -1.000000  -1.000000  0.000000  0.000000  0.000000  0.000000
N  7933  -1.000000  -1.000000  N  -1  -1.000000  -1.000000  0.000000  0.000000  0.000000  0.000000
N  7942  -1.000000  -1.000000  N  -1  -1.000000  -1.000000  0.000000  0.000000  0.000000  0.000000
N  7953  -1.000000  -1.000000  N  -1  -1.000000  -1.000000  0.000000  0.000000  37.646852  0.000000
N  7965  -1.000000  -1.000000  N  -1  -1.000000  -1.000000  0.000000  0.000000  112.940557  0.000000
N  7976  -1.000000  -1.000000  N  -1  -1.000000  -1.000000  0.000000  0.000000  37.646852  0.000000
N  7988  -1.000000  -1.000000  N  -1  -1.000000  -1.000000  0.000000  0.000000  0.000000  0.000000
N  8000  -1.000000  -1.000000  N  -1  -1.000000  -1.000000  0.000000  0.000000  37.646852  0.000000
N  8011  -1.000000  -1.000000  N  -1  -1.000000  -1.000000  0.000000  0.000000  0.000000  0.000000
N  8023  -1.000000  -1.000000  N  -1  -1.000000  -1.000000  0.000000  0.000000  0.000000  0.000000
N  8035  -1.000000  -1.000000  N  -1  -1.000000  -1.000000  0.000000  0.000000  0.000000  0.000000
N  8046  -1.000000  -1.000000  N  -1  -1.000000  -1.000000  0.000000  0.000000  0.000000  39.887889
N  8058  -1.000000  -1.000000  N  -1  -1.000000  -1.000000  0.000000  0.000000  0.000000  0.000000
N  8070  -1.000000  -1.000000  N  -1  -1.000000  -1.000000  0.000000  0.000000  0.000000  0.000000
N  8082  -1.000000  -1.000000  N  -1  -1.000000  -1.000000  0.000000  0.000000  0.000000  0.000000
N  8099  -1.000000  -1.000000  N  -1  -1.000000  -1.000000  0.000000  0.000000  0.000000  0.000000
N  8116  -1.000000  -1.000000  N  -1  -1.000000  -1.000000  0.000000  0.000000  75.293704  0.000000
N  8133  -1.000000  -1.000000  N  -1  -1.000000  -1.000000  0.000000  0.000000  0.000000  0.000000
N  8149  -1.000000  -1.000000  N  -1  -1.000000  -1.000000  0.000000  0.000000  0.000000  0.000000
N  8162  -1.000000  -1.000000  N  -1  -1.000000  -1.000000  0.000000  0.000000  0.000000  0.000000
N  8174  -1.000000  -1.000000  N  -1  -1.000000  -1.000000  0.000000  0.000000  0.000000  0.000000
N  8186  -1.000000  -1.000000  N  -1  -1.000000  -1.000000  0.000000  0.000000  0.000000  0.000000
N  8197  -1.000000  -1.000000  N  -1  -1.000000  -1.000000  0.000000  0.000000  0.000000  0.000000
N  8209  -1.000000  -1.000000  N  -1  -1.000000  -1.000000  0.000000  0.000000  0.000000  0.000000
N  8221  -1.000000  -1.000000  N  -1  -1.000000  -1.000000  0.000000  0.000000  0.000000  0.000000
N  8232  -1.000000  -1.000000  N  -1  -1.000000  -1.000000  0.000000  0.000000  0.000000  0.000000
N  8244  -1.000000  -1.000000  N  -1  -1.000000  -1.000000  0.000000  0.000000  0.000000  0.000000
N  8256  -1.000000  -1.000000  N  -1  -1.000000  -1.000000  0.000000  0.000000  0.000000  0.000000
N  8267  -1.000000  -1.000000  N  -1  -1.000000  -1.000000  0.000000  0.000000  0.000000  0.000000
N  8279  -1.000000  -1.000000  N  -1  -1.000000  -1.000000  0.000000  0.000000  0.000000  0.000000
N  8291  -1.000000  -1.000000  N  -1  -1.000000  -1.000000  0.000000  0.000000  0.000000  0.000000
N  8303  -1.000000  -1.000000  N  -1  -1.000000  -1.000000  0.000000  0.000000  0.000000  0.000000
N  8319  -1.000000  -1.000000  N  -1  -1.000000  -1.000000  0.000000  0.000000  0.000000  0.000000
N  8331  -1.000000  -1.000000  N  -1  -1.000000  -1.000000  0.000000  0.000000  0.000000  0.000000
N  8343  -1.000000  -1.000000  N  -1  -1.000000  -1.000000  0.000000  0.000000  0.000000  0.000000
N  8354  -1.000000  -1.000000  N  -1  -1.000000  -1.000000  0.000000  0.000000  0.000000  0.000000
N  8366  -1.000000  -1.000000  N  -1  -1.000000  -1.000000  0.000000  40.128111  37.646852  0.000000
N  8377  -1.000000  -1.000000  N  -1  -1.000000  -1.000000  0.000000  80.256221  0.000000  0.000000
N  8389  -1.000000  -1.000000  N  -1  -1.000000  -1.000000  0.000000  0.000000  0.000000  0.000000
N  8400  -1.000000  -1.000000  N  -1  -1.000000  -1.000000  0.000000  0.000000  0.000000  0.000000
N  8412  -1.000000  -1.000000  N  -1  -1.000000  -1.000000  0.000000  0.000000  0.000000  0.000000
N  8424  -1.000000  -1.000000  N  -1  -1.000000  -1.000000  0.000000  0.000000  0.000000  0.000000
N  8435  -1.000000  -1.000000  N  -1  -1.000000  -1.000000  0.000000  0.000000  0.000000  0.000000
N  8447  -1.000000  -1.000000  N  -1  -1.000000  -1.000000  0.000000  0.000000  0.000000  39.887889
N  8458  -1.000000  -1.000000  N  -1  -1.000000  -1.000000  0.000000  0.000000  0.000000  0.000000
N  8470  -1.000000  -1.000000  N  -1  -1.000000  -1.000000  0.000000  0.000000  37.646852  0.000000
N  8482  -1.000000  -1.000000  N  -1  -1.000000  -1.000000  0.000000  0.000000  0.000000  0.000000
N  8493  -1.000000  -1.000000  N  -1  -1.000000  -1.000000  0.000000  0.000000  37.646852  0.000000
N  8505  -1.000000  -1.000000  N  -1  -1.000000  -1.000000  0.000000  0.000000  0.000000  0.000000
N  8517  -1.000000  -1.000000  N  -1  -1.000000  -1.000000  0.000000  0.000000  0.000000  0.000000
N  8528  -1.000000  -1.000000  N  -1  -1.000000  -1.000000  0.000000  0.000000  0.000000  0.000000
N  8540  -1.000000  -1.000000  N  -1  -1.000000  -1.000000  0.000000  40.128111  0.000000  0.000000
N  8552  -1.000000  -1.000000  N  -1  -1.000000  -1.000000  0.000000  0.000000  0.000000  0.000000
N  8564  -1.000000  -1.000000  N  -1  -1.000000  -1.000000  0.000000  0.000000  0.000000  0.000000
N  8575  -1.000000  -1.000000  N  -1  -1.000000  -1.000000  0.000000  0.000000  0.000000  0.000000
N  8587  -1.000000  -1.000000  N  -1  -1.000000  -1.000000  0.000000  0.000000  0.000000  0.000000
N  8599  -1.000000  -1.000000  N  -1  -1.000000  -1.000000  0.000000  0.000000  0.000000  0.000000
N  8610  -1.000000  -1.000000  N  -1  -1.000000  -1.000000  0.000000  0.000000  0.000000  0.000000
N  8622  -1.000000  -1.000000  N  -1  -1.000000  -1.000000  0.000000  0.000000  0.000000  0.000000
N  8634  -1.000000  -1.000000  N  -1  -1.000000  -1.000000  0.000000  0.000000  0.000000  0.000000
N  8646  -1.000000  -1.000000  N  -1  -1.000000  -1.000000  0.000000  0.000000  0.000000  0.000000
N  8663  -1.000000  -1.000000  N  -1  -1.000000  -1.000000  0.000000  0.000000  0.000000  0.000000
N  8680  -1.000000  -1.000000  N  -1  -1.000000  -1.000000  0.000000  0.000000  0.000000  0.000000
N  8697  -1.000000  -1.000000  N  -1  -1.000000  -1.000000  0.000000  0.000000  0.000000  0.000000
N  8714  -1.000000  -1.000000  N  -1  -1.000000  -1.000000  0.000000  0.000000  0.000000  0.000000
N  8731  -1.000000  -1.000000  N  -1  -1.000000  -1.000000  0.000000  0.000000  0.000000  0.000000
N  8748  -1.000000  -1.000000  N  -1  -1.000000  -1.000000  0.000000  0.000000  0.000000  0.000000
N  8765  -1.000000  -1.000000  N  -1  -1.000000  -1.000000  0.000000  0.000000  0.000000  0.000000
N  8782  -1.000000  -1.000000  N  -1  -1.000000  -1.000000  0.000000  0.000000  0.000000  0.000000
N  8799  -1.000000  -1.000000  N  -1  -1.000000  -1.000000  0.000000  0.000000  0.000000  0.000000
N  8816  -1.000000  -1.000000  N  -1  -1.000000  -1.000000  0.000000  0.000000  0.000000  0.000000
N  8833  -1.000000  -1.000000  N  -1  -1.000000  -1.000000  0.000000  0.000000  0.000000  0.000000
N  8850  -1.000000  -1.000000  N  -1  -1.000000  -1.000000  0.000000  0.000000  37.646852  0.000000
N  8867  -1.000000  -1.000000  N  -1  -1.000000  -1.000000  0.000000  0.000000  0.000000  0.000000
N  8884  -1.000000  -1.000000  N  -1  -1.000000  -1.000000  0.000000  0.000000  0.000000  0.000000
N  8901  -1.000000  -1.000000  N  -1  -1.000000  -1.000000  0.000000  0.000000  0.000000  0.000000
N  8918  -1.000000  -1.000000  N  -1  -1.000000  -1.000000  0.000000  0.000000  0.000000  0.000000
N  8935  -1.000000  -1.000000  N  -1  -1.000000  -1.000000  0.000000  0.000000  0.000000  0.000000
N  8952  -1.000000  -1.000000  N  -1  -1.000000  -1.000000  0.000000  0.000000  0.000000  0.000000
N  8969  -1.000000  -1.000000  N  -1  -1.000000  -1.000000  0.000000  0.000000  0.000000  0.000000
N  8986  -1.000000  -1.000000  N  -1  -1.000000  -1.000000  0.000000  0.000000  0.000000  0.000000
N  9003  -1.000000  -1.000000  N  -1  -1.000000  -1.000000  0.000000  0.000000  0.000000  0.000000
N  9020  -1.000000  -1.000000  N  -1  -1.000000  -1.000000  0.000000  0.000000  0.000000  0.000000
N  9037  -1.000000  -1.000000  N  -1  -1.000000  -1.000000  0.000000  0.000000  0.000000  0.000000
N  9054  -1.000000  -1.000000  N  -1  -1.000000  -1.000000  0.000000  0.000000  0.000000  0.000000
N  9071  -1.000000  -1.000000  N  -1  -1.000000  -1.000000  0.000000  0.000000  0.000000  0.000000
N  9088  -1.000000  -1.000000  N  -1  -1.000000  -1.000000  0.000000  0.000000  0.000000  0.000000
N  9105  -1.000000  -1.000000  N  -1  -1.000000  -1.000000  40.800000  0.000000  0.000000  0.000000
N  9122  -1.000000  -1.000000  N  -1  -1.000000  -1.000000  40.800000  0.000000  0.000000  0.000000
N  9139  -1.000000  -1.000000  N  -1  -1.000000  -1.000000  0.000000  0.000000  0.000000  0.000000
N  9156  -1.000000  -1.000000  N  -1  -1.000000  -1.000000  81.600000  0.000000  0.000000  0.000000
N  9173  -1.000000  -1.000000  N  -1  -1.000000  -1.000000  40.800000  0.000000  0.000000  0.000000
N  9187  -1.000000  -1.000000  N  -1  -1.000000  -1.000000  163.200000  0.000000  0.000000  0.000000
N  9198  -1.000000  -1.000000  N  -1  -1.000000  -1.000000  163.200000  0.000000  0.000000  0.000000
N  9210  -1.000000  -1.000000  N  -1  -1.000000  -1.000000  0.000000  0.000000  0.000000  0.000000
N  9222  -1.000000  -1.000000  N  -1  -1.000000  -1.000000  122.400000  0.000000  0.000000  0.000000
N  9233  -1.000000  -1.000000  N  -1  -1.000000  -1.000000  81.600000  0.000000  0.000000  0.000000
N  9245  -1.000000  -1.000000  N  -1  -1.000000  -1.000000  40.800000  0.000000  0.000000  0.000000
N  9257  -1.000000  -1.000000  N  -1  -1.000000  -1.000000  326.400000  0.000000  0.000000  0.000000
N  9268  -1.000000  -1.000000  N  -1  -1.000000  -1.000000  12444.000000  40.128111  639.996487  0.000000
