# Supplementary material for: SNP-PHAGE – High throughput SNP discovery pipeline
Source: BMC Bioinformatics. 2006 Oct 23;7:468. doi: 10.1186/1471-2105-7-468 (PMC1626092; doi:10.1186/1471-2105-7-468)
Supplement: Additional file 2 — Test dataset. This compressed file contains test data for recreating the demo website. It contains the database table entries and chromatogram files to test for proper installation of all functionalities provided. [file 1471-2105-7-468-S2.gz › test_data/AfterAnalysisStore/poly_dir/B05_015493PI20933.b_42.ab1.poly]

B05_015493PI20933.b_42.ab1 10240.800000 19871.640000 12389.600000 19128.165517 10240.800000
N  7  -1.000000  -1.000000  N  -1  -1.000000  -1.000000  0.000000  0.000000  0.000000  0.000000
G  25  1310.605472  1.000000  N  -1  -1.000000  -1.000000  0.000000  0.000000  1026.640953  0.000000
G  26  1310.605472  1.000000  N  -1  -1.000000  -1.000000  0.000000  0.000000  1310.605472  0.000000
G  31  22258.449603  1.837692  N  -1  -1.000000  -1.000000  0.000000  0.000000  2905.175463  0.000000
G  33  22258.449603  1.837692  N  -1  -1.000000  -1.000000  0.000000  0.000000  3538.634775  0.000000
G  36  22258.449603  1.837692  N  -1  -1.000000  -1.000000  0.000000  0.000000  3058.079435  0.000000
G  49  16666.532921  1.567271  N  -1  -1.000000  -1.000000  0.000000  0.000000  1419.822595  0.000000
G  54  16666.532921  1.567271  N  -1  -1.000000  -1.000000  0.000000  0.000000  1681.943689  0.000000
G  65  12974.994175  1.110799  N  -1  -1.000000  -1.000000  0.000000  0.000000  1638.256840  0.000000
G  69  12974.994175  1.110799  N  -1  -1.000000  -1.000000  0.000000  0.000000  1725.630538  0.000000
G  83  5373.482436  0.908867  N  -1  -1.000000  -1.000000  0.000000  0.000000  1397.979170  0.000000
G  91  4193.937511  0.715884  A  91  1640.041885  0.345593  357.445026  0.000000  1201.388350  0.000000
N  97  -1.000000  -1.000000  N  -1  -1.000000  -1.000000  0.000000  0.000000  0.000000  0.000000
N  104  -1.000000  -1.000000  N  -1  -1.000000  -1.000000  0.000000  0.000000  0.000000  0.000000
N  112  -1.000000  -1.000000  N  -1  -1.000000  -1.000000  0.000000  0.000000  218.434245  0.000000
G  115  3800.755869  0.611814  N  -1  -1.000000  -1.000000  0.000000  0.000000  786.363283  0.000000
N  126  -1.000000  -1.000000  N  -1  -1.000000  -1.000000  0.000000  0.000000  0.000000  0.000000
N  134  -1.000000  -1.000000  N  -1  -1.000000  -1.000000  0.000000  0.000000  0.000000  0.000000
N  141  -1.000000  -1.000000  N  -1  -1.000000  -1.000000  0.000000  0.000000  0.000000  0.000000
G  147  7077.269550  1.084337  N  -1  -1.000000  -1.000000  0.000000  0.000000  1463.509444  0.000000
N  156  -1.000000  -1.000000  N  -1  -1.000000  -1.000000  0.000000  0.000000  0.000000  0.000000
G  162  6880.678729  1.059773  N  -1  -1.000000  -1.000000  0.000000  0.000000  1550.883142  0.000000
G  173  7754.415711  1.204342  N  -1  -1.000000  -1.000000  0.000000  0.000000  1900.377935  0.000000
G  183  5286.108738  0.816740  N  -1  -1.000000  -1.000000  0.000000  0.000000  1245.075199  0.000000
N  190  -1.000000  -1.000000  N  -1  -1.000000  -1.000000  0.000000  0.000000  283.964519  0.000000
N  196  -1.000000  -1.000000  N  -1  -1.000000  -1.000000  0.000000  0.000000  1856.691086  0.000000
G  195  8649.996117  1.402515  N  -1  -1.000000  -1.000000  0.000000  0.000000  1987.751633  0.000000
G  208  8518.935569  1.374207  N  -1  -1.000000  -1.000000  0.000000  0.000000  1856.691086  0.000000
N  221  -1.000000  -1.000000  N  -1  -1.000000  -1.000000  0.000000  0.000000  43.686849  0.000000
N  229  -1.000000  -1.000000  N  -1  -1.000000  -1.000000  0.000000  0.000000  0.000000  0.000000
N  237  -1.000000  -1.000000  N  -1  -1.000000  -1.000000  0.000000  0.000000  0.000000  0.000000
G  248  13324.488967  1.037768  N  -1  -1.000000  -1.000000  0.000000  0.000000  1616.413416  0.000000
G  252  13324.488967  1.037768  N  -1  -1.000000  -1.000000  0.000000  0.000000  1813.004237  0.000000
N  259  -1.000000  -1.000000  N  -1  -1.000000  -1.000000  0.000000  0.000000  0.000000  0.000000
G  266  1376.135746  0.210140  N  -1  -1.000000  -1.000000  0.000000  0.000000  327.651368  0.000000
G  277  9305.298853  1.484838  N  -1  -1.000000  -1.000000  0.000000  0.000000  1965.908208  0.000000
G  285  2599.367520  0.381288  N  -1  -1.000000  -1.000000  0.000000  0.000000  611.615887  0.000000
G  293  6116.158870  0.960219  N  -1  -1.000000  -1.000000  0.000000  0.000000  1529.039718  0.000000
T  299  8078.400000  1.283694  G  299  7186.486673  1.029397  0.000000  775.647859  1703.787114  1672.800000
G  309  3189.139982  0.504173  N  -1  -1.000000  -1.000000  0.000000  0.000000  764.519859  0.000000
C  317  6474.973436  1.058730  G  316  5351.639011  0.753643  0.000000  1348.952799  1419.822595  0.000000
G  324  14001.635128  1.218280  T  325  1917.600000  0.275000  0.000000  0.000000  1441.666019  408.000000
G  329  14001.635128  1.218280  N  -1  -1.000000  -1.000000  0.000000  0.000000  1725.630538  40.800000
G  341  6465.653663  1.118560  N  -1  -1.000000  -1.000000  0.000000  0.000000  1376.135746  0.000000
G  352  8540.778994  1.482600  C  353  1011.714599  0.132625  0.000000  337.238200  1616.413416  0.000000
G  357  1397.979170  0.215833  N  -1  -1.000000  -1.000000  0.000000  33.723820  808.206708  0.000000
G  368  260963.392939  45.892479  N  -1  -1.000000  -1.000000  0.000000  0.000000  34949.479259  0.000000
T  380  11383.200000  0.361110  A  375  3153.926702  0.097360  42.052356  0.000000  655.302736  2284.800000
C  385  4620.163337  0.144157  N  -1  -1.000000  -1.000000  0.000000  1112.886059  1550.883142  326.400000
N  392  -1.000000  -1.000000  N  -1  -1.000000  -1.000000  0.000000  0.000000  1638.256840  0.000000
T  400  5712.000000  0.180168  N  -1  -1.000000  -1.000000  0.000000  0.000000  0.000000  1387.200000
N  407  -1.000000  -1.000000  N  -1  -1.000000  -1.000000  0.000000  0.000000  1529.039718  0.000000
A  420  1640.041885  0.051322  N  -1  -1.000000  -1.000000  357.445026  0.000000  567.929038  0.000000
N  423  -1.000000  -1.000000  N  -1  -1.000000  -1.000000  147.183246  0.000000  961.110680  0.000000
N  430  -1.000000  -1.000000  N  -1  -1.000000  -1.000000  0.000000  0.000000  0.000000  0.000000
N  438  -1.000000  -1.000000  N  -1  -1.000000  -1.000000  0.000000  0.000000  0.000000  0.000000
T  443  6283.200000  0.199641  N  -1  -1.000000  -1.000000  0.000000  0.000000  0.000000  1713.600000
C  453  6306.354336  0.200835  A  455  1261.570681  0.038910  147.183246  1719.914819  0.000000  0.000000
T  462  5304.000000  0.169288  A  463  3385.214660  0.105310  567.706806  67.447640  0.000000  1183.200000
T  471  5263.200000  0.168611  C  471  3574.724918  0.111206  0.000000  741.924040  43.686849  1264.800000
T  483  10771.200000  0.348725  N  -1  -1.000000  -1.000000  0.000000  0.000000  0.000000  2203.200000
A  490  6602.219895  0.207456  N  -1  -1.000000  -1.000000  1366.701571  1079.162239  0.000000  0.000000
C  492  6609.868716  1.034642  N  -1  -1.000000  -1.000000  1135.413613  1787.362459  0.000000  0.000000
N  502  -1.000000  -1.000000  N  -1  -1.000000  -1.000000  0.000000  0.000000  0.000000  0.000000
N  510  -1.000000  -1.000000  N  -1  -1.000000  -1.000000  0.000000  0.000000  1114.014651  0.000000
N  518  -1.000000  -1.000000  N  -1  -1.000000  -1.000000  0.000000  0.000000  0.000000  0.000000
N  526  -1.000000  -1.000000  N  -1  -1.000000  -1.000000  0.000000  0.000000  0.000000  0.000000
N  535  -1.000000  -1.000000  N  -1  -1.000000  -1.000000  0.000000  0.000000  1397.979170  0.000000
N  543  -1.000000  -1.000000  N  -1  -1.000000  -1.000000  0.000000  0.000000  546.085613  0.000000
G  549  17431.052780  1.378873  N  -1  -1.000000  -1.000000  0.000000  0.000000  2861.488614  0.000000
G  551  17431.052780  1.378873  N  -1  -1.000000  -1.000000  0.000000  0.000000  3473.104501  0.000000
G  562  7208.330097  1.088688  N  -1  -1.000000  -1.000000  0.000000  0.000000  1550.883142  0.000000
G  568  7252.016946  1.010320  G  580  11664.388703  1.658831  0.000000  0.000000  1638.256840  0.000000
C  581  83702.521186  11.505779  A  581  9672.041885  1.375493  2060.565445  14332.623491  1856.691086  1836.000000
T  589  389354.400000  25.931994  C  590  56993.255763  1.073756  2396.984293  14332.623491  0.000000  60588.000000
T  598  226562.400000  4.241194  C  597  53317.359385  1.004501  1240.544503  13455.804171  0.000000  57038.400000
C  609  365330.141822  4.835646  T  606  204285.600000  2.716410  28910.994764  53958.111965  0.000000  39657.600000
T  617  772425.600000  6.958457  N  -1  -1.000000  -1.000000  4604.732984  20672.701647  87.373698  65280.000000
A  625  112237.738220  0.598322  C  624  55441.960044  0.295885  13688.041885  19290.025027  5395.325861  28519.200000
C  631  155905.219759  0.786802  G  632  62384.820477  0.308368  11648.502618  22864.749945  10899.868844  29416.800000
T  633  275155.200000  1.292601  C  638  94392.972119  0.411906  11312.083770  22392.616465  11577.015004  34843.200000
T  645  341985.600000  1.427835  N  -1  -1.000000  -1.000000  12804.942408  11837.060812  3494.947926  44716.800000
A  650  148150.450262  0.542693  C  649  58072.418002  0.221238  22792.376963  8633.297914  12123.100618  34394.400000
T  658  141453.600000  0.492731  N  -1  -1.000000  -1.000000  12910.073298  67.447640  30187.612710  25663.200000
G  668  726031.744748  2.479142  A  664  102839.036649  0.354614  13582.910995  0.000000  34949.479259  4039.200000
T  673  61444.800000  0.188179  A  672  22771.350785  0.064283  7653.528796  0.000000  34949.479259  9628.800000
T  682  29090.400000  0.093836  N  -1  -1.000000  -1.000000  1808.251309  337.238200  18304.789762  7956.000000
N  689  -1.000000  -1.000000  N  -1  -1.000000  -1.000000  9230.492147  67.447640  2468.306973  0.000000
A  698  227398.115183  0.822749  G  696  108146.794881  0.305296  33641.884817  24719.560044  19877.516328  897.600000
C  701  248915.515258  1.121821  G  706  79466.378464  0.233536  33410.596859  38917.288255  13936.104854  5997.600000
T  708  208243.200000  0.884061  A  714  169197.654450  0.521303  28175.078534  36354.277936  15727.265666  24888.000000
C  720  584298.904940  2.426623  T  717  100694.400000  0.310243  18839.455497  53958.111965  1747.473963  24153.600000
T  727  180662.400000  0.664930  N  -1  -1.000000  -1.000000  5256.544503  34769.258397  43.686849  33211.200000
A  732  20479.497382  0.080133  N  -1  -1.000000  -1.000000  5445.780105  9037.983754  0.000000  14932.800000
T  739  31987.200000  0.131742  A  740  25967.329843  0.084247  4836.020942  8768.193194  0.000000  8690.400000
C  746  165617.679912  0.714315  A  752  23759.581152  0.079924  1072.335079  21987.930626  0.000000  244.800000
T  752  71481.600000  0.406576  N  -1  -1.000000  -1.000000  4415.497382  18615.548628  0.000000  13464.000000
C  754  77261.271570  0.436955  A  767  20584.628272  0.081271  4205.235602  16963.081449  0.000000  12811.200000
G  765  42922.329214  0.236311  N  -1  -1.000000  -1.000000  3132.900524  5564.430296  9851.384466  448.800000
G  775  68566.509620  0.420171  C  776  33217.962678  0.177128  0.000000  4856.230077  11577.015004  0.000000
N  785  -1.000000  -1.000000  N  -1  -1.000000  -1.000000  0.000000  1079.162239  873.736981  0.000000
A  793  30530.010471  0.210331  N  -1  -1.000000  -1.000000  7611.476440  33.723820  0.000000  0.000000
A  800  50315.643979  0.395002  N  -1  -1.000000  -1.000000  10281.801047  1955.981559  1179.544925  0.000000
A  810  48654.575916  0.657651  G  813  11467.797882  0.086857  9020.230366  0.000000  1419.822595  4569.600000
T  813  45696.000000  0.751806  N  -1  -1.000000  -1.000000  5656.041885  0.000000  2774.114916  8486.400000
G  825  117757.901677  1.860218  N  -1  -1.000000  -1.000000  0.000000  944.266959  21756.050838  0.000000
C  834  27754.703842  0.386124  N  -1  -1.000000  -1.000000  0.000000  6643.592536  6378.279965  0.000000
G  837  72367.265490  1.245691  C  845  113109.692206  1.944043  63.078534  8599.574094  12319.691439  1672.800000
T  845  245208.000000  4.214454  A  849  64108.816754  0.855042  5025.256545  16794.462349  567.929038  39739.200000
T  857  1012003.200000  13.497462  C  854  112131.701427  1.495540  2565.193717  14703.585510  2861.488614  65280.000000
C  867  7183.173655  0.041790  N  -1  -1.000000  -1.000000  0.000000  4046.858397  371.338217  36352.800000
N  873  -1.000000  -1.000000  N  -1  -1.000000  -1.000000  8452.523560  303.514380  0.000000  11301.600000
A  874  50462.827225  0.304457  N  -1  -1.000000  -1.000000  9735.120419  1517.571899  0.000000  8527.200000
C  880  95505.858178  0.569367  N  -1  -1.000000  -1.000000  1682.094241  16018.814490  43.686849  2570.400000
T  891  105427.200000  0.612026  A  902  8032.000000  0.044622  147.183246  4586.439517  502.398764  17013.600000
C  893  27822.151482  0.156360  N  -1  -1.000000  -1.000000  609.759162  5227.192097  698.989585  16687.200000
G  904  106574.068314  0.605021  N  -1  -1.000000  -1.000000  1682.094241  0.000000  19790.142630  448.800000
G  915  97552.733981  0.557346  A  920  6602.219895  0.035868  63.078534  0.000000  18042.668667  0.000000
G  928  54608.561342  0.300029  C  930  9105.431394  0.048756  735.916230  1146.609879  8300.501324  0.000000
A  936  56875.811518  0.315565  N  -1  -1.000000  -1.000000  6665.298429  67.447640  3582.321624  0.000000
G  945  70313.983583  0.435646  N  -1  -1.000000  -1.000000  210.261780  0.000000  13302.645543  0.000000
G  957  109916.112268  1.634862  N  -1  -1.000000  -1.000000  0.000000  0.000000  20838.627008  1550.400000
T  960  16442.400000  0.212144  C  967  8532.126454  0.115137  0.000000  0.000000  15290.397176  3916.800000
A  973  82780.062827  1.117081  N  -1  -1.000000  -1.000000  13309.570681  910.543139  1965.908208  204.000000
G  979  72585.699735  0.996628  N  -1  -1.000000  -1.000000  5761.172775  3170.039078  13848.731156  2937.600000
T  983  37780.800000  0.543240  A  985  28133.026178  0.398806  4920.125654  9611.288694  7557.824890  7180.800000
C  991  243890.666081  3.457332  T  994  24316.800000  0.288542  3027.769634  37096.201976  458.711915  3223.200000
C  1001  151082.713502  1.792741  N  -1  -1.000000  -1.000000  0.000000  32374.867179  0.000000  6242.400000
T  1004  53448.000000  0.596334  N  -1  -1.000000  -1.000000  0.000000  25764.998463  0.000000  8649.600000
C  1011  66806.887377  0.746349  N  -1  -1.000000  -1.000000  273.340314  14534.966411  0.000000  1672.800000
T  1022  105345.600000  1.163979  N  -1  -1.000000  -1.000000  42.052356  101.171460  720.833010  17952.000000
C  1035  44751.509111  0.476040  G  1038  13717.670609  0.151961  9314.596859  5530.706476  1048.484378  0.000000
A  1036  44239.078534  0.505639  N  -1  -1.000000  -1.000000  10050.513089  5564.430296  1419.822595  734.400000
T  1041  69482.400000  0.769708  A  1054  6896.586387  0.077541  1534.910995  2866.524698  1900.377935  15055.200000
G  1054  58496.690909  0.657700  N  -1  -1.000000  -1.000000  1429.780105  0.000000  11271.207061  0.000000
G  1065  77347.566284  0.883645  N  -1  -1.000000  -1.000000  0.000000  0.000000  14831.685260  0.000000
G  1079  22061.858782  0.241142  N  -1  -1.000000  -1.000000  6686.324607  5193.468277  4193.937511  1836.000000
A  1080  34567.036649  0.498758  C  1080  30182.818880  0.427780  7779.685864  5834.220856  3997.346690  1917.600000
A  1090  54562.931937  0.946375  N  -1  -1.000000  -1.000000  12069.026178  809.371679  0.000000  2407.200000
A  1100  52838.785340  0.914701  C  1101  19526.091767  0.320921  11774.659686  3001.419978  1354.292321  122.400000
T  1108  84741.600000  1.503328  G  1107  15814.639365  0.259921  0.000000  134.895280  3451.261077  16524.000000
T  1119  34557.600000  0.636315  G  1113  15486.987996  0.247248  147.183246  640.752580  1179.544925  6772.800000
G  1124  19986.733451  0.375059  N  -1  -1.000000  -1.000000  0.000000  2832.800878  3778.912445  2121.600000
C  1131  39456.869374  0.775728  N  -1  -1.000000  -1.000000  21.026178  5631.877936  109.217123  0.000000
A  1137  57275.308901  1.196682  G  1139  33573.343513  0.653391  12300.314136  1551.295719  3647.851898  938.400000
C  1146  65188.144018  1.365493  T  1147  16564.800000  0.318233  0.000000  12208.022832  3429.417652  2815.200000
A  1159  84336.000000  1.812754  C  1158  14433.794951  0.277294  14423.958115  3203.762898  174.747396  0.000000
T  1167  37209.600000  0.705381  N  -1  -1.000000  -1.000000  294.366492  0.000000  13258.958694  7956.000000
G  1169  96919.274669  1.828136  N  -1  -1.000000  -1.000000  0.000000  0.000000  16819.436893  7874.400000
C  1181  27282.570362  0.476543  N  -1  -1.000000  -1.000000  84.104712  6238.906696  87.373698  0.000000
T  1191  17258.400000  0.315537  A  1186  7233.005236  0.132241  84.104712  7823.926235  0.000000  3998.400000
C  1194  87074.903183  1.816064  A  1196  5025.256545  0.091487  483.602094  13826.766191  0.000000  2244.000000
T  1204  83395.200000  1.567615  N  -1  -1.000000  -1.000000  1051.308901  2360.667398  0.000000  15177.600000
A  1206  8809.968586  0.147968  N  -1  -1.000000  -1.000000  1787.225131  1517.571899  0.000000  15300.000000
T  1215  66544.800000  1.178307  G  1220  11642.545278  0.189607  0.000000  0.000000  1419.822595  14076.000000
C  1224  16524.671789  0.287877  A  1228  11900.816754  0.207589  126.157068  3271.210538  3167.296558  0.000000
G  1228  29510.466549  0.561724  N  -1  -1.000000  -1.000000  2670.324607  1416.400439  6684.087908  0.000000
A  1241  65244.230366  1.386612  N  -1  -1.000000  -1.000000  12363.392670  0.000000  0.000000  0.000000
G  1249  46832.302207  0.939343  N  -1  -1.000000  -1.000000  2102.617801  0.000000  8977.647485  1509.600000
T  1250  8731.200000  0.194685  N  -1  -1.000000  -1.000000  1808.251309  0.000000  8955.804060  1795.200000
A  1263  95017.298429  2.210084  T  1264  17544.000000  0.345568  17661.989529  0.000000  1463.509444  2244.000000
A  1273  39844.607330  0.784829  G  1273  8606.309267  0.186909  10534.115183  303.514380  2883.332039  0.000000
C  1280  110141.996048  2.392027  T  1280  9506.400000  0.195122  3595.476440  16828.186169  5111.361342  2284.800000
G  1280  38204.149515  0.784155  T  1289  5956.800000  0.115309  3595.476440  16828.186169  5111.361342  2284.800000
A  1290  56602.471204  1.095682  C  1293  10386.936553  0.205010  12552.628272  1045.438419  0.000000  1183.200000
T  1301  16646.400000  0.328556  A  1303  4772.942408  0.088556  1177.465969  0.000000  11489.641306  3468.000000
G  1302  61707.674316  1.217654  G  1315  12887.620477  0.247027  1513.884817  0.000000  12341.534863  3427.200000
T  1314  47980.800000  0.890228  G  1323  5897.724625  0.113046  1408.753927  0.000000  1878.534510  9220.800000
C  1325  26675.541603  0.511311  A  1324  21215.413613  0.406652  4583.706806  3574.724918  917.423831  816.000000
T  1333  25867.200000  0.515743  C  1337  6711.040176  0.149376  0.000000  1146.609879  4193.937511  4773.600000
G  1335  25600.493557  0.493562  A  1341  13099.308901  0.291567  0.000000  1247.781339  5810.350927  4814.400000
G  1347  77762.591350  1.730860  C  1348  16086.262130  0.330184  0.000000  3035.143798  17037.871139  2121.600000
G  1359  73874.461783  1.516340  C  1357  26270.855763  0.539232  609.759162  5362.087377  14329.286496  9343.200000
T  1361  64749.600000  1.435939  C  1367  20908.768386  0.437909  63.078534  3709.620198  13193.428420  11424.000000
T  1370  48225.600000  1.010030  N  -1  -1.000000  -1.000000  0.000000  2933.972338  11314.893910  9873.600000
G  1371  59741.766108  1.273566  T  1378  28682.400000  0.559999  0.000000  2461.838858  13193.428420  9914.400000
C  1381  69302.450055  1.353073  T  1385  8608.800000  0.165623  1030.282723  12983.670692  0.000000  5385.600000
A  1393  53574.701571  1.030718  C  1395  18008.519868  0.342774  10239.748691  2900.248518  240.277670  0.000000
T  1403  82048.800000  1.561721  G  1404  13433.706090  0.231317  883.099476  2360.667398  2621.210944  17707.200000
C  1407  33217.962678  0.571986  T  1413  6936.000000  0.117939  168.209424  5530.706476  2053.281906  9547.200000
A  1416  51177.717277  0.870224  C  1419  16153.709769  0.263228  8536.628272  1652.467179  0.000000  1101.600000
G  1427  40869.047308  0.665971  N  -1  -1.000000  -1.000000  0.000000  708.200220  7972.849956  5508.000000
T  1428  30273.600000  0.524871  N  -1  -1.000000  -1.000000  0.000000  438.409660  7885.476258  5997.600000
A  1439  68923.811518  1.292690  C  1440  9206.602854  0.171331  12868.020942  1618.743359  1441.666019  1632.000000
G  1448  77434.939982  1.441038  T  1448  8935.200000  0.157708  84.104712  775.647859  12494.438835  1958.400000
C  1451  9274.050494  0.163689  T  1458  5834.400000  0.113048  1198.492147  3170.039078  10899.868844  1428.000000
C  1459  52777.778266  1.022633  N  -1  -1.000000  -1.000000  0.000000  11128.860593  982.954104  1305.600000
N  1470  -1.000000  -1.000000  N  -1  -1.000000  -1.000000  9125.361257  303.514380  0.000000  0.000000
A  1472  61081.047120  1.222667  C  1482  4991.125357  0.098429  11963.895288  0.000000  0.000000  40.800000
G  1482  46002.252074  0.907201  T  1483  24888.000000  0.528370  0.000000  1247.781339  8475.248720  4977.600000
C  1492  28462.904061  0.604267  T  1490  15381.600000  0.326550  0.000000  5092.296817  2446.463548  3223.200000
A  1500  16064.000000  0.344516  C  1498  8734.469374  0.187323  3784.712042  2394.391218  698.989585  81.600000
G  1507  71078.503442  1.648528  T  1507  17095.200000  0.351624  0.000000  0.000000  11664.388703  2856.000000
A  1517  69176.125654  1.499354  N  -1  -1.000000  -1.000000  13772.146597  0.000000  3014.392586  0.000000
C  1526  69437.345335  1.387982  G  1521  38990.512798  0.757854  1808.251309  11432.374973  4172.094086  3141.600000
T  1534  15218.400000  0.303888  A  1528  12931.099476  0.233561  1408.753927  1348.952799  2752.271492  3427.200000
G  1539  52380.532039  1.194342  T  1541  3264.000000  0.060770  126.157068  370.962020  11445.954457  1999.200000
A  1545  16736.837696  0.347469  C  1548  4013.134577  0.084237  3868.816754  67.447640  2206.185878  81.600000
G  1551  109872.425419  2.465509  C  1555  13354.632711  0.231447  210.261780  1517.571899  18173.729214  367.200000
T  1563  26193.600000  0.529774  A  1559  7148.900524  0.123896  462.575916  2495.562678  1660.100265  6160.800000
C  1570  68155.840176  1.436007  G  1566  19047.466196  0.346052  0.000000  7115.726015  3036.236011  2325.600000
T  1574  54304.800000  1.055869  A  1580  18376.879581  0.324795  357.445026  5598.154116  1813.004237  11832.000000
C  1582  30014.199780  0.543190  N  -1  -1.000000  -1.000000  3238.031414  6576.144896  567.929038  367.200000
G  1588  72301.735216  1.413551  T  1589  36230.400000  0.637215  1219.518325  2596.734138  16622.846072  4406.400000
G  1598  45827.504678  0.890519  N  -1  -1.000000  -1.000000  63.078534  1112.886059  10594.060900  1183.200000
T  1607  30681.600000  0.624872  N  -1  -1.000000  -1.000000  0.000000  5598.154116  43.686849  6038.400000
C  1609  47820.376729  0.944191  A  1613  14508.062827  0.289057  820.020942  6205.182876  0.000000  4977.600000
G  1622  69636.837423  1.387440  C  1621  16457.224149  0.327892  0.000000  4181.753677  13630.296911  0.000000
A  1631  85492.439791  1.540935  C  1629  9746.183974  0.175667  13919.329843  1652.467179  393.181642  0.000000
T  1642  97063.200000  1.829900  G  1640  8234.971050  0.155251  1282.596859  876.819319  1463.509444  15952.800000
A  1646  18713.298429  0.311215  C  1650  7149.449835  0.129553  3574.450262  1652.467179  65.530274  10118.400000
G  1656  70161.079612  1.271366  A  1658  18250.722513  0.321478  2670.324607  1045.438419  11686.232127  1917.600000
C  1662  28395.456422  0.500173  T  1660  19339.200000  0.340651  1745.172775  5260.915917  3778.912445  4243.200000
T  1666  20440.800000  0.361085  C  1674  6947.106915  0.135096  63.078534  3372.381998  1201.388350  4488.000000
A  1676  25399.623037  0.493933  T  1678  15626.400000  0.301938  2418.010471  1247.781339  7339.390644  2407.200000
G  1678  54411.970521  1.101892  C  1690  6373.801976  0.123157  2291.853403  539.581120  10703.278023  3712.800000
G  1690  66120.046072  1.277595  A  1695  23444.188482  0.437526  630.785340  1450.124259  12800.246778  734.400000
G  1702  47203.640424  0.880937  T  1703  7588.800000  0.147814  21.026178  67.447640  9370.829126  1509.600000
C  1708  14029.109111  0.273258  A  1707  8473.549738  0.165047  1724.146597  3170.039078  1179.544925  326.400000
T  1715  51408.000000  1.163240  G  1717  8300.501324  0.173173  630.785340  1180.333699  1114.014651  7588.800000
A  1722  38961.507853  0.983174  G  1728  5570.073257  0.132238  7548.397906  0.000000  109.217123  1020.000000
A  1734  33452.649215  0.803125  T  1733  8364.000000  0.198568  9041.256545  1011.714599  2249.872727  1958.400000
G  1737  13914.261430  0.366336  T  1743  21338.400000  0.520586  5466.806283  843.095499  3473.104501  693.600000
C  1743  58578.275302  1.603384  G  1744  18632.441130  0.454570  651.811518  11027.689133  3626.008473  4161.600000
T  1754  11220.000000  0.278081  N  -1  -1.000000  -1.000000  0.000000  0.000000  3123.609709  2203.200000
G  1758  45478.009885  1.168201  N  -1  -1.000000  -1.000000  0.000000  0.000000  7579.668314  775.200000
G  1769  60440.755693  1.589018  C  1770  32678.381559  0.695329  820.020942  3979.410757  12778.403354  2284.800000
N  1775  -1.000000  -1.000000  N  -1  -1.000000  -1.000000  0.000000  1821.086279  2337.246425  775.200000
T  1783  14688.000000  0.392008  G  1787  14045.321977  0.355263  5172.439791  1011.714599  742.676434  2570.400000
A  1785  31223.874346  0.912524  G  1794  4456.058605  0.113855  7190.952880  1045.438419  2118.812180  2203.200000
C  1791  43233.937212  1.203064  T  1796  4365.600000  0.111544  1051.308901  8430.954995  2009.595057  0.000000
A  1803  28112.000000  0.800475  C  1808  11634.717892  0.316088  6560.167539  539.581120  0.000000  856.800000
G  1813  19244.057017  0.565433  T  1812  17462.400000  0.474413  3553.424084  640.752580  3669.695322  4610.400000
A  1814  20016.921466  0.613765  T  1819  15259.200000  0.455592  3910.869110  303.514380  3953.659841  4569.600000
G  1826  34337.863372  1.033539  T  1827  6120.000000  0.172222  0.000000  0.000000  5832.194351  1836.000000
G  1837  15792.795940  0.512761  C  1838  14164.004391  0.418387  13267.518325  2731.629418  3342.043954  2162.400000
A  1838  71446.952880  2.285804  N  -1  -1.000000  -1.000000  15706.554974  3271.210538  3254.670256  1876.800000
T  1848  63729.600000  1.882499  C  1849  26405.751043  0.772489  0.000000  3507.277278  1201.388350  14239.200000
A  1859  12447.497382  0.364147  C  1860  9746.183974  0.285120  2922.638743  2428.115038  0.000000  0.000000
A  1868  36059.895288  1.061880  C  1869  8194.888255  0.225631  7884.816754  2360.667398  1485.352868  1264.800000
C  1875  22932.197585  0.665818  G  1875  5482.699559  0.154483  147.183246  4822.506257  1157.701500  1305.600000
A  1881  31265.926702  0.964641  T  1882  18890.400000  0.550838  7211.979058  910.543139  0.000000  3876.000000
C  1890  71831.736553  2.194852  A  1895  3973.947644  0.102777  0.000000  11904.508452  43.686849  367.200000
T  1896  23541.600000  0.619742  G  1896  5941.411474  0.153660  841.047120  3001.419978  1288.762048  4488.000000
G  1905  27741.149162  0.723583  T  1908  2244.000000  0.056286  0.000000  0.000000  4958.457370  0.000000
A  1916  65917.068063  1.749441  G  1912  8278.657899  0.207651  13057.256545  640.752580  1092.171227  1264.800000
T  1925  61200.000000  1.433545  G  1924  17190.775110  0.399544  777.968586  2832.800878  3320.200530  7915.200000
C  1927  19863.329967  0.476720  A  1936  3658.554974  0.086270  1429.780105  3709.620198  2402.776699  8364.000000
G  1939  29663.370521  0.795690  T  1940  15789.600000  0.404844  820.020942  775.647859  5701.133804  2284.800000
C  1947  51900.958946  1.330738  A  1945  16926.073298  0.433983  2775.455497  11668.441712  742.676434  897.600000
T  1951  15300.000000  0.376980  T  1959  14402.400000  0.361664  0.000000  5227.192097  2861.488614  3549.600000
A  1961  62952.376963  1.580824  G  1966  34905.792410  0.811928  8137.130890  0.000000  939.267255  3631.200000
C  1969  58207.313282  1.353937  N  -1  -1.000000  -1.000000  1282.596859  11128.860593  5482.699559  3631.200000
A  1981  13540.858639  0.325277  G  1983  9895.071315  0.227119  2838.534031  5631.877936  1616.413416  0.000000
C  1983  42930.422832  1.056654  T  1988  9792.000000  0.224754  2270.827225  8633.297914  2249.872727  367.200000
C  1995  51428.825467  1.220209  G  1995  11577.015004  0.252022  756.942408  10150.869813  2228.029303  367.200000
T  1999  16197.600000  0.397988  G  2006  2184.342454  0.053153  0.000000  4451.544237  1092.171227  3386.400000
A  2006  62510.827225  1.726890  G  2015  18981.935922  0.417588  14318.827225  67.447640  480.555340  938.400000
C  2014  63468.229199  1.568540  T  2017  9261.600000  0.203748  231.287958  12713.880132  3407.574228  1917.600000
A  2026  12510.575916  0.285345  T  2026  2937.600000  0.064625  2733.403141  0.000000  1157.701500  1428.000000
G  2032  50873.335746  1.274871  T  2034  29131.200000  0.612295  1198.492147  0.000000  8475.248720  4284.000000
A  2042  56686.575916  1.304278  C  2045  23505.502525  0.489131  12405.445026  2495.562678  589.772462  489.600000
G  2051  47487.604943  1.108605  T  2051  22807.200000  0.444807  0.000000  1483.848079  9239.768579  4406.400000
C  2056  8161.164435  0.195414  N  -1  -1.000000  -1.000000  0.000000  1753.638639  2293.559576  979.200000
T  2065  65851.200000  1.597341  G  2065  14110.852251  0.275203  1787.225131  0.000000  3298.357105  11260.800000
C  2073  14467.518771  0.332452  A  2073  6623.246073  0.128446  1745.172775  3439.829638  5089.517917  163.200000
G  2076  63018.279788  1.582520  A  2083  6833.507853  0.138895  1114.387435  1787.362459  14110.852251  938.400000
G  2088  52620.809709  1.182396  T  2088  21297.600000  0.431840  84.104712  0.000000  12013.883495  5630.400000
T  2101  17584.800000  0.404113  A  2097  16337.340314  0.331263  1177.465969  843.095499  9327.142277  4039.200000
G  2102  53953.258605  1.386040  C  2105  11668.441712  0.219770  462.575916  1585.019539  10222.722683  3835.200000
A  2112  15496.293194  0.359789  C  2113  10252.041273  0.211852  1913.382199  2293.219759  0.000000  3753.600000
T  2114  23786.400000  0.601688  N  -1  -1.000000  -1.000000  1850.303665  2765.353238  742.676434  4773.600000
T  2127  41452.800000  1.143755  G  2129  10921.712268  0.251177  1282.596859  1146.609879  1485.352868  9343.200000
T  2138  37862.400000  1.062379  N  -1  -1.000000  -1.000000  0.000000  337.238200  1681.943689  7874.400000
T  2149  41575.200000  1.076816  G  2149  10004.288438  0.240489  946.178010  0.000000  1987.751633  11138.400000
A  2156  17556.858639  0.485240  N  -1  -1.000000  -1.000000  2649.298429  0.000000  611.615887  163.200000
G  2161  58889.872551  1.613832  N  -1  -1.000000  -1.000000  1177.465969  0.000000  12974.994175  2162.400000
T  2164  19624.800000  0.543957  T  2173  7956.000000  0.219282  273.340314  674.476400  9523.733098  3794.400000
G  2174  28527.512445  0.870318  C  2176  14669.861690  0.433089  2502.115183  2529.286498  4106.563813  1876.800000
A  2185  57927.120419  1.710150  T  2183  20277.600000  0.598642  11185.926702  2596.734138  0.000000  4324.800000
T  2195  63199.200000  1.844159  A  2197  7190.952880  0.184193  1051.308901  1753.638639  0.000000  12240.000000
C  2199  16288.605049  0.417226  N  -1  -1.000000  -1.000000  1387.727749  3608.448738  0.000000  5344.800000
T  2207  26683.200000  0.696863  A  2212  9167.413613  0.249023  0.000000  1450.124259  0.000000  5752.800000
T  2216  13708.800000  0.372385  C  2221  5092.296817  0.145239  777.968586  0.000000  1529.039718  3468.000000
G  2220  48208.437952  1.401485  T  2224  14076.000000  0.401466  315.392670  1315.228979  10725.121447  2366.400000
A  2232  60471.287958  1.724723  C  2231  19559.815587  0.557871  11438.240838  3675.896378  2075.125331  1224.000000
T  2235  14932.800000  0.379459  C  2241  2495.562678  0.071389  8095.078534  1551.295719  1026.640953  3223.200000
G  2244  50545.684378  1.445932  A  2248  15307.057592  0.402295  1219.518325  202.342920  9327.142277  1672.800000
G  2256  69986.332215  1.839361  T  2259  7099.200000  0.187365  0.000000  2933.972338  13215.271845  448.800000
C  2257  14872.204610  0.352462  C  2264  12646.432492  0.333769  147.183246  3304.934358  13630.296911  816.000000
A  2270  48402.261780  1.277453  C  2274  7587.859495  0.208400  8873.047120  775.647859  873.736981  0.000000
T  2278  22399.200000  0.615194  A  2282  10849.507853  0.275027  126.157068  1585.019539  8060.223654  4284.000000
G  2280  50960.709444  1.376534  C  2286  6947.106915  0.176104  1408.753927  1551.295719  9873.227891  4120.800000
A  2293  72266.973822  1.831919  C  2298  9274.050494  0.204704  13540.858639  33.723820  0.000000  0.000000
T  2302  75235.200000  1.660653  G  2305  16033.073610  0.333971  1324.649215  1011.714599  982.954104  12484.800000
A  2311  27228.900524  0.567183  T  2315  16524.000000  0.369804  5992.460733  269.790560  240.277670  163.200000
C  2322  85017.750165  1.902686  G  2319  28440.138747  0.636485  357.445026  13590.699451  4521.588879  0.000000
C  2329  11230.032053  0.217251  N  -1  -1.000000  -1.000000  946.178010  6205.182876  0.000000  285.600000
T  2337  63607.200000  1.331810  A  2334  26072.460733  0.504385  3406.240838  2799.077058  152.903972  10852.800000
T  2348  42636.000000  0.904799  G  2345  31978.773522  0.603398  2291.853403  2057.153019  3407.574228  9220.800000
C  2354  15816.471570  0.316973  N  -1  -1.000000  -1.000000  777.968586  3507.277278  917.423831  1509.600000
G  2363  51616.012180  1.106694  T  2361  13668.000000  0.271931  2607.246073  876.819319  11598.858429  2162.400000
T  2373  21828.000000  0.440422  C  2371  17064.252909  0.316373  6328.879581  3203.762898  851.893557  5140.800000
A  2375  52439.287958  1.124143  G  2378  18173.729214  0.334792  8641.759162  1854.810099  1616.413416  3998.400000
C  2382  32037.628979  0.717279  G  2390  8278.657899  0.158240  735.916230  6171.459056  1376.135746  8200.800000
T  2384  71522.400000  1.772738  T  2397  16687.200000  0.318964  273.340314  5530.706476  567.929038  10200.000000
C  2398  31734.114599  0.708745  T  2404  6895.200000  0.143749  0.000000  6609.868716  1266.918623  3835.200000
C  2409  41884.984413  1.061812  A  2411  6139.643979  0.124203  1597.989529  8464.678814  1703.787114  81.600000
C  2421  49000.710428  1.152627  N  -1  -1.000000  -1.000000  21.026178  8093.716795  3866.286143  0.000000
G  2421  19200.370168  0.467714  N  -1  -1.000000  -1.000000  21.026178  8093.716795  3866.286143  0.000000
A  2432  43734.450262  1.129856  T  2440  12729.600000  0.306738  9566.910995  977.990779  0.000000  0.000000
A  2441  46867.350785  1.129339  T  2448  15300.000000  0.372943  8431.497382  303.514380  1572.726567  2978.400000
C  2453  64311.324698  1.567616  G  2452  19593.551809  0.477600  1219.518325  12106.851372  3210.983407  2652.000000
C  2463  19964.501427  0.440978  A  2465  7422.240838  0.176611  1051.308901  4822.506257  0.000000  3182.400000
T  2467  56304.000000  1.339749  C  2475  14838.480790  0.333805  1555.937173  1416.400439  0.000000  12484.800000
T  2479  33374.400000  0.750789  G  2481  18042.668667  0.443988  588.732984  1686.190999  2948.862312  7017.600000
A  2486  18608.167539  0.457905  C  2488  8363.507355  0.212676  3595.476440  1450.124259  1179.544925  367.200000
G  2492  48339.498500  1.229230  T  2494  28519.200000  0.713505  252.314136  1517.571899  10987.242542  3264.000000
C  2506  13894.213831  0.347612  G  2507  9414.515975  0.235536  1114.387435  3338.658178  1878.534510  2733.600000
T  2509  28070.400000  0.769899  G  2513  9480.046249  0.250281  756.942408  1821.086279  1944.064784  5344.800000
A  2519  46509.905759  1.245351  C  2516  31970.181339  0.844040  10407.958115  5496.982656  371.338217  0.000000
A  2529  49684.858639  1.320550  G  2529  7907.319682  0.191909  11227.979058  2124.600659  1791.160812  693.600000
C  2533  33622.648518  0.886998  G  2538  23525.368226  0.589918  4058.052356  5429.535016  1441.666019  1876.800000
T  2539  33048.000000  0.948639  A  2545  7506.345550  0.204239  399.497382  1652.467179  5286.108738  6487.200000
G  2552  73612.340688  2.036550  A  2557  31244.900524  0.741850  1135.413613  5867.944676  13914.261430  1183.200000
C  2563  46673.766850  1.232264  N  -1  -1.000000  -1.000000  1766.198953  7655.307135  458.711915  3794.400000
T  2566  41697.600000  1.063541  A  2569  9672.041885  0.230359  567.706806  6407.525796  0.000000  4773.600000
C  2576  66166.134797  1.593776  T  2579  12892.800000  0.275825  0.000000  12713.880132  0.000000  1591.200000
A  2586  48570.471204  1.121772  T  2587  18033.600000  0.385616  9251.518325  1989.705379  808.206708  3427.200000
C  2590  35376.287157  0.756459  T  2599  11138.400000  0.235021  4625.759162  5699.325576  1245.075199  3060.000000
A  2597  45479.623037  0.957542  A  2606  20878.994764  0.440548  10407.958115  2023.429199  1288.762048  1958.400000
T  2610  32762.400000  0.691289  G  2612  4259.467785  0.093203  2333.905759  3810.791658  961.110680  6732.000000
G  2622  49191.392056  1.076376  A  2625  28343.287958  0.599758  2312.879581  3271.210538  9676.637070  2325.600000
C  2625  38816.116795  0.821369  C  2634  15715.300110  0.328533  5592.963351  4215.477497  6618.557635  1999.200000
T  2641  9465.600000  0.197882  A  2636  5361.675393  0.112088  0.000000  708.200220  0.000000  1958.400000
C  2646  45055.023491  1.087762  A  2646  16926.073298  0.353845  3826.764398  9543.841054  0.000000  163.200000
A  2657  27670.450262  0.670668  G  2652  7951.006531  0.176772  4899.099476  1854.810099  415.025066  2203.200000
T  2663  44553.600000  1.117883  C  2663  17030.529089  0.395336  1177.465969  3574.724918  2031.438482  4936.800000
A  2671  55551.162304  1.473736  N  -1  -1.000000  -1.000000  9272.544503  3203.762898  1048.484378  938.400000
G  2681  45587.227008  1.187410  C  2686  40165.069594  0.956210  1261.570681  1854.810099  8606.309267  4161.600000
A  2691  12573.654450  0.319021  T  2692  5548.800000  0.139683  2775.455497  4586.439517  1419.822595  1713.600000
G  2701  25775.240953  0.713548  T  2701  17544.000000  0.464696  2649.298429  1045.438419  5198.735040  3753.600000
C  2711  23640.397805  0.667356  A  2709  10912.586387  0.289047  2375.958115  4721.334797  1681.943689  1224.000000
T  2717  30600.000000  0.930973  G  2715  25163.625066  0.683023  3238.031414  1214.057519  4936.613945  6609.600000
G  2723  14678.781289  0.458036  T  2727  13423.200000  0.383713  0.000000  3541.001098  3953.659841  1468.800000
G  2733  18501.380583  0.568075  A  2734  17535.832461  0.532180  3448.293194  236.066740  4041.033539  1632.000000
T  2745  26601.600000  0.889293  A  2741  13309.570681  0.403921  1640.041885  539.581120  4368.684907  4936.800000
G  2746  25644.180406  0.860361  A  2752  22455.958115  0.726661  1261.570681  236.066740  4761.866549  4773.600000
G  2761  23809.332745  0.852911  T  2762  5916.000000  0.205213  4331.392670  67.447640  4390.528332  1754.400000
A  2765  59398.952880  2.400813  C  2767  9813.631614  0.335930  9545.884817  1686.190999  3101.766284  693.600000
A  2779  50546.931937  1.935007  T  2780  28968.000000  0.975049  7401.214660  809.371679  895.580406  4610.400000
G  2788  67976.737158  2.271974  T  2789  14198.400000  0.402796  672.837696  1989.705379  15465.144572  2611.200000
G  2799  18435.850309  0.540010  A  2799  17661.989529  0.501055  3889.842932  1821.086279  3626.008473  1591.200000
T  2805  19339.200000  0.575240  A  2811  16484.523560  0.476349  651.811518  1787.362459  1397.979170  4284.000000
T  2818  24276.000000  0.747108  C  2814  9037.983754  0.261168  3637.528796  910.543139  1529.039718  4692.000000
A  2821  27880.712042  0.833429  G  2824  20074.107149  0.583590  5025.256545  0.000000  2206.185878  3019.200000
G  2832  25119.938217  0.730423  T  2830  22440.000000  0.652371  1997.486911  1214.057519  5788.507502  3835.200000
A  2838  25525.780105  0.745435  T  2844  36924.000000  1.056424  5529.884817  0.000000  851.893557  1224.000000
G  2846  45434.323036  1.327288  A  2846  12216.209424  0.349515  3259.057592  977.990779  7448.607767  6732.000000
T  2859  25500.000000  0.700676  A  2858  20521.549738  0.555674  3973.947644  0.000000  4128.407237  4814.400000
G  2863  62472.194175  1.892893  N  -1  -1.000000  -1.000000  777.968586  0.000000  14132.695675  3060.000000
A  2869  16274.261780  0.475910  T  2871  13912.800000  0.341024  3784.712042  910.543139  961.110680  1876.800000
A  2880  23065.717277  0.794662  T  2877  8445.600000  0.207014  3616.502618  0.000000  589.772462  1468.800000
T  2889  47450.400000  1.609098  C  2886  9813.631614  0.264064  3658.554974  1618.743359  87.373698  9343.200000
A  2892  23822.659686  0.737545  T  2901  29702.400000  0.915644  5172.439791  269.790560  1179.544925  6201.600000
A  2904  35828.607330  1.110806  G  2902  16819.436893  0.518498  5824.251309  134.895280  3363.887379  3712.800000
T  2913  45940.800000  1.390065  G  2913  8344.188173  0.244786  672.837696  0.000000  2271.716152  8976.000000
A  2918  36101.947644  1.027624  N  -1  -1.000000  -1.000000  6476.062827  0.000000  895.580406  2570.400000
G  2925  48885.584113  1.350838  T  2933  20808.000000  0.527414  4793.968586  0.000000  8278.657899  0.000000
G  2936  42572.834422  1.165287  A  2937  22981.612565  0.558381  4878.073298  1450.124259  7841.789409  3223.200000
T  2949  10159.200000  0.265659  N  -1  -1.000000  -1.000000  63.078534  67.447640  1529.039718  2325.600000
A  2957  36270.157068  1.098756  G  2954  9611.106796  0.255410  5298.596859  1888.533919  1616.413416  40.800000
T  2965  29620.800000  0.846072  C  2963  10049.698353  0.287053  988.230366  1416.400439  196.590821  6854.400000
A  2973  45311.413613  1.270462  C  2976  12106.851372  0.341505  7716.607330  1450.124259  589.772462  1958.400000
T  2982  29947.200000  0.844740  G  2982  19811.986055  0.558848  4142.157068  337.238200  3844.442718  6772.800000
A  2992  24495.497382  0.679226  N  -1  -1.000000  -1.000000  5172.439791  0.000000  2031.438482  0.000000
G  2998  35058.696381  1.003669  A  3003  15853.738220  0.468457  2291.853403  438.409660  5722.977229  1836.000000
G  3010  64307.041836  1.900195  C  3013  8565.850274  0.233638  147.183246  910.543139  11686.232127  734.400000
T  3017  19502.400000  0.531939  N  -1  -1.000000  -1.000000  2754.429319  438.409660  4521.588879  3876.000000
A  3019  17178.387435  0.509374  A  3029  13477.780105  0.432185  3826.764398  0.000000  2621.210944  3672.000000
G  3034  21297.338923  0.682934  A  3038  7527.371728  0.233053  1555.937173  944.266959  4871.083672  1591.200000
G  3048  16535.472374  0.511952  T  3043  9139.200000  0.282956  3259.057592  0.000000  3538.634775  1672.800000
A  3051  34146.513089  1.126003  T  3053  24153.600000  0.784766  3973.947644  168.619100  2927.018888  3345.600000
C  3064  16794.462349  0.545665  A  3066  7127.874346  0.231589  1198.492147  3574.724918  0.000000  0.000000
T  3074  65851.200000  2.358035  C  3075  3406.105818  0.103743  1450.806283  640.752580  65.530274  12648.000000
A  3079  16673.759162  0.529045  T  3086  16156.800000  0.512837  3532.397906  236.066740  0.000000  3427.200000
A  3088  22645.193717  0.736800  G  3095  15705.422242  0.501455  4878.073298  0.000000  1070.327802  3631.200000
A  3099  24411.392670  0.827696  T  3099  16768.800000  0.554249  3763.685864  0.000000  1441.666019  4447.200000
A  3111  17493.780105  0.685933  T  3110  11832.000000  0.391076  3826.764398  0.000000  393.181642  2040.000000
A  3120  28427.392670  1.123490  G  3116  12974.994175  0.507358  5950.408377  33.723820  1485.352868  3794.400000
T  3122  25255.200000  0.955635  G  3128  8649.996117  0.317154  5866.303665  0.000000  589.772462  4855.200000
T  3132  29824.800000  1.111893  A  3133  20101.026178  0.714663  4142.157068  0.000000  502.398764  6976.800000
T  3143  20685.600000  0.734773  G  3143  7252.016946  0.257835  3763.685864  539.581120  1638.256840  4651.200000
A  3154  41001.047120  1.529532  T  3152  38392.800000  1.345153  6181.696335  0.000000  3975.503266  7833.600000
T  3160  24316.800000  0.832000  N  -1  -1.000000  -1.000000  1997.486911  0.000000  3713.382171  6079.200000
T  3175  60832.800000  2.426179  G  3171  26670.821359  0.912539  2270.827225  0.000000  2511.993822  7140.000000
A  3181  5277.570681  0.178965  G  3180  2402.776699  0.083647  1471.832461  0.000000  633.459312  3223.200000
A  3192  26072.460733  0.939459  C  3193  741.924040  0.025010  5782.198953  337.238200  524.242189  5712.000000
T  3196  81967.200000  2.935920  G  3197  20445.445366  0.574354  3259.057592  1854.810099  4412.371756  7099.200000
A  3211  17725.068063  0.515772  T  3209  16238.400000  0.456170  3132.900524  337.238200  0.000000  3672.000000
C  3218  28564.075521  0.857887  N  -1  -1.000000  -1.000000  231.287958  4114.306037  0.000000  4732.800000
T  3219  27091.200000  0.805645  N  -1  -1.000000  -1.000000  42.052356  4215.477497  0.000000  4936.800000
T  3231  33007.200000  0.989621  C  3232  19660.987047  0.525270  1366.701571  3406.105818  0.000000  7303.200000
T  3241  32272.800000  0.933130  C  3245  7452.964215  0.195452  1114.387435  708.200220  327.651368  6691.200000
T  3249  36679.200000  1.087993  A  3252  13835.225131  0.356418  1724.146597  2057.153019  0.000000  6772.800000
C  3261  20638.977827  0.590546  A  3263  23486.240838  0.605116  3847.790576  4822.506257  3866.286143  2162.400000
G  3263  29772.587643  0.962593  T  3265  21542.400000  0.571569  5424.753927  3979.410757  4761.866549  3508.800000
T  3274  21828.000000  0.653943  C  3280  11769.613172  0.348322  2312.879581  1854.810099  240.277670  5059.200000
G  3282  39471.068138  1.197740  A  3283  31097.717277  0.885235  5908.356021  2124.600659  6421.966814  1795.200000
T  3286  34720.800000  1.209572  A  3299  16190.157068  0.530574  4941.151832  640.752580  4237.624360  7956.000000
T  3294  29661.600000  0.975563  G  3300  13783.200883  0.451694  273.340314  438.409660  2752.271492  6324.000000
T  3304  30844.800000  1.010830  G  3309  19943.046602  0.645619  1366.701571  101.171460  1900.377935  6568.800000
T  3317  25132.800000  0.813630  G  3318  18697.971403  0.621146  3679.581152  741.924040  3079.922860  4692.000000
T  3327  31293.600000  1.039576  A  3328  30088.460733  1.002800  4941.151832  1146.609879  2337.246425  6936.000000
A  3339  32779.811518  1.092502  T  3339  27009.600000  0.912040  6959.664921  1719.914819  1507.196293  5181.600000
T  3349  21664.800000  0.731563  A  3344  15769.633508  0.532497  1282.596859  1787.362459  589.772462  4569.600000
A  3357  22687.246073  0.763444  C  3352  11432.374973  0.386040  4205.235602  337.238200  764.519859  4324.800000
T  3363  21664.800000  0.746844  G  3364  19178.526743  0.645370  1955.434555  1618.743359  4062.876964  4406.400000
G  3374  33136.475022  1.142947  A  3369  28175.078534  0.948110  3259.057592  2057.153019  5482.699559  4896.000000
C  3382  11567.270252  0.407892  N  -1  -1.000000  -1.000000  2165.696335  1719.914819  546.085613  1224.000000
T  3388  21787.200000  0.836575  G  3387  18610.597705  0.619249  3637.528796  1483.848079  4259.467785  4569.600000
T  3396  24643.200000  0.975741  C  3403  24955.626784  0.849533  651.811518  1585.019539  2293.559576  4569.600000
A  3403  29878.198953  1.212800  T  3409  20114.400000  0.684729  5277.570681  5766.773216  109.217123  1224.000000
T  3420  21991.200000  0.875785  C  3417  7486.688035  0.254860  714.890052  3777.067838  1944.064784  5181.600000
G  3425  34228.646249  1.415576  C  3423  26540.646323  0.903490  3132.900524  4451.544237  4303.154634  734.400000
C  3433  25562.655543  1.050884  A  3434  20921.047120  0.723496  4373.445026  5665.601756  1376.135746  2611.200000
T  3446  24316.800000  0.983901  A  3442  6959.664921  0.240681  1682.094241  33.723820  5220.578464  5467.200000
G  3447  29313.875728  1.178322  T  3457  22562.400000  0.786642  1682.094241  0.000000  5832.194351  5181.600000
A  3460  38288.670157  1.493169  G  3458  23831.176169  0.830878  6286.827225  1585.019539  5023.987643  3590.400000
T  3469  33252.000000  1.271209  G  3471  26889.255605  0.913711  252.314136  472.133480  3473.104501  6120.000000
A  3476  31707.476440  1.119367  N  -1  -1.000000  -1.000000  6055.539267  1652.467179  873.736981  1999.200000
T  3482  41942.400000  1.430589  G  3485  27347.967520  0.873361  1640.041885  1112.886059  3232.826831  6854.400000
T  3493  16483.200000  0.530891  A  3493  8095.078534  0.258517  1661.068063  101.171460  895.580406  4080.000000
T  3503  20604.000000  0.693534  G  3502  13040.524448  0.416451  1114.387435  1382.676619  2424.620124  4773.600000
C  3512  33015.619759  1.116525  G  3518  17016.027714  0.544978  1976.460733  6508.697256  371.338217  979.200000
T  3524  23908.800000  0.811880  C  3522  6677.316356  0.213857  1640.041885  1382.676619  808.206708  5304.000000
A  3529  12804.942408  0.437278  T  3531  12770.400000  0.422982  2712.376963  573.304940  0.000000  3141.600000
T  3540  14076.000000  0.500354  G  3542  10899.868844  0.375305  1471.832461  1517.571899  1201.388350  3223.200000
T  3549  22644.000000  0.851012  A  3550  8578.680628  0.297093  1829.277487  1348.952799  830.050132  4732.800000
G  3558  23001.126037  0.918434  T  3558  21542.400000  0.746047  0.000000  1348.952799  4390.528332  4814.400000
A  3567  69806.910995  2.906350  C  3568  8430.954995  0.268537  8010.973822  1753.638639  0.000000  3304.800000
T  3571  58711.200000  2.109736  C  3581  26372.027223  0.783358  5424.753927  1585.019539  2424.620124  10730.400000
G  3574  28942.537511  0.980917  T  3583  20277.600000  0.602328  2922.638743  168.619100  5526.386408  9220.800000
A  3586  41947.225131  1.364070  G  3593  22520.570697  0.668944  8116.104712  3574.724918  1834.847661  2407.200000
A  3600  29709.989529  0.903428  G  3604  22433.196999  0.648800  4247.287958  4653.887157  1747.473963  3957.600000
G  3618  20729.409885  0.636745  C  3612  14400.071131  0.416471  1408.753927  3844.515477  4630.806002  816.000000
C  3623  49877.529748  1.547198  A  3626  16400.418848  0.452268  2165.696335  7621.583315  1157.701500  2080.800000
T  3631  19216.800000  0.534623  G  3628  7557.824890  0.208419  1913.382199  404.685840  1004.797529  4202.400000
C  3640  27080.227442  0.742765  A  3644  15790.659686  0.425695  925.151832  4350.372777  0.000000  3182.400000
T  3649  18768.000000  0.508586  G  3649  8300.501324  0.223770  1030.282723  910.543139  2075.125331  2244.000000
A  3662  35302.952880  0.967761  C  3656  14804.756970  0.403331  4289.340314  674.476400  131.060547  4202.400000
G  3668  22826.378641  0.691110  C  3672  19964.501427  0.635599  2165.696335  876.819319  3975.503266  6528.000000
T  3670  40432.800000  1.373392  G  3675  19811.986055  0.630743  693.863874  2563.010318  4281.311209  7629.600000
A  3680  30761.298429  1.005628  T  3682  24643.200000  0.780035  4499.602094  0.000000  1572.726567  4120.800000
C  3692  24989.350604  0.847943  T  3695  19380.000000  0.648234  273.340314  3844.515477  1834.847661  2529.600000
G  3703  34556.297617  1.191659  A  3700  33431.623037  1.118240  3195.979058  2225.772119  6356.436540  5059.200000
A  3714  28974.073298  0.953685  C  3710  28125.665862  0.925757  6307.853403  4215.477497  65.530274  1836.000000
T  3720  23460.000000  0.829244  C  3719  18244.586608  0.600521  3700.607330  4046.858397  2511.993822  4936.800000
T  3728  17136.000000  0.596758  C  3729  13017.394512  0.428468  0.000000  2259.495939  502.398764  4039.200000
T  3740  21420.000000  0.772707  A  3740  13267.518325  0.436701  2775.455497  3675.896378  1376.135746  5712.000000
C  3743  34263.401098  1.224309  A  3751  16106.052356  0.554613  1576.963351  4518.991877  589.772462  3753.600000
T  3752  24072.000000  0.863354  G  3756  1791.160812  0.062324  3763.685864  1112.886059  240.277670  5630.400000
A  3762  22350.827225  0.798058  C  3766  19053.958288  0.654829  4268.314136  775.647859  0.000000  0.000000
A  3773  16568.628272  0.632431  G  3779  16535.472374  0.568276  3616.502618  1247.781339  1026.640953  0.000000
A  3787  66316.565445  2.676315  T  3790  20236.800000  0.628492  8410.471204  2765.353238  808.206708  1428.000000
C  3792  26574.370143  0.919154  A  3798  6202.722513  0.190421  5319.623037  4046.858397  2730.428067  3468.000000
A  3805  25715.015707  0.914683  G  3800  15093.806355  0.463373  4899.099476  2866.524698  1485.352868  0.000000
G  3811  35255.287202  1.268738  T  3813  18278.400000  0.579321  1093.361257  0.000000  4565.275728  2774.400000
A  3818  36186.052356  1.249207  C  3817  22763.578485  0.721476  4100.104712  5092.296817  1157.701500  2937.600000
C  3828  18548.100988  0.600802  A  3831  7632.502618  0.233616  693.863874  3878.239297  283.964519  530.400000
T  3834  37128.000000  1.213927  A  3841  17683.015707  0.537017  1471.832461  3844.515477  611.615887  5752.800000
A  3849  21257.465969  0.688579  T  3846  9220.800000  0.280027  3931.895288  472.133480  152.903972  1264.800000
C  3854  20133.120527  0.658160  G  3853  11773.605825  0.357730  1051.308901  4215.477497  2817.801765  0.000000
A  3864  21951.329843  0.722838  T  3869  33496.800000  1.070633  4625.759162  3001.419978  2883.332039  571.200000
C  3875  19458.644127  0.629597  G  3872  5919.568049  0.189203  735.916230  4350.372777  633.459312  1632.000000
T  3884  33129.600000  1.263488  A  3881  23549.319372  0.759712  2964.691099  202.342920  3538.634775  6609.600000
A  3892  18713.298429  0.696276  G  3890  17955.294969  0.648698  3637.528796  134.895280  3210.983407  1224.000000
T  3902  18972.000000  0.724784  C  3898  16592.119429  0.616971  1640.041885  1146.609879  0.000000  3957.600000
T  3912  23827.200000  0.970647  A  3911  15307.057592  0.583825  4100.104712  370.962020  1572.726567  4651.200000
C  3918  20369.187267  0.873769  A  3917  14150.617801  0.564314  3490.345550  4316.648957  0.000000  1346.400000
T  3924  27540.000000  1.172215  C  3927  21785.587706  0.966732  2691.350785  3777.067838  0.000000  5304.000000
A  3936  21299.518325  0.945167  C  3937  16086.262130  0.713692  4520.628272  3439.829638  0.000000  0.000000
A  3945  27313.005236  1.211790  G  3942  21887.111386  0.971056  5929.382199  1821.086279  2708.584643  3712.800000
C  3949  32442.314819  1.394926  T  3957  32313.600000  1.329418  3952.921466  6845.935456  0.000000  1468.800000
C  3963  9948.526894  0.409295  A  3963  5782.198953  0.237886  1640.041885  2090.876839  873.736981  1713.600000
A  3973  23969.842932  1.026306  C  3972  12815.051592  0.527226  4520.628272  2090.876839  0.000000  1101.600000
T  3979  18441.600000  0.821837  G  3985  11751.762401  0.504608  798.994764  67.447640  109.217123  3835.200000
T  3988  37413.600000  1.669332  A  3986  25651.937173  1.101466  4058.052356  1854.810099  1725.630538  7752.000000
T  3999  32191.200000  1.327118  G  4001  24268.044660  0.916438  3595.476440  573.304940  3320.200530  8812.800000
A  4004  24159.078534  0.962786  N  -1  -1.000000  -1.000000  4962.178010  775.647859  3363.887379  1550.400000
C  4010  29778.133041  1.169060  A  4013  15685.528796  0.571319  3511.371728  4822.506257  0.000000  1428.000000
T  4024  30273.600000  1.178159  A  4028  26429.905759  0.953175  1450.806283  0.000000  0.000000  6405.600000
T  4037  49204.800000  1.850285  C  4032  22223.997366  0.801492  4100.104712  1686.190999  1594.569991  8323.200000
A  4039  34651.141361  1.203906  N  -1  -1.000000  -1.000000  7443.267016  1214.057519  611.615887  7303.200000
C  4046  34263.401098  1.181368  G  4053  31585.591880  1.004799  567.706806  4552.715697  0.000000  0.000000
T  4053  37862.400000  1.204480  G  4062  7011.739276  0.213616  4730.890052  505.857300  7208.330097  6976.800000
A  4064  44070.869110  1.342646  C  4073  9779.907794  0.276371  7842.764398  0.000000  1223.231774  4161.600000
T  4076  47001.600000  1.328223  G  4078  22018.171933  0.605798  3427.267016  1382.676619  2730.428067  8078.400000
C  4086  24888.179144  0.684764  G  4091  16797.593469  0.442640  1387.727749  4552.715697  174.747396  5589.600000
T  4088  47491.200000  1.333449  C  4097  17030.529089  0.448778  1766.198953  4148.029857  1769.317387  7425.600000
A  4099  17535.832461  0.462095  A  4109  13919.329843  0.379021  3826.764398  3945.686937  567.929038  0.000000
T  4113  43125.600000  1.174307  C  4112  30317.714160  0.825547  1513.884817  6373.801976  0.000000  8404.800000
T  4124  53978.400000  1.420129  A  4121  31118.743455  0.818707  3406.240838  3911.963117  830.050132  11954.400000
A  4131  22371.853403  0.581285  G  4134  9392.672551  0.244048  5046.282723  1416.400439  2075.125331  1672.800000
A  4140  34062.408377  0.914208  C  4137  27147.675082  0.705373  6076.565445  3675.896378  742.676434  1264.800000
C  4151  81443.025247  2.187046  A  4151  15853.738220  0.412556  5340.649215  12106.851372  2053.281906  1958.400000
A  4157  25651.937173  0.616679  T  4161  24969.600000  0.595578  6497.089005  4316.648957  1114.014651  1101.600000
A  4165  24264.209424  0.610344  C  4170  22190.273546  0.555530  5529.884817  1989.705379  305.807944  2692.800000
T  4172  12892.800000  0.343980  N  -1  -1.000000  -1.000000  904.125654  3945.686937  2533.837246  2325.600000
A  4181  46509.905759  1.281910  C  4184  26372.027223  0.661033  6013.486911  2697.905598  1223.231774  3264.000000
C  4195  34297.124918  0.947864  A  4195  9104.335079  0.228206  3069.821990  6542.421076  327.651368  4488.000000
T  4197  32803.200000  0.866440  A  4201  29709.989529  0.754688  3805.738220  5598.154116  873.736981  7058.400000
T  4208  25173.600000  0.683555  C  4213  22729.854665  0.577380  294.366492  1585.019539  1550.883142  5712.000000
G  4220  10703.278023  0.315294  C  4220  5530.706476  0.140490  126.157068  2259.495939  2293.559576  612.000000
T  4226  35251.200000  1.075383  A  4224  13057.256545  0.331678  2375.958115  337.238200  415.025066  5752.800000
A  4235  27249.926702  0.828290  G  4241  12319.691439  0.325033  5992.460733  1112.886059  0.000000  775.200000
T  4240  37495.200000  1.364468  N  -1  -1.000000  -1.000000  1703.120419  2394.391218  2118.812180  8119.200000
A  4251  51472.083770  1.795702  T  4251  29457.600000  0.743055  6602.219895  5665.601756  0.000000  6813.600000
C  4252  32374.867179  1.031545  N  -1  -1.000000  -1.000000  6349.905759  6542.421076  0.000000  6568.800000
C  4266  49978.701207  1.499374  G  4270  26277.639718  0.706963  1492.858639  6171.459056  1594.569991  1020.000000
C  4281  46370.252470  1.376792  T  4279  34068.000000  0.916552  5382.701571  6407.525796  3320.200530  6405.600000
A  4291  14949.612565  0.428512  G  4295  11729.918976  0.297862  4037.026178  1112.886059  873.736981  1101.600000
T  4298  48348.000000  1.460582  C  4298  15175.718990  0.385363  0.000000  3102.591438  1441.666019  5385.600000
A  4310  24663.706806  0.696335  C  4309  22493.787925  0.568540  5677.068063  6002.839956  2162.499029  2040.000000
C  4317  24787.007684  0.673279  A  4318  17893.277487  0.473377  3994.973822  6238.906696  2533.837246  2448.000000
C  4326  28901.313721  0.808000  A  4326  26429.905759  0.699219  5887.329843  6272.630516  3320.200530  938.400000
T  4335  40065.600000  1.114975  G  4336  23809.332745  0.619296  841.047120  1989.705379  4434.215181  7670.400000
C  4345  26574.370143  0.734279  T  4351  21216.000000  0.601639  3658.554974  5901.668496  0.000000  0.000000
A  4348  30572.062827  0.907147  N  -1  -1.000000  -1.000000  6686.324607  4080.582217  0.000000  1917.600000
G  4360  19702.768932  0.587773  C  4367  15175.718990  0.446391  1703.120419  101.171460  4390.528332  1346.400000
G  4377  16185.977582  0.530801  A  4373  4520.628272  0.132973  1576.963351  337.238200  4041.033539  2244.000000
A  4383  25736.041885  0.936706  G  4384  16404.411827  0.519584  5656.041885  1686.190999  4324.998058  2244.000000
A  4392  35366.031414  1.238580  C  4391  32813.276839  1.039309  7779.685864  6070.287596  2009.595057  2040.000000
C  4405  25157.969704  0.923042  T  4407  21868.800000  0.717674  4352.418848  5294.639737  131.060547  3631.200000
A  4410  45122.178010  1.652530  G  4410  22018.171933  0.730307  6581.193717  1989.705379  4172.094086  2448.000000
C  4423  18345.758068  0.625315  T  4424  16279.200000  0.539954  3574.450262  3979.410757  0.000000  2488.800000
C  4433  19424.920307  0.686809  G  4432  13215.271845  0.438329  798.994764  4181.753677  2511.993822  2203.200000
T  4445  53611.200000  2.044761  C  4446  12444.089572  0.382804  1030.282723  1821.086279  3997.346690  8935.200000
G  4448  39667.658959  1.371516  T  4455  17748.000000  0.528460  1261.570681  1787.362459  7339.390644  6772.800000
A  4457  18734.324607  0.627993  C  4457  17738.729308  0.564007  3595.476440  4181.753677  0.000000  3794.400000
T  4469  24480.000000  0.823267  G  4470  22302.136452  0.713855  0.000000  0.000000  2992.549162  2244.000000
C  4479  28732.694621  0.940064  A  4479  22813.403141  0.730220  5361.675393  6340.078156  65.530274  2611.200000
G  4485  17867.921271  0.578919  N  -1  -1.000000  -1.000000  21.026178  1686.190999  3888.129568  163.200000
T  4494  63444.000000  2.179123  C  4497  42795.527552  1.235252  2312.879581  4417.820417  2992.549162  9220.800000
G  4505  35997.963636  1.092733  A  4506  14991.664921  0.431932  3994.973822  3574.724918  6574.870786  1591.200000
A  4515  16358.366492  0.510710  C  4516  8532.126454  0.268036  3826.764398  1753.638639  1223.231774  1305.600000
G  4523  35604.781995  1.118525  T  4522  27458.400000  0.862604  525.654450  303.514380  6836.991880  5916.000000
T  4530  9873.600000  0.295176  G  4532  6793.305031  0.203088  588.732984  0.000000  1507.196293  2815.200000
G  4543  32131.677493  1.105088  T  4539  27091.200000  0.809902  0.000000  3844.515477  7142.799823  3141.600000
A  4554  23864.712042  0.842605  C  4555  11196.308233  0.357686  5172.439791  2192.048299  0.000000  40.800000
T  4561  37821.600000  1.311630  A  4564  16757.863874  0.538536  883.099476  101.171460  4521.588879  6038.400000
G  4564  39077.886496  1.295268  C  4565  8565.850274  0.258383  3153.926702  1450.124259  7579.668314  5140.800000
T  4576  29743.200000  0.953178  C  4576  21414.625686  0.645957  4121.130890  4384.096597  2424.620124  6691.200000
A  4587  20647.706806  0.637437  T  4585  7221.600000  0.214430  4037.026178  0.000000  0.000000  1550.400000
A  4600  9924.356021  0.353027  N  -1  -1.000000  -1.000000  2123.643979  236.066740  458.711915  2570.400000
T  4604  41371.200000  1.622095  G  4604  12669.186231  0.359716  1198.492147  1517.571899  2555.680671  6936.000000
A  4613  9083.308901  0.324334  N  -1  -1.000000  -1.000000  1976.460733  0.000000  0.000000  0.000000
T  4624  19992.000000  0.788517  G  4628  6684.087908  0.216491  1745.172775  0.000000  21.843425  4365.600000
A  4632  28763.811518  1.090953  C  4630  20605.254007  0.667382  6518.115183  4350.372777  633.459312  979.200000
G  4639  14569.564166  0.559744  A  4646  11921.842932  0.395400  0.000000  1382.676619  3363.887379  897.600000
A  4651  30445.905759  1.213010  T  4651  18278.400000  0.579162  6013.486911  4384.096597  87.373698  4896.000000
C  4660  22965.921405  0.942699  G  4657  17081.557988  0.541239  2964.691099  4249.201317  2752.271492  1632.000000
A  4673  13204.439791  0.580397  T  4667  6242.400000  0.206046  2481.089005  0.000000  2817.801765  4243.200000
T  4676  43248.000000  2.049977  G  4676  24770.443425  0.817609  1703.120419  0.000000  4608.962577  7874.400000
T  4686  22521.600000  0.964240  A  4691  10218.722513  0.342017  126.157068  573.304940  1791.160812  4977.600000
T  4696  20808.000000  0.845284  G  4695  11314.893910  0.378705  126.157068  0.000000  2533.837246  5018.400000
T  4706  19788.000000  0.877118  A  4708  11101.821990  0.410338  1787.225131  0.000000  2096.968756  4488.000000
T  4714  23786.400000  1.006588  N  -1  -1.000000  -1.000000  210.261780  573.304940  1987.751633  5140.800000
G  4719  25163.625066  0.919415  N  -1  -1.000000  -1.000000  1492.858639  573.304940  1987.751633  2244.000000
A  4726  29121.256545  1.212872  T  4724  18115.200000  0.661883  4562.680628  1585.019539  1572.726567  3835.200000
G  4734  35954.276787  1.495235  C  4729  21650.692426  0.828126  252.314136  640.752580  6902.522154  367.200000
T  4739  22562.400000  0.861674  G  4745  2446.463548  0.088191  0.000000  0.000000  2009.595057  5181.600000
T  4750  25459.200000  1.002487  A  4751  18692.272251  0.681952  2291.853403  1382.676619  808.206708  5467.200000
T  4757  19706.400000  0.768420  N  -1  -1.000000  -1.000000  777.968586  741.924040  982.954104  4120.800000
T  4770  45696.000000  1.737784  C  4768  6373.801976  0.242019  0.000000  1348.952799  131.060547  5630.400000
G  4776  31039.506267  1.169521  C  4777  2124.600659  0.077574  0.000000  303.514380  7055.426125  3141.600000
G  4783  19112.996470  0.697755  T  4785  15708.000000  0.580760  588.732984  0.000000  5067.674492  2244.000000
T  4796  22848.000000  0.839301  A  4798  13120.335079  0.481457  1703.120419  607.028760  2053.281906  3100.800000
G  4798  15902.013063  0.577653  A  4809  7211.979058  0.268476  2396.984293  67.447640  3342.043954  2896.800000
T  4812  33619.200000  1.257253  G  4812  23241.403707  0.865192  1072.335079  0.000000  4390.528332  6201.600000
A  4823  18965.612565  0.697522  N  -1  -1.000000  -1.000000  3826.764398  0.000000  0.000000  0.000000
T  4831  28723.200000  1.126792  C  4834  6474.973436  0.228552  273.340314  640.752580  4914.770521  5752.800000
G  4833  41196.698676  1.577981  T  4847  22032.000000  0.753512  525.654450  1382.676619  4980.300794  5222.400000
A  4846  34546.010471  1.248006  G  4849  9611.106796  0.328707  6707.350785  0.000000  830.050132  4284.000000
T  4857  45492.000000  1.559819  G  4858  17911.608120  0.562945  462.575916  0.000000  3691.538747  10404.000000
G  4868  32961.727626  1.130975  A  4867  27039.664921  0.849832  6265.801047  1618.743359  6356.436540  3590.400000
G  4879  19877.516328  0.677564  A  4879  18965.612565  0.620923  4058.052356  1247.781339  4215.780936  1876.800000
T  4888  56426.400000  1.918404  G  4889  37985.715269  1.148197  3132.900524  1888.533919  6924.365578  12525.600000
A  4900  67515.057592  2.060205  C  4899  10319.488913  0.311928  6412.984293  3810.791658  502.398764  3794.400000
T  4903  33333.600000  0.878765  C  4906  31835.286059  0.816882  5613.989529  4687.610977  0.000000  6324.000000
T  4916  34394.400000  0.907413  A  4915  9629.989529  0.247102  1955.434555  1585.019539  0.000000  8160.000000
G  4927  62297.446778  1.579283  T  4927  29784.000000  0.681732  1850.303665  5193.468277  8191.284201  6405.600000
T  4937  43248.000000  1.010371  G  4939  16863.123742  0.373564  1324.649215  2023.429199  1747.473963  8853.600000
C  4945  30283.990340  0.704128  A  4943  18671.246073  0.413618  3658.554974  5598.154116  2621.210944  938.400000
T  4958  24602.400000  0.577751  G  4956  9370.829126  0.212732  105.130890  1348.952799  1747.473963  5140.800000
T  4969  35088.000000  0.866498  G  4965  18676.127979  0.433768  0.000000  2023.429199  2184.342454  8037.600000
A  4975  26135.539267  0.642045  G  4974  13826.887732  0.329092  5529.884817  1888.533919  3626.008473  244.800000
T  4985  53284.800000  1.289175  C  4986  24011.359824  0.585380  3847.790576  4080.582217  4281.311209  8404.800000
A  4997  13540.858639  0.330117  G  4994  8890.273786  0.216739  2922.638743  1821.086279  1594.569991  1264.800000
T  5005  61118.400000  1.715802  G  5005  36718.796646  0.895178  168.209424  1888.533919  6858.835305  5589.600000
C  5011  60230.742481  1.568534  A  5009  13456.753927  0.333263  2712.376963  1888.533919  3210.983407  3427.200000
A  5020  35071.664921  0.855761  G  5023  18938.249073  0.439034  6938.638743  1888.533919  1397.979170  0.000000
T  5028  25622.400000  0.669684  C  5032  13658.147091  0.346050  0.000000  1888.533919  1834.847661  5793.600000
G  5033  24923.347396  0.682871  N  -1  -1.000000  -1.000000  0.000000  2259.495939  4674.492851  2121.600000
T  5045  42268.800000  1.175380  C  5046  13725.594731  0.353436  0.000000  2090.876839  2359.089850  5793.600000
G  5055  14875.372109  0.394275  C  5058  10454.384193  0.269202  189.235602  2090.876839  2686.741218  0.000000
T  5068  50714.400000  1.420285  C  5069  8329.783535  0.200980  0.000000  1854.810099  2075.125331  9588.000000
A  5077  11122.848168  0.291440  G  5081  8300.501324  0.212564  2544.167539  1888.533919  1397.979170  612.000000
T  5084  42840.000000  1.261897  C  5088  24416.045664  0.599611  0.000000  2057.153019  1725.630538  6813.600000
A  5094  30992.586387  0.840390  C  5098  17401.491109  0.452097  6644.272251  2192.048299  1288.762048  856.800000
G  5101  41371.446072  1.221614  A  5105  13078.282723  0.361678  1534.910995  2765.353238  6946.209003  6446.400000
T  5101  56671.200000  1.772067  T  5115  35700.000000  0.964430  1534.910995  2765.353238  6946.209003  6446.400000
C  5113  43638.623052  1.278217  G  5122  21078.904678  0.569444  1408.753927  5631.877936  2031.438482  5712.000000
T  5127  42268.800000  1.176033  C  5129  17603.834029  0.455099  1892.356021  2967.696158  2249.872727  9669.600000
G  5135  50152.502736  1.331138  C  5139  20773.873106  0.504169  693.863874  4013.134577  7164.643248  40.800000
T  5140  26193.600000  0.680976  G  5147  17780.547573  0.449041  2333.905759  4518.991877  4303.154634  5181.600000
T  5151  28641.600000  0.723335  C  5154  9712.460154  0.259765  0.000000  539.581120  2315.403001  5508.000000
T  5162  38229.600000  1.022474  G  5162  29073.598058  0.777589  252.314136  741.924040  6356.436540  7344.000000
N  5170  -1.000000  -1.000000  N  -1  -1.000000  -1.000000  0.000000  640.752580  393.181642  0.000000
T  5178  39535.200000  0.985915  C  5178  36624.068496  0.913316  3868.816754  4687.610977  1223.231774  5752.800000
G  5184  33507.813239  0.842550  A  5186  13540.858639  0.340483  1661.068063  2057.153019  5329.795587  2529.600000
C  5192  43368.832492  1.083651  A  5193  29268.439791  0.713738  5529.884817  8093.716795  0.000000  1713.600000
G  5201  48273.968226  1.200225  T  5201  31293.600000  0.750491  3469.319372  3541.001098  5264.265313  5997.600000
T  5214  18564.000000  0.471394  A  5212  17073.256545  0.409455  3742.659686  4013.134577  1332.448897  2448.000000
C  5219  13759.318551  0.373148  A  5216  1934.408377  0.046391  126.157068  3608.448738  4150.250662  1591.200000
G  5223  51965.506973  1.527380  T  5226  26805.600000  0.650196  3469.319372  2090.876839  7011.739276  2448.000000
A  5235  31707.476440  0.927012  T  5237  23092.800000  0.576832  4520.628272  0.000000  2883.332039  3223.200000
G  5241  13521.079788  0.389036  T  5245  6120.000000  0.152871  2018.513089  0.000000  3626.008473  3264.000000
G  5251  32437.485437  0.975761  A  5253  19533.319372  0.500204  3385.214660  2023.429199  6836.991880  204.000000
T  5259  45328.800000  1.387727  G  5261  34010.212004  0.881818  2396.984293  4856.230077  6749.618182  5793.600000
C  5270  19087.682108  0.574179  N  -1  -1.000000  -1.000000  3364.188482  3810.791658  0.000000  530.400000
T  5275  39698.400000  1.248322  A  5274  32485.445026  0.842283  5824.251309  1382.676619  4019.190115  9139.200000
C  5283  19627.263227  0.624389  G  5285  7798.102560  0.195349  1787.225131  4148.029857  2031.438482  0.000000
C  5293  27552.360922  0.964391  G  5296  24180.670962  0.622670  3721.633508  5901.668496  1594.569991  0.000000
A  5295  28469.445026  0.966096  T  5298  8282.400000  0.213278  6160.670157  5429.535016  3888.129568  326.400000
G  5307  9873.227891  0.319113  C  5310  8835.640834  0.227524  1198.492147  843.095499  2140.655605  0.000000
G  5320  34599.984466  1.294410  A  5315  25231.413613  0.649727  1261.570681  6238.906696  7667.042012  489.600000
C  5321  28901.313721  1.069644  A  5326  10407.958115  0.282108  630.785340  6845.935456  7317.547220  979.200000
T  5332  29253.600000  1.024372  A  5336  30677.193717  0.876703  2312.879581  1585.019539  3866.286143  5140.800000
G  5341  61336.336099  2.172028  C  5346  8262.335895  0.225840  2418.010471  67.447640  9589.263372  7507.200000
T  5342  38270.400000  1.282522  A  5352  27165.821990  0.742542  1724.146597  370.962020  9720.323919  8323.200000
T  5355  30804.000000  0.969953  G  5355  24508.322330  0.669902  3595.476440  2933.972338  5220.578464  6079.200000
G  5365  54695.935040  1.771884  C  5364  29002.485181  0.796300  5466.806283  6576.144896  6705.931333  1224.000000
C  5376  33555.200878  0.976133  T  5373  8812.800000  0.235900  6791.455497  6373.801976  0.000000  1305.600000
A  5378  47035.560209  1.344797  G  5382  37374.099382  0.965932  9146.387435  5328.363557  1529.039718  244.800000
A  5391  19890.764398  0.540032  C  5389  6812.211636  0.176061  4541.654450  2090.876839  1179.544925  0.000000
G  5397  33573.343513  0.887378  T  5396  19339.200000  0.499821  2354.931937  3271.210538  6465.653663  4569.600000
A  5406  23612.397906  0.625798  C  5404  1787.362459  0.045593  4268.314136  910.543139  546.085613  0.000000
C  5414  29171.104281  0.784111  A  5417  18292.774869  0.479736  2081.591623  6373.801976  3516.791350  1795.200000
G  5422  7667.042012  0.206134  N  -1  -1.000000  -1.000000  441.549738  0.000000  2162.499029  0.000000
A  5430  27418.136126  0.861459  C  5429  14332.623491  0.398436  4709.863874  3911.963117  0.000000  0.000000
C  5437  28766.418441  0.935726  G  5439  23896.706443  0.755507  798.994764  6474.973436  2948.862312  0.000000
A  5443  28427.392670  0.930868  C  5446  4653.887157  0.148249  4541.654450  1719.914819  1747.473963  0.000000
A  5454  16400.418848  0.587581  G  5452  10091.662136  0.321469  4247.287958  1483.848079  1703.787114  1999.200000
C  5458  32071.352799  1.224272  A  5463  19154.848168  0.657567  3048.795812  7452.964215  174.747396  326.400000
C  5471  21212.282766  0.858803  A  5471  3952.921466  0.135700  1429.780105  4788.782437  436.868491  0.000000
T  5480  45492.000000  1.831992  G  5477  20620.192763  0.739192  4205.235602  1416.400439  2359.089850  8894.400000
C  5486  23303.159605  0.895454  T  5490  5589.600000  0.210696  1913.382199  4856.230077  0.000000  1672.800000
A  5490  21762.094241  0.837231  N  -1  -1.000000  -1.000000  4962.178010  3068.867618  0.000000  1917.600000
T  5499  44880.000000  1.777283  C  5500  33083.067398  1.177330  3952.921466  4957.401537  0.000000  8649.600000
T  5510  17748.000000  0.612563  G  5514  3822.599294  0.136035  168.209424  0.000000  109.217123  4039.200000
T  5517  45247.200000  1.615607  A  5516  21951.329843  0.781184  4331.392670  1618.743359  2905.175463  8527.200000
T  5529  36924.000000  1.245144  C  5530  10623.003293  0.323786  1555.937173  2158.324479  131.060547  8445.600000
A  5534  34398.827225  1.127681  G  5534  13368.175816  0.400581  5761.172775  843.095499  2708.584643  1264.800000
T  5541  26356.800000  0.815902  C  5542  23910.188364  0.720949  714.890052  3743.344018  0.000000  6038.400000
T  5550  11505.600000  0.362582  G  5548  10615.904325  0.320095  0.000000  269.790560  2249.872727  3916.800000
T  5558  59853.600000  1.945714  C  5559  30958.466740  0.861319  3637.528796  6441.249616  2118.812180  11424.000000
G  5563  43577.631951  1.353430  C  5568  27889.599122  0.730484  21.026178  3642.172558  7252.016946  3141.600000
A  5570  30046.408377  0.877899  T  5570  23623.200000  0.644825  6055.539267  5598.154116  698.989585  5304.000000
T  5580  41534.400000  1.184876  G  5580  41065.638129  1.120938  3784.712042  809.371679  7798.102560  7874.400000
C  5585  32981.895939  0.949960  T  5588  4284.000000  0.111394  5172.439791  7385.516575  2686.741218  3141.600000
A  5595  22603.141361  0.623662  C  5594  15344.338090  0.398987  4394.471204  3810.791658  2577.524095  285.600000
T  5601  26601.600000  0.782901  A  5605  15811.685864  0.406030  1913.382199  640.752580  1660.100265  5712.000000
C  5607  49000.710428  1.487304  T  5608  19420.800000  0.493487  3616.502618  7891.373875  1463.509444  5589.600000
A  5615  34588.062827  1.005286  G  5616  31585.591880  0.824941  6497.089005  674.476400  4565.275728  2244.000000
G  5627  18348.476611  0.520830  A  5626  14781.403141  0.386055  3889.842932  3878.239297  4346.841483  2733.600000
C  5633  63265.886279  1.761614  G  5638  33551.500088  0.809605  5424.753927  9172.879034  939.267255  2244.000000
A  5636  39592.293194  1.092056  T  5645  17911.200000  0.432201  7211.979058  7149.449835  3931.816417  2325.600000
C  5651  24989.350604  0.696931  A  5651  11101.821990  0.267889  3742.659686  4384.096597  2315.403001  7180.800000
T  5653  50102.400000  1.417301  G  5655  35626.625419  0.813089  4604.732984  4148.029857  5176.891615  10608.000000
C  5663  23438.054885  0.647328  A  5667  15412.188482  0.351745  4226.261780  5328.363557  109.217123  0.000000
C  5671  18109.691328  0.513706  T  5669  12688.800000  0.289590  1408.753927  4417.820417  0.000000  1795.200000
A  5681  28658.680628  0.823439  N  -1  -1.000000  -1.000000  4667.811518  3406.105818  0.000000  6324.000000
T  5682  42921.600000  1.226004  C  5684  40030.174314  0.950312  4751.916230  4788.782437  0.000000  6936.000000
T  5693  7629.600000  0.221781  C  5695  7385.516575  0.175331  2144.670157  1922.257739  1660.100265  1550.400000
T  5702  37291.200000  1.176171  C  5704  36354.277936  0.876122  5319.623037  5159.744457  2337.246425  5956.800000
A  5707  13498.806283  0.401752  N  -1  -1.000000  -1.000000  3721.633508  4350.372777  0.000000  3264.000000
A  5718  49327.413613  1.723339  T  5718  37005.600000  0.852219  7233.005236  4417.820417  4980.300794  7017.600000
C  5727  20268.015807  0.684807  N  -1  -1.000000  -1.000000  2039.539267  4282.925137  0.000000  734.400000
T  5732  32436.000000  1.113700  A  5731  31917.738220  0.735048  6181.696335  4755.058617  0.000000  7221.600000
T  5743  53162.400000  1.943219  C  5744  20065.672887  0.444237  1051.308901  3406.105818  1048.484378  9873.600000
A  5748  30887.455497  1.018368  G  5746  13586.610062  0.300796  6581.193717  2326.943578  2337.246425  5100.000000
C  5755  30992.190560  0.980514  A  5754  25000.125654  0.576603  6223.748691  6677.316356  0.000000  5100.000000
A  5763  28784.837696  0.904005  C  5767  11331.203513  0.296646  6286.827225  4350.372777  0.000000  4569.600000
T  5765  26071.200000  0.856822  T  5773  19339.200000  0.506291  6013.486911  3878.239297  0.000000  5589.600000
C  5777  37635.783095  1.166207  G  5779  24289.888085  0.657352  798.994764  6744.763996  2992.549162  1754.400000
T  5784  28968.000000  0.896664  C  5789  17570.110209  0.494157  4394.471204  3574.724918  742.676434  5426.400000
T  5797  53856.000000  1.590863  C  5800  20807.596926  0.559160  4289.340314  1753.638639  0.000000  8894.400000
A  5801  35723.476440  1.041313  T  5803  12199.200000  0.340267  6812.481675  4687.610977  0.000000  6650.400000
A  5813  54647.036649  1.524251  T  5813  39698.400000  1.042693  9167.413613  1955.981559  0.000000  7956.000000
C  5820  47179.624149  1.239194  N  -1  -1.000000  -1.000000  1787.225131  6238.906696  0.000000  1795.200000
T  5827  55936.800000  1.492661  A  5829  22476.984293  0.562211  2354.931937  1888.533919  0.000000  5712.000000
A  5839  20332.314136  0.508569  C  5834  18143.415148  0.453817  4436.523560  3102.591438  567.929038  4447.200000
T  5841  31742.400000  0.815717  C  5843  26439.474863  0.660086  4121.130890  4518.991877  393.181642  6242.400000
A  5852  38057.382199  0.970622  G  5849  7404.920918  0.184871  7022.743455  236.066740  742.676434  4936.800000
T  5854  47124.000000  1.166208  C  5857  19188.853568  0.445350  6497.089005  1854.810099  21.843425  6324.000000
T  5867  41493.600000  1.003310  C  5868  23033.369045  0.528037  5992.460733  3473.553458  917.423831  8445.600000
A  5868  30445.905759  0.714537  T  5878  20644.800000  0.497358  6370.931937  4485.268057  1419.822595  8200.800000
A  5877  32737.759162  0.812992  N  -1  -1.000000  -1.000000  6959.664921  2765.353238  2511.993822  3998.400000
C  5886  26742.989243  0.669082  T  5888  17666.400000  0.435017  0.000000  6104.011416  0.000000  2774.400000
C  5896  37905.573655  1.019535  A  5896  33789.068063  0.832021  7233.005236  7250.621295  2621.210944  4324.800000
C  5913  15310.614270  0.422340  G  5912  8846.586937  0.227204  1766.198953  3844.515477  2184.342454  408.000000
T  5919  43411.200000  1.348624  C  5921  35511.182437  0.920936  4541.654450  6070.287596  2031.438482  9792.000000
C  5931  16423.500329  0.476083  A  5927  7190.952880  0.186488  4878.073298  3844.515477  873.736981  1060.800000
A  5935  32548.523560  0.987359  T  5937  7384.800000  0.203882  6833.507853  1787.362459  327.651368  775.200000
C  5940  21684.416246  0.668975  A  5942  11227.979058  0.318839  4688.837696  4889.953897  0.000000  979.200000
T  5947  23337.600000  0.781295  G  5951  16622.846072  0.492627  798.994764  0.000000  917.423831  6201.600000
A  5958  74558.827225  2.657613  C  5961  20504.082547  0.561960  8305.340314  2832.800878  567.929038  2284.800000
T  5963  45369.600000  1.397445  G  5965  32022.460371  0.868421  5992.460733  4148.029857  4434.215181  8404.800000
T  5974  39372.000000  1.167294  C  5976  27316.294182  0.723286  5088.335079  3878.239297  3778.912445  8160.000000
A  5978  46783.246073  1.336963  T  5983  46430.400000  1.185311  8936.125654  4586.439517  4608.962577  7752.000000
T  5992  20848.800000  0.581071  A  5988  6497.089005  0.165863  378.471204  1214.057519  393.181642  5344.800000
C  5997  37838.126015  1.038545  T  6001  45124.800000  1.041264  4857.047120  7318.068935  3210.983407  5304.000000
A  6001  68461.235602  1.908249  G  6005  19637.238658  0.453133  9651.015707  3338.658178  5089.517917  8282.400000
T  6011  26928.000000  0.655498  A  6013  14508.062827  0.334776  3364.188482  2090.876839  458.711915  6201.600000
T  6022  55814.400000  1.377515  A  6023  43082.638743  0.966479  7737.633508  1079.162239  6247.219417  10526.400000
C  6027  21482.073326  0.488994  N  -1  -1.000000  -1.000000  4142.157068  4384.096597  3888.129568  3753.600000
A  6039  60576.418848  1.384742  T  6033  29008.800000  0.650759  11038.743455  2225.772119  3538.634775  4651.200000
T  6045  80824.800000  1.908613  C  6045  6947.106915  0.146626  6286.827225  2394.391218  6596.714210  11832.000000
G  6046  37810.967873  0.823896  A  6049  21804.146597  0.398314  5992.460733  2394.391218  7164.643248  11138.400000
T  6059  31212.000000  0.682426  A  6060  29794.094241  0.544273  5025.256545  4552.715697  1878.534510  5752.800000
C  6065  28260.561142  0.639673  G  6070  15814.639365  0.288899  2375.958115  5631.877936  1965.908208  2407.200000
T  6071  37413.600000  0.832878  A  6074  34272.670157  0.626087  2523.141361  1214.057519  3604.165049  6038.400000
A  6085  42514.931937  0.947336  G  6086  63870.173345  1.239315  9377.675393  1483.848079  7645.198588  7262.400000
C  6090  29980.475960  0.709030  A  6093  7548.397906  0.150975  4541.654450  5227.192097  6116.158870  5875.200000
T  6097  29498.400000  0.692629  G  6099  17212.618535  0.351203  904.125654  303.514380  2752.271492  5548.800000
A  6104  49874.094241  1.248181  C  6104  38512.602415  0.780880  8620.732984  5227.192097  1791.160812  1101.600000
T  6112  10934.400000  0.255497  N  -1  -1.000000  -1.000000  42.052356  438.409660  3844.442718  2448.000000
G  6121  33442.282966  0.883958  A  6126  30992.586387  0.718632  7001.717277  6812.211636  7186.486673  6160.800000
C  6130  46640.043030  1.409313  G  6129  19615.395234  0.454826  4751.916230  8633.297914  4936.613945  0.000000
A  6141  23927.790576  0.704233  T  6137  11587.200000  0.274515  4415.497382  4822.506257  0.000000  652.800000
C  6145  40839.545993  1.228307  T  6148  26846.400000  0.667222  2081.591623  7655.307135  1813.004237  2652.000000
G  6150  35539.251721  1.029928  A  6151  24369.340314  0.682470  4583.706806  2192.048299  5744.820653  4039.200000
C  6161  72539.936773  2.113689  A  6162  35239.874346  0.899425  5971.434555  7351.792755  305.807944  0.000000
G  6168  24683.069726  0.661361  A  6173  9188.439791  0.234516  1387.727749  2596.734138  4128.407237  1183.200000
T  6176  38188.800000  1.037968  C  6178  24652.112404  0.636219  1976.460733  2697.905598  2446.463548  6120.000000
G  6189  22083.702207  0.586382  T  6185  10975.200000  0.283247  714.890052  2124.600659  4630.806002  2325.600000
T  6194  42146.400000  1.208260  G  6194  23656.428773  0.610523  3111.874346  3001.419978  5133.204766  9792.000000
A  6203  23780.607330  0.625755  G  6206  10047.975287  0.255072  5613.989529  741.924040  480.555340  3427.200000
T  6207  48470.400000  1.308705  C  6210  10892.793853  0.277507  1492.858639  1011.714599  2424.620124  9424.800000
G  6218  24945.190821  0.670210  T  6221  26316.000000  0.652575  4646.785340  910.543139  5679.290380  2611.200000
A  6221  30172.565445  0.808446  N  -1  -1.000000  -1.000000  6455.036649  640.752580  3101.766284  6038.400000
T  6231  46063.200000  1.270534  G  6231  32896.197352  0.816917  3238.031414  0.000000  7361.234069  7915.200000
T  6239  44186.400000  1.184387  C  6239  28833.866081  0.716037  3910.869110  7790.202415  3953.659841  8119.200000
A  6242  42430.827225  1.230877  N  -1  -1.000000  -1.000000  6770.429319  4822.506257  2621.210944  5140.800000
T  6255  53366.400000  1.472306  G  6258  49693.790821  1.262059  6749.403141  7486.688035  5176.891615  10771.200000
A  6266  21383.623037  0.566235  T  6265  17503.200000  0.444524  4520.628272  2090.876839  3058.079435  4202.400000
C  6272  32307.419539  0.857084  G  6269  18981.935922  0.482079  1682.094241  7284.345115  2817.801765  2896.800000
A  6277  27502.240838  0.749162  C  6281  20605.254007  0.523306  6286.827225  2225.772119  21.843425  2080.800000
T  6291  42472.800000  1.145350  G  6290  30799.228597  0.782199  4772.942408  3271.210538  6378.279965  9710.400000
C  6295  33015.619759  0.904957  G  6300  11839.136099  0.304422  3847.790576  7318.068935  742.676434  3835.200000
T  6308  27132.000000  0.727592  C  6307  25157.969704  0.646892  1787.225131  4653.887157  3494.947926  6160.800000
G  6310  26889.255605  0.727011  A  6313  18734.324607  0.477900  2144.670157  3439.829638  5220.578464  4896.000000
N  6319  -1.000000  -1.000000  N  -1  -1.000000  -1.000000  84.104712  0.000000  327.651368  1958.400000
C  6329  22460.064105  0.640460  A  6325  5382.701571  0.137309  315.392670  5092.296817  502.398764  244.800000
T  6337  35781.600000  1.087718  G  6334  34971.322683  0.955492  2523.141361  741.924040  6400.123389  8037.600000
C  6345  53047.568825  1.645850  N  -1  -1.000000  -1.000000  2375.958115  11398.651153  939.267255  1060.800000
A  6349  47287.874346  1.468603  T  6353  12076.800000  0.301213  8767.916230  6474.973436  0.000000  204.000000
C  6360  66132.410977  1.900922  N  -1  -1.000000  -1.000000  588.732984  7554.135675  0.000000  408.000000
T  6365  37780.800000  0.989748  A  6368  21404.649215  0.511785  2354.931937  4586.439517  2053.281906  8323.200000
T  6376  46512.000000  1.186531  G  6375  29073.598058  0.695149  4100.104712  3507.277278  6400.123389  9016.800000
A  6381  23759.581152  0.599930  C  6384  21380.901866  0.519735  4226.261780  4620.163337  1965.908208  2733.600000
A  6392  53364.439791  1.379699  T  6391  45410.400000  1.103853  8852.020942  3271.210538  1965.908208  8608.800000
N  6399  -1.000000  -1.000000  N  -1  -1.000000  -1.000000  1976.460733  3304.934358  2031.438482  0.000000
A  6409  15832.712042  0.383344  C  6407  10083.422173  0.238789  3574.450262  2293.219759  0.000000  2244.000000
T  6417  44635.200000  1.110441  G  6416  17190.775110  0.407101  1703.120419  1180.333699  3844.442718  8772.000000
C  6424  27113.951262  0.639278  A  6426  20437.445026  0.470782  3364.188482  5800.497036  2795.958341  2407.200000
G  6427  26976.629303  0.649309  C  6436  30823.571460  0.702718  4457.549738  4586.439517  4696.336275  3916.800000
G  6438  26867.412180  0.689977  N  -1  -1.000000  -1.000000  5908.356021  6542.421076  4980.300794  5630.400000
C  6450  59488.818441  1.612272  T  6449  46756.800000  1.065965  5466.806283  9678.736334  1419.822595  6405.600000
A  6459  26787.350785  0.739305  N  -1  -1.000000  -1.000000  5046.282723  3406.105818  4346.841483  652.800000
C  6466  29778.133041  0.847563  G  6461  26015.518623  0.562692  231.287958  6373.801976  524.242189  3876.000000
A  6474  32653.654450  0.975889  T  6474  22440.000000  0.528700  7338.136126  6002.839956  6989.895852  5671.200000
G  6475  46548.337688  1.355126  C  6476  37332.268716  0.922119  6980.691099  6879.659276  7492.294616  6038.400000
G  6486  41021.951280  1.218418  C  6486  6845.935456  0.169097  0.000000  1753.638639  7645.198588  1264.800000
T  6492  82946.400000  2.292151  A  6495  24285.235602  0.546314  2396.984293  2192.048299  2031.438482  15830.400000
C  6497  34836.706037  0.870520  N  -1  -1.000000  -1.000000  4941.151832  5024.849177  1266.918623  5793.600000
G  6506  41043.794704  1.006209  T  6512  34639.200000  0.820039  1408.753927  2225.772119  7929.163107  0.000000
A  6516  34693.193717  0.822167  C  6520  36522.897036  0.849392  7779.685864  2765.353238  982.954104  3835.200000
T  6525  10689.600000  0.248712  A  6528  8010.973822  0.186307  1072.335079  1618.743359  2140.655605  2284.800000
A  6534  30950.534031  0.812352  C  6536  27720.980022  0.669773  6770.429319  4350.372777  1310.605472  7384.800000
T  6535  39412.800000  1.023278  G  6540  29969.178464  0.724092  6728.376963  5699.325576  1310.605472  8323.200000
A  6546  21509.780105  0.544831  T  6546  11587.200000  0.279961  4814.994764  1079.162239  4237.624360  2448.000000
C  6556  47449.414709  1.236779  A  6559  24180.104712  0.560298  1871.329843  7722.754775  764.519859  4814.400000
T  6560  70420.800000  1.831232  C  6567  3844.515477  0.082107  4878.073298  5564.430296  4346.841483  8241.600000
G  6565  45456.166461  1.098100  A  6571  11417.214660  0.243836  462.575916  2832.800878  8213.127626  5059.200000
T  6574  41575.200000  1.104364  N  -1  -1.000000  -1.000000  1492.858639  910.543139  4412.371756  9302.400000
C  6578  31430.600220  0.670468  N  -1  -1.000000  -1.000000  0.000000  6104.011416  3145.453133  4488.000000
G  6585  41371.446072  1.079627  T  6584  29824.800000  0.636214  1597.989529  1045.438419  7798.102560  5508.000000
C  6594  43840.965971  1.143094  T  6597  23745.600000  0.544355  1703.120419  4957.401537  349.494793  2366.400000
G  6600  41021.951280  1.044675  N  -1  -1.000000  -1.000000  2375.958115  2832.800878  9217.925154  3753.600000
A  6607  50336.670157  1.189967  C  6612  27350.018002  0.605307  7317.109948  2192.048299  1507.196293  1999.200000
A  6620  10660.272251  0.240967  C  6619  3911.963117  0.086579  2270.827225  1854.810099  3713.382171  163.200000
T  6626  49041.600000  1.185603  G  6622  30777.385172  0.681161  0.000000  0.000000  3014.392586  9384.000000
C  6632  26608.093963  0.603120  N  -1  -1.000000  -1.000000  0.000000  5631.877936  830.050132  2815.200000
A  6640  11858.764398  0.282128  N  -1  -1.000000  -1.000000  2502.115183  0.000000  131.060547  693.600000
T  6648  55855.200000  1.543937  C  6647  20773.873106  0.442065  1871.329843  4417.820417  2249.872727  6201.600000
G  6653  17649.487026  0.474232  N  -1  -1.000000  -1.000000  967.204188  236.066740  3953.659841  4324.800000
C  6663  31363.152580  0.900607  A  6661  11732.607330  0.256973  1871.329843  6812.211636  0.000000  2815.200000
T  6667  26560.800000  0.785274  G  6672  13521.079788  0.339199  525.654450  3473.553458  502.398764  5916.000000
T  6678  65361.600000  2.036466  C  6681  20605.254007  0.487809  3784.712042  2832.800878  109.217123  12076.800000
A  6682  41358.492147  1.197770  G  6684  10550.374051  0.249777  8074.052356  4687.610977  1332.448897  8323.200000
A  6692  29520.753927  0.877765  T  6694  27091.200000  0.663885  6265.801047  4856.230077  1310.605472  4569.600000
A  6702  28658.680628  0.806882  G  6701  21078.904678  0.516550  6181.696335  438.409660  4805.553398  1468.800000
T  6707  49164.000000  1.468481  G  6714  19178.526743  0.482490  4226.261780  2360.667398  65.530274  9098.400000
A  6713  51997.738220  1.455089  T  6721  11750.400000  0.295614  7233.005236  3541.001098  3778.912445  3876.000000
C  6723  12140.575192  0.305431  N  -1  -1.000000  -1.000000  1177.465969  2697.905598  0.000000  1999.200000
T  6733  36108.000000  1.020648  C  6733  28766.418441  0.723700  4814.994764  7790.202415  5307.952162  8119.200000
A  6742  46741.193717  1.255695  G  6741  20882.313857  0.552817  8788.942408  2158.324479  4718.179700  0.000000
C  6746  31329.428760  0.808268  N  -1  -1.000000  -1.000000  4373.445026  7149.449835  589.772462  0.000000
G  6754  35888.746514  0.914642  C  6756  8903.088474  0.213950  1345.675393  944.266959  8387.875022  2325.600000
T  6757  21134.400000  0.582363  C  6767  13017.394512  0.342433  777.968586  1888.533919  5067.674492  3345.600000
A  6767  49600.753927  1.447422  N  -1  -1.000000  -1.000000  6412.984293  2326.943578  2511.993822  897.600000
T  6772  18115.200000  0.499367  G  6779  12385.221712  0.335880  3511.371728  2293.219759  2249.872727  3223.200000
T  6784  59282.400000  1.683107  C  6787  37602.059276  0.941551  1198.492147  4586.439517  961.110680  9710.400000
A  6789  55635.267016  1.535450  G  6794  43140.763460  1.063015  10660.272251  6542.421076  415.025066  4202.400000
T  6799  96328.800000  2.632107  C  6799  23674.121625  0.583345  2754.429319  4923.677717  2752.271492  17952.000000
A  6802  43061.612565  0.956576  A  6810  31728.502618  0.694098  7989.947644  2900.248518  2861.488614  14688.000000
T  6815  74500.800000  1.629794  G  6816  71275.094263  1.469958  2165.696335  101.171460  10441.156929  8812.800000
C  6821  23303.159605  0.480599  A  6824  14634.219895  0.301812  1661.068063  4620.163337  4608.962577  3631.200000
C  6832  26169.684303  0.548802  G  6836  47356.544395  0.987173  0.000000  4552.715697  2184.342454  2488.800000
T  6837  65320.800000  1.398337  A  6838  23002.638743  0.451784  4646.785340  4552.715697  8409.718447  9424.800000
A  6848  26556.062827  0.519364  G  6848  23962.236717  0.470632  5929.382199  1652.467179  5635.603530  1183.200000
A  6859  23086.743455  0.472824  C  6854  18075.967508  0.355022  4709.863874  1652.467179  2970.705737  2570.400000
T  6864  27866.400000  0.564960  G  6861  18064.512092  0.354797  714.890052  2933.972338  2009.595057  5834.400000
C  6868  48022.719649  1.039837  G  6874  10834.338570  0.210660  168.209424  9172.879034  0.000000  3508.800000
T  6878  52917.600000  1.165030  A  6876  44281.130890  0.860990  6602.219895  4417.820417  1944.064784  9057.600000
C  6881  50282.215587  1.223991  G  6886  46963.362754  0.869520  4016.000000  9206.602854  3036.236011  6405.600000
A  6894  6728.376963  0.160956  N  -1  -1.000000  -1.000000  3048.795812  236.066740  698.989585  0.000000
T  6901  44064.000000  1.258059  A  6900  30046.408377  0.556305  6665.298429  1585.019539  2096.968756  8241.600000
G  6905  42092.279082  1.134518  T  6911  42105.600000  0.887744  1745.172775  674.476400  8475.248720  5834.400000
A  6915  36291.183246  0.937909  G  6916  9545.576523  0.201256  5046.282723  775.647859  1703.787114  3386.400000
C  6926  38714.945335  1.081702  T  6924  28682.400000  0.604732  4562.680628  5193.468277  5985.098323  5181.600000
N  6932  -1.000000  -1.000000  N  -1  -1.000000  -1.000000  588.732984  1955.981559  0.000000  0.000000
A  6944  30698.219895  0.829533  G  6940  21996.328508  0.468054  5214.492147  843.095499  1747.473963  2774.400000
T  6948  24602.400000  0.651412  C  6949  10724.174753  0.228197  2523.141361  1888.533919  0.000000  5140.800000
A  6958  42935.455497  1.146738  C  6958  22662.407025  0.516950  7317.109948  4721.334797  1157.701500  0.000000
G  6963  29444.936275  0.797260  N  -1  -1.000000  -1.000000  2165.696335  505.857300  5417.169285  163.200000
C  6969  27855.875302  0.805423  A  6970  26598.115183  0.658048  5277.570681  6441.249616  1048.484378  3386.400000
A  6977  20395.392670  0.630601  G  6977  13870.574581  0.349626  5046.282723  2090.876839  2490.150397  0.000000
T  6986  74460.000000  2.208875  A  6988  37594.806283  0.888422  5088.335079  0.000000  2249.872727  9547.200000
G  6995  14045.321977  0.382195  C  6995  6845.935456  0.161780  609.759162  1719.914819  2686.741218  40.800000
A  7004  60828.732984  1.792012  T  7000  22276.800000  0.579685  13835.225131  7250.621295  65.530274  979.200000
C  7005  47483.138529  1.304549  G  7010  27216.906973  0.683400  13477.780105  7891.373875  611.615887  122.400000
N  7017  -1.000000  -1.000000  N  -1  -1.000000  -1.000000  357.445026  101.171460  196.590821  0.000000
A  7024  32821.863874  0.880534  C  7022  22831.026125  0.573274  5424.753927  4822.506257  3101.766284  4120.800000
T  7028  66912.000000  1.784924  G  7031  12450.751986  0.298448  3553.424084  708.200220  2184.342454  12852.000000
A  7039  32590.575916  0.781206  C  7039  18177.138968  0.446790  6013.486911  4316.648957  0.000000  4692.000000
T  7050  64219.200000  1.578496  C  7047  18177.138968  0.446790  4058.052356  2967.696158  7164.643248  12607.200000
G  7052  93184.049073  2.110088  A  7058  30508.984293  0.601825  4205.235602  843.095499  7819.945984  11260.800000
T  7062  92004.000000  1.814888  N  -1  -1.000000  -1.000000  4016.000000  0.000000  349.494793  15136.800000
A  7069  36816.837696  0.636365  C  7070  24820.731504  0.458873  7001.717277  4114.306037  4281.311209  2815.200000
T  7081  28274.400000  0.522723  A  7081  27186.848168  0.502616  5866.303665  134.895280  2774.114916  6120.000000
C  7087  38951.012075  0.701650  A  7087  19091.769634  0.343912  4625.759162  7250.621295  0.000000  897.600000
G  7093  19724.612357  0.369889  N  -1  -1.000000  -1.000000  63.078534  1483.848079  4499.745455  0.000000
T  7101  57364.800000  1.134816  C  7101  22055.378266  0.413597  2312.879581  5092.296817  2118.812180  12525.600000
C  7110  25090.522064  0.473369  N  -1  -1.000000  -1.000000  1640.041885  5159.744457  961.110680  897.600000
A  7115  51976.712042  1.064617  T  7115  39820.800000  0.765089  9714.094241  607.028760  1026.640953  9098.400000
A  7127  28280.209424  0.557129  C  7124  24483.493304  0.470408  6055.539267  3304.934358  1878.534510  2284.800000
G  7133  50392.780406  1.068397  A  7136  21215.413613  0.394137  4079.078534  1079.162239  5548.229832  734.400000
T  7138  38515.200000  0.898050  G  7146  7186.486673  0.140205  4079.078534  2428.115038  3888.129568  8894.400000
C  7151  26810.436883  0.714208  T  7147  6324.000000  0.123378  399.497382  4653.887157  2490.150397  2284.800000
G  7156  32219.051192  0.881794  T  7156  27376.800000  0.708486  2186.722513  4485.268057  5701.133804  5875.200000
A  7166  39087.664921  1.058353  T  7165  32191.200000  0.833078  6707.350785  1922.257739  5482.699559  6936.000000
C  7174  53081.292645  1.436719  N  -1  -1.000000  -1.000000  6938.638743  6980.830735  0.000000  1876.800000
A  7176  43355.979058  1.076315  G  7183  24311.731509  0.581766  6980.691099  6542.421076  0.000000  1917.600000
T  7184  41289.600000  1.061948  G  7191  19244.057017  0.464498  1324.649215  4316.648957  5307.952162  6813.600000
C  7187  37568.335456  0.927593  C  7197  19762.158507  0.473734  904.125654  7351.792755  3669.695322  4936.800000
A  7195  54836.272251  1.403896  G  7205  26277.639718  0.629921  9335.623037  2495.562678  2075.125331  0.000000
C  7208  55037.274204  1.319343  N  -1  -1.000000  -1.000000  2081.591623  10184.593633  4434.215181  856.800000
A  7220  26850.429319  0.636566  C  7225  32847.000659  0.800878  4899.099476  3372.381998  436.868491  2203.200000
A  7230  19953.842932  0.486517  N  -1  -1.000000  -1.000000  4457.549738  2360.667398  851.893557  0.000000
G  7239  29226.502030  0.724720  A  7240  4772.942408  0.115693  735.916230  7115.726015  5766.664078  2407.200000
C  7240  78812.567289  1.968901  A  7248  29520.753927  0.642948  1093.361257  7284.345115  5679.290380  2937.600000
G  7250  36849.857193  0.837474  C  7251  15175.718990  0.332139  6013.486911  4384.096597  7273.860371  775.200000
A  7260  36711.706806  0.866290  G  7259  7142.799823  0.156329  8368.418848  809.371679  1791.160812  81.600000
C  7267  40536.031614  0.971769  G  7268  23700.115622  0.541445  1261.570681  5294.639737  4259.467785  244.800000
T  7271  23582.400000  0.566363  N  -1  -1.000000  -1.000000  4205.235602  3675.896378  3909.972992  5059.200000
C  7284  51057.863447  1.268843  G  7282  14220.069373  0.338563  4836.020942  8734.469374  2730.428067  448.800000
A  7285  35660.397906  0.894600  C  7295  7318.068935  0.190730  5130.387435  8532.126454  2599.367520  244.800000
T  7292  24398.400000  0.643347  T  7303  15055.200000  0.400090  1850.303665  438.409660  2315.403001  5630.400000
C  7303  19458.644127  0.516433  G  7310  11380.424184  0.302433  883.099476  4282.925137  131.060547  3549.600000
A  7312  24852.942408  0.660465  T  7311  21052.800000  0.559475  4878.073298  1180.333699  1944.064784  4569.600000
C  7318  32543.486279  0.875011  G  7323  26583.447661  0.816313  483.602094  5024.849177  371.338217  4814.400000
C  7329  30756.123820  0.944448  G  7335  24792.286849  0.775828  2418.010471  6576.144896  786.363283  530.400000
C  7338  44582.890011  1.395142  A  7339  18292.774869  0.558677  3847.790576  7149.449835  3232.826831  1183.200000
A  7347  19533.319372  0.596566  G  7346  9567.419947  0.292197  4373.445026  1382.676619  2555.680671  0.000000
C  7353  21178.558946  0.691147  T  7354  14484.000000  0.476410  1661.068063  4451.544237  2621.210944  2937.600000
A  7364  21783.120419  0.716497  C  7363  19964.501427  0.656676  4793.968586  4856.230077  0.000000  2529.600000
C  7373  33757.543798  1.228673  A  7375  11564.397906  0.423843  2081.591623  7419.240395  3473.104501  775.200000
G  7378  102860.686143  3.769931  T  7378  35088.000000  0.998781  1934.408377  4620.163337  13411.862665  6976.800000
G  7385  6225.375993  0.177206  A  7389  2418.010471  0.068829  0.000000  2090.876839  6225.375993  122.400000
G  7395  43381.041130  1.283182  C  7396  26405.751043  0.703720  1934.408377  4485.268057  7754.415711  8037.600000
T  7396  39249.600000  1.100655  C  7406  12882.499232  0.327185  3111.874346  5058.572997  7994.693380  8731.200000
G  7405  36653.266372  1.008875  C  7414  35410.010977  0.899331  0.000000  3945.686937  7951.006531  0.000000
A  7416  71425.926702  1.934585  G  7417  22870.065490  0.526466  10555.141361  5463.258836  4652.649426  571.200000
G  7427  41611.723742  1.050673  T  7423  13219.200000  0.304305  1219.518325  1416.400439  8300.501324  1305.600000
A  7433  35744.502618  0.854872  T  7433  12321.600000  0.275253  5172.439791  741.924040  415.025066  2529.600000
G  7440  33070.944748  0.764305  C  7438  25933.617563  0.579332  1850.303665  3911.963117  7383.077493  530.400000
T  7446  55855.200000  1.258055  A  7453  28069.947644  0.568665  1534.910995  809.371679  4477.902030  10730.400000
C  7455  9712.460154  0.208387  N  -1  -1.000000  -1.000000  5635.015707  2630.457958  1550.883142  0.000000
G  7464  56552.626125  1.516441  T  7465  41575.200000  0.982265  3217.005236  67.447640  7863.632833  6364.800000
A  7472  26661.193717  0.629905  C  7469  15951.366850  0.376871  5824.251309  2664.181778  830.050132  367.200000
A  7479  16400.418848  0.403417  C  7482  13017.394512  0.339269  4373.445026  1045.438419  2249.872727  1020.000000
T  7484  46797.600000  1.219678  G  7486  31869.556399  0.809214  1850.303665  2090.876839  5504.542983  7670.400000
C  7492  24449.769484  0.620816  A  7490  11984.921466  0.304314  1955.434555  5092.296817  1201.388350  489.600000
G  7499  24136.984113  0.695878  A  7503  44764.732984  1.291745  3805.738220  438.409660  4499.745455  4406.400000
T  7503  46838.400000  1.422010  N  -1  -1.000000  -1.000000  8347.392670  7655.307135  2599.367520  10404.000000
C  7504  42829.251372  1.257924  C  7514  17873.624588  0.498072  8368.418848  8869.364654  1834.847661  10036.800000
T  7515  22644.000000  0.646539  A  7525  18734.324607  0.537680  0.000000  3945.686937  0.000000  4732.800000
T  7527  34639.200000  1.092641  N  -1  -1.000000  -1.000000  4646.785340  0.000000  0.000000  6120.000000
C  7536  21414.625686  0.626251  A  7537  20584.628272  0.607368  3931.895288  3507.277278  1288.762048  0.000000
T  7543  31293.600000  1.019962  A  7546  8662.785340  0.276187  1892.356021  370.962020  480.555340  6609.600000
G  7552  58671.438305  1.883853  N  -1  -1.000000  -1.000000  883.099476  0.000000  8759.213239  6160.800000
T  7556  84700.800000  2.394607  A  7557  31034.638743  0.749689  6412.984293  0.000000  5329.795587  16605.600000
A  7566  28469.445026  0.726970  N  -1  -1.000000  -1.000000  6223.748691  0.000000  327.651368  1305.600000
G  7572  61270.805825  1.548659  T  7575  49531.200000  1.144509  1955.434555  0.000000  11664.388703  6120.000000
T  7585  8894.400000  0.205522  N  -1  -1.000000  -1.000000  21.026178  0.000000  786.363283  2529.600000
A  7593  47182.743455  1.195022  N  -1  -1.000000  -1.000000  7842.764398  6272.630516  3669.695322  4161.600000
G  7598  72760.447132  1.822743  C  7595  59151.580241  1.365719  4331.392670  6879.659276  8060.223654  7629.600000
A  7602  28406.366492  0.632240  T  7605  24847.200000  0.536601  6139.643979  1989.705379  6705.931333  5752.800000
A  7614  53974.198953  1.218201  C  7610  38951.012075  0.841187  10071.539267  3068.867618  6400.123389  2570.400000
G  7616  56749.216946  1.193152  T  7618  44920.800000  0.869735  9146.387435  1281.505159  8060.223654  6283.200000
C  7624  49574.015368  0.989344  G  7629  11140.146514  0.204539  3616.502618  5092.296817  2096.968756  1550.400000
C  7636  21616.968606  0.439385  N  -1  -1.000000  -1.000000  9188.439791  4721.334797  21.843425  1346.400000
A  7637  43755.476440  1.020182  G  7642  25338.372462  0.454818  10050.513089  4923.677717  611.615887  2692.800000
C  7648  3878.239297  0.087311  N  -1  -1.000000  -1.000000  0.000000  1753.638639  2096.968756  0.000000
C  7658  60230.742481  1.557187  T  7657  31946.400000  0.573431  5487.832461  7689.030955  982.954104  6038.400000
A  7659  37868.146597  0.864316  G  7666  19964.890026  0.390064  5656.041885  7689.030955  698.989585  4896.000000
T  7670  18319.200000  0.427206  N  -1  -1.000000  -1.000000  0.000000  1450.124259  1681.943689  3345.600000
A  7680  34083.434555  0.910415  C  7678  22932.197585  0.448038  5298.596859  5159.744457  2774.114916  2162.400000
T  7684  41942.400000  1.103603  N  -1  -1.000000  -1.000000  2691.350785  5227.192097  1638.256840  6895.200000
G  7693  58212.726390  1.581791  C  7696  24955.626784  0.490141  126.157068  1652.467179  8824.743513  1387.200000
T  7698  49449.600000  1.338352  N  -1  -1.000000  -1.000000  2375.958115  4586.439517  3036.236011  9220.800000
G  7709  22498.727273  0.609132  T  7708  12484.800000  0.256973  1597.989529  1753.638639  5111.361342  3223.200000
T  7717  49857.600000  1.346634  G  7717  21057.061253  0.463439  2943.664921  1585.019539  4958.457370  10036.800000
A  7722  62153.382199  1.651519  C  7725  45257.366411  0.983742  8053.026178  4856.230077  633.459312  1713.600000
G  7730  60528.129391  1.392681  T  7730  37780.800000  0.792340  1030.282723  2360.667398  11839.136099  7140.000000
C  7736  21077.387486  0.484634  G  7740  7448.607767  0.156212  0.000000  4788.782437  1441.666019  1183.200000
A  7746  23402.136126  0.559696  C  7746  21987.930626  0.499729  5256.544503  4687.610977  1638.256840  244.800000
G  7750  32459.328861  0.766987  C  7753  28091.942042  0.646403  2396.984293  4755.058617  7426.764342  2652.000000
A  7757  37069.151832  0.879288  G  7761  13390.019241  0.306006  7317.109948  3541.001098  524.242189  612.000000
C  7767  44515.442371  1.068264  A  7768  12531.602094  0.284714  2880.586387  8397.231175  458.711915  7752.000000
T  7769  46960.800000  1.165249  C  7781  27889.599122  0.650266  3343.162304  7925.097695  87.373698  10689.600000
T  7781  31987.200000  0.798638  G  7787  10637.747749  0.258554  820.020942  5362.087377  2380.933274  6691.200000
C  7791  19424.920307  0.473766  T  7792  13178.400000  0.320305  2039.539267  4316.648957  1354.292321  2244.000000
A  7800  12216.209424  0.321837  G  7799  11467.797882  0.278728  2796.481675  0.000000  3058.079435  0.000000
T  7808  24072.000000  0.730250  A  7811  47350.952880  1.146495  4478.575916  3406.105818  2795.958341  3386.400000
C  7811  42121.051153  1.436673  G  7820  31804.026125  0.784762  7632.502618  7756.478595  5439.012710  2937.600000
T  7823  52713.600000  1.677558  C  7825  33049.343578  0.876306  5529.884817  5126.020637  4871.083672  6854.400000
A  7825  41842.094241  1.217970  C  7834  23303.159605  0.598721  6349.905759  5834.220856  1878.534510  6446.400000
G  7832  35473.721447  1.005142  A  7839  30466.931937  0.782778  862.073298  4451.544237  7732.572286  530.400000
T  7843  67728.000000  1.927776  C  7846  23471.778705  0.552948  3679.581152  3304.934358  1026.640953  11913.600000
T  7851  31783.200000  0.848594  C  7854  24348.598024  0.580837  0.000000  4755.058617  1834.847661  8527.200000
T  7864  43696.800000  1.215955  G  7860  41720.940865  0.995256  1471.832461  1652.467179  5133.204766  9914.400000
G  7874  28658.572992  0.772319  C  7867  25798.722283  0.616635  3931.895288  505.857300  7667.042012  2733.600000
A  7878  45101.151832  1.185920  C  7879  35814.696817  0.859856  5466.806283  6104.011416  3254.670256  1264.800000
G  7886  29881.804766  0.723197  N  -1  -1.000000  -1.000000  567.706806  1686.190999  5788.507502  693.600000
T  7892  36230.400000  0.864687  G  7896  16360.724978  0.388835  0.000000  3237.486718  1987.751633  6691.200000
C  7902  22493.787925  0.544500  A  7902  11038.743455  0.262351  2396.984293  4991.125357  415.025066  0.000000
G  7908  48885.584113  1.276754  T  7908  40106.400000  0.900101  2565.193717  1348.952799  11118.303089  9261.600000
G  7918  21275.495499  0.545619  C  7913  14602.414050  0.327719  3385.214660  5834.220856  4892.927096  3141.600000
C  7921  35747.249177  0.951396  A  7920  24958.073298  0.560130  5004.230366  7587.859495  3189.139982  1836.000000
G  7930  44647.959753  1.298834  A  7932  29079.204188  0.674477  3763.685864  4451.544237  8497.092145  2284.800000
C  7936  70246.717014  1.969798  N  -1  -1.000000  -1.000000  3994.973822  7621.583315  2293.559576  285.600000
G  7944  38946.825949  1.016441  A  7943  23696.502618  0.515655  5193.465969  4316.648957  6421.966814  1550.400000
C  7950  27754.703842  0.705406  G  7955  19680.925508  0.467282  294.366492  5024.849177  2140.655605  244.800000
A  7955  29920.251309  0.795518  C  7959  5969.116136  0.141724  6518.115183  2697.905598  4914.770521  3100.800000
T  7967  70543.200000  1.875406  A  7966  25820.146597  0.613045  5550.910995  303.514380  2774.114916  9955.200000
G  7974  28833.320388  0.702461  A  7972  17136.335079  0.382486  3616.502618  775.647859  5023.987643  5875.200000
T  7981  33782.400000  0.810516  C  7982  10117.145993  0.235661  1934.408377  1719.914819  4827.396823  6324.000000
G  7988  28309.078199  0.704735  N  -1  -1.000000  -1.000000  3322.136126  1079.162239  5220.578464  163.200000
C  7993  59387.646981  1.452974  A  7991  24032.921466  0.587986  4310.366492  12680.156312  1965.908208  1305.600000
G  8002  78789.232304  1.822255  C  8004  22358.892645  0.479276  2081.591623  4620.163337  8409.718447  4161.600000
T  8005  42513.600000  0.911305  N  -1  -1.000000  -1.000000  3490.345550  5867.944676  7710.728861  9547.200000
A  8012  23191.874346  0.528553  C  8018  25495.207903  0.602686  5004.230366  0.000000  1703.787114  1509.600000
T  8018  34965.600000  0.826560  A  8022  7296.083770  0.169583  1955.434555  5227.192097  4608.962577  6936.000000
T  8029  29212.800000  0.678994  C  8029  24348.598024  0.565934  0.000000  4889.953897  0.000000  6691.200000
A  8036  42388.774869  0.986867  C  8040  38883.564435  0.968758  7968.921466  1888.533919  5504.542983  2896.800000
T  8039  64341.600000  0.794906  G  8044  11227.520212  0.256991  6202.722513  6306.354336  2599.367520  8282.400000
T  8042  64341.600000  0.794906  N  -1  -1.000000  -1.000000  3006.743455  6980.830735  1594.569991  10812.000000
C  8055  34668.086937  0.860036  G  8061  31454.531333  0.718518  1345.675393  7756.478595  218.434245  0.000000
T  8065  69523.200000  1.697927  N  -1  -1.000000  -1.000000  6055.539267  0.000000  3429.417652  10036.800000
A  8067  35660.397906  0.849877  T  8075  4732.800000  0.103959  6854.534031  0.000000  1114.014651  9710.400000
C  8079  12916.223052  0.343091  N  -1  -1.000000  -1.000000  4730.890052  3271.210538  0.000000  856.800000
A  8079  22371.853403  0.644966  G  8089  36391.145278  0.912427  4730.890052  3271.210538  0.000000  856.800000
T  8089  58344.000000  1.686006  A  8095  21951.329843  0.529370  2523.141361  5530.706476  8125.753928  6813.600000
G  8097  16841.280318  0.455876  N  -1  -1.000000  -1.000000  4331.392670  0.000000  4608.962577  1836.000000
T  8106  56140.800000  1.572327  A  8107  48822.785340  1.090724  7485.319372  3068.867618  3276.513680  10240.800000
C  8112  42222.222613  1.138656  N  -1  -1.000000  -1.000000  4121.130890  7520.411855  1354.292321  2366.400000
G  8118  34097.585702  0.895281  A  8117  6749.403141  0.148379  3490.345550  4417.820417  7404.920918  0.000000
A  8126  65391.413613  1.708304  T  8127  46879.200000  0.971062  12090.052356  5227.192097  1310.605472  9424.800000
G  8133  95892.633716  2.318998  N  -1  -1.000000  -1.000000  2460.062827  674.476400  11467.797882  7384.800000
T  8138  58996.800000  1.341207  N  -1  -1.000000  -1.000000  588.732984  0.000000  6902.522154  12770.400000
C  8149  24517.217124  0.529284  T  8150  58466.400000  1.124530  8852.020942  5564.430296  2031.438482  9628.800000
A  8150  61943.120419  1.304572  G  8154  38793.921977  0.746154  9798.198953  5429.535016  3167.296558  11179.200000
T  8163  28356.000000  0.551258  C  8162  19897.053787  0.382696  1135.413613  4316.648957  0.000000  5712.000000
N  8166  -1.000000  -1.000000  N  -1  -1.000000  -1.000000  273.340314  977.990779  0.000000  3345.600000
A  8172  41253.361257  0.851640  C  8177  11128.860593  0.202772  8158.157068  0.000000  0.000000  9139.200000
T  8174  68380.800000  1.343933  G  8184  6684.087908  0.121786  6707.350785  741.924040  0.000000  13137.600000
T  8185  48511.200000  0.931026  A  8185  21131.308901  0.385020  2228.774869  202.342920  1376.135746  10444.800000
C  8195  69336.173875  1.314828  N  -1  -1.000000  -1.000000  2523.141361  7722.754775  1616.413416  3223.200000
T  8199  43778.400000  0.778174  A  8199  27628.397906  0.486140  5298.596859  6171.459056  6531.183936  7344.000000
N  8207  -1.000000  -1.000000  N  -1  -1.000000  -1.000000  0.000000  202.342920  0.000000  0.000000
G  8216  40301.118270  0.744985  A  8215  26598.115183  0.460173  5803.225131  0.000000  7841.789409  9220.800000
T  8217  50592.000000  1.042330  A  8225  5445.780105  0.107283  5487.832461  0.000000  7754.415711  9710.400000
C  8227  9948.526894  0.208578  T  8229  8037.600000  0.158342  1766.198953  2495.562678  109.217123  2366.400000
A  8236  34335.748691  0.742554  T  8235  12158.400000  0.239522  7716.607330  2259.495939  458.711915  3060.000000
C  8242  10724.174753  0.246650  N  -1  -1.000000  -1.000000  1093.361257  2225.772119  21.843425  0.000000
A  8248  51198.743455  1.227312  T  8249  29049.600000  0.570012  10092.565445  1821.086279  5613.760106  5630.400000
C  8254  34971.601317  0.818802  G  8254  14635.094440  0.303217  1387.727749  6171.459056  5045.831068  2080.800000
A  8264  44680.628272  1.134897  G  8263  24180.670962  0.500988  8389.445026  3743.344018  5220.578464  5467.200000
T  8264  25989.600000  0.666627  G  8273  22913.752339  0.521415  8389.445026  3743.344018  5220.578464  5467.200000
T  8273  44268.000000  1.277500  C  8278  27822.151482  0.633109  1492.858639  1989.705379  5242.421889  9710.400000
A  8285  54457.801047  1.569343  C  8287  24888.179144  0.586191  10702.324607  5227.192097  4456.058605  4365.600000
T  8293  29988.000000  0.830309  G  8294  8234.971050  0.200469  0.000000  4620.163337  1747.473963  6895.200000
C  8297  42896.699012  1.259583  A  8301  11480.293194  0.277718  946.178010  7891.373875  873.736981  2774.400000
T  8304  28968.000000  0.775559  C  8308  30688.676180  0.783362  1640.041885  2866.524698  5722.977229  6691.200000
A  8313  51556.188482  1.400438  T  8315  58588.800000  1.432572  8158.157068  4518.991877  5045.831068  8282.400000
C  8316  18548.100988  0.453526  A  8322  17893.277487  0.437514  6917.612565  4889.953897  5722.977229  11056.800000
C  8327  34668.086937  0.921228  G  8324  10310.096381  0.252095  967.204188  5530.706476  1397.979170  2692.800000
T  8330  32395.200000  0.861526  N  -1  -1.000000  -1.000000  0.000000  4788.782437  0.000000  6364.800000
G  8338  47247.327273  1.298947  C  8340  10993.965313  0.280147  0.000000  1888.533919  6356.436540  2407.200000
T  8346  51163.200000  1.328937  G  8349  24202.514387  0.579549  2649.298429  1821.086279  4805.553398  9384.000000
C  8354  54329.073985  1.386340  A  8355  20143.078534  0.470995  3805.738220  7790.202415  2162.499029  3345.600000
T  8358  58140.000000  1.484072  N  -1  -1.000000  -1.000000  2964.691099  5362.087377  2664.897793  11138.400000
G  8365  45740.130980  1.089279  N  -1  -1.000000  -1.000000  0.000000  573.304940  8431.561871  734.400000
C  8374  25394.036443  0.600679  T  8371  7588.800000  0.169732  525.654450  5362.087377  0.000000  1836.000000
T  8381  54835.200000  1.308150  A  8378  12321.340314  0.286808  1766.198953  2057.153019  2490.150397  10526.400000
C  8386  33217.962678  0.786298  A  8391  11312.083770  0.258780  105.130890  6407.525796  2184.342454  3223.200000
T  8396  57854.400000  1.323505  G  8392  49060.331509  1.122325  2628.272251  2832.800878  4892.927096  9914.400000
C  8401  63738.019759  1.384656  G  8405  39820.562930  0.809920  588.732984  14265.175851  1703.787114  3223.200000
T  8407  31334.400000  0.637319  A  8408  26429.905759  0.537564  5361.675393  977.990779  8278.657899  6813.600000
T  8416  44145.600000  0.927923  G  8417  10615.904325  0.217290  609.759162  2428.115038  1900.377935  9424.800000
A  8422  47393.005236  1.011096  C  8423  17097.976729  0.352689  9020.230366  3372.381998  1572.726567  5018.400000
G  8428  80187.211474  0.903525  T  8430  53162.400000  1.096610  1282.596859  2563.010318  9392.672551  7466.400000
G  8432  80187.211474  0.903525  N  -1  -1.000000  -1.000000  777.968586  1450.124259  10921.712268  7915.200000
C  8445  56217.607903  1.283215  A  8442  36606.575916  0.716867  6265.801047  8363.507355  4914.770521  5793.600000
T  8451  35414.400000  0.755228  A  8452  10534.115183  0.211359  2691.350785  2192.048299  4652.649426  9057.600000
G  8457  48186.594528  1.071998  T  8460  28519.200000  0.547193  189.235602  1821.086279  8868.430362  6772.800000
A  8465  33284.439791  0.716609  N  -1  -1.000000  -1.000000  5656.041885  775.647859  1441.666019  816.000000
T  8473  73603.200000  1.673175  C  8473  47179.624149  0.944272  988.230366  8734.469374  3800.755869  14239.200000
G  8479  78068.399294  1.735754  T  8485  27580.800000  0.492304  1913.382199  4687.610977  8693.682966  2488.800000
A  8490  54857.298429  1.104879  N  -1  -1.000000  -1.000000  10849.507853  4923.677717  0.000000  2570.400000
C  8493  45999.290450  0.906904  G  8497  15639.891968  0.282710  6539.141361  8936.812294  1507.196293  2774.400000
G  8503  42682.051545  0.843822  C  8502  4991.125357  0.090221  0.000000  1719.914819  7994.693380  0.000000
T  8510  34476.000000  0.678118  G  8515  11751.762401  0.233731  0.000000  0.000000  1834.847661  6446.400000
T  8520  37617.600000  0.748178  G  8521  13542.923213  0.279703  1892.356021  2360.667398  2774.114916  10036.800000
C  8524  43031.594292  0.888735  N  -1  -1.000000  -1.000000  0.000000  7992.545335  2249.872727  4243.200000
T  8532  24806.400000  0.504394  N  -1  -1.000000  -1.000000  0.000000  134.895280  0.000000  6405.600000
T  8542  63240.000000  1.350052  G  8543  60222.321447  1.208355  4793.968586  67.447640  7361.234069  9710.400000
G  8552  19790.142630  0.397088  N  -1  -1.000000  -1.000000  0.000000  0.000000  5002.144219  4814.400000
T  8558  50877.600000  1.144426  C  8560  11398.651153  0.239640  0.000000  1382.676619  917.423831  10852.800000
G  8564  40628.769638  0.973429  N  -1  -1.000000  -1.000000  0.000000  741.924040  8671.839541  10240.800000
T  8567  75969.600000  1.884403  G  8574  45936.721801  1.000081  0.000000  0.000000  7404.920918  16116.000000
T  8579  68217.600000  1.575029  C  8580  16929.357629  0.351561  1829.277487  2866.524698  2053.281906  13178.400000
A  8587  16316.314136  0.355742  N  -1  -1.000000  -1.000000  2628.272251  67.447640  3254.670256  2325.600000
T  8592  54427.200000  1.235590  G  8591  44713.490026  0.928536  1198.492147  876.819319  9742.167343  9996.000000
G  8600  29095.441483  0.636237  A  8605  27523.267016  0.557949  2228.774869  2832.800878  6378.279965  204.000000
C  8610  35072.772777  0.791051  T  8606  32558.400000  0.660021  2270.827225  6677.316356  3997.346690  3427.200000
G  8613  42572.834422  0.938481  A  8615  23759.581152  0.476292  3931.895288  4518.991877  8147.597352  2284.800000
N  8623  -1.000000  -1.000000  N  -1  -1.000000  -1.000000  210.261780  0.000000  0.000000  1795.200000
C  8631  24348.598024  0.562364  A  8628  20942.073298  0.419811  3006.743455  5395.811196  0.000000  2488.800000
G  8639  48951.114387  1.118814  T  8641  26968.800000  0.534769  2712.376963  4080.582217  8387.875022  4406.400000
C  8642  35477.458617  0.814450  T  8649  9628.800000  0.202055  3406.240838  8026.269155  5635.603530  5916.000000
C  8652  33892.439078  0.787374  A  8650  9966.408377  0.209139  1829.277487  7486.688035  808.206708  1101.600000
G  8661  32284.581465  0.831280  A  8663  11059.769634  0.270743  1345.675393  67.447640  6072.472021  7221.600000
T  8661  33252.000000  0.943483  T  8670  23256.000000  0.569306  1345.675393  67.447640  6072.472021  7221.600000
C  8673  45931.842810  1.243504  A  8676  9924.356021  0.256967  967.204188  5699.325576  1004.797529  3264.000000
G  8683  17758.704148  0.492096  C  8688  22021.654446  0.630012  2670.324607  337.238200  3626.008473  3141.600000
G  8691  37527.003354  1.073604  N  -1  -1.000000  -1.000000  0.000000  2461.838858  7994.693380  5834.400000
T  8693  41820.000000  1.188080  C  8702  28597.799341  0.814184  0.000000  404.685840  7557.824890  6772.800000
G  8703  29379.406002  0.836439  A  8707  7863.790576  0.220722  3174.952880  5429.535016  5111.361342  5997.600000
T  8712  38964.000000  1.093651  G  8720  43948.970168  1.269143  105.130890  3675.896378  4608.962577  8119.200000
C  8723  47584.309989  1.374128  A  8721  41694.910995  1.204051  7169.926702  10150.869813  6181.689144  8731.200000
T  8731  34720.800000  0.968788  C  8731  33690.096158  0.940026  4793.968586  7385.516575  3953.659841  9302.400000
C  8742  37197.373436  1.035496  N  -1  -1.000000  -1.000000  4478.575916  7925.097695  1004.797529  1183.200000
A  8745  44554.471204  1.223569  G  8746  15989.386761  0.427558  5656.041885  6407.525796  2730.428067  2692.800000
T  8755  65320.800000  1.739856  G  8759  42682.051545  1.051181  21.026178  2360.667398  3342.043954  11750.400000
A  8761  24032.921466  0.608695  T  8766  22195.200000  0.546627  5529.884817  843.095499  5919.568049  5916.000000
A  8773  36837.863874  0.918418  C  8769  30789.847640  0.758298  5803.225131  2529.286498  3822.599294  7221.600000
G  8776  35757.685966  0.893022  N  -1  -1.000000  -1.000000  4772.942408  202.342920  5941.411474  10363.200000
T  8776  55692.000000  1.412249  C  8784  13995.385291  0.323138  4772.942408  202.342920  5941.411474  10363.200000
T  8787  41942.400000  0.997056  G  8799  15050.119506  0.347392  2060.565445  2360.667398  2206.185878  9384.000000
A  8800  42367.748691  1.000087  T  8800  37862.400000  0.848515  7296.083770  2293.219759  3210.983407  7466.400000
A  8808  41274.387435  0.986425  C  8809  24416.045664  0.544357  7590.450262  5159.744457  0.000000  0.000000
C  8817  63333.333919  1.490274  N  -1  -1.000000  -1.000000  0.000000  10420.660373  1725.630538  3060.000000
G  8824  86696.551986  1.921834  T  8824  69727.200000  1.357146  2733.403141  2090.876839  11839.136099  10771.200000
A  8838  17851.225131  0.361906  N  -1  -1.000000  -1.000000  4457.549738  1382.676619  0.000000  4936.800000
C  8845  53991.835785  1.211160  A  8846  34756.272251  0.664282  7401.214660  5598.154116  4259.467785  1060.800000
G  8849  56290.505031  1.183207  T  8848  14484.000000  0.276827  4941.151832  4620.163337  9108.708032  2978.400000
G  8859  33879.151456  0.684154  T  8861  19502.400000  0.381482  4899.099476  2124.600659  7776.259135  3182.400000
A  8862  50610.010471  1.025908  C  8870  12680.156312  0.241031  5550.910995  472.133480  4827.396823  4202.400000
G  8871  42157.809356  0.863470  T  8875  23052.000000  0.449756  567.706806  2394.391218  9174.238305  2652.000000
A  8881  56749.654450  1.161825  G  8883  45652.757282  0.865698  7926.869110  4620.163337  7492.294616  734.400000
T  8890  28233.600000  0.561489  G  8895  22935.595763  0.434920  2922.638743  4991.125357  698.989585  3590.400000
C  8898  10150.869813  0.207248  N  -1  -1.000000  -1.000000  0.000000  2394.391218  5395.325861  163.200000
T  8909  46308.000000  1.060623  A  8907  36564.523560  0.693361  7211.979058  4957.401537  4565.275728  9873.600000
G  8917  77653.374228  1.959842  T  8915  46797.600000  0.880826  2586.219895  4282.925137  8475.248720  9016.800000
C  8922  45257.366411  0.992432  A  8924  29331.518325  0.516699  4478.575916  8228.612075  6334.593116  1632.000000
G  8931  51332.047661  1.147623  T  8928  41208.000000  0.725913  1787.225131  2866.524698  8649.996117  4651.200000
C  8936  47516.862349  1.074236  T  8938  26601.600000  0.515046  1850.303665  7790.202415  3232.826831  3916.800000
G  8945  59829.139806  1.312130  N  -1  -1.000000  -1.000000  2502.115183  0.000000  11052.772816  1142.400000
T  8952  60914.400000  1.309456  A  8956  54541.905759  1.035046  2670.324607  7216.897475  3516.791350  11464.800000
G  8963  36631.422948  0.756933  C  8966  11533.546432  0.218873  462.575916  1416.400439  6028.785172  81.600000
T  8969  35210.400000  0.759128  A  8968  16947.099476  0.321606  3784.712042  2192.048299  2206.185878  7996.800000
A  8981  41085.151832  0.872660  C  8978  28530.351701  0.541423  9398.701571  2900.248518  5307.952162  0.000000
T  8988  26683.200000  0.531815  C  8990  20402.911087  0.381964  0.000000  2967.696158  655.302736  5793.600000
A  8997  30740.272251  0.637615  G  8997  18632.441130  0.362296  4793.968586  2090.876839  4892.927096  3753.600000
T  9000  29824.800000  0.685312  A  9006  28006.869110  0.557956  5151.413613  2799.077058  3691.538747  6283.200000
G  9009  76320.925331  1.818171  T  9009  24724.800000  0.474086  3195.979058  0.000000  12516.282259  6609.600000
G  9023  26386.856840  0.593288  T  9021  21868.800000  0.419323  2880.586387  573.304940  5635.603530  3304.800000
G  9028  26102.892321  0.616177  T  9032  28804.800000  0.584536  5887.329843  0.000000  5722.977229  1305.600000
A  9031  69113.047120  1.772582  C  9034  11466.098793  0.232682  11101.821990  741.924040  4106.563813  5589.600000
G  9043  52380.532039  1.315767  A  9045  20752.837696  0.420243  2670.324607  1315.228979  5766.664078  3223.200000
A  9055  54289.591623  1.311824  C  9056  36860.135236  0.736317  10450.010471  6508.697256  6400.123389  5589.600000
G  9057  37614.377052  0.868838  A  9065  19575.371728  0.409195  8620.732984  8296.059715  8147.597352  6364.800000
T  9068  81885.600000  1.906726  G  9068  28527.512445  0.596327  3174.952880  944.266959  5897.724625  10812.000000
A  9077  53595.727749  1.105844  C  9078  49304.224808  0.963220  9377.675393  10319.488913  65.530274  489.600000
A  9084  21110.282723  0.415954  C  9088  20976.216026  0.417654  7884.816754  1585.019539  2643.054369  81.600000
T  9092  70869.600000  1.420802  G  9093  38247.836364  0.704012  0.000000  1854.810099  5919.568049  13994.400000
C  9100  49574.015368  1.004848  A  9099  41947.225131  0.772106  7947.895288  11095.136773  502.398764  4528.800000
T  9113  35292.000000  0.683244  A  9111  27565.319372  0.533657  4205.235602  3406.105818  0.000000  8364.000000
C  9116  34398.296378  0.654302  N  -1  -1.000000  -1.000000  1955.434555  5429.535016  0.000000  3957.600000
T  9124  45247.200000  0.921513  A  9122  29920.251309  0.570092  6118.617801  4687.610977  1703.787114  10077.600000
C  9132  47786.652909  0.987579  T  9134  29498.400000  0.594280  5403.727749  7554.135675  2555.680671  5997.600000
A  9145  33578.806283  0.703407  G  9139  11751.762401  0.236753  7148.900524  7486.688035  1245.075199  5916.000000
T  9149  72787.200000  1.537742  C  9146  45021.299671  0.907007  4142.157068  6407.525796  7579.668314  12525.600000
G  9152  63127.496911  1.359804  C  9160  11668.441712  0.215929  441.549738  1348.952799  14132.695675  7874.400000
A  9163  43040.586387  0.908467  T  9161  43615.200000  0.807116  5677.068063  1416.400439  4696.336275  9139.200000
T  9174  29376.000000  0.592614  C  9174  28058.218222  0.559443  4394.471204  6340.078156  2861.488614  7833.600000
G  9178  53756.667785  1.183525  A  9177  49600.753927  0.988973  5635.015707  2225.772119  10288.252957  3508.800000
T  9187  49368.000000  1.076985  C  9190  8903.088474  0.167997  0.000000  809.371679  0.000000  9873.600000
A  9195  45710.910995  0.967494  T  9198  16401.600000  0.324914  5635.015707  0.000000  0.000000  2203.200000
A  9208  22729.298429  0.469828  N  -1  -1.000000  -1.000000  5088.335079  0.000000  0.000000  5671.200000
T  9209  29947.200000  0.649245  N  -1  -1.000000  -1.000000  4899.099476  0.000000  0.000000  6609.600000
C  9219  35106.496597  0.791717  A  9218  24958.073298  0.514418  4793.968586  5901.668496  0.000000  8119.200000
T  9222  95920.800000  2.155767  A  9227  3889.842932  0.072497  2796.481675  4249.201317  0.000000  13545.600000
C  9233  30823.571460  0.658506  A  9236  29794.094241  0.573416  3217.005236  6711.040176  0.000000  81.600000
C  9243  49574.015368  1.137594  A  9249  39445.109948  0.794661  2228.774869  9408.945774  2053.281906  2244.000000
T  9252  75602.400000  1.709251  G  9256  3254.670256  0.061007  4604.732984  9914.803074  0.000000  7384.800000
C  9254  67683.706696  1.385430  C  9264  4282.925137  0.080281  3153.926702  13051.118332  283.964519  6650.400000
A  9267  52964.942408  1.054099  G  9272  25163.625066  0.457078  8515.602094  1214.057519  961.110680  9832.800000
T  9269  67197.600000  1.327850  A  9278  7148.900524  0.124496  8200.209424  1854.810099  3101.766284  13015.200000
C  9275  69403.621515  1.315584  C  9287  29036.209001  0.498818  2354.931937  11803.336992  3101.766284  2488.800000
T  9287  37821.600000  0.658655  G  9295  24704.913151  0.424410  4836.020942  5598.154116  0.000000  8445.600000
A  9298  25693.989529  0.441403  C  9300  20099.396707  0.350966  6034.513089  3001.419978  3145.453133  2284.800000
C  9310  25562.655543  0.446364  T  9310  15544.800000  0.271436  2291.853403  5733.049396  830.050132  3508.800000
A  9321  36690.680628  0.730413  C  9323  45223.642591  0.889885  8284.314136  5800.497036  3538.634775  11138.400000
T  9323  78907.200000  1.552695  N  -1  -1.000000  -1.000000  7359.162304  8498.402634  2664.897793  15218.400000
C  9333  33723.819978  0.627387  T  9339  31864.800000  0.592801  6244.774869  7284.345115  0.000000  530.400000
A  9343  59230.743455  1.195012  C  9343  45189.918771  0.867106  11080.795812  10252.041273  4128.407237  3264.000000
A  9354  17767.120419  0.364681  N  -1  -1.000000  -1.000000  4478.575916  2563.010318  0.000000  1876.800000
C  9357  31700.390779  0.701338  T  9357  26764.800000  0.551653  4604.732984  7082.002195  0.000000  5752.800000
A  9363  43734.450262  1.050042  T  9364  33374.400000  0.687885  8053.026178  1517.571899  0.000000  8527.200000
A  9378  48213.026178  1.233598  G  9379  27828.522860  0.579251  7317.109948  6609.868716  5460.856134  9669.600000
T  9381  85027.200000  2.119195  C  9382  81712.815807  1.639989  7674.554974  12747.603952  5897.724625  13994.400000
A  9392  44785.759162  0.972425  T  9392  6446.400000  0.129380  8242.261780  4856.230077  2096.968756  1836.000000
T  9401  26724.000000  0.557005  G  9396  18632.441130  0.373956  525.654450  1922.257739  458.711915  6201.600000
C  9408  104240.327552  2.218759  G  9410  46482.807414  0.871952  6118.617801  17603.834029  6181.689144  4161.600000
T  9412  46348.800000  0.936062  N  -1  -1.000000  -1.000000  1555.937173  9307.774314  9698.480494  10036.800000
G  9421  39099.729921  0.770026  T  9421  37495.200000  0.692284  2796.481675  2697.905598  8781.056664  9873.600000
C  9429  57296.770143  1.174979  A  9431  30235.643979  0.527471  3721.633508  8329.783535  5155.048191  530.400000
G  9436  157534.777758  2.988308  T  9435  115708.800000  2.018580  2901.612565  1719.914819  16601.002648  22317.600000
C  9451  22628.683205  0.346532  T  9445  9873.600000  0.140013  1009.256545  5969.116136  6836.991880  8649.600000
G  9454  79400.848191  1.256543  T  9453  47246.400000  0.669980  2586.219895  4080.582217  13455.549515  9914.400000
T  9463  66952.800000  1.009714  C  9464  14838.480790  0.201624  3952.921466  2900.248518  1223.231774  14157.600000
A  9466  43881.633508  0.680322  G  9469  24005.923566  0.333139  5571.937173  2967.696158  2315.403001  11750.400000
T  9477  57650.400000  0.895042  C  9480  45223.642591  0.605770  4604.732984  4552.715697  1703.787114  10159.200000
G  9487  124704.110680  1.847373  T  9488  56018.400000  0.680629  0.000000  2158.324479  11839.136099  9832.800000
A  9499  56959.916230  0.818980  C  9499  31329.428760  0.394095  11059.769634  5901.668496  1266.918623  5630.400000
G  9505  88487.712798  1.253172  N  -1  -1.000000  -1.000000  777.968586  2057.153019  16972.340865  8241.600000
T  9508  84741.600000  1.121666  C  9516  40299.964874  0.492899  294.366492  1618.743359  11314.893910  10485.600000
G  9521  72847.820830  0.930436  T  9523  39780.000000  0.477458  1976.460733  2866.524698  9086.864607  5834.400000
C  9529  42053.603513  0.602267  N  -1  -1.000000  -1.000000  0.000000  6036.563776  873.736981  1509.600000
G  9534  39776.876081  0.554242  T  9536  17992.800000  0.265358  0.000000  3136.315258  7951.006531  2570.400000
A  9547  42493.905759  0.626702  T  9548  31089.600000  0.475668  9209.465969  5665.601756  7404.920918  6283.200000
G  9550  84861.704325  1.298378  A  9558  50210.513089  0.722892  8010.973822  5530.706476  12450.751986  5997.600000
G  9561  35211.600353  0.506950  T  9559  13464.000000  0.193844  6328.879581  269.790560  7776.259135  3182.400000
T  9573  54019.200000  0.803691  C  9567  36590.344676  0.526799  7064.795812  1955.981559  6356.436540  8853.600000
A  9575  68986.890052  1.147002  C  9577  32847.000659  0.517088  9882.303665  4620.163337  6836.991880  8119.200000
T  9588  54060.000000  0.881201  G  9584  42092.279082  0.662630  4962.178010  1483.848079  5045.831068  10240.800000
A  9599  35912.712042  0.620197  C  9592  30047.923600  0.475193  7863.790576  5463.258836  5286.108738  4896.000000
G  9603  64372.572109  1.214063  T  9601  30600.000000  0.483924  5824.251309  3372.381998  9065.021183  7344.000000
A  9609  44260.104712  0.848303  N  -1  -1.000000  -1.000000  8032.000000  1753.638639  5089.517917  2080.800000
T  9614  53162.400000  1.014636  C  9619  26135.960483  0.476892  4394.471204  876.819319  1135.858076  12036.000000
G  9625  75075.850132  1.397173  A  9631  37657.884817  0.631405  2081.591623  1348.952799  12276.004590  3835.200000
T  9629  55120.800000  0.967162  C  9633  6137.735236  0.102911  4878.073298  33.723820  8955.804060  7915.200000
T  9645  14280.000000  0.264355  G  9645  6836.991880  0.114635  2165.696335  2933.972338  1441.666019  3876.000000
C  9651  56689.741383  1.091761  N  -1  -1.000000  -1.000000  6917.612565  10993.965313  87.373698  163.200000
A  9652  36270.157068  0.694936  C  9663  29778.133041  0.529842  7422.240838  10656.727113  698.989585  0.000000
A  9665  105214.994764  2.150737  G  9670  13324.488967  0.217289  19995.895288  4991.125357  196.590821  0.000000
T  9673  29457.600000  0.545148  A  9674  12342.366492  0.215142  4941.151832  0.000000  1441.666019  4080.000000
C  9682  23977.636004  0.449100  T  9682  5100.000000  0.093818  462.575916  5159.744457  0.000000  2611.200000
C  9692  41986.155873  0.850767  T  9692  40188.000000  0.771042  4289.340314  8026.269155  2664.897793  8608.800000
A  9702  51156.691099  1.041389  G  9697  22367.666726  0.429144  8242.261780  6238.906696  917.423831  3019.200000
C  9706  87547.036663  1.789488  A  9709  6139.643979  0.109150  5677.068063  14939.652250  917.423831  0.000000
G  9711  48426.872198  0.965254  G  9719  50458.310680  0.941652  1871.329843  4552.715697  8475.248720  4528.800000
T  9722  72868.800000  1.472076  A  9720  58389.696335  1.089668  10323.853403  6002.839956  5744.820653  13831.200000
C  9732  22527.511745  0.406931  A  9733  5403.727749  0.097611  1408.753927  4991.125357  0.000000  2529.600000
T  9738  85802.400000  1.651846  A  9741  32632.628272  0.560016  3700.607330  1450.124259  5329.795587  14320.800000
C  9749  103970.536992  1.827360  T  9747  24153.600000  0.414505  231.287958  8397.231175  5613.760106  5304.000000
A  9760  25189.361257  0.443692  N  -1  -1.000000  -1.000000  5656.041885  809.371679  895.580406  4202.400000
G  9768  28680.416417  0.509012  T  9761  21624.000000  0.332467  0.000000  2697.905598  5395.325861  9588.000000
T  9771  82579.200000  1.453461  C  9775  9037.983754  0.144147  0.000000  2461.838858  3822.599294  10567.200000
G  9779  24224.357811  0.397937  C  9785  39085.907355  0.623138  1597.989529  1686.190999  5351.639011  1550.400000
T  9788  45859.200000  0.788207  G  9787  7077.269550  0.112831  1597.989529  4991.125357  1572.726567  10159.200000
T  9798  7303.200000  0.135212  N  -1  -1.000000  -1.000000  210.261780  0.000000  0.000000  2488.800000
C  9809  49708.910648  0.996161  A  9808  44617.549738  0.706962  8242.261780  9510.117234  152.903972  5018.400000
G  9814  11467.797882  0.240999  N  -1  -1.000000  -1.000000  1703.120419  3473.553458  2883.332039  0.000000
A  9821  24264.209424  0.522052  C  9819  20166.844347  0.364292  5130.387435  3675.896378  3079.922860  0.000000
T  9829  32925.600000  0.816512  A  9827  24453.445026  0.461885  4667.811518  4046.858397  0.000000  7466.400000
C  9838  65019.524918  1.957227  A  9839  24369.340314  0.519934  4520.628272  14467.518771  2468.306973  2448.000000
G  9847  51375.734510  1.380948  C  9851  24112.531284  0.579481  315.392670  1112.886059  9283.455428  3590.400000
A  9853  75462.952880  1.911772  T  9857  54427.200000  1.175817  14045.486911  4856.230077  2533.837246  3916.800000
C  9862  67683.706696  1.746174  G  9861  40716.143336  0.879610  0.000000  11297.479693  9021.334334  6120.000000
A  9868  35660.397906  0.827251  G  9870  26867.412180  0.599728  7043.769634  2630.457958  4434.215181  7099.200000
C  9878  44211.927991  1.050484  A  9878  17851.225131  0.398471  4352.418848  9712.460154  415.025066  2692.800000
T  9882  56059.200000  1.224586  C  9889  35544.906257  0.743336  5592.963351  5126.020637  5351.639011  10730.400000
T  9894  44635.200000  0.961694  G  9896  33988.368579  0.718408  357.445026  1214.057519  4696.336275  9792.000000
T  9904  59690.400000  1.200293  A  9900  19806.659686  0.418651  2144.670157  5631.877936  0.000000  13219.200000
C  9910  33352.857958  0.626081  A  9915  14318.827225  0.269954  462.575916  8970.536114  0.000000  2284.800000
T  9916  49898.400000  0.935913  G  9916  12931.307326  0.243795  3069.821990  505.857300  2686.741218  11097.600000
T  9926  25663.200000  0.495399  N  -1  -1.000000  -1.000000  0.000000  775.647859  0.000000  6813.600000
A  9932  65748.858639  1.335495  G  9934  40890.890733  0.782739  14381.905759  0.000000  6465.653663  612.000000
T  9943  45410.400000  0.940945  A  9946  28048.921466  0.569689  2586.219895  2326.943578  0.000000  7180.800000
G  9953  13521.079788  0.293725  N  -1  -1.000000  -1.000000  84.104712  0.000000  3210.983407  2611.200000
T  9959  41208.000000  0.940411  C  9958  21684.416246  0.440422  3027.769634  5159.744457  0.000000  3019.200000
A  9970  42262.617801  0.971136  G  9969  13018.681024  0.279443  9293.570681  1821.086279  2708.584643  3060.000000
T  9973  19951.200000  0.473460  A  9981  7001.717277  0.150922  6791.455497  202.342920  851.893557  5222.400000
T  9986  96492.000000  2.432324  C  9983  49540.291548  1.067839  0.000000  7318.068935  3626.008473  15259.200000
A  9994  54016.251309  1.246025  C  9995  44785.232931  0.871742  12384.418848  7486.688035  262.121094  1101.600000
T  10002  50632.800000  1.114838  C  10007  35410.010977  0.701624  0.000000  708.200220  2271.716152  10812.000000
T  10009  47368.800000  1.041287  G  10009  16054.917034  0.318117  4394.471204  6609.868716  3232.826831  10036.800000
A  10017  79710.240838  1.672435  C  10019  65694.001317  1.197672  14697.298429  10825.346213  0.000000  5630.400000
C  10030  44852.680571  0.914291  A  10028  41715.937173  0.760526  8894.073298  7689.030955  0.000000  7140.000000
C  10036  22257.721186  0.454225  G  10036  12101.257193  0.220619  0.000000  7587.859495  3123.609709  408.000000
C  10046  61512.247640  1.233323  T  10049  41656.800000  0.712858  357.445026  13455.804171  1638.256840  4120.800000
G  10054  59283.054192  1.142131  N  -1  -1.000000  -1.000000  0.000000  0.000000  10091.662136  1550.400000
C  10060  16254.881229  0.303219  A  10060  10555.141361  0.182647  2649.298429  3507.277278  2533.837246  0.000000
T  10069  30967.200000  0.581674  G  10076  27020.316152  0.481640  2859.560209  3777.067838  546.085613  6568.800000
T  10075  38760.000000  0.830235  N  -1  -1.000000  -1.000000  126.157068  3372.381998  3298.357105  6936.000000
C  10082  29542.066301  0.654165  T  10086  20277.600000  0.369836  0.000000  5800.497036  1135.858076  1795.200000
T  10096  70869.600000  1.646182  G  10097  24508.322330  0.468912  0.000000  2967.696158  3342.043954  10893.600000
A  10105  26135.539267  0.575660  T  10107  15136.800000  0.305928  5677.068063  5598.154116  152.903972  4120.800000
C  10108  68897.764215  1.720573  A  10113  26051.434555  0.507778  5445.780105  12781.327772  0.000000  3631.200000
T  10121  60751.200000  1.431191  C  10121  26574.370143  0.517971  63.078534  6340.078156  1791.160812  9914.400000
A  10132  63814.450262  1.378361  C  10133  47112.176509  0.922802  12090.052356  11095.136773  0.000000  3794.400000
T  10142  89556.000000  1.924794  G  10140  24180.670962  0.473635  21.026178  7689.030955  6203.532568  17136.000000
C  10145  64378.772338  1.299141  G  10148  24333.574934  0.447577  1429.780105  14669.861690  5570.073257  10689.600000
T  10153  44512.800000  0.818743  G  10160  35670.312268  0.640149  3952.921466  5766.773216  1900.377935  9506.400000
A  10161  43818.554974  0.786381  C  10163  38478.878595  0.684339  9587.937173  8026.269155  8453.405296  81.600000
G  10170  48732.680141  0.866703  T  10174  49000.800000  0.842708  231.287958  3642.172558  8802.900088  1999.200000
C  10177  65390.486937  1.124577  N  -1  -1.000000  -1.000000  6959.664921  11533.546432  4652.649426  6487.200000
T  10189  70543.200000  1.224733  G  10188  64175.981289  1.114187  3889.842932  5463.258836  11751.762401  16197.600000
C  10198  73551.651372  1.185560  T  10199  45124.800000  0.721938  1450.806283  8633.297914  3560.478199  8853.600000
G  10205  127347.165049  2.037392  A  10205  42409.801047  0.678502  9230.492147  3777.067838  11620.701853  1509.600000
T  10216  48266.400000  0.697849  C  10211  17300.319649  0.250132  0.000000  134.895280  2096.968756  7833.600000
A  10223  53805.989529  0.795832  C  10223  51260.206367  0.800505  12804.942408  12140.575192  0.000000  530.400000
G  10229  40257.431421  0.628681  T  10229  36189.600000  0.565155  0.000000  0.000000  8497.092145  7548.000000
