# Supplementary material for: SNP-PHAGE – High throughput SNP discovery pipeline
Source: BMC Bioinformatics. 2006 Oct 23;7:468. doi: 10.1186/1471-2105-7-468 (PMC1626092; doi:10.1186/1471-2105-7-468)
Supplement: Additional file 2 — Test dataset. This compressed file contains test data for recreating the demo website. It contains the database table entries and chromatogram files to test for proper installation of all functionalities provided. [file 1471-2105-7-468-S2.gz › test_data/AfterAnalysisStore/poly_dir/B06_015493Peking_.b_46.ab1.poly]

B06_015493Peking_.b_46.ab1 44064.000000 46506.436364 49186.254545 51793.333333 44064.000000
A  8  452483.177414  1.000000  C  12  236741.407737  5.232037  39739.658811  13487.352085  0.000000  775.200000
C  25  256588.649423  0.567068  N  -1  -1.000000  -1.000000  0.000000  46895.048036  0.000000  65280.000000
T  34  2689862.400000  7.586996  N  -1  -1.000000  -1.000000  0.000000  0.000000  0.000000  65280.000000
C  44  256296.240706  0.226215  G  48  10100.972954  0.029718  0.000000  49088.113415  694.224945  65280.000000
G  61  3124.012254  0.003419  N  -1  -1.000000  -1.000000  28026.510348  30447.057688  728.936193  0.000000
A  65  406249.099653  0.555235  C  63  254103.175326  0.747596  58759.028592  46785.394767  1076.048665  408.000000
G  75  218021.344070  0.321834  N  -1  -1.000000  -1.000000  811.802369  0.000000  38217.083239  163.200000
G  88  543821.110897  0.888882  T  86  42391.200000  0.105367  425.229812  0.000000  55537.995624  7507.200000
A  99  286643.550664  0.475122  G  101  21139.149584  0.043553  49635.916258  0.000000  14370.456368  0.000000
A  110  292596.768034  0.515025  N  -1  -1.000000  -1.000000  50834.291183  11184.633436  1041.337418  0.000000
C  119  806280.486841  1.491541  A  119  103137.558081  0.200412  27369.337002  58481.743458  0.000000  1917.600000
C  135  744984.309479  1.293491  A  130  49094.714679  0.082477  4252.298122  58481.743458  0.000000  8323.200000
A  144  270407.503290  0.432799  T  141  193310.400000  0.288629  50486.375882  18823.811176  0.000000  26846.400000
A  155  248720.782869  0.649669  N  -1  -1.000000  -1.000000  48012.311521  146.204359  34.711247  0.000000
T  163  333662.400000  0.873268  N  -1  -1.000000  -1.000000  0.000000  36.551090  416.534967  62342.400000
G  175  307680.495755  0.741151  N  -1  -1.000000  -1.000000  0.000000  0.000000  55537.995624  0.000000
C  184  309587.729432  0.763882  N  -1  -1.000000  -1.000000  0.000000  58481.743458  0.000000  0.000000
A  196  226454.203613  0.546412  C  193  15753.519644  0.038012  51568.779041  2046.861021  0.000000  0.000000
T  204  380704.800000  0.994782  N  -1  -1.000000  -1.000000  0.000000  804.123973  1214.893654  65280.000000
T  217  296697.600000  0.756673  N  -1  -1.000000  -1.000000  0.000000  0.000000  659.513698  58956.000000
G  229  298933.261444  0.761578  N  -1  -1.000000  -1.000000  0.000000  0.000000  55537.995624  0.000000
C  239  213312.159264  0.624115  N  -1  -1.000000  -1.000000  0.000000  41887.548752  0.000000  0.000000
G  253  158040.308796  0.547580  N  -1  -1.000000  -1.000000  0.000000  0.000000  35579.028446  6283.200000
G  263  243638.244551  0.878357  N  -1  -1.000000  -1.000000  0.000000  0.000000  46547.782582  50143.200000
T  271  1016572.800000  3.671646  A  278  300598.819955  0.870891  0.000000  0.000000  0.000000  65280.000000
C  282  339705.827313  0.984192  N  -1  -1.000000  -1.000000  30848.490011  58481.743458  138.844989  34353.600000
C  295  338609.294623  0.971997  N  -1  -1.000000  -1.000000  0.000000  58481.743458  0.000000  0.000000
A  303  276669.978706  0.787635  N  -1  -1.000000  -1.000000  53424.327312  0.000000  0.000000  0.000000
C  310  329544.624387  0.924938  N  -1  -1.000000  -1.000000  2126.149061  58481.743458  0.000000  0.000000
A  323  277597.752841  0.790489  G  328  49914.773567  0.142915  54042.843402  4824.743835  3575.258468  0.000000
C  329  384151.952341  1.099895  N  -1  -1.000000  -1.000000  6107.846393  58481.743458  5588.510810  0.000000
G  342  176055.446127  0.492071  N  -1  -1.000000  -1.000000  0.000000  0.000000  33079.818643  0.000000
A  356  335197.063764  0.946728  N  -1  -1.000000  -1.000000  61851.609044  0.000000  0.000000  326.400000
T  363  316893.600000  0.852382  N  -1  -1.000000  -1.000000  1430.318459  0.000000  0.000000  62383.200000
A  375  186869.173825  0.492929  N  -1  -1.000000  -1.000000  36415.134825  0.000000  0.000000  0.000000
T  382  364670.400000  1.231456  A  390  21184.176098  0.070939  1198.374925  548.266345  138.844989  65280.000000
T  394  258590.400000  0.865934  N  -1  -1.000000  -1.000000  2551.378873  18238.993741  312.401225  52264.800000
C  402  496583.104140  1.708679  T  405  205346.400000  0.656866  425.229812  41193.078048  69.422495  23011.200000
T  416  189924.000000  0.607533  N  -1  -1.000000  -1.000000  0.000000  3655.108966  208.267484  43492.800000
T  427  201674.400000  0.675279  N  -1  -1.000000  -1.000000  0.000000  0.000000  381.823720  45818.400000
G  440  275051.923326  0.944998  N  -1  -1.000000  -1.000000  0.000000  0.000000  53212.342057  0.000000
A  451  245666.859672  0.876909  N  -1  -1.000000  -1.000000  48476.198588  0.000000  0.000000  0.000000
C  458  332980.426815  1.159758  N  -1  -1.000000  -1.000000  734.487857  58481.743458  0.000000  244.800000
A  468  203298.507477  0.708628  N  -1  -1.000000  -1.000000  40203.545879  0.000000  34.711247  0.000000
C  476  348368.435563  1.264353  N  -1  -1.000000  -1.000000  0.000000  58481.743458  0.000000  0.000000
A  487  191121.471946  0.655242  N  -1  -1.000000  -1.000000  43180.154564  0.000000  0.000000  0.000000
A  496  147090.857758  0.536190  N  -1  -1.000000  -1.000000  31351.034334  0.000000  0.000000  0.000000
A  508  191662.673526  0.728268  N  -1  -1.000000  -1.000000  40783.404713  0.000000  0.000000  0.000000
C  516  395007.625971  1.697614  N  -1  -1.000000  -1.000000  38.657256  58481.743458  0.000000  0.000000
A  527  221158.159588  0.873479  N  -1  -1.000000  -1.000000  43528.069865  0.000000  0.000000  0.000000
G  537  257488.032210  1.009200  N  -1  -1.000000  -1.000000  0.000000  0.000000  49671.794836  0.000000
A  552  246865.234597  0.974272  N  -1  -1.000000  -1.000000  55898.391674  365.510897  69.422495  285.600000
T  559  270300.000000  1.066255  N  -1  -1.000000  -1.000000  115.971767  0.000000  173.556236  60873.600000
A  569  127955.516210  0.517544  N  -1  -1.000000  -1.000000  29070.256251  0.000000  0.000000  0.000000
A  579  218916.038761  0.913285  N  -1  -1.000000  -1.000000  42677.610240  0.000000  0.000000  0.000000
C  588  333272.835533  1.469738  N  -1  -1.000000  -1.000000  0.000000  58481.743458  0.000000  0.000000
A  599  248488.839335  1.031195  N  -1  -1.000000  -1.000000  48824.113889  0.000000  0.000000  0.000000
C  608  327936.376442  1.305939  N  -1  -1.000000  -1.000000  0.000000  58481.743458  0.000000  979.200000
T  621  389395.200000  1.470865  N  -1  -1.000000  -1.000000  0.000000  0.000000  1076.048665  65280.000000
A  631  187101.117359  0.708240  N  -1  -1.000000  -1.000000  42522.981218  0.000000  0.000000  0.000000
A  642  170207.896638  0.652708  N  -1  -1.000000  -1.000000  37922.767795  255.857628  0.000000  244.800000
T  652  338191.200000  1.341795  N  -1  -1.000000  -1.000000  0.000000  0.000000  277.689978  65280.000000
A  662  169744.009571  0.649921  N  -1  -1.000000  -1.000000  36917.679148  0.000000  173.556236  0.000000
G  674  211148.517112  0.840824  N  -1  -1.000000  -1.000000  0.000000  73.102179  41098.116761  122.400000
T  685  185640.000000  0.715541  N  -1  -1.000000  -1.000000  0.000000  0.000000  69.422495  36067.200000
A  695  109554.662519  0.427760  N  -1  -1.000000  -1.000000  25127.216174  0.000000  34.711247  0.000000
A  705  156252.627348  0.668487  N  -1  -1.000000  -1.000000  35487.360689  219.306538  0.000000  40.800000
T  716  322891.200000  1.438158  N  -1  -1.000000  -1.000000  0.000000  0.000000  104.133742  63321.600000
A  725  180954.613710  0.807788  N  -1  -1.000000  -1.000000  35410.046178  0.000000  0.000000  0.000000
A  735  154358.421821  0.759755  N  -1  -1.000000  -1.000000  33554.497906  73.102179  0.000000  816.000000
T  747  341088.000000  1.706342  N  -1  -1.000000  -1.000000  0.000000  0.000000  104.133742  65280.000000
A  756  160620.897237  0.740249  N  -1  -1.000000  -1.000000  34404.957531  0.000000  0.000000  2815.200000
C  767  389707.717970  1.956116  T  764  111669.600000  0.560519  0.000000  58481.743458  0.000000  9139.200000
A  777  245937.460462  1.111724  N  -1  -1.000000  -1.000000  47703.053475  0.000000  0.000000  1999.200000
C  787  383457.481638  1.706527  N  -1  -1.000000  -1.000000  0.000000  58481.743458  0.000000  938.400000
A  798  202679.991387  0.829017  N  -1  -1.000000  -1.000000  45886.162460  621.368524  0.000000  0.000000
T  809  371035.200000  1.461949  N  -1  -1.000000  -1.000000  0.000000  548.266345  277.689978  65280.000000
A  819  170981.041751  0.621132  N  -1  -1.000000  -1.000000  36724.392870  0.000000  34.711247  0.000000
A  830  214972.998684  0.826558  N  -1  -1.000000  -1.000000  42561.638474  0.000000  69.422495  244.800000
C  840  320041.341075  1.214652  N  -1  -1.000000  -1.000000  0.000000  58481.743458  34.711247  0.000000
A  851  255833.717909  0.913522  N  -1  -1.000000  -1.000000  49172.029190  0.000000  208.267484  0.000000
G  864  160921.342319  0.592654  N  -1  -1.000000  -1.000000  0.000000  255.857628  31934.347484  0.000000
A  876  275819.519081  1.015697  N  -1  -1.000000  -1.000000  53308.355545  0.000000  34.711247  0.000000
G  886  160574.229847  0.617194  N  -1  -1.000000  -1.000000  0.000000  0.000000  30893.010066  0.000000
A  899  249532.585237  0.991658  N  -1  -1.000000  -1.000000  56014.363441  0.000000  381.823720  0.000000
A  908  195876.314392  0.822183  N  -1  -1.000000  -1.000000  44146.585955  0.000000  0.000000  0.000000
A  919  181766.416078  0.765143  N  -1  -1.000000  -1.000000  41363.263548  0.000000  0.000000  0.000000
A  929  224714.627109  1.027822  N  -1  -1.000000  -1.000000  44107.928700  0.000000  0.000000  40.800000
G  940  291782.744508  1.302571  N  -1  -1.000000  -1.000000  0.000000  877.226152  55537.995624  204.000000
T  951  143412.000000  0.618992  C  955  43605.449966  0.203741  0.000000  3984.068773  728.936193  32599.200000
T  962  160915.200000  0.751858  C  964  18677.606817  0.091319  0.000000  4349.579670  555.379956  35373.600000
A  970  168854.892691  0.825569  N  -1  -1.000000  -1.000000  33167.925350  621.368524  0.000000  0.000000
C  979  338061.028278  1.646469  N  -1  -1.000000  -1.000000  0.000000  58481.743458  0.000000  163.200000
C  992  277422.770530  1.311388  N  -1  -1.000000  -1.000000  0.000000  58481.743458  0.000000  0.000000
A  1001  229740.070343  1.029145  N  -1  -1.000000  -1.000000  44262.557722  0.000000  0.000000  0.000000
C  1011  280164.102255  1.266252  N  -1  -1.000000  -1.000000  0.000000  58481.743458  0.000000  448.800000
A  1022  237316.892451  1.033235  N  -1  -1.000000  -1.000000  46775.279340  0.000000  0.000000  0.000000
C  1033  332943.875726  1.415346  N  -1  -1.000000  -1.000000  0.000000  58481.743458  0.000000  1060.800000
T  1047  390945.600000  1.588813  N  -1  -1.000000  -1.000000  0.000000  0.000000  1041.337418  65280.000000
A  1056  215475.543008  0.841775  N  -1  -1.000000  -1.000000  42445.666707  0.000000  34.711247  0.000000
A  1067  167076.658930  0.634828  N  -1  -1.000000  -1.000000  36763.050126  0.000000  0.000000  612.000000
T  1079  282050.400000  1.069182  N  -1  -1.000000  -1.000000  0.000000  475.164166  173.556236  54468.000000
T  1092  208528.800000  0.757957  N  -1  -1.000000  -1.000000  0.000000  0.000000  451.246214  47246.400000
A  1099  212460.277067  0.810402  N  -1  -1.000000  -1.000000  41711.178849  0.000000  0.000000  489.600000
A  1110  227343.320493  0.889205  N  -1  -1.000000  -1.000000  49906.517047  0.000000  34.711247  81.600000
A  1122  187796.947960  0.735217  N  -1  -1.000000  -1.000000  42716.267496  0.000000  0.000000  40.800000
C  1132  333711.448609  1.355483  N  -1  -1.000000  -1.000000  0.000000  58481.743458  0.000000  489.600000
T  1145  310406.400000  1.213315  N  -1  -1.000000  -1.000000  0.000000  0.000000  867.781182  65280.000000
A  1153  186791.859313  0.736620  N  -1  -1.000000  -1.000000  42561.638474  0.000000  0.000000  0.000000
A  1164  194020.766120  0.832121  N  -1  -1.000000  -1.000000  42020.436894  0.000000  0.000000  81.600000
A  1176  197036.032061  0.852901  N  -1  -1.000000  -1.000000  39314.428999  0.000000  0.000000  0.000000
A  1187  176277.085776  0.753274  N  -1  -1.000000  -1.000000  40126.231367  292.408717  0.000000  244.800000
T  1198  225868.800000  1.010882  N  -1  -1.000000  -1.000000  0.000000  219.306538  173.556236  48062.400000
C  1209  167440.541739  0.743614  N  -1  -1.000000  -1.000000  0.000000  37940.031069  0.000000  0.000000
C  1220  273950.417012  1.241452  N  -1  -1.000000  -1.000000  0.000000  58481.743458  0.000000  0.000000
C  1231  209072.232863  0.927849  N  -1  -1.000000  -1.000000  0.000000  46492.986049  0.000000  0.000000
C  1242  222705.789307  0.979109  N  -1  -1.000000  -1.000000  0.000000  48247.438353  0.000000  0.000000
A  1252  211223.244886  0.976272  N  -1  -1.000000  -1.000000  46040.791482  0.000000  0.000000  0.000000
A  1262  182964.791004  0.886291  N  -1  -1.000000  -1.000000  39237.114487  0.000000  0.000000  0.000000
A  1274  208555.894246  1.012132  N  -1  -1.000000  -1.000000  41092.662759  0.000000  0.000000  0.000000
C  1283  335100.390016  1.614868  N  -1  -1.000000  -1.000000  0.000000  58481.743458  0.000000  0.000000
G  1298  167169.366827  0.755343  N  -1  -1.000000  -1.000000  0.000000  0.000000  32489.727440  0.000000
A  1307  326653.810264  1.482061  N  -1  -1.000000  -1.000000  61851.609044  0.000000  0.000000  0.000000
G  1319  221006.511335  0.958882  N  -1  -1.000000  -1.000000  0.000000  0.000000  46790.761313  367.200000
A  1331  334539.890418  1.418502  N  -1  -1.000000  -1.000000  61851.609044  0.000000  104.133742  0.000000
A  1341  196340.201460  0.811661  N  -1  -1.000000  -1.000000  44339.872234  0.000000  0.000000  856.800000
A  1352  251852.020577  1.046653  N  -1  -1.000000  -1.000000  48862.771145  0.000000  0.000000  367.200000
G  1364  181157.999475  0.743851  N  -1  -1.000000  -1.000000  0.000000  0.000000  34815.381007  326.400000
A  1375  355492.122981  1.477928  N  -1  -1.000000  -1.000000  61851.609044  0.000000  0.000000  0.000000
G  1387  204310.401400  0.792556  N  -1  -1.000000  -1.000000  0.000000  0.000000  40022.068096  1142.400000
C  1396  304982.292135  1.185031  N  -1  -1.000000  -1.000000  0.000000  58481.743458  0.000000  0.000000
A  1406  160427.610958  0.630734  N  -1  -1.000000  -1.000000  34018.384974  0.000000  0.000000  0.000000
A  1417  155982.026558  0.614886  N  -1  -1.000000  -1.000000  35216.759900  0.000000  0.000000  285.600000
A  1429  226686.147147  0.958062  N  -1  -1.000000  -1.000000  44726.444790  0.000000  0.000000  122.400000
A  1440  189575.181720  0.799298  N  -1  -1.000000  -1.000000  36685.735614  0.000000  0.000000  489.600000
G  1453  175708.333654  0.789060  N  -1  -1.000000  -1.000000  0.000000  0.000000  34641.824770  122.400000
A  1463  351085.195837  1.591376  N  -1  -1.000000  -1.000000  61851.609044  0.000000  0.000000  0.000000
A  1473  169396.094270  0.734777  N  -1  -1.000000  -1.000000  36531.106592  0.000000  0.000000  2121.600000
A  1484  179524.295251  0.782703  N  -1  -1.000000  -1.000000  38425.312119  0.000000  0.000000  1305.600000
T  1497  233865.600000  1.104349  N  -1  -1.000000  -1.000000  0.000000  219.306538  69.422495  52713.600000
T  1509  228439.200000  1.063877  N  -1  -1.000000  -1.000000  0.000000  0.000000  69.422495  44880.000000
A  1516  206043.172628  0.995046  N  -1  -1.000000  -1.000000  46968.565618  0.000000  0.000000  1346.400000
T  1529  382418.400000  1.807010  N  -1  -1.000000  -1.000000  0.000000  0.000000  381.823720  65280.000000
C  1540  193684.224116  0.826742  N  -1  -1.000000  -1.000000  0.000000  37026.253827  0.000000  0.000000
A  1549  255447.145352  1.105956  N  -1  -1.000000  -1.000000  49597.259002  0.000000  0.000000  0.000000
A  1561  204767.483192  0.861957  N  -1  -1.000000  -1.000000  40590.118435  0.000000  0.000000  489.600000
C  1572  326364.679587  1.357211  N  -1  -1.000000  -1.000000  0.000000  58481.743458  0.000000  244.800000
G  1587  189974.656280  0.798230  N  -1  -1.000000  -1.000000  0.000000  0.000000  35926.140919  0.000000
C  1596  296027.275168  1.233175  N  -1  -1.000000  -1.000000  0.000000  58079.681472  0.000000  0.000000
A  1607  215707.486541  0.856991  N  -1  -1.000000  -1.000000  41054.005503  0.000000  0.000000  0.000000
G  1620  86500.428184  0.346158  N  -1  -1.000000  -1.000000  0.000000  0.000000  18431.672298  81.600000
A  1632  280303.760737  1.189272  N  -1  -1.000000  -1.000000  61851.609044  0.000000  0.000000  0.000000
A  1642  248991.383658  1.024152  N  -1  -1.000000  -1.000000  48862.771145  0.000000  0.000000  1020.000000
A  1653  210527.414284  0.916226  N  -1  -1.000000  -1.000000  40822.061969  0.000000  0.000000  448.800000
C  1663  402098.537365  1.737218  N  -1  -1.000000  -1.000000  0.000000  58481.743458  0.000000  1183.200000
A  1673  252006.649599  1.023892  N  -1  -1.000000  -1.000000  49442.629980  0.000000  138.844989  122.400000
T  1686  361855.200000  1.442515  N  -1  -1.000000  -1.000000  77.314511  0.000000  555.379956  65280.000000
G  1698  331665.967615  1.303722  N  -1  -1.000000  -1.000000  0.000000  73.102179  55537.995624  0.000000
T  1710  242800.800000  0.904056  N  -1  -1.000000  -1.000000  0.000000  0.000000  0.000000  45410.400000
T  1724  173073.600000  0.657460  N  -1  -1.000000  -1.000000  0.000000  109.653269  138.844989  34108.800000
T  1736  182172.000000  0.703415  N  -1  -1.000000  -1.000000  0.000000  0.000000  173.556236  34924.800000
G  1749  281438.792823  1.047996  N  -1  -1.000000  -1.000000  0.000000  0.000000  53420.609540  0.000000
C  1757  223144.402383  0.830574  N  -1  -1.000000  -1.000000  0.000000  43313.041249  659.513698  0.000000
G  1773  183587.786783  0.689976  N  -1  -1.000000  -1.000000  154.629023  0.000000  35405.472210  0.000000
G  1785  299349.796411  1.136551  N  -1  -1.000000  -1.000000  0.000000  36.551090  55537.995624  0.000000
T  1796  111792.000000  0.441674  N  -1  -1.000000  -1.000000  115.971767  0.000000  0.000000  21012.000000
G  1808  304174.659781  1.272229  N  -1  -1.000000  -1.000000  154.629023  0.000000  55537.995624  0.000000
G  1820  248358.974179  1.064457  N  -1  -1.000000  -1.000000  0.000000  0.000000  47137.873786  0.000000
C  1828  184802.309328  0.821383  N  -1  -1.000000  -1.000000  0.000000  35089.046075  694.224945  0.000000
C  1842  335283.145464  1.529650  N  -1  -1.000000  -1.000000  0.000000  58481.743458  0.000000  0.000000
A  1851  211493.845675  0.898405  N  -1  -1.000000  -1.000000  40048.916856  0.000000  0.000000  40.800000
T  1865  383193.600000  1.607743  N  -1  -1.000000  -1.000000  0.000000  0.000000  0.000000  65280.000000
A  1875  225526.429477  0.907485  N  -1  -1.000000  -1.000000  43837.327910  0.000000  0.000000  0.000000
A  1886  180220.125852  0.724485  N  -1  -1.000000  -1.000000  35023.473621  0.000000  0.000000  1101.600000
T  1899  259936.800000  1.046362  N  -1  -1.000000  -1.000000  0.000000  36.551090  0.000000  48960.000000
C  1910  196571.760199  0.804046  N  -1  -1.000000  -1.000000  0.000000  37574.520172  0.000000  0.000000
G  1925  153423.712910  0.606523  N  -1  -1.000000  -1.000000  0.000000  0.000000  29331.003939  0.000000
G  1937  223054.474923  0.937672  N  -1  -1.000000  -1.000000  0.000000  0.000000  43250.214092  40.800000
T  1948  113220.000000  0.481069  N  -1  -1.000000  -1.000000  0.000000  0.000000  0.000000  21746.400000
T  1961  195717.600000  0.857687  N  -1  -1.000000  -1.000000  193.286278  0.000000  104.133742  37862.400000
G  1973  297162.987834  1.387083  N  -1  -1.000000  -1.000000  0.000000  255.857628  55537.995624  0.000000
T  1983  166096.800000  0.745488  N  -1  -1.000000  -1.000000  0.000000  0.000000  0.000000  31864.800000
A  1992  134836.507716  0.670518  N  -1  -1.000000  -1.000000  24895.272640  73.102179  0.000000  0.000000
T  2005  319790.400000  1.665366  N  -1  -1.000000  -1.000000  0.000000  0.000000  555.379956  60751.200000
G  2018  263562.500481  1.279547  N  -1  -1.000000  -1.000000  0.000000  0.000000  51025.533479  0.000000
G  2030  306639.158337  1.486060  N  -1  -1.000000  -1.000000  0.000000  0.000000  55537.995624  0.000000
G  2043  195007.787133  0.897205  N  -1  -1.000000  -1.000000  0.000000  0.000000  38043.527002  0.000000
A  2054  301255.993301  1.360018  N  -1  -1.000000  -1.000000  56710.194042  109.653269  0.000000  0.000000
T  2065  288945.600000  1.259961  N  -1  -1.000000  -1.000000  0.000000  0.000000  0.000000  47899.200000
G  2079  267207.181444  1.082242  N  -1  -1.000000  -1.000000  38.657256  0.000000  45992.402626  0.000000
A  2089  301024.049767  1.184899  N  -1  -1.000000  -1.000000  56903.480321  0.000000  0.000000  0.000000
G  2102  198131.799387  0.778708  N  -1  -1.000000  -1.000000  38.657256  0.000000  44187.417768  0.000000
G  2115  327639.462932  1.271694  N  -1  -1.000000  -1.000000  38.657256  0.000000  55537.995624  0.000000
A  2126  260704.532121  0.941442  N  -1  -1.000000  -1.000000  49829.202536  0.000000  0.000000  0.000000
A  2137  204728.825936  0.755424  N  -1  -1.000000  -1.000000  39701.001555  146.204359  0.000000  652.800000
T  2149  248676.000000  0.937945  N  -1  -1.000000  -1.000000  0.000000  0.000000  0.000000  47613.600000
C  2159  176761.069603  0.681601  N  -1  -1.000000  -1.000000  0.000000  30483.608778  0.000000  0.000000
T  2173  273074.400000  1.060452  N  -1  -1.000000  -1.000000  0.000000  36.551090  0.000000  51163.200000
G  2186  243742.378293  0.957019  N  -1  -1.000000  -1.000000  0.000000  0.000000  40959.271772  0.000000
C  2193  146423.665184  0.585299  N  -1  -1.000000  -1.000000  0.000000  27230.561798  3818.237199  0.000000
C  2207  299024.464520  1.255927  N  -1  -1.000000  -1.000000  0.000000  56288.678079  0.000000  0.000000
A  2219  181882.387845  0.764563  N  -1  -1.000000  -1.000000  31544.320613  0.000000  0.000000  0.000000
G  2230  106841.219081  0.452208  N  -1  -1.000000  -1.000000  0.000000  0.000000  22978.845689  0.000000
G  2243  312227.669147  1.457742  N  -1  -1.000000  -1.000000  0.000000  0.000000  55537.995624  0.000000
G  2254  189974.656280  0.866127  N  -1  -1.000000  -1.000000  0.000000  0.000000  40681.581794  163.200000
C  2265  228809.821280  1.050247  N  -1  -1.000000  -1.000000  0.000000  39292.421386  0.000000  326.400000
T  2281  344596.800000  1.596271  N  -1  -1.000000  -1.000000  0.000000  365.510897  138.844989  65280.000000
T  2293  179683.200000  0.772300  N  -1  -1.000000  -1.000000  0.000000  0.000000  34.711247  34843.200000
G  2305  271823.777330  1.217191  N  -1  -1.000000  -1.000000  0.000000  0.000000  51823.892166  0.000000
A  2316  204226.281613  0.903142  N  -1  -1.000000  -1.000000  34830.187343  0.000000  0.000000  0.000000
G  2327  155228.697768  0.669352  N  -1  -1.000000  -1.000000  0.000000  0.000000  29504.560175  0.000000
G  2340  336594.964726  1.547354  N  -1  -1.000000  -1.000000  0.000000  0.000000  55537.995624  0.000000
A  2353  261980.221558  1.124375  N  -1  -1.000000  -1.000000  45228.989114  0.000000  0.000000  0.000000
G  2364  209864.200963  0.844474  N  -1  -1.000000  -1.000000  0.000000  0.000000  35231.915974  0.000000
A  2377  327426.955377  1.374137  N  -1  -1.000000  -1.000000  55859.734418  0.000000  0.000000  0.000000
G  2388  250372.226521  0.993448  N  -1  -1.000000  -1.000000  0.000000  0.000000  47623.831247  244.800000
G  2401  325591.499344  1.280950  N  -1  -1.000000  -1.000000  0.000000  0.000000  55537.995624  0.000000
A  2412  244971.029070  0.971031  N  -1  -1.000000  -1.000000  46311.392272  73.102179  0.000000  0.000000
T  2423  268178.400000  1.036206  N  -1  -1.000000  -1.000000  0.000000  328.959807  0.000000  44839.200000
C  2434  162177.184828  0.627515  N  -1  -1.000000  -1.000000  0.000000  26572.642184  0.000000  0.000000
T  2448  261446.400000  1.028351  N  -1  -1.000000  -1.000000  0.000000  0.000000  69.422495  43125.600000
G  2461  205664.140044  0.776500  N  -1  -1.000000  -1.000000  0.000000  0.000000  38217.083239  0.000000
G  2473  206011.252516  0.818261  N  -1  -1.000000  -1.000000  0.000000  0.000000  38703.040700  0.000000
A  2485  199162.181122  0.809042  N  -1  -1.000000  -1.000000  36956.336404  0.000000  0.000000  0.000000
A  2496  173687.049647  0.708637  N  -1  -1.000000  -1.000000  33051.953583  0.000000  0.000000  244.800000
T  2508  248431.200000  1.081423  N  -1  -1.000000  -1.000000  0.000000  109.653269  0.000000  46838.400000
C  2519  172009.427947  0.749392  N  -1  -1.000000  -1.000000  0.000000  29094.667370  0.000000  0.000000
T  2533  286620.000000  1.338259  N  -1  -1.000000  -1.000000  0.000000  0.000000  0.000000  49286.400000
C  2543  125808.850615  0.576210  N  -1  -1.000000  -1.000000  0.000000  21455.489631  0.000000  0.000000
G  2557  127216.721225  0.623300  N  -1  -1.000000  -1.000000  0.000000  0.000000  23777.204376  163.200000
G  2569  155541.098993  0.775357  N  -1  -1.000000  -1.000000  0.000000  0.000000  29816.961400  0.000000
G  2581  153146.022932  0.805967  N  -1  -1.000000  -1.000000  38.657256  0.000000  29053.313961  0.000000
A  2593  244391.170236  1.322725  N  -1  -1.000000  -1.000000  45267.646369  0.000000  0.000000  0.000000
A  2604  142838.559636  0.757357  N  -1  -1.000000  -1.000000  31235.062567  0.000000  0.000000  571.200000
T  2616  274543.200000  1.500490  N  -1  -1.000000  -1.000000  0.000000  0.000000  0.000000  46267.200000
C  2627  152600.799336  0.790454  N  -1  -1.000000  -1.000000  0.000000  25987.824749  0.000000  0.000000
T  2641  277072.800000  1.510167  N  -1  -1.000000  -1.000000  0.000000  0.000000  0.000000  47368.800000
C  2651  143134.067114  0.737888  N  -1  -1.000000  -1.000000  0.000000  24306.474625  0.000000  0.000000
A  2662  243656.682378  1.356442  N  -1  -1.000000  -1.000000  41324.606293  0.000000  0.000000  0.000000
A  2674  154126.478287  0.805199  N  -1  -1.000000  -1.000000  29688.772341  0.000000  0.000000  0.000000
C  2683  260499.616017  1.342055  N  -1  -1.000000  -1.000000  0.000000  42399.264007  451.246214  0.000000
G  2698  139886.326477  0.683703  N  -1  -1.000000  -1.000000  154.629023  0.000000  25686.322976  0.000000
G  2711  233988.517812  1.151094  N  -1  -1.000000  -1.000000  77.314511  0.000000  39570.821882  0.000000
A  2723  166187.542050  0.821756  N  -1  -1.000000  -1.000000  31157.748056  0.000000  104.133742  0.000000
T  2735  260671.200000  1.274242  N  -1  -1.000000  -1.000000  0.000000  0.000000  763.647440  44472.000000
A  2745  109090.775452  0.536911  N  -1  -1.000000  -1.000000  24006.155760  0.000000  0.000000  0.000000
A  2756  184511.081230  0.927978  N  -1  -1.000000  -1.000000  34482.272042  0.000000  0.000000  122.400000
T  2770  255040.800000  1.345328  N  -1  -1.000000  -1.000000  0.000000  73.102179  34.711247  43696.800000
C  2781  144559.559611  0.720040  N  -1  -1.000000  -1.000000  0.000000  27815.379232  0.000000  0.000000
C  2794  251471.496871  1.317597  N  -1  -1.000000  -1.000000  0.000000  43057.183621  0.000000  0.000000
C  2806  174970.066209  0.872274  N  -1  -1.000000  -1.000000  0.000000  33224.940502  0.000000  40.800000
T  2820  349737.600000  1.821192  N  -1  -1.000000  -1.000000  0.000000  0.000000  416.534967  59568.000000
C  2831  145071.274866  0.681013  N  -1  -1.000000  -1.000000  0.000000  24671.985521  0.000000  0.000000
G  2845  113158.666083  0.554343  N  -1  -1.000000  -1.000000  0.000000  0.000000  19334.164726  0.000000
A  2856  213156.107668  1.072061  N  -1  -1.000000  -1.000000  35448.703433  0.000000  0.000000  0.000000
C  2865  225081.610135  1.159756  N  -1  -1.000000  -1.000000  231.943534  37830.377800  0.000000  530.400000
C  2879  347418.107232  1.689154  N  -1  -1.000000  -1.000000  0.000000  53474.244175  0.000000  122.400000
T  2893  337620.000000  1.521040  N  -1  -1.000000  -1.000000  0.000000  0.000000  312.401225  57201.600000
C  2903  147556.748963  0.640926  N  -1  -1.000000  -1.000000  0.000000  24196.821356  0.000000  0.000000
T  2917  338272.800000  1.467407  N  -1  -1.000000  -1.000000  0.000000  0.000000  104.133742  58140.000000
T  2929  214648.800000  0.897345  N  -1  -1.000000  -1.000000  0.000000  0.000000  0.000000  36108.000000
C  2940  134690.765402  0.553891  N  -1  -1.000000  -1.000000  0.000000  25622.313853  0.000000  0.000000
A  2950  229662.755832  1.036069  N  -1  -1.000000  -1.000000  37381.566216  0.000000  0.000000  0.000000
G  2962  126453.073786  0.549493  N  -1  -1.000000  -1.000000  0.000000  0.000000  20861.459606  0.000000
C  2973  147849.157680  0.638778  N  -1  -1.000000  -1.000000  0.000000  24964.394239  0.000000  0.000000
G  2988  152694.776718  0.678869  N  -1  -1.000000  -1.000000  0.000000  0.000000  25026.809278  0.000000
A  3000  243927.283168  1.120543  N  -1  -1.000000  -1.000000  42059.094150  0.000000  0.000000  0.000000
T  3011  245779.200000  1.185406  N  -1  -1.000000  -1.000000  0.000000  0.000000  0.000000  38229.600000
C  3022  159545.506372  0.805161  N  -1  -1.000000  -1.000000  0.000000  29971.893522  0.000000  0.000000
T  3036  251450.400000  1.261336  N  -1  -1.000000  -1.000000  0.000000  0.000000  34.711247  47572.800000
C  3046  138199.670010  0.724810  N  -1  -1.000000  -1.000000  0.000000  25987.824749  0.000000  0.000000
A  3058  197809.177174  1.080775  N  -1  -1.000000  -1.000000  37265.594449  0.000000  0.000000  0.000000
A  3070  152270.930016  0.804232  N  -1  -1.000000  -1.000000  29650.115086  0.000000  0.000000  0.000000
G  3080  145301.281050  0.800126  N  -1  -1.000000  -1.000000  0.000000  0.000000  32073.192473  40.800000
G  3092  349333.992473  1.903907  N  -1  -1.000000  -1.000000  77.314511  0.000000  55537.995624  0.000000
A  3107  190696.242134  0.936478  N  -1  -1.000000  -1.000000  32240.151214  0.000000  173.556236  0.000000
T  3118  238476.000000  1.149662  N  -1  -1.000000  -1.000000  0.000000  0.000000  520.668709  39902.400000
G  3130  217570.097856  1.051641  N  -1  -1.000000  -1.000000  0.000000  0.000000  35370.760963  0.000000
G  3143  248463.107921  1.217566  N  -1  -1.000000  -1.000000  0.000000  0.000000  41375.806740  0.000000
A  3156  210836.672329  0.990043  N  -1  -1.000000  -1.000000  32278.808470  0.000000  0.000000  0.000000
G  3168  152000.551772  0.727638  N  -1  -1.000000  -1.000000  0.000000  0.000000  25512.766740  122.400000
T  3180  137700.000000  0.654854  N  -1  -1.000000  -1.000000  0.000000  0.000000  0.000000  22766.400000
T  3193  128846.400000  0.630781  N  -1  -1.000000  -1.000000  0.000000  0.000000  0.000000  21787.200000
C  3203  141891.330066  0.702702  N  -1  -1.000000  -1.000000  0.000000  23648.555011  0.000000  0.000000
A  3215  206700.345974  1.025394  N  -1  -1.000000  -1.000000  34868.844599  0.000000  0.000000  0.000000
A  3227  132555.729633  0.707651  N  -1  -1.000000  -1.000000  25243.187941  0.000000  0.000000  0.000000
G  3239  174493.440000  0.961375  N  -1  -1.000000  -1.000000  0.000000  0.000000  29435.137681  0.000000
A  3252  284672.030626  1.625715  N  -1  -1.000000  -1.000000  52264.609642  0.000000  0.000000  0.000000
A  3264  137890.430913  0.758407  N  -1  -1.000000  -1.000000  26054.990310  0.000000  0.000000  40.800000
G  3275  128188.636149  0.750700  N  -1  -1.000000  -1.000000  0.000000  0.000000  21208.572079  0.000000
C  3285  194817.307895  1.198921  N  -1  -1.000000  -1.000000  0.000000  32201.509992  0.000000  0.000000
G  3301  140788.818906  0.844181  N  -1  -1.000000  -1.000000  0.000000  0.000000  23291.246915  0.000000
C  3310  231331.846467  1.384521  N  -1  -1.000000  -1.000000  0.000000  39146.217027  312.401225  0.000000
A  3323  148057.289149  0.834911  N  -1  -1.000000  -1.000000  26944.107190  0.000000  0.000000  0.000000
A  3335  108974.803685  0.612391  N  -1  -1.000000  -1.000000  20797.603541  0.000000  0.000000  122.400000
T  3347  207345.600000  1.232901  N  -1  -1.000000  -1.000000  0.000000  0.000000  0.000000  31742.400000
C  3358  137761.056934  0.784266  N  -1  -1.000000  -1.000000  0.000000  25914.722570  0.000000  0.000000
G  3373  101287.419519  0.588939  N  -1  -1.000000  -1.000000  38.657256  0.000000  16834.954923  0.000000
A  3384  170362.525661  1.108811  N  -1  -1.000000  -1.000000  31814.921402  0.000000  0.000000  0.000000
T  3395  193718.400000  1.234728  N  -1  -1.000000  -1.000000  0.000000  0.000000  242.978731  32517.600000
C  3406  166965.377573  1.021542  N  -1  -1.000000  -1.000000  0.000000  27596.072694  104.133742  0.000000
G  3422  145023.591072  0.902678  N  -1  -1.000000  -1.000000  0.000000  0.000000  24263.161838  0.000000
G  3434  134436.660656  0.834581  N  -1  -1.000000  -1.000000  0.000000  0.000000  25235.076761  0.000000
C  3443  83080.626800  0.548774  N  -1  -1.000000  -1.000000  0.000000  15826.621823  138.844989  0.000000
C  3457  329179.113491  2.271836  N  -1  -1.000000  -1.000000  0.000000  50440.503733  0.000000  0.000000
A  3468  164293.336524  0.984287  N  -1  -1.000000  -1.000000  26712.163656  0.000000  0.000000  0.000000
G  3481  142628.515011  0.877116  N  -1  -1.000000  -1.000000  0.000000  0.000000  24124.316849  40.800000
T  3494  118932.000000  0.729208  N  -1  -1.000000  -1.000000  0.000000  0.000000  0.000000  20440.800000
T  3506  145574.400000  0.883008  N  -1  -1.000000  -1.000000  0.000000  0.000000  0.000000  23949.600000
C  3516  113125.622502  0.696658  N  -1  -1.000000  -1.000000  0.000000  20870.672197  0.000000  0.000000
C  3528  263021.641204  1.704348  N  -1  -1.000000  -1.000000  0.000000  42362.712918  0.000000  0.000000
A  3540  190309.669578  1.160924  N  -1  -1.000000  -1.000000  32394.780237  0.000000  0.000000  40.800000
T  3552  308896.800000  1.833671  N  -1  -1.000000  -1.000000  0.000000  0.000000  312.401225  51163.200000
T  3566  182090.400000  0.979485  N  -1  -1.000000  -1.000000  0.000000  0.000000  208.267484  30355.200000
G  3578  240548.943545  1.228512  N  -1  -1.000000  -1.000000  77.314511  0.000000  38841.885689  0.000000
T  3590  121176.000000  0.648201  N  -1  -1.000000  -1.000000  0.000000  0.000000  0.000000  18360.000000
C  3602  140831.348465  0.771128  N  -1  -1.000000  -1.000000  0.000000  23648.555011  0.000000  0.000000
T  3616  264261.600000  1.448400  N  -1  -1.000000  -1.000000  0.000000  0.000000  138.844989  44553.600000
G  3629  197715.264420  1.003714  N  -1  -1.000000  -1.000000  38.657256  0.000000  33114.529891  0.000000
A  3640  243695.339634  1.205233  N  -1  -1.000000  -1.000000  37188.279938  0.000000  0.000000  0.000000
G  3651  127945.657418  0.594392  N  -1  -1.000000  -1.000000  0.000000  0.000000  21763.952035  0.000000
C  3662  202054.423648  1.001523  N  -1  -1.000000  -1.000000  0.000000  34394.575371  0.000000  0.000000
C  3675  211411.502602  1.041838  N  -1  -1.000000  -1.000000  0.000000  39182.768117  0.000000  0.000000
C  3687  179392.748058  0.928663  N  -1  -1.000000  -1.000000  0.000000  33553.900309  0.000000  0.000000
T  3701  341251.200000  1.769027  N  -1  -1.000000  -1.000000  0.000000  0.000000  0.000000  52224.000000
C  3711  131766.678229  0.649182  N  -1  -1.000000  -1.000000  270.600790  21784.449438  0.000000  0.000000
A  3723  198659.636799  0.973666  N  -1  -1.000000  -1.000000  32201.493959  0.000000  0.000000  0.000000
G  3734  76642.433961  0.365285  N  -1  -1.000000  -1.000000  0.000000  0.000000  12739.027746  0.000000
A  3748  256490.891255  1.342508  N  -1  -1.000000  -1.000000  42329.694940  0.000000  0.000000  0.000000
A  3760  132710.358655  0.673893  N  -1  -1.000000  -1.000000  25204.530685  73.102179  0.000000  0.000000
T  3771  224685.600000  1.209076  N  -1  -1.000000  -1.000000  115.971767  0.000000  104.133742  33864.000000
G  3783  259223.594573  1.325907  N  -1  -1.000000  -1.000000  502.544323  0.000000  42174.165427  0.000000
C  3793  201177.197496  0.999770  N  -1  -1.000000  -1.000000  0.000000  33773.206847  242.978731  0.000000
T  3808  260712.000000  1.302258  N  -1  -1.000000  -1.000000  0.000000  0.000000  173.556236  42472.800000
G  3821  202331.860306  0.971199  N  -1  -1.000000  -1.000000  77.314511  0.000000  31031.855055  0.000000
T  3832  93472.800000  0.480728  N  -1  -1.000000  -1.000000  0.000000  0.000000  0.000000  15626.400000
T  3845  125092.800000  0.656274  N  -1  -1.000000  -1.000000  0.000000  0.000000  0.000000  20481.600000
C  3855  142732.005128  0.778875  N  -1  -1.000000  -1.000000  115.971767  23648.555011  0.000000  0.000000
G  3870  120864.562976  0.636589  N  -1  -1.000000  -1.000000  309.258045  0.000000  19577.143457  0.000000
C  3878  129244.653043  0.733094  N  -1  -1.000000  -1.000000  193.286278  21967.204887  1700.851116  0.000000
G  3893  156721.281400  0.890696  N  -1  -1.000000  -1.000000  773.145113  0.000000  29157.447702  0.000000
G  3905  155124.564026  0.917043  N  -1  -1.000000  -1.000000  695.830602  0.000000  25130.943020  0.000000
C  3916  79352.415655  0.499866  N  -1  -1.000000  -1.000000  502.544323  13048.739009  0.000000  0.000000
T  3932  263445.600000  1.797467  N  -1  -1.000000  -1.000000  0.000000  0.000000  34.711247  43411.200000
T  3945  125378.400000  0.853854  N  -1  -1.000000  -1.000000  154.629023  0.000000  0.000000  23419.200000
C  3954  103220.277204  0.741829  N  -1  -1.000000  -1.000000  618.516090  16776.950155  0.000000  204.000000
G  3968  65430.701094  0.466970  N  -1  -1.000000  -1.000000  966.431391  0.000000  11940.669059  0.000000
G  3981  166023.895667  1.237586  N  -1  -1.000000  -1.000000  773.145113  0.000000  27456.596586  0.000000
T  3993  101551.200000  0.744070  N  -1  -1.000000  -1.000000  541.201579  0.000000  0.000000  15463.200000
C  4004  166161.253601  1.234947  N  -1  -1.000000  -1.000000  966.431391  25293.354046  0.000000  0.000000
T  4018  256509.600000  1.855525  N  -1  -1.000000  -1.000000  541.201579  0.000000  0.000000  39535.200000
C  4027  99930.679134  0.674206  N  -1  -1.000000  -1.000000  1391.661203  16703.847975  0.000000  163.200000
C  4040  215907.286630  1.513011  N  -1  -1.000000  -1.000000  1082.403158  32311.163261  0.000000  0.000000
A  4052  190773.556646  1.220124  N  -1  -1.000000  -1.000000  28567.711927  0.000000  0.000000  0.000000
C  4061  207427.433829  1.391302  N  -1  -1.000000  -1.000000  1391.661203  34760.086268  0.000000  0.000000
G  4076  92748.452691  0.589652  N  -1  -1.000000  -1.000000  1700.919249  0.000000  15411.793786  0.000000
C  4086  239482.739462  1.532725  N  -1  -1.000000  -1.000000  1507.632970  40206.198628  0.000000  0.000000
A  4099  135300.394784  0.779149  N  -1  -1.000000  -1.000000  22227.922000  0.000000  0.000000  0.000000
T  4111  250797.600000  1.470270  N  -1  -1.000000  -1.000000  502.544323  0.000000  138.844989  38474.400000
G  4124  228955.386958  1.234235  N  -1  -1.000000  -1.000000  1430.318459  0.000000  34607.113523  0.000000
C  4134  229029.127818  1.194208  N  -1  -1.000000  -1.000000  1198.374925  37026.253827  0.000000  0.000000
T  4149  214077.600000  1.132474  N  -1  -1.000000  -1.000000  115.971767  0.000000  277.689978  40065.600000
T  4161  144636.000000  0.721557  N  -1  -1.000000  -1.000000  463.887068  0.000000  0.000000  23419.200000
C  4173  92328.052485  0.477585  N  -1  -1.000000  -1.000000  850.459624  15461.110927  0.000000  0.000000
T  4186  229581.600000  1.251274  N  -1  -1.000000  -1.000000  0.000000  0.000000  0.000000  38923.200000
T  4198  204571.200000  1.101659  N  -1  -1.000000  -1.000000  231.943534  0.000000  0.000000  34027.200000
C  4209  74637.325089  0.379108  N  -1  -1.000000  -1.000000  811.802369  16411.439258  0.000000  0.000000
C  4221  225081.610135  1.247740  N  -1  -1.000000  -1.000000  347.915301  37647.622351  0.000000  0.000000
T  4233  278827.200000  1.472397  N  -1  -1.000000  -1.000000  0.000000  0.000000  104.133742  52101.600000
T  4245  223788.000000  1.164516  N  -1  -1.000000  -1.000000  0.000000  0.000000  208.267484  41412.000000
T  4257  173889.600000  0.907302  N  -1  -1.000000  -1.000000  347.915301  0.000000  208.267484  28396.800000
G  4269  165329.670722  0.888192  N  -1  -1.000000  -1.000000  927.774136  0.000000  31170.700044  0.000000
C  4277  106948.488349  0.590005  N  -1  -1.000000  -1.000000  773.145113  20395.508031  833.069934  0.000000
C  4291  209510.845939  1.180354  N  -1  -1.000000  -1.000000  77.314511  33773.206847  0.000000  0.000000
T  4305  250920.000000  1.326100  N  -1  -1.000000  -1.000000  0.000000  0.000000  0.000000  42064.800000
T  4317  171645.600000  0.897022  N  -1  -1.000000  -1.000000  0.000000  0.000000  0.000000  32109.600000
T  4329  187802.400000  0.998642  N  -1  -1.000000  -1.000000  0.000000  0.000000  0.000000  31905.600000
A  4339  157103.086972  0.787980  N  -1  -1.000000  -1.000000  26132.304821  0.000000  0.000000  0.000000
T  4350  251532.000000  1.306141  N  -1  -1.000000  -1.000000  0.000000  0.000000  0.000000  40800.000000
G  4363  187544.868972  0.987874  N  -1  -1.000000  -1.000000  0.000000  0.000000  28671.490241  0.000000
T  4374  108732.000000  0.583882  N  -1  -1.000000  -1.000000  0.000000  0.000000  0.000000  20440.800000
T  4386  124970.400000  0.695412  N  -1  -1.000000  -1.000000  0.000000  292.408717  0.000000  20644.800000
C  4396  134471.458864  0.765473  N  -1  -1.000000  -1.000000  0.000000  25439.558404  277.689978  0.000000
T  4408  256264.800000  1.436275  C  4413  43422.694518  0.237154  0.000000  584.817435  451.246214  44186.400000
C  4421  226872.613528  1.239073  N  -1  -1.000000  -1.000000  657.173346  42728.223814  0.000000  0.000000
G  4431  109166.872648  0.604154  C  4431  76940.043737  0.425803  502.544323  16338.337079  24020.183107  0.000000
C  4441  51061.872257  0.292709  N  -1  -1.000000  -1.000000  0.000000  10453.611643  0.000000  0.000000
A  4458  27098.736212  0.168554  C  4455  13121.841188  0.081618  3595.124776  5884.725435  0.000000  0.000000
A  4464  21029.547075  0.142311  C  4463  17398.318679  0.117738  4213.640866  4203.375311  520.668709  0.000000
G  4475  45159.332691  0.362082  N  -1  -1.000000  -1.000000  3324.523986  1388.941407  3714.103457  0.000000
C  4496  41850.997662  0.378801  N  -1  -1.000000  -1.000000  38.657256  5555.765629  3124.012254  0.000000
G  4497  25964.012954  0.250148  N  -1  -1.000000  -1.000000  0.000000  6030.929794  2950.456018  0.000000
C  4512  148433.975115  1.580867  N  -1  -1.000000  -1.000000  0.000000  17836.931755  0.000000  0.000000
G  4528  74108.512910  0.777713  N  -1  -1.000000  -1.000000  154.629023  4788.192746  7567.051904  0.000000
G  4540  28810.335230  0.373798  N  -1  -1.000000  -1.000000  270.600790  3143.393711  4686.018381  0.000000
C  4544  41777.895483  0.729510  N  -1  -1.000000  -1.000000  463.887068  3472.353518  2638.054792  0.000000
A  4555  246981.206364  1.391156  N  -1  -1.000000  -1.000000  17666.365833  438.613076  0.000000  40.800000
A  4559  246981.206364  1.391156  N  -1  -1.000000  -1.000000  20874.918052  0.000000  0.000000  285.600000
A  4563  246981.206364  1.391156  N  -1  -1.000000  -1.000000  17705.023089  0.000000  0.000000  448.800000
N  4593  -1.000000  -1.000000  N  -1  -1.000000  -1.000000  0.000000  0.000000  0.000000  0.000000
N  4604  -1.000000  -1.000000  N  -1  -1.000000  -1.000000  0.000000  0.000000  0.000000  0.000000
N  4615  -1.000000  -1.000000  N  -1  -1.000000  -1.000000  0.000000  0.000000  0.000000  0.000000
N  4627  -1.000000  -1.000000  N  -1  -1.000000  -1.000000  0.000000  0.000000  0.000000  0.000000
N  4638  -1.000000  -1.000000  N  -1  -1.000000  -1.000000  0.000000  0.000000  0.000000  0.000000
N  4650  -1.000000  -1.000000  N  -1  -1.000000  -1.000000  0.000000  0.000000  0.000000  0.000000
N  4660  -1.000000  -1.000000  N  -1  -1.000000  -1.000000  0.000000  0.000000  0.000000  0.000000
N  4671  -1.000000  -1.000000  N  -1  -1.000000  -1.000000  0.000000  0.000000  0.000000  0.000000
N  4682  -1.000000  -1.000000  N  -1  -1.000000  -1.000000  0.000000  0.000000  0.000000  0.000000
N  4694  -1.000000  -1.000000  N  -1  -1.000000  -1.000000  0.000000  0.000000  0.000000  0.000000
N  4705  -1.000000  -1.000000  N  -1  -1.000000  -1.000000  0.000000  0.000000  0.000000  122.400000
N  4715  -1.000000  -1.000000  N  -1  -1.000000  -1.000000  0.000000  0.000000  0.000000  0.000000
N  4726  -1.000000  -1.000000  N  -1  -1.000000  -1.000000  0.000000  0.000000  0.000000  40.800000
N  4737  -1.000000  -1.000000  N  -1  -1.000000  -1.000000  0.000000  0.000000  0.000000  0.000000
N  4748  -1.000000  -1.000000  N  -1  -1.000000  -1.000000  0.000000  0.000000  0.000000  163.200000
N  4760  -1.000000  -1.000000  N  -1  -1.000000  -1.000000  0.000000  0.000000  173.556236  0.000000
N  4771  -1.000000  -1.000000  N  -1  -1.000000  -1.000000  0.000000  0.000000  0.000000  0.000000
N  4782  -1.000000  -1.000000  N  -1  -1.000000  -1.000000  0.000000  0.000000  347.112473  0.000000
N  4794  -1.000000  -1.000000  N  -1  -1.000000  -1.000000  0.000000  0.000000  416.534967  0.000000
N  4805  -1.000000  -1.000000  N  -1  -1.000000  -1.000000  0.000000  0.000000  242.978731  0.000000
N  4817  -1.000000  -1.000000  N  -1  -1.000000  -1.000000  0.000000  109.653269  0.000000  0.000000
N  4828  -1.000000  -1.000000  N  -1  -1.000000  -1.000000  0.000000  0.000000  0.000000  40.800000
N  4840  -1.000000  -1.000000  N  -1  -1.000000  -1.000000  0.000000  36.551090  0.000000  0.000000
N  4852  -1.000000  -1.000000  N  -1  -1.000000  -1.000000  0.000000  0.000000  0.000000  0.000000
N  4863  -1.000000  -1.000000  N  -1  -1.000000  -1.000000  0.000000  0.000000  0.000000  0.000000
N  4876  -1.000000  -1.000000  N  -1  -1.000000  -1.000000  0.000000  0.000000  0.000000  0.000000
N  4888  -1.000000  -1.000000  N  -1  -1.000000  -1.000000  0.000000  219.306538  0.000000  0.000000
N  4901  -1.000000  -1.000000  N  -1  -1.000000  -1.000000  0.000000  0.000000  0.000000  0.000000
N  4913  -1.000000  -1.000000  N  -1  -1.000000  -1.000000  0.000000  0.000000  0.000000  0.000000
N  4924  -1.000000  -1.000000  N  -1  -1.000000  -1.000000  0.000000  0.000000  0.000000  81.600000
N  4936  -1.000000  -1.000000  N  -1  -1.000000  -1.000000  0.000000  0.000000  138.844989  0.000000
N  4947  -1.000000  -1.000000  N  -1  -1.000000  -1.000000  0.000000  0.000000  69.422495  0.000000
N  4959  -1.000000  -1.000000  N  -1  -1.000000  -1.000000  0.000000  0.000000  0.000000  0.000000
N  4971  -1.000000  -1.000000  N  -1  -1.000000  -1.000000  38.657256  0.000000  0.000000  0.000000
N  4982  -1.000000  -1.000000  N  -1  -1.000000  -1.000000  0.000000  255.857628  0.000000  0.000000
N  4994  -1.000000  -1.000000  N  -1  -1.000000  -1.000000  0.000000  0.000000  0.000000  204.000000
N  5005  -1.000000  -1.000000  N  -1  -1.000000  -1.000000  0.000000  0.000000  208.267484  0.000000
N  5017  -1.000000  -1.000000  N  -1  -1.000000  -1.000000  0.000000  0.000000  173.556236  0.000000
N  5029  -1.000000  -1.000000  N  -1  -1.000000  -1.000000  0.000000  36.551090  0.000000  0.000000
N  5040  -1.000000  -1.000000  N  -1  -1.000000  -1.000000  0.000000  109.653269  0.000000  0.000000
N  5052  -1.000000  -1.000000  N  -1  -1.000000  -1.000000  0.000000  0.000000  0.000000  0.000000
N  5064  -1.000000  -1.000000  N  -1  -1.000000  -1.000000  0.000000  0.000000  0.000000  0.000000
N  5076  -1.000000  -1.000000  N  -1  -1.000000  -1.000000  0.000000  0.000000  0.000000  81.600000
N  5087  -1.000000  -1.000000  N  -1  -1.000000  -1.000000  0.000000  0.000000  0.000000  0.000000
N  5099  -1.000000  -1.000000  N  -1  -1.000000  -1.000000  0.000000  0.000000  34.711247  0.000000
N  5110  -1.000000  -1.000000  N  -1  -1.000000  -1.000000  0.000000  0.000000  0.000000  0.000000
N  5122  -1.000000  -1.000000  N  -1  -1.000000  -1.000000  0.000000  0.000000  0.000000  81.600000
N  5133  -1.000000  -1.000000  N  -1  -1.000000  -1.000000  0.000000  0.000000  0.000000  81.600000
N  5144  -1.000000  -1.000000  N  -1  -1.000000  -1.000000  0.000000  0.000000  208.267484  0.000000
N  5156  -1.000000  -1.000000  N  -1  -1.000000  -1.000000  0.000000  0.000000  0.000000  0.000000
N  5167  -1.000000  -1.000000  N  -1  -1.000000  -1.000000  0.000000  0.000000  0.000000  0.000000
N  5179  -1.000000  -1.000000  N  -1  -1.000000  -1.000000  0.000000  36.551090  0.000000  0.000000
N  5190  -1.000000  -1.000000  N  -1  -1.000000  -1.000000  0.000000  0.000000  0.000000  204.000000
N  5202  -1.000000  -1.000000  N  -1  -1.000000  -1.000000  0.000000  0.000000  0.000000  40.800000
N  5213  -1.000000  -1.000000  N  -1  -1.000000  -1.000000  0.000000  0.000000  0.000000  0.000000
N  5225  -1.000000  -1.000000  N  -1  -1.000000  -1.000000  0.000000  0.000000  0.000000  81.600000
N  5237  -1.000000  -1.000000  N  -1  -1.000000  -1.000000  0.000000  0.000000  0.000000  0.000000
N  5248  -1.000000  -1.000000  N  -1  -1.000000  -1.000000  0.000000  0.000000  0.000000  0.000000
N  5260  -1.000000  -1.000000  N  -1  -1.000000  -1.000000  0.000000  0.000000  0.000000  0.000000
N  5271  -1.000000  -1.000000  N  -1  -1.000000  -1.000000  0.000000  146.204359  0.000000  0.000000
N  5283  -1.000000  -1.000000  N  -1  -1.000000  -1.000000  0.000000  73.102179  0.000000  0.000000
N  5294  -1.000000  -1.000000  N  -1  -1.000000  -1.000000  0.000000  36.551090  0.000000  122.400000
N  5305  -1.000000  -1.000000  N  -1  -1.000000  -1.000000  0.000000  292.408717  0.000000  0.000000
N  5316  -1.000000  -1.000000  N  -1  -1.000000  -1.000000  0.000000  36.551090  0.000000  0.000000
N  5327  -1.000000  -1.000000  N  -1  -1.000000  -1.000000  0.000000  0.000000  0.000000  326.400000
N  5338  -1.000000  -1.000000  N  -1  -1.000000  -1.000000  0.000000  73.102179  0.000000  0.000000
N  5349  -1.000000  -1.000000  N  -1  -1.000000  -1.000000  0.000000  328.959807  0.000000  0.000000
N  5359  -1.000000  -1.000000  N  -1  -1.000000  -1.000000  0.000000  0.000000  0.000000  244.800000
N  5370  -1.000000  -1.000000  N  -1  -1.000000  -1.000000  0.000000  0.000000  0.000000  204.000000
N  5381  -1.000000  -1.000000  N  -1  -1.000000  -1.000000  0.000000  0.000000  173.556236  0.000000
N  5392  -1.000000  -1.000000  N  -1  -1.000000  -1.000000  0.000000  0.000000  0.000000  0.000000
N  5403  -1.000000  -1.000000  N  -1  -1.000000  -1.000000  0.000000  0.000000  69.422495  0.000000
N  5414  -1.000000  -1.000000  N  -1  -1.000000  -1.000000  0.000000  0.000000  0.000000  0.000000
N  5425  -1.000000  -1.000000  N  -1  -1.000000  -1.000000  0.000000  0.000000  0.000000  0.000000
N  5435  -1.000000  -1.000000  N  -1  -1.000000  -1.000000  0.000000  0.000000  0.000000  81.600000
N  5446  -1.000000  -1.000000  N  -1  -1.000000  -1.000000  0.000000  73.102179  0.000000  0.000000
N  5457  -1.000000  -1.000000  N  -1  -1.000000  -1.000000  0.000000  0.000000  69.422495  0.000000
N  5468  -1.000000  -1.000000  N  -1  -1.000000  -1.000000  0.000000  0.000000  0.000000  0.000000
N  5478  -1.000000  -1.000000  N  -1  -1.000000  -1.000000  0.000000  0.000000  0.000000  122.400000
N  5488  -1.000000  -1.000000  N  -1  -1.000000  -1.000000  0.000000  0.000000  0.000000  0.000000
N  5498  -1.000000  -1.000000  N  -1  -1.000000  -1.000000  0.000000  0.000000  0.000000  0.000000
N  5509  -1.000000  -1.000000  N  -1  -1.000000  -1.000000  0.000000  0.000000  0.000000  0.000000
N  5520  -1.000000  -1.000000  N  -1  -1.000000  -1.000000  0.000000  0.000000  0.000000  0.000000
N  5532  -1.000000  -1.000000  N  -1  -1.000000  -1.000000  0.000000  0.000000  0.000000  0.000000
N  5543  -1.000000  -1.000000  N  -1  -1.000000  -1.000000  0.000000  0.000000  104.133742  0.000000
N  5554  -1.000000  -1.000000  N  -1  -1.000000  -1.000000  0.000000  0.000000  138.844989  0.000000
N  5564  -1.000000  -1.000000  N  -1  -1.000000  -1.000000  0.000000  0.000000  208.267484  0.000000
N  5575  -1.000000  -1.000000  N  -1  -1.000000  -1.000000  0.000000  0.000000  0.000000  40.800000
N  5585  -1.000000  -1.000000  N  -1  -1.000000  -1.000000  0.000000  73.102179  0.000000  0.000000
N  5596  -1.000000  -1.000000  N  -1  -1.000000  -1.000000  0.000000  0.000000  0.000000  0.000000
N  5607  -1.000000  -1.000000  N  -1  -1.000000  -1.000000  0.000000  0.000000  0.000000  0.000000
N  5618  -1.000000  -1.000000  N  -1  -1.000000  -1.000000  0.000000  0.000000  277.689978  0.000000
N  5629  -1.000000  -1.000000  N  -1  -1.000000  -1.000000  0.000000  0.000000  242.978731  0.000000
N  5640  -1.000000  -1.000000  N  -1  -1.000000  -1.000000  0.000000  0.000000  104.133742  0.000000
N  5652  -1.000000  -1.000000  N  -1  -1.000000  -1.000000  0.000000  0.000000  0.000000  0.000000
N  5663  -1.000000  -1.000000  N  -1  -1.000000  -1.000000  0.000000  0.000000  0.000000  0.000000
N  5674  -1.000000  -1.000000  N  -1  -1.000000  -1.000000  0.000000  0.000000  0.000000  81.600000
N  5686  -1.000000  -1.000000  N  -1  -1.000000  -1.000000  0.000000  0.000000  0.000000  40.800000
N  5698  -1.000000  -1.000000  N  -1  -1.000000  -1.000000  0.000000  0.000000  0.000000  0.000000
N  5710  -1.000000  -1.000000  N  -1  -1.000000  -1.000000  0.000000  0.000000  0.000000  326.400000
N  5723  -1.000000  -1.000000  N  -1  -1.000000  -1.000000  0.000000  182.755448  0.000000  0.000000
N  5736  -1.000000  -1.000000  N  -1  -1.000000  -1.000000  0.000000  36.551090  0.000000  0.000000
N  5748  -1.000000  -1.000000  N  -1  -1.000000  -1.000000  0.000000  0.000000  0.000000  0.000000
N  5759  -1.000000  -1.000000  N  -1  -1.000000  -1.000000  0.000000  0.000000  0.000000  0.000000
N  5771  -1.000000  -1.000000  N  -1  -1.000000  -1.000000  0.000000  0.000000  34.711247  0.000000
N  5782  -1.000000  -1.000000  N  -1  -1.000000  -1.000000  0.000000  0.000000  0.000000  0.000000
N  5794  -1.000000  -1.000000  N  -1  -1.000000  -1.000000  0.000000  0.000000  34.711247  0.000000
N  5805  -1.000000  -1.000000  N  -1  -1.000000  -1.000000  0.000000  0.000000  69.422495  0.000000
N  5817  -1.000000  -1.000000  N  -1  -1.000000  -1.000000  0.000000  0.000000  0.000000  0.000000
N  5828  -1.000000  -1.000000  N  -1  -1.000000  -1.000000  0.000000  0.000000  0.000000  40.800000
N  5839  -1.000000  -1.000000  N  -1  -1.000000  -1.000000  0.000000  0.000000  0.000000  0.000000
N  5851  -1.000000  -1.000000  N  -1  -1.000000  -1.000000  0.000000  292.408717  0.000000  0.000000
N  5863  -1.000000  -1.000000  N  -1  -1.000000  -1.000000  0.000000  146.204359  0.000000  0.000000
N  5874  -1.000000  -1.000000  N  -1  -1.000000  -1.000000  0.000000  0.000000  0.000000  0.000000
N  5886  -1.000000  -1.000000  N  -1  -1.000000  -1.000000  0.000000  0.000000  0.000000  0.000000
N  5898  -1.000000  -1.000000  N  -1  -1.000000  -1.000000  0.000000  0.000000  0.000000  0.000000
N  5909  -1.000000  -1.000000  N  -1  -1.000000  -1.000000  0.000000  0.000000  0.000000  0.000000
N  5921  -1.000000  -1.000000  N  -1  -1.000000  -1.000000  0.000000  0.000000  0.000000  40.800000
N  5932  -1.000000  -1.000000  N  -1  -1.000000  -1.000000  0.000000  0.000000  0.000000  40.800000
N  5943  -1.000000  -1.000000  N  -1  -1.000000  -1.000000  0.000000  365.510897  0.000000  0.000000
N  5955  -1.000000  -1.000000  N  -1  -1.000000  -1.000000  0.000000  0.000000  0.000000  0.000000
N  5966  -1.000000  -1.000000  N  -1  -1.000000  -1.000000  0.000000  0.000000  0.000000  0.000000
N  5978  -1.000000  -1.000000  N  -1  -1.000000  -1.000000  0.000000  0.000000  0.000000  0.000000
N  5989  -1.000000  -1.000000  N  -1  -1.000000  -1.000000  0.000000  0.000000  0.000000  0.000000
N  6000  -1.000000  -1.000000  N  -1  -1.000000  -1.000000  0.000000  328.959807  0.000000  0.000000
N  6012  -1.000000  -1.000000  N  -1  -1.000000  -1.000000  0.000000  0.000000  0.000000  204.000000
N  6023  -1.000000  -1.000000  N  -1  -1.000000  -1.000000  0.000000  36.551090  0.000000  0.000000
N  6035  -1.000000  -1.000000  N  -1  -1.000000  -1.000000  0.000000  0.000000  0.000000  285.600000
N  6047  -1.000000  -1.000000  N  -1  -1.000000  -1.000000  0.000000  109.653269  0.000000  0.000000
N  6059  -1.000000  -1.000000  N  -1  -1.000000  -1.000000  0.000000  0.000000  0.000000  0.000000
N  6071  -1.000000  -1.000000  N  -1  -1.000000  -1.000000  0.000000  0.000000  0.000000  0.000000
N  6083  -1.000000  -1.000000  N  -1  -1.000000  -1.000000  77.314511  0.000000  0.000000  0.000000
N  6094  -1.000000  -1.000000  N  -1  -1.000000  -1.000000  0.000000  0.000000  0.000000  0.000000
N  6106  -1.000000  -1.000000  N  -1  -1.000000  -1.000000  0.000000  0.000000  173.556236  0.000000
N  6118  -1.000000  -1.000000  N  -1  -1.000000  -1.000000  0.000000  292.408717  0.000000  0.000000
N  6129  -1.000000  -1.000000  N  -1  -1.000000  -1.000000  0.000000  219.306538  0.000000  0.000000
N  6141  -1.000000  -1.000000  N  -1  -1.000000  -1.000000  0.000000  0.000000  0.000000  163.200000
N  6152  -1.000000  -1.000000  N  -1  -1.000000  -1.000000  0.000000  0.000000  173.556236  0.000000
N  6164  -1.000000  -1.000000  N  -1  -1.000000  -1.000000  0.000000  0.000000  173.556236  0.000000
N  6175  -1.000000  -1.000000  N  -1  -1.000000  -1.000000  0.000000  0.000000  104.133742  0.000000
N  6187  -1.000000  -1.000000  N  -1  -1.000000  -1.000000  0.000000  0.000000  34.711247  0.000000
N  6198  -1.000000  -1.000000  N  -1  -1.000000  -1.000000  0.000000  0.000000  138.844989  0.000000
N  6209  -1.000000  -1.000000  N  -1  -1.000000  -1.000000  0.000000  0.000000  0.000000  0.000000
N  6221  -1.000000  -1.000000  N  -1  -1.000000  -1.000000  0.000000  0.000000  0.000000  40.800000
N  6232  -1.000000  -1.000000  N  -1  -1.000000  -1.000000  0.000000  0.000000  34.711247  122.400000
N  6243  -1.000000  -1.000000  N  -1  -1.000000  -1.000000  0.000000  36.551090  0.000000  40.800000
N  6254  -1.000000  -1.000000  N  -1  -1.000000  -1.000000  0.000000  292.408717  0.000000  0.000000
N  6265  -1.000000  -1.000000  N  -1  -1.000000  -1.000000  0.000000  0.000000  0.000000  285.600000
N  6276  -1.000000  -1.000000  N  -1  -1.000000  -1.000000  0.000000  0.000000  0.000000  40.800000
N  6287  -1.000000  -1.000000  N  -1  -1.000000  -1.000000  77.314511  0.000000  0.000000  0.000000
N  6298  -1.000000  -1.000000  N  -1  -1.000000  -1.000000  0.000000  0.000000  0.000000  244.800000
N  6310  -1.000000  -1.000000  N  -1  -1.000000  -1.000000  0.000000  292.408717  0.000000  0.000000
N  6321  -1.000000  -1.000000  N  -1  -1.000000  -1.000000  0.000000  292.408717  0.000000  0.000000
N  6333  -1.000000  -1.000000  N  -1  -1.000000  -1.000000  0.000000  36.551090  0.000000  0.000000
N  6344  -1.000000  -1.000000  N  -1  -1.000000  -1.000000  0.000000  0.000000  0.000000  408.000000
N  6356  -1.000000  -1.000000  N  -1  -1.000000  -1.000000  38.657256  0.000000  0.000000  0.000000
N  6367  -1.000000  -1.000000  N  -1  -1.000000  -1.000000  0.000000  292.408717  0.000000  0.000000
N  6379  -1.000000  -1.000000  N  -1  -1.000000  -1.000000  0.000000  0.000000  0.000000  0.000000
N  6390  -1.000000  -1.000000  N  -1  -1.000000  -1.000000  38.657256  0.000000  0.000000  0.000000
N  6401  -1.000000  -1.000000  N  -1  -1.000000  -1.000000  0.000000  219.306538  0.000000  0.000000
N  6413  -1.000000  -1.000000  N  -1  -1.000000  -1.000000  0.000000  292.408717  0.000000  0.000000
N  6424  -1.000000  -1.000000  N  -1  -1.000000  -1.000000  0.000000  0.000000  138.844989  0.000000
N  6434  -1.000000  -1.000000  N  -1  -1.000000  -1.000000  0.000000  0.000000  0.000000  0.000000
N  6444  -1.000000  -1.000000  N  -1  -1.000000  -1.000000  0.000000  0.000000  0.000000  122.400000
N  6455  -1.000000  -1.000000  N  -1  -1.000000  -1.000000  0.000000  0.000000  0.000000  81.600000
N  6466  -1.000000  -1.000000  N  -1  -1.000000  -1.000000  38.657256  0.000000  0.000000  0.000000
N  6478  -1.000000  -1.000000  N  -1  -1.000000  -1.000000  0.000000  0.000000  0.000000  367.200000
N  6490  -1.000000  -1.000000  N  -1  -1.000000  -1.000000  0.000000  0.000000  208.267484  0.000000
N  6503  -1.000000  -1.000000  N  -1  -1.000000  -1.000000  0.000000  0.000000  347.112473  0.000000
N  6515  -1.000000  -1.000000  N  -1  -1.000000  -1.000000  0.000000  36.551090  0.000000  0.000000
N  6526  -1.000000  -1.000000  N  -1  -1.000000  -1.000000  0.000000  365.510897  0.000000  0.000000
N  6538  -1.000000  -1.000000  N  -1  -1.000000  -1.000000  0.000000  292.408717  0.000000  0.000000
N  6549  -1.000000  -1.000000  N  -1  -1.000000  -1.000000  0.000000  255.857628  0.000000  0.000000
N  6561  -1.000000  -1.000000  N  -1  -1.000000  -1.000000  0.000000  36.551090  138.844989  0.000000
N  6572  -1.000000  -1.000000  N  -1  -1.000000  -1.000000  0.000000  36.551090  0.000000  0.000000
N  6583  -1.000000  -1.000000  N  -1  -1.000000  -1.000000  0.000000  0.000000  0.000000  0.000000
N  6595  -1.000000  -1.000000  N  -1  -1.000000  -1.000000  0.000000  0.000000  0.000000  0.000000
N  6605  -1.000000  -1.000000  N  -1  -1.000000  -1.000000  77.314511  0.000000  0.000000  0.000000
N  6614  -1.000000  -1.000000  N  -1  -1.000000  -1.000000  0.000000  219.306538  34.711247  0.000000
N  6624  -1.000000  -1.000000  N  -1  -1.000000  -1.000000  0.000000  109.653269  0.000000  0.000000
N  6635  -1.000000  -1.000000  N  -1  -1.000000  -1.000000  0.000000  0.000000  0.000000  0.000000
N  6646  -1.000000  -1.000000  N  -1  -1.000000  -1.000000  0.000000  0.000000  34.711247  163.200000
N  6658  -1.000000  -1.000000  N  -1  -1.000000  -1.000000  0.000000  0.000000  138.844989  0.000000
N  6669  -1.000000  -1.000000  N  -1  -1.000000  -1.000000  0.000000  0.000000  0.000000  81.600000
N  6681  -1.000000  -1.000000  N  -1  -1.000000  -1.000000  0.000000  0.000000  0.000000  122.400000
N  6692  -1.000000  -1.000000  N  -1  -1.000000  -1.000000  0.000000  0.000000  0.000000  81.600000
N  6704  -1.000000  -1.000000  N  -1  -1.000000  -1.000000  0.000000  0.000000  0.000000  81.600000
N  6715  -1.000000  -1.000000  N  -1  -1.000000  -1.000000  0.000000  0.000000  138.844989  122.400000
N  6727  -1.000000  -1.000000  N  -1  -1.000000  -1.000000  0.000000  73.102179  34.711247  0.000000
N  6738  -1.000000  -1.000000  N  -1  -1.000000  -1.000000  0.000000  0.000000  138.844989  0.000000
N  6750  -1.000000  -1.000000  N  -1  -1.000000  -1.000000  0.000000  0.000000  34.711247  0.000000
N  6761  -1.000000  -1.000000  N  -1  -1.000000  -1.000000  0.000000  0.000000  0.000000  0.000000
N  6773  -1.000000  -1.000000  N  -1  -1.000000  -1.000000  0.000000  0.000000  0.000000  0.000000
N  6785  -1.000000  -1.000000  N  -1  -1.000000  -1.000000  0.000000  0.000000  0.000000  0.000000
N  6797  -1.000000  -1.000000  N  -1  -1.000000  -1.000000  0.000000  0.000000  0.000000  0.000000
N  6809  -1.000000  -1.000000  N  -1  -1.000000  -1.000000  0.000000  0.000000  0.000000  0.000000
N  6821  -1.000000  -1.000000  N  -1  -1.000000  -1.000000  0.000000  0.000000  0.000000  0.000000
N  6833  -1.000000  -1.000000  N  -1  -1.000000  -1.000000  0.000000  0.000000  0.000000  0.000000
N  6845  -1.000000  -1.000000  N  -1  -1.000000  -1.000000  0.000000  0.000000  0.000000  81.600000
N  6856  -1.000000  -1.000000  N  -1  -1.000000  -1.000000  0.000000  0.000000  0.000000  40.800000
N  6868  -1.000000  -1.000000  N  -1  -1.000000  -1.000000  0.000000  0.000000  0.000000  0.000000
N  6880  -1.000000  -1.000000  N  -1  -1.000000  -1.000000  0.000000  36.551090  0.000000  0.000000
N  6891  -1.000000  -1.000000  N  -1  -1.000000  -1.000000  0.000000  0.000000  0.000000  204.000000
N  6903  -1.000000  -1.000000  N  -1  -1.000000  -1.000000  0.000000  0.000000  0.000000  163.200000
N  6915  -1.000000  -1.000000  N  -1  -1.000000  -1.000000  0.000000  0.000000  0.000000  81.600000
N  6926  -1.000000  -1.000000  N  -1  -1.000000  -1.000000  0.000000  0.000000  34.711247  0.000000
N  6936  -1.000000  -1.000000  N  -1  -1.000000  -1.000000  0.000000  0.000000  138.844989  0.000000
N  6946  -1.000000  -1.000000  N  -1  -1.000000  -1.000000  0.000000  109.653269  0.000000  0.000000
N  6957  -1.000000  -1.000000  N  -1  -1.000000  -1.000000  0.000000  0.000000  0.000000  244.800000
N  6968  -1.000000  -1.000000  N  -1  -1.000000  -1.000000  0.000000  73.102179  0.000000  40.800000
N  6980  -1.000000  -1.000000  N  -1  -1.000000  -1.000000  0.000000  0.000000  0.000000  285.600000
N  6991  -1.000000  -1.000000  N  -1  -1.000000  -1.000000  0.000000  0.000000  0.000000  204.000000
N  7003  -1.000000  -1.000000  N  -1  -1.000000  -1.000000  0.000000  0.000000  0.000000  204.000000
N  7014  -1.000000  -1.000000  N  -1  -1.000000  -1.000000  0.000000  109.653269  0.000000  40.800000
N  7026  -1.000000  -1.000000  N  -1  -1.000000  -1.000000  0.000000  73.102179  0.000000  163.200000
N  7037  -1.000000  -1.000000  N  -1  -1.000000  -1.000000  0.000000  0.000000  138.844989  0.000000
N  7050  -1.000000  -1.000000  N  -1  -1.000000  -1.000000  0.000000  0.000000  0.000000  0.000000
N  7063  -1.000000  -1.000000  N  -1  -1.000000  -1.000000  0.000000  0.000000  0.000000  81.600000
N  7075  -1.000000  -1.000000  N  -1  -1.000000  -1.000000  0.000000  0.000000  0.000000  40.800000
N  7086  -1.000000  -1.000000  N  -1  -1.000000  -1.000000  0.000000  0.000000  277.689978  0.000000
N  7098  -1.000000  -1.000000  N  -1  -1.000000  -1.000000  0.000000  0.000000  242.978731  0.000000
N  7110  -1.000000  -1.000000  N  -1  -1.000000  -1.000000  0.000000  0.000000  242.978731  0.000000
N  7121  -1.000000  -1.000000  N  -1  -1.000000  -1.000000  0.000000  0.000000  277.689978  0.000000
N  7133  -1.000000  -1.000000  N  -1  -1.000000  -1.000000  0.000000  0.000000  138.844989  0.000000
N  7144  -1.000000  -1.000000  N  -1  -1.000000  -1.000000  0.000000  0.000000  0.000000  0.000000
N  7156  -1.000000  -1.000000  N  -1  -1.000000  -1.000000  0.000000  0.000000  0.000000  81.600000
N  7167  -1.000000  -1.000000  N  -1  -1.000000  -1.000000  0.000000  0.000000  0.000000  40.800000
N  7179  -1.000000  -1.000000  N  -1  -1.000000  -1.000000  0.000000  0.000000  0.000000  0.000000
N  7190  -1.000000  -1.000000  N  -1  -1.000000  -1.000000  0.000000  0.000000  0.000000  122.400000
N  7202  -1.000000  -1.000000  N  -1  -1.000000  -1.000000  0.000000  0.000000  0.000000  0.000000
N  7213  -1.000000  -1.000000  N  -1  -1.000000  -1.000000  0.000000  0.000000  138.844989  0.000000
N  7225  -1.000000  -1.000000  N  -1  -1.000000  -1.000000  0.000000  0.000000  0.000000  0.000000
N  7236  -1.000000  -1.000000  N  -1  -1.000000  -1.000000  0.000000  0.000000  0.000000  0.000000
N  7248  -1.000000  -1.000000  N  -1  -1.000000  -1.000000  0.000000  0.000000  0.000000  40.800000
N  7259  -1.000000  -1.000000  N  -1  -1.000000  -1.000000  0.000000  0.000000  0.000000  40.800000
N  7270  -1.000000  -1.000000  N  -1  -1.000000  -1.000000  77.314511  0.000000  0.000000  0.000000
N  7281  -1.000000  -1.000000  N  -1  -1.000000  -1.000000  77.314511  0.000000  0.000000  0.000000
N  7292  -1.000000  -1.000000  N  -1  -1.000000  -1.000000  0.000000  0.000000  0.000000  0.000000
N  7304  -1.000000  -1.000000  N  -1  -1.000000  -1.000000  0.000000  0.000000  0.000000  40.800000
N  7316  -1.000000  -1.000000  N  -1  -1.000000  -1.000000  270.600790  0.000000  0.000000  0.000000
N  7327  -1.000000  -1.000000  N  -1  -1.000000  -1.000000  0.000000  0.000000  0.000000  0.000000
N  7339  -1.000000  -1.000000  N  -1  -1.000000  -1.000000  0.000000  0.000000  104.133742  0.000000
N  7351  -1.000000  -1.000000  N  -1  -1.000000  -1.000000  0.000000  0.000000  0.000000  0.000000
N  7362  -1.000000  -1.000000  N  -1  -1.000000  -1.000000  0.000000  0.000000  381.823720  0.000000
N  7374  -1.000000  -1.000000  N  -1  -1.000000  -1.000000  0.000000  0.000000  69.422495  0.000000
N  7385  -1.000000  -1.000000  N  -1  -1.000000  -1.000000  0.000000  0.000000  208.267484  0.000000
N  7397  -1.000000  -1.000000  N  -1  -1.000000  -1.000000  0.000000  0.000000  242.978731  0.000000
N  7408  -1.000000  -1.000000  N  -1  -1.000000  -1.000000  0.000000  0.000000  242.978731  0.000000
N  7419  -1.000000  -1.000000  N  -1  -1.000000  -1.000000  0.000000  0.000000  0.000000  0.000000
N  7430  -1.000000  -1.000000  N  -1  -1.000000  -1.000000  0.000000  0.000000  0.000000  0.000000
N  7442  -1.000000  -1.000000  N  -1  -1.000000  -1.000000  0.000000  0.000000  0.000000  0.000000
N  7453  -1.000000  -1.000000  N  -1  -1.000000  -1.000000  0.000000  109.653269  34.711247  0.000000
N  7464  -1.000000  -1.000000  N  -1  -1.000000  -1.000000  0.000000  0.000000  0.000000  0.000000
N  7475  -1.000000  -1.000000  N  -1  -1.000000  -1.000000  0.000000  0.000000  0.000000  0.000000
N  7486  -1.000000  -1.000000  N  -1  -1.000000  -1.000000  0.000000  0.000000  0.000000  0.000000
N  7497  -1.000000  -1.000000  N  -1  -1.000000  -1.000000  0.000000  0.000000  0.000000  40.800000
N  7510  -1.000000  -1.000000  N  -1  -1.000000  -1.000000  0.000000  0.000000  0.000000  0.000000
N  7524  -1.000000  -1.000000  N  -1  -1.000000  -1.000000  0.000000  73.102179  0.000000  0.000000
N  7535  -1.000000  -1.000000  N  -1  -1.000000  -1.000000  0.000000  0.000000  34.711247  81.600000
N  7545  -1.000000  -1.000000  N  -1  -1.000000  -1.000000  0.000000  0.000000  0.000000  0.000000
N  7557  -1.000000  -1.000000  N  -1  -1.000000  -1.000000  0.000000  0.000000  138.844989  81.600000
N  7568  -1.000000  -1.000000  N  -1  -1.000000  -1.000000  0.000000  0.000000  0.000000  0.000000
N  7579  -1.000000  -1.000000  N  -1  -1.000000  -1.000000  0.000000  0.000000  0.000000  0.000000
N  7590  -1.000000  -1.000000  N  -1  -1.000000  -1.000000  0.000000  0.000000  0.000000  0.000000
N  7601  -1.000000  -1.000000  N  -1  -1.000000  -1.000000  0.000000  0.000000  0.000000  0.000000
N  7612  -1.000000  -1.000000  N  -1  -1.000000  -1.000000  0.000000  0.000000  34.711247  0.000000
N  7623  -1.000000  -1.000000  N  -1  -1.000000  -1.000000  0.000000  0.000000  138.844989  0.000000
N  7635  -1.000000  -1.000000  N  -1  -1.000000  -1.000000  0.000000  0.000000  34.711247  0.000000
N  7646  -1.000000  -1.000000  N  -1  -1.000000  -1.000000  0.000000  0.000000  0.000000  0.000000
N  7657  -1.000000  -1.000000  N  -1  -1.000000  -1.000000  0.000000  0.000000  208.267484  0.000000
N  7668  -1.000000  -1.000000  N  -1  -1.000000  -1.000000  0.000000  0.000000  34.711247  0.000000
N  7679  -1.000000  -1.000000  N  -1  -1.000000  -1.000000  0.000000  0.000000  0.000000  0.000000
N  7691  -1.000000  -1.000000  N  -1  -1.000000  -1.000000  0.000000  0.000000  0.000000  0.000000
N  7702  -1.000000  -1.000000  N  -1  -1.000000  -1.000000  0.000000  0.000000  0.000000  0.000000
N  7714  -1.000000  -1.000000  N  -1  -1.000000  -1.000000  0.000000  0.000000  0.000000  40.800000
N  7725  -1.000000  -1.000000  N  -1  -1.000000  -1.000000  0.000000  0.000000  0.000000  0.000000
N  7737  -1.000000  -1.000000  N  -1  -1.000000  -1.000000  0.000000  0.000000  0.000000  40.800000
N  7748  -1.000000  -1.000000  N  -1  -1.000000  -1.000000  0.000000  0.000000  0.000000  0.000000
N  7760  -1.000000  -1.000000  N  -1  -1.000000  -1.000000  0.000000  0.000000  0.000000  0.000000
N  7771  -1.000000  -1.000000  N  -1  -1.000000  -1.000000  0.000000  365.510897  0.000000  0.000000
N  7783  -1.000000  -1.000000  N  -1  -1.000000  -1.000000  0.000000  73.102179  0.000000  0.000000
N  7794  -1.000000  -1.000000  N  -1  -1.000000  -1.000000  0.000000  0.000000  0.000000  0.000000
N  7805  -1.000000  -1.000000  N  -1  -1.000000  -1.000000  0.000000  0.000000  0.000000  0.000000
N  7817  -1.000000  -1.000000  N  -1  -1.000000  -1.000000  0.000000  0.000000  0.000000  244.800000
N  7828  -1.000000  -1.000000  N  -1  -1.000000  -1.000000  0.000000  0.000000  0.000000  0.000000
N  7840  -1.000000  -1.000000  N  -1  -1.000000  -1.000000  0.000000  0.000000  0.000000  0.000000
N  7851  -1.000000  -1.000000  N  -1  -1.000000  -1.000000  0.000000  0.000000  69.422495  0.000000
N  7862  -1.000000  -1.000000  N  -1  -1.000000  -1.000000  0.000000  0.000000  0.000000  0.000000
N  7873  -1.000000  -1.000000  N  -1  -1.000000  -1.000000  0.000000  0.000000  0.000000  0.000000
N  7884  -1.000000  -1.000000  N  -1  -1.000000  -1.000000  0.000000  0.000000  104.133742  0.000000
N  7895  -1.000000  -1.000000  N  -1  -1.000000  -1.000000  0.000000  0.000000  0.000000  0.000000
N  7907  -1.000000  -1.000000  N  -1  -1.000000  -1.000000  0.000000  0.000000  0.000000  0.000000
N  7918  -1.000000  -1.000000  N  -1  -1.000000  -1.000000  0.000000  0.000000  0.000000  0.000000
N  7929  -1.000000  -1.000000  N  -1  -1.000000  -1.000000  0.000000  0.000000  0.000000  0.000000
N  7941  -1.000000  -1.000000  N  -1  -1.000000  -1.000000  0.000000  0.000000  0.000000  0.000000
N  7952  -1.000000  -1.000000  N  -1  -1.000000  -1.000000  0.000000  0.000000  0.000000  0.000000
N  7963  -1.000000  -1.000000  N  -1  -1.000000  -1.000000  0.000000  0.000000  0.000000  40.800000
N  7975  -1.000000  -1.000000  N  -1  -1.000000  -1.000000  0.000000  0.000000  138.844989  0.000000
N  7986  -1.000000  -1.000000  N  -1  -1.000000  -1.000000  0.000000  0.000000  0.000000  81.600000
N  7997  -1.000000  -1.000000  N  -1  -1.000000  -1.000000  0.000000  0.000000  0.000000  0.000000
N  8008  -1.000000  -1.000000  N  -1  -1.000000  -1.000000  0.000000  0.000000  34.711247  0.000000
N  8019  -1.000000  -1.000000  N  -1  -1.000000  -1.000000  0.000000  0.000000  0.000000  0.000000
N  8029  -1.000000  -1.000000  N  -1  -1.000000  -1.000000  0.000000  0.000000  138.844989  0.000000
N  8040  -1.000000  -1.000000  N  -1  -1.000000  -1.000000  0.000000  0.000000  0.000000  0.000000
N  8050  -1.000000  -1.000000  N  -1  -1.000000  -1.000000  0.000000  0.000000  69.422495  0.000000
N  8062  -1.000000  -1.000000  N  -1  -1.000000  -1.000000  0.000000  0.000000  34.711247  0.000000
N  8073  -1.000000  -1.000000  N  -1  -1.000000  -1.000000  0.000000  36.551090  0.000000  0.000000
N  8084  -1.000000  -1.000000  N  -1  -1.000000  -1.000000  0.000000  0.000000  0.000000  0.000000
N  8095  -1.000000  -1.000000  N  -1  -1.000000  -1.000000  0.000000  0.000000  0.000000  0.000000
N  8107  -1.000000  -1.000000  N  -1  -1.000000  -1.000000  0.000000  0.000000  0.000000  0.000000
N  8118  -1.000000  -1.000000  N  -1  -1.000000  -1.000000  0.000000  0.000000  0.000000  0.000000
N  8130  -1.000000  -1.000000  N  -1  -1.000000  -1.000000  0.000000  0.000000  0.000000  0.000000
N  8141  -1.000000  -1.000000  N  -1  -1.000000  -1.000000  0.000000  0.000000  0.000000  0.000000
N  8153  -1.000000  -1.000000  N  -1  -1.000000  -1.000000  0.000000  0.000000  0.000000  0.000000
N  8164  -1.000000  -1.000000  N  -1  -1.000000  -1.000000  0.000000  0.000000  0.000000  0.000000
N  8175  -1.000000  -1.000000  N  -1  -1.000000  -1.000000  0.000000  0.000000  0.000000  0.000000
N  8186  -1.000000  -1.000000  N  -1  -1.000000  -1.000000  0.000000  0.000000  0.000000  0.000000
N  8197  -1.000000  -1.000000  N  -1  -1.000000  -1.000000  0.000000  0.000000  0.000000  0.000000
N  8209  -1.000000  -1.000000  N  -1  -1.000000  -1.000000  0.000000  0.000000  69.422495  0.000000
N  8221  -1.000000  -1.000000  N  -1  -1.000000  -1.000000  0.000000  0.000000  0.000000  0.000000
N  8232  -1.000000  -1.000000  N  -1  -1.000000  -1.000000  0.000000  0.000000  138.844989  0.000000
N  8243  -1.000000  -1.000000  N  -1  -1.000000  -1.000000  0.000000  0.000000  0.000000  0.000000
N  8253  -1.000000  -1.000000  N  -1  -1.000000  -1.000000  0.000000  0.000000  138.844989  0.000000
N  8261  -1.000000  -1.000000  N  -1  -1.000000  -1.000000  0.000000  0.000000  0.000000  0.000000
N  8272  -1.000000  -1.000000  N  -1  -1.000000  -1.000000  0.000000  109.653269  0.000000  0.000000
N  8284  -1.000000  -1.000000  N  -1  -1.000000  -1.000000  0.000000  109.653269  0.000000  0.000000
N  8295  -1.000000  -1.000000  N  -1  -1.000000  -1.000000  0.000000  0.000000  0.000000  0.000000
N  8307  -1.000000  -1.000000  N  -1  -1.000000  -1.000000  0.000000  0.000000  0.000000  0.000000
N  8318  -1.000000  -1.000000  N  -1  -1.000000  -1.000000  0.000000  36.551090  104.133742  0.000000
N  8329  -1.000000  -1.000000  N  -1  -1.000000  -1.000000  0.000000  36.551090  0.000000  0.000000
N  8340  -1.000000  -1.000000  N  -1  -1.000000  -1.000000  0.000000  0.000000  0.000000  0.000000
N  8352  -1.000000  -1.000000  N  -1  -1.000000  -1.000000  0.000000  0.000000  0.000000  0.000000
N  8363  -1.000000  -1.000000  N  -1  -1.000000  -1.000000  0.000000  0.000000  0.000000  0.000000
N  8374  -1.000000  -1.000000  N  -1  -1.000000  -1.000000  0.000000  0.000000  138.844989  0.000000
N  8385  -1.000000  -1.000000  N  -1  -1.000000  -1.000000  0.000000  0.000000  34.711247  0.000000
N  8396  -1.000000  -1.000000  N  -1  -1.000000  -1.000000  0.000000  0.000000  138.844989  0.000000
N  8407  -1.000000  -1.000000  N  -1  -1.000000  -1.000000  0.000000  0.000000  0.000000  0.000000
N  8418  -1.000000  -1.000000  N  -1  -1.000000  -1.000000  0.000000  0.000000  0.000000  0.000000
N  8429  -1.000000  -1.000000  N  -1  -1.000000  -1.000000  0.000000  0.000000  0.000000  0.000000
N  8440  -1.000000  -1.000000  N  -1  -1.000000  -1.000000  0.000000  146.204359  0.000000  40.800000
N  8451  -1.000000  -1.000000  N  -1  -1.000000  -1.000000  0.000000  0.000000  0.000000  0.000000
N  8462  -1.000000  -1.000000  N  -1  -1.000000  -1.000000  0.000000  0.000000  34.711247  0.000000
N  8473  -1.000000  -1.000000  N  -1  -1.000000  -1.000000  0.000000  0.000000  34.711247  0.000000
N  8484  -1.000000  -1.000000  N  -1  -1.000000  -1.000000  0.000000  0.000000  0.000000  0.000000
N  8495  -1.000000  -1.000000  N  -1  -1.000000  -1.000000  0.000000  0.000000  0.000000  0.000000
N  8507  -1.000000  -1.000000  N  -1  -1.000000  -1.000000  0.000000  0.000000  34.711247  0.000000
N  8518  -1.000000  -1.000000  N  -1  -1.000000  -1.000000  0.000000  0.000000  0.000000  0.000000
N  8529  -1.000000  -1.000000  N  -1  -1.000000  -1.000000  0.000000  0.000000  34.711247  0.000000
N  8540  -1.000000  -1.000000  N  -1  -1.000000  -1.000000  0.000000  0.000000  69.422495  0.000000
N  8551  -1.000000  -1.000000  N  -1  -1.000000  -1.000000  0.000000  0.000000  0.000000  0.000000
N  8559  -1.000000  -1.000000  N  -1  -1.000000  -1.000000  0.000000  0.000000  0.000000  0.000000
N  8570  -1.000000  -1.000000  N  -1  -1.000000  -1.000000  0.000000  0.000000  0.000000  0.000000
N  8581  -1.000000  -1.000000  N  -1  -1.000000  -1.000000  0.000000  0.000000  0.000000  0.000000
N  8592  -1.000000  -1.000000  N  -1  -1.000000  -1.000000  0.000000  0.000000  0.000000  0.000000
N  8603  -1.000000  -1.000000  N  -1  -1.000000  -1.000000  0.000000  0.000000  0.000000  0.000000
N  8615  -1.000000  -1.000000  N  -1  -1.000000  -1.000000  0.000000  0.000000  0.000000  0.000000
N  8626  -1.000000  -1.000000  N  -1  -1.000000  -1.000000  0.000000  0.000000  34.711247  0.000000
N  8638  -1.000000  -1.000000  N  -1  -1.000000  -1.000000  0.000000  0.000000  34.711247  0.000000
N  8649  -1.000000  -1.000000  N  -1  -1.000000  -1.000000  0.000000  0.000000  0.000000  0.000000
N  8661  -1.000000  -1.000000  N  -1  -1.000000  -1.000000  0.000000  0.000000  0.000000  0.000000
N  8673  -1.000000  -1.000000  N  -1  -1.000000  -1.000000  0.000000  0.000000  104.133742  0.000000
N  8684  -1.000000  -1.000000  N  -1  -1.000000  -1.000000  0.000000  0.000000  138.844989  0.000000
N  8696  -1.000000  -1.000000  N  -1  -1.000000  -1.000000  0.000000  0.000000  0.000000  0.000000
N  8707  -1.000000  -1.000000  N  -1  -1.000000  -1.000000  0.000000  0.000000  0.000000  0.000000
N  8719  -1.000000  -1.000000  N  -1  -1.000000  -1.000000  0.000000  0.000000  0.000000  0.000000
N  8731  -1.000000  -1.000000  N  -1  -1.000000  -1.000000  0.000000  0.000000  104.133742  0.000000
N  8743  -1.000000  -1.000000  N  -1  -1.000000  -1.000000  0.000000  0.000000  104.133742  0.000000
N  8755  -1.000000  -1.000000  N  -1  -1.000000  -1.000000  0.000000  0.000000  0.000000  0.000000
N  8767  -1.000000  -1.000000  N  -1  -1.000000  -1.000000  0.000000  0.000000  34.711247  0.000000
N  8778  -1.000000  -1.000000  N  -1  -1.000000  -1.000000  0.000000  36.551090  0.000000  0.000000
N  8790  -1.000000  -1.000000  N  -1  -1.000000  -1.000000  0.000000  0.000000  0.000000  0.000000
N  8801  -1.000000  -1.000000  N  -1  -1.000000  -1.000000  0.000000  0.000000  34.711247  0.000000
N  8813  -1.000000  -1.000000  N  -1  -1.000000  -1.000000  0.000000  0.000000  0.000000  0.000000
N  8824  -1.000000  -1.000000  N  -1  -1.000000  -1.000000  0.000000  0.000000  0.000000  0.000000
N  8836  -1.000000  -1.000000  N  -1  -1.000000  -1.000000  0.000000  0.000000  0.000000  0.000000
N  8847  -1.000000  -1.000000  N  -1  -1.000000  -1.000000  0.000000  0.000000  0.000000  0.000000
N  8858  -1.000000  -1.000000  N  -1  -1.000000  -1.000000  0.000000  0.000000  34.711247  0.000000
N  8870  -1.000000  -1.000000  N  -1  -1.000000  -1.000000  0.000000  0.000000  0.000000  0.000000
N  8881  -1.000000  -1.000000  N  -1  -1.000000  -1.000000  0.000000  0.000000  0.000000  0.000000
N  8891  -1.000000  -1.000000  N  -1  -1.000000  -1.000000  0.000000  0.000000  0.000000  0.000000
N  8902  -1.000000  -1.000000  N  -1  -1.000000  -1.000000  0.000000  0.000000  0.000000  0.000000
N  8913  -1.000000  -1.000000  N  -1  -1.000000  -1.000000  0.000000  0.000000  34.711247  0.000000
N  8924  -1.000000  -1.000000  N  -1  -1.000000  -1.000000  0.000000  0.000000  34.711247  0.000000
N  8935  -1.000000  -1.000000  N  -1  -1.000000  -1.000000  0.000000  0.000000  0.000000  0.000000
N  8946  -1.000000  -1.000000  N  -1  -1.000000  -1.000000  0.000000  0.000000  0.000000  0.000000
N  8957  -1.000000  -1.000000  N  -1  -1.000000  -1.000000  0.000000  0.000000  34.711247  0.000000
N  8969  -1.000000  -1.000000  N  -1  -1.000000  -1.000000  0.000000  0.000000  0.000000  0.000000
N  8980  -1.000000  -1.000000  N  -1  -1.000000  -1.000000  0.000000  0.000000  0.000000  0.000000
N  8992  -1.000000  -1.000000  N  -1  -1.000000  -1.000000  0.000000  0.000000  0.000000  0.000000
N  9003  -1.000000  -1.000000  N  -1  -1.000000  -1.000000  0.000000  0.000000  0.000000  0.000000
N  9015  -1.000000  -1.000000  N  -1  -1.000000  -1.000000  0.000000  0.000000  0.000000  0.000000
N  9027  -1.000000  -1.000000  N  -1  -1.000000  -1.000000  0.000000  0.000000  0.000000  0.000000
N  9039  -1.000000  -1.000000  N  -1  -1.000000  -1.000000  0.000000  0.000000  0.000000  0.000000
N  9052  -1.000000  -1.000000  N  -1  -1.000000  -1.000000  0.000000  0.000000  0.000000  0.000000
N  9064  -1.000000  -1.000000  N  -1  -1.000000  -1.000000  38.657256  109.653269  69.422495  0.000000
N  9076  -1.000000  -1.000000  N  -1  -1.000000  -1.000000  0.000000  36.551090  0.000000  0.000000
N  9088  -1.000000  -1.000000  N  -1  -1.000000  -1.000000  115.971767  73.102179  0.000000  0.000000
N  9099  -1.000000  -1.000000  N  -1  -1.000000  -1.000000  77.314511  0.000000  0.000000  0.000000
N  9111  -1.000000  -1.000000  N  -1  -1.000000  -1.000000  0.000000  0.000000  0.000000  0.000000
N  9122  -1.000000  -1.000000  N  -1  -1.000000  -1.000000  193.286278  73.102179  0.000000  0.000000
N  9134  -1.000000  -1.000000  N  -1  -1.000000  -1.000000  115.971767  0.000000  34.711247  0.000000
N  9146  -1.000000  -1.000000  N  -1  -1.000000  -1.000000  154.629023  36.551090  0.000000  0.000000
N  9157  -1.000000  -1.000000  N  -1  -1.000000  -1.000000  115.971767  0.000000  104.133742  0.000000
N  9170  -1.000000  -1.000000  N  -1  -1.000000  -1.000000  270.600790  0.000000  0.000000  0.000000
N  9180  -1.000000  -1.000000  N  -1  -1.000000  -1.000000  231.943534  109.653269  0.000000  0.000000
N  9190  -1.000000  -1.000000  N  -1  -1.000000  -1.000000  231.943534  36.551090  0.000000  0.000000
N  9207  -1.000000  -1.000000  N  -1  -1.000000  -1.000000  270.600790  0.000000  0.000000  0.000000
N  9218  -1.000000  -1.000000  N  -1  -1.000000  -1.000000  386.572557  36.551090  34.711247  0.000000
N  9229  -1.000000  -1.000000  N  -1  -1.000000  -1.000000  270.600790  73.102179  69.422495  0.000000
N  9241  -1.000000  -1.000000  N  -1  -1.000000  -1.000000  463.887068  0.000000  0.000000  0.000000
N  9252  -1.000000  -1.000000  N  -1  -1.000000  -1.000000  270.600790  0.000000  0.000000  0.000000
N  9263  -1.000000  -1.000000  N  -1  -1.000000  -1.000000  270.600790  0.000000  0.000000  0.000000
N  9275  -1.000000  -1.000000  N  -1  -1.000000  -1.000000  425.229812  0.000000  0.000000  0.000000
N  9286  -1.000000  -1.000000  N  -1  -1.000000  -1.000000  463.887068  0.000000  34.711247  0.000000
A  9297  17550.394066  0.268730  N  -1  -1.000000  -1.000000  17550.394066  402.061986  590.091204  40.800000
