# Supplementary material for: SNP-PHAGE – High throughput SNP discovery pipeline
Source: BMC Bioinformatics. 2006 Oct 23;7:468. doi: 10.1186/1471-2105-7-468 (PMC1626092; doi:10.1186/1471-2105-7-468)
Supplement: Additional file 2 — Test dataset. This compressed file contains test data for recreating the demo website. It contains the database table entries and chromatogram files to test for proper installation of all functionalities provided. [file 1471-2105-7-468-S2.gz › test_data/AfterAnalysisStore/poly_dir/B07_015493Archer_.g_59.ab1.poly]

B07_015493Archer_.g_59.ab1 44681.828571 49602.063158 46545.244444 44681.828571 51470.273684
G  7  5059.200000  1.000000  N  -1  -1.000000  -1.000000  17788.393244  0.000000  1224.000000  0.000000
A  14  456654.516646  90.262199  C  17  232923.723521  5.044754  28483.480918  24635.786463  856.800000  1735.524319
T  22  276585.906253  1.198084  C  31  208131.270689  2.819059  19773.048689  30980.774391  41738.400000  43211.013655
A  36  387191.576086  1.573311  T  38  121876.309824  1.082871  40979.459643  12259.143343  0.000000  40554.598881
A  51  250801.643589  0.891350  T  51  243504.687602  1.769278  41383.741307  0.000000  0.000000  44521.511610
G  61  172135.200000  0.625358  N  -1  -1.000000  -1.000000  0.000000  0.000000  33333.600000  1664.686592
G  73  363691.200000  1.409266  N  -1  -1.000000  -1.000000  0.000000  979.164804  59486.400000  1168.822500
A  85  198098.015672  0.725209  N  -1  -1.000000  -1.000000  42118.798879  0.000000  19584.000000  0.000000
G  90  268912.800000  1.019470  A  95  212578.649841  0.963204  38590.522533  0.000000  31538.400000  0.000000
G  104  322564.800000  1.220229  T  105  17107.311144  0.067630  0.000000  0.000000  59812.800000  3435.629774
A  115  260871.932326  0.965586  N  -1  -1.000000  -1.000000  40942.706764  0.000000  244.800000  141.675455
A  127  269214.835769  0.910276  G  134  179071.200000  0.593160  41971.787365  52679.066443  0.000000  0.000000
C  128  421001.699029  1.519824  C  140  212087.096497  0.702523  41163.224036  57418.224093  530.400000  0.000000
C  147  262846.999924  0.901865  A  154  196113.360227  0.652581  367.528786  58319.055713  0.000000  13282.073869
T  163  227176.591459  0.814212  N  -1  -1.000000  -1.000000  0.000000  234.999553  1142.400000  43565.202291
G  176  284090.400000  1.026889  N  -1  -1.000000  -1.000000  0.000000  0.000000  53733.600000  0.000000
C  184  270406.152209  0.939410  N  -1  -1.000000  -1.000000  0.000000  51269.069125  938.400000  0.000000
G  201  154795.200000  0.555781  N  -1  -1.000000  -1.000000  0.000000  1057.497988  29539.200000  0.000000
T  211  134733.357329  0.491390  N  -1  -1.000000  -1.000000  0.000000  587.498882  0.000000  26564.147738
G  223  225991.200000  0.866630  N  -1  -1.000000  -1.000000  0.000000  0.000000  43574.400000  0.000000
G  234  208896.000000  0.831881  N  -1  -1.000000  -1.000000  0.000000  0.000000  40473.600000  0.000000
A  250  252565.781762  1.027044  N  -1  -1.000000  -1.000000  43000.867966  0.000000  1958.400000  0.000000
G  256  215546.400000  0.882481  N  -1  -1.000000  -1.000000  6946.294056  0.000000  41575.200000  106.256591
T  275  307612.830811  1.375084  A  273  283658.717060  1.268004  46602.650069  45394.080303  0.000000  46115.360474
C  277  339574.353947  1.488177  N  -1  -1.000000  -1.000000  24477.417150  58749.888226  0.000000  48275.911157
T  288  345369.339463  1.442518  C  289  317836.895304  1.294392  0.000000  53814.897615  0.000000  47142.507520
G  301  163322.400000  0.665131  N  -1  -1.000000  -1.000000  73.505757  0.000000  35006.400000  3046.022274
A  314  198245.027186  0.844168  N  -1  -1.000000  -1.000000  41971.787365  0.000000  0.000000  0.000000
A  325  203243.418676  0.849731  G  329  179968.800000  0.740071  39252.074348  0.000000  6895.200000  318.769773
C  341  183495.484226  0.745805  G  342  29376.000000  0.118426  0.000000  41438.254496  4528.800000  0.000000
C  353  277573.638573  1.148008  G  351  30396.000000  0.122538  220.517272  59807.386214  4692.000000  0.000000
G  365  192412.800000  0.773815  N  -1  -1.000000  -1.000000  0.000000  0.000000  36638.400000  0.000000
C  372  113073.951539  0.466016  N  -1  -1.000000  -1.000000  0.000000  21854.958420  1754.400000  0.000000
G  386  131580.000000  0.566198  N  -1  -1.000000  -1.000000  1690.632416  0.000000  25948.800000  0.000000
A  399  278844.089963  1.298223  N  -1  -1.000000  -1.000000  51123.254137  822.498435  0.000000  0.000000
A  409  200486.952781  0.960573  N  -1  -1.000000  -1.000000  43037.620844  31920.772603  0.000000  1097.984773
C  415  735274.434447  3.785630  N  -1  -1.000000  -1.000000  8526.667836  62666.547441  0.000000  637.539546
A  426  236247.503662  0.939642  G  435  212486.400000  0.805665  45867.592497  14060.806582  0.000000  1168.822500
C  446  143467.227048  0.562124  N  -1  -1.000000  -1.000000  0.000000  27534.114282  0.000000  35.418864
A  458  144071.284125  0.578029  N  -1  -1.000000  -1.000000  30762.159391  391.665922  0.000000  0.000000
T  466  231674.787143  0.944443  N  -1  -1.000000  -1.000000  0.000000  117.499776  40.800000  52207.405022
T  478  196326.761219  0.815604  N  -1  -1.000000  -1.000000  0.000000  0.000000  0.000000  38429.467062
C  490  171745.506581  0.712327  N  -1  -1.000000  -1.000000  0.000000  36659.930253  0.000000  0.000000
T  500  257318.044426  1.041892  N  -1  -1.000000  -1.000000  0.000000  0.000000  1387.200000  49480.152521
G  514  265975.200000  1.024772  N  -1  -1.000000  -1.000000  0.000000  0.000000  51367.200000  0.000000
A  526  232020.922623  0.898405  N  -1  -1.000000  -1.000000  45242.793561  0.000000  0.000000  0.000000
G  533  326400.000000  1.248603  N  -1  -1.000000  -1.000000  1323.103630  0.000000  62791.200000  177.094318
G  546  322524.000000  1.462530  N  -1  -1.000000  -1.000000  735.057572  0.000000  65280.000000  0.000000
G  558  297554.400000  1.298500  N  -1  -1.000000  -1.000000  0.000000  0.000000  65280.000000  0.000000
C  568  283487.793987  1.159170  N  -1  -1.000000  -1.000000  0.000000  55812.393815  0.000000  141.675455
T  580  284023.867619  1.098727  N  -1  -1.000000  -1.000000  0.000000  0.000000  1346.400000  54686.725478
C  591  196812.125558  0.746242  N  -1  -1.000000  -1.000000  0.000000  38304.927123  0.000000  0.000000
A  600  268369.519561  1.017375  N  -1  -1.000000  -1.000000  51968.570345  0.000000  0.000000  0.000000
G  610  125419.200000  0.458657  N  -1  -1.000000  -1.000000  0.000000  0.000000  24194.400000  389.607500
A  625  281343.285708  1.081014  N  -1  -1.000000  -1.000000  54541.271847  1057.497988  0.000000  0.000000
C  632  346937.673272  1.325224  N  -1  -1.000000  -1.000000  1911.149687  62666.547441  0.000000  177.094318
A  642  166821.315980  0.610425  N  -1  -1.000000  -1.000000  31386.958327  0.000000  0.000000  0.000000
A  651  119924.642882  0.466036  N  -1  -1.000000  -1.000000  25727.015022  156.666369  0.000000  212.513182
T  662  173446.175300  0.731626  N  -1  -1.000000  -1.000000  514.540300  0.000000  530.400000  37296.063425
G  675  321259.200000  1.429989  N  -1  -1.000000  -1.000000  441.034543  0.000000  65280.000000  0.000000
G  687  227011.200000  0.993764  N  -1  -1.000000  -1.000000  0.000000  0.000000  51489.600000  0.000000
A  700  189093.560414  0.848964  N  -1  -1.000000  -1.000000  42633.339180  0.000000  0.000000  0.000000
A  710  171525.684442  0.772768  N  -1  -1.000000  -1.000000  38517.016776  0.000000  0.000000  212.513182
C  718  339496.020763  1.599298  N  -1  -1.000000  -1.000000  0.000000  62666.547441  0.000000  460.445227
T  731  230718.477824  0.987302  N  -1  -1.000000  -1.000000  330.775907  0.000000  1264.800000  45690.334110
G  743  371524.800000  1.625052  N  -1  -1.000000  -1.000000  183.764393  0.000000  65280.000000  0.000000
G  754  239740.800000  1.037470  N  -1  -1.000000  -1.000000  0.000000  0.000000  53080.800000  0.000000
C  764  149224.716095  0.626011  N  -1  -1.000000  -1.000000  0.000000  33761.602434  0.000000  743.796137
C  777  338751.855512  1.403838  T  777  44698.605928  0.173361  0.000000  62666.547441  0.000000  5631.599321
G  790  239088.000000  0.927292  T  788  81321.710943  0.315402  0.000000  0.000000  46022.400000  5950.369093
A  800  178177.955469  0.713804  N  -1  -1.000000  -1.000000  34768.223159  0.000000  0.000000  566.701818
T  809  170577.247344  0.696990  N  -1  -1.000000  -1.000000  0.000000  0.000000  0.000000  33045.799787
C  821  195832.960754  0.806287  N  -1  -1.000000  -1.000000  73.505757  44101.582762  0.000000  0.000000
G  834  235824.000000  0.961318  N  -1  -1.000000  -1.000000  0.000000  0.000000  45900.000000  0.000000
A  844  213754.741957  0.909803  N  -1  -1.000000  -1.000000  41641.011458  0.000000  0.000000  0.000000
T  853  176775.548483  0.757881  N  -1  -1.000000  -1.000000  0.000000  0.000000  489.600000  34710.486378
T  866  122443.011642  0.572766  N  -1  -1.000000  -1.000000  514.540300  0.000000  979.200000  27768.389103
G  878  376298.400000  1.862448  N  -1  -1.000000  -1.000000  0.000000  0.000000  65280.000000  0.000000
C  886  187764.642771  0.835429  N  -1  -1.000000  -1.000000  0.000000  42182.419746  0.000000  0.000000
G  901  201348.000000  0.960384  N  -1  -1.000000  -1.000000  0.000000  0.000000  39453.600000  0.000000
C  909  338438.522775  1.643866  N  -1  -1.000000  -1.000000  0.000000  62666.547441  0.000000  0.000000
T  922  258557.704654  1.165169  N  -1  -1.000000  -1.000000  0.000000  39.166592  1713.600000  56068.061160
T  934  151982.343928  0.658777  N  -1  -1.000000  -1.000000  0.000000  0.000000  122.400000  30389.385013
C  944  138258.070292  0.610900  N  -1  -1.000000  -1.000000  0.000000  27416.614506  0.000000  0.000000
T  955  232666.515325  1.074364  N  -1  -1.000000  -1.000000  0.000000  0.000000  571.200000  50684.393885
T  967  183753.064623  0.841155  N  -1  -1.000000  -1.000000  1286.350751  0.000000  612.000000  41652.583654
G  979  335702.400000  1.531831  C  984  19074.130377  0.079318  73.505757  3054.994188  65280.000000  0.000000
A  989  230844.830507  0.959946  N  -1  -1.000000  -1.000000  44838.511896  3133.327372  0.000000  0.000000
A  999  180199.363792  0.797584  N  -1  -1.000000  -1.000000  39950.379042  0.000000  0.000000  0.000000
C  1008  356768.487902  1.584405  N  -1  -1.000000  -1.000000  0.000000  62666.547441  0.000000  425.026364
T  1021  285546.878756  1.186234  N  -1  -1.000000  -1.000000  0.000000  0.000000  816.000000  55005.495250
C  1031  163873.021559  0.696064  N  -1  -1.000000  -1.000000  0.000000  36307.430924  0.000000  0.000000
C  1043  260457.837803  1.152675  N  -1  -1.000000  -1.000000  0.000000  58789.054818  0.000000  0.000000
A  1051  246428.051035  1.040628  N  -1  -1.000000  -1.000000  46676.155826  0.000000  0.000000  70.837727
T  1062  324011.764682  1.308483  N  -1  -1.000000  -1.000000  0.000000  0.000000  408.000000  56670.181842
C  1074  153689.707600  0.598577  N  -1  -1.000000  -1.000000  0.000000  35093.266567  0.000000  0.000000
C  1086  358021.818850  1.410911  N  -1  -1.000000  -1.000000  0.000000  62666.547441  0.000000  141.675455
T  1097  304991.834901  1.191448  N  -1  -1.000000  -1.000000  0.000000  0.000000  1060.800000  56670.181842
T  1109  220730.358275  0.838008  N  -1  -1.000000  -1.000000  183.764393  0.000000  775.200000  48523.843202
G  1121  304204.800000  1.137418  N  -1  -1.000000  -1.000000  0.000000  0.000000  58874.400000  0.000000
A  1132  221766.869492  0.845807  N  -1  -1.000000  -1.000000  42302.563272  0.000000  0.000000  0.000000
G  1142  170095.200000  0.664908  N  -1  -1.000000  -1.000000  0.000000  0.000000  32068.800000  0.000000
A  1154  336656.368006  1.312808  N  -1  -1.000000  -1.000000  58804.605765  0.000000  0.000000  0.000000
T  1164  212336.087589  0.804122  N  -1  -1.000000  -1.000000  0.000000  0.000000  0.000000  41050.462972
C  1175  209384.601638  0.803316  N  -1  -1.000000  -1.000000  0.000000  40772.422429  0.000000  0.000000
G  1189  214934.400000  0.862540  N  -1  -1.000000  -1.000000  0.000000  469.999106  41248.800000  0.000000
C  1196  147148.886711  0.576349  N  -1  -1.000000  -1.000000  0.000000  28121.613164  1836.000000  35.418864
T  1211  286113.580575  1.221533  N  -1  -1.000000  -1.000000  36.752879  0.000000  775.200000  55253.427296
G  1223  247084.800000  1.063475  N  -1  -1.000000  -1.000000  0.000000  0.000000  46389.600000  0.000000
A  1234  197032.182192  0.838533  N  -1  -1.000000  -1.000000  44250.465838  0.000000  0.000000  0.000000
A  1245  213975.259228  0.954159  N  -1  -1.000000  -1.000000  42302.563272  0.000000  0.000000  0.000000
G  1256  135782.400000  0.607592  N  -1  -1.000000  -1.000000  0.000000  0.000000  26683.200000  0.000000
A  1267  383516.288225  1.742900  N  -1  -1.000000  -1.000000  58804.605765  0.000000  0.000000  0.000000
G  1278  254510.400000  1.132512  N  -1  -1.000000  -1.000000  294.023029  0.000000  49735.200000  318.769773
G  1290  377400.000000  1.648407  N  -1  -1.000000  -1.000000  0.000000  313.332737  65280.000000  0.000000
T  1301  117413.533004  0.477777  N  -1  -1.000000  -1.000000  0.000000  117.499776  0.000000  22065.952055
C  1312  186315.478861  0.789480  N  -1  -1.000000  -1.000000  0.000000  36150.764555  0.000000  0.000000
G  1327  137332.800000  0.572424  N  -1  -1.000000  -1.000000  0.000000  0.000000  26968.800000  0.000000
A  1335  226177.214925  1.005070  N  -1  -1.000000  -1.000000  42449.574787  0.000000  0.000000  0.000000
G  1347  290781.600000  1.304272  N  -1  -1.000000  -1.000000  771.810451  0.000000  62954.400000  35.418864
G  1359  366873.600000  1.579170  N  -1  -1.000000  -1.000000  441.034543  0.000000  65280.000000  0.000000
G  1371  273319.200000  1.103828  N  -1  -1.000000  -1.000000  36.752879  0.000000  60139.200000  0.000000
A  1383  247199.861486  0.945807  N  -1  -1.000000  -1.000000  55202.823662  117.499776  0.000000  35.418864
T  1394  209254.646452  0.844680  N  -1  -1.000000  -1.000000  0.000000  274.166145  0.000000  41050.462972
T  1406  144721.476879  0.595055  N  -1  -1.000000  -1.000000  0.000000  0.000000  0.000000  31522.788650
A  1414  210116.206975  0.955339  N  -1  -1.000000  -1.000000  47300.954762  39.166592  0.000000  318.769773
T  1427  306196.076265  1.335880  N  -1  -1.000000  -1.000000  0.000000  78.333184  326.400000  56670.181842
C  1438  136848.072975  0.567370  N  -1  -1.000000  -1.000000  0.000000  31059.107576  0.000000  0.000000
C  1450  329077.707251  1.364625  N  -1  -1.000000  -1.000000  0.000000  62666.547441  0.000000  0.000000
G  1465  207712.800000  0.826097  N  -1  -1.000000  -1.000000  0.000000  352.499329  39820.800000  0.000000
T  1475  99562.425724  0.409500  N  -1  -1.000000  -1.000000  0.000000  0.000000  0.000000  19551.212735
T  1488  141073.333923  0.651907  N  -1  -1.000000  -1.000000  257.270150  0.000000  408.000000  27449.619330
G  1500  260630.400000  1.282780  N  -1  -1.000000  -1.000000  0.000000  0.000000  50102.400000  0.000000
A  1510  208572.586074  1.019819  N  -1  -1.000000  -1.000000  40097.390556  0.000000  0.000000  0.000000
G  1522  198328.800000  0.970055  N  -1  -1.000000  -1.000000  0.000000  0.000000  38433.600000  212.513182
A  1533  339155.563751  1.616475  N  -1  -1.000000  -1.000000  58804.605765  0.000000  0.000000  0.000000
T  1544  171462.718936  0.769872  N  -1  -1.000000  -1.000000  0.000000  0.000000  0.000000  36304.335243
T  1557  162182.976659  0.775096  N  -1  -1.000000  -1.000000  0.000000  0.000000  0.000000  31806.139559
C  1566  155804.703576  0.735705  N  -1  -1.000000  -1.000000  0.000000  30314.942325  0.000000  0.000000
C  1578  301935.258890  1.552776  N  -1  -1.000000  -1.000000  0.000000  59376.553701  0.000000  0.000000
C  1589  214006.259512  1.049715  N  -1  -1.000000  -1.000000  0.000000  41242.421535  0.000000  0.000000
G  1604  170299.200000  0.790930  N  -1  -1.000000  -1.000000  0.000000  0.000000  32558.400000  0.000000
A  1614  267854.979261  1.227353  N  -1  -1.000000  -1.000000  46749.661583  0.000000  0.000000  0.000000
G  1625  165280.800000  0.754844  N  -1  -1.000000  -1.000000  0.000000  0.000000  31660.800000  318.769773
A  1637  317728.635525  1.480347  N  -1  -1.000000  -1.000000  58804.605765  0.000000  0.000000  0.000000
T  1648  198026.866674  0.874016  N  -1  -1.000000  -1.000000  0.000000  0.000000  40.800000  38181.535016
T  1661  151238.547791  0.711851  N  -1  -1.000000  -1.000000  0.000000  0.000000  408.000000  33860.433651
C  1670  133362.246273  0.633743  N  -1  -1.000000  -1.000000  0.000000  30197.442548  0.000000  0.000000
C  1682  337811.857301  1.627587  N  -1  -1.000000  -1.000000  0.000000  62666.547441  0.000000  0.000000
A  1691  295823.919878  1.310379  N  -1  -1.000000  -1.000000  48624.058392  0.000000  40.800000  0.000000
G  1705  139332.000000  0.618859  N  -1  -1.000000  -1.000000  404.281665  0.000000  27254.400000  0.000000
A  1717  332356.281209  1.526840  N  -1  -1.000000  -1.000000  58804.605765  0.000000  0.000000  0.000000
T  1728  187542.883033  0.801871  N  -1  -1.000000  -1.000000  0.000000  0.000000  285.600000  36516.848424
C  1738  154355.539666  0.683442  N  -1  -1.000000  -1.000000  0.000000  30001.609588  0.000000  0.000000
C  1750  373257.623197  1.660710  N  -1  -1.000000  -1.000000  0.000000  62666.547441  0.000000  814.633864
T  1764  309773.381494  1.345023  N  -1  -1.000000  -1.000000  0.000000  0.000000  1632.000000  56670.181842
C  1774  154708.038996  0.640652  N  -1  -1.000000  -1.000000  0.000000  25810.784227  0.000000  0.000000
T  1788  288238.712394  1.191895  N  -1  -1.000000  -1.000000  0.000000  0.000000  1183.200000  53978.348205
C  1798  136691.406606  0.531212  N  -1  -1.000000  -1.000000  0.000000  29218.277744  0.000000  0.000000
C  1811  305773.584921  1.289053  N  -1  -1.000000  -1.000000  0.000000  53501.564878  0.000000  460.445227
T  1824  340162.766507  1.428038  N  -1  -1.000000  -1.000000  0.000000  0.000000  1387.200000  56670.181842
C  1834  161209.693293  0.624152  N  -1  -1.000000  -1.000000  183.764393  30902.441207  0.000000  0.000000
A  1845  245141.700284  1.016463  N  -1  -1.000000  -1.000000  47264.201884  0.000000  0.000000  0.000000
A  1856  203684.453219  0.824863  N  -1  -1.000000  -1.000000  39362.332984  0.000000  0.000000  0.000000
G  1867  286742.400000  1.138480  N  -1  -1.000000  -1.000000  0.000000  0.000000  48307.200000  0.000000
C  1878  256462.845403  1.054480  N  -1  -1.000000  -1.000000  0.000000  57457.390685  0.000000  0.000000
C  1891  276085.308071  1.160600  N  -1  -1.000000  -1.000000  0.000000  52835.732811  81.600000  0.000000
C  1903  258068.675682  1.032195  N  -1  -1.000000  -1.000000  0.000000  50211.571137  244.800000  177.094318
T  1917  292488.976032  1.184155  N  -1  -1.000000  -1.000000  110.258636  0.000000  1958.400000  56670.181842
G  1929  340598.400000  1.297112  N  -1  -1.000000  -1.000000  73.505757  0.000000  64749.600000  0.000000
G  1941  218116.800000  0.819789  N  -1  -1.000000  -1.000000  0.000000  0.000000  42146.400000  0.000000
C  1950  203313.779855  0.800890  N  -1  -1.000000  -1.000000  73.505757  33879.102210  0.000000  0.000000
A  1963  187255.916484  0.725600  N  -1  -1.000000  -1.000000  31497.216963  0.000000  244.800000  0.000000
G  1976  157814.400000  0.625548  N  -1  -1.000000  -1.000000  73.505757  0.000000  30192.000000  0.000000
A  1988  356907.204116  1.440915  N  -1  -1.000000  -1.000000  58804.605765  0.000000  0.000000  0.000000
T  1999  177165.155984  0.695553  N  -1  -1.000000  -1.000000  0.000000  0.000000  244.800000  32939.543196
T  2013  144083.937333  0.583852  N  -1  -1.000000  -1.000000  0.000000  0.000000  489.600000  28370.509785
C  2022  176288.831271  0.754721  N  -1  -1.000000  -1.000000  0.000000  34192.434948  0.000000  0.000000
C  2034  344587.677743  1.528760  N  -1  -1.000000  -1.000000  0.000000  58358.222305  0.000000  177.094318
T  2048  280552.818982  1.216551  N  -1  -1.000000  -1.000000  0.000000  0.000000  1264.800000  52880.363431
C  2059  162972.189939  0.725583  N  -1  -1.000000  -1.000000  0.000000  31842.439419  0.000000  0.000000
A  2071  272302.077572  1.242854  N  -1  -1.000000  -1.000000  52924.145189  156.666369  0.000000  106.256591
T  2082  287211.565348  1.270887  N  -1  -1.000000  -1.000000  0.000000  39.166592  775.200000  54615.887750
C  2093  146953.053750  0.622713  N  -1  -1.000000  -1.000000  0.000000  28630.778862  0.000000  0.000000
C  2106  330096.038647  1.405247  N  -1  -1.000000  -1.000000  0.000000  62666.547441  0.000000  0.000000
C  2117  209776.267560  0.903346  N  -1  -1.000000  -1.000000  0.000000  39401.591704  0.000000  0.000000
A  2129  246391.298156  1.046326  N  -1  -1.000000  -1.000000  46455.638555  156.666369  0.000000  247.932046
T  2141  357872.198332  1.456463  N  -1  -1.000000  -1.000000  0.000000  0.000000  1224.000000  56670.181842
A  2153  222171.151157  0.841967  N  -1  -1.000000  -1.000000  42817.103573  0.000000  0.000000  0.000000
C  2162  416380.041155  1.654732  N  -1  -1.000000  -1.000000  0.000000  62666.547441  0.000000  70.837727
A  2175  209969.195461  0.791701  N  -1  -1.000000  -1.000000  39876.873285  0.000000  0.000000  0.000000
A  2187  208388.821681  0.772061  N  -1  -1.000000  -1.000000  40832.448128  0.000000  0.000000  0.000000
C  2196  258147.008866  0.979607  N  -1  -1.000000  -1.000000  0.000000  47744.075832  0.000000  0.000000
C  2211  333386.032388  1.279231  N  -1  -1.000000  -1.000000  0.000000  62666.547441  122.400000  0.000000
G  2226  216892.800000  0.776676  N  -1  -1.000000  -1.000000  73.505757  0.000000  36801.600000  0.000000
A  2238  239996.297279  0.895718  N  -1  -1.000000  -1.000000  46345.379919  0.000000  0.000000  0.000000
T  2249  182548.823259  0.673713  N  -1  -1.000000  -1.000000  0.000000  0.000000  652.800000  35348.025924
T  2262  195830.897128  0.740171  N  -1  -1.000000  -1.000000  0.000000  0.000000  1060.800000  33364.569559
A  2272  215702.644523  0.868469  N  -1  -1.000000  -1.000000  41788.022972  0.000000  163.200000  0.000000
T  2284  313244.430132  1.264488  N  -1  -1.000000  -1.000000  0.000000  0.000000  2366.400000  56670.181842
G  2298  269280.000000  1.134237  N  -1  -1.000000  -1.000000  0.000000  0.000000  51612.000000  0.000000
G  2311  338599.200000  1.391455  N  -1  -1.000000  -1.000000  0.000000  0.000000  64831.200000  0.000000
C  2320  153611.374415  0.599195  N  -1  -1.000000  -1.000000  0.000000  29492.443890  0.000000  0.000000
C  2334  396287.579382  1.611520  N  -1  -1.000000  -1.000000  0.000000  62666.547441  0.000000  0.000000
A  2346  249625.551473  0.989794  N  -1  -1.000000  -1.000000  42927.362209  0.000000  0.000000  0.000000
C  2356  317876.061896  1.244266  N  -1  -1.000000  -1.000000  0.000000  59807.386214  0.000000  106.256591
C  2370  308593.579556  1.172198  N  -1  -1.000000  -1.000000  0.000000  58358.222305  0.000000  0.000000
G  2385  222564.000000  0.806786  N  -1  -1.000000  -1.000000  257.270150  0.000000  42146.400000  0.000000
C  2394  139707.234202  0.501573  N  -1  -1.000000  -1.000000  330.775907  26202.450149  0.000000  0.000000
A  2407  213350.460292  0.787449  N  -1  -1.000000  -1.000000  39987.131920  0.000000  0.000000  0.000000
A  2419  157155.308908  0.602244  N  -1  -1.000000  -1.000000  29439.055761  0.000000  0.000000  0.000000
A  2432  253484.603727  1.015006  N  -1  -1.000000  -1.000000  42633.339180  0.000000  0.000000  0.000000
C  2442  355945.989466  1.475573  N  -1  -1.000000  -1.000000  0.000000  62666.547441  0.000000  0.000000
A  2454  225662.674624  0.863090  N  -1  -1.000000  -1.000000  42265.810394  0.000000  0.000000  0.000000
T  2467  315830.007178  1.292285  N  -1  -1.000000  -1.000000  0.000000  0.000000  1917.600000  54438.793432
G  2480  354919.200000  1.413925  N  -1  -1.000000  -1.000000  0.000000  0.000000  59404.800000  0.000000
T  2492  173410.756437  0.680786  N  -1  -1.000000  -1.000000  0.000000  0.000000  448.800000  33010.380923
T  2505  140577.469832  0.582818  N  -1  -1.000000  -1.000000  0.000000  0.000000  652.800000  27343.362739
T  2518  154355.407792  0.662457  N  -1  -1.000000  -1.000000  0.000000  0.000000  204.000000  25855.770465
C  2530  160191.361897  0.683209  N  -1  -1.000000  -1.000000  0.000000  27259.948137  0.000000  0.000000
T  2543  324401.372182  1.415652  N  -1  -1.000000  -1.000000  0.000000  0.000000  1754.400000  53447.065250
G  2557  325012.800000  1.321846  N  -1  -1.000000  -1.000000  0.000000  0.000000  54182.400000  0.000000
C  2567  190545.470814  0.753053  N  -1  -1.000000  -1.000000  0.000000  32704.104446  0.000000  0.000000
G  2582  197716.800000  0.836045  N  -1  -1.000000  -1.000000  36.752879  0.000000  33333.600000  0.000000
T  2594  128960.082554  0.551828  N  -1  -1.000000  -1.000000  0.000000  0.000000  326.400000  25253.649783
T  2607  137106.421194  0.637677  N  -1  -1.000000  -1.000000  551.293179  0.000000  571.200000  26139.121375
G  2620  250797.600000  1.297937  N  -1  -1.000000  -1.000000  882.069086  0.000000  43003.200000  0.000000
A  2631  226985.778254  1.129471  N  -1  -1.000000  -1.000000  43184.632359  0.000000  0.000000  0.000000
T  2643  253280.293970  1.208356  N  -1  -1.000000  -1.000000  257.270150  0.000000  489.600000  43848.553200
A  2653  170753.873991  0.777923  N  -1  -1.000000  -1.000000  31644.228477  0.000000  0.000000  0.000000
A  2665  205742.614421  0.932836  N  -1  -1.000000  -1.000000  38994.804198  0.000000  0.000000  0.000000
T  2679  244035.970557  1.169370  N  -1  -1.000000  -1.000000  1029.080601  0.000000  326.400000  42183.866609
T  2692  147059.121880  0.733124  N  -1  -1.000000  -1.000000  808.563329  0.000000  40.800000  27980.902284
T  2705  119255.313914  0.607689  N  -1  -1.000000  -1.000000  1359.856508  0.000000  0.000000  22986.842510
C  2716  179617.991604  0.953398  N  -1  -1.000000  -1.000000  1470.115144  30079.942772  0.000000  0.000000
T  2730  321567.863090  1.662163  N  -1  -1.000000  -1.000000  477.787422  39.166592  775.200000  55784.710251
T  2742  250588.460333  1.182525  N  -1  -1.000000  -1.000000  588.046058  0.000000  1183.200000  47567.533884
T  2755  218109.362364  1.029358  N  -1  -1.000000  -1.000000  1359.856508  0.000000  856.800000  42006.772290
T  2768  165760.281888  0.785590  A  2772  24844.945936  0.122843  1837.643930  0.000000  1060.800000  28866.373876
G  2781  347616.000000  1.718752  N  -1  -1.000000  -1.000000  1764.138173  0.000000  59364.000000  0.000000
C  2790  196302.959860  0.892549  N  -1  -1.000000  -1.000000  1874.396809  36934.096398  0.000000  0.000000
T  2805  340871.143780  1.556551  N  -1  -1.000000  -1.000000  404.281665  78.333184  1876.800000  56670.181842
C  2816  218941.250123  0.957435  N  -1  -1.000000  -1.000000  588.046058  37208.262543  0.000000  0.000000
T  2829  322347.078090  1.366670  N  -1  -1.000000  -1.000000  0.000000  0.000000  1509.600000  56670.181842
T  2842  210317.212361  0.820999  N  -1  -1.000000  -1.000000  0.000000  0.000000  367.200000  39881.640471
T  2855  271981.453978  1.049141  N  -1  -1.000000  -1.000000  514.540300  0.000000  285.600000  46646.643429
C  2866  195950.460530  0.770598  N  -1  -1.000000  -1.000000  588.046058  32116.605564  0.000000  0.000000
T  2880  338002.215824  1.358422  N  -1  -1.000000  -1.000000  257.270150  0.000000  938.400000  56670.181842
C  2891  156901.368156  0.601595  N  -1  -1.000000  -1.000000  624.798936  29609.943666  0.000000  0.000000
G  2905  213424.800000  0.821107  N  -1  -1.000000  -1.000000  183.764393  0.000000  36067.200000  0.000000
T  2916  131722.753919  0.534364  N  -1  -1.000000  -1.000000  36.752879  0.000000  204.000000  24793.204556
T  2930  181486.257349  0.756048  N  -1  -1.000000  -1.000000  0.000000  0.000000  816.000000  31806.139559
T  2941  108594.235955  0.484563  N  -1  -1.000000  -1.000000  36.752879  0.000000  1264.800000  22951.423646
G  2955  314037.600000  1.473851  N  -1  -1.000000  -1.000000  698.304693  0.000000  58507.200000  0.000000
G  2968  241617.600000  1.138407  N  -1  -1.000000  -1.000000  1029.080601  0.000000  46226.400000  0.000000
G  2981  263323.200000  1.222644  A  2987  23742.359578  0.110684  1176.092115  0.000000  45818.400000  0.000000
G  2993  345045.600000  1.608559  N  -1  -1.000000  -1.000000  1139.339237  0.000000  65280.000000  0.000000
A  3007  330040.849857  1.438616  N  -1  -1.000000  -1.000000  55129.317905  0.000000  81.600000  0.000000
T  3018  232312.326689  1.016153  N  -1  -1.000000  -1.000000  0.000000  78.333184  408.000000  38323.210471
T  3032  140471.213241  0.594812  N  -1  -1.000000  -1.000000  0.000000  0.000000  0.000000  26847.498648
T  3044  118653.193232  0.518441  N  -1  -1.000000  -1.000000  0.000000  0.000000  0.000000  22136.789782
T  3057  192147.335308  0.844388  N  -1  -1.000000  -1.000000  0.000000  0.000000  285.600000  36339.754106
A  3068  266421.616995  1.165325  N  -1  -1.000000  -1.000000  44912.017653  0.000000  0.000000  0.000000
G  3080  191392.800000  0.783090  N  -1  -1.000000  -1.000000  110.258636  0.000000  31456.800000  0.000000
T  3094  111392.326183  0.479844  N  -1  -1.000000  -1.000000  330.775907  0.000000  0.000000  21676.344555
T  3107  133068.670738  0.607287  N  -1  -1.000000  -1.000000  73.505757  78.333184  0.000000  25749.513874
T  3119  129491.365509  0.628310  N  -1  -1.000000  -1.000000  147.011514  0.000000  0.000000  25005.717738
A  3129  231065.347779  1.252121  N  -1  -1.000000  -1.000000  42633.339180  0.000000  0.000000  0.000000
A  3141  216437.702095  1.239325  N  -1  -1.000000  -1.000000  41457.247064  39.166592  0.000000  0.000000
T  3153  195264.195309  1.128342  N  -1  -1.000000  -1.000000  294.023029  117.499776  244.800000  31841.558422
T  3167  164910.229160  0.923694  N  -1  -1.000000  -1.000000  0.000000  0.000000  775.200000  31168.600013
A  3177  224008.795087  1.223028  N  -1  -1.000000  -1.000000  36605.867089  0.000000  0.000000  0.000000
G  3191  182824.800000  0.981108  N  -1  -1.000000  -1.000000  882.069086  0.000000  27336.000000  0.000000
T  3205  107921.277545  0.606348  N  -1  -1.000000  -1.000000  330.775907  0.000000  816.000000  18524.065690
G  3219  359203.200000  2.117463  N  -1  -1.000000  -1.000000  551.293179  39.166592  60424.800000  0.000000
T  3230  90672.290947  0.466374  N  -1  -1.000000  -1.000000  257.270150  0.000000  163.200000  17248.986598
G  3243  294127.200000  1.546573  N  -1  -1.000000  -1.000000  1323.103630  0.000000  48144.000000  0.000000
G  3257  249696.000000  1.208342  N  -1  -1.000000  -1.000000  955.574844  0.000000  42024.000000  0.000000
T  3269  81180.035489  0.389340  N  -1  -1.000000  -1.000000  330.775907  39.166592  0.000000  15513.462279
A  3280  129370.132684  0.663502  N  -1  -1.000000  -1.000000  23999.629728  0.000000  0.000000  0.000000
A  3292  189130.313292  1.003922  N  -1  -1.000000  -1.000000  31680.981356  0.000000  0.000000  0.000000
C  3303  310473.575979  1.627106  N  -1  -1.000000  -1.000000  330.775907  52404.900298  0.000000  0.000000
T  3318  226928.659414  1.137716  N  -1  -1.000000  -1.000000  0.000000  117.499776  693.600000  42396.379791
T  3330  122088.823006  0.598855  N  -1  -1.000000  -1.000000  0.000000  156.666369  163.200000  25926.608193
T  3344  178581.910530  0.869913  N  -1  -1.000000  -1.000000  0.000000  0.000000  244.800000  30814.411377
T  3357  133139.508465  0.711121  N  -1  -1.000000  -1.000000  257.270150  78.333184  204.000000  22703.491600
C  3368  150517.213635  0.786107  N  -1  -1.000000  -1.000000  624.798936  25184.118753  0.000000  0.000000
T  3382  300989.503308  1.699444  N  -1  -1.000000  -1.000000  73.505757  0.000000  1060.800000  51569.865476
C  3392  157880.532960  0.866333  N  -1  -1.000000  -1.000000  477.787422  23695.788251  0.000000  0.000000
T  3406  280021.536027  1.474496  N  -1  -1.000000  -1.000000  0.000000  0.000000  1428.000000  52915.782295
G  3419  291393.600000  1.421604  N  -1  -1.000000  -1.000000  514.540300  0.000000  47980.800000  0.000000
T  3431  95276.743222  0.442733  N  -1  -1.000000  -1.000000  0.000000  0.000000  0.000000  18630.322281
T  3444  132997.833010  0.686682  N  -1  -1.000000  -1.000000  0.000000  0.000000  775.200000  22065.952055
A  3455  139330.162785  0.756043  N  -1  -1.000000  -1.000000  26425.319716  39.166592  0.000000  0.000000
T  3467  243221.336693  1.307551  N  -1  -1.000000  -1.000000  110.258636  0.000000  1224.000000  41227.557290
G  3481  238843.200000  1.240893  N  -1  -1.000000  -1.000000  330.775907  0.000000  40106.400000  0.000000
T  3493  98429.022087  0.484759  N  -1  -1.000000  -1.000000  73.505757  0.000000  163.200000  18949.092053
G  3506  243780.000000  1.232218  N  -1  -1.000000  -1.000000  588.046058  0.000000  39412.800000  0.000000
T  3519  120176.204369  0.625535  N  -1  -1.000000  -1.000000  0.000000  0.000000  81.600000  20755.454100
A  3530  132163.351457  0.701702  N  -1  -1.000000  -1.000000  25138.968965  39.166592  0.000000  0.000000
T  3542  227955.806460  1.313403  N  -1  -1.000000  -1.000000  0.000000  39.166592  652.800000  38960.750016
T  3556  144261.031652  0.862716  N  -1  -1.000000  -1.000000  0.000000  0.000000  204.000000  24757.785692
A  3566  216805.230881  1.259648  N  -1  -1.000000  -1.000000  40979.459643  0.000000  0.000000  0.000000
T  3579  220163.656456  1.219767  N  -1  -1.000000  -1.000000  36.752879  391.665922  326.400000  37898.184107
T  3592  156763.890520  0.831286  N  -1  -1.000000  -1.000000  0.000000  274.166145  0.000000  25820.351602
A  3602  232020.922623  1.289477  N  -1  -1.000000  -1.000000  38039.229354  0.000000  0.000000  0.000000
C  3612  349170.169024  1.947930  N  -1  -1.000000  -1.000000  73.505757  56869.891803  0.000000  0.000000
T  3628  272123.129433  1.331808  N  -1  -1.000000  -1.000000  0.000000  117.499776  408.000000  44344.417291
A  3639  227132.789768  1.096411  N  -1  -1.000000  -1.000000  42706.844937  0.000000  0.000000  0.000000
T  3652  249667.569878  1.146021  N  -1  -1.000000  -1.000000  0.000000  313.332737  285.600000  36871.037061
T  3667  135583.410057  0.590504  N  -1  -1.000000  -1.000000  0.000000  39.166592  0.000000  22986.842510
A  3678  209087.126374  0.948804  N  -1  -1.000000  -1.000000  35098.999066  0.000000  0.000000  0.000000
G  3691  148756.800000  0.655744  N  -1  -1.000000  -1.000000  220.517272  0.000000  22562.400000  0.000000
T  3704  82986.397535  0.377130  N  -1  -1.000000  -1.000000  73.505757  39.166592  326.400000  15513.462279
G  3717  335376.000000  1.625441  N  -1  -1.000000  -1.000000  661.551815  0.000000  56385.600000  0.000000
T  3729  78063.175487  0.348200  N  -1  -1.000000  -1.000000  0.000000  78.333184  0.000000  14698.828415
T  3743  119574.083687  0.572687  N  -1  -1.000000  -1.000000  0.000000  117.499776  40.800000  20224.171145
A  3753  160316.056468  0.862679  N  -1  -1.000000  -1.000000  30210.866212  78.333184  0.000000  0.000000
T  3765  215665.460773  1.234813  N  -1  -1.000000  -1.000000  73.505757  313.332737  448.800000  35914.727742
C  3777  143663.060009  0.827993  N  -1  -1.000000  -1.000000  367.528786  24009.120988  0.000000  0.000000
T  3792  208404.593724  1.279284  N  -1  -1.000000  -1.000000  0.000000  78.333184  530.400000  31983.233877
G  3806  277970.400000  1.633302  N  -1  -1.000000  -1.000000  220.517272  39.166592  41738.400000  0.000000
T  3817  91061.898447  0.514249  N  -1  -1.000000  -1.000000  0.000000  78.333184  0.000000  14627.990688
T  3832  102856.380043  0.600417  N  -1  -1.000000  -1.000000  0.000000  117.499776  40.800000  17390.662053
T  3845  103423.081862  0.596803  N  -1  -1.000000  -1.000000  36.752879  0.000000  81.600000  17461.499780
G  3858  222074.400000  1.479511  N  -1  -1.000000  -1.000000  147.011514  78.333184  37005.600000  0.000000
T  3869  72502.413894  0.440742  N  -1  -1.000000  -1.000000  0.000000  78.333184  0.000000  13671.681369
G  3883  217137.600000  1.358861  N  -1  -1.000000  -1.000000  257.270150  156.666369  36475.200000  0.000000
T  3895  99349.912542  0.600389  N  -1  -1.000000  -1.000000  0.000000  117.499776  0.000000  16965.635689
C  3906  140999.731743  0.916509  N  -1  -1.000000  -1.000000  367.528786  21384.959314  0.000000  0.000000
A  3918  167850.396581  1.092932  N  -1  -1.000000  -1.000000  28336.469403  0.000000  0.000000  0.000000
A  3930  133118.926301  0.890293  N  -1  -1.000000  -1.000000  25175.721843  0.000000  0.000000  0.000000
A  3942  181559.220300  1.344510  N  -1  -1.000000  -1.000000  33628.883922  0.000000  0.000000  0.000000
A  3954  135360.851896  0.939437  N  -1  -1.000000  -1.000000  25432.991993  0.000000  0.000000  0.000000
A  3966  152193.670296  1.032958  N  -1  -1.000000  -1.000000  24955.204572  0.000000  0.000000  0.000000
T  3978  170364.734163  1.119240  N  -1  -1.000000  -1.000000  0.000000  117.499776  122.400000  28193.415466
A  3989  148408.123800  1.009279  N  -1  -1.000000  -1.000000  24220.147000  0.000000  0.000000  0.000000
T  4002  213540.328953  1.380938  N  -1  -1.000000  -1.000000  0.000000  117.499776  204.000000  32797.867741
C  4013  118988.106954  0.771275  N  -1  -1.000000  -1.000000  0.000000  19191.630154  0.000000  0.000000
G  4030  118605.600000  0.759132  N  -1  -1.000000  -1.000000  0.000000  0.000000  17544.000000  0.000000
T  4042  66658.301392  0.432849  N  -1  -1.000000  -1.000000  0.000000  0.000000  0.000000  10165.213868
G  4056  217260.000000  1.510011  N  -1  -1.000000  -1.000000  0.000000  0.000000  36026.400000  0.000000
T  4068  102077.165043  0.670264  N  -1  -1.000000  -1.000000  0.000000  0.000000  122.400000  15513.462279
G  4081  207998.400000  1.440974  N  -1  -1.000000  -1.000000  183.764393  0.000000  38392.800000  0.000000
G  4094  178255.200000  1.175753  N  -1  -1.000000  -1.000000  36.752879  39.166592  33374.400000  0.000000
T  4106  72219.062985  0.468299  N  -1  -1.000000  -1.000000  0.000000  156.666369  0.000000  11723.643869
C  4118  163716.355190  1.133762  N  -1  -1.000000  -1.000000  0.000000  24126.620765  0.000000  0.000000
C  4132  244595.367982  1.676093  N  -1  -1.000000  -1.000000  0.000000  40576.589468  0.000000  0.000000
G  4146  124970.400000  0.838517  N  -1  -1.000000  -1.000000  330.775907  0.000000  20400.000000  0.000000
C  4155  116207.278911  0.776602  N  -1  -1.000000  -1.000000  404.281665  19074.130377  367.200000  0.000000
A  4169  151274.848331  1.012578  N  -1  -1.000000  -1.000000  25212.474722  0.000000  0.000000  0.000000
A  4181  93095.041502  0.589741  N  -1  -1.000000  -1.000000  17641.381730  0.000000  0.000000  35.418864
T  4193  150919.778018  1.037671  N  -1  -1.000000  -1.000000  0.000000  195.832961  163.200000  24722.366829
G  4206  265567.200000  1.766618  N  -1  -1.000000  -1.000000  73.505757  0.000000  44635.200000  0.000000
C  4216  196028.793715  1.255934  N  -1  -1.000000  -1.000000  0.000000  33291.603328  0.000000  0.000000
A  4229  129921.425863  0.823020  N  -1  -1.000000  -1.000000  21243.163833  0.000000  0.000000  70.837727
T  4242  204366.843268  1.248960  N  -1  -1.000000  -1.000000  0.000000  117.499776  81.600000  30566.479331
T  4256  119255.313914  0.711145  N  -1  -1.000000  -1.000000  0.000000  0.000000  204.000000  19551.212735
G  4269  220483.200000  1.420999  N  -1  -1.000000  -1.000000  0.000000  0.000000  37005.600000  0.000000
G  4282  115423.200000  0.700758  N  -1  -1.000000  -1.000000  0.000000  0.000000  21828.000000  0.000000
G  4295  167892.000000  1.019792  N  -1  -1.000000  -1.000000  0.000000  0.000000  27907.200000  0.000000
T  4308  106256.590954  0.638963  N  -1  -1.000000  -1.000000  0.000000  78.333184  0.000000  17957.363871
T  4321  117909.397095  0.703469  N  -1  -1.000000  -1.000000  0.000000  156.666369  0.000000  19480.375008
C  4332  116246.445504  0.707481  N  -1  -1.000000  -1.000000  0.000000  21619.958867  0.000000  0.000000
C  4345  212361.262642  1.421634  N  -1  -1.000000  -1.000000  0.000000  35524.099081  0.000000  0.000000
T  4358  224520.176685  1.486775  N  -1  -1.000000  -1.000000  0.000000  0.000000  122.400000  33754.177060
G  4371  196737.600000  1.225998  N  -1  -1.000000  -1.000000  0.000000  0.000000  31824.000000  0.000000
A  4384  169467.523240  1.061105  N  -1  -1.000000  -1.000000  28593.739553  0.000000  0.000000  0.000000
G  4395  105223.200000  0.638763  N  -1  -1.000000  -1.000000  0.000000  0.000000  17870.400000  0.000000
A  4409  268700.295469  1.753876  N  -1  -1.000000  -1.000000  40795.695250  0.000000  0.000000  0.000000
G  4420  171196.800000  1.015815  N  -1  -1.000000  -1.000000  0.000000  0.000000  26479.200000  0.000000
A  4433  260577.909297  1.543142  N  -1  -1.000000  -1.000000  43662.419781  0.000000  0.000000  0.000000
G  4444  170136.000000  0.923177  N  -1  -1.000000  -1.000000  0.000000  0.000000  26234.400000  35.418864
A  4456  243304.056354  1.283813  N  -1  -1.000000  -1.000000  39803.367527  0.000000  0.000000  0.000000
T  4468  136008.436421  0.672568  N  -1  -1.000000  -1.000000  0.000000  39.166592  0.000000  20542.940918
G  4481  157447.200000  0.809134  N  -1  -1.000000  -1.000000  73.505757  0.000000  24112.800000  0.000000
A  4492  247493.884514  1.317298  N  -1  -1.000000  -1.000000  42229.057515  0.000000  0.000000  0.000000
A  4503  142674.674738  0.739417  N  -1  -1.000000  -1.000000  27160.377288  0.000000  0.000000  212.513182
T  4515  159526.561885  0.838395  N  -1  -1.000000  -1.000000  0.000000  156.666369  0.000000  24332.759328
G  4527  250512.000000  1.280039  N  -1  -1.000000  -1.000000  0.000000  0.000000  40473.600000  0.000000
T  4540  91557.762539  0.472220  N  -1  -1.000000  -1.000000  0.000000  0.000000  0.000000  15619.718870
G  4551  150756.000000  0.810848  N  -1  -1.000000  -1.000000  0.000000  0.000000  24847.200000  0.000000
A  4560  192695.342517  1.101483  N  -1  -1.000000  -1.000000  37157.160268  0.000000  122.400000  0.000000
G  4569  75888.000000  0.428268  N  -1  -1.000000  -1.000000  73.505757  0.000000  18686.400000  106.256591
G  4579  315261.600000  1.964786  T  4584  84792.759581  0.475345  0.000000  2937.494411  60180.000000  885.471591
A  4593  44470.983110  0.249303  N  -1  -1.000000  -1.000000  8048.880414  4934.990611  0.000000  35.418864
N  4607  -1.000000  -1.000000  N  -1  -1.000000  -1.000000  3675.287860  1409.997317  1672.800000  0.000000
N  4619  -1.000000  -1.000000  N  -1  -1.000000  -1.000000  2315.431352  234.999553  3427.200000  0.000000
G  4630  39535.200000  0.236619  N  -1  -1.000000  -1.000000  698.304693  0.000000  7956.000000  0.000000
G  4639  118320.000000  0.808817  N  -1  -1.000000  -1.000000  0.000000  0.000000  9506.400000  0.000000
G  4658  38188.800000  0.265472  T  4655  17213.567735  0.112014  0.000000  156.666369  5630.400000  3364.792047
T  4669  42821.406154  0.325098  N  -1  -1.000000  -1.000000  0.000000  4112.492176  0.000000  3825.237274
C  4678  110606.456234  0.996908  N  -1  -1.000000  -1.000000  0.000000  8929.983010  0.000000  672.958409
G  4692  124358.400000  1.101937  N  -1  -1.000000  -1.000000  0.000000  1723.330055  10444.800000  0.000000
C  4699  38539.926676  0.349681  N  -1  -1.000000  -1.000000  0.000000  5992.488599  5956.800000  0.000000
A  4713  196738.159163  1.013621  N  -1  -1.000000  -1.000000  10842.099188  1370.830725  0.000000  0.000000
A  4722  196738.159163  1.013621  N  -1  -1.000000  -1.000000  10511.323281  0.000000  0.000000  106.256591
N  4739  -1.000000  -1.000000  N  -1  -1.000000  -1.000000  0.000000  0.000000  0.000000  0.000000
N  4751  -1.000000  -1.000000  N  -1  -1.000000  -1.000000  147.011514  0.000000  0.000000  0.000000
N  4763  -1.000000  -1.000000  N  -1  -1.000000  -1.000000  73.505757  0.000000  0.000000  0.000000
N  4775  -1.000000  -1.000000  N  -1  -1.000000  -1.000000  0.000000  0.000000  0.000000  0.000000
N  4787  -1.000000  -1.000000  N  -1  -1.000000  -1.000000  0.000000  0.000000  0.000000  0.000000
N  4800  -1.000000  -1.000000  N  -1  -1.000000  -1.000000  0.000000  0.000000  0.000000  0.000000
N  4814  -1.000000  -1.000000  N  -1  -1.000000  -1.000000  0.000000  0.000000  0.000000  0.000000
N  4826  -1.000000  -1.000000  N  -1  -1.000000  -1.000000  0.000000  0.000000  0.000000  0.000000
N  4838  -1.000000  -1.000000  N  -1  -1.000000  -1.000000  0.000000  0.000000  0.000000  0.000000
N  4850  -1.000000  -1.000000  N  -1  -1.000000  -1.000000  0.000000  0.000000  0.000000  0.000000
N  4862  -1.000000  -1.000000  N  -1  -1.000000  -1.000000  0.000000  0.000000  0.000000  0.000000
N  4874  -1.000000  -1.000000  N  -1  -1.000000  -1.000000  0.000000  0.000000  0.000000  0.000000
N  4886  -1.000000  -1.000000  N  -1  -1.000000  -1.000000  0.000000  0.000000  0.000000  0.000000
N  4898  -1.000000  -1.000000  N  -1  -1.000000  -1.000000  0.000000  0.000000  0.000000  0.000000
N  4910  -1.000000  -1.000000  N  -1  -1.000000  -1.000000  0.000000  0.000000  0.000000  0.000000
N  4922  -1.000000  -1.000000  N  -1  -1.000000  -1.000000  0.000000  0.000000  0.000000  0.000000
N  4934  -1.000000  -1.000000  N  -1  -1.000000  -1.000000  0.000000  0.000000  0.000000  0.000000
N  4946  -1.000000  -1.000000  N  -1  -1.000000  -1.000000  0.000000  0.000000  0.000000  0.000000
N  4958  -1.000000  -1.000000  N  -1  -1.000000  -1.000000  0.000000  0.000000  0.000000  0.000000
N  4970  -1.000000  -1.000000  N  -1  -1.000000  -1.000000  0.000000  0.000000  0.000000  0.000000
N  4982  -1.000000  -1.000000  N  -1  -1.000000  -1.000000  0.000000  0.000000  0.000000  0.000000
N  4994  -1.000000  -1.000000  N  -1  -1.000000  -1.000000  0.000000  0.000000  0.000000  0.000000
N  5006  -1.000000  -1.000000  N  -1  -1.000000  -1.000000  0.000000  0.000000  0.000000  0.000000
N  5018  -1.000000  -1.000000  N  -1  -1.000000  -1.000000  0.000000  0.000000  0.000000  0.000000
N  5030  -1.000000  -1.000000  N  -1  -1.000000  -1.000000  0.000000  0.000000  0.000000  0.000000
N  5042  -1.000000  -1.000000  N  -1  -1.000000  -1.000000  0.000000  0.000000  0.000000  0.000000
N  5054  -1.000000  -1.000000  N  -1  -1.000000  -1.000000  0.000000  0.000000  0.000000  0.000000
N  5066  -1.000000  -1.000000  N  -1  -1.000000  -1.000000  0.000000  0.000000  0.000000  0.000000
N  5078  -1.000000  -1.000000  N  -1  -1.000000  -1.000000  0.000000  0.000000  0.000000  0.000000
N  5090  -1.000000  -1.000000  N  -1  -1.000000  -1.000000  0.000000  0.000000  0.000000  0.000000
N  5102  -1.000000  -1.000000  N  -1  -1.000000  -1.000000  0.000000  0.000000  0.000000  0.000000
N  5114  -1.000000  -1.000000  N  -1  -1.000000  -1.000000  0.000000  0.000000  0.000000  0.000000
N  5126  -1.000000  -1.000000  N  -1  -1.000000  -1.000000  0.000000  0.000000  0.000000  0.000000
N  5138  -1.000000  -1.000000  N  -1  -1.000000  -1.000000  0.000000  0.000000  0.000000  0.000000
N  5150  -1.000000  -1.000000  N  -1  -1.000000  -1.000000  0.000000  0.000000  0.000000  0.000000
N  5162  -1.000000  -1.000000  N  -1  -1.000000  -1.000000  0.000000  0.000000  0.000000  0.000000
N  5174  -1.000000  -1.000000  N  -1  -1.000000  -1.000000  0.000000  0.000000  0.000000  0.000000
N  5186  -1.000000  -1.000000  N  -1  -1.000000  -1.000000  0.000000  0.000000  0.000000  0.000000
N  5198  -1.000000  -1.000000  N  -1  -1.000000  -1.000000  0.000000  0.000000  0.000000  0.000000
N  5210  -1.000000  -1.000000  N  -1  -1.000000  -1.000000  0.000000  0.000000  0.000000  0.000000
N  5222  -1.000000  -1.000000  N  -1  -1.000000  -1.000000  0.000000  0.000000  0.000000  0.000000
N  5234  -1.000000  -1.000000  N  -1  -1.000000  -1.000000  0.000000  0.000000  0.000000  0.000000
N  5246  -1.000000  -1.000000  N  -1  -1.000000  -1.000000  0.000000  0.000000  0.000000  0.000000
N  5258  -1.000000  -1.000000  N  -1  -1.000000  -1.000000  0.000000  0.000000  0.000000  0.000000
N  5270  -1.000000  -1.000000  N  -1  -1.000000  -1.000000  0.000000  0.000000  0.000000  0.000000
N  5282  -1.000000  -1.000000  N  -1  -1.000000  -1.000000  0.000000  0.000000  0.000000  0.000000
N  5294  -1.000000  -1.000000  N  -1  -1.000000  -1.000000  0.000000  0.000000  0.000000  0.000000
N  5306  -1.000000  -1.000000  N  -1  -1.000000  -1.000000  0.000000  0.000000  0.000000  0.000000
N  5318  -1.000000  -1.000000  N  -1  -1.000000  -1.000000  0.000000  0.000000  0.000000  0.000000
N  5330  -1.000000  -1.000000  N  -1  -1.000000  -1.000000  0.000000  0.000000  0.000000  0.000000
N  5342  -1.000000  -1.000000  N  -1  -1.000000  -1.000000  0.000000  0.000000  0.000000  0.000000
N  5354  -1.000000  -1.000000  N  -1  -1.000000  -1.000000  0.000000  0.000000  0.000000  0.000000
N  5366  -1.000000  -1.000000  N  -1  -1.000000  -1.000000  0.000000  0.000000  0.000000  0.000000
N  5378  -1.000000  -1.000000  N  -1  -1.000000  -1.000000  0.000000  0.000000  0.000000  0.000000
N  5390  -1.000000  -1.000000  N  -1  -1.000000  -1.000000  0.000000  0.000000  0.000000  0.000000
N  5402  -1.000000  -1.000000  N  -1  -1.000000  -1.000000  0.000000  0.000000  0.000000  0.000000
N  5414  -1.000000  -1.000000  N  -1  -1.000000  -1.000000  0.000000  0.000000  0.000000  0.000000
N  5426  -1.000000  -1.000000  N  -1  -1.000000  -1.000000  0.000000  0.000000  0.000000  0.000000
N  5438  -1.000000  -1.000000  N  -1  -1.000000  -1.000000  0.000000  0.000000  0.000000  0.000000
N  5450  -1.000000  -1.000000  N  -1  -1.000000  -1.000000  0.000000  0.000000  0.000000  0.000000
N  5462  -1.000000  -1.000000  N  -1  -1.000000  -1.000000  0.000000  0.000000  0.000000  0.000000
N  5474  -1.000000  -1.000000  N  -1  -1.000000  -1.000000  0.000000  0.000000  0.000000  0.000000
N  5486  -1.000000  -1.000000  N  -1  -1.000000  -1.000000  0.000000  0.000000  0.000000  0.000000
N  5498  -1.000000  -1.000000  N  -1  -1.000000  -1.000000  0.000000  0.000000  0.000000  0.000000
N  5510  -1.000000  -1.000000  N  -1  -1.000000  -1.000000  0.000000  0.000000  0.000000  0.000000
N  5522  -1.000000  -1.000000  N  -1  -1.000000  -1.000000  0.000000  0.000000  0.000000  0.000000
N  5534  -1.000000  -1.000000  N  -1  -1.000000  -1.000000  0.000000  0.000000  0.000000  0.000000
N  5546  -1.000000  -1.000000  N  -1  -1.000000  -1.000000  0.000000  0.000000  0.000000  0.000000
N  5558  -1.000000  -1.000000  N  -1  -1.000000  -1.000000  0.000000  0.000000  0.000000  0.000000
N  5570  -1.000000  -1.000000  N  -1  -1.000000  -1.000000  0.000000  0.000000  0.000000  0.000000
N  5582  -1.000000  -1.000000  N  -1  -1.000000  -1.000000  0.000000  0.000000  0.000000  0.000000
N  5594  -1.000000  -1.000000  N  -1  -1.000000  -1.000000  0.000000  0.000000  0.000000  0.000000
N  5606  -1.000000  -1.000000  N  -1  -1.000000  -1.000000  0.000000  0.000000  0.000000  0.000000
N  5618  -1.000000  -1.000000  N  -1  -1.000000  -1.000000  0.000000  0.000000  0.000000  0.000000
N  5630  -1.000000  -1.000000  N  -1  -1.000000  -1.000000  0.000000  0.000000  0.000000  0.000000
N  5642  -1.000000  -1.000000  N  -1  -1.000000  -1.000000  0.000000  0.000000  0.000000  0.000000
N  5654  -1.000000  -1.000000  N  -1  -1.000000  -1.000000  0.000000  0.000000  0.000000  0.000000
N  5666  -1.000000  -1.000000  N  -1  -1.000000  -1.000000  0.000000  0.000000  0.000000  0.000000
N  5678  -1.000000  -1.000000  N  -1  -1.000000  -1.000000  0.000000  0.000000  0.000000  0.000000
N  5690  -1.000000  -1.000000  N  -1  -1.000000  -1.000000  0.000000  0.000000  0.000000  0.000000
N  5702  -1.000000  -1.000000  N  -1  -1.000000  -1.000000  0.000000  0.000000  0.000000  0.000000
N  5714  -1.000000  -1.000000  N  -1  -1.000000  -1.000000  0.000000  0.000000  0.000000  0.000000
N  5726  -1.000000  -1.000000  N  -1  -1.000000  -1.000000  0.000000  0.000000  0.000000  0.000000
N  5738  -1.000000  -1.000000  N  -1  -1.000000  -1.000000  0.000000  0.000000  0.000000  0.000000
N  5750  -1.000000  -1.000000  N  -1  -1.000000  -1.000000  0.000000  0.000000  0.000000  0.000000
N  5762  -1.000000  -1.000000  N  -1  -1.000000  -1.000000  0.000000  0.000000  0.000000  0.000000
N  5774  -1.000000  -1.000000  N  -1  -1.000000  -1.000000  0.000000  0.000000  0.000000  0.000000
N  5786  -1.000000  -1.000000  N  -1  -1.000000  -1.000000  0.000000  0.000000  0.000000  0.000000
N  5798  -1.000000  -1.000000  N  -1  -1.000000  -1.000000  0.000000  0.000000  0.000000  0.000000
N  5810  -1.000000  -1.000000  N  -1  -1.000000  -1.000000  0.000000  0.000000  0.000000  0.000000
N  5822  -1.000000  -1.000000  N  -1  -1.000000  -1.000000  0.000000  0.000000  0.000000  0.000000
N  5834  -1.000000  -1.000000  N  -1  -1.000000  -1.000000  0.000000  0.000000  0.000000  0.000000
N  5846  -1.000000  -1.000000  N  -1  -1.000000  -1.000000  0.000000  0.000000  0.000000  0.000000
N  5858  -1.000000  -1.000000  N  -1  -1.000000  -1.000000  0.000000  0.000000  0.000000  0.000000
N  5870  -1.000000  -1.000000  N  -1  -1.000000  -1.000000  0.000000  0.000000  0.000000  0.000000
N  5882  -1.000000  -1.000000  N  -1  -1.000000  -1.000000  0.000000  0.000000  0.000000  0.000000
N  5894  -1.000000  -1.000000  N  -1  -1.000000  -1.000000  0.000000  0.000000  0.000000  0.000000
N  5906  -1.000000  -1.000000  N  -1  -1.000000  -1.000000  0.000000  0.000000  0.000000  0.000000
N  5918  -1.000000  -1.000000  N  -1  -1.000000  -1.000000  0.000000  0.000000  0.000000  0.000000
N  5930  -1.000000  -1.000000  N  -1  -1.000000  -1.000000  0.000000  0.000000  0.000000  0.000000
N  5942  -1.000000  -1.000000  N  -1  -1.000000  -1.000000  0.000000  0.000000  0.000000  0.000000
N  5954  -1.000000  -1.000000  N  -1  -1.000000  -1.000000  0.000000  0.000000  0.000000  0.000000
N  5966  -1.000000  -1.000000  N  -1  -1.000000  -1.000000  0.000000  0.000000  0.000000  0.000000
N  5978  -1.000000  -1.000000  N  -1  -1.000000  -1.000000  0.000000  0.000000  0.000000  0.000000
N  5990  -1.000000  -1.000000  N  -1  -1.000000  -1.000000  0.000000  0.000000  0.000000  0.000000
N  6002  -1.000000  -1.000000  N  -1  -1.000000  -1.000000  0.000000  0.000000  0.000000  0.000000
N  6014  -1.000000  -1.000000  N  -1  -1.000000  -1.000000  0.000000  0.000000  0.000000  0.000000
N  6026  -1.000000  -1.000000  N  -1  -1.000000  -1.000000  0.000000  0.000000  0.000000  0.000000
N  6038  -1.000000  -1.000000  N  -1  -1.000000  -1.000000  0.000000  0.000000  0.000000  0.000000
N  6050  -1.000000  -1.000000  N  -1  -1.000000  -1.000000  0.000000  0.000000  0.000000  0.000000
N  6062  -1.000000  -1.000000  N  -1  -1.000000  -1.000000  0.000000  0.000000  0.000000  0.000000
N  6074  -1.000000  -1.000000  N  -1  -1.000000  -1.000000  0.000000  0.000000  0.000000  0.000000
N  6086  -1.000000  -1.000000  N  -1  -1.000000  -1.000000  0.000000  0.000000  0.000000  0.000000
N  6098  -1.000000  -1.000000  N  -1  -1.000000  -1.000000  0.000000  0.000000  0.000000  0.000000
N  6110  -1.000000  -1.000000  N  -1  -1.000000  -1.000000  0.000000  0.000000  0.000000  0.000000
N  6122  -1.000000  -1.000000  N  -1  -1.000000  -1.000000  0.000000  0.000000  0.000000  0.000000
N  6134  -1.000000  -1.000000  N  -1  -1.000000  -1.000000  0.000000  0.000000  0.000000  0.000000
N  6146  -1.000000  -1.000000  N  -1  -1.000000  -1.000000  0.000000  0.000000  0.000000  0.000000
N  6158  -1.000000  -1.000000  N  -1  -1.000000  -1.000000  0.000000  0.000000  0.000000  0.000000
N  6170  -1.000000  -1.000000  N  -1  -1.000000  -1.000000  0.000000  0.000000  0.000000  0.000000
N  6182  -1.000000  -1.000000  N  -1  -1.000000  -1.000000  0.000000  0.000000  0.000000  0.000000
N  6194  -1.000000  -1.000000  N  -1  -1.000000  -1.000000  0.000000  0.000000  0.000000  0.000000
N  6206  -1.000000  -1.000000  N  -1  -1.000000  -1.000000  0.000000  0.000000  0.000000  0.000000
N  6218  -1.000000  -1.000000  N  -1  -1.000000  -1.000000  0.000000  0.000000  0.000000  0.000000
N  6230  -1.000000  -1.000000  N  -1  -1.000000  -1.000000  0.000000  0.000000  0.000000  0.000000
N  6242  -1.000000  -1.000000  N  -1  -1.000000  -1.000000  0.000000  0.000000  0.000000  0.000000
N  6254  -1.000000  -1.000000  N  -1  -1.000000  -1.000000  0.000000  0.000000  0.000000  0.000000
N  6266  -1.000000  -1.000000  N  -1  -1.000000  -1.000000  0.000000  0.000000  0.000000  0.000000
N  6278  -1.000000  -1.000000  N  -1  -1.000000  -1.000000  0.000000  0.000000  0.000000  0.000000
N  6290  -1.000000  -1.000000  N  -1  -1.000000  -1.000000  0.000000  0.000000  0.000000  0.000000
N  6302  -1.000000  -1.000000  N  -1  -1.000000  -1.000000  0.000000  0.000000  0.000000  0.000000
N  6314  -1.000000  -1.000000  N  -1  -1.000000  -1.000000  0.000000  0.000000  0.000000  0.000000
N  6326  -1.000000  -1.000000  N  -1  -1.000000  -1.000000  0.000000  0.000000  0.000000  0.000000
N  6338  -1.000000  -1.000000  N  -1  -1.000000  -1.000000  0.000000  0.000000  0.000000  0.000000
N  6350  -1.000000  -1.000000  N  -1  -1.000000  -1.000000  0.000000  0.000000  0.000000  0.000000
N  6362  -1.000000  -1.000000  N  -1  -1.000000  -1.000000  0.000000  0.000000  0.000000  0.000000
N  6374  -1.000000  -1.000000  N  -1  -1.000000  -1.000000  0.000000  0.000000  0.000000  0.000000
N  6386  -1.000000  -1.000000  N  -1  -1.000000  -1.000000  0.000000  0.000000  0.000000  0.000000
N  6398  -1.000000  -1.000000  N  -1  -1.000000  -1.000000  0.000000  0.000000  0.000000  0.000000
N  6410  -1.000000  -1.000000  N  -1  -1.000000  -1.000000  0.000000  0.000000  0.000000  0.000000
N  6422  -1.000000  -1.000000  N  -1  -1.000000  -1.000000  0.000000  0.000000  0.000000  0.000000
N  6434  -1.000000  -1.000000  N  -1  -1.000000  -1.000000  0.000000  0.000000  0.000000  0.000000
N  6446  -1.000000  -1.000000  N  -1  -1.000000  -1.000000  0.000000  0.000000  0.000000  0.000000
N  6458  -1.000000  -1.000000  N  -1  -1.000000  -1.000000  0.000000  0.000000  0.000000  0.000000
N  6470  -1.000000  -1.000000  N  -1  -1.000000  -1.000000  0.000000  0.000000  0.000000  0.000000
N  6482  -1.000000  -1.000000  N  -1  -1.000000  -1.000000  0.000000  0.000000  0.000000  0.000000
N  6494  -1.000000  -1.000000  N  -1  -1.000000  -1.000000  0.000000  0.000000  0.000000  0.000000
N  6506  -1.000000  -1.000000  N  -1  -1.000000  -1.000000  0.000000  0.000000  0.000000  0.000000
N  6518  -1.000000  -1.000000  N  -1  -1.000000  -1.000000  0.000000  0.000000  0.000000  0.000000
N  6530  -1.000000  -1.000000  N  -1  -1.000000  -1.000000  0.000000  0.000000  0.000000  0.000000
N  6542  -1.000000  -1.000000  N  -1  -1.000000  -1.000000  0.000000  0.000000  0.000000  0.000000
N  6554  -1.000000  -1.000000  N  -1  -1.000000  -1.000000  0.000000  0.000000  0.000000  0.000000
N  6566  -1.000000  -1.000000  N  -1  -1.000000  -1.000000  0.000000  0.000000  0.000000  0.000000
N  6578  -1.000000  -1.000000  N  -1  -1.000000  -1.000000  0.000000  0.000000  0.000000  0.000000
N  6590  -1.000000  -1.000000  N  -1  -1.000000  -1.000000  0.000000  0.000000  0.000000  0.000000
N  6602  -1.000000  -1.000000  N  -1  -1.000000  -1.000000  0.000000  0.000000  0.000000  0.000000
N  6614  -1.000000  -1.000000  N  -1  -1.000000  -1.000000  0.000000  0.000000  0.000000  0.000000
N  6626  -1.000000  -1.000000  N  -1  -1.000000  -1.000000  0.000000  0.000000  0.000000  0.000000
N  6638  -1.000000  -1.000000  N  -1  -1.000000  -1.000000  0.000000  0.000000  0.000000  0.000000
N  6650  -1.000000  -1.000000  N  -1  -1.000000  -1.000000  0.000000  0.000000  0.000000  0.000000
N  6662  -1.000000  -1.000000  N  -1  -1.000000  -1.000000  0.000000  0.000000  0.000000  0.000000
N  6674  -1.000000  -1.000000  N  -1  -1.000000  -1.000000  0.000000  0.000000  0.000000  0.000000
N  6686  -1.000000  -1.000000  N  -1  -1.000000  -1.000000  0.000000  0.000000  0.000000  0.000000
N  6698  -1.000000  -1.000000  N  -1  -1.000000  -1.000000  0.000000  0.000000  0.000000  0.000000
N  6710  -1.000000  -1.000000  N  -1  -1.000000  -1.000000  0.000000  0.000000  0.000000  0.000000
N  6722  -1.000000  -1.000000  N  -1  -1.000000  -1.000000  0.000000  0.000000  0.000000  0.000000
N  6734  -1.000000  -1.000000  N  -1  -1.000000  -1.000000  0.000000  0.000000  0.000000  0.000000
N  6746  -1.000000  -1.000000  N  -1  -1.000000  -1.000000  0.000000  0.000000  0.000000  0.000000
N  6758  -1.000000  -1.000000  N  -1  -1.000000  -1.000000  0.000000  0.000000  0.000000  0.000000
N  6770  -1.000000  -1.000000  N  -1  -1.000000  -1.000000  0.000000  0.000000  0.000000  0.000000
N  6782  -1.000000  -1.000000  N  -1  -1.000000  -1.000000  0.000000  0.000000  0.000000  0.000000
N  6794  -1.000000  -1.000000  N  -1  -1.000000  -1.000000  0.000000  0.000000  0.000000  0.000000
N  6806  -1.000000  -1.000000  N  -1  -1.000000  -1.000000  0.000000  0.000000  0.000000  0.000000
N  6818  -1.000000  -1.000000  N  -1  -1.000000  -1.000000  0.000000  0.000000  0.000000  0.000000
N  6830  -1.000000  -1.000000  N  -1  -1.000000  -1.000000  0.000000  0.000000  0.000000  0.000000
N  6842  -1.000000  -1.000000  N  -1  -1.000000  -1.000000  0.000000  0.000000  0.000000  0.000000
N  6854  -1.000000  -1.000000  N  -1  -1.000000  -1.000000  0.000000  0.000000  0.000000  0.000000
N  6866  -1.000000  -1.000000  N  -1  -1.000000  -1.000000  0.000000  0.000000  0.000000  0.000000
N  6878  -1.000000  -1.000000  N  -1  -1.000000  -1.000000  0.000000  0.000000  0.000000  0.000000
N  6890  -1.000000  -1.000000  N  -1  -1.000000  -1.000000  0.000000  0.000000  0.000000  0.000000
N  6902  -1.000000  -1.000000  N  -1  -1.000000  -1.000000  0.000000  0.000000  0.000000  0.000000
N  6914  -1.000000  -1.000000  N  -1  -1.000000  -1.000000  0.000000  0.000000  0.000000  0.000000
N  6926  -1.000000  -1.000000  N  -1  -1.000000  -1.000000  0.000000  0.000000  0.000000  0.000000
N  6938  -1.000000  -1.000000  N  -1  -1.000000  -1.000000  0.000000  0.000000  0.000000  0.000000
N  6950  -1.000000  -1.000000  N  -1  -1.000000  -1.000000  0.000000  0.000000  0.000000  35.418864
N  6962  -1.000000  -1.000000  N  -1  -1.000000  -1.000000  0.000000  0.000000  0.000000  0.000000
N  6974  -1.000000  -1.000000  N  -1  -1.000000  -1.000000  0.000000  0.000000  0.000000  0.000000
N  6986  -1.000000  -1.000000  N  -1  -1.000000  -1.000000  0.000000  0.000000  0.000000  0.000000
N  6998  -1.000000  -1.000000  N  -1  -1.000000  -1.000000  0.000000  0.000000  0.000000  0.000000
N  7010  -1.000000  -1.000000  N  -1  -1.000000  -1.000000  0.000000  0.000000  0.000000  0.000000
N  7022  -1.000000  -1.000000  N  -1  -1.000000  -1.000000  0.000000  0.000000  0.000000  0.000000
N  7034  -1.000000  -1.000000  N  -1  -1.000000  -1.000000  0.000000  0.000000  0.000000  0.000000
N  7046  -1.000000  -1.000000  N  -1  -1.000000  -1.000000  0.000000  0.000000  0.000000  0.000000
N  7058  -1.000000  -1.000000  N  -1  -1.000000  -1.000000  0.000000  0.000000  0.000000  0.000000
N  7070  -1.000000  -1.000000  N  -1  -1.000000  -1.000000  0.000000  0.000000  0.000000  0.000000
N  7082  -1.000000  -1.000000  N  -1  -1.000000  -1.000000  0.000000  0.000000  0.000000  0.000000
N  7094  -1.000000  -1.000000  N  -1  -1.000000  -1.000000  0.000000  0.000000  0.000000  0.000000
N  7106  -1.000000  -1.000000  N  -1  -1.000000  -1.000000  0.000000  0.000000  0.000000  0.000000
N  7118  -1.000000  -1.000000  N  -1  -1.000000  -1.000000  0.000000  0.000000  0.000000  0.000000
N  7130  -1.000000  -1.000000  N  -1  -1.000000  -1.000000  0.000000  0.000000  0.000000  0.000000
N  7142  -1.000000  -1.000000  N  -1  -1.000000  -1.000000  0.000000  0.000000  0.000000  0.000000
N  7154  -1.000000  -1.000000  N  -1  -1.000000  -1.000000  0.000000  0.000000  0.000000  0.000000
N  7166  -1.000000  -1.000000  N  -1  -1.000000  -1.000000  0.000000  0.000000  0.000000  0.000000
N  7178  -1.000000  -1.000000  N  -1  -1.000000  -1.000000  0.000000  0.000000  0.000000  0.000000
N  7190  -1.000000  -1.000000  N  -1  -1.000000  -1.000000  0.000000  0.000000  0.000000  0.000000
N  7202  -1.000000  -1.000000  N  -1  -1.000000  -1.000000  0.000000  0.000000  0.000000  0.000000
N  7214  -1.000000  -1.000000  N  -1  -1.000000  -1.000000  0.000000  0.000000  0.000000  0.000000
N  7226  -1.000000  -1.000000  N  -1  -1.000000  -1.000000  0.000000  0.000000  0.000000  0.000000
N  7238  -1.000000  -1.000000  N  -1  -1.000000  -1.000000  0.000000  0.000000  0.000000  0.000000
N  7250  -1.000000  -1.000000  N  -1  -1.000000  -1.000000  0.000000  39.166592  0.000000  0.000000
N  7262  -1.000000  -1.000000  N  -1  -1.000000  -1.000000  0.000000  0.000000  0.000000  0.000000
N  7274  -1.000000  -1.000000  N  -1  -1.000000  -1.000000  0.000000  0.000000  0.000000  0.000000
N  7286  -1.000000  -1.000000  N  -1  -1.000000  -1.000000  0.000000  0.000000  0.000000  0.000000
N  7298  -1.000000  -1.000000  N  -1  -1.000000  -1.000000  0.000000  0.000000  0.000000  0.000000
N  7310  -1.000000  -1.000000  N  -1  -1.000000  -1.000000  0.000000  0.000000  0.000000  0.000000
N  7322  -1.000000  -1.000000  N  -1  -1.000000  -1.000000  0.000000  0.000000  0.000000  0.000000
N  7334  -1.000000  -1.000000  N  -1  -1.000000  -1.000000  0.000000  0.000000  0.000000  0.000000
N  7346  -1.000000  -1.000000  N  -1  -1.000000  -1.000000  0.000000  0.000000  0.000000  0.000000
N  7358  -1.000000  -1.000000  N  -1  -1.000000  -1.000000  0.000000  0.000000  0.000000  0.000000
N  7370  -1.000000  -1.000000  N  -1  -1.000000  -1.000000  0.000000  0.000000  0.000000  0.000000
N  7382  -1.000000  -1.000000  N  -1  -1.000000  -1.000000  0.000000  39.166592  0.000000  0.000000
N  7394  -1.000000  -1.000000  N  -1  -1.000000  -1.000000  0.000000  0.000000  0.000000  0.000000
N  7406  -1.000000  -1.000000  N  -1  -1.000000  -1.000000  0.000000  0.000000  0.000000  0.000000
N  7418  -1.000000  -1.000000  N  -1  -1.000000  -1.000000  0.000000  0.000000  0.000000  0.000000
N  7430  -1.000000  -1.000000  N  -1  -1.000000  -1.000000  0.000000  0.000000  0.000000  0.000000
N  7442  -1.000000  -1.000000  N  -1  -1.000000  -1.000000  0.000000  0.000000  0.000000  0.000000
N  7454  -1.000000  -1.000000  N  -1  -1.000000  -1.000000  0.000000  0.000000  0.000000  0.000000
N  7466  -1.000000  -1.000000  N  -1  -1.000000  -1.000000  0.000000  0.000000  0.000000  0.000000
N  7478  -1.000000  -1.000000  N  -1  -1.000000  -1.000000  0.000000  0.000000  0.000000  0.000000
N  7490  -1.000000  -1.000000  N  -1  -1.000000  -1.000000  0.000000  0.000000  0.000000  0.000000
N  7502  -1.000000  -1.000000  N  -1  -1.000000  -1.000000  0.000000  0.000000  0.000000  0.000000
N  7514  -1.000000  -1.000000  N  -1  -1.000000  -1.000000  0.000000  0.000000  0.000000  0.000000
N  7526  -1.000000  -1.000000  N  -1  -1.000000  -1.000000  0.000000  0.000000  0.000000  0.000000
N  7538  -1.000000  -1.000000  N  -1  -1.000000  -1.000000  0.000000  0.000000  0.000000  0.000000
N  7550  -1.000000  -1.000000  N  -1  -1.000000  -1.000000  0.000000  0.000000  0.000000  0.000000
N  7562  -1.000000  -1.000000  N  -1  -1.000000  -1.000000  0.000000  0.000000  0.000000  0.000000
N  7574  -1.000000  -1.000000  N  -1  -1.000000  -1.000000  0.000000  0.000000  0.000000  0.000000
N  7586  -1.000000  -1.000000  N  -1  -1.000000  -1.000000  0.000000  0.000000  40.800000  0.000000
N  7598  -1.000000  -1.000000  N  -1  -1.000000  -1.000000  0.000000  0.000000  0.000000  0.000000
N  7610  -1.000000  -1.000000  N  -1  -1.000000  -1.000000  0.000000  0.000000  0.000000  0.000000
N  7622  -1.000000  -1.000000  N  -1  -1.000000  -1.000000  0.000000  0.000000  0.000000  0.000000
N  7634  -1.000000  -1.000000  N  -1  -1.000000  -1.000000  0.000000  0.000000  0.000000  0.000000
N  7646  -1.000000  -1.000000  N  -1  -1.000000  -1.000000  0.000000  0.000000  0.000000  0.000000
N  7658  -1.000000  -1.000000  N  -1  -1.000000  -1.000000  0.000000  0.000000  0.000000  0.000000
N  7670  -1.000000  -1.000000  N  -1  -1.000000  -1.000000  0.000000  0.000000  0.000000  0.000000
N  7682  -1.000000  -1.000000  N  -1  -1.000000  -1.000000  0.000000  0.000000  0.000000  0.000000
N  7694  -1.000000  -1.000000  N  -1  -1.000000  -1.000000  0.000000  0.000000  0.000000  0.000000
N  7706  -1.000000  -1.000000  N  -1  -1.000000  -1.000000  0.000000  0.000000  0.000000  0.000000
N  7718  -1.000000  -1.000000  N  -1  -1.000000  -1.000000  0.000000  0.000000  0.000000  0.000000
N  7730  -1.000000  -1.000000  N  -1  -1.000000  -1.000000  0.000000  0.000000  0.000000  0.000000
N  7742  -1.000000  -1.000000  N  -1  -1.000000  -1.000000  0.000000  0.000000  0.000000  0.000000
N  7754  -1.000000  -1.000000  N  -1  -1.000000  -1.000000  0.000000  0.000000  40.800000  0.000000
N  7766  -1.000000  -1.000000  N  -1  -1.000000  -1.000000  0.000000  0.000000  0.000000  0.000000
N  7778  -1.000000  -1.000000  N  -1  -1.000000  -1.000000  0.000000  0.000000  0.000000  0.000000
N  7790  -1.000000  -1.000000  N  -1  -1.000000  -1.000000  0.000000  0.000000  0.000000  0.000000
N  7802  -1.000000  -1.000000  N  -1  -1.000000  -1.000000  0.000000  0.000000  0.000000  0.000000
N  7814  -1.000000  -1.000000  N  -1  -1.000000  -1.000000  0.000000  0.000000  0.000000  0.000000
N  7826  -1.000000  -1.000000  N  -1  -1.000000  -1.000000  0.000000  0.000000  0.000000  0.000000
N  7838  -1.000000  -1.000000  N  -1  -1.000000  -1.000000  0.000000  0.000000  0.000000  0.000000
N  7850  -1.000000  -1.000000  N  -1  -1.000000  -1.000000  0.000000  0.000000  0.000000  0.000000
N  7862  -1.000000  -1.000000  N  -1  -1.000000  -1.000000  0.000000  0.000000  0.000000  0.000000
N  7874  -1.000000  -1.000000  N  -1  -1.000000  -1.000000  0.000000  0.000000  40.800000  0.000000
N  7886  -1.000000  -1.000000  N  -1  -1.000000  -1.000000  0.000000  0.000000  0.000000  0.000000
N  7898  -1.000000  -1.000000  N  -1  -1.000000  -1.000000  0.000000  0.000000  0.000000  35.418864
N  7910  -1.000000  -1.000000  N  -1  -1.000000  -1.000000  0.000000  0.000000  0.000000  0.000000
N  7922  -1.000000  -1.000000  N  -1  -1.000000  -1.000000  0.000000  0.000000  0.000000  0.000000
N  7934  -1.000000  -1.000000  N  -1  -1.000000  -1.000000  0.000000  0.000000  0.000000  0.000000
N  7946  -1.000000  -1.000000  N  -1  -1.000000  -1.000000  0.000000  0.000000  0.000000  0.000000
N  7958  -1.000000  -1.000000  N  -1  -1.000000  -1.000000  0.000000  0.000000  0.000000  0.000000
N  7970  -1.000000  -1.000000  N  -1  -1.000000  -1.000000  0.000000  0.000000  0.000000  0.000000
N  7982  -1.000000  -1.000000  N  -1  -1.000000  -1.000000  0.000000  0.000000  0.000000  0.000000
N  7994  -1.000000  -1.000000  N  -1  -1.000000  -1.000000  0.000000  0.000000  0.000000  0.000000
N  8006  -1.000000  -1.000000  N  -1  -1.000000  -1.000000  0.000000  0.000000  0.000000  0.000000
N  8018  -1.000000  -1.000000  N  -1  -1.000000  -1.000000  0.000000  0.000000  40.800000  0.000000
N  8030  -1.000000  -1.000000  N  -1  -1.000000  -1.000000  0.000000  0.000000  0.000000  0.000000
N  8042  -1.000000  -1.000000  N  -1  -1.000000  -1.000000  0.000000  0.000000  0.000000  0.000000
N  8054  -1.000000  -1.000000  N  -1  -1.000000  -1.000000  0.000000  0.000000  0.000000  0.000000
N  8066  -1.000000  -1.000000  N  -1  -1.000000  -1.000000  0.000000  0.000000  0.000000  0.000000
N  8078  -1.000000  -1.000000  N  -1  -1.000000  -1.000000  0.000000  0.000000  0.000000  0.000000
N  8090  -1.000000  -1.000000  N  -1  -1.000000  -1.000000  0.000000  0.000000  0.000000  0.000000
N  8102  -1.000000  -1.000000  N  -1  -1.000000  -1.000000  0.000000  0.000000  0.000000  0.000000
N  8114  -1.000000  -1.000000  N  -1  -1.000000  -1.000000  0.000000  0.000000  0.000000  0.000000
N  8126  -1.000000  -1.000000  N  -1  -1.000000  -1.000000  0.000000  0.000000  0.000000  0.000000
N  8138  -1.000000  -1.000000  N  -1  -1.000000  -1.000000  0.000000  0.000000  0.000000  0.000000
N  8150  -1.000000  -1.000000  N  -1  -1.000000  -1.000000  0.000000  0.000000  0.000000  0.000000
N  8162  -1.000000  -1.000000  N  -1  -1.000000  -1.000000  0.000000  0.000000  0.000000  0.000000
N  8174  -1.000000  -1.000000  N  -1  -1.000000  -1.000000  0.000000  0.000000  0.000000  0.000000
N  8186  -1.000000  -1.000000  N  -1  -1.000000  -1.000000  0.000000  0.000000  0.000000  0.000000
N  8198  -1.000000  -1.000000  N  -1  -1.000000  -1.000000  0.000000  0.000000  0.000000  0.000000
N  8210  -1.000000  -1.000000  N  -1  -1.000000  -1.000000  0.000000  0.000000  0.000000  0.000000
N  8222  -1.000000  -1.000000  N  -1  -1.000000  -1.000000  0.000000  0.000000  0.000000  0.000000
N  8234  -1.000000  -1.000000  N  -1  -1.000000  -1.000000  0.000000  0.000000  0.000000  0.000000
N  8246  -1.000000  -1.000000  N  -1  -1.000000  -1.000000  0.000000  0.000000  0.000000  0.000000
N  8258  -1.000000  -1.000000  N  -1  -1.000000  -1.000000  0.000000  0.000000  0.000000  0.000000
N  8270  -1.000000  -1.000000  N  -1  -1.000000  -1.000000  0.000000  0.000000  0.000000  0.000000
N  8282  -1.000000  -1.000000  N  -1  -1.000000  -1.000000  0.000000  0.000000  0.000000  0.000000
N  8294  -1.000000  -1.000000  N  -1  -1.000000  -1.000000  0.000000  0.000000  0.000000  0.000000
N  8306  -1.000000  -1.000000  N  -1  -1.000000  -1.000000  0.000000  0.000000  0.000000  0.000000
N  8318  -1.000000  -1.000000  N  -1  -1.000000  -1.000000  0.000000  0.000000  0.000000  0.000000
N  8330  -1.000000  -1.000000  N  -1  -1.000000  -1.000000  0.000000  0.000000  0.000000  0.000000
N  8342  -1.000000  -1.000000  N  -1  -1.000000  -1.000000  0.000000  0.000000  0.000000  0.000000
N  8354  -1.000000  -1.000000  N  -1  -1.000000  -1.000000  0.000000  0.000000  0.000000  0.000000
N  8366  -1.000000  -1.000000  N  -1  -1.000000  -1.000000  0.000000  0.000000  0.000000  0.000000
N  8378  -1.000000  -1.000000  N  -1  -1.000000  -1.000000  0.000000  0.000000  0.000000  0.000000
N  8390  -1.000000  -1.000000  N  -1  -1.000000  -1.000000  0.000000  0.000000  0.000000  0.000000
N  8402  -1.000000  -1.000000  N  -1  -1.000000  -1.000000  0.000000  0.000000  0.000000  0.000000
N  8414  -1.000000  -1.000000  N  -1  -1.000000  -1.000000  0.000000  0.000000  0.000000  0.000000
N  8426  -1.000000  -1.000000  N  -1  -1.000000  -1.000000  0.000000  0.000000  0.000000  0.000000
N  8438  -1.000000  -1.000000  N  -1  -1.000000  -1.000000  0.000000  0.000000  0.000000  0.000000
N  8450  -1.000000  -1.000000  N  -1  -1.000000  -1.000000  0.000000  0.000000  0.000000  0.000000
N  8462  -1.000000  -1.000000  N  -1  -1.000000  -1.000000  0.000000  0.000000  0.000000  0.000000
N  8474  -1.000000  -1.000000  N  -1  -1.000000  -1.000000  0.000000  0.000000  0.000000  0.000000
N  8486  -1.000000  -1.000000  N  -1  -1.000000  -1.000000  0.000000  0.000000  0.000000  0.000000
N  8498  -1.000000  -1.000000  N  -1  -1.000000  -1.000000  0.000000  0.000000  0.000000  0.000000
N  8510  -1.000000  -1.000000  N  -1  -1.000000  -1.000000  0.000000  0.000000  0.000000  0.000000
N  8522  -1.000000  -1.000000  N  -1  -1.000000  -1.000000  0.000000  0.000000  0.000000  0.000000
N  8534  -1.000000  -1.000000  N  -1  -1.000000  -1.000000  0.000000  0.000000  0.000000  0.000000
N  8546  -1.000000  -1.000000  N  -1  -1.000000  -1.000000  0.000000  0.000000  0.000000  0.000000
N  8558  -1.000000  -1.000000  N  -1  -1.000000  -1.000000  0.000000  0.000000  0.000000  0.000000
N  8570  -1.000000  -1.000000  N  -1  -1.000000  -1.000000  0.000000  0.000000  0.000000  0.000000
N  8582  -1.000000  -1.000000  N  -1  -1.000000  -1.000000  0.000000  0.000000  0.000000  0.000000
N  8594  -1.000000  -1.000000  N  -1  -1.000000  -1.000000  0.000000  0.000000  0.000000  0.000000
N  8606  -1.000000  -1.000000  N  -1  -1.000000  -1.000000  0.000000  0.000000  0.000000  0.000000
N  8618  -1.000000  -1.000000  N  -1  -1.000000  -1.000000  0.000000  0.000000  0.000000  0.000000
N  8630  -1.000000  -1.000000  N  -1  -1.000000  -1.000000  0.000000  0.000000  0.000000  0.000000
N  8642  -1.000000  -1.000000  N  -1  -1.000000  -1.000000  0.000000  0.000000  0.000000  0.000000
N  8654  -1.000000  -1.000000  N  -1  -1.000000  -1.000000  0.000000  0.000000  0.000000  0.000000
N  8666  -1.000000  -1.000000  N  -1  -1.000000  -1.000000  0.000000  0.000000  40.800000  0.000000
N  8678  -1.000000  -1.000000  N  -1  -1.000000  -1.000000  0.000000  0.000000  0.000000  0.000000
N  8690  -1.000000  -1.000000  N  -1  -1.000000  -1.000000  0.000000  0.000000  0.000000  0.000000
N  8702  -1.000000  -1.000000  N  -1  -1.000000  -1.000000  0.000000  0.000000  0.000000  0.000000
N  8714  -1.000000  -1.000000  N  -1  -1.000000  -1.000000  0.000000  0.000000  0.000000  0.000000
N  8726  -1.000000  -1.000000  N  -1  -1.000000  -1.000000  0.000000  0.000000  0.000000  0.000000
N  8738  -1.000000  -1.000000  N  -1  -1.000000  -1.000000  0.000000  0.000000  0.000000  0.000000
N  8750  -1.000000  -1.000000  N  -1  -1.000000  -1.000000  0.000000  0.000000  0.000000  0.000000
N  8762  -1.000000  -1.000000  N  -1  -1.000000  -1.000000  0.000000  0.000000  0.000000  0.000000
N  8774  -1.000000  -1.000000  N  -1  -1.000000  -1.000000  0.000000  0.000000  0.000000  0.000000
N  8786  -1.000000  -1.000000  N  -1  -1.000000  -1.000000  0.000000  0.000000  40.800000  0.000000
N  8798  -1.000000  -1.000000  N  -1  -1.000000  -1.000000  0.000000  0.000000  0.000000  0.000000
N  8810  -1.000000  -1.000000  N  -1  -1.000000  -1.000000  0.000000  0.000000  0.000000  0.000000
N  8822  -1.000000  -1.000000  N  -1  -1.000000  -1.000000  0.000000  0.000000  0.000000  0.000000
N  8834  -1.000000  -1.000000  N  -1  -1.000000  -1.000000  0.000000  0.000000  0.000000  0.000000
N  8846  -1.000000  -1.000000  N  -1  -1.000000  -1.000000  0.000000  0.000000  0.000000  0.000000
N  8858  -1.000000  -1.000000  N  -1  -1.000000  -1.000000  0.000000  0.000000  0.000000  0.000000
N  8870  -1.000000  -1.000000  N  -1  -1.000000  -1.000000  0.000000  0.000000  0.000000  0.000000
N  8882  -1.000000  -1.000000  N  -1  -1.000000  -1.000000  0.000000  0.000000  0.000000  0.000000
N  8894  -1.000000  -1.000000  N  -1  -1.000000  -1.000000  0.000000  0.000000  0.000000  0.000000
N  8906  -1.000000  -1.000000  N  -1  -1.000000  -1.000000  0.000000  0.000000  0.000000  0.000000
N  8918  -1.000000  -1.000000  N  -1  -1.000000  -1.000000  0.000000  0.000000  0.000000  0.000000
N  8930  -1.000000  -1.000000  N  -1  -1.000000  -1.000000  0.000000  0.000000  0.000000  0.000000
N  8942  -1.000000  -1.000000  N  -1  -1.000000  -1.000000  0.000000  0.000000  0.000000  0.000000
N  8954  -1.000000  -1.000000  N  -1  -1.000000  -1.000000  0.000000  0.000000  0.000000  0.000000
N  8966  -1.000000  -1.000000  N  -1  -1.000000  -1.000000  0.000000  0.000000  0.000000  0.000000
N  8978  -1.000000  -1.000000  N  -1  -1.000000  -1.000000  0.000000  0.000000  0.000000  0.000000
N  8990  -1.000000  -1.000000  N  -1  -1.000000  -1.000000  0.000000  0.000000  0.000000  0.000000
N  9002  -1.000000  -1.000000  N  -1  -1.000000  -1.000000  0.000000  0.000000  0.000000  0.000000
N  9014  -1.000000  -1.000000  N  -1  -1.000000  -1.000000  0.000000  0.000000  0.000000  0.000000
N  9026  -1.000000  -1.000000  N  -1  -1.000000  -1.000000  0.000000  0.000000  0.000000  0.000000
N  9038  -1.000000  -1.000000  N  -1  -1.000000  -1.000000  0.000000  0.000000  0.000000  0.000000
N  9050  -1.000000  -1.000000  N  -1  -1.000000  -1.000000  0.000000  0.000000  0.000000  0.000000
N  9062  -1.000000  -1.000000  N  -1  -1.000000  -1.000000  0.000000  0.000000  0.000000  0.000000
N  9074  -1.000000  -1.000000  N  -1  -1.000000  -1.000000  0.000000  0.000000  0.000000  0.000000
N  9086  -1.000000  -1.000000  N  -1  -1.000000  -1.000000  0.000000  0.000000  0.000000  0.000000
N  9098  -1.000000  -1.000000  N  -1  -1.000000  -1.000000  0.000000  0.000000  0.000000  0.000000
N  9110  -1.000000  -1.000000  N  -1  -1.000000  -1.000000  0.000000  0.000000  0.000000  0.000000
N  9122  -1.000000  -1.000000  N  -1  -1.000000  -1.000000  0.000000  39.166592  0.000000  0.000000
N  9134  -1.000000  -1.000000  N  -1  -1.000000  -1.000000  0.000000  0.000000  0.000000  0.000000
N  9146  -1.000000  -1.000000  N  -1  -1.000000  -1.000000  0.000000  0.000000  0.000000  0.000000
N  9158  -1.000000  -1.000000  N  -1  -1.000000  -1.000000  0.000000  0.000000  0.000000  0.000000
N  9170  -1.000000  -1.000000  N  -1  -1.000000  -1.000000  0.000000  0.000000  0.000000  0.000000
N  9182  -1.000000  -1.000000  N  -1  -1.000000  -1.000000  0.000000  0.000000  40.800000  0.000000
N  9194  -1.000000  -1.000000  N  -1  -1.000000  -1.000000  0.000000  0.000000  0.000000  0.000000
N  9206  -1.000000  -1.000000  N  -1  -1.000000  -1.000000  0.000000  0.000000  0.000000  0.000000
N  9218  -1.000000  -1.000000  N  -1  -1.000000  -1.000000  0.000000  0.000000  0.000000  0.000000
N  9230  -1.000000  -1.000000  N  -1  -1.000000  -1.000000  110.258636  0.000000  0.000000  0.000000
N  9242  -1.000000  -1.000000  N  -1  -1.000000  -1.000000  36.752879  0.000000  0.000000  0.000000
N  9254  -1.000000  -1.000000  N  -1  -1.000000  -1.000000  0.000000  0.000000  0.000000  0.000000
N  9266  -1.000000  -1.000000  N  -1  -1.000000  -1.000000  73.505757  0.000000  0.000000  0.000000
N  9280  -1.000000  -1.000000  N  -1  -1.000000  -1.000000  73.505757  0.000000  0.000000  0.000000
N  9292  -1.000000  -1.000000  N  -1  -1.000000  -1.000000  0.000000  39.166592  0.000000  0.000000
N  9305  -1.000000  -1.000000  N  -1  -1.000000  -1.000000  0.000000  0.000000  0.000000  0.000000
N  9317  -1.000000  -1.000000  N  -1  -1.000000  -1.000000  110.258636  0.000000  0.000000  0.000000
N  9329  -1.000000  -1.000000  N  -1  -1.000000  -1.000000  36.752879  0.000000  0.000000  0.000000
N  9342  -1.000000  -1.000000  N  -1  -1.000000  -1.000000  220.517272  39.166592  0.000000  0.000000
N  9354  -1.000000  -1.000000  N  -1  -1.000000  -1.000000  257.270150  0.000000  0.000000  0.000000
N  9366  -1.000000  -1.000000  N  -1  -1.000000  -1.000000  10180.547373  861.665027  530.400000  35.418864
