# Supplementary material for: SNP-PHAGE – High throughput SNP discovery pipeline
Source: BMC Bioinformatics. 2006 Oct 23;7:468. doi: 10.1186/1471-2105-7-468 (PMC1626092; doi:10.1186/1471-2105-7-468)
Supplement: Additional file 2 — Test dataset. This compressed file contains test data for recreating the demo website. It contains the database table entries and chromatogram files to test for proper installation of all functionalities provided. [file 1471-2105-7-468-S2.gz › test_data/AfterAnalysisStore/poly_dir/B08_015493Minsoy_.g_63.ab1.poly]

B08_015493Minsoy_.g_63.ab1 42891.000000 50374.400000 47001.600000 42891.000000 51336.600000
A  14  129228.822894  1.000000  N  -1  -1.000000  -1.000000  15285.129590  5882.619792  367.200000  920.371150
C  25  570576.888021  4.415245  T  24  347593.504470  26.897313  0.000000  37939.174479  25948.800000  54540.512617
A  35  306188.936825  0.875068  T  32  208481.109477  2.979124  32758.811825  17014.919271  0.000000  46870.753030
T  46  605126.987483  1.804563  G  48  25214.400000  0.193224  9344.772408  0.000000  3223.200000  54540.512617
A  51  304313.034557  0.755531  N  -1  -1.000000  -1.000000  49954.582613  0.000000  2937.600000  41178.087026
G  61  141045.600000  0.368182  T  63  74856.853566  0.427682  0.000000  0.000000  27621.600000  11317.156368
G  73  292413.600000  0.853148  A  72  33279.895788  0.190139  7225.697624  372.317708  54753.600000  579.492947
A  85  259465.074784  0.773239  G  86  169116.000000  0.734594  46654.384179  0.000000  27866.400000  0.000000
A  97  282496.985961  0.866436  N  -1  -1.000000  -1.000000  41269.849892  0.000000  19216.800000  0.000000
G  104  264669.600000  0.823987  T  105  78027.020862  0.273843  4898.189255  0.000000  49408.800000  11726.210213
A  116  310913.431425  0.985298  G  119  64096.800000  0.202822  50093.538337  0.000000  7752.000000  0.000000
A  127  320327.681695  0.959867  G  134  138393.600000  0.423179  50962.011609  44529.197917  0.000000  0.000000
C  130  489560.554687  1.585898  T  147  127249.833499  0.402906  42833.101782  59570.833333  6732.000000  511.317306
C  144  493097.572917  1.507790  N  -1  -1.000000  -1.000000  6530.919006  59570.833333  0.000000  10839.926883
A  154  152642.862311  0.483306  N  -1  -1.000000  -1.000000  29493.352322  148.927083  326.400000  3783.748063
T  163  237455.756805  0.751846  N  -1  -1.000000  -1.000000  0.000000  0.000000  17380.800000  44723.220346
G  176  295759.200000  0.956702  N  -1  -1.000000  -1.000000  0.000000  0.000000  55447.200000  204.526922
C  184  249341.169271  0.768111  A  194  57770.842063  0.180360  0.000000  47880.057292  12852.000000  0.000000
G  202  256632.000000  0.801202  N  -1  -1.000000  -1.000000  0.000000  186.158854  44716.800000  0.000000
T  210  141668.981522  0.442680  N  -1  -1.000000  -1.000000  0.000000  0.000000  1836.000000  26895.290284
G  215  109099.200000  0.356600  N  -1  -1.000000  -1.000000  0.000000  260.622396  26560.800000  9237.799324
G  222  210691.200000  0.688663  T  226  30542.687065  0.101624  0.000000  0.000000  44716.800000  1329.424995
G  234  190740.000000  0.634648  C  239  61618.580729  0.213562  0.000000  1079.721354  42717.600000  0.000000
A  249  296600.991901  1.027982  N  -1  -1.000000  -1.000000  49155.587203  0.000000  448.800000  0.000000
G  256  293964.000000  1.027290  N  -1  -1.000000  -1.000000  3890.760259  0.000000  57895.200000  102.263461
A  272  305633.113931  1.146432  C  276  323506.856771  1.305259  55582.289417  18615.885417  14035.200000  24986.372343
T  281  442391.732962  1.784927  N  -1  -1.000000  -1.000000  0.000000  18429.726562  0.000000  54063.283131
C  289  320900.632812  1.195863  N  -1  -1.000000  -1.000000  0.000000  59570.833333  0.000000  26281.709517
G  302  234559.200000  0.865991  N  -1  -1.000000  -1.000000  138.955724  0.000000  44186.400000  579.492947
A  314  192557.893898  0.714824  C  312  19509.447917  0.072029  43284.707883  3946.567708  0.000000  0.000000
A  325  271102.616631  1.030923  N  -1  -1.000000  -1.000000  52733.697084  0.000000  9180.000000  238.614743
G  329  158304.000000  0.573744  N  -1  -1.000000  -1.000000  22823.477592  0.000000  31171.200000  0.000000
C  340  194200.916667  0.717468  N  -1  -1.000000  -1.000000  0.000000  37827.479167  856.800000  0.000000
C  353  295210.710937  1.089252  N  -1  -1.000000  -1.000000  0.000000  58453.880208  775.200000  0.000000
G  365  167116.800000  0.616935  C  371  100898.098958  0.367513  0.000000  297.854167  37699.200000  0.000000
G  385  131294.400000  0.508503  N  -1  -1.000000  -1.000000  1007.428996  0.000000  25663.200000  0.000000
A  398  292050.191955  1.213015  N  -1  -1.000000  -1.000000  54470.643629  297.854167  0.000000  0.000000
C  414  467035.333333  2.069002  A  409  209371.536447  0.812082  8893.166307  59570.833333  0.000000  579.492947
A  425  230666.501080  0.959738  N  -1  -1.000000  -1.000000  44639.526188  5100.752604  0.000000  34.087820
G  434  263445.600000  1.097901  N  -1  -1.000000  -1.000000  0.000000  0.000000  51979.200000  886.283330
C  445  131614.309896  0.532759  N  -1  -1.000000  -1.000000  0.000000  25354.835938  0.000000  68.175641
A  457  138295.683855  0.593305  N  -1  -1.000000  -1.000000  29736.524838  37.231771  0.000000  0.000000
T  465  236126.331810  1.021780  N  -1  -1.000000  -1.000000  0.000000  0.000000  0.000000  53211.087622
T  477  200197.769124  0.850871  N  -1  -1.000000  -1.000000  0.000000  0.000000  0.000000  39269.169084
C  489  157899.940104  0.699340  N  -1  -1.000000  -1.000000  0.000000  34364.924479  0.000000  0.000000
T  499  257942.536857  1.147112  N  -1  -1.000000  -1.000000  0.000000  0.000000  856.800000  50075.008146
G  513  290577.600000  1.223343  N  -1  -1.000000  -1.000000  0.000000  0.000000  56548.800000  0.000000
A  525  193530.583963  0.815277  N  -1  -1.000000  -1.000000  43388.924676  0.000000  0.000000  0.000000
G  532  348717.600000  1.660325  N  -1  -1.000000  -1.000000  694.778618  0.000000  65280.000000  204.526922
G  544  432969.600000  1.951766  N  -1  -1.000000  -1.000000  382.128240  0.000000  65280.000000  0.000000
G  556  357367.200000  1.496593  N  -1  -1.000000  -1.000000  0.000000  0.000000  65280.000000  0.000000
C  566  269222.934896  1.030075  N  -1  -1.000000  -1.000000  0.000000  51454.307292  0.000000  238.614743
T  579  282928.909199  1.030875  N  -1  -1.000000  -1.000000  0.000000  0.000000  856.800000  54540.512617
C  589  159389.210937  0.571010  N  -1  -1.000000  -1.000000  0.000000  34104.302083  0.000000  0.000000
A  598  227783.169816  0.828138  N  -1  -1.000000  -1.000000  48321.852862  0.000000  0.000000  0.000000
G  609  118524.000000  0.420234  N  -1  -1.000000  -1.000000  0.000000  0.000000  26724.000000  238.614743
A  623  279162.048596  1.041257  N  -1  -1.000000  -1.000000  52768.436015  148.927083  0.000000  0.000000
C  630  334378.533854  1.252544  N  -1  -1.000000  -1.000000  3473.893089  59570.833333  0.000000  34.087820
A  641  145208.731102  0.516676  N  -1  -1.000000  -1.000000  32272.466793  0.000000  0.000000  0.000000
A  650  98137.479752  0.376448  N  -1  -1.000000  -1.000000  26540.543197  223.390625  0.000000  204.526922
T  661  201015.876813  0.884713  N  -1  -1.000000  -1.000000  694.778618  0.000000  326.400000  39780.486390
G  673  378583.200000  1.789356  N  -1  -1.000000  -1.000000  312.650378  0.000000  65280.000000  0.000000
G  685  277113.600000  1.245392  N  -1  -1.000000  -1.000000  69.477862  0.000000  54876.000000  0.000000
A  698  189431.390119  0.853565  N  -1  -1.000000  -1.000000  42450.973542  0.000000  0.000000  0.000000
A  708  195232.791577  0.867957  N  -1  -1.000000  -1.000000  38455.996490  0.000000  0.000000  136.351282
C  716  321645.268229  1.450952  N  -1  -1.000000  -1.000000  0.000000  59570.833333  0.000000  511.317306
T  729  237932.986290  0.983231  N  -1  -1.000000  -1.000000  208.433585  0.000000  856.800000  46836.665210
G  741  381153.600000  1.602375  N  -1  -1.000000  -1.000000  0.000000  0.000000  65280.000000  0.000000
G  752  257080.800000  1.059928  N  -1  -1.000000  -1.000000  0.000000  0.000000  56467.200000  0.000000
C  762  141815.815104  0.558918  N  -1  -1.000000  -1.000000  0.000000  32093.786458  0.000000  374.966024
C  775  321272.950521  1.244759  T  776  32042.551162  0.118621  0.000000  59570.833333  0.000000  4567.767932
G  788  253816.800000  0.939623  T  788  45268.625472  0.175698  0.000000  0.000000  49041.600000  4670.031393
A  798  183352.077214  0.711633  N  -1  -1.000000  -1.000000  36128.488121  0.000000  0.000000  238.614743
T  807  177461.192927  0.714781  N  -1  -1.000000  -1.000000  0.000000  0.000000  0.000000  34633.225512
C  818  185376.986979  0.750282  N  -1  -1.000000  -1.000000  0.000000  39502.908854  0.000000  0.000000
G  832  245575.200000  0.997905  N  -1  -1.000000  -1.000000  0.000000  0.000000  48225.600000  0.000000
A  842  221460.684395  0.928619  N  -1  -1.000000  -1.000000  43632.097192  0.000000  0.000000  0.000000
T  851  163519.274389  0.690431  N  -1  -1.000000  -1.000000  0.000000  0.000000  122.400000  36985.285118
T  863  126329.462348  0.587379  N  -1  -1.000000  -1.000000  208.433585  0.000000  1020.000000  27883.837075
G  875  428359.200000  2.120611  N  -1  -1.000000  -1.000000  0.000000  0.000000  65280.000000  0.000000
C  883  203620.554688  0.882803  N  -1  -1.000000  -1.000000  0.000000  38981.664062  856.800000  0.000000
G  898  185517.600000  0.847549  N  -1  -1.000000  -1.000000  0.000000  0.000000  39412.800000  0.000000
C  906  324065.333333  1.528198  N  -1  -1.000000  -1.000000  0.000000  59570.833333  652.800000  34.087820
T  920  299768.292470  1.325654  N  -1  -1.000000  -1.000000  0.000000  74.463542  1754.400000  54540.512617
T  931  143441.548182  0.601787  N  -1  -1.000000  -1.000000  0.000000  0.000000  40.800000  31019.916551
C  941  130236.734375  0.556173  N  -1  -1.000000  -1.000000  0.000000  25019.750000  0.000000  0.000000
T  953  277645.297040  1.247105  N  -1  -1.000000  -1.000000  0.000000  0.000000  244.800000  54540.512617
T  964  219764.178025  0.962821  N  -1  -1.000000  -1.000000  868.473272  0.000000  530.400000  42609.775482
G  976  345780.000000  1.478483  N  -1  -1.000000  -1.000000  243.172516  1526.502604  65280.000000  0.000000
A  986  239594.406317  0.936575  N  -1  -1.000000  -1.000000  45299.565875  1749.893229  0.000000  0.000000
A  996  190751.469492  0.805051  N  -1  -1.000000  -1.000000  40644.549136  0.000000  0.000000  0.000000
C  1005  339255.895833  1.439620  N  -1  -1.000000  -1.000000  0.000000  59570.833333  0.000000  647.668587
T  1018  257533.483012  1.025906  N  -1  -1.000000  -1.000000  0.000000  0.000000  204.000000  54540.512617
C  1029  158272.257813  0.647656  N  -1  -1.000000  -1.000000  0.000000  36003.122396  0.000000  0.000000
C  1040  284934.742187  1.237622  N  -1  -1.000000  -1.000000  0.000000  56033.815104  0.000000  0.000000
A  1049  244944.201674  1.002322  N  -1  -1.000000  -1.000000  48356.591793  223.390625  0.000000  0.000000
T  1059  359353.802503  1.404562  N  -1  -1.000000  -1.000000  0.000000  0.000000  0.000000  54540.512617
C  1071  144682.661458  0.548002  N  -1  -1.000000  -1.000000  0.000000  33024.580729  0.000000  0.000000
C  1083  341452.570312  1.331146  N  -1  -1.000000  -1.000000  0.000000  59570.833333  0.000000  136.351282
T  1094  265066.891317  1.035104  N  -1  -1.000000  -1.000000  0.000000  37.231771  408.000000  54540.512617
T  1106  231694.915160  0.895873  N  -1  -1.000000  -1.000000  69.477862  0.000000  530.400000  50211.359428
G  1118  311222.400000  1.184620  N  -1  -1.000000  -1.000000  0.000000  0.000000  59976.000000  0.000000
A  1129  231500.235421  0.890674  N  -1  -1.000000  -1.000000  44222.659017  0.000000  0.000000  0.000000
G  1139  174868.800000  0.679597  N  -1  -1.000000  -1.000000  0.000000  0.000000  33007.200000  0.000000
A  1151  373721.418467  1.443095  N  -1  -1.000000  -1.000000  55582.289417  0.000000  0.000000  0.000000
T  1161  224570.560699  0.838417  N  -1  -1.000000  -1.000000  0.000000  0.000000  0.000000  43359.707530
C  1172  194908.320312  0.733252  N  -1  -1.000000  -1.000000  0.000000  38237.028646  0.000000  0.000000
G  1186  217872.000000  0.873694  N  -1  -1.000000  -1.000000  0.000000  446.781250  42105.600000  0.000000
C  1193  139544.677083  0.543636  N  -1  -1.000000  -1.000000  0.000000  26993.033854  1672.800000  34.087820
T  1208  292337.147626  1.236113  N  -1  -1.000000  -1.000000  0.000000  0.000000  408.000000  54540.512617
G  1220  252021.600000  1.053496  N  -1  -1.000000  -1.000000  0.000000  0.000000  47899.200000  0.000000
A  1230  230180.156048  0.954088  N  -1  -1.000000  -1.000000  43527.880400  0.000000  0.000000  0.000000
A  1241  192523.154968  0.825739  N  -1  -1.000000  -1.000000  41617.239201  0.000000  0.000000  0.000000
G  1253  139209.600000  0.607227  N  -1  -1.000000  -1.000000  0.000000  0.000000  27540.000000  0.000000
A  1264  333354.780778  1.477055  N  -1  -1.000000  -1.000000  55582.289417  0.000000  0.000000  0.000000
G  1275  230479.200000  1.039824  N  -1  -1.000000  -1.000000  382.128240  0.000000  51938.400000  306.790383
G  1287  383071.200000  1.723659  N  -1  -1.000000  -1.000000  0.000000  297.854167  65280.000000  0.000000
T  1298  121216.289291  0.502848  N  -1  -1.000000  -1.000000  0.000000  37.231771  0.000000  23281.981323
C  1308  174542.541667  0.754310  N  -1  -1.000000  -1.000000  0.000000  32689.494792  0.000000  0.000000
G  1323  144391.200000  0.614709  N  -1  -1.000000  -1.000000  0.000000  0.000000  27499.200000  0.000000
A  1332  226671.524028  1.029862  N  -1  -1.000000  -1.000000  43944.747570  0.000000  0.000000  0.000000
G  1344  341740.800000  1.570760  N  -1  -1.000000  -1.000000  868.473272  0.000000  65280.000000  0.000000
G  1356  372381.600000  1.628111  N  -1  -1.000000  -1.000000  451.606102  0.000000  65280.000000  0.000000
G  1368  330276.000000  1.338744  N  -1  -1.000000  -1.000000  34.738931  0.000000  65280.000000  0.000000
A  1379  284824.494330  1.071524  N  -1  -1.000000  -1.000000  55408.594762  74.463542  0.000000  34.087820
T  1390  215639.551758  0.826333  N  -1  -1.000000  -1.000000  0.000000  148.927083  0.000000  41382.613948
T  1403  170098.223723  0.655546  N  -1  -1.000000  -1.000000  0.000000  0.000000  0.000000  33712.854361
A  1410  206800.855562  0.868261  N  -1  -1.000000  -1.000000  46654.384179  37.231771  0.000000  784.019869
T  1423  306347.241804  1.241596  N  -1  -1.000000  -1.000000  0.000000  148.927083  0.000000  54540.512617
C  1434  129417.635417  0.497919  N  -1  -1.000000  -1.000000  0.000000  29226.940104  0.000000  0.000000
C  1446  310401.273437  1.201151  N  -1  -1.000000  -1.000000  0.000000  59124.052083  0.000000  0.000000
G  1461  215342.400000  0.807152  N  -1  -1.000000  -1.000000  0.000000  372.317708  40963.200000  0.000000
T  1471  103524.710511  0.407332  N  -1  -1.000000  -1.000000  0.000000  0.000000  0.000000  20179.989668
T  1484  144396.007153  0.635358  N  -1  -1.000000  -1.000000  104.216793  0.000000  285.600000  27986.100536
G  1496  266138.400000  1.275347  N  -1  -1.000000  -1.000000  69.477862  0.000000  51122.400000  0.000000
A  1506  208364.107451  1.007512  N  -1  -1.000000  -1.000000  40436.115551  0.000000  0.000000  0.000000
G  1518  205632.000000  0.997811  N  -1  -1.000000  -1.000000  0.000000  0.000000  40024.800000  238.614743
A  1529  326094.344222  1.555523  N  -1  -1.000000  -1.000000  55582.289417  0.000000  0.000000  34.087820
T  1540  199311.485794  0.899559  N  -1  -1.000000  -1.000000  0.000000  0.000000  0.000000  37871.568448
T  1553  166655.353864  0.790352  N  -1  -1.000000  -1.000000  0.000000  0.000000  0.000000  32860.658852
C  1562  144868.820312  0.675108  N  -1  -1.000000  -1.000000  0.000000  28556.768229  0.000000  0.000000
C  1573  247442.348958  1.249502  N  -1  -1.000000  -1.000000  0.000000  52310.638021  0.000000  0.000000
C  1585  201088.794271  0.999235  N  -1  -1.000000  -1.000000  0.000000  39130.591146  0.000000  0.000000
G  1600  176256.000000  0.835340  N  -1  -1.000000  -1.000000  0.000000  0.000000  34149.600000  0.000000
A  1609  238343.804806  1.112793  N  -1  -1.000000  -1.000000  45125.871220  0.000000  0.000000  0.000000
G  1621  188128.800000  0.889895  N  -1  -1.000000  -1.000000  34.738931  0.000000  32884.800000  238.614743
A  1633  311816.643629  1.489222  N  -1  -1.000000  -1.000000  55582.289417  0.000000  0.000000  0.000000
T  1644  200845.437711  0.912931  N  -1  -1.000000  -1.000000  0.000000  0.000000  0.000000  39405.520366
T  1656  174597.816014  0.841534  N  -1  -1.000000  -1.000000  0.000000  0.000000  81.600000  33440.151798
C  1665  141071.179688  0.688137  N  -1  -1.000000  -1.000000  0.000000  27253.656250  0.000000  0.000000
C  1677  319374.130208  1.577577  N  -1  -1.000000  -1.000000  69.477862  59570.833333  0.000000  0.000000
A  1686  268462.457883  1.220858  N  -1  -1.000000  -1.000000  44882.698704  0.000000  0.000000  0.000000
G  1700  143452.800000  0.646188  N  -1  -1.000000  -1.000000  590.561825  0.000000  27458.400000  0.000000
A  1712  356039.302646  1.646539  N  -1  -1.000000  -1.000000  55582.289417  0.000000  40.800000  0.000000
T  1723  189357.842241  0.808485  N  -1  -1.000000  -1.000000  0.000000  0.000000  0.000000  36269.440890
C  1733  124503.041667  0.542935  N  -1  -1.000000  -1.000000  69.477862  26695.179688  0.000000  0.000000
C  1746  347409.653646  1.558226  N  -1  -1.000000  -1.000000  0.000000  59570.833333  0.000000  818.107689
T  1759  305972.275780  1.350803  N  -1  -1.000000  -1.000000  0.000000  0.000000  897.600000  54540.512617
C  1770  130273.966146  0.549623  N  -1  -1.000000  -1.000000  0.000000  25094.213542  0.000000  68.175641
T  1784  318482.505861  1.369277  N  -1  -1.000000  -1.000000  0.000000  0.000000  816.000000  54540.512617
C  1794  141220.106771  0.564129  N  -1  -1.000000  -1.000000  0.000000  27812.132812  0.000000  0.000000
C  1806  255856.729167  1.100377  N  -1  -1.000000  -1.000000  0.000000  49257.632812  0.000000  579.492947
T  1819  300927.278363  1.301269  N  -1  -1.000000  -1.000000  0.000000  0.000000  856.800000  54540.512617
C  1829  147214.421875  0.596000  N  -1  -1.000000  -1.000000  208.433585  27774.901042  0.000000  0.000000
A  1840  236398.424676  1.045447  N  -1  -1.000000  -1.000000  45091.132289  0.000000  0.000000  0.000000
A  1851  199158.290767  0.862808  N  -1  -1.000000  -1.000000  37969.651458  0.000000  0.000000  0.000000
G  1863  292576.800000  1.227811  N  -1  -1.000000  -1.000000  0.000000  0.000000  50959.200000  0.000000
C  1873  273430.125000  1.174487  N  -1  -1.000000  -1.000000  0.000000  53576.518229  163.200000  0.000000
C  1886  255745.033854  1.114096  N  -1  -1.000000  -1.000000  0.000000  48736.388021  285.600000  0.000000
C  1898  239139.664062  0.987768  N  -1  -1.000000  -1.000000  0.000000  46130.164062  244.800000  68.175641
T  1912  325129.630836  1.388454  N  -1  -1.000000  -1.000000  0.000000  0.000000  1713.600000  54540.512617
G  1924  344392.800000  1.363621  N  -1  -1.000000  -1.000000  0.000000  0.000000  65280.000000  0.000000
G  1936  222972.000000  0.852955  N  -1  -1.000000  -1.000000  0.000000  0.000000  42840.000000  0.000000
C  1945  164154.877604  0.647258  N  -1  -1.000000  -1.000000  69.477862  30939.601562  81.600000  0.000000
A  1958  160632.816415  0.629168  N  -1  -1.000000  -1.000000  30361.825594  0.000000  408.000000  0.000000
G  1971  176827.200000  0.713781  N  -1  -1.000000  -1.000000  138.955724  0.000000  30518.400000  0.000000
A  1983  305007.813175  1.242394  N  -1  -1.000000  -1.000000  55582.289417  0.000000  122.400000  0.000000
T  1994  177870.246771  0.720872  N  -1  -1.000000  -1.000000  0.000000  0.000000  122.400000  33576.503080
T  2007  159701.438506  0.673314  N  -1  -1.000000  -1.000000  0.000000  0.000000  285.600000  27202.080668
C  2017  159091.356771  0.699048  N  -1  -1.000000  -1.000000  0.000000  31311.919271  0.000000  0.000000
C  2029  282216.822917  1.285269  N  -1  -1.000000  -1.000000  0.000000  53799.908854  0.000000  170.439102
T  2043  280610.937413  1.303429  N  -1  -1.000000  -1.000000  0.000000  0.000000  652.800000  53688.317107
C  2053  147586.739583  0.706466  N  -1  -1.000000  -1.000000  0.000000  27998.291667  0.000000  0.000000
A  2065  259326.119060  1.287809  N  -1  -1.000000  -1.000000  48877.675756  111.695312  0.000000  136.351282
T  2077  317425.783429  1.505193  N  -1  -1.000000  -1.000000  0.000000  0.000000  367.200000  54540.512617
C  2087  131279.223958  0.579429  N  -1  -1.000000  -1.000000  0.000000  24870.822917  0.000000  0.000000
C  2100  301242.257812  1.356876  N  -1  -1.000000  -1.000000  0.000000  57411.390625  0.000000  0.000000
C  2112  191669.156250  0.864796  N  -1  -1.000000  -1.000000  69.477862  37120.075521  0.000000  0.000000
A  2124  260646.198434  1.168739  N  -1  -1.000000  -1.000000  45820.649838  521.244792  0.000000  68.175641
T  2135  347457.153189  1.490532  N  -1  -1.000000  -1.000000  0.000000  0.000000  408.000000  54540.512617
A  2147  211594.828024  0.839842  N  -1  -1.000000  -1.000000  40297.159827  0.000000  0.000000  0.000000
C  2156  347819.203125  1.420344  N  -1  -1.000000  -1.000000  0.000000  59570.833333  0.000000  136.351282
A  2169  200165.719762  0.795556  N  -1  -1.000000  -1.000000  37761.217873  0.000000  0.000000  0.000000
A  2181  201277.365551  0.783599  N  -1  -1.000000  -1.000000  39081.297246  0.000000  0.000000  0.000000
C  2191  261813.812500  1.042843  N  -1  -1.000000  -1.000000  0.000000  45906.773437  0.000000  0.000000
C  2205  337766.625000  1.375851  N  -1  -1.000000  -1.000000  0.000000  58081.562500  81.600000  0.000000
G  2220  195676.800000  0.735226  N  -1  -1.000000  -1.000000  69.477862  0.000000  37087.200000  0.000000
A  2232  252169.899298  0.986624  N  -1  -1.000000  -1.000000  43875.269708  0.000000  0.000000  0.000000
T  2243  196379.933241  0.750577  N  -1  -1.000000  -1.000000  0.000000  0.000000  244.800000  34087.820385
T  2256  170950.419233  0.669837  N  -1  -1.000000  -1.000000  0.000000  0.000000  897.600000  32451.605007
A  2266  201312.104482  0.847411  N  -1  -1.000000  -1.000000  39532.903348  0.000000  204.000000  0.000000
T  2278  339105.637195  1.433649  N  -1  -1.000000  -1.000000  0.000000  0.000000  1876.800000  54540.512617
G  2292  297595.200000  1.262806  N  -1  -1.000000  -1.000000  0.000000  0.000000  51856.800000  0.000000
G  2304  377032.800000  1.536371  N  -1  -1.000000  -1.000000  0.000000  0.000000  62464.800000  0.000000
C  2314  121934.049479  0.463662  N  -1  -1.000000  -1.000000  0.000000  27104.729167  40.800000  0.000000
C  2328  362674.679688  1.456570  N  -1  -1.000000  -1.000000  0.000000  59570.833333  40.800000  0.000000
A  2339  234418.305616  0.932143  N  -1  -1.000000  -1.000000  38872.863661  0.000000  0.000000  0.000000
C  2349  364126.718750  1.425950  N  -1  -1.000000  -1.000000  0.000000  55065.789062  0.000000  102.263461
C  2364  312672.411458  1.173022  N  -1  -1.000000  -1.000000  0.000000  53837.140625  0.000000  0.000000
G  2378  245656.800000  0.883079  N  -1  -1.000000  -1.000000  208.433585  0.000000  40840.800000  0.000000
C  2388  138986.200521  0.486556  N  -1  -1.000000  -1.000000  208.433585  24088.955729  0.000000  0.000000
A  2401  226046.223272  0.808983  N  -1  -1.000000  -1.000000  38733.907937  0.000000  0.000000  0.000000
A  2413  150489.048596  0.561287  N  -1  -1.000000  -1.000000  28937.529428  0.000000  0.000000  0.000000
A  2425  241991.392549  0.954964  N  -1  -1.000000  -1.000000  39498.164417  0.000000  0.000000  0.000000
C  2435  367403.114583  1.531487  N  -1  -1.000000  -1.000000  69.477862  59570.833333  0.000000  0.000000
A  2448  237475.331533  0.898009  N  -1  -1.000000  -1.000000  41408.805616  74.463542  0.000000  0.000000
T  2460  304676.938605  1.209388  N  -1  -1.000000  -1.000000  0.000000  0.000000  1346.400000  52290.716471
G  2473  353695.200000  1.365869  N  -1  -1.000000  -1.000000  0.000000  0.000000  57976.800000  0.000000
T  2485  170268.662825  0.660188  N  -1  -1.000000  -1.000000  0.000000  0.000000  530.400000  32281.165905
T  2498  139248.746275  0.571467  N  -1  -1.000000  -1.000000  0.000000  0.000000  775.200000  26929.378105
T  2511  152611.171866  0.654905  N  -1  -1.000000  -1.000000  0.000000  0.000000  163.200000  25497.689648
C  2523  144682.661458  0.617272  N  -1  -1.000000  -1.000000  0.000000  24647.432292  0.000000  0.000000
T  2536  311562.678323  1.377047  N  -1  -1.000000  -1.000000  0.000000  0.000000  1428.000000  51711.223525
G  2550  295840.800000  1.220659  N  -1  -1.000000  -1.000000  0.000000  0.000000  55406.400000  0.000000
C  2559  167840.822917  0.677470  N  -1  -1.000000  -1.000000  0.000000  28109.986979  612.000000  0.000000
G  2575  196737.600000  0.863679  N  -1  -1.000000  -1.000000  0.000000  0.000000  33578.400000  0.000000
T  2586  121182.201470  0.541677  N  -1  -1.000000  -1.000000  0.000000  0.000000  448.800000  22668.400556
T  2600  131033.581562  0.638046  N  -1  -1.000000  -1.000000  555.822894  0.000000  571.200000  25293.162726
G  2612  251940.000000  1.375963  N  -1  -1.000000  -1.000000  1389.557235  0.000000  42064.800000  0.000000
A  2624  244388.378780  1.277727  N  -1  -1.000000  -1.000000  42312.017819  0.000000  0.000000  0.000000
T  2635  219627.826743  1.088441  N  -1  -1.000000  -1.000000  590.561825  0.000000  204.000000  41553.053050
A  2645  161397.072894  0.774147  N  -1  -1.000000  -1.000000  29180.701944  0.000000  0.000000  0.000000
A  2657  220244.821814  1.048011  N  -1  -1.000000  -1.000000  36441.138499  0.000000  0.000000  0.000000
T  2671  209708.271011  1.043204  N  -1  -1.000000  -1.000000  1146.384719  0.000000  0.000000  40019.101133
T  2684  153974.684681  0.800242  N  -1  -1.000000  -1.000000  937.951134  0.000000  0.000000  25702.216571
T  2697  110921.767534  0.580671  N  -1  -1.000000  -1.000000  1320.079374  0.000000  0.000000  20964.009537
C  2708  157564.854167  0.863644  N  -1  -1.000000  -1.000000  1424.296166  25764.385417  0.000000  0.000000
T  2722  307097.173853  1.650349  N  -1  -1.000000  -1.000000  382.128240  0.000000  40.800000  53176.999801
T  2734  241478.119611  1.185538  N  -1  -1.000000  -1.000000  416.867171  0.000000  652.800000  45064.098550
T  2747  205413.205643  1.013684  N  -1  -1.000000  -1.000000  1250.601512  0.000000  448.800000  39200.993443
T  2759  158031.135307  0.795154  A  2764  28833.312635  0.149719  1528.512959  0.000000  1387.200000  26247.621697
G  2773  345412.800000  1.793578  N  -1  -1.000000  -1.000000  2119.074784  0.000000  58629.600000  0.000000
C  2782  173648.979167  0.823041  N  -1  -1.000000  -1.000000  2119.074784  32689.494792  367.200000  0.000000
T  2797  289576.034174  1.403494  N  -1  -1.000000  -1.000000  486.345032  111.695312  1672.800000  54540.512617
C  2808  193344.585937  0.902165  N  -1  -1.000000  -1.000000  625.300756  32950.117188  0.000000  0.000000
T  2821  345207.357044  1.581714  N  -1  -1.000000  -1.000000  0.000000  0.000000  693.600000  54540.512617
T  2834  220070.968409  0.910598  N  -1  -1.000000  -1.000000  0.000000  0.000000  0.000000  37905.656269
T  2846  265271.418240  1.069953  N  -1  -1.000000  -1.000000  243.172516  0.000000  0.000000  44484.605603
C  2858  172569.257812  0.707990  N  -1  -1.000000  -1.000000  347.389309  29040.781250  0.000000  0.000000
T  2871  287633.028412  1.214387  N  -1  -1.000000  -1.000000  104.216793  0.000000  81.600000  54165.546592
C  2882  152240.710938  0.621197  N  -1  -1.000000  -1.000000  764.256479  25503.763021  0.000000  0.000000
G  2896  200940.000000  0.821849  N  -1  -1.000000  -1.000000  138.955724  0.000000  33252.000000  1227.161534
T  2907  124727.334790  0.542174  N  -1  -1.000000  -1.000000  0.000000  0.000000  204.000000  23316.069144
T  2920  158406.101331  0.703533  N  -1  -1.000000  -1.000000  0.000000  0.000000  652.800000  29417.788993
T  2932  123500.173257  0.582435  N  -1  -1.000000  -1.000000  34.738931  0.000000  1060.800000  23418.332605
G  2946  334478.400000  1.631151  N  -1  -1.000000  -1.000000  694.778618  0.000000  55814.400000  0.000000
G  2959  235538.400000  1.154692  N  -1  -1.000000  -1.000000  937.951134  0.000000  44676.000000  0.000000
G  2971  234232.800000  1.139650  N  -1  -1.000000  -1.000000  937.951134  0.000000  43207.200000  0.000000
G  2984  380582.400000  1.880101  N  -1  -1.000000  -1.000000  903.212203  0.000000  65280.000000  0.000000
A  2997  334223.254050  1.497229  N  -1  -1.000000  -1.000000  48669.242171  0.000000  285.600000  0.000000
T  3009  216048.605603  0.948052  N  -1  -1.000000  -1.000000  0.000000  0.000000  244.800000  36371.704351
T  3022  150327.287900  0.641690  N  -1  -1.000000  -1.000000  0.000000  0.000000  0.000000  24747.757600
T  3035  110444.538049  0.481856  N  -1  -1.000000  -1.000000  0.000000  74.463542  0.000000  20929.921717
T  3047  196073.142857  0.860807  N  -1  -1.000000  -1.000000  0.000000  0.000000  0.000000  32042.551162
A  3058  240636.574244  1.039265  N  -1  -1.000000  -1.000000  39359.208693  0.000000  0.000000  0.000000
G  3071  163159.200000  0.670723  N  -1  -1.000000  -1.000000  382.128240  0.000000  30681.600000  0.000000
T  3084  99468.259885  0.439879  N  -1  -1.000000  -1.000000  312.650378  0.000000  0.000000  18952.828134
T  3097  121659.430956  0.572462  N  -1  -1.000000  -1.000000  0.000000  37.231771  0.000000  22975.190940
T  3109  119886.864296  0.595675  N  -1  -1.000000  -1.000000  34.738931  0.000000  0.000000  22634.312736
A  3119  203222.745680  1.159995  N  -1  -1.000000  -1.000000  36892.744600  0.000000  0.000000  0.000000
A  3131  193391.628240  1.193093  N  -1  -1.000000  -1.000000  36614.833153  37.231771  0.000000  0.000000
T  3143  179267.847407  1.121637  N  -1  -1.000000  -1.000000  486.345032  74.463542  0.000000  29042.822968
T  3157  151452.185973  0.930748  N  -1  -1.000000  -1.000000  0.000000  0.000000  326.400000  28463.330022
A  3167  198081.383909  1.187383  N  -1  -1.000000  -1.000000  32411.422516  0.000000  0.000000  0.000000
G  3181  177480.000000  1.062611  N  -1  -1.000000  -1.000000  972.690065  0.000000  26479.200000  0.000000
T  3195  97695.693225  0.607912  N  -1  -1.000000  -1.000000  347.389309  0.000000  856.800000  16668.944168
G  3208  368301.600000  2.389077  N  -1  -1.000000  -1.000000  625.300756  0.000000  55080.000000  0.000000
T  3220  82219.822770  0.454143  N  -1  -1.000000  -1.000000  382.128240  0.000000  693.600000  15782.660838
G  3233  275155.200000  1.553672  N  -1  -1.000000  -1.000000  1215.862581  0.000000  45981.600000  0.000000
G  3246  234844.800000  1.219170  N  -1  -1.000000  -1.000000  1007.428996  0.000000  39168.000000  0.000000
T  3258  78436.074707  0.400615  N  -1  -1.000000  -1.000000  243.172516  0.000000  326.400000  13226.074310
A  3269  111650.923866  0.605832  N  -1  -1.000000  -1.000000  20218.057775  0.000000  0.000000  0.000000
A  3281  168414.336933  0.948643  N  -1  -1.000000  -1.000000  27096.366091  0.000000  0.000000  0.000000
C  3292  257346.000000  1.435858  N  -1  -1.000000  -1.000000  903.212203  43077.158854  0.000000  0.000000
T  3308  226990.795947  1.225954  N  -1  -1.000000  -1.000000  0.000000  372.317708  81.600000  38894.203060
T  3320  123227.470693  0.648206  N  -1  -1.000000  -1.000000  0.000000  148.927083  0.000000  23997.825551
T  3333  160110.492350  0.831058  N  -1  -1.000000  -1.000000  0.000000  0.000000  0.000000  27406.607590
T  3346  120159.566859  0.699254  N  -1  -1.000000  -1.000000  243.172516  0.000000  0.000000  20350.428770
C  3357  137124.611979  0.780743  N  -1  -1.000000  -1.000000  521.083963  20738.096354  0.000000  0.000000
T  3370  264998.715677  1.637508  N  -1  -1.000000  -1.000000  0.000000  148.927083  326.400000  44075.551758
C  3381  121375.572917  0.736297  N  -1  -1.000000  -1.000000  555.822894  20216.851562  0.000000  0.000000
T  3395  280610.937413  1.659047  N  -1  -1.000000  -1.000000  0.000000  0.000000  856.800000  47552.509438
G  3408  272870.400000  1.466762  N  -1  -1.000000  -1.000000  347.389309  0.000000  45410.400000  0.000000
T  3419  85321.814425  0.434249  N  -1  -1.000000  -1.000000  0.000000  0.000000  122.400000  16089.451222
T  3433  128033.853368  0.714160  N  -1  -1.000000  -1.000000  0.000000  0.000000  530.400000  19634.584542
A  3443  135169.180076  0.798008  N  -1  -1.000000  -1.000000  22198.176836  0.000000  0.000000  0.000000
T  3455  242296.227300  1.420446  N  -1  -1.000000  -1.000000  34.738931  0.000000  856.800000  37087.548579
G  3469  240067.200000  1.342687  N  -1  -1.000000  -1.000000  243.172516  0.000000  36067.200000  0.000000
T  3481  83856.038148  0.439527  N  -1  -1.000000  -1.000000  0.000000  0.000000  530.400000  15884.924300
G  3495  225828.000000  1.217664  N  -1  -1.000000  -1.000000  243.172516  0.000000  37658.400000  0.000000
T  3507  103967.852176  0.572690  N  -1  -1.000000  -1.000000  0.000000  0.000000  244.800000  17793.842241
A  3518  126310.752700  0.702499  N  -1  -1.000000  -1.000000  21433.920356  0.000000  0.000000  0.000000
T  3530  184142.405722  1.120278  N  -1  -1.000000  -1.000000  0.000000  74.463542  122.400000  34803.664614
T  3544  128238.380290  0.824688  N  -1  -1.000000  -1.000000  0.000000  0.000000  0.000000  21713.941586
A  3554  211073.744060  1.320936  N  -1  -1.000000  -1.000000  35642.143089  0.000000  0.000000  0.000000
T  3566  197402.567852  1.174351  N  -1  -1.000000  -1.000000  69.477862  372.317708  0.000000  32553.868468
T  3580  137067.125770  0.786304  N  -1  -1.000000  -1.000000  0.000000  148.927083  0.000000  22941.103119
A  3590  202944.834233  1.239014  N  -1  -1.000000  -1.000000  33488.329374  111.695312  0.000000  0.000000
C  3600  263079.692708  1.643394  N  -1  -1.000000  -1.000000  625.300756  49294.864583  0.000000  0.000000
T  3616  266805.370157  1.498860  N  -1  -1.000000  -1.000000  0.000000  223.390625  0.000000  40666.769720
A  3626  221356.467603  1.215555  N  -1  -1.000000  -1.000000  35885.315605  0.000000  0.000000  0.000000
T  3640  207867.528711  1.072355  N  -1  -1.000000  -1.000000  34.738931  74.463542  0.000000  34258.259487
T  3654  119102.844427  0.589624  N  -1  -1.000000  -1.000000  0.000000  0.000000  0.000000  19805.023644
A  3665  201972.144168  1.033138  N  -1  -1.000000  -1.000000  30396.564525  0.000000  0.000000  0.000000
G  3678  138434.400000  0.682389  N  -1  -1.000000  -1.000000  729.517549  0.000000  20808.000000  0.000000
T  3691  78776.952911  0.402738  N  -1  -1.000000  -1.000000  69.477862  0.000000  571.200000  13123.810848
G  3704  302205.600000  1.644739  N  -1  -1.000000  -1.000000  521.083963  0.000000  50143.200000  0.000000
T  3716  67050.742698  0.334828  N  -1  -1.000000  -1.000000  0.000000  0.000000  163.200000  12748.844824
T  3729  106933.492549  0.572863  N  -1  -1.000000  -1.000000  0.000000  74.463542  0.000000  17248.437115
A  3740  157054.706533  0.918177  N  -1  -1.000000  -1.000000  26575.282127  111.695312  0.000000  0.000000
T  3752  174052.410888  1.087315  N  -1  -1.000000  -1.000000  69.477862  223.390625  163.200000  32792.483211
C  3763  121561.731771  0.782527  N  -1  -1.000000  -1.000000  347.389309  19695.606771  0.000000  0.000000
T  3778  168939.237830  1.151483  N  -1  -1.000000  -1.000000  0.000000  186.158854  489.600000  27236.168488
G  3792  257488.800000  1.697376  N  -1  -1.000000  -1.000000  173.694654  37.231771  37944.000000  0.000000
T  3804  80754.046493  0.513540  N  -1  -1.000000  -1.000000  0.000000  0.000000  40.800000  13532.864693
T  3818  89753.231075  0.592502  N  -1  -1.000000  -1.000000  0.000000  0.000000  0.000000  14998.640970
T  3830  91628.061196  0.600527  N  -1  -1.000000  -1.000000  0.000000  0.000000  204.000000  14691.850586
G  3844  203224.800000  1.545181  N  -1  -1.000000  -1.000000  34.738931  0.000000  33700.800000  0.000000
T  3855  70084.558712  0.482879  N  -1  -1.000000  -1.000000  0.000000  0.000000  367.200000  11862.561494
G  3869  198043.200000  1.400052  N  -1  -1.000000  -1.000000  173.694654  74.463542  32762.400000  0.000000
T  3880  86446.712498  0.593919  N  -1  -1.000000  -1.000000  0.000000  111.695312  122.400000  14112.357640
C  3892  116498.210938  0.851642  N  -1  -1.000000  -1.000000  208.433585  17722.322917  0.000000  0.000000
A  3903  143332.828834  1.051706  N  -1  -1.000000  -1.000000  23761.428726  0.000000  0.000000  0.000000
A  3915  117695.497840  0.880128  N  -1  -1.000000  -1.000000  21746.570734  0.000000  0.000000  0.000000
A  3928  180190.834503  1.504774  N  -1  -1.000000  -1.000000  29771.263769  0.000000  0.000000  0.000000
A  3939  121412.563445  0.936177  N  -1  -1.000000  -1.000000  22232.915767  0.000000  0.000000  0.000000
A  3951  134752.312905  1.014276  N  -1  -1.000000  -1.000000  21711.831803  0.000000  0.000000  0.000000
T  3964  151622.625075  1.105378  N  -1  -1.000000  -1.000000  0.000000  37.231771  0.000000  25634.040930
A  3974  126901.314525  0.961316  N  -1  -1.000000  -1.000000  20565.447084  0.000000  0.000000  0.000000
T  3987  189221.490960  1.374261  N  -1  -1.000000  -1.000000  0.000000  148.927083  0.000000  28429.242201
C  3999  100637.476562  0.735614  N  -1  -1.000000  -1.000000  0.000000  16642.601562  0.000000  0.000000
G  4015  116647.200000  0.843884  N  -1  -1.000000  -1.000000  0.000000  0.000000  16075.200000  0.000000
T  4027  60608.144645  0.438422  N  -1  -1.000000  -1.000000  0.000000  0.000000  326.400000  9203.711504
G  4040  212608.800000  1.635843  N  -1  -1.000000  -1.000000  0.000000  0.000000  31008.000000  0.000000
T  4053  82628.876614  0.592490  N  -1  -1.000000  -1.000000  0.000000  0.000000  693.600000  13771.479436
G  4066  212037.600000  1.634780  N  -1  -1.000000  -1.000000  0.000000  0.000000  35169.600000  0.000000
G  4078  184987.200000  1.333082  N  -1  -1.000000  -1.000000  0.000000  0.000000  29906.400000  0.000000
T  4091  68311.992052  0.475081  N  -1  -1.000000  -1.000000  0.000000  37.231771  40.800000  10533.136499
C  4102  114264.304687  0.843534  N  -1  -1.000000  -1.000000  0.000000  19137.130208  0.000000  0.000000
C  4115  225550.067708  1.680760  N  -1  -1.000000  -1.000000  0.000000  32875.653646  0.000000  0.000000
G  4130  110282.400000  0.800144  N  -1  -1.000000  -1.000000  0.000000  37.231771  17952.000000  0.000000
C  4139  105030.825521  0.756746  N  -1  -1.000000  -1.000000  34.738931  15786.270833  856.800000  0.000000
A  4153  128290.871760  0.932136  N  -1  -1.000000  -1.000000  21225.486771  0.000000  0.000000  0.000000
A  4165  78475.244870  0.543460  N  -1  -1.000000  -1.000000  14903.001350  0.000000  0.000000  0.000000
T  4177  143032.494337  1.091968  N  -1  -1.000000  -1.000000  69.477862  186.158854  204.000000  21577.590304
G  4189  237945.600000  1.736496  N  -1  -1.000000  -1.000000  69.477862  0.000000  38556.000000  0.000000
C  4200  162851.765625  1.166417  N  -1  -1.000000  -1.000000  0.000000  27514.278646  0.000000  0.000000
A  4213  113526.826134  0.826229  N  -1  -1.000000  -1.000000  18897.978402  0.000000  0.000000  34.087820
T  4225  181892.609577  1.281610  N  -1  -1.000000  -1.000000  0.000000  148.927083  0.000000  26656.675541
T  4239  107853.863700  0.725371  N  -1  -1.000000  -1.000000  0.000000  0.000000  163.200000  17452.964037
G  4252  197961.600000  1.445838  N  -1  -1.000000  -1.000000  0.000000  0.000000  32966.400000  0.000000
G  4265  107548.800000  0.738222  N  -1  -1.000000  -1.000000  0.000000  0.000000  20114.400000  0.000000
G  4278  156590.400000  1.072993  N  -1  -1.000000  -1.000000  0.000000  0.000000  25744.800000  0.000000
T  4291  93946.032982  0.631494  N  -1  -1.000000  -1.000000  0.000000  148.927083  122.400000  15816.748659
T  4304  106081.297040  0.705727  N  -1  -1.000000  -1.000000  0.000000  74.463542  0.000000  17487.051858
C  4314  94345.307292  0.643469  N  -1  -1.000000  -1.000000  0.000000  17275.541667  0.000000  34.087820
C  4327  179866.684896  1.359949  N  -1  -1.000000  -1.000000  0.000000  29748.184896  0.000000  34.087820
T  4340  203811.078085  1.521417  N  -1  -1.000000  -1.000000  0.000000  186.158854  0.000000  30815.389628
G  4353  198206.400000  1.386158  N  -1  -1.000000  -1.000000  0.000000  0.000000  30355.200000  0.000000
A  4365  149134.230292  1.031206  N  -1  -1.000000  -1.000000  25081.508099  0.000000  0.000000  0.000000
G  4376  103183.200000  0.693672  N  -1  -1.000000  -1.000000  0.000000  0.000000  17584.800000  0.000000
A  4390  220314.299676  1.581907  N  -1  -1.000000  -1.000000  32341.944654  0.000000  0.000000  0.000000
G  4401  141943.200000  0.942844  N  -1  -1.000000  -1.000000  382.128240  0.000000  22888.800000  0.000000
A  4414  252343.593952  1.692636  N  -1  -1.000000  -1.000000  37483.306425  0.000000  0.000000  0.000000
G  4425  150715.200000  0.913852  N  -1  -1.000000  -1.000000  208.433585  0.000000  24398.400000  34.087820
A  4438  210934.788337  1.245288  N  -1  -1.000000  -1.000000  34843.147678  0.000000  0.000000  0.000000
T  4449  121284.464931  0.669912  N  -1  -1.000000  -1.000000  0.000000  74.463542  0.000000  17793.842241
G  4463  133701.600000  0.763193  N  -1  -1.000000  -1.000000  0.000000  0.000000  22440.000000  0.000000
A  4473  186374.364201  1.108210  N  -1  -1.000000  -1.000000  34391.541577  0.000000  0.000000  0.000000
A  4485  119362.966523  0.714779  N  -1  -1.000000  -1.000000  23136.127970  0.000000  0.000000  102.263461
T  4496  125715.881582  0.766487  N  -1  -1.000000  -1.000000  0.000000  148.927083  0.000000  20179.989668
G  4509  244473.600000  1.470350  N  -1  -1.000000  -1.000000  0.000000  0.000000  36883.200000  0.000000
T  4521  84503.706736  0.500956  N  -1  -1.000000  -1.000000  0.000000  37.231771  0.000000  12817.020465
G  4533  145003.200000  0.889912  N  -1  -1.000000  -1.000000  0.000000  0.000000  22317.600000  0.000000
A  4541  158340.046976  1.040294  N  -1  -1.000000  -1.000000  29840.741631  0.000000  1020.000000  0.000000
G  4550  65035.200000  0.425152  N  -1  -1.000000  -1.000000  0.000000  0.000000  15830.400000  68.175641
G  4560  297268.800000  2.148214  T  4566  76458.981125  0.490191  0.000000  1191.416667  55039.200000  545.405126
A  4576  36614.833153  0.234744  N  -1  -1.000000  -1.000000  6635.135799  4095.494792  0.000000  0.000000
G  4592  21256.800000  0.145327  A  4588  19627.495950  0.125835  2883.331263  893.562500  2529.600000  0.000000
A  4598  15424.085313  0.118869  N  -1  -1.000000  -1.000000  2362.247300  297.854167  3100.800000  0.000000
G  4618  137006.400000  1.147807  N  -1  -1.000000  -1.000000  0.000000  0.000000  9220.800000  0.000000
G  4627  15952.800000  0.132396  N  -1  -1.000000  -1.000000  0.000000  0.000000  8119.200000  238.614743
G  4639  43492.800000  0.445438  N  -1  -1.000000  -1.000000  0.000000  223.390625  5508.000000  2965.640374
T  4640  37871.568448  0.404872  T  4652  16873.471091  0.127726  0.000000  223.390625  5100.000000  3136.079475
C  4658  91515.692708  1.104911  N  -1  -1.000000  -1.000000  0.000000  7446.354167  0.000000  647.668587
G  4673  105835.200000  1.389937  N  -1  -1.000000  -1.000000  0.000000  1600.966146  9873.600000  0.000000
C  4679  34774.473958  0.433468  N  -1  -1.000000  -1.000000  0.000000  4877.361979  6201.600000  0.000000
A  4697  148752.102052  2.755972  N  -1  -1.000000  -1.000000  9101.599892  297.854167  0.000000  0.000000
N  4706  -1.000000  -1.000000  N  -1  -1.000000  -1.000000  5627.706803  0.000000  0.000000  0.000000
N  4718  -1.000000  -1.000000  N  -1  -1.000000  -1.000000  0.000000  0.000000  0.000000  0.000000
N  4730  -1.000000  -1.000000  N  -1  -1.000000  -1.000000  0.000000  0.000000  0.000000  0.000000
N  4742  -1.000000  -1.000000  N  -1  -1.000000  -1.000000  104.216793  0.000000  0.000000  0.000000
N  4754  -1.000000  -1.000000  N  -1  -1.000000  -1.000000  0.000000  0.000000  0.000000  0.000000
N  4764  -1.000000  -1.000000  N  -1  -1.000000  -1.000000  0.000000  0.000000  0.000000  0.000000
N  4776  -1.000000  -1.000000  N  -1  -1.000000  -1.000000  0.000000  0.000000  0.000000  0.000000
N  4789  -1.000000  -1.000000  N  -1  -1.000000  -1.000000  0.000000  0.000000  0.000000  0.000000
N  4800  -1.000000  -1.000000  N  -1  -1.000000  -1.000000  0.000000  0.000000  0.000000  0.000000
N  4811  -1.000000  -1.000000  N  -1  -1.000000  -1.000000  0.000000  0.000000  0.000000  0.000000
N  4822  -1.000000  -1.000000  N  -1  -1.000000  -1.000000  0.000000  0.000000  0.000000  0.000000
N  4833  -1.000000  -1.000000  N  -1  -1.000000  -1.000000  0.000000  0.000000  0.000000  0.000000
N  4844  -1.000000  -1.000000  N  -1  -1.000000  -1.000000  0.000000  0.000000  0.000000  0.000000
N  4855  -1.000000  -1.000000  N  -1  -1.000000  -1.000000  0.000000  0.000000  0.000000  0.000000
N  4866  -1.000000  -1.000000  N  -1  -1.000000  -1.000000  0.000000  0.000000  0.000000  0.000000
N  4877  -1.000000  -1.000000  N  -1  -1.000000  -1.000000  0.000000  0.000000  0.000000  0.000000
N  4888  -1.000000  -1.000000  N  -1  -1.000000  -1.000000  0.000000  0.000000  0.000000  0.000000
N  4899  -1.000000  -1.000000  N  -1  -1.000000  -1.000000  0.000000  0.000000  0.000000  0.000000
N  4910  -1.000000  -1.000000  N  -1  -1.000000  -1.000000  0.000000  0.000000  0.000000  0.000000
N  4921  -1.000000  -1.000000  N  -1  -1.000000  -1.000000  0.000000  0.000000  0.000000  0.000000
N  4932  -1.000000  -1.000000  N  -1  -1.000000  -1.000000  0.000000  0.000000  0.000000  0.000000
N  4943  -1.000000  -1.000000  N  -1  -1.000000  -1.000000  0.000000  0.000000  0.000000  0.000000
N  4954  -1.000000  -1.000000  N  -1  -1.000000  -1.000000  0.000000  0.000000  0.000000  0.000000
N  4965  -1.000000  -1.000000  N  -1  -1.000000  -1.000000  0.000000  0.000000  0.000000  0.000000
N  4976  -1.000000  -1.000000  N  -1  -1.000000  -1.000000  0.000000  0.000000  0.000000  0.000000
N  4987  -1.000000  -1.000000  N  -1  -1.000000  -1.000000  0.000000  0.000000  0.000000  0.000000
N  4998  -1.000000  -1.000000  N  -1  -1.000000  -1.000000  0.000000  0.000000  0.000000  0.000000
N  5009  -1.000000  -1.000000  N  -1  -1.000000  -1.000000  0.000000  0.000000  0.000000  0.000000
N  5020  -1.000000  -1.000000  N  -1  -1.000000  -1.000000  0.000000  0.000000  0.000000  0.000000
N  5031  -1.000000  -1.000000  N  -1  -1.000000  -1.000000  0.000000  0.000000  0.000000  0.000000
N  5042  -1.000000  -1.000000  N  -1  -1.000000  -1.000000  0.000000  0.000000  0.000000  0.000000
N  5053  -1.000000  -1.000000  N  -1  -1.000000  -1.000000  0.000000  0.000000  0.000000  0.000000
N  5064  -1.000000  -1.000000  N  -1  -1.000000  -1.000000  0.000000  0.000000  0.000000  0.000000
N  5075  -1.000000  -1.000000  N  -1  -1.000000  -1.000000  0.000000  0.000000  0.000000  0.000000
N  5086  -1.000000  -1.000000  N  -1  -1.000000  -1.000000  0.000000  0.000000  0.000000  0.000000
N  5097  -1.000000  -1.000000  N  -1  -1.000000  -1.000000  0.000000  0.000000  0.000000  0.000000
N  5108  -1.000000  -1.000000  N  -1  -1.000000  -1.000000  0.000000  0.000000  0.000000  0.000000
N  5119  -1.000000  -1.000000  N  -1  -1.000000  -1.000000  0.000000  0.000000  0.000000  0.000000
N  5130  -1.000000  -1.000000  N  -1  -1.000000  -1.000000  0.000000  0.000000  0.000000  0.000000
N  5141  -1.000000  -1.000000  N  -1  -1.000000  -1.000000  0.000000  0.000000  0.000000  0.000000
N  5152  -1.000000  -1.000000  N  -1  -1.000000  -1.000000  0.000000  0.000000  0.000000  0.000000
N  5163  -1.000000  -1.000000  N  -1  -1.000000  -1.000000  0.000000  0.000000  0.000000  0.000000
N  5174  -1.000000  -1.000000  N  -1  -1.000000  -1.000000  0.000000  0.000000  0.000000  0.000000
N  5185  -1.000000  -1.000000  N  -1  -1.000000  -1.000000  0.000000  0.000000  0.000000  0.000000
N  5196  -1.000000  -1.000000  N  -1  -1.000000  -1.000000  0.000000  0.000000  0.000000  0.000000
N  5207  -1.000000  -1.000000  N  -1  -1.000000  -1.000000  0.000000  0.000000  0.000000  0.000000
N  5218  -1.000000  -1.000000  N  -1  -1.000000  -1.000000  0.000000  0.000000  0.000000  0.000000
N  5229  -1.000000  -1.000000  N  -1  -1.000000  -1.000000  0.000000  0.000000  0.000000  0.000000
N  5240  -1.000000  -1.000000  N  -1  -1.000000  -1.000000  0.000000  0.000000  0.000000  0.000000
N  5251  -1.000000  -1.000000  N  -1  -1.000000  -1.000000  0.000000  0.000000  0.000000  0.000000
N  5262  -1.000000  -1.000000  N  -1  -1.000000  -1.000000  0.000000  0.000000  0.000000  0.000000
N  5273  -1.000000  -1.000000  N  -1  -1.000000  -1.000000  0.000000  0.000000  0.000000  0.000000
N  5284  -1.000000  -1.000000  N  -1  -1.000000  -1.000000  0.000000  0.000000  0.000000  0.000000
N  5295  -1.000000  -1.000000  N  -1  -1.000000  -1.000000  0.000000  0.000000  0.000000  0.000000
N  5306  -1.000000  -1.000000  N  -1  -1.000000  -1.000000  0.000000  0.000000  0.000000  0.000000
N  5317  -1.000000  -1.000000  N  -1  -1.000000  -1.000000  0.000000  0.000000  0.000000  0.000000
N  5328  -1.000000  -1.000000  N  -1  -1.000000  -1.000000  0.000000  0.000000  0.000000  0.000000
N  5339  -1.000000  -1.000000  N  -1  -1.000000  -1.000000  0.000000  0.000000  0.000000  0.000000
N  5350  -1.000000  -1.000000  N  -1  -1.000000  -1.000000  0.000000  0.000000  0.000000  0.000000
N  5361  -1.000000  -1.000000  N  -1  -1.000000  -1.000000  0.000000  0.000000  0.000000  0.000000
N  5372  -1.000000  -1.000000  N  -1  -1.000000  -1.000000  0.000000  0.000000  0.000000  0.000000
N  5383  -1.000000  -1.000000  N  -1  -1.000000  -1.000000  0.000000  0.000000  0.000000  0.000000
N  5394  -1.000000  -1.000000  N  -1  -1.000000  -1.000000  0.000000  0.000000  0.000000  0.000000
N  5405  -1.000000  -1.000000  N  -1  -1.000000  -1.000000  0.000000  0.000000  0.000000  0.000000
N  5416  -1.000000  -1.000000  N  -1  -1.000000  -1.000000  0.000000  0.000000  0.000000  0.000000
N  5427  -1.000000  -1.000000  N  -1  -1.000000  -1.000000  0.000000  0.000000  0.000000  0.000000
N  5438  -1.000000  -1.000000  N  -1  -1.000000  -1.000000  0.000000  0.000000  0.000000  0.000000
N  5449  -1.000000  -1.000000  N  -1  -1.000000  -1.000000  0.000000  0.000000  0.000000  0.000000
N  5460  -1.000000  -1.000000  N  -1  -1.000000  -1.000000  0.000000  0.000000  0.000000  0.000000
N  5471  -1.000000  -1.000000  N  -1  -1.000000  -1.000000  0.000000  0.000000  0.000000  0.000000
N  5482  -1.000000  -1.000000  N  -1  -1.000000  -1.000000  0.000000  0.000000  0.000000  0.000000
N  5493  -1.000000  -1.000000  N  -1  -1.000000  -1.000000  0.000000  0.000000  0.000000  0.000000
N  5504  -1.000000  -1.000000  N  -1  -1.000000  -1.000000  0.000000  0.000000  0.000000  0.000000
N  5515  -1.000000  -1.000000  N  -1  -1.000000  -1.000000  0.000000  0.000000  0.000000  0.000000
N  5526  -1.000000  -1.000000  N  -1  -1.000000  -1.000000  0.000000  0.000000  0.000000  0.000000
N  5537  -1.000000  -1.000000  N  -1  -1.000000  -1.000000  0.000000  0.000000  0.000000  0.000000
N  5548  -1.000000  -1.000000  N  -1  -1.000000  -1.000000  0.000000  0.000000  0.000000  0.000000
N  5559  -1.000000  -1.000000  N  -1  -1.000000  -1.000000  0.000000  0.000000  0.000000  0.000000
N  5569  -1.000000  -1.000000  N  -1  -1.000000  -1.000000  0.000000  0.000000  0.000000  0.000000
N  5581  -1.000000  -1.000000  N  -1  -1.000000  -1.000000  0.000000  0.000000  0.000000  0.000000
N  5593  -1.000000  -1.000000  N  -1  -1.000000  -1.000000  0.000000  0.000000  0.000000  0.000000
N  5605  -1.000000  -1.000000  N  -1  -1.000000  -1.000000  0.000000  0.000000  0.000000  0.000000
N  5617  -1.000000  -1.000000  N  -1  -1.000000  -1.000000  0.000000  0.000000  0.000000  0.000000
N  5629  -1.000000  -1.000000  N  -1  -1.000000  -1.000000  0.000000  0.000000  0.000000  0.000000
N  5641  -1.000000  -1.000000  N  -1  -1.000000  -1.000000  0.000000  0.000000  0.000000  0.000000
N  5653  -1.000000  -1.000000  N  -1  -1.000000  -1.000000  0.000000  0.000000  0.000000  0.000000
N  5665  -1.000000  -1.000000  N  -1  -1.000000  -1.000000  0.000000  0.000000  0.000000  0.000000
N  5677  -1.000000  -1.000000  N  -1  -1.000000  -1.000000  0.000000  0.000000  0.000000  0.000000
N  5689  -1.000000  -1.000000  N  -1  -1.000000  -1.000000  0.000000  0.000000  0.000000  0.000000
N  5701  -1.000000  -1.000000  N  -1  -1.000000  -1.000000  0.000000  0.000000  0.000000  0.000000
N  5713  -1.000000  -1.000000  N  -1  -1.000000  -1.000000  0.000000  0.000000  0.000000  0.000000
N  5725  -1.000000  -1.000000  N  -1  -1.000000  -1.000000  0.000000  0.000000  0.000000  0.000000
N  5737  -1.000000  -1.000000  N  -1  -1.000000  -1.000000  0.000000  0.000000  0.000000  0.000000
N  5749  -1.000000  -1.000000  N  -1  -1.000000  -1.000000  0.000000  0.000000  0.000000  0.000000
N  5761  -1.000000  -1.000000  N  -1  -1.000000  -1.000000  0.000000  0.000000  0.000000  0.000000
N  5779  -1.000000  -1.000000  N  -1  -1.000000  -1.000000  0.000000  0.000000  0.000000  0.000000
N  5796  -1.000000  -1.000000  N  -1  -1.000000  -1.000000  0.000000  0.000000  0.000000  0.000000
N  5813  -1.000000  -1.000000  N  -1  -1.000000  -1.000000  0.000000  0.000000  0.000000  0.000000
N  5830  -1.000000  -1.000000  N  -1  -1.000000  -1.000000  0.000000  0.000000  0.000000  0.000000
N  5847  -1.000000  -1.000000  N  -1  -1.000000  -1.000000  0.000000  0.000000  0.000000  0.000000
N  5864  -1.000000  -1.000000  N  -1  -1.000000  -1.000000  0.000000  0.000000  0.000000  0.000000
N  5881  -1.000000  -1.000000  N  -1  -1.000000  -1.000000  0.000000  0.000000  0.000000  0.000000
N  5898  -1.000000  -1.000000  N  -1  -1.000000  -1.000000  0.000000  0.000000  0.000000  0.000000
N  5915  -1.000000  -1.000000  N  -1  -1.000000  -1.000000  0.000000  0.000000  0.000000  0.000000
N  5932  -1.000000  -1.000000  N  -1  -1.000000  -1.000000  0.000000  0.000000  0.000000  0.000000
N  5949  -1.000000  -1.000000  N  -1  -1.000000  -1.000000  0.000000  0.000000  0.000000  0.000000
N  5966  -1.000000  -1.000000  N  -1  -1.000000  -1.000000  0.000000  0.000000  0.000000  0.000000
N  5983  -1.000000  -1.000000  N  -1  -1.000000  -1.000000  0.000000  0.000000  0.000000  0.000000
N  6000  -1.000000  -1.000000  N  -1  -1.000000  -1.000000  0.000000  0.000000  0.000000  0.000000
N  6017  -1.000000  -1.000000  N  -1  -1.000000  -1.000000  0.000000  0.000000  0.000000  0.000000
N  6034  -1.000000  -1.000000  N  -1  -1.000000  -1.000000  0.000000  0.000000  0.000000  0.000000
N  6051  -1.000000  -1.000000  N  -1  -1.000000  -1.000000  0.000000  0.000000  0.000000  0.000000
N  6068  -1.000000  -1.000000  N  -1  -1.000000  -1.000000  0.000000  0.000000  0.000000  0.000000
N  6085  -1.000000  -1.000000  N  -1  -1.000000  -1.000000  0.000000  0.000000  0.000000  0.000000
N  6102  -1.000000  -1.000000  N  -1  -1.000000  -1.000000  0.000000  0.000000  0.000000  0.000000
N  6119  -1.000000  -1.000000  N  -1  -1.000000  -1.000000  0.000000  0.000000  0.000000  0.000000
N  6136  -1.000000  -1.000000  N  -1  -1.000000  -1.000000  0.000000  0.000000  0.000000  0.000000
N  6153  -1.000000  -1.000000  N  -1  -1.000000  -1.000000  0.000000  0.000000  0.000000  0.000000
N  6170  -1.000000  -1.000000  N  -1  -1.000000  -1.000000  0.000000  0.000000  0.000000  0.000000
N  6187  -1.000000  -1.000000  N  -1  -1.000000  -1.000000  0.000000  0.000000  0.000000  0.000000
N  6204  -1.000000  -1.000000  N  -1  -1.000000  -1.000000  0.000000  0.000000  0.000000  0.000000
N  6221  -1.000000  -1.000000  N  -1  -1.000000  -1.000000  0.000000  0.000000  0.000000  0.000000
N  6238  -1.000000  -1.000000  N  -1  -1.000000  -1.000000  0.000000  0.000000  0.000000  0.000000
N  6255  -1.000000  -1.000000  N  -1  -1.000000  -1.000000  0.000000  0.000000  0.000000  0.000000
N  6272  -1.000000  -1.000000  N  -1  -1.000000  -1.000000  0.000000  0.000000  0.000000  0.000000
N  6289  -1.000000  -1.000000  N  -1  -1.000000  -1.000000  0.000000  0.000000  0.000000  0.000000
N  6306  -1.000000  -1.000000  N  -1  -1.000000  -1.000000  0.000000  0.000000  0.000000  0.000000
N  6323  -1.000000  -1.000000  N  -1  -1.000000  -1.000000  0.000000  0.000000  0.000000  0.000000
N  6340  -1.000000  -1.000000  N  -1  -1.000000  -1.000000  0.000000  0.000000  0.000000  0.000000
N  6357  -1.000000  -1.000000  N  -1  -1.000000  -1.000000  0.000000  0.000000  0.000000  0.000000
N  6374  -1.000000  -1.000000  N  -1  -1.000000  -1.000000  0.000000  0.000000  0.000000  0.000000
N  6391  -1.000000  -1.000000  N  -1  -1.000000  -1.000000  0.000000  0.000000  0.000000  0.000000
N  6408  -1.000000  -1.000000  N  -1  -1.000000  -1.000000  0.000000  0.000000  0.000000  0.000000
N  6425  -1.000000  -1.000000  N  -1  -1.000000  -1.000000  0.000000  0.000000  0.000000  0.000000
N  6442  -1.000000  -1.000000  N  -1  -1.000000  -1.000000  0.000000  0.000000  0.000000  0.000000
N  6459  -1.000000  -1.000000  N  -1  -1.000000  -1.000000  0.000000  0.000000  0.000000  0.000000
N  6476  -1.000000  -1.000000  N  -1  -1.000000  -1.000000  0.000000  0.000000  0.000000  0.000000
N  6493  -1.000000  -1.000000  N  -1  -1.000000  -1.000000  0.000000  0.000000  0.000000  0.000000
N  6510  -1.000000  -1.000000  N  -1  -1.000000  -1.000000  0.000000  0.000000  0.000000  0.000000
N  6527  -1.000000  -1.000000  N  -1  -1.000000  -1.000000  0.000000  0.000000  0.000000  0.000000
N  6544  -1.000000  -1.000000  N  -1  -1.000000  -1.000000  0.000000  0.000000  40.800000  0.000000
N  6561  -1.000000  -1.000000  N  -1  -1.000000  -1.000000  0.000000  0.000000  0.000000  0.000000
N  6578  -1.000000  -1.000000  N  -1  -1.000000  -1.000000  0.000000  0.000000  0.000000  0.000000
N  6595  -1.000000  -1.000000  N  -1  -1.000000  -1.000000  0.000000  0.000000  0.000000  0.000000
N  6612  -1.000000  -1.000000  N  -1  -1.000000  -1.000000  0.000000  0.000000  0.000000  0.000000
N  6629  -1.000000  -1.000000  N  -1  -1.000000  -1.000000  0.000000  0.000000  0.000000  0.000000
N  6646  -1.000000  -1.000000  N  -1  -1.000000  -1.000000  0.000000  0.000000  0.000000  0.000000
N  6663  -1.000000  -1.000000  N  -1  -1.000000  -1.000000  0.000000  0.000000  0.000000  0.000000
N  6680  -1.000000  -1.000000  N  -1  -1.000000  -1.000000  0.000000  0.000000  0.000000  0.000000
N  6697  -1.000000  -1.000000  N  -1  -1.000000  -1.000000  0.000000  0.000000  0.000000  0.000000
N  6714  -1.000000  -1.000000  N  -1  -1.000000  -1.000000  0.000000  0.000000  0.000000  0.000000
N  6731  -1.000000  -1.000000  N  -1  -1.000000  -1.000000  0.000000  0.000000  0.000000  0.000000
N  6748  -1.000000  -1.000000  N  -1  -1.000000  -1.000000  0.000000  0.000000  0.000000  0.000000
N  6765  -1.000000  -1.000000  N  -1  -1.000000  -1.000000  0.000000  0.000000  0.000000  0.000000
N  6782  -1.000000  -1.000000  N  -1  -1.000000  -1.000000  0.000000  0.000000  0.000000  0.000000
N  6799  -1.000000  -1.000000  N  -1  -1.000000  -1.000000  0.000000  0.000000  0.000000  0.000000
N  6816  -1.000000  -1.000000  N  -1  -1.000000  -1.000000  0.000000  0.000000  0.000000  0.000000
N  6833  -1.000000  -1.000000  N  -1  -1.000000  -1.000000  0.000000  0.000000  0.000000  0.000000
N  6850  -1.000000  -1.000000  N  -1  -1.000000  -1.000000  0.000000  0.000000  0.000000  0.000000
N  6867  -1.000000  -1.000000  N  -1  -1.000000  -1.000000  0.000000  0.000000  0.000000  0.000000
N  6884  -1.000000  -1.000000  N  -1  -1.000000  -1.000000  0.000000  0.000000  0.000000  0.000000
N  6901  -1.000000  -1.000000  N  -1  -1.000000  -1.000000  0.000000  37.231771  0.000000  0.000000
N  6918  -1.000000  -1.000000  N  -1  -1.000000  -1.000000  0.000000  0.000000  0.000000  0.000000
N  6935  -1.000000  -1.000000  N  -1  -1.000000  -1.000000  0.000000  0.000000  0.000000  0.000000
N  6952  -1.000000  -1.000000  N  -1  -1.000000  -1.000000  0.000000  0.000000  0.000000  0.000000
N  6969  -1.000000  -1.000000  N  -1  -1.000000  -1.000000  0.000000  0.000000  0.000000  0.000000
N  6986  -1.000000  -1.000000  N  -1  -1.000000  -1.000000  0.000000  0.000000  0.000000  0.000000
N  7003  -1.000000  -1.000000  N  -1  -1.000000  -1.000000  0.000000  0.000000  0.000000  0.000000
N  7020  -1.000000  -1.000000  N  -1  -1.000000  -1.000000  0.000000  0.000000  0.000000  0.000000
N  7037  -1.000000  -1.000000  N  -1  -1.000000  -1.000000  0.000000  0.000000  0.000000  0.000000
N  7054  -1.000000  -1.000000  N  -1  -1.000000  -1.000000  0.000000  0.000000  0.000000  0.000000
N  7071  -1.000000  -1.000000  N  -1  -1.000000  -1.000000  0.000000  0.000000  0.000000  0.000000
N  7088  -1.000000  -1.000000  N  -1  -1.000000  -1.000000  0.000000  0.000000  0.000000  0.000000
N  7105  -1.000000  -1.000000  N  -1  -1.000000  -1.000000  0.000000  0.000000  0.000000  0.000000
N  7122  -1.000000  -1.000000  N  -1  -1.000000  -1.000000  0.000000  0.000000  0.000000  0.000000
N  7139  -1.000000  -1.000000  N  -1  -1.000000  -1.000000  0.000000  0.000000  0.000000  0.000000
N  7156  -1.000000  -1.000000  N  -1  -1.000000  -1.000000  0.000000  0.000000  0.000000  0.000000
N  7173  -1.000000  -1.000000  N  -1  -1.000000  -1.000000  0.000000  0.000000  0.000000  0.000000
N  7190  -1.000000  -1.000000  N  -1  -1.000000  -1.000000  0.000000  0.000000  0.000000  0.000000
N  7207  -1.000000  -1.000000  N  -1  -1.000000  -1.000000  0.000000  0.000000  0.000000  0.000000
N  7224  -1.000000  -1.000000  N  -1  -1.000000  -1.000000  0.000000  0.000000  0.000000  0.000000
N  7241  -1.000000  -1.000000  N  -1  -1.000000  -1.000000  0.000000  0.000000  0.000000  0.000000
N  7258  -1.000000  -1.000000  N  -1  -1.000000  -1.000000  0.000000  0.000000  0.000000  0.000000
N  7275  -1.000000  -1.000000  N  -1  -1.000000  -1.000000  0.000000  37.231771  0.000000  0.000000
N  7292  -1.000000  -1.000000  N  -1  -1.000000  -1.000000  0.000000  0.000000  0.000000  0.000000
N  7309  -1.000000  -1.000000  N  -1  -1.000000  -1.000000  0.000000  0.000000  0.000000  0.000000
N  7326  -1.000000  -1.000000  N  -1  -1.000000  -1.000000  0.000000  0.000000  0.000000  0.000000
N  7343  -1.000000  -1.000000  N  -1  -1.000000  -1.000000  0.000000  0.000000  0.000000  0.000000
N  7360  -1.000000  -1.000000  N  -1  -1.000000  -1.000000  0.000000  0.000000  0.000000  0.000000
N  7377  -1.000000  -1.000000  N  -1  -1.000000  -1.000000  0.000000  0.000000  0.000000  0.000000
N  7394  -1.000000  -1.000000  N  -1  -1.000000  -1.000000  0.000000  0.000000  0.000000  0.000000
N  7411  -1.000000  -1.000000  N  -1  -1.000000  -1.000000  0.000000  0.000000  0.000000  0.000000
N  7428  -1.000000  -1.000000  N  -1  -1.000000  -1.000000  0.000000  0.000000  0.000000  0.000000
N  7445  -1.000000  -1.000000  N  -1  -1.000000  -1.000000  0.000000  0.000000  0.000000  0.000000
N  7462  -1.000000  -1.000000  N  -1  -1.000000  -1.000000  0.000000  0.000000  0.000000  0.000000
N  7479  -1.000000  -1.000000  N  -1  -1.000000  -1.000000  0.000000  0.000000  0.000000  0.000000
N  7496  -1.000000  -1.000000  N  -1  -1.000000  -1.000000  0.000000  0.000000  0.000000  0.000000
N  7513  -1.000000  -1.000000  N  -1  -1.000000  -1.000000  0.000000  0.000000  0.000000  0.000000
N  7520  -1.000000  -1.000000  N  -1  -1.000000  -1.000000  0.000000  0.000000  0.000000  0.000000
N  7532  -1.000000  -1.000000  N  -1  -1.000000  -1.000000  0.000000  0.000000  0.000000  0.000000
N  7544  -1.000000  -1.000000  N  -1  -1.000000  -1.000000  0.000000  0.000000  0.000000  0.000000
N  7556  -1.000000  -1.000000  N  -1  -1.000000  -1.000000  0.000000  0.000000  0.000000  0.000000
N  7568  -1.000000  -1.000000  N  -1  -1.000000  -1.000000  0.000000  0.000000  0.000000  0.000000
N  7580  -1.000000  -1.000000  N  -1  -1.000000  -1.000000  0.000000  0.000000  0.000000  0.000000
N  7592  -1.000000  -1.000000  N  -1  -1.000000  -1.000000  0.000000  0.000000  0.000000  0.000000
N  7604  -1.000000  -1.000000  N  -1  -1.000000  -1.000000  0.000000  0.000000  0.000000  0.000000
N  7616  -1.000000  -1.000000  N  -1  -1.000000  -1.000000  0.000000  0.000000  0.000000  0.000000
N  7628  -1.000000  -1.000000  N  -1  -1.000000  -1.000000  0.000000  0.000000  0.000000  0.000000
N  7640  -1.000000  -1.000000  N  -1  -1.000000  -1.000000  0.000000  0.000000  0.000000  0.000000
N  7652  -1.000000  -1.000000  N  -1  -1.000000  -1.000000  0.000000  0.000000  0.000000  0.000000
N  7664  -1.000000  -1.000000  N  -1  -1.000000  -1.000000  0.000000  0.000000  0.000000  0.000000
N  7676  -1.000000  -1.000000  N  -1  -1.000000  -1.000000  0.000000  0.000000  0.000000  0.000000
N  7688  -1.000000  -1.000000  N  -1  -1.000000  -1.000000  0.000000  0.000000  0.000000  0.000000
N  7700  -1.000000  -1.000000  N  -1  -1.000000  -1.000000  0.000000  0.000000  0.000000  0.000000
N  7712  -1.000000  -1.000000  N  -1  -1.000000  -1.000000  0.000000  0.000000  0.000000  0.000000
N  7723  -1.000000  -1.000000  N  -1  -1.000000  -1.000000  0.000000  0.000000  0.000000  0.000000
N  7734  -1.000000  -1.000000  N  -1  -1.000000  -1.000000  0.000000  0.000000  0.000000  0.000000
N  7745  -1.000000  -1.000000  N  -1  -1.000000  -1.000000  0.000000  0.000000  0.000000  0.000000
N  7756  -1.000000  -1.000000  N  -1  -1.000000  -1.000000  0.000000  111.695312  0.000000  0.000000
N  7767  -1.000000  -1.000000  N  -1  -1.000000  -1.000000  0.000000  0.000000  0.000000  0.000000
N  7778  -1.000000  -1.000000  N  -1  -1.000000  -1.000000  0.000000  0.000000  0.000000  0.000000
N  7789  -1.000000  -1.000000  N  -1  -1.000000  -1.000000  0.000000  0.000000  0.000000  0.000000
N  7800  -1.000000  -1.000000  N  -1  -1.000000  -1.000000  0.000000  0.000000  0.000000  0.000000
N  7811  -1.000000  -1.000000  N  -1  -1.000000  -1.000000  0.000000  0.000000  0.000000  0.000000
N  7822  -1.000000  -1.000000  N  -1  -1.000000  -1.000000  0.000000  0.000000  0.000000  0.000000
N  7833  -1.000000  -1.000000  N  -1  -1.000000  -1.000000  0.000000  0.000000  0.000000  0.000000
N  7844  -1.000000  -1.000000  N  -1  -1.000000  -1.000000  0.000000  0.000000  0.000000  0.000000
N  7855  -1.000000  -1.000000  N  -1  -1.000000  -1.000000  0.000000  0.000000  0.000000  0.000000
N  7866  -1.000000  -1.000000  N  -1  -1.000000  -1.000000  0.000000  0.000000  0.000000  0.000000
N  7877  -1.000000  -1.000000  N  -1  -1.000000  -1.000000  0.000000  0.000000  0.000000  0.000000
N  7888  -1.000000  -1.000000  N  -1  -1.000000  -1.000000  0.000000  0.000000  0.000000  0.000000
N  7899  -1.000000  -1.000000  N  -1  -1.000000  -1.000000  0.000000  0.000000  0.000000  0.000000
N  7910  -1.000000  -1.000000  N  -1  -1.000000  -1.000000  0.000000  0.000000  0.000000  0.000000
N  7921  -1.000000  -1.000000  N  -1  -1.000000  -1.000000  0.000000  0.000000  0.000000  0.000000
N  7932  -1.000000  -1.000000  N  -1  -1.000000  -1.000000  0.000000  0.000000  0.000000  0.000000
N  7943  -1.000000  -1.000000  N  -1  -1.000000  -1.000000  0.000000  0.000000  0.000000  0.000000
N  7954  -1.000000  -1.000000  N  -1  -1.000000  -1.000000  0.000000  0.000000  0.000000  0.000000
N  7965  -1.000000  -1.000000  N  -1  -1.000000  -1.000000  0.000000  0.000000  0.000000  0.000000
N  7976  -1.000000  -1.000000  N  -1  -1.000000  -1.000000  0.000000  0.000000  0.000000  0.000000
N  7987  -1.000000  -1.000000  N  -1  -1.000000  -1.000000  0.000000  0.000000  0.000000  0.000000
N  7998  -1.000000  -1.000000  N  -1  -1.000000  -1.000000  0.000000  0.000000  0.000000  0.000000
N  8009  -1.000000  -1.000000  N  -1  -1.000000  -1.000000  0.000000  0.000000  0.000000  0.000000
N  8020  -1.000000  -1.000000  N  -1  -1.000000  -1.000000  0.000000  0.000000  0.000000  0.000000
N  8031  -1.000000  -1.000000  N  -1  -1.000000  -1.000000  0.000000  0.000000  0.000000  0.000000
N  8042  -1.000000  -1.000000  N  -1  -1.000000  -1.000000  0.000000  0.000000  0.000000  0.000000
N  8053  -1.000000  -1.000000  N  -1  -1.000000  -1.000000  0.000000  74.463542  0.000000  0.000000
N  8064  -1.000000  -1.000000  N  -1  -1.000000  -1.000000  0.000000  0.000000  0.000000  0.000000
N  8075  -1.000000  -1.000000  N  -1  -1.000000  -1.000000  0.000000  0.000000  0.000000  0.000000
N  8086  -1.000000  -1.000000  N  -1  -1.000000  -1.000000  0.000000  0.000000  0.000000  0.000000
N  8097  -1.000000  -1.000000  N  -1  -1.000000  -1.000000  0.000000  0.000000  0.000000  0.000000
N  8108  -1.000000  -1.000000  N  -1  -1.000000  -1.000000  0.000000  0.000000  0.000000  0.000000
N  8119  -1.000000  -1.000000  N  -1  -1.000000  -1.000000  0.000000  0.000000  0.000000  0.000000
N  8130  -1.000000  -1.000000  N  -1  -1.000000  -1.000000  0.000000  0.000000  0.000000  0.000000
N  8141  -1.000000  -1.000000  N  -1  -1.000000  -1.000000  0.000000  0.000000  0.000000  0.000000
N  8152  -1.000000  -1.000000  N  -1  -1.000000  -1.000000  0.000000  0.000000  0.000000  0.000000
N  8163  -1.000000  -1.000000  N  -1  -1.000000  -1.000000  0.000000  0.000000  0.000000  0.000000
N  8174  -1.000000  -1.000000  N  -1  -1.000000  -1.000000  0.000000  0.000000  0.000000  0.000000
N  8185  -1.000000  -1.000000  N  -1  -1.000000  -1.000000  0.000000  0.000000  0.000000  0.000000
N  8196  -1.000000  -1.000000  N  -1  -1.000000  -1.000000  0.000000  0.000000  0.000000  0.000000
N  8207  -1.000000  -1.000000  N  -1  -1.000000  -1.000000  0.000000  0.000000  0.000000  0.000000
N  8218  -1.000000  -1.000000  N  -1  -1.000000  -1.000000  0.000000  0.000000  0.000000  0.000000
N  8229  -1.000000  -1.000000  N  -1  -1.000000  -1.000000  0.000000  0.000000  0.000000  0.000000
N  8240  -1.000000  -1.000000  N  -1  -1.000000  -1.000000  0.000000  0.000000  0.000000  0.000000
N  8251  -1.000000  -1.000000  N  -1  -1.000000  -1.000000  0.000000  0.000000  0.000000  0.000000
N  8262  -1.000000  -1.000000  N  -1  -1.000000  -1.000000  0.000000  0.000000  0.000000  0.000000
N  8273  -1.000000  -1.000000  N  -1  -1.000000  -1.000000  0.000000  0.000000  0.000000  0.000000
N  8284  -1.000000  -1.000000  N  -1  -1.000000  -1.000000  0.000000  0.000000  0.000000  0.000000
N  8295  -1.000000  -1.000000  N  -1  -1.000000  -1.000000  0.000000  0.000000  0.000000  0.000000
N  8306  -1.000000  -1.000000  N  -1  -1.000000  -1.000000  0.000000  0.000000  0.000000  0.000000
N  8317  -1.000000  -1.000000  N  -1  -1.000000  -1.000000  0.000000  0.000000  0.000000  0.000000
N  8328  -1.000000  -1.000000  N  -1  -1.000000  -1.000000  0.000000  0.000000  0.000000  0.000000
N  8339  -1.000000  -1.000000  N  -1  -1.000000  -1.000000  0.000000  0.000000  0.000000  0.000000
N  8350  -1.000000  -1.000000  N  -1  -1.000000  -1.000000  0.000000  0.000000  0.000000  0.000000
N  8361  -1.000000  -1.000000  N  -1  -1.000000  -1.000000  0.000000  0.000000  0.000000  0.000000
N  8372  -1.000000  -1.000000  N  -1  -1.000000  -1.000000  0.000000  0.000000  0.000000  0.000000
N  8383  -1.000000  -1.000000  N  -1  -1.000000  -1.000000  0.000000  0.000000  0.000000  0.000000
N  8394  -1.000000  -1.000000  N  -1  -1.000000  -1.000000  0.000000  0.000000  0.000000  0.000000
N  8405  -1.000000  -1.000000  N  -1  -1.000000  -1.000000  0.000000  111.695312  0.000000  0.000000
N  8416  -1.000000  -1.000000  N  -1  -1.000000  -1.000000  0.000000  0.000000  0.000000  0.000000
N  8427  -1.000000  -1.000000  N  -1  -1.000000  -1.000000  0.000000  0.000000  0.000000  0.000000
N  8438  -1.000000  -1.000000  N  -1  -1.000000  -1.000000  0.000000  0.000000  0.000000  0.000000
N  8449  -1.000000  -1.000000  N  -1  -1.000000  -1.000000  0.000000  0.000000  0.000000  0.000000
N  8460  -1.000000  -1.000000  N  -1  -1.000000  -1.000000  0.000000  0.000000  0.000000  0.000000
N  8471  -1.000000  -1.000000  N  -1  -1.000000  -1.000000  0.000000  0.000000  0.000000  0.000000
N  8482  -1.000000  -1.000000  N  -1  -1.000000  -1.000000  0.000000  0.000000  0.000000  0.000000
N  8493  -1.000000  -1.000000  N  -1  -1.000000  -1.000000  0.000000  0.000000  0.000000  0.000000
N  8504  -1.000000  -1.000000  N  -1  -1.000000  -1.000000  0.000000  0.000000  0.000000  0.000000
N  8515  -1.000000  -1.000000  N  -1  -1.000000  -1.000000  0.000000  0.000000  0.000000  0.000000
N  8526  -1.000000  -1.000000  N  -1  -1.000000  -1.000000  0.000000  0.000000  0.000000  0.000000
N  8537  -1.000000  -1.000000  N  -1  -1.000000  -1.000000  0.000000  0.000000  0.000000  0.000000
N  8548  -1.000000  -1.000000  N  -1  -1.000000  -1.000000  0.000000  0.000000  0.000000  0.000000
N  8559  -1.000000  -1.000000  N  -1  -1.000000  -1.000000  0.000000  0.000000  81.600000  0.000000
N  8570  -1.000000  -1.000000  N  -1  -1.000000  -1.000000  0.000000  0.000000  0.000000  0.000000
N  8581  -1.000000  -1.000000  N  -1  -1.000000  -1.000000  0.000000  148.927083  0.000000  0.000000
N  8592  -1.000000  -1.000000  N  -1  -1.000000  -1.000000  0.000000  37.231771  0.000000  0.000000
N  8603  -1.000000  -1.000000  N  -1  -1.000000  -1.000000  0.000000  0.000000  0.000000  0.000000
N  8614  -1.000000  -1.000000  N  -1  -1.000000  -1.000000  0.000000  0.000000  0.000000  0.000000
N  8620  -1.000000  -1.000000  N  -1  -1.000000  -1.000000  0.000000  0.000000  0.000000  0.000000
N  8633  -1.000000  -1.000000  N  -1  -1.000000  -1.000000  0.000000  0.000000  0.000000  0.000000
N  8645  -1.000000  -1.000000  N  -1  -1.000000  -1.000000  0.000000  0.000000  0.000000  0.000000
N  8657  -1.000000  -1.000000  N  -1  -1.000000  -1.000000  0.000000  0.000000  0.000000  0.000000
N  8669  -1.000000  -1.000000  N  -1  -1.000000  -1.000000  0.000000  0.000000  0.000000  0.000000
N  8681  -1.000000  -1.000000  N  -1  -1.000000  -1.000000  0.000000  0.000000  0.000000  0.000000
N  8693  -1.000000  -1.000000  N  -1  -1.000000  -1.000000  0.000000  0.000000  0.000000  0.000000
N  8705  -1.000000  -1.000000  N  -1  -1.000000  -1.000000  0.000000  0.000000  0.000000  0.000000
N  8717  -1.000000  -1.000000  N  -1  -1.000000  -1.000000  0.000000  0.000000  0.000000  0.000000
N  8729  -1.000000  -1.000000  N  -1  -1.000000  -1.000000  0.000000  0.000000  0.000000  0.000000
N  8741  -1.000000  -1.000000  N  -1  -1.000000  -1.000000  0.000000  0.000000  0.000000  0.000000
N  8753  -1.000000  -1.000000  N  -1  -1.000000  -1.000000  0.000000  0.000000  0.000000  0.000000
N  8765  -1.000000  -1.000000  N  -1  -1.000000  -1.000000  0.000000  0.000000  0.000000  0.000000
N  8777  -1.000000  -1.000000  N  -1  -1.000000  -1.000000  0.000000  0.000000  0.000000  0.000000
N  8789  -1.000000  -1.000000  N  -1  -1.000000  -1.000000  0.000000  0.000000  0.000000  0.000000
N  8801  -1.000000  -1.000000  N  -1  -1.000000  -1.000000  0.000000  0.000000  0.000000  0.000000
N  8813  -1.000000  -1.000000  N  -1  -1.000000  -1.000000  0.000000  0.000000  0.000000  0.000000
N  8831  -1.000000  -1.000000  N  -1  -1.000000  -1.000000  0.000000  0.000000  0.000000  0.000000
N  8848  -1.000000  -1.000000  N  -1  -1.000000  -1.000000  0.000000  0.000000  0.000000  0.000000
N  8865  -1.000000  -1.000000  N  -1  -1.000000  -1.000000  0.000000  0.000000  0.000000  0.000000
N  8882  -1.000000  -1.000000  N  -1  -1.000000  -1.000000  0.000000  0.000000  0.000000  0.000000
N  8894  -1.000000  -1.000000  N  -1  -1.000000  -1.000000  0.000000  0.000000  0.000000  0.000000
N  8907  -1.000000  -1.000000  N  -1  -1.000000  -1.000000  0.000000  0.000000  0.000000  0.000000
N  8919  -1.000000  -1.000000  N  -1  -1.000000  -1.000000  0.000000  0.000000  0.000000  0.000000
N  8931  -1.000000  -1.000000  N  -1  -1.000000  -1.000000  0.000000  0.000000  0.000000  0.000000
N  8943  -1.000000  -1.000000  N  -1  -1.000000  -1.000000  0.000000  0.000000  0.000000  0.000000
N  8955  -1.000000  -1.000000  N  -1  -1.000000  -1.000000  0.000000  0.000000  0.000000  0.000000
N  8967  -1.000000  -1.000000  N  -1  -1.000000  -1.000000  0.000000  0.000000  0.000000  0.000000
N  8979  -1.000000  -1.000000  N  -1  -1.000000  -1.000000  0.000000  0.000000  0.000000  0.000000
N  8991  -1.000000  -1.000000  N  -1  -1.000000  -1.000000  0.000000  0.000000  0.000000  0.000000
N  9003  -1.000000  -1.000000  N  -1  -1.000000  -1.000000  0.000000  0.000000  81.600000  0.000000
N  9015  -1.000000  -1.000000  N  -1  -1.000000  -1.000000  0.000000  0.000000  0.000000  0.000000
N  9027  -1.000000  -1.000000  N  -1  -1.000000  -1.000000  0.000000  0.000000  0.000000  0.000000
N  9039  -1.000000  -1.000000  N  -1  -1.000000  -1.000000  0.000000  0.000000  0.000000  0.000000
N  9052  -1.000000  -1.000000  N  -1  -1.000000  -1.000000  0.000000  0.000000  0.000000  0.000000
N  9064  -1.000000  -1.000000  N  -1  -1.000000  -1.000000  0.000000  0.000000  0.000000  0.000000
N  9077  -1.000000  -1.000000  N  -1  -1.000000  -1.000000  0.000000  0.000000  0.000000  0.000000
N  9089  -1.000000  -1.000000  N  -1  -1.000000  -1.000000  0.000000  0.000000  0.000000  0.000000
N  9101  -1.000000  -1.000000  N  -1  -1.000000  -1.000000  0.000000  0.000000  0.000000  0.000000
N  9108  -1.000000  -1.000000  N  -1  -1.000000  -1.000000  0.000000  0.000000  0.000000  0.000000
N  9119  -1.000000  -1.000000  N  -1  -1.000000  -1.000000  0.000000  0.000000  0.000000  0.000000
N  9131  -1.000000  -1.000000  N  -1  -1.000000  -1.000000  0.000000  0.000000  0.000000  0.000000
N  9143  -1.000000  -1.000000  N  -1  -1.000000  -1.000000  0.000000  74.463542  0.000000  0.000000
N  9155  -1.000000  -1.000000  N  -1  -1.000000  -1.000000  0.000000  0.000000  0.000000  0.000000
N  9167  -1.000000  -1.000000  N  -1  -1.000000  -1.000000  0.000000  148.927083  0.000000  0.000000
N  9179  -1.000000  -1.000000  N  -1  -1.000000  -1.000000  0.000000  0.000000  0.000000  0.000000
N  9191  -1.000000  -1.000000  N  -1  -1.000000  -1.000000  34.738931  74.463542  0.000000  0.000000
N  9203  -1.000000  -1.000000  N  -1  -1.000000  -1.000000  0.000000  111.695312  0.000000  0.000000
N  9215  -1.000000  -1.000000  N  -1  -1.000000  -1.000000  0.000000  111.695312  0.000000  0.000000
N  9227  -1.000000  -1.000000  N  -1  -1.000000  -1.000000  0.000000  0.000000  0.000000  0.000000
N  9239  -1.000000  -1.000000  N  -1  -1.000000  -1.000000  0.000000  0.000000  0.000000  0.000000
N  9251  -1.000000  -1.000000  N  -1  -1.000000  -1.000000  0.000000  37.231771  0.000000  0.000000
N  9262  -1.000000  -1.000000  N  -1  -1.000000  -1.000000  0.000000  0.000000  0.000000  0.000000
N  9274  -1.000000  -1.000000  N  -1  -1.000000  -1.000000  0.000000  0.000000  0.000000  0.000000
N  9286  -1.000000  -1.000000  N  -1  -1.000000  -1.000000  208.433585  0.000000  0.000000  0.000000
N  9298  -1.000000  -1.000000  N  -1  -1.000000  -1.000000  0.000000  0.000000  0.000000  0.000000
N  9310  -1.000000  -1.000000  N  -1  -1.000000  -1.000000  104.216793  37.231771  0.000000  0.000000
N  9321  -1.000000  -1.000000  N  -1  -1.000000  -1.000000  69.477862  37.231771  0.000000  0.000000
N  9333  -1.000000  -1.000000  N  -1  -1.000000  -1.000000  104.216793  0.000000  0.000000  0.000000
N  9345  -1.000000  -1.000000  N  -1  -1.000000  -1.000000  0.000000  0.000000  0.000000  0.000000
N  9357  -1.000000  -1.000000  N  -1  -1.000000  -1.000000  173.694654  0.000000  0.000000  0.000000
N  9369  -1.000000  -1.000000  N  -1  -1.000000  -1.000000  138.955724  0.000000  0.000000  0.000000
N  9381  -1.000000  -1.000000  N  -1  -1.000000  -1.000000  0.000000  0.000000  0.000000  0.000000
