# Supplementary material for: SNP-PHAGE – High throughput SNP discovery pipeline
Source: BMC Bioinformatics. 2006 Oct 23;7:468. doi: 10.1186/1471-2105-7-468 (PMC1626092; doi:10.1186/1471-2105-7-468)
Supplement: Additional file 2 — Test dataset. This compressed file contains test data for recreating the demo website. It contains the database table entries and chromatogram files to test for proper installation of all functionalities provided. [file 1471-2105-7-468-S2.gz › test_data/AfterAnalysisStore/poly_dir/B09_015493Noir_1_.g_76.ab1.poly]

B09_015493Noir_1_.g_76.ab1 44428.061538 49379.333333 47403.972414 44428.061538 47656.547368
A  13  53815.363226  1.000000  G  9  16034.400000  160344.000000  12884.851632  0.000000  1183.200000  0.000000
G  23  197553.600000  3.670952  A  23  191070.235737  35.504115  28376.040773  29099.628720  33292.800000  21186.057552
T  26  239132.394672  1.902641  A  35  27862.115067  0.568032  28706.421584  26384.683071  23949.600000  37617.613859
C  35  209050.814997  1.278595  T  39  182192.487749  2.604412  27862.115067  33229.405201  0.000000  36248.317500
T  53  333727.951464  1.908238  A  55  164272.681061  1.589816  31165.923178  0.000000  0.000000  39405.306327
G  61  141453.600000  0.684488  T  64  56179.186723  0.543697  4845.585229  0.000000  26316.000000  21604.453662
G  75  385070.400000  1.966763  C  70  33994.178623  0.328993  293.671832  2791.422992  51856.800000  6846.481794
A  85  197090.508295  0.884492  G  88  50224.800000  0.310904  31386.177052  0.000000  6609.600000  6542.193715
A  95  175211.956806  0.797826  N  -1  -1.000000  -1.000000  31716.557863  0.000000  25296.000000  0.000000
G  102  535744.800000  2.495568  A  106  52420.422024  0.225329  5653.182767  0.000000  46063.200000  2015.908528
A  116  207552.567312  0.841025  G  117  60057.600000  0.237012  32193.774590  2256.081596  11546.400000  152.144040
A  129  330270.684136  1.259811  G  133  252552.000000  0.898632  31826.684800  26002.296360  18768.000000  0.000000
C  134  474618.385904  1.723187  T  136  49941.281089  0.161755  23603.873502  44165.665140  41779.200000  8215.778153
C  150  398370.475697  1.332436  A  154  224108.316845  0.690263  15784.860973  46039.360025  0.000000  7835.418054
T  162  233198.777117  0.733534  N  -1  -1.000000  -1.000000  2973.427300  0.000000  0.000000  37997.973959
G  176  297840.000000  0.967458  N  -1  -1.000000  -1.000000  0.000000  344.148040  48511.200000  0.000000
C  183  224231.567430  0.693149  N  -1  -1.000000  -1.000000  73.417958  42789.072980  17707.200000  0.000000
G  200  130723.200000  0.425236  T  195  40698.530666  0.132390  0.000000  191.193356  25092.000000  1787.692469
T  209  122057.555989  0.405809  C  208  60608.293720  0.197156  0.000000  10171.486517  0.000000  23201.966081
G  221  253531.200000  0.858087  C  226  21834.281208  0.070950  0.000000  726.534751  47899.200000  0.000000
G  232  158956.800000  0.594810  A  236  49116.613913  0.181871  3340.517090  305.909369  34108.800000  342.324090
A  248  220988.053629  0.842245  N  -1  -1.000000  -1.000000  37626.703483  0.000000  1836.000000  0.000000
G  254  184824.000000  0.735028  N  -1  -1.000000  -1.000000  6277.235410  0.000000  35822.400000  0.000000
A  270  280052.800853  1.258822  C  274  238609.307770  1.005072  42472.288712  15792.571171  0.000000  6275.941645
T  280  298658.750273  1.417861  N  -1  -1.000000  -1.000000  0.000000  10439.157215  0.000000  38188.154008
C  286  282392.586199  1.241646  N  -1  -1.000000  -1.000000  0.000000  47377.713514  0.000000  42562.295155
T  290  278347.520949  1.281607  N  -1  -1.000000  -1.000000  0.000000  29099.628720  0.000000  42828.547225
G  298  160956.000000  0.747808  N  -1  -1.000000  -1.000000  0.000000  0.000000  34231.200000  16811.916406
A  311  206084.208152  0.986476  N  -1  -1.000000  -1.000000  38764.681833  0.000000  0.000000  0.000000
A  322  175615.755575  0.811362  G  326  115504.800000  0.530053  34322.895373  0.000000  5059.200000  114.108030
C  338  156243.210184  0.704428  A  333  25953.248159  0.119100  1248.105286  35256.054770  489.600000  2586.448678
C  350  260787.737018  1.229709  G  349  42064.800000  0.190054  0.000000  50589.761888  8160.000000  0.000000
G  362  178377.600000  0.802578  A  361  23200.074733  0.104478  5396.219914  191.193356  34720.800000  0.000000
C  368  84125.076457  0.385904  N  -1  -1.000000  -1.000000  293.671832  17819.220741  3916.800000  0.000000
G  382  116116.800000  0.558456  N  -1  -1.000000  -1.000000  0.000000  0.000000  22562.400000  2358.232618
A  395  218638.678972  1.141530  G  392  16442.400000  0.077010  40269.749972  0.000000  2366.400000  0.000000
C  411  379633.526849  2.068518  A  406  200687.988237  0.925288  8112.684361  52807.604813  244.800000  76.072020
A  421  248556.496864  1.283483  C  424  147371.838485  0.664315  40930.511594  29826.163471  0.000000  0.000000
G  430  237129.600000  1.171485  N  -1  -1.000000  -1.000000  624.052643  9789.099806  45165.600000  1065.008279
C  441  120375.336676  0.585704  G  447  28396.800000  0.130429  0.000000  22446.099946  0.000000  38.036010
A  454  124333.311901  0.621672  N  -1  -1.000000  -1.000000  28045.659962  305.909369  122.400000  0.000000
T  461  254917.338809  1.295263  N  -1  -1.000000  -1.000000  293.671832  0.000000  0.000000  49789.137049
T  473  164695.923164  0.839342  N  -1  -1.000000  -1.000000  0.000000  2026.649569  0.000000  35791.885380
C  486  149666.158752  0.768101  G  490  14280.000000  0.068917  0.000000  33688.269254  448.800000  0.000000
T  495  244609.580107  1.214508  N  -1  -1.000000  -1.000000  0.000000  0.000000  816.000000  46746.256251
G  509  251776.800000  1.175124  N  -1  -1.000000  -1.000000  0.000000  0.000000  48837.600000  342.324090
A  521  184756.291348  0.849183  N  -1  -1.000000  -1.000000  41517.855258  76.477342  0.000000  0.000000
G  528  301104.000000  1.520100  N  -1  -1.000000  -1.000000  550.634685  1070.682791  58588.800000  0.000000
G  540  329990.400000  1.622879  N  -1  -1.000000  -1.000000  440.507748  0.000000  61771.200000  0.000000
G  552  306693.600000  1.442432  N  -1  -1.000000  -1.000000  0.000000  0.000000  58996.800000  0.000000
C  562  256122.619142  1.107536  N  -1  -1.000000  -1.000000  477.216727  49633.795110  0.000000  190.180050
T  574  238485.782502  0.975668  N  -1  -1.000000  -1.000000  0.000000  0.000000  0.000000  50511.821238
C  585  176050.841823  0.725115  N  -1  -1.000000  -1.000000  0.000000  34185.371979  0.000000  0.000000
A  594  239085.580280  0.980158  N  -1  -1.000000  -1.000000  46216.604571  0.000000  0.000000  0.000000
G  604  120482.400000  0.476464  N  -1  -1.000000  -1.000000  0.000000  0.000000  23337.600000  114.108030
A  619  243967.874488  1.014610  N  -1  -1.000000  -1.000000  47905.217606  2829.661663  0.000000  0.000000
C  625  313136.477777  1.306510  N  -1  -1.000000  -1.000000  4478.495439  59269.940231  0.000000  38.036010
A  636  135492.841519  0.536580  N  -1  -1.000000  -1.000000  30174.780745  0.000000  0.000000  0.000000
A  645  93828.150345  0.397660  N  -1  -1.000000  -1.000000  25255.777558  114.716013  0.000000  228.216060
T  656  197254.747697  0.928981  N  -1  -1.000000  -1.000000  697.470601  0.000000  734.400000  38834.766178
G  668  343250.400000  1.704400  N  -1  -1.000000  -1.000000  256.962853  0.000000  65280.000000  0.000000
G  680  251736.000000  1.198152  N  -1  -1.000000  -1.000000  36.708979  0.000000  49857.600000  0.000000
A  693  181452.483237  0.858221  N  -1  -1.000000  -1.000000  40746.966699  0.000000  0.000000  0.000000
A  702  161923.306405  0.763902  N  -1  -1.000000  -1.000000  34726.694142  0.000000  0.000000  190.180050
C  711  308203.689203  1.508935  N  -1  -1.000000  -1.000000  0.000000  59996.474983  0.000000  532.504140
T  723  203568.725351  0.912764  N  -1  -1.000000  -1.000000  183.544895  76.477342  1387.200000  43475.159394
G  736  344678.400000  1.573984  N  -1  -1.000000  -1.000000  110.126937  0.000000  65280.000000  0.000000
G  747  268137.600000  1.207072  N  -1  -1.000000  -1.000000  0.000000  0.000000  53203.200000  0.000000
C  756  158843.439820  0.674771  N  -1  -1.000000  -1.000000  0.000000  30743.891578  0.000000  0.000000
C  769  271532.803602  1.122478  N  -1  -1.000000  -1.000000  0.000000  57549.200031  81.600000  418.396110
G  782  208651.200000  0.836839  T  785  68046.421834  0.288488  0.000000  0.000000  44961.600000  4906.645286
A  792  172568.910317  0.731619  N  -1  -1.000000  -1.000000  33808.969666  191.193356  0.000000  2662.520698
T  801  190864.698022  0.837287  N  -1  -1.000000  -1.000000  0.000000  0.000000  0.000000  36742.785630
C  812  184501.588139  0.806045  N  -1  -1.000000  -1.000000  0.000000  39424.069922  0.000000  0.000000
G  826  232764.000000  1.006960  N  -1  -1.000000  -1.000000  0.000000  0.000000  45859.200000  0.000000
A  835  185857.560718  0.831164  N  -1  -1.000000  -1.000000  39572.279371  0.000000  0.000000  0.000000
T  845  162832.158675  0.734007  N  -1  -1.000000  -1.000000  0.000000  0.000000  204.000000  36971.001689
T  857  143585.937631  0.705044  N  -1  -1.000000  -1.000000  367.089790  0.000000  1264.800000  28374.863436
G  869  363201.600000  1.899588  N  -1  -1.000000  -1.000000  0.000000  0.000000  65280.000000  0.000000
C  877  203238.536987  0.960321  N  -1  -1.000000  -1.000000  0.000000  39921.172646  571.200000  0.000000
G  892  196166.400000  0.957813  N  -1  -1.000000  -1.000000  0.000000  0.000000  38188.800000  0.000000
C  900  316692.674191  1.555785  N  -1  -1.000000  -1.000000  0.000000  61181.873787  0.000000  152.144040
T  913  303489.323539  1.392341  N  -1  -1.000000  -1.000000  0.000000  114.716013  1183.200000  58080.987222
T  925  143776.117681  0.627205  N  -1  -1.000000  -1.000000  0.000000  0.000000  163.200000  32749.004583
C  934  131617.505985  0.584550  N  -1  -1.000000  -1.000000  0.000000  25199.284266  0.000000  0.000000
T  946  278727.881049  1.296133  N  -1  -1.000000  -1.000000  0.000000  0.000000  326.400000  55152.214454
T  957  220228.497718  0.981704  N  -1  -1.000000  -1.000000  1725.322013  0.000000  775.200000  42980.691264
G  969  336640.800000  1.463195  N  -1  -1.000000  -1.000000  403.798769  0.000000  65116.800000  0.000000
A  979  237543.803162  0.952545  C  984  18086.891438  0.076377  45886.223760  1567.785516  0.000000  0.000000
A  989  183471.477083  0.774755  N  -1  -1.000000  -1.000000  41114.056489  573.580067  0.000000  0.000000
C  998  381086.596352  1.622781  N  -1  -1.000000  -1.000000  0.000000  61181.873787  0.000000  684.648179
T  1011  305505.232067  1.205970  N  -1  -1.000000  -1.000000  0.000000  0.000000  122.400000  59374.211561
C  1021  161328.953443  0.639664  N  -1  -1.000000  -1.000000  0.000000  36556.169588  0.000000  0.000000
C  1032  284686.906466  1.196200  N  -1  -1.000000  -1.000000  0.000000  55407.834448  0.000000  0.000000
A  1041  249510.930318  0.989794  N  -1  -1.000000  -1.000000  49263.449829  917.728107  0.000000  38.036010
T  1051  371954.141482  1.409595  N  -1  -1.000000  -1.000000  0.000000  0.000000  0.000000  60857.615950
C  1063  146454.110378  0.536078  N  -1  -1.000000  -1.000000  0.000000  33344.121214  0.000000  0.000000
C  1075  337723.943305  1.270507  N  -1  -1.000000  -1.000000  0.000000  61181.873787  0.000000  266.252070
T  1086  318437.475456  1.197464  N  -1  -1.000000  -1.000000  0.000000  152.954684  326.400000  60857.615950
T  1098  269865.490726  0.984853  N  -1  -1.000000  -1.000000  256.962853  0.000000  693.600000  52946.125876
G  1110  299227.200000  1.058629  N  -1  -1.000000  -1.000000  0.000000  0.000000  58752.000000  0.000000
A  1121  199953.808657  0.728510  N  -1  -1.000000  -1.000000  44858.372348  0.000000  0.000000  0.000000
G  1131  168300.000000  0.637707  N  -1  -1.000000  -1.000000  0.000000  0.000000  33007.200000  0.000000
A  1142  353947.975596  1.337614  N  -1  -1.000000  -1.000000  58514.112539  152.954684  0.000000  0.000000
T  1152  226770.691432  0.835136  N  -1  -1.000000  -1.000000  0.000000  0.000000  0.000000  43437.123384
C  1163  203123.820973  0.754368  N  -1  -1.000000  -1.000000  0.000000  39462.308593  0.000000  0.000000
G  1177  212160.000000  0.840636  N  -1  -1.000000  -1.000000  0.000000  650.057409  41085.600000  0.000000
C  1184  157505.086331  0.608243  N  -1  -1.000000  -1.000000  0.000000  27455.365862  1468.800000  114.108030
T  1199  299875.902592  1.244664  N  -1  -1.000000  -1.000000  0.000000  0.000000  489.600000  59069.923481
G  1211  243820.800000  1.019859  N  -1  -1.000000  -1.000000  0.000000  0.000000  47409.600000  0.000000
A  1221  196503.164631  0.830991  N  -1  -1.000000  -1.000000  44014.065831  0.000000  0.000000  0.000000
A  1232  217904.499392  0.963343  N  -1  -1.000000  -1.000000  42839.378502  0.000000  0.000000  0.000000
G  1243  134925.600000  0.591802  N  -1  -1.000000  -1.000000  0.000000  0.000000  26356.800000  0.000000
A  1254  366208.774585  1.630103  N  -1  -1.000000  -1.000000  58734.366413  0.000000  0.000000  0.000000
G  1265  252511.200000  1.117901  N  -1  -1.000000  -1.000000  330.380811  0.000000  49449.600000  1217.152319
G  1277  374748.000000  1.640366  N  -1  -1.000000  -1.000000  0.000000  305.909369  65280.000000  0.000000
T  1288  124644.004667  0.507474  N  -1  -1.000000  -1.000000  0.000000  114.716013  0.000000  23848.578250
C  1298  179798.231592  0.759076  N  -1  -1.000000  -1.000000  0.000000  33841.223939  0.000000  0.000000
G  1313  138638.400000  0.579849  N  -1  -1.000000  -1.000000  0.000000  0.000000  26275.200000  0.000000
A  1322  227669.087808  1.021074  N  -1  -1.000000  -1.000000  44601.409495  0.000000  0.000000  0.000000
G  1334  293229.600000  1.324702  N  -1  -1.000000  -1.000000  1064.560391  0.000000  65280.000000  0.000000
G  1345  315832.800000  1.367077  N  -1  -1.000000  -1.000000  367.089790  0.000000  65280.000000  0.000000
G  1357  312691.200000  1.298441  N  -1  -1.000000  -1.000000  73.417958  0.000000  60832.800000  0.000000
A  1368  290992.076598  1.125272  N  -1  -1.000000  -1.000000  55724.230134  38.238671  0.000000  114.108030
T  1379  228748.563951  0.911075  N  -1  -1.000000  -1.000000  0.000000  382.386711  0.000000  42942.655254
T  1392  177856.382613  0.715147  N  -1  -1.000000  -1.000000  0.000000  0.000000  0.000000  34993.129171
A  1399  240407.103524  1.049767  N  -1  -1.000000  -1.000000  47354.582920  38.238671  0.000000  1217.152319
T  1412  331217.574806  1.376710  N  -1  -1.000000  -1.000000  0.000000  344.148040  0.000000  60857.615950
C  1422  133950.064923  0.523798  N  -1  -1.000000  -1.000000  0.000000  28946.674036  0.000000  0.000000
C  1435  320784.212000  1.256699  N  -1  -1.000000  -1.000000  0.000000  61181.873787  0.000000  0.000000
G  1450  208651.200000  0.788640  N  -1  -1.000000  -1.000000  0.000000  497.102725  40596.000000  0.000000
T  1460  95090.024921  0.371281  N  -1  -1.000000  -1.000000  0.000000  38.238671  0.000000  21414.273612
T  1472  135636.411548  0.579547  N  -1  -1.000000  -1.000000  73.417958  0.000000  244.800000  29059.511616
G  1484  260956.800000  1.206272  N  -1  -1.000000  -1.000000  36.708979  0.000000  49327.200000  0.000000
A  1494  214050.056596  1.003376  N  -1  -1.000000  -1.000000  41040.638531  0.000000  0.000000  0.000000
G  1506  200083.200000  0.944412  N  -1  -1.000000  -1.000000  73.417958  0.000000  38556.000000  114.108030
A  1517  332693.476751  1.554042  N  -1  -1.000000  -1.000000  58734.366413  0.000000  0.000000  0.000000
T  1528  209045.910787  0.936119  N  -1  -1.000000  -1.000000  0.000000  0.000000  0.000000  40204.062537
T  1540  151991.895834  0.720020  N  -1  -1.000000  -1.000000  0.000000  0.000000  0.000000  32749.004583
C  1549  132420.518078  0.621989  N  -1  -1.000000  -1.000000  0.000000  28296.616627  0.000000  0.000000
C  1561  292678.788729  1.508172  N  -1  -1.000000  -1.000000  0.000000  56478.517240  0.000000  0.000000
C  1572  180868.914383  0.893336  N  -1  -1.000000  -1.000000  0.000000  39003.444539  0.000000  0.000000
G  1587  171645.600000  0.813322  N  -1  -1.000000  -1.000000  73.417958  0.000000  32517.600000  0.000000
A  1596  278327.478840  1.296696  N  -1  -1.000000  -1.000000  46546.985382  0.000000  0.000000  0.000000
G  1608  167280.000000  0.773082  N  -1  -1.000000  -1.000000  110.126937  0.000000  32232.000000  152.144040
A  1620  325608.643802  1.538040  N  -1  -1.000000  -1.000000  58734.366413  0.000000  0.000000  38.036010
T  1631  214447.024202  0.956259  N  -1  -1.000000  -1.000000  0.000000  0.000000  0.000000  42067.827025
T  1643  185007.152487  0.870903  N  -1  -1.000000  -1.000000  0.000000  0.000000  81.600000  35601.705331
C  1652  146951.213103  0.699676  N  -1  -1.000000  -1.000000  0.000000  28831.958022  0.000000  0.000000
C  1664  331835.187953  1.583761  N  -1  -1.000000  -1.000000  73.417958  61181.873787  0.000000  0.000000
A  1673  258578.048133  1.126874  N  -1  -1.000000  -1.000000  49593.830640  0.000000  0.000000  0.000000
G  1687  142188.000000  0.628998  N  -1  -1.000000  -1.000000  881.015496  0.000000  27825.600000  0.000000
A  1699  332289.677982  1.495542  N  -1  -1.000000  -1.000000  58734.366413  0.000000  0.000000  0.000000
T  1709  205660.705900  0.863209  N  -1  -1.000000  -1.000000  0.000000  0.000000  0.000000  38796.730168
C  1719  131693.983327  0.570142  N  -1  -1.000000  -1.000000  0.000000  28143.661942  0.000000  0.000000
C  1732  361087.771358  1.587716  N  -1  -1.000000  -1.000000  0.000000  61181.873787  0.000000  950.900249
T  1745  333651.879444  1.444544  N  -1  -1.000000  -1.000000  0.000000  0.000000  938.400000  60857.615950
C  1755  149666.158752  0.616178  N  -1  -1.000000  -1.000000  0.000000  24855.136226  0.000000  38.036010
T  1769  308015.608725  1.286829  N  -1  -1.000000  -1.000000  0.000000  0.000000  775.200000  57928.843182
C  1779  148480.759947  0.581214  N  -1  -1.000000  -1.000000  0.000000  28373.093969  0.000000  0.000000
C  1791  296846.803881  1.251825  N  -1  -1.000000  -1.000000  0.000000  50398.568532  0.000000  722.684189
T  1804  327870.405928  1.360694  N  -1  -1.000000  -1.000000  0.000000  0.000000  816.000000  60857.615950
C  1814  172188.736040  0.663473  N  -1  -1.000000  -1.000000  330.380811  28755.480680  0.000000  0.000000
A  1825  248446.369927  1.020245  N  -1  -1.000000  -1.000000  46987.493130  0.000000  0.000000  0.000000
A  1836  205937.372236  0.831080  N  -1  -1.000000  -1.000000  39241.898560  0.000000  0.000000  0.000000
G  1848  289394.400000  1.133905  N  -1  -1.000000  -1.000000  0.000000  38.238671  50388.000000  0.000000
C  1857  255587.277746  1.030387  N  -1  -1.000000  -1.000000  0.000000  54031.242288  0.000000  0.000000
C  1871  270653.314166  1.126580  N  -1  -1.000000  -1.000000  0.000000  52272.263417  285.600000  0.000000
C  1882  278683.435101  1.104387  N  -1  -1.000000  -1.000000  0.000000  47186.520158  285.600000  152.144040
T  1896  320871.780094  1.286529  N  -1  -1.000000  -1.000000  0.000000  0.000000  2080.800000  60553.327870
G  1908  380827.200000  1.428202  N  -1  -1.000000  -1.000000  36.708979  0.000000  63076.800000  0.000000
G  1920  222033.600000  0.807260  N  -1  -1.000000  -1.000000  0.000000  0.000000  42268.800000  0.000000
C  1929  195934.950803  0.740880  N  -1  -1.000000  -1.000000  36.708979  32961.734503  0.000000  0.000000
A  1942  171614.476863  0.643144  N  -1  -1.000000  -1.000000  32524.155401  0.000000  367.200000  0.000000
G  1955  175276.800000  0.676343  N  -1  -1.000000  -1.000000  73.417958  0.000000  30314.400000  38.036010
A  1967  354535.319261  1.384429  N  -1  -1.000000  -1.000000  58734.366413  0.000000  40.800000  0.000000
T  1978  192462.210441  0.732905  N  -1  -1.000000  -1.000000  0.000000  0.000000  163.200000  36932.965679
T  1991  156328.000971  0.609967  N  -1  -1.000000  -1.000000  0.000000  0.000000  244.800000  30162.555905
C  2000  169856.177102  0.693696  N  -1  -1.000000  -1.000000  0.000000  32732.302476  0.000000  0.000000
C  2012  302850.275246  1.294375  N  -1  -1.000000  -1.000000  0.000000  57281.529333  0.000000  418.396110
T  2026  306303.988276  1.319298  N  -1  -1.000000  -1.000000  0.000000  0.000000  693.600000  58004.915202
C  2036  156434.403540  0.696132  N  -1  -1.000000  -1.000000  0.000000  29329.060747  0.000000  0.000000
A  2048  272784.423009  1.250389  N  -1  -1.000000  -1.000000  51722.951422  114.716013  0.000000  418.396110
T  2059  341943.729617  1.514066  N  -1  -1.000000  -1.000000  0.000000  305.909369  244.800000  56179.186723
C  2070  143127.345991  0.589298  N  -1  -1.000000  -1.000000  0.000000  27378.888520  0.000000  0.000000
C  2083  318336.937049  1.328271  N  -1  -1.000000  -1.000000  0.000000  61181.873787  0.000000  38.036010
C  2094  180486.527672  0.764635  N  -1  -1.000000  -1.000000  293.671832  38659.296499  0.000000  0.000000
A  2106  252043.849870  1.073234  N  -1  -1.000000  -1.000000  48015.344543  229.432027  0.000000  418.396110
T  2117  387320.689509  1.584673  N  -1  -1.000000  -1.000000  0.000000  0.000000  530.400000  60857.615950
A  2129  254283.097589  0.955365  N  -1  -1.000000  -1.000000  42876.087482  0.000000  0.000000  0.000000
C  2138  362617.318202  1.387709  N  -1  -1.000000  -1.000000  0.000000  61181.873787  0.000000  114.108030
A  2151  212728.533352  0.796922  N  -1  -1.000000  -1.000000  40049.496098  0.000000  0.000000  0.000000
A  2163  215922.214526  0.792180  N  -1  -1.000000  -1.000000  42068.489943  0.000000  0.000000  0.000000
C  2172  249660.283723  0.935474  N  -1  -1.000000  -1.000000  0.000000  46230.553380  0.000000  0.000000
C  2186  358984.644446  1.393289  N  -1  -1.000000  -1.000000  0.000000  60378.861694  204.000000  0.000000
G  2202  217994.400000  0.780675  N  -1  -1.000000  -1.000000  146.835916  0.000000  37372.800000  0.000000
A  2213  248079.280137  0.921528  N  -1  -1.000000  -1.000000  47134.329046  0.000000  0.000000  0.000000
T  2224  197635.107796  0.716164  N  -1  -1.000000  -1.000000  0.000000  0.000000  244.800000  37541.541839
T  2237  211061.819315  0.780200  N  -1  -1.000000  -1.000000  0.000000  0.000000  1020.000000  35297.417251
A  2247  219776.657322  0.869037  N  -1  -1.000000  -1.000000  42949.505440  0.000000  285.600000  0.000000
T  2259  338178.164630  1.355717  N  -1  -1.000000  -1.000000  0.000000  0.000000  2080.800000  60857.615950
G  2272  299349.600000  1.211931  N  -1  -1.000000  -1.000000  0.000000  0.000000  49490.400000  0.000000
G  2285  373524.000000  1.460994  N  -1  -1.000000  -1.000000  0.000000  0.000000  63117.600000  0.000000
C  2294  147563.031840  0.543662  N  -1  -1.000000  -1.000000  0.000000  27952.468587  204.000000  0.000000
C  2308  383036.768579  1.466368  N  -1  -1.000000  -1.000000  0.000000  61181.873787  0.000000  0.000000
A  2320  251236.252332  0.953025  N  -1  -1.000000  -1.000000  43279.886251  0.000000  0.000000  0.000000
C  2329  309389.088007  1.159003  N  -1  -1.000000  -1.000000  0.000000  58964.030862  0.000000  0.000000
C  2343  297305.667934  1.088732  N  -1  -1.000000  -1.000000  0.000000  57052.097307  40.800000  0.000000
G  2358  248431.200000  0.877718  N  -1  -1.000000  -1.000000  293.671832  0.000000  41004.000000  0.000000
C  2367  152763.491112  0.532687  N  -1  -1.000000  -1.000000  330.380811  25237.522937  326.400000  0.000000
A  2380  239746.341902  0.855999  N  -1  -1.000000  -1.000000  39608.988350  0.000000  0.000000  0.000000
A  2392  140301.717769  0.519185  N  -1  -1.000000  -1.000000  29807.690955  0.000000  0.000000  0.000000
A  2405  258431.212217  1.016127  N  -1  -1.000000  -1.000000  43757.102978  0.000000  0.000000  0.000000
C  2415  387854.841139  1.597290  N  -1  -1.000000  -1.000000  0.000000  61181.873787  0.000000  0.000000
A  2427  230128.589402  0.862390  N  -1  -1.000000  -1.000000  44271.028684  38.238671  0.000000  0.000000
T  2439  331521.862885  1.317870  N  -1  -1.000000  -1.000000  0.000000  76.477342  1672.800000  56179.186723
G  2453  357367.200000  1.376674  N  -1  -1.000000  -1.000000  0.000000  38.238671  61363.200000  0.000000
T  2464  185577.692636  0.701922  N  -1  -1.000000  -1.000000  0.000000  0.000000  285.600000  34993.129171
T  2477  150508.491445  0.594396  N  -1  -1.000000  -1.000000  0.000000  0.000000  775.200000  29515.943736
T  2490  165076.283263  0.678154  N  -1  -1.000000  -1.000000  0.000000  38.238671  285.600000  27804.323287
C  2501  154790.140682  0.632697  N  -1  -1.000000  -1.000000  0.000000  25428.716293  0.000000  0.000000
T  2515  338178.164630  1.432013  N  -1  -1.000000  -1.000000  0.000000  0.000000  1632.000000  57358.303032
G  2529  327134.400000  1.278151  N  -1  -1.000000  -1.000000  0.000000  0.000000  55692.000000  0.000000
C  2538  181748.403819  0.691548  N  -1  -1.000000  -1.000000  0.000000  31011.562276  81.600000  0.000000
G  2553  198900.000000  0.821212  N  -1  -1.000000  -1.000000  0.000000  0.000000  32844.000000  0.000000
T  2565  134305.151199  0.561758  N  -1  -1.000000  -1.000000  0.000000  0.000000  285.600000  26168.774858
T  2578  145183.450050  0.661854  N  -1  -1.000000  -1.000000  183.544895  0.000000  571.200000  27956.467327
G  2590  251124.000000  1.267405  N  -1  -1.000000  -1.000000  917.724475  0.000000  41534.400000  0.000000
A  2601  258321.085280  1.261981  N  -1  -1.000000  -1.000000  43022.923398  0.000000  0.000000  0.000000
T  2613  238980.250632  1.109080  N  -1  -1.000000  -1.000000  403.798769  0.000000  122.400000  45681.247972
A  2623  176019.554344  0.789798  N  -1  -1.000000  -1.000000  32340.610506  0.000000  0.000000  0.000000
A  2635  210562.703591  0.935878  N  -1  -1.000000  -1.000000  39719.115287  0.000000  0.000000  0.000000
T  2648  252977.502300  1.192009  N  -1  -1.000000  -1.000000  1174.687328  0.000000  0.000000  42105.863035
T  2662  151915.823814  0.741732  N  -1  -1.000000  -1.000000  954.433454  0.000000  0.000000  29211.655656
T  2674  119623.251351  0.592696  N  -1  -1.000000  -1.000000  1101.269370  0.000000  0.000000  22289.101842
C  2686  171385.723946  0.883881  N  -1  -1.000000  -1.000000  954.433454  29023.151378  0.000000  0.000000
T  2699  304744.511868  1.542156  N  -1  -1.000000  -1.000000  110.126937  0.000000  285.600000  58499.383332
T  2711  261877.928633  1.226219  N  -1  -1.000000  -1.000000  330.380811  0.000000  938.400000  49446.812959
T  2724  247500.316865  1.153091  N  -1  -1.000000  -1.000000  1505.068139  0.000000  530.400000  42866.583234
T  2736  155529.244761  0.728274  N  -1  -1.000000  -1.000000  1908.866908  0.000000  1101.600000  29401.835706
G  2749  346759.200000  1.689747  N  -1  -1.000000  -1.000000  2275.956699  0.000000  57976.800000  0.000000
C  2758  211345.135264  0.950773  N  -1  -1.000000  -1.000000  2532.919552  34720.713374  489.600000  0.000000
T  2773  359059.934103  1.614726  N  -1  -1.000000  -1.000000  991.142433  114.716013  1509.600000  59792.607670
C  2784  205532.857254  0.882213  N  -1  -1.000000  -1.000000  1211.396307  34491.281348  0.000000  0.000000
T  2798  379333.127416  1.591591  N  -1  -1.000000  -1.000000  0.000000  38.238671  1020.000000  60857.615950
T  2810  222434.586296  0.841577  N  -1  -1.000000  -1.000000  0.000000  0.000000  244.800000  42980.691264
T  2822  281428.437757  1.044604  N  -1  -1.000000  -1.000000  367.089790  38.238671  0.000000  47202.688371
C  2833  196240.860172  0.734764  N  -1  -1.000000  -1.000000  330.380811  32005.767725  0.000000  0.000000
T  2846  370470.737093  1.422063  N  -1  -1.000000  -1.000000  0.000000  0.000000  285.600000  60857.615950
C  2857  174330.101622  0.639009  N  -1  -1.000000  -1.000000  293.671832  28602.525995  0.000000  0.000000
T  2870  404931.362125  1.474121  N  -1  -1.000000  -1.000000  0.000000  0.000000  816.000000  60857.615950
T  2882  216919.364850  0.773302  N  -1  -1.000000  -1.000000  0.000000  0.000000  530.400000  45947.500042
T  2894  264730.629381  0.941873  N  -1  -1.000000  -1.000000  0.000000  0.000000  856.800000  49370.740939
T  2905  158952.485658  0.585169  N  -1  -1.000000  -1.000000  36.708979  0.000000  1836.000000  33890.084882
G  2920  295065.600000  1.105209  N  -1  -1.000000  -1.000000  770.888559  0.000000  49000.800000  0.000000
G  2932  267076.800000  1.032978  N  -1  -1.000000  -1.000000  1027.851412  0.000000  43819.200000  0.000000
G  2945  252144.000000  0.958669  N  -1  -1.000000  -1.000000  1211.396307  0.000000  46838.400000  0.000000
G  2957  375482.400000  1.443684  N  -1  -1.000000  -1.000000  1064.560391  0.000000  62056.800000  0.000000
A  2970  360078.375091  1.295198  N  -1  -1.000000  -1.000000  53888.781184  0.000000  489.600000  0.000000
T  2982  243772.787888  0.880138  N  -1  -1.000000  -1.000000  0.000000  0.000000  204.000000  39291.198297
T  2996  148910.979027  0.524491  N  -1  -1.000000  -1.000000  0.000000  0.000000  0.000000  28032.539347
T  3008  123388.816338  0.477671  N  -1  -1.000000  -1.000000  0.000000  38.238671  0.000000  22897.678001
T  3021  229699.464200  0.922635  N  -1  -1.000000  -1.000000  0.000000  0.000000  81.600000  38720.658148
A  3032  274913.543792  1.120006  N  -1  -1.000000  -1.000000  46069.768655  0.000000  0.000000  0.000000
G  3044  166668.000000  0.648379  N  -1  -1.000000  -1.000000  146.835916  114.716013  31334.400000  0.000000
T  3057  117759.486862  0.482199  N  -1  -1.000000  -1.000000  403.798769  114.716013  0.000000  22365.173861
T  3070  140581.092844  0.613137  N  -1  -1.000000  -1.000000  36.708979  191.193356  0.000000  26929.495058
T  3082  135179.979428  0.619735  N  -1  -1.000000  -1.000000  146.835916  0.000000  0.000000  26320.918898
A  3092  235928.608085  1.215530  N  -1  -1.000000  -1.000000  44014.065831  0.000000  0.000000  0.000000
A  3103  220657.672818  1.214538  N  -1  -1.000000  -1.000000  41481.146279  0.000000  0.000000  38.036010
T  3116  203416.581312  1.134069  N  -1  -1.000000  -1.000000  403.798769  0.000000  40.800000  34194.372962
T  3129  177399.950493  0.959856  N  -1  -1.000000  -1.000000  0.000000  0.000000  571.200000  33357.580742
A  3139  218712.096930  1.149782  N  -1  -1.000000  -1.000000  35791.254533  0.000000  0.000000  0.000000
G  3153  187027.200000  0.988925  N  -1  -1.000000  -1.000000  917.724475  0.000000  27744.000000  0.000000
T  3167  114260.173945  0.633606  N  -1  -1.000000  -1.000000  440.507748  0.000000  897.600000  19322.293064
G  3180  355898.400000  2.032633  N  -1  -1.000000  -1.000000  844.306517  0.000000  58140.000000  0.000000
T  3192  104142.595294  0.523576  N  -1  -1.000000  -1.000000  477.216727  0.000000  122.400000  18029.068725
G  3205  290373.600000  1.487095  N  -1  -1.000000  -1.000000  1431.650181  0.000000  48837.600000  0.000000
G  3218  273156.000000  1.295919  N  -1  -1.000000  -1.000000  1174.687328  0.000000  41412.000000  0.000000
T  3230  80294.017043  0.374323  N  -1  -1.000000  -1.000000  403.798769  0.000000  0.000000  15328.512017
A  3241  127894.082864  0.637977  N  -1  -1.000000  -1.000000  23603.873502  0.000000  0.000000  0.000000
A  3253  167723.325088  0.869412  N  -1  -1.000000  -1.000000  31276.050115  0.000000  0.000000  0.000000
C  3263  321701.940107  1.675984  N  -1  -1.000000  -1.000000  220.253874  48754.305674  0.000000  0.000000
T  3279  268914.590477  1.329634  N  -1  -1.000000  -1.000000  0.000000  344.148040  81.600000  46403.932162
T  3291  147579.718678  0.701305  N  -1  -1.000000  -1.000000  0.000000  152.954684  0.000000  28831.295556
T  3304  185121.260517  0.865992  N  -1  -1.000000  -1.000000  0.000000  152.954684  0.000000  31569.888274
T  3316  138260.896235  0.702938  N  -1  -1.000000  -1.000000  0.000000  229.432027  0.000000  22403.209871
C  3328  144121.551440  0.720241  N  -1  -1.000000  -1.000000  110.126937  24281.556159  0.000000  0.000000
T  3341  311514.921642  1.679536  N  -1  -1.000000  -1.000000  0.000000  38.238671  571.200000  52755.945826
C  3351  148671.953303  0.785325  N  -1  -1.000000  -1.000000  330.380811  21910.758550  0.000000  0.000000
T  3365  323458.228772  1.649032  N  -1  -1.000000  -1.000000  0.000000  0.000000  938.400000  54581.674305
G  3378  309712.800000  1.435804  N  -1  -1.000000  -1.000000  660.761622  0.000000  45940.800000  0.000000
T  3390  97410.221529  0.423696  N  -1  -1.000000  -1.000000  0.000000  0.000000  0.000000  19170.149024
T  3403  146895.070498  0.708008  N  -1  -1.000000  -1.000000  0.000000  0.000000  408.000000  22213.029822
A  3414  151534.665346  0.776008  N  -1  -1.000000  -1.000000  25843.121222  114.716013  0.000000  0.000000
T  3425  252635.178211  1.291128  N  -1  -1.000000  -1.000000  0.000000  38.238671  1142.400000  42105.863035
G  3439  254918.400000  1.259344  N  -1  -1.000000  -1.000000  293.671832  0.000000  37944.000000  0.000000
T  3451  99083.805968  0.462820  N  -1  -1.000000  -1.000000  36.708979  0.000000  81.600000  18751.752914
G  3464  238802.400000  1.139414  N  -1  -1.000000  -1.000000  550.634685  0.000000  38556.000000  0.000000
T  3477  123046.492248  0.608201  N  -1  -1.000000  -1.000000  0.000000  0.000000  0.000000  21071.949523
A  3488  147056.169907  0.736202  N  -1  -1.000000  -1.000000  25145.650621  114.716013  0.000000  0.000000
T  3499  239474.718762  1.315004  N  -1  -1.000000  -1.000000  0.000000  152.954684  204.000000  39177.090268
T  3513  148454.546907  0.847896  N  -1  -1.000000  -1.000000  0.000000  0.000000  0.000000  24989.658549
A  3523  241912.171664  1.342538  N  -1  -1.000000  -1.000000  40636.839762  0.000000  0.000000  0.000000
T  3536  231829.480758  1.222137  N  -1  -1.000000  -1.000000  36.708979  497.102725  0.000000  39899.774457
T  3549  160816.250147  0.813348  N  -1  -1.000000  -1.000000  0.000000  305.909369  0.000000  26777.351018
A  3559  257109.688973  1.363692  N  -1  -1.000000  -1.000000  39608.988350  191.193356  0.000000  0.000000
C  3568  336844.453869  1.784525  N  -1  -1.000000  -1.000000  660.761622  55101.925080  0.000000  0.000000
T  3585  282227.193966  1.327912  N  -1  -1.000000  -1.000000  0.000000  38.238671  40.800000  47430.904431
A  3595  249290.676444  1.149456  N  -1  -1.000000  -1.000000  41958.363006  38.238671  0.000000  0.000000
T  3608  262220.252723  1.142564  N  -1  -1.000000  -1.000000  0.000000  114.716013  81.600000  38796.730168
T  3623  140390.912794  0.582492  N  -1  -1.000000  -1.000000  0.000000  0.000000  0.000000  23430.182141
A  3633  229431.118801  0.992737  N  -1  -1.000000  -1.000000  34029.223541  0.000000  0.000000  0.000000
G  3647  137414.400000  0.574458  N  -1  -1.000000  -1.000000  293.671832  0.000000  22970.400000  0.000000
T  3660  87901.219037  0.384255  N  -1  -1.000000  -1.000000  440.507748  0.000000  489.600000  17116.204486
G  3672  327093.600000  1.525875  N  -1  -1.000000  -1.000000  770.888559  0.000000  55243.200000  0.000000
T  3684  81891.529462  0.354521  N  -1  -1.000000  -1.000000  0.000000  0.000000  0.000000  15632.800097
T  3697  125632.940926  0.588526  N  -1  -1.000000  -1.000000  0.000000  267.670698  0.000000  20577.481393
A  3707  178442.346959  0.927699  N  -1  -1.000000  -1.000000  29550.728102  76.477342  0.000000  0.000000
T  3719  233807.353276  1.284861  N  -1  -1.000000  -1.000000  0.000000  267.670698  326.400000  38416.370068
C  3731  138691.660141  0.768705  N  -1  -1.000000  -1.000000  0.000000  23019.680012  0.000000  0.000000
T  3745  215854.356571  1.284314  N  -1  -1.000000  -1.000000  0.000000  114.716013  571.200000  31607.924284
G  3759  252062.400000  1.435304  N  -1  -1.000000  -1.000000  146.835916  0.000000  40188.000000  0.000000
T  3771  99045.769958  0.556815  N  -1  -1.000000  -1.000000  0.000000  0.000000  0.000000  14834.043888
T  3785  92199.288164  0.529752  N  -1  -1.000000  -1.000000  0.000000  38.238671  40.800000  17002.096456
T  3798  117303.054743  0.672331  N  -1  -1.000000  -1.000000  0.000000  0.000000  244.800000  17952.996705
G  3811  240883.200000  1.569343  N  -1  -1.000000  -1.000000  0.000000  38.238671  36189.600000  0.000000
T  3822  87444.786918  0.516227  N  -1  -1.000000  -1.000000  0.000000  38.238671  0.000000  14643.863838
G  3835  217096.800000  1.311181  N  -1  -1.000000  -1.000000  110.126937  76.477342  34843.200000  0.000000
T  3847  108060.304320  0.637754  N  -1  -1.000000  -1.000000  0.000000  152.954684  0.000000  18105.140745
C  3858  125881.705317  0.802489  N  -1  -1.000000  -1.000000  183.544895  20457.689048  0.000000  0.000000
A  3869  152195.426968  0.978226  N  -1  -1.000000  -1.000000  27458.316298  0.000000  0.000000  0.000000
A  3881  138759.940651  0.929919  N  -1  -1.000000  -1.000000  25182.359600  0.000000  0.000000  0.000000
A  3893  187325.919879  1.358546  N  -1  -1.000000  -1.000000  33735.551708  0.000000  0.000000  0.000000
A  3905  139053.612483  0.947780  N  -1  -1.000000  -1.000000  25843.121222  0.000000  0.000000  0.000000
A  3917  156159.996701  1.031437  N  -1  -1.000000  -1.000000  25622.867348  0.000000  0.000000  0.000000
T  3929  188240.213334  1.212215  N  -1  -1.000000  -1.000000  0.000000  0.000000  40.800000  31645.960294
A  3940  161703.052531  1.077863  N  -1  -1.000000  -1.000000  24448.180019  0.000000  0.000000  0.000000
T  3952  208285.190587  1.322885  N  -1  -1.000000  -1.000000  0.000000  191.193356  81.600000  33205.436702
C  3964  124849.261197  0.797420  N  -1  -1.000000  -1.000000  0.000000  18813.426190  0.000000  0.000000
G  3980  117177.600000  0.740480  N  -1  -1.000000  -1.000000  0.000000  0.000000  16891.200000  0.000000
T  3992  69758.042282  0.443260  N  -1  -1.000000  -1.000000  0.000000  0.000000  530.400000  10383.830721
G  4006  235905.600000  1.581865  N  -1  -1.000000  -1.000000  36.708979  0.000000  35332.800000  0.000000
T  4018  110684.789008  0.696806  N  -1  -1.000000  -1.000000  0.000000  0.000000  285.600000  16621.736356
G  4031  232029.600000  1.534773  N  -1  -1.000000  -1.000000  293.671832  0.000000  38474.400000  0.000000
G  4043  201960.000000  1.258480  N  -1  -1.000000  -1.000000  110.126937  0.000000  33048.000000  0.000000
T  4056  84477.978140  0.511804  N  -1  -1.000000  -1.000000  0.000000  76.477342  0.000000  12932.243389
C  4067  136435.578545  0.882033  N  -1  -1.000000  -1.000000  0.000000  22713.770643  0.000000  0.000000
C  4080  240215.331957  1.578740  N  -1  -1.000000  -1.000000  0.000000  39347.592579  0.000000  0.000000
G  4095  137414.400000  0.884551  N  -1  -1.000000  -1.000000  183.544895  344.148040  20808.000000  0.000000
C  4103  113492.375875  0.724701  N  -1  -1.000000  -1.000000  183.544895  18928.142203  1387.200000  0.000000
A  4117  151681.501262  0.970840  N  -1  -1.000000  -1.000000  25108.941642  0.000000  0.000000  0.000000
A  4129  94011.695240  0.571744  N  -1  -1.000000  -1.000000  17950.690735  0.000000  0.000000  38.036010
T  4141  178541.030792  1.188370  N  -1  -1.000000  -1.000000  0.000000  76.477342  244.800000  27195.747127
G  4153  272176.800000  1.733324  N  -1  -1.000000  -1.000000  73.417958  0.000000  44757.600000  0.000000
C  4163  177121.524614  1.099856  N  -1  -1.000000  -1.000000  0.000000  33382.359885  0.000000  0.000000
A  4176  145000.467082  0.914502  N  -1  -1.000000  -1.000000  21658.297615  0.000000  0.000000  114.108030
T  4189  222852.982405  1.353832  N  -1  -1.000000  -1.000000  0.000000  267.670698  0.000000  33167.400693
T  4203  142292.713292  0.821311  N  -1  -1.000000  -1.000000  0.000000  0.000000  81.600000  21414.273612
G  4215  229500.000000  1.404026  N  -1  -1.000000  -1.000000  0.000000  0.000000  37372.800000  0.000000
G  4228  117136.800000  0.678397  N  -1  -1.000000  -1.000000  0.000000  0.000000  21991.200000  0.000000
G  4241  167932.800000  0.970533  N  -1  -1.000000  -1.000000  0.000000  0.000000  27866.400000  0.000000
T  4253  105169.567563  0.602150  N  -1  -1.000000  -1.000000  0.000000  344.148040  0.000000  19360.329074
T  4266  134076.935139  0.762787  N  -1  -1.000000  -1.000000  0.000000  229.432027  0.000000  21908.741742
C  4276  115977.889498  0.676942  N  -1  -1.000000  -1.000000  0.000000  21260.701141  0.000000  0.000000
C  4288  219910.597594  1.412344  N  -1  -1.000000  -1.000000  0.000000  35676.680152  0.000000  0.000000
T  4302  237648.990283  1.485445  N  -1  -1.000000  -1.000000  0.000000  76.477342  0.000000  39937.810467
G  4314  200124.000000  1.182417  N  -1  -1.000000  -1.000000  0.000000  0.000000  32721.600000  0.000000
A  4326  180387.922846  1.080316  N  -1  -1.000000  -1.000000  30578.579514  0.000000  0.000000  0.000000
G  4337  112363.200000  0.657916  N  -1  -1.000000  -1.000000  0.000000  0.000000  19380.000000  0.000000
A  4352  245179.270795  1.541302  N  -1  -1.000000  -1.000000  40600.130783  0.000000  0.000000  0.000000
G  4363  159242.400000  0.926490  N  -1  -1.000000  -1.000000  0.000000  0.000000  26887.200000  0.000000
A  4375  278327.478840  1.627569  N  -1  -1.000000  -1.000000  46253.313550  0.000000  0.000000  0.000000
G  4386  163118.400000  0.866159  N  -1  -1.000000  -1.000000  0.000000  0.000000  27621.600000  38.036010
A  4398  255788.165729  1.337608  N  -1  -1.000000  -1.000000  42435.579733  0.000000  0.000000  0.000000
T  4410  148340.438877  0.722875  N  -1  -1.000000  -1.000000  0.000000  152.954684  0.000000  22136.957802
G  4423  146104.800000  0.737709  N  -1  -1.000000  -1.000000  73.417958  0.000000  24888.000000  0.000000
A  4433  259348.936693  1.372960  N  -1  -1.000000  -1.000000  44381.155621  0.000000  0.000000  0.000000
A  4443  129399.151004  0.664198  N  -1  -1.000000  -1.000000  27384.898340  0.000000  0.000000  342.324090
T  4455  158458.017529  0.835215  N  -1  -1.000000  -1.000000  0.000000  229.432027  0.000000  26168.774858
G  4467  264832.800000  1.362794  N  -1  -1.000000  -1.000000  0.000000  0.000000  39331.200000  0.000000
T  4479  99007.733948  0.504380  N  -1  -1.000000  -1.000000  0.000000  38.238671  0.000000  16735.844386
G  4490  137536.800000  0.722841  N  -1  -1.000000  -1.000000  734.179580  0.000000  25744.800000  0.000000
A  4497  203955.087369  1.157563  G  4505  35700.000000  0.198028  39902.660182  0.000000  2325.600000  0.000000
G  4513  305959.200000  1.697160  C  4518  76706.774261  0.413972  0.000000  4015.060467  65157.600000  1331.260349
A  4527  35424.164743  0.191178  N  -1  -1.000000  -1.000000  6460.780305  4473.924521  0.000000  152.144040
N  4540  -1.000000  -1.000000  N  -1  -1.000000  -1.000000  3193.681174  2064.888240  652.800000  0.000000
G  4557  3957.600000  0.022744  N  -1  -1.000000  -1.000000  1872.157929  458.864053  3957.600000  0.000000
G  4563  51122.400000  0.319939  N  -1  -1.000000  -1.000000  1248.105286  0.000000  6364.800000  0.000000
G  4579  34231.200000  0.246329  N  -1  -1.000000  -1.000000  0.000000  0.000000  7017.600000  418.396110
G  4589  26112.000000  0.201717  N  -1  -1.000000  -1.000000  0.000000  76.477342  5385.600000  1977.872518
G  4600  30192.000000  0.259797  T  4601  16203.340247  0.123557  0.000000  1300.114818  3835.200000  2662.520698
C  4612  58084.541427  0.626250  T  4612  22060.885782  0.182166  0.000000  5468.129970  0.000000  2738.592718
G  4627  120033.600000  0.741814  N  -1  -1.000000  -1.000000  0.000000  4818.072561  6038.400000  0.000000
G  4636  120033.600000  0.741814  N  -1  -1.000000  -1.000000  146.835916  4168.015152  7140.000000  0.000000
C  4639  36250.260219  0.545021  N  -1  -1.000000  -1.000000  220.253874  4741.595219  5834.400000  0.000000
A  4650  92506.627101  2.339525  N  -1  -1.000000  -1.000000  10021.551269  2064.888240  0.000000  0.000000
A  4664  49997.629409  1.104944  N  -1  -1.000000  -1.000000  7084.832949  0.000000  0.000000  0.000000
N  4679  -1.000000  -1.000000  N  -1  -1.000000  -1.000000  0.000000  0.000000  0.000000  0.000000
N  4691  -1.000000  -1.000000  N  -1  -1.000000  -1.000000  0.000000  0.000000  0.000000  0.000000
N  4702  -1.000000  -1.000000  N  -1  -1.000000  -1.000000  0.000000  0.000000  0.000000  0.000000
N  4713  -1.000000  -1.000000  N  -1  -1.000000  -1.000000  0.000000  0.000000  0.000000  0.000000
N  4724  -1.000000  -1.000000  N  -1  -1.000000  -1.000000  293.671832  0.000000  0.000000  0.000000
N  4736  -1.000000  -1.000000  N  -1  -1.000000  -1.000000  146.835916  0.000000  0.000000  0.000000
N  4748  -1.000000  -1.000000  N  -1  -1.000000  -1.000000  0.000000  0.000000  0.000000  0.000000
N  4761  -1.000000  -1.000000  N  -1  -1.000000  -1.000000  0.000000  0.000000  0.000000  0.000000
N  4778  -1.000000  -1.000000  N  -1  -1.000000  -1.000000  0.000000  0.000000  0.000000  0.000000
N  4795  -1.000000  -1.000000  N  -1  -1.000000  -1.000000  0.000000  0.000000  0.000000  0.000000
N  4812  -1.000000  -1.000000  N  -1  -1.000000  -1.000000  0.000000  0.000000  0.000000  0.000000
N  4829  -1.000000  -1.000000  N  -1  -1.000000  -1.000000  0.000000  0.000000  0.000000  0.000000
N  4846  -1.000000  -1.000000  N  -1  -1.000000  -1.000000  0.000000  0.000000  0.000000  0.000000
N  4863  -1.000000  -1.000000  N  -1  -1.000000  -1.000000  0.000000  0.000000  0.000000  0.000000
N  4880  -1.000000  -1.000000  N  -1  -1.000000  -1.000000  0.000000  0.000000  0.000000  0.000000
N  4897  -1.000000  -1.000000  N  -1  -1.000000  -1.000000  0.000000  0.000000  0.000000  0.000000
N  4914  -1.000000  -1.000000  N  -1  -1.000000  -1.000000  0.000000  0.000000  0.000000  0.000000
N  4931  -1.000000  -1.000000  N  -1  -1.000000  -1.000000  0.000000  0.000000  0.000000  0.000000
N  4948  -1.000000  -1.000000  N  -1  -1.000000  -1.000000  0.000000  0.000000  0.000000  0.000000
N  4965  -1.000000  -1.000000  N  -1  -1.000000  -1.000000  0.000000  0.000000  0.000000  0.000000
N  4982  -1.000000  -1.000000  N  -1  -1.000000  -1.000000  0.000000  0.000000  0.000000  0.000000
N  4999  -1.000000  -1.000000  N  -1  -1.000000  -1.000000  0.000000  0.000000  0.000000  0.000000
N  5016  -1.000000  -1.000000  N  -1  -1.000000  -1.000000  0.000000  0.000000  0.000000  0.000000
N  5033  -1.000000  -1.000000  N  -1  -1.000000  -1.000000  0.000000  0.000000  0.000000  0.000000
N  5050  -1.000000  -1.000000  N  -1  -1.000000  -1.000000  0.000000  0.000000  0.000000  0.000000
N  5067  -1.000000  -1.000000  N  -1  -1.000000  -1.000000  0.000000  0.000000  0.000000  0.000000
N  5084  -1.000000  -1.000000  N  -1  -1.000000  -1.000000  0.000000  0.000000  0.000000  0.000000
N  5101  -1.000000  -1.000000  N  -1  -1.000000  -1.000000  0.000000  0.000000  0.000000  0.000000
N  5118  -1.000000  -1.000000  N  -1  -1.000000  -1.000000  0.000000  0.000000  0.000000  0.000000
N  5135  -1.000000  -1.000000  N  -1  -1.000000  -1.000000  0.000000  0.000000  0.000000  0.000000
N  5152  -1.000000  -1.000000  N  -1  -1.000000  -1.000000  0.000000  0.000000  0.000000  0.000000
N  5169  -1.000000  -1.000000  N  -1  -1.000000  -1.000000  0.000000  0.000000  0.000000  0.000000
N  5186  -1.000000  -1.000000  N  -1  -1.000000  -1.000000  0.000000  0.000000  0.000000  0.000000
N  5203  -1.000000  -1.000000  N  -1  -1.000000  -1.000000  0.000000  0.000000  0.000000  0.000000
N  5220  -1.000000  -1.000000  N  -1  -1.000000  -1.000000  0.000000  0.000000  0.000000  0.000000
N  5237  -1.000000  -1.000000  N  -1  -1.000000  -1.000000  0.000000  0.000000  0.000000  0.000000
N  5254  -1.000000  -1.000000  N  -1  -1.000000  -1.000000  0.000000  0.000000  0.000000  0.000000
N  5271  -1.000000  -1.000000  N  -1  -1.000000  -1.000000  0.000000  0.000000  0.000000  0.000000
N  5288  -1.000000  -1.000000  N  -1  -1.000000  -1.000000  0.000000  0.000000  0.000000  0.000000
N  5305  -1.000000  -1.000000  N  -1  -1.000000  -1.000000  0.000000  0.000000  0.000000  0.000000
N  5322  -1.000000  -1.000000  N  -1  -1.000000  -1.000000  0.000000  0.000000  0.000000  0.000000
N  5339  -1.000000  -1.000000  N  -1  -1.000000  -1.000000  0.000000  0.000000  0.000000  0.000000
N  5356  -1.000000  -1.000000  N  -1  -1.000000  -1.000000  0.000000  0.000000  0.000000  0.000000
N  5373  -1.000000  -1.000000  N  -1  -1.000000  -1.000000  0.000000  0.000000  0.000000  0.000000
N  5390  -1.000000  -1.000000  N  -1  -1.000000  -1.000000  0.000000  0.000000  0.000000  0.000000
N  5407  -1.000000  -1.000000  N  -1  -1.000000  -1.000000  0.000000  0.000000  0.000000  0.000000
N  5424  -1.000000  -1.000000  N  -1  -1.000000  -1.000000  0.000000  0.000000  0.000000  0.000000
N  5441  -1.000000  -1.000000  N  -1  -1.000000  -1.000000  0.000000  0.000000  0.000000  0.000000
N  5458  -1.000000  -1.000000  N  -1  -1.000000  -1.000000  0.000000  0.000000  0.000000  0.000000
N  5475  -1.000000  -1.000000  N  -1  -1.000000  -1.000000  0.000000  0.000000  0.000000  0.000000
N  5492  -1.000000  -1.000000  N  -1  -1.000000  -1.000000  0.000000  0.000000  0.000000  0.000000
N  5509  -1.000000  -1.000000  N  -1  -1.000000  -1.000000  0.000000  0.000000  0.000000  0.000000
N  5526  -1.000000  -1.000000  N  -1  -1.000000  -1.000000  0.000000  0.000000  0.000000  0.000000
N  5543  -1.000000  -1.000000  N  -1  -1.000000  -1.000000  0.000000  0.000000  0.000000  0.000000
N  5560  -1.000000  -1.000000  N  -1  -1.000000  -1.000000  0.000000  0.000000  0.000000  0.000000
N  5577  -1.000000  -1.000000  N  -1  -1.000000  -1.000000  0.000000  0.000000  0.000000  0.000000
N  5594  -1.000000  -1.000000  N  -1  -1.000000  -1.000000  0.000000  0.000000  0.000000  0.000000
N  5611  -1.000000  -1.000000  N  -1  -1.000000  -1.000000  0.000000  0.000000  0.000000  0.000000
N  5628  -1.000000  -1.000000  N  -1  -1.000000  -1.000000  0.000000  0.000000  0.000000  0.000000
N  5645  -1.000000  -1.000000  N  -1  -1.000000  -1.000000  0.000000  0.000000  0.000000  0.000000
N  5662  -1.000000  -1.000000  N  -1  -1.000000  -1.000000  0.000000  0.000000  0.000000  0.000000
N  5679  -1.000000  -1.000000  N  -1  -1.000000  -1.000000  0.000000  0.000000  0.000000  0.000000
N  5696  -1.000000  -1.000000  N  -1  -1.000000  -1.000000  0.000000  0.000000  0.000000  0.000000
N  5713  -1.000000  -1.000000  N  -1  -1.000000  -1.000000  0.000000  0.000000  0.000000  0.000000
N  5730  -1.000000  -1.000000  N  -1  -1.000000  -1.000000  0.000000  0.000000  0.000000  0.000000
N  5747  -1.000000  -1.000000  N  -1  -1.000000  -1.000000  0.000000  0.000000  0.000000  0.000000
N  5764  -1.000000  -1.000000  N  -1  -1.000000  -1.000000  0.000000  0.000000  0.000000  0.000000
N  5781  -1.000000  -1.000000  N  -1  -1.000000  -1.000000  0.000000  0.000000  0.000000  0.000000
N  5798  -1.000000  -1.000000  N  -1  -1.000000  -1.000000  0.000000  0.000000  0.000000  0.000000
N  5815  -1.000000  -1.000000  N  -1  -1.000000  -1.000000  0.000000  0.000000  0.000000  0.000000
N  5832  -1.000000  -1.000000  N  -1  -1.000000  -1.000000  0.000000  0.000000  0.000000  0.000000
N  5849  -1.000000  -1.000000  N  -1  -1.000000  -1.000000  0.000000  0.000000  0.000000  0.000000
N  5866  -1.000000  -1.000000  N  -1  -1.000000  -1.000000  0.000000  0.000000  0.000000  0.000000
N  5883  -1.000000  -1.000000  N  -1  -1.000000  -1.000000  0.000000  0.000000  0.000000  0.000000
N  5900  -1.000000  -1.000000  N  -1  -1.000000  -1.000000  0.000000  0.000000  0.000000  0.000000
N  5917  -1.000000  -1.000000  N  -1  -1.000000  -1.000000  0.000000  0.000000  0.000000  0.000000
N  5934  -1.000000  -1.000000  N  -1  -1.000000  -1.000000  0.000000  0.000000  0.000000  0.000000
N  5951  -1.000000  -1.000000  N  -1  -1.000000  -1.000000  0.000000  0.000000  0.000000  0.000000
N  5968  -1.000000  -1.000000  N  -1  -1.000000  -1.000000  0.000000  0.000000  0.000000  0.000000
N  5985  -1.000000  -1.000000  N  -1  -1.000000  -1.000000  0.000000  0.000000  0.000000  0.000000
N  6002  -1.000000  -1.000000  N  -1  -1.000000  -1.000000  0.000000  0.000000  0.000000  0.000000
N  6019  -1.000000  -1.000000  N  -1  -1.000000  -1.000000  0.000000  0.000000  0.000000  0.000000
N  6036  -1.000000  -1.000000  N  -1  -1.000000  -1.000000  0.000000  0.000000  0.000000  0.000000
N  6053  -1.000000  -1.000000  N  -1  -1.000000  -1.000000  0.000000  0.000000  0.000000  0.000000
N  6070  -1.000000  -1.000000  N  -1  -1.000000  -1.000000  0.000000  0.000000  0.000000  0.000000
N  6087  -1.000000  -1.000000  N  -1  -1.000000  -1.000000  0.000000  0.000000  0.000000  0.000000
N  6104  -1.000000  -1.000000  N  -1  -1.000000  -1.000000  0.000000  0.000000  0.000000  0.000000
N  6121  -1.000000  -1.000000  N  -1  -1.000000  -1.000000  0.000000  0.000000  0.000000  0.000000
N  6138  -1.000000  -1.000000  N  -1  -1.000000  -1.000000  0.000000  0.000000  0.000000  0.000000
N  6155  -1.000000  -1.000000  N  -1  -1.000000  -1.000000  0.000000  0.000000  0.000000  0.000000
N  6172  -1.000000  -1.000000  N  -1  -1.000000  -1.000000  0.000000  0.000000  0.000000  0.000000
N  6189  -1.000000  -1.000000  N  -1  -1.000000  -1.000000  0.000000  0.000000  0.000000  0.000000
N  6206  -1.000000  -1.000000  N  -1  -1.000000  -1.000000  0.000000  0.000000  0.000000  0.000000
N  6223  -1.000000  -1.000000  N  -1  -1.000000  -1.000000  0.000000  0.000000  0.000000  0.000000
N  6240  -1.000000  -1.000000  N  -1  -1.000000  -1.000000  0.000000  0.000000  0.000000  0.000000
N  6257  -1.000000  -1.000000  N  -1  -1.000000  -1.000000  0.000000  0.000000  0.000000  0.000000
N  6274  -1.000000  -1.000000  N  -1  -1.000000  -1.000000  0.000000  0.000000  0.000000  0.000000
N  6291  -1.000000  -1.000000  N  -1  -1.000000  -1.000000  0.000000  0.000000  0.000000  0.000000
N  6308  -1.000000  -1.000000  N  -1  -1.000000  -1.000000  0.000000  0.000000  0.000000  0.000000
N  6325  -1.000000  -1.000000  N  -1  -1.000000  -1.000000  0.000000  0.000000  0.000000  0.000000
N  6342  -1.000000  -1.000000  N  -1  -1.000000  -1.000000  0.000000  0.000000  0.000000  0.000000
N  6359  -1.000000  -1.000000  N  -1  -1.000000  -1.000000  0.000000  0.000000  0.000000  0.000000
N  6376  -1.000000  -1.000000  N  -1  -1.000000  -1.000000  0.000000  0.000000  0.000000  0.000000
N  6393  -1.000000  -1.000000  N  -1  -1.000000  -1.000000  0.000000  0.000000  0.000000  0.000000
N  6410  -1.000000  -1.000000  N  -1  -1.000000  -1.000000  0.000000  0.000000  0.000000  0.000000
N  6427  -1.000000  -1.000000  N  -1  -1.000000  -1.000000  0.000000  0.000000  0.000000  0.000000
N  6444  -1.000000  -1.000000  N  -1  -1.000000  -1.000000  0.000000  0.000000  0.000000  0.000000
N  6461  -1.000000  -1.000000  N  -1  -1.000000  -1.000000  0.000000  0.000000  0.000000  0.000000
N  6478  -1.000000  -1.000000  N  -1  -1.000000  -1.000000  0.000000  0.000000  0.000000  0.000000
N  6495  -1.000000  -1.000000  N  -1  -1.000000  -1.000000  0.000000  0.000000  0.000000  0.000000
N  6512  -1.000000  -1.000000  N  -1  -1.000000  -1.000000  0.000000  0.000000  0.000000  0.000000
N  6529  -1.000000  -1.000000  N  -1  -1.000000  -1.000000  0.000000  0.000000  0.000000  0.000000
N  6546  -1.000000  -1.000000  N  -1  -1.000000  -1.000000  0.000000  0.000000  0.000000  0.000000
N  6563  -1.000000  -1.000000  N  -1  -1.000000  -1.000000  0.000000  0.000000  0.000000  0.000000
N  6580  -1.000000  -1.000000  N  -1  -1.000000  -1.000000  0.000000  0.000000  0.000000  0.000000
N  6597  -1.000000  -1.000000  N  -1  -1.000000  -1.000000  0.000000  0.000000  0.000000  0.000000
N  6614  -1.000000  -1.000000  N  -1  -1.000000  -1.000000  0.000000  0.000000  0.000000  0.000000
N  6631  -1.000000  -1.000000  N  -1  -1.000000  -1.000000  0.000000  0.000000  0.000000  0.000000
N  6648  -1.000000  -1.000000  N  -1  -1.000000  -1.000000  0.000000  0.000000  0.000000  0.000000
N  6665  -1.000000  -1.000000  N  -1  -1.000000  -1.000000  0.000000  0.000000  0.000000  0.000000
N  6682  -1.000000  -1.000000  N  -1  -1.000000  -1.000000  0.000000  0.000000  0.000000  0.000000
N  6699  -1.000000  -1.000000  N  -1  -1.000000  -1.000000  0.000000  0.000000  0.000000  0.000000
N  6716  -1.000000  -1.000000  N  -1  -1.000000  -1.000000  0.000000  0.000000  0.000000  0.000000
N  6733  -1.000000  -1.000000  N  -1  -1.000000  -1.000000  0.000000  0.000000  0.000000  0.000000
N  6750  -1.000000  -1.000000  N  -1  -1.000000  -1.000000  0.000000  0.000000  0.000000  0.000000
N  6767  -1.000000  -1.000000  N  -1  -1.000000  -1.000000  0.000000  0.000000  0.000000  0.000000
N  6784  -1.000000  -1.000000  N  -1  -1.000000  -1.000000  0.000000  0.000000  0.000000  0.000000
N  6801  -1.000000  -1.000000  N  -1  -1.000000  -1.000000  0.000000  0.000000  0.000000  0.000000
N  6818  -1.000000  -1.000000  N  -1  -1.000000  -1.000000  0.000000  0.000000  0.000000  0.000000
N  6835  -1.000000  -1.000000  N  -1  -1.000000  -1.000000  0.000000  0.000000  0.000000  0.000000
N  6852  -1.000000  -1.000000  N  -1  -1.000000  -1.000000  0.000000  0.000000  0.000000  0.000000
N  6869  -1.000000  -1.000000  N  -1  -1.000000  -1.000000  0.000000  0.000000  0.000000  0.000000
N  6886  -1.000000  -1.000000  N  -1  -1.000000  -1.000000  0.000000  0.000000  0.000000  0.000000
N  6903  -1.000000  -1.000000  N  -1  -1.000000  -1.000000  0.000000  0.000000  0.000000  0.000000
N  6920  -1.000000  -1.000000  N  -1  -1.000000  -1.000000  0.000000  0.000000  0.000000  0.000000
N  6937  -1.000000  -1.000000  N  -1  -1.000000  -1.000000  0.000000  0.000000  0.000000  0.000000
N  6954  -1.000000  -1.000000  N  -1  -1.000000  -1.000000  0.000000  0.000000  0.000000  0.000000
N  6971  -1.000000  -1.000000  N  -1  -1.000000  -1.000000  0.000000  0.000000  0.000000  0.000000
N  6988  -1.000000  -1.000000  N  -1  -1.000000  -1.000000  0.000000  0.000000  0.000000  0.000000
N  7005  -1.000000  -1.000000  N  -1  -1.000000  -1.000000  0.000000  0.000000  0.000000  0.000000
N  7022  -1.000000  -1.000000  N  -1  -1.000000  -1.000000  0.000000  0.000000  0.000000  0.000000
N  7039  -1.000000  -1.000000  N  -1  -1.000000  -1.000000  0.000000  0.000000  0.000000  0.000000
N  7056  -1.000000  -1.000000  N  -1  -1.000000  -1.000000  0.000000  0.000000  0.000000  0.000000
N  7073  -1.000000  -1.000000  N  -1  -1.000000  -1.000000  0.000000  0.000000  0.000000  0.000000
N  7090  -1.000000  -1.000000  N  -1  -1.000000  -1.000000  0.000000  0.000000  0.000000  0.000000
N  7107  -1.000000  -1.000000  N  -1  -1.000000  -1.000000  0.000000  0.000000  0.000000  0.000000
N  7124  -1.000000  -1.000000  N  -1  -1.000000  -1.000000  0.000000  0.000000  0.000000  0.000000
N  7141  -1.000000  -1.000000  N  -1  -1.000000  -1.000000  0.000000  0.000000  0.000000  0.000000
N  7158  -1.000000  -1.000000  N  -1  -1.000000  -1.000000  0.000000  0.000000  0.000000  0.000000
N  7175  -1.000000  -1.000000  N  -1  -1.000000  -1.000000  0.000000  0.000000  0.000000  0.000000
N  7192  -1.000000  -1.000000  N  -1  -1.000000  -1.000000  0.000000  0.000000  0.000000  0.000000
N  7209  -1.000000  -1.000000  N  -1  -1.000000  -1.000000  0.000000  0.000000  0.000000  0.000000
N  7226  -1.000000  -1.000000  N  -1  -1.000000  -1.000000  0.000000  0.000000  0.000000  0.000000
N  7243  -1.000000  -1.000000  N  -1  -1.000000  -1.000000  0.000000  0.000000  0.000000  0.000000
N  7260  -1.000000  -1.000000  N  -1  -1.000000  -1.000000  0.000000  0.000000  0.000000  0.000000
N  7277  -1.000000  -1.000000  N  -1  -1.000000  -1.000000  0.000000  0.000000  0.000000  0.000000
N  7294  -1.000000  -1.000000  N  -1  -1.000000  -1.000000  0.000000  0.000000  0.000000  0.000000
N  7311  -1.000000  -1.000000  N  -1  -1.000000  -1.000000  0.000000  0.000000  0.000000  0.000000
N  7328  -1.000000  -1.000000  N  -1  -1.000000  -1.000000  0.000000  0.000000  0.000000  0.000000
N  7345  -1.000000  -1.000000  N  -1  -1.000000  -1.000000  0.000000  0.000000  0.000000  0.000000
N  7362  -1.000000  -1.000000  N  -1  -1.000000  -1.000000  0.000000  0.000000  0.000000  0.000000
N  7379  -1.000000  -1.000000  N  -1  -1.000000  -1.000000  0.000000  0.000000  0.000000  0.000000
N  7396  -1.000000  -1.000000  N  -1  -1.000000  -1.000000  0.000000  0.000000  0.000000  0.000000
N  7413  -1.000000  -1.000000  N  -1  -1.000000  -1.000000  0.000000  0.000000  0.000000  0.000000
N  7430  -1.000000  -1.000000  N  -1  -1.000000  -1.000000  0.000000  0.000000  0.000000  0.000000
N  7447  -1.000000  -1.000000  N  -1  -1.000000  -1.000000  0.000000  0.000000  0.000000  0.000000
N  7464  -1.000000  -1.000000  N  -1  -1.000000  -1.000000  0.000000  0.000000  0.000000  0.000000
N  7481  -1.000000  -1.000000  N  -1  -1.000000  -1.000000  0.000000  0.000000  0.000000  0.000000
N  7498  -1.000000  -1.000000  N  -1  -1.000000  -1.000000  0.000000  0.000000  0.000000  0.000000
N  7515  -1.000000  -1.000000  N  -1  -1.000000  -1.000000  0.000000  0.000000  0.000000  0.000000
N  7532  -1.000000  -1.000000  N  -1  -1.000000  -1.000000  0.000000  0.000000  0.000000  0.000000
N  7549  -1.000000  -1.000000  N  -1  -1.000000  -1.000000  0.000000  0.000000  0.000000  0.000000
N  7566  -1.000000  -1.000000  N  -1  -1.000000  -1.000000  0.000000  0.000000  0.000000  0.000000
N  7583  -1.000000  -1.000000  N  -1  -1.000000  -1.000000  0.000000  0.000000  0.000000  0.000000
N  7600  -1.000000  -1.000000  N  -1  -1.000000  -1.000000  0.000000  0.000000  0.000000  0.000000
N  7617  -1.000000  -1.000000  N  -1  -1.000000  -1.000000  0.000000  0.000000  0.000000  0.000000
N  7634  -1.000000  -1.000000  N  -1  -1.000000  -1.000000  0.000000  0.000000  0.000000  0.000000
N  7651  -1.000000  -1.000000  N  -1  -1.000000  -1.000000  0.000000  0.000000  0.000000  0.000000
N  7668  -1.000000  -1.000000  N  -1  -1.000000  -1.000000  0.000000  0.000000  0.000000  0.000000
N  7685  -1.000000  -1.000000  N  -1  -1.000000  -1.000000  0.000000  0.000000  0.000000  0.000000
N  7702  -1.000000  -1.000000  N  -1  -1.000000  -1.000000  0.000000  0.000000  0.000000  0.000000
N  7719  -1.000000  -1.000000  N  -1  -1.000000  -1.000000  0.000000  0.000000  0.000000  0.000000
N  7736  -1.000000  -1.000000  N  -1  -1.000000  -1.000000  0.000000  0.000000  0.000000  0.000000
N  7753  -1.000000  -1.000000  N  -1  -1.000000  -1.000000  0.000000  0.000000  0.000000  0.000000
N  7770  -1.000000  -1.000000  N  -1  -1.000000  -1.000000  0.000000  0.000000  0.000000  0.000000
N  7787  -1.000000  -1.000000  N  -1  -1.000000  -1.000000  0.000000  0.000000  0.000000  0.000000
N  7804  -1.000000  -1.000000  N  -1  -1.000000  -1.000000  0.000000  0.000000  0.000000  0.000000
N  7821  -1.000000  -1.000000  N  -1  -1.000000  -1.000000  0.000000  0.000000  0.000000  0.000000
N  7838  -1.000000  -1.000000  N  -1  -1.000000  -1.000000  0.000000  0.000000  0.000000  0.000000
N  7855  -1.000000  -1.000000  N  -1  -1.000000  -1.000000  0.000000  0.000000  0.000000  0.000000
N  7872  -1.000000  -1.000000  N  -1  -1.000000  -1.000000  0.000000  0.000000  0.000000  0.000000
N  7889  -1.000000  -1.000000  N  -1  -1.000000  -1.000000  0.000000  0.000000  0.000000  0.000000
N  7906  -1.000000  -1.000000  N  -1  -1.000000  -1.000000  0.000000  0.000000  0.000000  0.000000
N  7923  -1.000000  -1.000000  N  -1  -1.000000  -1.000000  0.000000  0.000000  0.000000  0.000000
N  7940  -1.000000  -1.000000  N  -1  -1.000000  -1.000000  0.000000  0.000000  0.000000  0.000000
N  7957  -1.000000  -1.000000  N  -1  -1.000000  -1.000000  0.000000  0.000000  0.000000  0.000000
N  7974  -1.000000  -1.000000  N  -1  -1.000000  -1.000000  0.000000  0.000000  0.000000  0.000000
N  7991  -1.000000  -1.000000  N  -1  -1.000000  -1.000000  0.000000  0.000000  0.000000  0.000000
N  8008  -1.000000  -1.000000  N  -1  -1.000000  -1.000000  0.000000  0.000000  0.000000  0.000000
N  8025  -1.000000  -1.000000  N  -1  -1.000000  -1.000000  0.000000  0.000000  0.000000  0.000000
N  8042  -1.000000  -1.000000  N  -1  -1.000000  -1.000000  0.000000  0.000000  0.000000  0.000000
N  8059  -1.000000  -1.000000  N  -1  -1.000000  -1.000000  0.000000  0.000000  0.000000  0.000000
N  8076  -1.000000  -1.000000  N  -1  -1.000000  -1.000000  0.000000  0.000000  0.000000  0.000000
N  8093  -1.000000  -1.000000  N  -1  -1.000000  -1.000000  0.000000  0.000000  0.000000  0.000000
N  8110  -1.000000  -1.000000  N  -1  -1.000000  -1.000000  0.000000  0.000000  0.000000  0.000000
N  8127  -1.000000  -1.000000  N  -1  -1.000000  -1.000000  0.000000  0.000000  0.000000  0.000000
N  8144  -1.000000  -1.000000  N  -1  -1.000000  -1.000000  0.000000  0.000000  0.000000  0.000000
N  8161  -1.000000  -1.000000  N  -1  -1.000000  -1.000000  0.000000  0.000000  0.000000  0.000000
N  8178  -1.000000  -1.000000  N  -1  -1.000000  -1.000000  0.000000  0.000000  0.000000  0.000000
N  8195  -1.000000  -1.000000  N  -1  -1.000000  -1.000000  0.000000  0.000000  0.000000  0.000000
N  8212  -1.000000  -1.000000  N  -1  -1.000000  -1.000000  0.000000  0.000000  0.000000  0.000000
N  8229  -1.000000  -1.000000  N  -1  -1.000000  -1.000000  0.000000  0.000000  0.000000  0.000000
N  8246  -1.000000  -1.000000  N  -1  -1.000000  -1.000000  0.000000  0.000000  0.000000  0.000000
N  8263  -1.000000  -1.000000  N  -1  -1.000000  -1.000000  0.000000  0.000000  0.000000  0.000000
N  8280  -1.000000  -1.000000  N  -1  -1.000000  -1.000000  0.000000  0.000000  0.000000  0.000000
N  8297  -1.000000  -1.000000  N  -1  -1.000000  -1.000000  0.000000  0.000000  0.000000  0.000000
N  8314  -1.000000  -1.000000  N  -1  -1.000000  -1.000000  0.000000  0.000000  0.000000  0.000000
N  8331  -1.000000  -1.000000  N  -1  -1.000000  -1.000000  0.000000  0.000000  0.000000  0.000000
N  8348  -1.000000  -1.000000  N  -1  -1.000000  -1.000000  0.000000  0.000000  0.000000  0.000000
N  8365  -1.000000  -1.000000  N  -1  -1.000000  -1.000000  0.000000  0.000000  0.000000  0.000000
N  8382  -1.000000  -1.000000  N  -1  -1.000000  -1.000000  0.000000  0.000000  0.000000  0.000000
N  8399  -1.000000  -1.000000  N  -1  -1.000000  -1.000000  0.000000  0.000000  0.000000  0.000000
N  8416  -1.000000  -1.000000  N  -1  -1.000000  -1.000000  0.000000  0.000000  0.000000  0.000000
N  8433  -1.000000  -1.000000  N  -1  -1.000000  -1.000000  0.000000  0.000000  0.000000  0.000000
N  8450  -1.000000  -1.000000  N  -1  -1.000000  -1.000000  0.000000  0.000000  0.000000  0.000000
N  8467  -1.000000  -1.000000  N  -1  -1.000000  -1.000000  0.000000  0.000000  0.000000  0.000000
N  8484  -1.000000  -1.000000  N  -1  -1.000000  -1.000000  0.000000  0.000000  0.000000  0.000000
N  8501  -1.000000  -1.000000  N  -1  -1.000000  -1.000000  0.000000  0.000000  0.000000  0.000000
N  8518  -1.000000  -1.000000  N  -1  -1.000000  -1.000000  0.000000  0.000000  0.000000  0.000000
N  8535  -1.000000  -1.000000  N  -1  -1.000000  -1.000000  0.000000  0.000000  0.000000  0.000000
N  8552  -1.000000  -1.000000  N  -1  -1.000000  -1.000000  0.000000  0.000000  0.000000  0.000000
N  8569  -1.000000  -1.000000  N  -1  -1.000000  -1.000000  0.000000  0.000000  0.000000  0.000000
N  8586  -1.000000  -1.000000  N  -1  -1.000000  -1.000000  0.000000  0.000000  0.000000  0.000000
N  8603  -1.000000  -1.000000  N  -1  -1.000000  -1.000000  0.000000  0.000000  0.000000  0.000000
N  8620  -1.000000  -1.000000  N  -1  -1.000000  -1.000000  0.000000  0.000000  0.000000  0.000000
N  8637  -1.000000  -1.000000  N  -1  -1.000000  -1.000000  0.000000  0.000000  0.000000  0.000000
N  8654  -1.000000  -1.000000  N  -1  -1.000000  -1.000000  0.000000  0.000000  0.000000  0.000000
N  8671  -1.000000  -1.000000  N  -1  -1.000000  -1.000000  0.000000  0.000000  0.000000  0.000000
N  8688  -1.000000  -1.000000  N  -1  -1.000000  -1.000000  0.000000  0.000000  0.000000  0.000000
N  8705  -1.000000  -1.000000  N  -1  -1.000000  -1.000000  0.000000  0.000000  0.000000  0.000000
N  8722  -1.000000  -1.000000  N  -1  -1.000000  -1.000000  0.000000  0.000000  0.000000  0.000000
N  8739  -1.000000  -1.000000  N  -1  -1.000000  -1.000000  0.000000  0.000000  0.000000  0.000000
N  8756  -1.000000  -1.000000  N  -1  -1.000000  -1.000000  0.000000  0.000000  0.000000  0.000000
N  8773  -1.000000  -1.000000  N  -1  -1.000000  -1.000000  0.000000  0.000000  0.000000  0.000000
N  8790  -1.000000  -1.000000  N  -1  -1.000000  -1.000000  0.000000  0.000000  0.000000  0.000000
N  8807  -1.000000  -1.000000  N  -1  -1.000000  -1.000000  0.000000  0.000000  0.000000  0.000000
N  8824  -1.000000  -1.000000  N  -1  -1.000000  -1.000000  0.000000  0.000000  0.000000  0.000000
N  8841  -1.000000  -1.000000  N  -1  -1.000000  -1.000000  0.000000  0.000000  0.000000  0.000000
N  8858  -1.000000  -1.000000  N  -1  -1.000000  -1.000000  0.000000  0.000000  0.000000  0.000000
N  8875  -1.000000  -1.000000  N  -1  -1.000000  -1.000000  0.000000  0.000000  0.000000  0.000000
N  8892  -1.000000  -1.000000  N  -1  -1.000000  -1.000000  0.000000  0.000000  0.000000  0.000000
N  8909  -1.000000  -1.000000  N  -1  -1.000000  -1.000000  0.000000  0.000000  0.000000  0.000000
N  8926  -1.000000  -1.000000  N  -1  -1.000000  -1.000000  0.000000  0.000000  0.000000  0.000000
N  8943  -1.000000  -1.000000  N  -1  -1.000000  -1.000000  0.000000  0.000000  0.000000  0.000000
N  8960  -1.000000  -1.000000  N  -1  -1.000000  -1.000000  0.000000  0.000000  0.000000  0.000000
N  8977  -1.000000  -1.000000  N  -1  -1.000000  -1.000000  0.000000  0.000000  0.000000  0.000000
N  8994  -1.000000  -1.000000  N  -1  -1.000000  -1.000000  0.000000  0.000000  0.000000  0.000000
N  9011  -1.000000  -1.000000  N  -1  -1.000000  -1.000000  0.000000  0.000000  0.000000  0.000000
N  9028  -1.000000  -1.000000  N  -1  -1.000000  -1.000000  0.000000  0.000000  0.000000  0.000000
N  9045  -1.000000  -1.000000  N  -1  -1.000000  -1.000000  0.000000  0.000000  0.000000  0.000000
N  9062  -1.000000  -1.000000  N  -1  -1.000000  -1.000000  0.000000  0.000000  0.000000  0.000000
N  9079  -1.000000  -1.000000  N  -1  -1.000000  -1.000000  0.000000  0.000000  0.000000  0.000000
N  9096  -1.000000  -1.000000  N  -1  -1.000000  -1.000000  0.000000  0.000000  0.000000  0.000000
N  9113  -1.000000  -1.000000  N  -1  -1.000000  -1.000000  0.000000  0.000000  0.000000  0.000000
N  9130  -1.000000  -1.000000  N  -1  -1.000000  -1.000000  0.000000  0.000000  0.000000  0.000000
N  9147  -1.000000  -1.000000  N  -1  -1.000000  -1.000000  0.000000  0.000000  0.000000  0.000000
N  9164  -1.000000  -1.000000  N  -1  -1.000000  -1.000000  0.000000  0.000000  0.000000  0.000000
N  9181  -1.000000  -1.000000  N  -1  -1.000000  -1.000000  0.000000  0.000000  0.000000  0.000000
N  9198  -1.000000  -1.000000  N  -1  -1.000000  -1.000000  0.000000  0.000000  0.000000  0.000000
N  9215  -1.000000  -1.000000  N  -1  -1.000000  -1.000000  0.000000  0.000000  0.000000  0.000000
N  9232  -1.000000  -1.000000  N  -1  -1.000000  -1.000000  0.000000  0.000000  0.000000  0.000000
N  9249  -1.000000  -1.000000  N  -1  -1.000000  -1.000000  0.000000  0.000000  0.000000  0.000000
N  9266  -1.000000  -1.000000  N  -1  -1.000000  -1.000000  0.000000  0.000000  0.000000  0.000000
N  9283  -1.000000  -1.000000  N  -1  -1.000000  -1.000000  0.000000  0.000000  0.000000  0.000000
N  9300  -1.000000  -1.000000  N  -1  -1.000000  -1.000000  0.000000  0.000000  0.000000  0.000000
N  9317  -1.000000  -1.000000  N  -1  -1.000000  -1.000000  0.000000  0.000000  0.000000  0.000000
N  9334  -1.000000  -1.000000  N  -1  -1.000000  -1.000000  0.000000  0.000000  0.000000  0.000000
N  9351  -1.000000  -1.000000  N  -1  -1.000000  -1.000000  0.000000  0.000000  0.000000  0.000000
N  9368  -1.000000  -1.000000  N  -1  -1.000000  -1.000000  0.000000  0.000000  0.000000  0.000000
N  9385  -1.000000  -1.000000  N  -1  -1.000000  -1.000000  0.000000  0.000000  0.000000  0.000000
N  9402  -1.000000  -1.000000  N  -1  -1.000000  -1.000000  0.000000  0.000000  0.000000  0.000000
N  9419  -1.000000  -1.000000  N  -1  -1.000000  -1.000000  110.126937  0.000000  0.000000  0.000000
N  9436  -1.000000  -1.000000  N  -1  -1.000000  -1.000000  0.000000  0.000000  0.000000  0.000000
N  9450  -1.000000  -1.000000  N  -1  -1.000000  -1.000000  0.000000  0.000000  0.000000  0.000000
N  9462  -1.000000  -1.000000  N  -1  -1.000000  -1.000000  146.835916  0.000000  0.000000  0.000000
N  9473  -1.000000  -1.000000  N  -1  -1.000000  -1.000000  73.417958  0.000000  0.000000  0.000000
N  9485  -1.000000  -1.000000  N  -1  -1.000000  -1.000000  0.000000  0.000000  0.000000  0.000000
N  9497  -1.000000  -1.000000  N  -1  -1.000000  -1.000000  220.253874  0.000000  0.000000  0.000000
N  9508  -1.000000  -1.000000  N  -1  -1.000000  -1.000000  36.708979  0.000000  0.000000  0.000000
N  9520  -1.000000  -1.000000  N  -1  -1.000000  -1.000000  36.708979  0.000000  0.000000  0.000000
N  9532  -1.000000  -1.000000  N  -1  -1.000000  -1.000000  256.962853  0.000000  0.000000  0.000000
N  9543  -1.000000  -1.000000  N  -1  -1.000000  -1.000000  12664.597758  38.238671  244.800000  0.000000
