# Supplementary material for: SNP-PHAGE – High throughput SNP discovery pipeline
Source: BMC Bioinformatics. 2006 Oct 23;7:468. doi: 10.1186/1471-2105-7-468 (PMC1626092; doi:10.1186/1471-2105-7-468)
Supplement: Additional file 2 — Test dataset. This compressed file contains test data for recreating the demo website. It contains the database table entries and chromatogram files to test for proper installation of all functionalities provided. [file 1471-2105-7-468-S2.gz › test_data/AfterAnalysisStore/poly_dir/B10_015493Evans__.g_80.ab1.poly]

B10_015493Evans__.g_80.ab1 43464.553846 49919.873684 47634.000000 43464.553846 50911.200000
N  1  -1.000000  -1.000000  N  -1  -1.000000  -1.000000  0.000000  0.000000  0.000000  0.000000
A  14  21420.974466  1.000000  C  11  2122.038175  21220.381749  9555.957100  260.601179  81.600000  0.000000
T  27  362708.659143  16.932407  A  25  278685.812085  130.093429  42095.944846  39871.980445  14443.200000  48173.060174
A  39  354849.276854  1.847550  T  38  144623.677400  3.764961  37264.680290  8823.211359  0.000000  48207.892467
A  52  286216.900952  1.161942  N  -1  -1.000000  -1.000000  46287.777329  0.000000  0.000000  52596.761289
T  53  333623.695119  1.301697  N  -1  -1.000000  -1.000000  46678.541374  0.000000  0.000000  52840.587335
G  61  148267.200000  1.091146  N  -1  -1.000000  -1.000000  710.480082  0.000000  27988.800000  15256.544003
G  74  369362.400000  1.359130  N  -1  -1.000000  -1.000000  106.572012  1340.234637  59731.200000  1114.633352
A  86  260959.334044  0.906013  G  88  42513.600000  0.213728  46287.777329  0.000000  6283.200000  4667.527161
G  104  410978.400000  1.446277  A  106  14031.981615  0.058464  3374.780389  0.000000  58140.000000  766.310429
A  116  247957.548547  0.826484  G  118  56059.200000  0.211698  42060.420842  0.000000  8731.200000  104.496877
A  127  252327.001050  0.857582  G  133  225379.200000  0.777061  44156.337084  2233.724395  3182.400000  0.000000
C  136  481367.607050  1.659657  A  137  74706.980601  0.222319  21811.738511  59565.983858  31864.800000  5015.850083
C  150  438442.869932  1.304753  A  155  242699.995942  0.706327  11865.017366  59565.983858  0.000000  3518.061517
T  163  218502.969250  0.635907  N  -1  -1.000000  -1.000000  2735.348315  0.000000  0.000000  40962.775680
G  177  317872.800000  0.963327  N  -1  -1.000000  -1.000000  0.000000  186.143700  53121.600000  0.000000
C  184  239194.653929  0.718002  N  -1  -1.000000  -1.000000  0.000000  44600.030413  13953.600000  0.000000
G  201  157732.800000  0.487286  T  195  18565.611766  0.055385  0.000000  372.287399  26520.000000  278.658338
T  211  127695.183369  0.422086  C  209  39276.320606  0.117170  0.000000  6217.199565  0.000000  24870.256663
G  223  248186.400000  0.858161  C  227  20103.519552  0.061542  0.000000  893.489758  47736.000000  0.000000
G  234  201103.200000  0.736836  A  238  35843.720127  0.115685  2628.776303  223.372439  38352.000000  0.000000
A  250  207602.279901  0.773935  N  -1  -1.000000  -1.000000  38969.832487  0.000000  1550.400000  0.000000
G  256  200654.400000  0.760717  N  -1  -1.000000  -1.000000  7246.896834  0.000000  38596.800000  0.000000
A  273  326039.309537  1.383288  N  -1  -1.000000  -1.000000  56838.406544  23975.308503  0.000000  6234.980312
C  276  306802.045607  1.366855  N  -1  -1.000000  -1.000000  35026.668033  57034.429544  0.000000  12330.631455
T  288  626180.117681  2.684147  C  289  284688.174100  0.914785  0.000000  49141.936683  0.000000  42530.228831
G  301  172543.200000  0.653278  N  -1  -1.000000  -1.000000  0.000000  0.000000  32640.000000  13898.084606
A  314  182984.145067  0.710745  N  -1  -1.000000  -1.000000  39182.976511  0.000000  0.000000  0.000000
A  325  188064.077652  0.723382  G  329  140107.200000  0.513813  36483.152200  0.000000  6038.400000  34.832292
C  341  165928.493784  0.623754  N  -1  -1.000000  -1.000000  0.000000  37265.968651  612.000000  0.000000
C  353  278545.432014  1.080512  N  -1  -1.000000  -1.000000  71.048008  53274.326813  3345.600000  0.000000
G  365  187027.200000  0.704343  N  -1  -1.000000  -1.000000  0.000000  0.000000  35536.800000  0.000000
C  372  100629.283980  0.381928  N  -1  -1.000000  -1.000000  0.000000  19433.402234  2080.800000  0.000000
G  386  126480.000000  0.498985  N  -1  -1.000000  -1.000000  142.096016  0.000000  25010.400000  0.000000
A  399  268099.658866  1.148088  N  -1  -1.000000  -1.000000  50763.801844  0.000000  0.000000  0.000000
A  410  203197.303394  0.884820  N  -1  -1.000000  -1.000000  39964.504601  13811.862507  0.000000  592.148968
C  415  401474.731201  2.142914  N  -1  -1.000000  -1.000000  7886.328908  59565.983858  0.000000  348.322922
A  426  251119.184911  1.194423  N  -1  -1.000000  -1.000000  44014.241067  24496.510861  0.000000  0.000000
G  434  209385.600000  0.929396  N  -1  -1.000000  -1.000000  0.000000  9642.243637  44431.200000  592.148968
C  446  128066.865294  0.590016  N  -1  -1.000000  -1.000000  0.000000  24608.197081  0.000000  278.658338
A  458  129058.706858  0.611488  N  -1  -1.000000  -1.000000  27992.915223  0.000000  0.000000  0.000000
T  466  214392.758765  1.033867  N  -1  -1.000000  -1.000000  0.000000  111.686220  0.000000  48347.221635
T  478  179386.305060  0.892671  N  -1  -1.000000  -1.000000  0.000000  0.000000  0.000000  35215.447459
C  490  149920.135622  0.748887  N  -1  -1.000000  -1.000000  0.000000  32500.689942  0.000000  0.000000
T  500  233341.525747  1.137588  N  -1  -1.000000  -1.000000  0.000000  0.000000  489.600000  44968.489288
G  514  254796.000000  1.180673  N  -1  -1.000000  -1.000000  0.000000  0.000000  49449.600000  0.000000
A  526  210763.916265  0.982695  N  -1  -1.000000  -1.000000  41243.368748  0.000000  0.000000  0.000000
G  533  325380.000000  1.511764  N  -1  -1.000000  -1.000000  1030.196119  0.000000  62628.000000  0.000000
G  546  366180.000000  1.763681  N  -1  -1.000000  -1.000000  746.004086  0.000000  65280.000000  0.000000
G  557  299757.600000  1.367953  N  -1  -1.000000  -1.000000  0.000000  0.000000  64668.000000  0.000000
C  567  258181.311283  1.092610  N  -1  -1.000000  -1.000000  0.000000  48471.819364  0.000000  348.322922
T  580  258769.099085  1.038358  N  -1  -1.000000  -1.000000  0.000000  0.000000  122.400000  49879.842494
C  591  174342.189003  0.687340  N  -1  -1.000000  -1.000000  0.000000  34324.898198  0.000000  0.000000
A  600  242451.327913  0.957764  N  -1  -1.000000  -1.000000  47353.497452  0.000000  0.000000  0.000000
G  610  123460.800000  0.470513  N  -1  -1.000000  -1.000000  0.000000  0.000000  24031.200000  34.832292
A  625  222593.409627  0.885386  N  -1  -1.000000  -1.000000  49911.225746  2159.266915  0.000000  0.000000
C  631  325379.186823  1.311019  N  -1  -1.000000  -1.000000  4120.784474  59565.983858  0.000000  0.000000
A  642  134280.735460  0.517162  N  -1  -1.000000  -1.000000  29946.735448  0.000000  0.000000  0.000000
A  651  110230.984691  0.458266  N  -1  -1.000000  -1.000000  24582.610830  74.457480  0.000000  208.993753
T  662  182869.534284  0.850775  N  -1  -1.000000  -1.000000  568.384065  0.000000  244.800000  35285.112044
G  674  316812.000000  1.558686  N  -1  -1.000000  -1.000000  284.192033  0.000000  65280.000000  0.000000
G  686  223584.000000  1.069172  N  -1  -1.000000  -1.000000  35.524004  0.000000  48511.200000  0.000000
A  699  200177.763046  0.973625  N  -1  -1.000000  -1.000000  38223.828401  0.000000  0.000000  0.000000
A  709  158437.058241  0.761043  N  -1  -1.000000  -1.000000  34742.476000  0.000000  0.000000  69.664584
C  718  307769.992845  1.540525  N  -1  -1.000000  -1.000000  0.000000  59565.983858  0.000000  452.819799
T  730  188094.378121  0.861974  N  -1  -1.000000  -1.000000  177.620020  37.228740  612.000000  40614.452757
G  743  368016.000000  1.713587  N  -1  -1.000000  -1.000000  177.620020  0.000000  65280.000000  0.000000
G  754  273523.200000  1.248809  N  -1  -1.000000  -1.000000  0.000000  0.000000  54100.800000  0.000000
C  764  138304.768770  0.593706  N  -1  -1.000000  -1.000000  0.000000  31458.285225  0.000000  0.000000
C  777  309556.972360  1.313024  N  -1  -1.000000  -1.000000  0.000000  59565.983858  40.800000  592.148968
G  790  235212.000000  0.946803  T  793  57229.456158  0.238190  0.000000  0.000000  46389.600000  4284.371946
A  799  143516.976523  0.597321  N  -1  -1.000000  -1.000000  30479.595509  0.000000  0.000000  3169.738594
T  809  193354.054250  0.832486  N  -1  -1.000000  -1.000000  0.000000  0.000000  0.000000  34031.149523
C  820  204534.697071  0.883220  N  -1  -1.000000  -1.000000  0.000000  39164.634386  0.000000  0.000000
G  834  201062.400000  0.851280  N  -1  -1.000000  -1.000000  0.000000  0.000000  45124.800000  0.000000
A  843  175808.296241  0.779577  N  -1  -1.000000  -1.000000  37300.204294  0.000000  0.000000  0.000000
T  853  147410.260779  0.657234  N  -1  -1.000000  -1.000000  0.000000  0.000000  0.000000  33369.335970
T  865  113588.105010  0.561682  N  -1  -1.000000  -1.000000  319.716037  0.000000  856.800000  25462.405631
G  877  373646.400000  2.006318  N  -1  -1.000000  -1.000000  0.000000  0.000000  65280.000000  0.000000
C  885  196642.204210  0.937423  N  -1  -1.000000  -1.000000  0.000000  37712.713530  204.000000  0.000000
G  900  196452.000000  0.989795  N  -1  -1.000000  -1.000000  0.000000  0.000000  37209.600000  0.000000
C  908  319683.189616  1.642758  N  -1  -1.000000  -1.000000  0.000000  59565.983858  244.800000  243.826046
T  922  278275.182742  1.311269  N  -1  -1.000000  -1.000000  0.000000  148.914960  734.400000  54582.201947
T  933  128496.326090  0.582195  N  -1  -1.000000  -1.000000  0.000000  0.000000  0.000000  28005.162965
C  943  124902.422402  0.586103  N  -1  -1.000000  -1.000000  0.000000  24124.223462  0.000000  0.000000
T  955  218677.130712  1.064172  N  -1  -1.000000  -1.000000  0.000000  0.000000  0.000000  49322.525818
T  966  197429.432442  0.941138  N  -1  -1.000000  -1.000000  1420.960164  0.000000  448.800000  38385.186054
G  978  332887.200000  1.549904  N  -1  -1.000000  -1.000000  390.764045  0.000000  63566.400000  0.000000
A  988  219467.297267  0.927160  N  -1  -1.000000  -1.000000  41527.560781  1005.175978  0.000000  0.000000
A  998  176163.536282  0.796071  N  -1  -1.000000  -1.000000  37264.680290  632.888578  0.000000  0.000000
C  1007  338632.618231  1.544551  N  -1  -1.000000  -1.000000  0.000000  59565.983858  0.000000  592.148968
T  1021  239297.847720  1.024999  N  -1  -1.000000  -1.000000  0.000000  0.000000  0.000000  53676.562349
C  1031  152265.546236  0.675466  N  -1  -1.000000  -1.000000  0.000000  34548.270637  0.000000  0.000000
C  1042  268046.927360  1.259489  N  -1  -1.000000  -1.000000  0.000000  52380.837055  0.000000  0.000000
A  1051  238614.735472  1.052200  N  -1  -1.000000  -1.000000  46998.257411  111.686220  0.000000  0.000000
T  1061  313699.623955  1.317245  N  -1  -1.000000  -1.000000  0.000000  74.457480  0.000000  55731.667591
C  1073  140389.578205  0.566886  N  -1  -1.000000  -1.000000  0.000000  31830.572624  0.000000  0.000000
C  1085  336287.207617  1.389924  N  -1  -1.000000  -1.000000  0.000000  59565.983858  0.000000  139.329169
T  1097  257340.975103  1.062135  N  -1  -1.000000  -1.000000  0.000000  297.829919  0.000000  55731.667591
T  1108  211083.691002  0.857806  N  -1  -1.000000  -1.000000  106.572012  0.000000  163.200000  45247.147626
G  1120  291148.800000  1.166621  N  -1  -1.000000  -1.000000  0.000000  0.000000  55284.000000  0.000000
A  1131  213037.452527  0.870189  N  -1  -1.000000  -1.000000  40426.316654  0.000000  0.000000  0.000000
G  1142  145166.400000  0.599387  N  -1  -1.000000  -1.000000  0.000000  0.000000  32517.600000  0.000000
A  1153  371616.606784  1.538903  N  -1  -1.000000  -1.000000  56838.406544  0.000000  0.000000  0.000000
T  1163  203281.257539  0.807189  N  -1  -1.000000  -1.000000  0.000000  0.000000  0.000000  38733.508976
C  1174  194445.708555  0.783092  N  -1  -1.000000  -1.000000  0.000000  37228.739911  0.000000  0.000000
G  1188  181070.400000  0.766015  N  -1  -1.000000  -1.000000  0.000000  260.601179  39004.800000  0.000000
C  1195  139384.402227  0.579687  N  -1  -1.000000  -1.000000  0.000000  26506.862817  2080.800000  278.658338
T  1210  270472.749279  1.225203  N  -1  -1.000000  -1.000000  0.000000  0.000000  40.800000  51760.786275
G  1222  208896.000000  0.940673  N  -1  -1.000000  -1.000000  0.000000  0.000000  44186.400000  0.000000
A  1233  186501.021472  0.840655  N  -1  -1.000000  -1.000000  41776.228810  0.000000  0.000000  0.000000
A  1244  209414.004110  0.990665  N  -1  -1.000000  -1.000000  41278.892752  0.000000  0.000000  0.000000
G  1255  130070.400000  0.616375  N  -1  -1.000000  -1.000000  0.000000  0.000000  25459.200000  0.000000
A  1266  374636.147132  1.788109  N  -1  -1.000000  -1.000000  56838.406544  0.000000  0.000000  0.000000
G  1277  247574.400000  1.179953  N  -1  -1.000000  -1.000000  248.668029  0.000000  47654.400000  0.000000
G  1289  425380.800000  1.985474  N  -1  -1.000000  -1.000000  0.000000  186.143700  65280.000000  0.000000
T  1301  116932.005065  0.492677  N  -1  -1.000000  -1.000000  0.000000  37.228740  0.000000  23093.809758
C  1311  172704.124447  0.747876  N  -1  -1.000000  -1.000000  0.000000  33394.179700  0.000000  0.000000
G  1326  134395.200000  0.573706  N  -1  -1.000000  -1.000000  0.000000  0.000000  26112.000000  0.000000
A  1334  216625.376940  0.981758  N  -1  -1.000000  -1.000000  40674.984683  0.000000  81.600000  0.000000
G  1346  322401.600000  1.456042  N  -1  -1.000000  -1.000000  710.480082  0.000000  61240.800000  0.000000
G  1358  365404.800000  1.554825  N  -1  -1.000000  -1.000000  426.288049  0.000000  65280.000000  0.000000
G  1370  309549.600000  1.235172  N  -1  -1.000000  -1.000000  35.524004  0.000000  59894.400000  0.000000
A  1381  276980.659889  1.031353  N  -1  -1.000000  -1.000000  51829.521967  0.000000  0.000000  208.993753
T  1393  207635.294070  0.802316  N  -1  -1.000000  -1.000000  0.000000  223.372439  0.000000  40544.788173
T  1405  138667.355426  0.544218  N  -1  -1.000000  -1.000000  0.000000  0.000000  0.000000  30373.758837
A  1413  201207.959165  0.889790  N  -1  -1.000000  -1.000000  45435.201231  0.000000  0.000000  452.819799
T  1426  299697.042473  1.277714  N  -1  -1.000000  -1.000000  0.000000  111.686220  0.000000  55731.667591
C  1436  144521.968335  0.584502  N  -1  -1.000000  -1.000000  0.000000  27586.496274  0.000000  0.000000
C  1449  307621.077885  1.239063  N  -1  -1.000000  -1.000000  0.000000  59268.153938  0.000000  0.000000
G  1464  202082.400000  0.785186  N  -1  -1.000000  -1.000000  0.000000  297.829919  38964.000000  0.000000
T  1474  86732.407689  0.353524  N  -1  -1.000000  -1.000000  0.000000  37.228740  0.000000  19471.251365
T  1487  138179.703334  0.635398  N  -1  -1.000000  -1.000000  248.668029  0.000000  204.000000  26995.026490
G  1499  254265.600000  1.269217  N  -1  -1.000000  -1.000000  0.000000  0.000000  49490.400000  0.000000
A  1509  205186.647623  1.035977  N  -1  -1.000000  -1.000000  40035.552609  0.000000  0.000000  0.000000
G  1521  195840.000000  0.990010  N  -1  -1.000000  -1.000000  35.524004  0.000000  38229.600000  34.832292
A  1532  329449.613929  1.618651  N  -1  -1.000000  -1.000000  56838.406544  0.000000  0.000000  69.664584
T  1543  188825.856258  0.872749  N  -1  -1.000000  -1.000000  0.000000  37.228740  0.000000  36260.416227
T  1555  136159.430384  0.663317  N  -1  -1.000000  -1.000000  0.000000  74.457480  0.000000  29154.628609
C  1565  128253.008994  0.627356  N  -1  -1.000000  -1.000000  0.000000  28889.502171  0.000000  0.000000
C  1576  279513.379252  1.498752  N  -1  -1.000000  -1.000000  0.000000  52827.581934  0.000000  0.000000
C  1588  198354.726246  1.021181  N  -1  -1.000000  -1.000000  0.000000  38904.033207  0.000000  0.000000
G  1603  165688.800000  0.806653  N  -1  -1.000000  -1.000000  0.000000  0.000000  32232.000000  0.000000
A  1612  240390.935676  1.154872  N  -1  -1.000000  -1.000000  45790.441272  0.000000  0.000000  0.000000
G  1624  162832.800000  0.787521  N  -1  -1.000000  -1.000000  71.048008  0.000000  31946.400000  139.329169
A  1636  314280.864183  1.551768  N  -1  -1.000000  -1.000000  56838.406544  0.000000  0.000000  69.664584
T  1647  170329.909076  0.794542  N  -1  -1.000000  -1.000000  0.000000  0.000000  0.000000  38106.527716
T  1659  166498.356929  0.838939  N  -1  -1.000000  -1.000000  0.000000  0.000000  0.000000  32150.205742
C  1668  141580.897882  0.721504  N  -1  -1.000000  -1.000000  0.000000  27512.038794  0.000000  0.000000
C  1680  318119.582540  1.616688  N  -1  -1.000000  -1.000000  71.048008  59565.983858  0.000000  0.000000
A  1690  288170.721177  1.335614  N  -1  -1.000000  -1.000000  48703.409607  0.000000  0.000000  0.000000
G  1703  137985.600000  0.636980  N  -1  -1.000000  -1.000000  532.860061  0.000000  26520.000000  0.000000
A  1715  322522.433132  1.531534  N  -1  -1.000000  -1.000000  56838.406544  0.000000  0.000000  34.832292
T  1726  185238.130157  0.818655  N  -1  -1.000000  -1.000000  0.000000  0.000000  0.000000  35737.931843
C  1736  144931.484474  0.656524  N  -1  -1.000000  -1.000000  0.000000  27996.012413  0.000000  0.000000
C  1748  344403.072917  1.572862  N  -1  -1.000000  -1.000000  0.000000  58300.206701  0.000000  1079.801060
T  1762  300916.172701  1.355612  N  -1  -1.000000  -1.000000  0.000000  0.000000  367.200000  55731.667591
C  1772  141022.466783  0.600002  N  -1  -1.000000  -1.000000  0.000000  23267.962444  0.000000  34.832292
T  1786  309275.922840  1.330282  N  -1  -1.000000  -1.000000  0.000000  0.000000  367.200000  51725.953983
C  1797  126093.742079  0.505875  N  -1  -1.000000  -1.000000  0.000000  28256.613592  0.000000  0.000000
C  1809  256357.103028  1.114325  N  -1  -1.000000  -1.000000  0.000000  49663.139041  0.000000  522.484384
T  1822  297711.601815  1.312230  N  -1  -1.000000  -1.000000  0.000000  0.000000  244.800000  55731.667591
C  1832  148505.443505  0.611518  N  -1  -1.000000  -1.000000  248.668029  28182.156113  0.000000  0.000000
A  1843  242593.423930  1.076062  N  -1  -1.000000  -1.000000  46358.825337  0.000000  0.000000  0.000000
A  1854  200781.671116  0.868504  N  -1  -1.000000  -1.000000  38579.068442  0.000000  0.000000  0.000000
G  1866  280663.200000  1.185403  N  -1  -1.000000  -1.000000  0.000000  37.228740  48878.400000  0.000000
C  1876  276051.106440  1.198180  N  -1  -1.000000  -1.000000  0.000000  53944.444131  40.800000  0.000000
C  1889  258479.141202  1.134150  N  -1  -1.000000  -1.000000  0.000000  49141.936683  204.000000  0.000000
C  1901  239529.712588  0.999493  N  -1  -1.000000  -1.000000  0.000000  46610.382369  244.800000  208.993753
T  1915  321641.386587  1.382354  N  -1  -1.000000  -1.000000  71.048008  0.000000  1264.800000  55731.667591
G  1927  332887.200000  1.319769  N  -1  -1.000000  -1.000000  142.096016  0.000000  63199.200000  0.000000
G  1939  219422.400000  0.844308  N  -1  -1.000000  -1.000000  0.000000  0.000000  42595.200000  0.000000
C  1948  172517.980748  0.684445  N  -1  -1.000000  -1.000000  142.096016  32649.604902  0.000000  0.000000
A  1961  167389.107271  0.657829  N  -1  -1.000000  -1.000000  31722.935652  0.000000  326.400000  0.000000
G  1974  171849.600000  0.695927  N  -1  -1.000000  -1.000000  71.048008  0.000000  29824.800000  0.000000
A  1986  306785.299320  1.257095  N  -1  -1.000000  -1.000000  56838.406544  0.000000  40.800000  0.000000
T  1997  173778.306008  0.704539  N  -1  -1.000000  -1.000000  0.000000  0.000000  0.000000  32812.019294
T  2010  141279.777344  0.597559  N  -1  -1.000000  -1.000000  0.000000  0.000000  40.800000  27029.858782
C  2019  163583.083169  0.727980  N  -1  -1.000000  -1.000000  0.000000  30602.024207  0.000000  0.000000
C  2032  289267.309109  1.332333  N  -1  -1.000000  -1.000000  0.000000  56029.253566  0.000000  139.329169
T  2046  305270.209232  1.427323  N  -1  -1.000000  -1.000000  0.000000  0.000000  122.400000  52770.922751
C  2056  151185.912779  0.716133  N  -1  -1.000000  -1.000000  0.000000  28889.502171  0.000000  0.000000
A  2068  267531.274801  1.309562  N  -1  -1.000000  -1.000000  51154.565889  37.228740  0.000000  104.496877
T  2079  309659.078054  1.448413  N  -1  -1.000000  -1.000000  0.000000  148.914960  0.000000  51795.618568
C  2090  137150.677832  0.601488  N  -1  -1.000000  -1.000000  0.000000  26246.261637  0.000000  0.000000
C  2103  308067.822764  1.371940  N  -1  -1.000000  -1.000000  0.000000  59565.983858  0.000000  0.000000
C  2115  195413.655793  0.869752  N  -1  -1.000000  -1.000000  71.048008  38233.915889  0.000000  0.000000
A  2126  241136.939762  1.063022  N  -1  -1.000000  -1.000000  45044.437186  37.228740  0.000000  208.993753
T  2138  352293.803762  1.487560  N  -1  -1.000000  -1.000000  0.000000  0.000000  81.600000  55731.667591
A  2150  217655.573059  0.851222  N  -1  -1.000000  -1.000000  41705.180801  0.000000  0.000000  0.000000
C  2159  394922.472976  1.588992  N  -1  -1.000000  -1.000000  0.000000  59565.983858  0.000000  34.832292
A  2172  209627.148134  0.814081  N  -1  -1.000000  -1.000000  40035.552609  0.000000  0.000000  0.000000
A  2183  212007.256408  0.805053  N  -1  -1.000000  -1.000000  39751.360577  0.000000  0.000000  0.000000
C  2193  243997.161377  0.946483  N  -1  -1.000000  -1.000000  0.000000  45567.977651  0.000000  0.000000
C  2207  346711.254792  1.380070  N  -1  -1.000000  -1.000000  0.000000  58300.206701  163.200000  0.000000
G  2223  189720.000000  0.697030  N  -1  -1.000000  -1.000000  106.572012  0.000000  36067.200000  0.000000
A  2234  237300.347320  0.911472  N  -1  -1.000000  -1.000000  44440.529116  0.000000  0.000000  34.832292
T  2245  180222.280074  0.681274  N  -1  -1.000000  -1.000000  0.000000  0.000000  81.600000  33682.826601
T  2259  170016.418446  0.657842  N  -1  -1.000000  -1.000000  0.000000  0.000000  775.200000  32637.857833
A  2268  208881.144048  0.869548  N  -1  -1.000000  -1.000000  39467.168544  0.000000  244.800000  0.000000
T  2281  344108.215084  1.437735  N  -1  -1.000000  -1.000000  0.000000  0.000000  1387.200000  55731.667591
G  2294  263037.600000  1.122849  N  -1  -1.000000  -1.000000  0.000000  0.000000  49449.600000  0.000000
G  2307  336600.000000  1.404840  N  -1  -1.000000  -1.000000  0.000000  0.000000  63607.200000  0.000000
C  2316  144484.739595  0.573217  N  -1  -1.000000  -1.000000  0.000000  27214.208875  0.000000  0.000000
C  2331  369941.988496  1.528003  N  -1  -1.000000  -1.000000  0.000000  59565.983858  0.000000  0.000000
A  2342  220390.921373  0.901648  N  -1  -1.000000  -1.000000  41527.560781  0.000000  0.000000  0.000000
C  2352  327240.623818  1.322193  N  -1  -1.000000  -1.000000  0.000000  54130.587831  0.000000  0.000000
C  2366  318491.869939  1.241721  N  -1  -1.000000  -1.000000  0.000000  53497.699252  0.000000  0.000000
G  2381  239373.600000  0.885522  N  -1  -1.000000  -1.000000  213.144025  0.000000  40718.400000  0.000000
C  2390  146122.804151  0.527034  N  -1  -1.000000  -1.000000  248.668029  24459.282122  0.000000  0.000000
A  2403  236731.963255  0.873617  N  -1  -1.000000  -1.000000  39289.548523  0.000000  0.000000  0.000000
A  2416  156056.949967  0.599662  N  -1  -1.000000  -1.000000  30444.071505  0.000000  0.000000  0.000000
A  2428  253428.245177  1.015567  N  -1  -1.000000  -1.000000  42557.756900  0.000000  0.000000  0.000000
C  2438  377201.592779  1.563683  N  -1  -1.000000  -1.000000  0.000000  59565.983858  0.000000  0.000000
A  2450  225435.329954  0.852314  N  -1  -1.000000  -1.000000  42238.040863  0.000000  0.000000  0.000000
T  2463  315197.412521  1.260551  N  -1  -1.000000  -1.000000  0.000000  0.000000  938.400000  54721.531116
G  2476  350390.400000  1.350106  N  -1  -1.000000  -1.000000  0.000000  0.000000  58711.200000  0.000000
T  2488  176042.405004  0.672320  N  -1  -1.000000  -1.000000  0.000000  0.000000  163.200000  33787.323477
T  2501  137274.063736  0.554423  N  -1  -1.000000  -1.000000  0.000000  0.000000  489.600000  26890.529613
T  2514  137692.051243  0.580029  N  -1  -1.000000  -1.000000  0.000000  0.000000  40.800000  25880.393138
C  2525  150292.423021  0.635365  N  -1  -1.000000  -1.000000  0.000000  24608.197081  0.000000  0.000000
T  2539  313699.623955  1.376473  N  -1  -1.000000  -1.000000  0.000000  0.000000  1060.800000  53014.748796
G  2553  322972.800000  1.325477  N  -1  -1.000000  -1.000000  0.000000  0.000000  54998.400000  0.000000
C  2562  179219.153932  0.715104  N  -1  -1.000000  -1.000000  0.000000  30341.423028  81.600000  0.000000
G  2578  195187.200000  0.845619  N  -1  -1.000000  -1.000000  0.000000  0.000000  33211.200000  0.000000
T  2589  127904.177122  0.561484  N  -1  -1.000000  -1.000000  0.000000  0.000000  244.800000  24208.443110
T  2602  146643.950350  0.701419  N  -1  -1.000000  -1.000000  461.812053  0.000000  489.600000  24347.772279
G  2615  270544.800000  1.433785  N  -1  -1.000000  -1.000000  1207.816139  0.000000  41697.600000  0.000000
A  2626  255524.161418  1.289595  N  -1  -1.000000  -1.000000  42593.280904  0.000000  0.000000  0.000000
T  2638  225190.769361  1.072500  N  -1  -1.000000  -1.000000  461.812053  0.000000  0.000000  42669.558000
A  2649  192717.722187  0.881125  N  -1  -1.000000  -1.000000  32611.035754  0.000000  0.000000  0.000000
A  2660  205683.983680  0.922513  N  -1  -1.000000  -1.000000  38259.352405  0.000000  0.000000  0.000000
T  2674  219443.441141  1.034335  N  -1  -1.000000  -1.000000  923.624106  0.000000  0.000000  41938.079862
T  2687  161134.183924  0.798461  N  -1  -1.000000  -1.000000  852.576098  0.000000  0.000000  27029.858782
T  2700  115085.893576  0.575437  N  -1  -1.000000  -1.000000  1385.436160  0.000000  0.000000  21874.679530
C  2711  166449.696142  0.866983  N  -1  -1.000000  -1.000000  1349.912155  27549.267534  0.000000  0.000000
T  2725  317949.163609  1.623500  N  -1  -1.000000  -1.000000  390.764045  0.000000  0.000000  54930.524870
T  2737  242606.915484  1.139147  N  -1  -1.000000  -1.000000  532.860061  0.000000  326.400000  45699.967425
T  2750  208401.604499  0.991545  N  -1  -1.000000  -1.000000  1420.960164  0.000000  0.000000  40231.297543
T  2762  165348.891285  0.804749  A  2768  35701.624110  0.178971  1563.056180  0.000000  775.200000  27587.175458
G  2775  343780.800000  1.723366  N  -1  -1.000000  -1.000000  2131.440245  0.000000  56263.200000  0.000000
C  2785  206731.192726  0.963384  N  -1  -1.000000  -1.000000  1918.296221  35218.387956  0.000000  0.000000
T  2800  335992.290991  1.564988  N  -1  -1.000000  -1.000000  497.336057  74.457480  1020.000000  55731.667591
C  2811  209560.576959  0.925833  N  -1  -1.000000  -1.000000  461.812053  36111.877714  0.000000  0.000000
T  2823  356299.517370  1.541150  N  -1  -1.000000  -1.000000  0.000000  0.000000  408.000000  55731.667591
T  2837  231808.904888  0.907943  N  -1  -1.000000  -1.000000  0.000000  37.228740  0.000000  40022.303789
T  2849  268905.296128  1.026952  N  -1  -1.000000  -1.000000  319.716037  0.000000  0.000000  45421.309087
C  2861  186329.843255  0.725178  N  -1  -1.000000  -1.000000  248.668029  31458.285225  0.000000  0.000000
T  2874  335504.638900  1.334992  N  -1  -1.000000  -1.000000  142.096016  0.000000  0.000000  55731.667591
C  2885  148728.815945  0.563311  N  -1  -1.000000  -1.000000  532.860061  28033.241153  0.000000  0.000000
G  2899  211670.400000  0.806781  N  -1  -1.000000  -1.000000  142.096016  0.000000  35700.000000  0.000000
T  2910  134940.300156  0.541596  N  -1  -1.000000  -1.000000  0.000000  0.000000  163.200000  25601.734800
T  2923  163189.289166  0.674408  N  -1  -1.000000  -1.000000  0.000000  0.000000  448.800000  30931.075513
T  2935  126058.065633  0.561022  N  -1  -1.000000  -1.000000  106.572012  0.000000  1060.800000  24487.101448
G  2949  347983.200000  1.608475  N  -1  -1.000000  -1.000000  781.528090  0.000000  58629.600000  0.000000
G  2961  248104.800000  1.151235  N  -1  -1.000000  -1.000000  1101.244127  0.000000  46063.200000  0.000000
G  2974  239496.000000  1.102949  A  2980  21598.594487  0.100833  1243.340143  0.000000  45288.000000  0.000000
G  2986  347371.200000  1.621710  N  -1  -1.000000  -1.000000  1065.720123  0.000000  65280.000000  0.000000
A  3000  352184.976547  1.529213  N  -1  -1.000000  -1.000000  52504.478045  0.000000  448.800000  0.000000
T  3012  228708.830878  0.985930  N  -1  -1.000000  -1.000000  0.000000  0.000000  0.000000  38176.192300
T  3025  140478.634622  0.585399  N  -1  -1.000000  -1.000000  0.000000  0.000000  0.000000  25915.225430
T  3038  117976.973832  0.506662  N  -1  -1.000000  -1.000000  0.000000  0.000000  0.000000  22362.331621
T  3050  211014.026418  0.912867  N  -1  -1.000000  -1.000000  0.000000  0.000000  0.000000  34483.969322
A  3061  264866.974494  1.122614  N  -1  -1.000000  -1.000000  43303.760986  0.000000  0.000000  0.000000
G  3074  190576.800000  0.762861  N  -1  -1.000000  -1.000000  35.524004  0.000000  32354.400000  0.000000
T  3087  112125.148735  0.479008  N  -1  -1.000000  -1.000000  355.240041  0.000000  0.000000  21282.530561
T  3100  128844.649013  0.584383  N  -1  -1.000000  -1.000000  71.048008  0.000000  0.000000  24487.101448
T  3112  127207.531277  0.607443  N  -1  -1.000000  -1.000000  142.096016  0.000000  0.000000  24347.772279
A  3122  227922.010241  1.216243  N  -1  -1.000000  -1.000000  41740.704806  0.000000  0.000000  0.000000
A  3134  213783.456613  1.221814  N  -1  -1.000000  -1.000000  40923.652712  0.000000  0.000000  0.000000
T  3146  192622.576113  1.110347  N  -1  -1.000000  -1.000000  355.240041  0.000000  0.000000  31418.727605
T  3160  162631.972490  0.910114  N  -1  -1.000000  -1.000000  0.000000  0.000000  448.800000  31140.069267
A  3170  233534.802887  1.275035  N  -1  -1.000000  -1.000000  35133.240045  0.000000  0.000000  0.000000
G  3184  182743.200000  0.985608  N  -1  -1.000000  -1.000000  852.576098  0.000000  27336.000000  0.000000
T  3197  108119.435127  0.610158  N  -1  -1.000000  -1.000000  213.144025  0.000000  816.000000  17590.307584
G  3211  351165.600000  2.078475  N  -1  -1.000000  -1.000000  710.480082  0.000000  57283.200000  0.000000
T  3223  91817.922357  0.476092  N  -1  -1.000000  -1.000000  390.764045  0.000000  81.600000  17659.972168
G  3236  286416.000000  1.514188  N  -1  -1.000000  -1.000000  1349.912155  0.000000  47858.400000  0.000000
G  3249  247941.600000  1.209025  N  -1  -1.000000  -1.000000  1136.768131  0.000000  40759.200000  0.000000
T  3261  89588.655653  0.432633  N  -1  -1.000000  -1.000000  319.716037  37.228740  0.000000  14873.388788
A  3273  139431.716053  0.716290  N  -1  -1.000000  -1.000000  23410.318695  0.000000  0.000000  0.000000
A  3284  187637.789603  0.991015  N  -1  -1.000000  -1.000000  29911.211444  0.000000  0.000000  0.000000
C  3295  313428.761311  1.633806  N  -1  -1.000000  -1.000000  106.572012  47764.473306  0.000000  0.000000
T  3311  246055.312416  1.231329  N  -1  -1.000000  -1.000000  0.000000  74.457480  0.000000  42425.731954
T  3323  130899.754255  0.634942  N  -1  -1.000000  -1.000000  0.000000  186.143700  0.000000  25497.237923
T  3336  167787.151742  0.804973  N  -1  -1.000000  -1.000000  0.000000  111.686220  0.000000  28666.976517
T  3349  114249.918562  0.600998  N  -1  -1.000000  -1.000000  213.144025  37.228740  0.000000  21491.524315
C  3360  151893.258837  0.789697  N  -1  -1.000000  -1.000000  461.812053  22858.446305  0.000000  0.000000
T  3374  287296.746433  1.605984  N  -1  -1.000000  -1.000000  71.048008  0.000000  40.800000  48765.209142
C  3384  143070.047478  0.782544  N  -1  -1.000000  -1.000000  532.860061  21443.754189  0.000000  0.000000
T  3398  320561.585527  1.703529  N  -1  -1.000000  -1.000000  0.000000  0.000000  326.400000  49566.351864
G  3411  308203.200000  1.494043  N  -1  -1.000000  -1.000000  497.336057  0.000000  46022.400000  0.000000
T  3423  92479.735909  0.423550  N  -1  -1.000000  -1.000000  0.000000  0.000000  0.000000  18043.127383
T  3436  124072.624975  0.632218  N  -1  -1.000000  -1.000000  0.000000  0.000000  163.200000  20272.394086
A  3447  145897.084797  0.792697  N  -1  -1.000000  -1.000000  24724.706847  0.000000  0.000000  0.000000
T  3459  235779.786204  1.270700  N  -1  -1.000000  -1.000000  71.048008  0.000000  489.600000  39882.974620
G  3473  229622.400000  1.193771  N  -1  -1.000000  -1.000000  213.144025  0.000000  37984.800000  0.000000
T  3485  94848.331782  0.465199  N  -1  -1.000000  -1.000000  71.048008  0.000000  0.000000  18356.618013
G  3498  238272.000000  1.202282  N  -1  -1.000000  -1.000000  532.860061  0.000000  38964.000000  0.000000
T  3510  116374.688389  0.602102  N  -1  -1.000000  -1.000000  0.000000  0.000000  0.000000  19088.096150
A  3522  140355.340159  0.736344  N  -1  -1.000000  -1.000000  23872.130748  0.000000  0.000000  0.000000
T  3534  223414.322457  1.294476  N  -1  -1.000000  -1.000000  0.000000  37.228740  0.000000  38071.695423
T  3547  136124.598092  0.829463  N  -1  -1.000000  -1.000000  0.000000  0.000000  0.000000  22223.002452
A  3558  229307.446400  1.361068  N  -1  -1.000000  -1.000000  38792.212466  0.000000  0.000000  0.000000
T  3570  214218.597304  1.196755  N  -1  -1.000000  -1.000000  0.000000  483.973619  0.000000  35494.105797
T  3584  146539.453473  0.788560  N  -1  -1.000000  -1.000000  0.000000  260.601179  0.000000  24730.927494
A  3594  239964.647627  1.356440  N  -1  -1.000000  -1.000000  36767.344233  0.000000  0.000000  0.000000
C  3604  322400.887630  1.811832  N  -1  -1.000000  -1.000000  71.048008  54353.960270  0.000000  0.000000
T  3620  281549.418213  1.402857  N  -1  -1.000000  -1.000000  0.000000  37.228740  0.000000  42878.551753
A  3630  238117.399414  1.161407  N  -1  -1.000000  -1.000000  38756.688462  0.000000  0.000000  0.000000
T  3644  221742.372429  1.020917  N  -1  -1.000000  -1.000000  0.000000  74.457480  0.000000  36434.577688
T  3658  127555.854200  0.566065  N  -1  -1.000000  -1.000000  0.000000  0.000000  0.000000  20864.543055
A  3669  218046.337104  1.010634  N  -1  -1.000000  -1.000000  32575.511750  0.000000  0.000000  0.000000
G  3683  136965.600000  0.611606  N  -1  -1.000000  -1.000000  213.144025  0.000000  22848.000000  0.000000
T  3696  81681.725314  0.380428  N  -1  -1.000000  -1.000000  213.144025  0.000000  367.200000  15779.028387
G  3708  324849.600000  1.612506  N  -1  -1.000000  -1.000000  710.480082  0.000000  53488.800000  0.000000
T  3720  86140.258721  0.392819  N  -1  -1.000000  -1.000000  0.000000  0.000000  0.000000  14246.407528
T  3734  124943.432281  0.612753  N  -1  -1.000000  -1.000000  0.000000  37.228740  0.000000  19018.431566
A  3744  170763.887660  0.927262  N  -1  -1.000000  -1.000000  28561.299288  37.228740  0.000000  0.000000
T  3756  212616.311861  1.228423  N  -1  -1.000000  -1.000000  35.524004  335.058659  81.600000  35006.453706
C  3768  133055.516442  0.780245  N  -1  -1.000000  -1.000000  213.144025  22039.414027  0.000000  0.000000
T  3783  202131.791895  1.250337  N  -1  -1.000000  -1.000000  0.000000  111.686220  408.000000  30791.746344
G  3797  274543.200000  1.623369  N  -1  -1.000000  -1.000000  213.144025  37.228740  40881.600000  0.000000
T  3808  88508.854594  0.506433  N  -1  -1.000000  -1.000000  0.000000  37.228740  0.000000  14141.910651
T  3823  98018.070376  0.576837  N  -1  -1.000000  -1.000000  0.000000  37.228740  0.000000  16301.512770
T  3835  101466.467309  0.591444  N  -1  -1.000000  -1.000000  0.000000  0.000000  40.800000  16336.345063
G  3849  217749.600000  1.459264  N  -1  -1.000000  -1.000000  106.572012  0.000000  35904.000000  0.000000
T  3860  79800.781532  0.491446  N  -1  -1.000000  -1.000000  0.000000  37.228740  0.000000  13549.761683
G  3874  235293.600000  1.490469  N  -1  -1.000000  -1.000000  319.716037  74.457480  35618.400000  0.000000
T  3886  100456.330833  0.611352  N  -1  -1.000000  -1.000000  71.048008  74.457480  0.000000  16998.158615
C  3897  133465.032581  0.871737  N  -1  -1.000000  -1.000000  461.812053  20140.748292  0.000000  0.000000
A  3908  152007.213501  0.992581  N  -1  -1.000000  -1.000000  27744.247194  0.000000  0.000000  0.000000
A  3920  136554.271721  0.921849  N  -1  -1.000000  -1.000000  24866.802863  0.000000  0.000000  0.000000
A  3933  180710.608805  1.345253  N  -1  -1.000000  -1.000000  33712.279881  0.000000  0.000000  0.000000
A  3944  137868.659873  0.960408  N  -1  -1.000000  -1.000000  25115.470892  0.000000  0.000000  0.000000
A  3957  133747.875398  0.906536  N  -1  -1.000000  -1.000000  24973.374875  0.000000  0.000000  0.000000
T  3969  171270.380967  1.136006  N  -1  -1.000000  -1.000000  0.000000  37.228740  0.000000  29119.796316
A  3980  156199.045983  1.068996  N  -1  -1.000000  -1.000000  23801.082740  0.000000  0.000000  0.000000
T  3992  193040.563620  1.255489  N  -1  -1.000000  -1.000000  0.000000  260.601179  0.000000  31209.733851
C  4004  122519.783047  0.819355  N  -1  -1.000000  -1.000000  0.000000  18502.683736  0.000000  0.000000
G  4020  116035.200000  0.764706  N  -1  -1.000000  -1.000000  0.000000  0.000000  16687.200000  0.000000
T  4032  67922.969877  0.452834  N  -1  -1.000000  -1.000000  0.000000  0.000000  408.000000  10031.700166
G  4046  235579.200000  1.663848  N  -1  -1.000000  -1.000000  0.000000  0.000000  34843.200000  0.000000
T  4059  96276.455764  0.635533  N  -1  -1.000000  -1.000000  0.000000  0.000000  0.000000  15953.189848
G  4072  232192.800000  1.623204  N  -1  -1.000000  -1.000000  177.620020  0.000000  38474.400000  0.000000
G  4084  203102.400000  1.332007  N  -1  -1.000000  -1.000000  35.524004  37.228740  33415.200000  0.000000
T  4097  79069.303395  0.496000  N  -1  -1.000000  -1.000000  0.000000  223.372439  0.000000  12086.805409
C  4108  120062.686213  0.799385  N  -1  -1.000000  -1.000000  0.000000  22002.185287  0.000000  0.000000
C  4122  261643.584095  1.784987  N  -1  -1.000000  -1.000000  0.000000  38271.144629  0.000000  0.000000
G  4137  124521.600000  0.811531  N  -1  -1.000000  -1.000000  35.524004  0.000000  20767.200000  0.000000
C  4145  109154.665419  0.710454  N  -1  -1.000000  -1.000000  142.096016  17646.422718  938.400000  0.000000
A  4159  137016.083775  0.895808  N  -1  -1.000000  -1.000000  24973.374875  0.000000  0.000000  0.000000
A  4171  93889.942809  0.587319  N  -1  -1.000000  -1.000000  17619.906029  0.000000  0.000000  0.000000
T  4183  152530.607739  1.046932  N  -1  -1.000000  -1.000000  0.000000  74.457480  530.400000  24905.088955
G  4196  266016.000000  1.757989  N  -1  -1.000000  -1.000000  35.524004  0.000000  44512.800000  0.000000
C  4206  187930.679071  1.214802  N  -1  -1.000000  -1.000000  0.000000  31830.572624  0.000000  0.000000
A  4219  143623.548535  0.937591  N  -1  -1.000000  -1.000000  21420.974466  0.000000  0.000000  139.329169
T  4232  208018.449285  1.303056  N  -1  -1.000000  -1.000000  0.000000  186.143700  0.000000  30791.746344
T  4246  117036.501942  0.694849  N  -1  -1.000000  -1.000000  0.000000  0.000000  81.600000  19262.257611
G  4259  227133.600000  1.475144  N  -1  -1.000000  -1.000000  0.000000  0.000000  37821.600000  0.000000
G  4272  119584.800000  0.728132  N  -1  -1.000000  -1.000000  0.000000  0.000000  22521.600000  0.000000
G  4285  188047.200000  1.137763  N  -1  -1.000000  -1.000000  0.000000  0.000000  28315.200000  0.000000
T  4298  111846.490397  0.656449  N  -1  -1.000000  -1.000000  0.000000  223.372439  0.000000  18844.270104
T  4311  131979.555315  0.766535  N  -1  -1.000000  -1.000000  0.000000  148.914960  0.000000  20028.568041
C  4321  111313.932334  0.654319  N  -1  -1.000000  -1.000000  0.000000  20289.663252  0.000000  0.000000
C  4334  208220.342323  1.346384  N  -1  -1.000000  -1.000000  0.000000  34659.956857  0.000000  0.000000
T  4347  212511.814984  1.356339  N  -1  -1.000000  -1.000000  0.000000  0.000000  0.000000  34449.137030
G  4360  201225.600000  1.230216  N  -1  -1.000000  -1.000000  0.000000  0.000000  33129.600000  0.000000
A  4372  176802.968355  1.085413  N  -1  -1.000000  -1.000000  29662.543415  0.000000  0.000000  0.000000
G  4383  123256.800000  0.729906  N  -1  -1.000000  -1.000000  0.000000  0.000000  19012.800000  0.000000
A  4398  243339.428016  1.535468  N  -1  -1.000000  -1.000000  40390.792650  0.000000  0.000000  0.000000
G  4409  161976.000000  0.948035  N  -1  -1.000000  -1.000000  0.000000  0.000000  27254.400000  0.000000
A  4421  293747.989819  1.745930  N  -1  -1.000000  -1.000000  44262.909096  0.000000  0.000000  0.000000
G  4433  162547.200000  0.871859  N  -1  -1.000000  -1.000000  0.000000  0.000000  27499.200000  0.000000
A  4445  275524.175721  1.453998  N  -1  -1.000000  -1.000000  41989.372834  0.000000  0.000000  0.000000
T  4456  139607.827316  0.677987  N  -1  -1.000000  -1.000000  0.000000  74.457480  0.000000  20411.723255
G  4470  149368.800000  0.750393  N  -1  -1.000000  -1.000000  71.048008  0.000000  25377.600000  0.000000
A  4480  229094.302375  1.188620  N  -1  -1.000000  -1.000000  42593.280904  0.000000  0.000000  0.000000
A  4491  127104.886634  0.650065  N  -1  -1.000000  -1.000000  27495.579166  0.000000  0.000000  174.161461
T  4503  164373.587102  0.862597  N  -1  -1.000000  -1.000000  0.000000  148.914960  0.000000  24870.256663
G  4515  268464.000000  1.379083  N  -1  -1.000000  -1.000000  0.000000  0.000000  39657.600000  0.000000
T  4528  95753.971380  0.485615  N  -1  -1.000000  -1.000000  0.000000  0.000000  0.000000  16371.177355
G  4539  166586.400000  0.874200  N  -1  -1.000000  -1.000000  0.000000  0.000000  25826.400000  0.000000
A  4546  221101.401455  1.243243  G  4555  70298.400000  0.382685  37193.632282  0.000000  2407.200000  0.000000
G  4564  386049.600000  2.101546  C  4569  88418.257289  0.454008  0.000000  2903.841713  63729.600000  766.310429
A  4578  38863.260474  0.199554  N  -1  -1.000000  -1.000000  6998.228806  4914.193668  0.000000  34.832292
N  4590  -1.000000  -1.000000  N  -1  -1.000000  -1.000000  3801.068438  2084.809435  652.800000  0.000000
N  4602  -1.000000  -1.000000  N  -1  -1.000000  -1.000000  2699.824311  819.032278  2856.000000  0.000000
N  4615  -1.000000  -1.000000  N  -1  -1.000000  -1.000000  1243.340143  0.000000  7303.200000  0.000000
G  4622  163689.600000  0.886361  N  -1  -1.000000  -1.000000  213.144025  0.000000  8894.400000  0.000000
T  4637  15361.040880  0.082538  G  4640  5916.000000  0.030006  0.000000  74.457480  6405.600000  1741.614612
G  4649  27213.600000  0.165196  T  4653  20969.039931  0.113381  0.000000  670.117318  4406.400000  2925.912549
C  4663  54167.816571  0.350044  T  4661  23233.138927  0.125623  0.000000  6217.199565  0.000000  2577.589626
C  4672  50482.171319  0.351241  N  -1  -1.000000  -1.000000  0.000000  6738.401924  2692.800000  0.000000
G  4681  117748.800000  0.965733  C  4688  42887.508378  0.276469  0.000000  2978.299193  7956.000000  0.000000
A  4701  100994.743627  0.813645  N  -1  -1.000000  -1.000000  10266.437182  1749.750776  0.000000  0.000000
A  4714  56341.070487  0.479224  N  -1  -1.000000  -1.000000  8170.520941  0.000000  0.000000  0.000000
N  4727  -1.000000  -1.000000  N  -1  -1.000000  -1.000000  0.000000  0.000000  0.000000  0.000000
N  4740  -1.000000  -1.000000  N  -1  -1.000000  -1.000000  0.000000  0.000000  0.000000  0.000000
N  4753  -1.000000  -1.000000  N  -1  -1.000000  -1.000000  0.000000  0.000000  0.000000  0.000000
N  4765  -1.000000  -1.000000  N  -1  -1.000000  -1.000000  106.572012  0.000000  0.000000  0.000000
N  4777  -1.000000  -1.000000  N  -1  -1.000000  -1.000000  0.000000  0.000000  0.000000  0.000000
N  4790  -1.000000  -1.000000  N  -1  -1.000000  -1.000000  0.000000  0.000000  0.000000  0.000000
N  4803  -1.000000  -1.000000  N  -1  -1.000000  -1.000000  0.000000  0.000000  0.000000  0.000000
N  4816  -1.000000  -1.000000  N  -1  -1.000000  -1.000000  0.000000  0.000000  0.000000  0.000000
N  4828  -1.000000  -1.000000  N  -1  -1.000000  -1.000000  0.000000  0.000000  0.000000  0.000000
N  4840  -1.000000  -1.000000  N  -1  -1.000000  -1.000000  0.000000  0.000000  0.000000  0.000000
N  4852  -1.000000  -1.000000  N  -1  -1.000000  -1.000000  0.000000  0.000000  0.000000  0.000000
N  4864  -1.000000  -1.000000  N  -1  -1.000000  -1.000000  0.000000  0.000000  0.000000  0.000000
N  4876  -1.000000  -1.000000  N  -1  -1.000000  -1.000000  0.000000  0.000000  0.000000  0.000000
N  4888  -1.000000  -1.000000  N  -1  -1.000000  -1.000000  0.000000  0.000000  0.000000  0.000000
N  4900  -1.000000  -1.000000  N  -1  -1.000000  -1.000000  0.000000  0.000000  0.000000  0.000000
N  4912  -1.000000  -1.000000  N  -1  -1.000000  -1.000000  0.000000  0.000000  0.000000  0.000000
N  4924  -1.000000  -1.000000  N  -1  -1.000000  -1.000000  0.000000  0.000000  0.000000  0.000000
N  4936  -1.000000  -1.000000  N  -1  -1.000000  -1.000000  0.000000  0.000000  0.000000  0.000000
N  4948  -1.000000  -1.000000  N  -1  -1.000000  -1.000000  0.000000  0.000000  0.000000  0.000000
N  4960  -1.000000  -1.000000  N  -1  -1.000000  -1.000000  0.000000  0.000000  0.000000  0.000000
N  4972  -1.000000  -1.000000  N  -1  -1.000000  -1.000000  0.000000  0.000000  0.000000  0.000000
N  4984  -1.000000  -1.000000  N  -1  -1.000000  -1.000000  0.000000  0.000000  0.000000  0.000000
N  4996  -1.000000  -1.000000  N  -1  -1.000000  -1.000000  0.000000  0.000000  0.000000  0.000000
N  5008  -1.000000  -1.000000  N  -1  -1.000000  -1.000000  0.000000  0.000000  0.000000  0.000000
N  5020  -1.000000  -1.000000  N  -1  -1.000000  -1.000000  0.000000  0.000000  0.000000  0.000000
N  5032  -1.000000  -1.000000  N  -1  -1.000000  -1.000000  0.000000  0.000000  0.000000  0.000000
N  5044  -1.000000  -1.000000  N  -1  -1.000000  -1.000000  0.000000  0.000000  0.000000  0.000000
N  5056  -1.000000  -1.000000  N  -1  -1.000000  -1.000000  0.000000  0.000000  0.000000  0.000000
N  5068  -1.000000  -1.000000  N  -1  -1.000000  -1.000000  0.000000  0.000000  0.000000  0.000000
N  5080  -1.000000  -1.000000  N  -1  -1.000000  -1.000000  0.000000  0.000000  0.000000  0.000000
N  5092  -1.000000  -1.000000  N  -1  -1.000000  -1.000000  0.000000  0.000000  0.000000  0.000000
N  5104  -1.000000  -1.000000  N  -1  -1.000000  -1.000000  0.000000  0.000000  0.000000  0.000000
N  5116  -1.000000  -1.000000  N  -1  -1.000000  -1.000000  0.000000  0.000000  0.000000  0.000000
N  5128  -1.000000  -1.000000  N  -1  -1.000000  -1.000000  0.000000  0.000000  0.000000  0.000000
N  5140  -1.000000  -1.000000  N  -1  -1.000000  -1.000000  0.000000  0.000000  0.000000  0.000000
N  5152  -1.000000  -1.000000  N  -1  -1.000000  -1.000000  0.000000  0.000000  0.000000  0.000000
N  5164  -1.000000  -1.000000  N  -1  -1.000000  -1.000000  0.000000  0.000000  0.000000  0.000000
N  5176  -1.000000  -1.000000  N  -1  -1.000000  -1.000000  0.000000  0.000000  0.000000  0.000000
N  5188  -1.000000  -1.000000  N  -1  -1.000000  -1.000000  0.000000  0.000000  0.000000  0.000000
N  5200  -1.000000  -1.000000  N  -1  -1.000000  -1.000000  0.000000  0.000000  0.000000  0.000000
N  5212  -1.000000  -1.000000  N  -1  -1.000000  -1.000000  0.000000  0.000000  0.000000  0.000000
N  5224  -1.000000  -1.000000  N  -1  -1.000000  -1.000000  0.000000  0.000000  0.000000  0.000000
N  5236  -1.000000  -1.000000  N  -1  -1.000000  -1.000000  0.000000  0.000000  0.000000  0.000000
N  5248  -1.000000  -1.000000  N  -1  -1.000000  -1.000000  0.000000  0.000000  0.000000  0.000000
N  5260  -1.000000  -1.000000  N  -1  -1.000000  -1.000000  0.000000  0.000000  0.000000  0.000000
N  5272  -1.000000  -1.000000  N  -1  -1.000000  -1.000000  0.000000  0.000000  0.000000  0.000000
N  5284  -1.000000  -1.000000  N  -1  -1.000000  -1.000000  0.000000  0.000000  0.000000  0.000000
N  5296  -1.000000  -1.000000  N  -1  -1.000000  -1.000000  0.000000  0.000000  0.000000  0.000000
N  5308  -1.000000  -1.000000  N  -1  -1.000000  -1.000000  0.000000  0.000000  0.000000  0.000000
N  5320  -1.000000  -1.000000  N  -1  -1.000000  -1.000000  0.000000  0.000000  0.000000  0.000000
N  5332  -1.000000  -1.000000  N  -1  -1.000000  -1.000000  0.000000  0.000000  0.000000  0.000000
N  5344  -1.000000  -1.000000  N  -1  -1.000000  -1.000000  0.000000  0.000000  0.000000  0.000000
N  5356  -1.000000  -1.000000  N  -1  -1.000000  -1.000000  0.000000  0.000000  0.000000  0.000000
N  5368  -1.000000  -1.000000  N  -1  -1.000000  -1.000000  0.000000  0.000000  0.000000  0.000000
N  5380  -1.000000  -1.000000  N  -1  -1.000000  -1.000000  0.000000  0.000000  0.000000  0.000000
N  5392  -1.000000  -1.000000  N  -1  -1.000000  -1.000000  0.000000  0.000000  0.000000  0.000000
N  5404  -1.000000  -1.000000  N  -1  -1.000000  -1.000000  0.000000  0.000000  0.000000  0.000000
N  5416  -1.000000  -1.000000  N  -1  -1.000000  -1.000000  0.000000  0.000000  0.000000  0.000000
N  5428  -1.000000  -1.000000  N  -1  -1.000000  -1.000000  0.000000  0.000000  0.000000  0.000000
N  5440  -1.000000  -1.000000  N  -1  -1.000000  -1.000000  0.000000  0.000000  0.000000  0.000000
N  5452  -1.000000  -1.000000  N  -1  -1.000000  -1.000000  0.000000  0.000000  0.000000  0.000000
N  5464  -1.000000  -1.000000  N  -1  -1.000000  -1.000000  0.000000  0.000000  0.000000  0.000000
N  5476  -1.000000  -1.000000  N  -1  -1.000000  -1.000000  0.000000  0.000000  0.000000  0.000000
N  5488  -1.000000  -1.000000  N  -1  -1.000000  -1.000000  0.000000  0.000000  0.000000  0.000000
N  5500  -1.000000  -1.000000  N  -1  -1.000000  -1.000000  0.000000  0.000000  0.000000  0.000000
N  5512  -1.000000  -1.000000  N  -1  -1.000000  -1.000000  0.000000  0.000000  0.000000  0.000000
N  5524  -1.000000  -1.000000  N  -1  -1.000000  -1.000000  0.000000  0.000000  0.000000  0.000000
N  5536  -1.000000  -1.000000  N  -1  -1.000000  -1.000000  0.000000  0.000000  0.000000  0.000000
N  5548  -1.000000  -1.000000  N  -1  -1.000000  -1.000000  0.000000  0.000000  0.000000  0.000000
N  5560  -1.000000  -1.000000  N  -1  -1.000000  -1.000000  0.000000  0.000000  0.000000  0.000000
N  5572  -1.000000  -1.000000  N  -1  -1.000000  -1.000000  0.000000  0.000000  0.000000  0.000000
N  5584  -1.000000  -1.000000  N  -1  -1.000000  -1.000000  0.000000  0.000000  0.000000  0.000000
N  5596  -1.000000  -1.000000  N  -1  -1.000000  -1.000000  0.000000  0.000000  0.000000  0.000000
N  5608  -1.000000  -1.000000  N  -1  -1.000000  -1.000000  0.000000  74.457480  0.000000  0.000000
N  5620  -1.000000  -1.000000  N  -1  -1.000000  -1.000000  0.000000  0.000000  0.000000  0.000000
N  5632  -1.000000  -1.000000  N  -1  -1.000000  -1.000000  0.000000  0.000000  0.000000  0.000000
N  5644  -1.000000  -1.000000  N  -1  -1.000000  -1.000000  0.000000  0.000000  0.000000  0.000000
N  5656  -1.000000  -1.000000  N  -1  -1.000000  -1.000000  0.000000  0.000000  0.000000  0.000000
N  5668  -1.000000  -1.000000  N  -1  -1.000000  -1.000000  0.000000  0.000000  0.000000  0.000000
N  5680  -1.000000  -1.000000  N  -1  -1.000000  -1.000000  0.000000  0.000000  0.000000  0.000000
N  5692  -1.000000  -1.000000  N  -1  -1.000000  -1.000000  0.000000  0.000000  0.000000  0.000000
N  5704  -1.000000  -1.000000  N  -1  -1.000000  -1.000000  0.000000  0.000000  0.000000  0.000000
N  5716  -1.000000  -1.000000  N  -1  -1.000000  -1.000000  0.000000  0.000000  0.000000  0.000000
N  5728  -1.000000  -1.000000  N  -1  -1.000000  -1.000000  0.000000  0.000000  0.000000  0.000000
N  5740  -1.000000  -1.000000  N  -1  -1.000000  -1.000000  0.000000  0.000000  0.000000  0.000000
N  5752  -1.000000  -1.000000  N  -1  -1.000000  -1.000000  0.000000  0.000000  0.000000  0.000000
N  5764  -1.000000  -1.000000  N  -1  -1.000000  -1.000000  0.000000  0.000000  0.000000  0.000000
N  5776  -1.000000  -1.000000  N  -1  -1.000000  -1.000000  0.000000  0.000000  0.000000  0.000000
N  5788  -1.000000  -1.000000  N  -1  -1.000000  -1.000000  0.000000  0.000000  0.000000  0.000000
N  5800  -1.000000  -1.000000  N  -1  -1.000000  -1.000000  0.000000  0.000000  0.000000  0.000000
N  5812  -1.000000  -1.000000  N  -1  -1.000000  -1.000000  0.000000  0.000000  0.000000  0.000000
N  5824  -1.000000  -1.000000  N  -1  -1.000000  -1.000000  0.000000  0.000000  0.000000  0.000000
N  5836  -1.000000  -1.000000  N  -1  -1.000000  -1.000000  0.000000  0.000000  0.000000  0.000000
N  5848  -1.000000  -1.000000  N  -1  -1.000000  -1.000000  0.000000  0.000000  0.000000  0.000000
N  5860  -1.000000  -1.000000  N  -1  -1.000000  -1.000000  0.000000  0.000000  0.000000  0.000000
N  5872  -1.000000  -1.000000  N  -1  -1.000000  -1.000000  0.000000  0.000000  0.000000  0.000000
N  5884  -1.000000  -1.000000  N  -1  -1.000000  -1.000000  0.000000  74.457480  0.000000  0.000000
N  5896  -1.000000  -1.000000  N  -1  -1.000000  -1.000000  0.000000  0.000000  0.000000  0.000000
N  5908  -1.000000  -1.000000  N  -1  -1.000000  -1.000000  0.000000  0.000000  0.000000  0.000000
N  5920  -1.000000  -1.000000  N  -1  -1.000000  -1.000000  0.000000  0.000000  0.000000  0.000000
N  5932  -1.000000  -1.000000  N  -1  -1.000000  -1.000000  0.000000  0.000000  0.000000  0.000000
N  5944  -1.000000  -1.000000  N  -1  -1.000000  -1.000000  0.000000  0.000000  0.000000  0.000000
N  5956  -1.000000  -1.000000  N  -1  -1.000000  -1.000000  0.000000  0.000000  0.000000  0.000000
N  5968  -1.000000  -1.000000  N  -1  -1.000000  -1.000000  0.000000  0.000000  0.000000  0.000000
N  5980  -1.000000  -1.000000  N  -1  -1.000000  -1.000000  0.000000  0.000000  0.000000  0.000000
N  5992  -1.000000  -1.000000  N  -1  -1.000000  -1.000000  0.000000  0.000000  0.000000  0.000000
N  6004  -1.000000  -1.000000  N  -1  -1.000000  -1.000000  0.000000  0.000000  0.000000  0.000000
N  6016  -1.000000  -1.000000  N  -1  -1.000000  -1.000000  0.000000  0.000000  0.000000  0.000000
N  6028  -1.000000  -1.000000  N  -1  -1.000000  -1.000000  0.000000  0.000000  0.000000  0.000000
N  6040  -1.000000  -1.000000  N  -1  -1.000000  -1.000000  0.000000  0.000000  0.000000  0.000000
N  6052  -1.000000  -1.000000  N  -1  -1.000000  -1.000000  0.000000  0.000000  0.000000  0.000000
N  6064  -1.000000  -1.000000  N  -1  -1.000000  -1.000000  0.000000  0.000000  0.000000  0.000000
N  6076  -1.000000  -1.000000  N  -1  -1.000000  -1.000000  0.000000  0.000000  0.000000  0.000000
N  6088  -1.000000  -1.000000  N  -1  -1.000000  -1.000000  0.000000  0.000000  0.000000  0.000000
N  6100  -1.000000  -1.000000  N  -1  -1.000000  -1.000000  0.000000  0.000000  0.000000  0.000000
N  6112  -1.000000  -1.000000  N  -1  -1.000000  -1.000000  0.000000  0.000000  0.000000  0.000000
N  6124  -1.000000  -1.000000  N  -1  -1.000000  -1.000000  0.000000  0.000000  0.000000  0.000000
N  6136  -1.000000  -1.000000  N  -1  -1.000000  -1.000000  0.000000  0.000000  0.000000  0.000000
N  6148  -1.000000  -1.000000  N  -1  -1.000000  -1.000000  0.000000  0.000000  0.000000  0.000000
N  6160  -1.000000  -1.000000  N  -1  -1.000000  -1.000000  0.000000  0.000000  0.000000  0.000000
N  6172  -1.000000  -1.000000  N  -1  -1.000000  -1.000000  0.000000  0.000000  0.000000  0.000000
N  6184  -1.000000  -1.000000  N  -1  -1.000000  -1.000000  0.000000  0.000000  0.000000  0.000000
N  6196  -1.000000  -1.000000  N  -1  -1.000000  -1.000000  0.000000  0.000000  0.000000  0.000000
N  6208  -1.000000  -1.000000  N  -1  -1.000000  -1.000000  0.000000  0.000000  0.000000  0.000000
N  6220  -1.000000  -1.000000  N  -1  -1.000000  -1.000000  0.000000  0.000000  0.000000  0.000000
N  6232  -1.000000  -1.000000  N  -1  -1.000000  -1.000000  0.000000  0.000000  0.000000  0.000000
N  6244  -1.000000  -1.000000  N  -1  -1.000000  -1.000000  0.000000  0.000000  0.000000  0.000000
N  6256  -1.000000  -1.000000  N  -1  -1.000000  -1.000000  0.000000  0.000000  0.000000  0.000000
N  6268  -1.000000  -1.000000  N  -1  -1.000000  -1.000000  0.000000  0.000000  0.000000  0.000000
N  6280  -1.000000  -1.000000  N  -1  -1.000000  -1.000000  0.000000  0.000000  0.000000  0.000000
N  6292  -1.000000  -1.000000  N  -1  -1.000000  -1.000000  0.000000  0.000000  0.000000  0.000000
N  6304  -1.000000  -1.000000  N  -1  -1.000000  -1.000000  0.000000  0.000000  0.000000  0.000000
N  6316  -1.000000  -1.000000  N  -1  -1.000000  -1.000000  0.000000  0.000000  0.000000  0.000000
N  6328  -1.000000  -1.000000  N  -1  -1.000000  -1.000000  0.000000  0.000000  0.000000  0.000000
N  6340  -1.000000  -1.000000  N  -1  -1.000000  -1.000000  0.000000  0.000000  0.000000  0.000000
N  6352  -1.000000  -1.000000  N  -1  -1.000000  -1.000000  0.000000  0.000000  0.000000  0.000000
N  6364  -1.000000  -1.000000  N  -1  -1.000000  -1.000000  0.000000  0.000000  0.000000  0.000000
N  6376  -1.000000  -1.000000  N  -1  -1.000000  -1.000000  0.000000  0.000000  0.000000  0.000000
N  6388  -1.000000  -1.000000  N  -1  -1.000000  -1.000000  0.000000  0.000000  0.000000  0.000000
N  6400  -1.000000  -1.000000  N  -1  -1.000000  -1.000000  0.000000  0.000000  0.000000  0.000000
N  6412  -1.000000  -1.000000  N  -1  -1.000000  -1.000000  0.000000  0.000000  0.000000  0.000000
N  6424  -1.000000  -1.000000  N  -1  -1.000000  -1.000000  0.000000  0.000000  0.000000  0.000000
N  6436  -1.000000  -1.000000  N  -1  -1.000000  -1.000000  0.000000  0.000000  0.000000  0.000000
N  6448  -1.000000  -1.000000  N  -1  -1.000000  -1.000000  0.000000  0.000000  0.000000  0.000000
N  6460  -1.000000  -1.000000  N  -1  -1.000000  -1.000000  0.000000  0.000000  0.000000  0.000000
N  6472  -1.000000  -1.000000  N  -1  -1.000000  -1.000000  0.000000  0.000000  0.000000  0.000000
N  6484  -1.000000  -1.000000  N  -1  -1.000000  -1.000000  0.000000  0.000000  0.000000  0.000000
N  6496  -1.000000  -1.000000  N  -1  -1.000000  -1.000000  0.000000  0.000000  0.000000  0.000000
N  6508  -1.000000  -1.000000  N  -1  -1.000000  -1.000000  0.000000  0.000000  0.000000  0.000000
N  6520  -1.000000  -1.000000  N  -1  -1.000000  -1.000000  0.000000  0.000000  0.000000  0.000000
N  6532  -1.000000  -1.000000  N  -1  -1.000000  -1.000000  0.000000  0.000000  0.000000  0.000000
N  6544  -1.000000  -1.000000  N  -1  -1.000000  -1.000000  0.000000  0.000000  0.000000  0.000000
N  6556  -1.000000  -1.000000  N  -1  -1.000000  -1.000000  0.000000  0.000000  0.000000  0.000000
N  6568  -1.000000  -1.000000  N  -1  -1.000000  -1.000000  0.000000  0.000000  0.000000  0.000000
N  6580  -1.000000  -1.000000  N  -1  -1.000000  -1.000000  0.000000  0.000000  0.000000  0.000000
N  6592  -1.000000  -1.000000  N  -1  -1.000000  -1.000000  0.000000  0.000000  0.000000  0.000000
N  6604  -1.000000  -1.000000  N  -1  -1.000000  -1.000000  0.000000  0.000000  0.000000  0.000000
N  6616  -1.000000  -1.000000  N  -1  -1.000000  -1.000000  0.000000  0.000000  0.000000  0.000000
N  6628  -1.000000  -1.000000  N  -1  -1.000000  -1.000000  0.000000  0.000000  0.000000  0.000000
N  6640  -1.000000  -1.000000  N  -1  -1.000000  -1.000000  0.000000  0.000000  0.000000  0.000000
N  6652  -1.000000  -1.000000  N  -1  -1.000000  -1.000000  0.000000  0.000000  0.000000  0.000000
N  6664  -1.000000  -1.000000  N  -1  -1.000000  -1.000000  0.000000  0.000000  0.000000  0.000000
N  6676  -1.000000  -1.000000  N  -1  -1.000000  -1.000000  0.000000  0.000000  0.000000  0.000000
N  6688  -1.000000  -1.000000  N  -1  -1.000000  -1.000000  0.000000  111.686220  0.000000  0.000000
N  6700  -1.000000  -1.000000  N  -1  -1.000000  -1.000000  0.000000  0.000000  0.000000  0.000000
N  6712  -1.000000  -1.000000  N  -1  -1.000000  -1.000000  0.000000  0.000000  0.000000  0.000000
N  6724  -1.000000  -1.000000  N  -1  -1.000000  -1.000000  0.000000  0.000000  0.000000  0.000000
N  6736  -1.000000  -1.000000  N  -1  -1.000000  -1.000000  0.000000  0.000000  0.000000  0.000000
N  6748  -1.000000  -1.000000  N  -1  -1.000000  -1.000000  0.000000  0.000000  0.000000  0.000000
N  6760  -1.000000  -1.000000  N  -1  -1.000000  -1.000000  0.000000  0.000000  0.000000  0.000000
N  6772  -1.000000  -1.000000  N  -1  -1.000000  -1.000000  0.000000  0.000000  0.000000  0.000000
N  6784  -1.000000  -1.000000  N  -1  -1.000000  -1.000000  0.000000  0.000000  0.000000  0.000000
N  6796  -1.000000  -1.000000  N  -1  -1.000000  -1.000000  0.000000  0.000000  0.000000  0.000000
N  6808  -1.000000  -1.000000  N  -1  -1.000000  -1.000000  0.000000  0.000000  0.000000  0.000000
N  6820  -1.000000  -1.000000  N  -1  -1.000000  -1.000000  0.000000  0.000000  0.000000  0.000000
N  6832  -1.000000  -1.000000  N  -1  -1.000000  -1.000000  0.000000  0.000000  0.000000  0.000000
N  6844  -1.000000  -1.000000  N  -1  -1.000000  -1.000000  0.000000  0.000000  0.000000  0.000000
N  6856  -1.000000  -1.000000  N  -1  -1.000000  -1.000000  0.000000  0.000000  0.000000  0.000000
N  6868  -1.000000  -1.000000  N  -1  -1.000000  -1.000000  0.000000  0.000000  0.000000  0.000000
N  6880  -1.000000  -1.000000  N  -1  -1.000000  -1.000000  0.000000  0.000000  0.000000  0.000000
N  6892  -1.000000  -1.000000  N  -1  -1.000000  -1.000000  0.000000  0.000000  0.000000  0.000000
N  6904  -1.000000  -1.000000  N  -1  -1.000000  -1.000000  0.000000  0.000000  0.000000  0.000000
N  6916  -1.000000  -1.000000  N  -1  -1.000000  -1.000000  0.000000  0.000000  0.000000  0.000000
N  6928  -1.000000  -1.000000  N  -1  -1.000000  -1.000000  0.000000  0.000000  0.000000  0.000000
N  6940  -1.000000  -1.000000  N  -1  -1.000000  -1.000000  0.000000  0.000000  0.000000  0.000000
N  6952  -1.000000  -1.000000  N  -1  -1.000000  -1.000000  0.000000  0.000000  0.000000  0.000000
N  6964  -1.000000  -1.000000  N  -1  -1.000000  -1.000000  0.000000  0.000000  0.000000  0.000000
N  6976  -1.000000  -1.000000  N  -1  -1.000000  -1.000000  0.000000  0.000000  0.000000  0.000000
N  6988  -1.000000  -1.000000  N  -1  -1.000000  -1.000000  0.000000  0.000000  0.000000  0.000000
N  7000  -1.000000  -1.000000  N  -1  -1.000000  -1.000000  0.000000  0.000000  0.000000  0.000000
N  7012  -1.000000  -1.000000  N  -1  -1.000000  -1.000000  0.000000  0.000000  0.000000  0.000000
N  7024  -1.000000  -1.000000  N  -1  -1.000000  -1.000000  0.000000  0.000000  0.000000  0.000000
N  7036  -1.000000  -1.000000  N  -1  -1.000000  -1.000000  0.000000  0.000000  0.000000  0.000000
N  7048  -1.000000  -1.000000  N  -1  -1.000000  -1.000000  0.000000  0.000000  0.000000  0.000000
N  7060  -1.000000  -1.000000  N  -1  -1.000000  -1.000000  0.000000  0.000000  0.000000  0.000000
N  7072  -1.000000  -1.000000  N  -1  -1.000000  -1.000000  0.000000  0.000000  0.000000  0.000000
N  7084  -1.000000  -1.000000  N  -1  -1.000000  -1.000000  0.000000  0.000000  0.000000  0.000000
N  7096  -1.000000  -1.000000  N  -1  -1.000000  -1.000000  0.000000  0.000000  0.000000  0.000000
N  7108  -1.000000  -1.000000  N  -1  -1.000000  -1.000000  0.000000  0.000000  0.000000  0.000000
N  7120  -1.000000  -1.000000  N  -1  -1.000000  -1.000000  0.000000  0.000000  0.000000  0.000000
N  7132  -1.000000  -1.000000  N  -1  -1.000000  -1.000000  0.000000  0.000000  0.000000  0.000000
N  7144  -1.000000  -1.000000  N  -1  -1.000000  -1.000000  0.000000  0.000000  0.000000  0.000000
N  7156  -1.000000  -1.000000  N  -1  -1.000000  -1.000000  0.000000  0.000000  0.000000  0.000000
N  7168  -1.000000  -1.000000  N  -1  -1.000000  -1.000000  0.000000  0.000000  0.000000  0.000000
N  7180  -1.000000  -1.000000  N  -1  -1.000000  -1.000000  0.000000  0.000000  0.000000  0.000000
N  7192  -1.000000  -1.000000  N  -1  -1.000000  -1.000000  0.000000  0.000000  0.000000  0.000000
N  7204  -1.000000  -1.000000  N  -1  -1.000000  -1.000000  0.000000  0.000000  0.000000  0.000000
N  7216  -1.000000  -1.000000  N  -1  -1.000000  -1.000000  0.000000  0.000000  0.000000  0.000000
N  7228  -1.000000  -1.000000  N  -1  -1.000000  -1.000000  0.000000  0.000000  0.000000  0.000000
N  7240  -1.000000  -1.000000  N  -1  -1.000000  -1.000000  0.000000  0.000000  0.000000  0.000000
N  7252  -1.000000  -1.000000  N  -1  -1.000000  -1.000000  0.000000  0.000000  0.000000  0.000000
N  7264  -1.000000  -1.000000  N  -1  -1.000000  -1.000000  0.000000  0.000000  0.000000  0.000000
N  7276  -1.000000  -1.000000  N  -1  -1.000000  -1.000000  0.000000  0.000000  0.000000  0.000000
N  7288  -1.000000  -1.000000  N  -1  -1.000000  -1.000000  0.000000  0.000000  0.000000  0.000000
N  7300  -1.000000  -1.000000  N  -1  -1.000000  -1.000000  0.000000  0.000000  0.000000  0.000000
N  7312  -1.000000  -1.000000  N  -1  -1.000000  -1.000000  0.000000  0.000000  0.000000  0.000000
N  7324  -1.000000  -1.000000  N  -1  -1.000000  -1.000000  0.000000  0.000000  0.000000  0.000000
N  7336  -1.000000  -1.000000  N  -1  -1.000000  -1.000000  0.000000  0.000000  0.000000  0.000000
N  7348  -1.000000  -1.000000  N  -1  -1.000000  -1.000000  0.000000  0.000000  0.000000  0.000000
N  7360  -1.000000  -1.000000  N  -1  -1.000000  -1.000000  0.000000  0.000000  0.000000  0.000000
N  7372  -1.000000  -1.000000  N  -1  -1.000000  -1.000000  0.000000  0.000000  0.000000  0.000000
N  7384  -1.000000  -1.000000  N  -1  -1.000000  -1.000000  0.000000  0.000000  0.000000  0.000000
N  7396  -1.000000  -1.000000  N  -1  -1.000000  -1.000000  0.000000  0.000000  0.000000  0.000000
N  7408  -1.000000  -1.000000  N  -1  -1.000000  -1.000000  0.000000  0.000000  0.000000  0.000000
N  7420  -1.000000  -1.000000  N  -1  -1.000000  -1.000000  0.000000  0.000000  0.000000  0.000000
N  7432  -1.000000  -1.000000  N  -1  -1.000000  -1.000000  0.000000  0.000000  0.000000  0.000000
N  7444  -1.000000  -1.000000  N  -1  -1.000000  -1.000000  0.000000  0.000000  0.000000  0.000000
N  7456  -1.000000  -1.000000  N  -1  -1.000000  -1.000000  0.000000  0.000000  0.000000  0.000000
N  7468  -1.000000  -1.000000  N  -1  -1.000000  -1.000000  0.000000  0.000000  0.000000  0.000000
N  7480  -1.000000  -1.000000  N  -1  -1.000000  -1.000000  0.000000  0.000000  0.000000  0.000000
N  7492  -1.000000  -1.000000  N  -1  -1.000000  -1.000000  0.000000  0.000000  0.000000  0.000000
N  7504  -1.000000  -1.000000  N  -1  -1.000000  -1.000000  0.000000  0.000000  0.000000  0.000000
N  7516  -1.000000  -1.000000  N  -1  -1.000000  -1.000000  0.000000  0.000000  0.000000  0.000000
N  7528  -1.000000  -1.000000  N  -1  -1.000000  -1.000000  0.000000  0.000000  0.000000  0.000000
N  7540  -1.000000  -1.000000  N  -1  -1.000000  -1.000000  0.000000  0.000000  0.000000  0.000000
N  7552  -1.000000  -1.000000  N  -1  -1.000000  -1.000000  0.000000  0.000000  0.000000  0.000000
N  7564  -1.000000  -1.000000  N  -1  -1.000000  -1.000000  0.000000  0.000000  0.000000  0.000000
N  7576  -1.000000  -1.000000  N  -1  -1.000000  -1.000000  0.000000  0.000000  0.000000  0.000000
N  7588  -1.000000  -1.000000  N  -1  -1.000000  -1.000000  0.000000  0.000000  0.000000  0.000000
N  7600  -1.000000  -1.000000  N  -1  -1.000000  -1.000000  0.000000  0.000000  0.000000  0.000000
N  7612  -1.000000  -1.000000  N  -1  -1.000000  -1.000000  0.000000  0.000000  0.000000  0.000000
N  7624  -1.000000  -1.000000  N  -1  -1.000000  -1.000000  0.000000  0.000000  0.000000  0.000000
N  7636  -1.000000  -1.000000  N  -1  -1.000000  -1.000000  0.000000  0.000000  0.000000  0.000000
N  7648  -1.000000  -1.000000  N  -1  -1.000000  -1.000000  0.000000  0.000000  0.000000  0.000000
N  7660  -1.000000  -1.000000  N  -1  -1.000000  -1.000000  0.000000  0.000000  0.000000  0.000000
N  7672  -1.000000  -1.000000  N  -1  -1.000000  -1.000000  0.000000  0.000000  0.000000  0.000000
N  7684  -1.000000  -1.000000  N  -1  -1.000000  -1.000000  0.000000  0.000000  0.000000  0.000000
N  7696  -1.000000  -1.000000  N  -1  -1.000000  -1.000000  0.000000  0.000000  0.000000  0.000000
N  7708  -1.000000  -1.000000  N  -1  -1.000000  -1.000000  0.000000  0.000000  0.000000  0.000000
N  7720  -1.000000  -1.000000  N  -1  -1.000000  -1.000000  0.000000  0.000000  0.000000  0.000000
N  7732  -1.000000  -1.000000  N  -1  -1.000000  -1.000000  0.000000  0.000000  0.000000  0.000000
N  7744  -1.000000  -1.000000  N  -1  -1.000000  -1.000000  0.000000  0.000000  0.000000  0.000000
N  7756  -1.000000  -1.000000  N  -1  -1.000000  -1.000000  0.000000  0.000000  0.000000  0.000000
N  7768  -1.000000  -1.000000  N  -1  -1.000000  -1.000000  0.000000  0.000000  0.000000  0.000000
N  7780  -1.000000  -1.000000  N  -1  -1.000000  -1.000000  0.000000  0.000000  0.000000  0.000000
N  7792  -1.000000  -1.000000  N  -1  -1.000000  -1.000000  0.000000  0.000000  0.000000  0.000000
N  7804  -1.000000  -1.000000  N  -1  -1.000000  -1.000000  0.000000  0.000000  0.000000  0.000000
N  7816  -1.000000  -1.000000  N  -1  -1.000000  -1.000000  0.000000  0.000000  0.000000  0.000000
N  7828  -1.000000  -1.000000  N  -1  -1.000000  -1.000000  0.000000  0.000000  0.000000  0.000000
N  7840  -1.000000  -1.000000  N  -1  -1.000000  -1.000000  0.000000  0.000000  0.000000  0.000000
N  7852  -1.000000  -1.000000  N  -1  -1.000000  -1.000000  0.000000  0.000000  0.000000  0.000000
N  7864  -1.000000  -1.000000  N  -1  -1.000000  -1.000000  0.000000  0.000000  0.000000  0.000000
N  7876  -1.000000  -1.000000  N  -1  -1.000000  -1.000000  0.000000  0.000000  0.000000  0.000000
N  7888  -1.000000  -1.000000  N  -1  -1.000000  -1.000000  0.000000  0.000000  0.000000  0.000000
N  7900  -1.000000  -1.000000  N  -1  -1.000000  -1.000000  0.000000  0.000000  0.000000  0.000000
N  7912  -1.000000  -1.000000  N  -1  -1.000000  -1.000000  0.000000  0.000000  0.000000  0.000000
N  7924  -1.000000  -1.000000  N  -1  -1.000000  -1.000000  0.000000  0.000000  0.000000  0.000000
N  7936  -1.000000  -1.000000  N  -1  -1.000000  -1.000000  0.000000  0.000000  0.000000  0.000000
N  7948  -1.000000  -1.000000  N  -1  -1.000000  -1.000000  0.000000  0.000000  0.000000  0.000000
N  7960  -1.000000  -1.000000  N  -1  -1.000000  -1.000000  0.000000  0.000000  0.000000  0.000000
N  7972  -1.000000  -1.000000  N  -1  -1.000000  -1.000000  0.000000  0.000000  0.000000  0.000000
N  7984  -1.000000  -1.000000  N  -1  -1.000000  -1.000000  0.000000  0.000000  0.000000  0.000000
N  7996  -1.000000  -1.000000  N  -1  -1.000000  -1.000000  0.000000  0.000000  0.000000  0.000000
N  8008  -1.000000  -1.000000  N  -1  -1.000000  -1.000000  0.000000  0.000000  0.000000  0.000000
N  8020  -1.000000  -1.000000  N  -1  -1.000000  -1.000000  0.000000  0.000000  0.000000  0.000000
N  8032  -1.000000  -1.000000  N  -1  -1.000000  -1.000000  0.000000  0.000000  0.000000  0.000000
N  8044  -1.000000  -1.000000  N  -1  -1.000000  -1.000000  0.000000  0.000000  0.000000  0.000000
N  8056  -1.000000  -1.000000  N  -1  -1.000000  -1.000000  0.000000  0.000000  0.000000  0.000000
N  8068  -1.000000  -1.000000  N  -1  -1.000000  -1.000000  0.000000  0.000000  0.000000  0.000000
N  8080  -1.000000  -1.000000  N  -1  -1.000000  -1.000000  0.000000  0.000000  0.000000  0.000000
N  8092  -1.000000  -1.000000  N  -1  -1.000000  -1.000000  0.000000  0.000000  0.000000  0.000000
N  8104  -1.000000  -1.000000  N  -1  -1.000000  -1.000000  0.000000  0.000000  0.000000  0.000000
N  8116  -1.000000  -1.000000  N  -1  -1.000000  -1.000000  0.000000  0.000000  0.000000  0.000000
N  8128  -1.000000  -1.000000  N  -1  -1.000000  -1.000000  0.000000  0.000000  0.000000  0.000000
N  8140  -1.000000  -1.000000  N  -1  -1.000000  -1.000000  0.000000  0.000000  0.000000  0.000000
N  8152  -1.000000  -1.000000  N  -1  -1.000000  -1.000000  0.000000  0.000000  0.000000  0.000000
N  8164  -1.000000  -1.000000  N  -1  -1.000000  -1.000000  0.000000  0.000000  0.000000  0.000000
N  8176  -1.000000  -1.000000  N  -1  -1.000000  -1.000000  0.000000  0.000000  0.000000  0.000000
N  8188  -1.000000  -1.000000  N  -1  -1.000000  -1.000000  0.000000  0.000000  0.000000  0.000000
N  8200  -1.000000  -1.000000  N  -1  -1.000000  -1.000000  0.000000  0.000000  0.000000  0.000000
N  8212  -1.000000  -1.000000  N  -1  -1.000000  -1.000000  0.000000  0.000000  0.000000  0.000000
N  8224  -1.000000  -1.000000  N  -1  -1.000000  -1.000000  0.000000  0.000000  0.000000  0.000000
N  8236  -1.000000  -1.000000  N  -1  -1.000000  -1.000000  0.000000  0.000000  0.000000  0.000000
N  8248  -1.000000  -1.000000  N  -1  -1.000000  -1.000000  0.000000  0.000000  0.000000  0.000000
N  8260  -1.000000  -1.000000  N  -1  -1.000000  -1.000000  0.000000  0.000000  0.000000  0.000000
N  8272  -1.000000  -1.000000  N  -1  -1.000000  -1.000000  0.000000  0.000000  0.000000  0.000000
N  8284  -1.000000  -1.000000  N  -1  -1.000000  -1.000000  0.000000  0.000000  0.000000  0.000000
N  8296  -1.000000  -1.000000  N  -1  -1.000000  -1.000000  0.000000  0.000000  0.000000  0.000000
N  8308  -1.000000  -1.000000  N  -1  -1.000000  -1.000000  0.000000  0.000000  0.000000  0.000000
N  8320  -1.000000  -1.000000  N  -1  -1.000000  -1.000000  0.000000  0.000000  0.000000  0.000000
N  8332  -1.000000  -1.000000  N  -1  -1.000000  -1.000000  0.000000  0.000000  0.000000  0.000000
N  8344  -1.000000  -1.000000  N  -1  -1.000000  -1.000000  0.000000  0.000000  0.000000  0.000000
N  8356  -1.000000  -1.000000  N  -1  -1.000000  -1.000000  0.000000  0.000000  0.000000  0.000000
N  8368  -1.000000  -1.000000  N  -1  -1.000000  -1.000000  0.000000  0.000000  0.000000  0.000000
N  8380  -1.000000  -1.000000  N  -1  -1.000000  -1.000000  0.000000  0.000000  0.000000  0.000000
N  8392  -1.000000  -1.000000  N  -1  -1.000000  -1.000000  0.000000  0.000000  0.000000  0.000000
N  8404  -1.000000  -1.000000  N  -1  -1.000000  -1.000000  0.000000  0.000000  0.000000  0.000000
N  8416  -1.000000  -1.000000  N  -1  -1.000000  -1.000000  0.000000  0.000000  0.000000  0.000000
N  8428  -1.000000  -1.000000  N  -1  -1.000000  -1.000000  0.000000  0.000000  0.000000  0.000000
N  8440  -1.000000  -1.000000  N  -1  -1.000000  -1.000000  0.000000  0.000000  0.000000  0.000000
N  8452  -1.000000  -1.000000  N  -1  -1.000000  -1.000000  0.000000  0.000000  0.000000  0.000000
N  8464  -1.000000  -1.000000  N  -1  -1.000000  -1.000000  0.000000  0.000000  0.000000  0.000000
N  8476  -1.000000  -1.000000  N  -1  -1.000000  -1.000000  0.000000  0.000000  0.000000  0.000000
N  8488  -1.000000  -1.000000  N  -1  -1.000000  -1.000000  0.000000  0.000000  0.000000  0.000000
N  8500  -1.000000  -1.000000  N  -1  -1.000000  -1.000000  0.000000  0.000000  0.000000  0.000000
N  8512  -1.000000  -1.000000  N  -1  -1.000000  -1.000000  0.000000  0.000000  0.000000  0.000000
N  8524  -1.000000  -1.000000  N  -1  -1.000000  -1.000000  0.000000  0.000000  0.000000  0.000000
N  8536  -1.000000  -1.000000  N  -1  -1.000000  -1.000000  0.000000  0.000000  0.000000  0.000000
N  8548  -1.000000  -1.000000  N  -1  -1.000000  -1.000000  0.000000  0.000000  0.000000  0.000000
N  8560  -1.000000  -1.000000  N  -1  -1.000000  -1.000000  0.000000  0.000000  0.000000  0.000000
N  8572  -1.000000  -1.000000  N  -1  -1.000000  -1.000000  0.000000  0.000000  0.000000  0.000000
N  8584  -1.000000  -1.000000  N  -1  -1.000000  -1.000000  0.000000  0.000000  0.000000  0.000000
N  8596  -1.000000  -1.000000  N  -1  -1.000000  -1.000000  0.000000  0.000000  0.000000  0.000000
N  8608  -1.000000  -1.000000  N  -1  -1.000000  -1.000000  0.000000  0.000000  0.000000  0.000000
N  8620  -1.000000  -1.000000  N  -1  -1.000000  -1.000000  0.000000  0.000000  0.000000  0.000000
N  8632  -1.000000  -1.000000  N  -1  -1.000000  -1.000000  0.000000  0.000000  0.000000  0.000000
N  8644  -1.000000  -1.000000  N  -1  -1.000000  -1.000000  0.000000  0.000000  0.000000  0.000000
N  8656  -1.000000  -1.000000  N  -1  -1.000000  -1.000000  0.000000  0.000000  0.000000  0.000000
N  8668  -1.000000  -1.000000  N  -1  -1.000000  -1.000000  0.000000  0.000000  0.000000  0.000000
N  8680  -1.000000  -1.000000  N  -1  -1.000000  -1.000000  0.000000  0.000000  0.000000  0.000000
N  8692  -1.000000  -1.000000  N  -1  -1.000000  -1.000000  0.000000  0.000000  0.000000  0.000000
N  8704  -1.000000  -1.000000  N  -1  -1.000000  -1.000000  0.000000  0.000000  0.000000  0.000000
N  8716  -1.000000  -1.000000  N  -1  -1.000000  -1.000000  0.000000  0.000000  0.000000  0.000000
N  8728  -1.000000  -1.000000  N  -1  -1.000000  -1.000000  0.000000  0.000000  0.000000  0.000000
N  8740  -1.000000  -1.000000  N  -1  -1.000000  -1.000000  0.000000  0.000000  0.000000  0.000000
N  8752  -1.000000  -1.000000  N  -1  -1.000000  -1.000000  0.000000  0.000000  0.000000  0.000000
N  8764  -1.000000  -1.000000  N  -1  -1.000000  -1.000000  0.000000  0.000000  0.000000  0.000000
N  8776  -1.000000  -1.000000  N  -1  -1.000000  -1.000000  0.000000  0.000000  0.000000  0.000000
N  8788  -1.000000  -1.000000  N  -1  -1.000000  -1.000000  0.000000  0.000000  0.000000  0.000000
N  8800  -1.000000  -1.000000  N  -1  -1.000000  -1.000000  0.000000  0.000000  0.000000  0.000000
N  8812  -1.000000  -1.000000  N  -1  -1.000000  -1.000000  0.000000  0.000000  0.000000  0.000000
N  8824  -1.000000  -1.000000  N  -1  -1.000000  -1.000000  0.000000  0.000000  0.000000  0.000000
N  8836  -1.000000  -1.000000  N  -1  -1.000000  -1.000000  0.000000  0.000000  0.000000  0.000000
N  8848  -1.000000  -1.000000  N  -1  -1.000000  -1.000000  0.000000  0.000000  0.000000  0.000000
N  8860  -1.000000  -1.000000  N  -1  -1.000000  -1.000000  0.000000  0.000000  0.000000  0.000000
N  8872  -1.000000  -1.000000  N  -1  -1.000000  -1.000000  0.000000  0.000000  0.000000  0.000000
N  8884  -1.000000  -1.000000  N  -1  -1.000000  -1.000000  0.000000  0.000000  0.000000  0.000000
N  8896  -1.000000  -1.000000  N  -1  -1.000000  -1.000000  0.000000  0.000000  0.000000  0.000000
N  8908  -1.000000  -1.000000  N  -1  -1.000000  -1.000000  0.000000  0.000000  0.000000  0.000000
N  8920  -1.000000  -1.000000  N  -1  -1.000000  -1.000000  0.000000  0.000000  0.000000  0.000000
N  8932  -1.000000  -1.000000  N  -1  -1.000000  -1.000000  0.000000  0.000000  0.000000  0.000000
N  8944  -1.000000  -1.000000  N  -1  -1.000000  -1.000000  0.000000  0.000000  0.000000  0.000000
N  8956  -1.000000  -1.000000  N  -1  -1.000000  -1.000000  0.000000  0.000000  0.000000  0.000000
N  8968  -1.000000  -1.000000  N  -1  -1.000000  -1.000000  0.000000  0.000000  0.000000  0.000000
N  8980  -1.000000  -1.000000  N  -1  -1.000000  -1.000000  0.000000  0.000000  0.000000  0.000000
N  8992  -1.000000  -1.000000  N  -1  -1.000000  -1.000000  0.000000  0.000000  0.000000  0.000000
N  9004  -1.000000  -1.000000  N  -1  -1.000000  -1.000000  0.000000  0.000000  0.000000  0.000000
N  9016  -1.000000  -1.000000  N  -1  -1.000000  -1.000000  0.000000  0.000000  0.000000  0.000000
N  9028  -1.000000  -1.000000  N  -1  -1.000000  -1.000000  0.000000  0.000000  0.000000  0.000000
N  9040  -1.000000  -1.000000  N  -1  -1.000000  -1.000000  0.000000  0.000000  0.000000  0.000000
N  9052  -1.000000  -1.000000  N  -1  -1.000000  -1.000000  0.000000  0.000000  0.000000  0.000000
N  9064  -1.000000  -1.000000  N  -1  -1.000000  -1.000000  0.000000  0.000000  0.000000  0.000000
N  9076  -1.000000  -1.000000  N  -1  -1.000000  -1.000000  0.000000  0.000000  0.000000  0.000000
N  9088  -1.000000  -1.000000  N  -1  -1.000000  -1.000000  0.000000  0.000000  0.000000  0.000000
N  9100  -1.000000  -1.000000  N  -1  -1.000000  -1.000000  0.000000  0.000000  0.000000  0.000000
N  9112  -1.000000  -1.000000  N  -1  -1.000000  -1.000000  0.000000  0.000000  0.000000  0.000000
N  9124  -1.000000  -1.000000  N  -1  -1.000000  -1.000000  0.000000  0.000000  0.000000  0.000000
N  9136  -1.000000  -1.000000  N  -1  -1.000000  -1.000000  0.000000  0.000000  0.000000  0.000000
N  9148  -1.000000  -1.000000  N  -1  -1.000000  -1.000000  0.000000  0.000000  0.000000  0.000000
N  9160  -1.000000  -1.000000  N  -1  -1.000000  -1.000000  0.000000  0.000000  0.000000  0.000000
N  9172  -1.000000  -1.000000  N  -1  -1.000000  -1.000000  0.000000  0.000000  0.000000  0.000000
N  9184  -1.000000  -1.000000  N  -1  -1.000000  -1.000000  0.000000  0.000000  0.000000  0.000000
N  9196  -1.000000  -1.000000  N  -1  -1.000000  -1.000000  0.000000  0.000000  0.000000  0.000000
N  9208  -1.000000  -1.000000  N  -1  -1.000000  -1.000000  0.000000  0.000000  0.000000  0.000000
N  9220  -1.000000  -1.000000  N  -1  -1.000000  -1.000000  0.000000  0.000000  0.000000  0.000000
N  9232  -1.000000  -1.000000  N  -1  -1.000000  -1.000000  0.000000  0.000000  0.000000  0.000000
N  9244  -1.000000  -1.000000  N  -1  -1.000000  -1.000000  0.000000  0.000000  0.000000  0.000000
N  9256  -1.000000  -1.000000  N  -1  -1.000000  -1.000000  0.000000  0.000000  0.000000  0.000000
N  9268  -1.000000  -1.000000  N  -1  -1.000000  -1.000000  0.000000  0.000000  0.000000  0.000000
N  9280  -1.000000  -1.000000  N  -1  -1.000000  -1.000000  0.000000  0.000000  0.000000  0.000000
N  9292  -1.000000  -1.000000  N  -1  -1.000000  -1.000000  0.000000  0.000000  0.000000  0.000000
N  9304  -1.000000  -1.000000  N  -1  -1.000000  -1.000000  0.000000  0.000000  0.000000  0.000000
N  9316  -1.000000  -1.000000  N  -1  -1.000000  -1.000000  0.000000  0.000000  0.000000  0.000000
N  9328  -1.000000  -1.000000  N  -1  -1.000000  -1.000000  0.000000  0.000000  0.000000  0.000000
N  9340  -1.000000  -1.000000  N  -1  -1.000000  -1.000000  0.000000  0.000000  0.000000  0.000000
N  9352  -1.000000  -1.000000  N  -1  -1.000000  -1.000000  0.000000  0.000000  0.000000  0.000000
N  9364  -1.000000  -1.000000  N  -1  -1.000000  -1.000000  0.000000  0.000000  0.000000  0.000000
N  9376  -1.000000  -1.000000  N  -1  -1.000000  -1.000000  0.000000  0.000000  0.000000  0.000000
N  9388  -1.000000  -1.000000  N  -1  -1.000000  -1.000000  0.000000  0.000000  0.000000  0.000000
N  9400  -1.000000  -1.000000  N  -1  -1.000000  -1.000000  0.000000  0.000000  0.000000  0.000000
N  9412  -1.000000  -1.000000  N  -1  -1.000000  -1.000000  0.000000  0.000000  40.800000  0.000000
N  9424  -1.000000  -1.000000  N  -1  -1.000000  -1.000000  0.000000  0.000000  0.000000  0.000000
N  9436  -1.000000  -1.000000  N  -1  -1.000000  -1.000000  0.000000  0.000000  0.000000  0.000000
N  9448  -1.000000  -1.000000  N  -1  -1.000000  -1.000000  0.000000  0.000000  0.000000  0.000000
N  9460  -1.000000  -1.000000  N  -1  -1.000000  -1.000000  0.000000  0.000000  0.000000  0.000000
N  9472  -1.000000  -1.000000  N  -1  -1.000000  -1.000000  0.000000  0.000000  0.000000  0.000000
N  9484  -1.000000  -1.000000  N  -1  -1.000000  -1.000000  0.000000  0.000000  0.000000  0.000000
N  9496  -1.000000  -1.000000  N  -1  -1.000000  -1.000000  0.000000  0.000000  0.000000  0.000000
N  9508  -1.000000  -1.000000  N  -1  -1.000000  -1.000000  0.000000  148.914960  0.000000  0.000000
N  9520  -1.000000  -1.000000  N  -1  -1.000000  -1.000000  0.000000  0.000000  0.000000  0.000000
N  9532  -1.000000  -1.000000  N  -1  -1.000000  -1.000000  0.000000  0.000000  0.000000  0.000000
N  9544  -1.000000  -1.000000  N  -1  -1.000000  -1.000000  35.524004  0.000000  0.000000  0.000000
N  9551  -1.000000  -1.000000  N  -1  -1.000000  -1.000000  0.000000  0.000000  0.000000  0.000000
N  9563  -1.000000  -1.000000  N  -1  -1.000000  -1.000000  71.048008  111.686220  40.800000  0.000000
N  9576  -1.000000  -1.000000  N  -1  -1.000000  -1.000000  35.524004  148.914960  0.000000  0.000000
N  9588  -1.000000  -1.000000  N  -1  -1.000000  -1.000000  35.524004  0.000000  0.000000  0.000000
N  9601  -1.000000  -1.000000  N  -1  -1.000000  -1.000000  35.524004  0.000000  0.000000  0.000000
N  9613  -1.000000  -1.000000  N  -1  -1.000000  -1.000000  35.524004  0.000000  0.000000  0.000000
N  9625  -1.000000  -1.000000  N  -1  -1.000000  -1.000000  142.096016  0.000000  0.000000  0.000000
N  9638  -1.000000  -1.000000  N  -1  -1.000000  -1.000000  177.620020  0.000000  0.000000  0.000000
N  9650  -1.000000  -1.000000  N  -1  -1.000000  -1.000000  8881.001022  707.346058  652.800000  0.000000
