# Supplementary material for: SNP-PHAGE – High throughput SNP discovery pipeline
Source: BMC Bioinformatics. 2006 Oct 23;7:468. doi: 10.1186/1471-2105-7-468 (PMC1626092; doi:10.1186/1471-2105-7-468)
Supplement: Additional file 2 — Test dataset. This compressed file contains test data for recreating the demo website. It contains the database table entries and chromatogram files to test for proper installation of all functionalities provided. [file 1471-2105-7-468-S2.gz › test_data/AfterAnalysisStore/poly_dir/B11_015493PI20933.g_92.ab1.poly]

B11_015493PI20933.g_92.ab1 43439.446154 49662.872727 46008.331034 43439.446154 49891.957895
N  1  -1.000000  -1.000000  N  -1  -1.000000  -1.000000  0.000000  0.000000  0.000000  0.000000
A  15  108132.248427  1.000000  N  -1  -1.000000  -1.000000  17986.354194  770.438468  1591.200000  781.513665
C  23  274507.226025  25.386015  N  -1  -1.000000  -1.000000  25230.857966  42297.071874  38433.600000  21456.102439
T  29  486065.976273  4.495107  N  -1  -1.000000  -1.000000  21091.141525  43337.163806  5712.000000  56837.357454
A  37  296525.033722  0.998068  T  37  278858.285007  3.130691  33331.854796  29199.617924  0.000000  55771.657001
T  52  483188.585052  1.627403  A  52  177151.313924  1.988846  34509.532749  0.000000  1876.800000  56837.357454
G  60  198410.400000  0.577651  A  65  15630.998287  0.113770  178.436054  0.000000  31987.200000  11616.134930
G  74  337456.800000  1.073116  T  72  32006.536916  0.232959  0.000000  1309.745395  57568.800000  4227.278461
A  85  273649.531662  0.859731  G  92  165566.400000  0.834080  48534.606555  616.350774  10689.600000  0.000000
A  95  140000.927583  0.705288  N  -1  -1.000000  -1.000000  32118.489632  346.697310  30763.200000  2664.251131
G  104  422198.400000  1.353554  N  -1  -1.000000  -1.000000  0.000000  0.000000  65280.000000  497.326878
A  116  288459.724103  0.885652  G  117  26316.000000  0.097623  49426.786822  0.000000  6813.600000  0.000000
A  127  289209.155528  0.899380  N  -1  -1.000000  -1.000000  49962.094983  11980.318172  0.000000  0.000000
C  134  419542.267561  1.317949  A  135  131079.124908  0.385025  32760.859424  61635.077412  23215.200000  1634.074027
C  147  660920.639477  1.891205  A  154  176152.072024  0.445141  2962.038488  61635.077412  0.000000  6500.772759
T  162  264719.992340  0.721394  N  -1  -1.000000  -1.000000  5709.953712  0.000000  0.000000  43302.961710
G  176  276664.800000  0.760537  N  -1  -1.000000  -1.000000  0.000000  0.000000  53203.200000  355.233484
C  184  271772.169465  0.792054  G  192  3712.800000  0.010594  0.000000  47420.487684  530.400000  1456.457285
G  200  140923.200000  0.402110  C  202  27234.999832  0.082329  0.000000  4160.367725  26112.000000  0.000000
T  210  128416.904497  0.388194  N  -1  -1.000000  -1.000000  999.241900  38.521923  0.000000  24972.913931
G  222  243249.600000  0.769089  N  -1  -1.000000  -1.000000  214.123264  77.043847  46308.000000  0.000000
G  234  211833.600000  0.709927  N  -1  -1.000000  -1.000000  3854.218756  0.000000  41575.200000  0.000000
A  249  215086.818900  0.739829  N  -1  -1.000000  -1.000000  36900.575866  0.000000  9220.800000  0.000000
G  255  233376.000000  0.823739  N  -1  -1.000000  -1.000000  5888.389766  0.000000  44716.800000  0.000000
A  271  320042.905574  1.209094  N  -1  -1.000000  -1.000000  53852.000949  18105.303990  1060.800000  7459.903166
C  275  325240.599120  1.410358  N  -1  -1.000000  -1.000000  32332.612896  61288.380102  938.400000  19218.131489
T  286  805882.681995  3.405225  C  288  288066.943056  0.994766  0.000000  41064.370326  244.800000  56837.357454
G  300  240108.000000  0.829152  N  -1  -1.000000  -1.000000  0.000000  0.000000  45900.000000  17477.487417
A  313  190676.766780  0.665734  N  -1  -1.000000  -1.000000  37079.011919  0.000000  81.600000  1634.074027
A  323  150457.280319  0.516341  G  328  131416.800000  0.453815  32154.176842  1540.876935  5752.800000  0.000000
C  339  167377.757098  0.570097  G  338  40596.000000  0.140188  0.000000  36095.042210  9098.400000  0.000000
C  352  285909.715347  0.999656  G  351  71726.400000  0.256952  178.436054  56203.486215  13627.200000  0.000000
G  364  175276.800000  0.597366  N  -1  -1.000000  -1.000000  0.000000  115.565770  39249.600000  106.570045
C  371  113292.976669  0.391428  N  -1  -1.000000  -1.000000  0.000000  21918.974405  489.600000  0.000000
G  384  105631.200000  0.380754  N  -1  -1.000000  -1.000000  3354.597806  0.000000  22970.400000  0.000000
A  398  226256.915850  0.883867  G  404  21624.000000  0.078396  50318.967090  0.000000  0.000000  0.000000
A  408  204130.845215  0.829507  N  -1  -1.000000  -1.000000  39006.121297  11441.011245  1754.400000  248.663439
C  414  481986.305365  2.592553  A  424  216835.492224  0.750040  6209.574662  61635.077412  0.000000  2095.877556
C  426  251586.681613  1.197464  N  -1  -1.000000  -1.000000  36615.078180  36326.173750  0.000000  0.000000
G  433  245575.200000  0.871658  N  -1  -1.000000  -1.000000  0.000000  11826.230478  47776.800000  355.233484
C  444  129510.706413  0.599058  N  -1  -1.000000  -1.000000  0.000000  24384.377501  489.600000  0.000000
A  457  146710.123195  0.685254  N  -1  -1.000000  -1.000000  28621.142983  0.000000  0.000000  0.000000
T  464  220635.516965  1.040590  N  -1  -1.000000  -1.000000  892.180268  38.521923  0.000000  49839.257817
T  476  185645.018783  0.903374  N  -1  -1.000000  -1.000000  0.000000  0.000000  0.000000  36198.292028
C  488  154126.215454  0.746234  N  -1  -1.000000  -1.000000  0.000000  33244.419879  0.000000  0.000000
T  498  240919.348906  1.143847  N  -1  -1.000000  -1.000000  0.000000  0.000000  122.400000  46215.876279
G  512  268178.400000  1.196420  N  -1  -1.000000  -1.000000  0.000000  0.000000  51897.600000  0.000000
A  524  200026.815984  0.875993  N  -1  -1.000000  -1.000000  39505.742247  0.000000  0.000000  0.000000
G  531  340027.200000  1.491789  N  -1  -1.000000  -1.000000  785.118635  0.000000  65280.000000  319.710136
G  543  426645.600000  1.996128  N  -1  -1.000000  -1.000000  321.184896  0.000000  65280.000000  0.000000
G  555  297717.600000  1.287469  N  -1  -1.000000  -1.000000  0.000000  0.000000  64749.600000  0.000000
C  565  262180.210543  1.056909  N  -1  -1.000000  -1.000000  0.000000  49654.759240  0.000000  284.186787
T  578  267313.196774  1.029671  N  -1  -1.000000  -1.000000  0.000000  0.000000  489.600000  52325.892206
C  588  152662.382366  0.577658  N  -1  -1.000000  -1.000000  0.000000  32473.981412  0.000000  106.570045
A  598  206593.262753  0.791607  N  -1  -1.000000  -1.000000  46286.312280  0.000000  0.000000  0.000000
G  608  129662.400000  0.487038  N  -1  -1.000000  -1.000000  0.000000  0.000000  25704.000000  248.663439
A  622  218334.355074  0.855875  N  -1  -1.000000  -1.000000  47000.056494  115.565770  0.000000  0.000000
C  629  334639.948426  1.337937  N  -1  -1.000000  -1.000000  3104.787331  61635.077412  0.000000  142.093394
A  640  129901.446955  0.492839  N  -1  -1.000000  -1.000000  28870.953458  0.000000  0.000000  0.000000
A  649  89039.590701  0.367075  N  -1  -1.000000  -1.000000  24160.241645  500.785004  0.000000  248.663439
T  660  189197.353624  0.906098  N  -1  -1.000000  -1.000000  499.620950  0.000000  652.800000  37406.085874
G  672  370464.000000  1.871480  N  -1  -1.000000  -1.000000  178.436054  0.000000  65280.000000  0.000000
G  684  260793.600000  1.249126  N  -1  -1.000000  -1.000000  178.436054  0.000000  51408.000000  0.000000
A  697  170727.615998  0.820298  N  -1  -1.000000  -1.000000  38292.377083  0.000000  0.000000  0.000000
A  707  179042.736091  0.852847  N  -1  -1.000000  -1.000000  35294.651384  0.000000  0.000000  177.616742
C  715  315918.293662  1.524847  N  -1  -1.000000  -1.000000  0.000000  60864.638945  0.000000  568.373575
T  728  228024.373434  1.009825  N  -1  -1.000000  -1.000000  178.436054  0.000000  652.800000  44830.465692
G  740  374340.000000  1.650712  N  -1  -1.000000  -1.000000  178.436054  0.000000  65280.000000  0.000000
G  751  268382.400000  1.163113  N  -1  -1.000000  -1.000000  0.000000  0.000000  52101.600000  0.000000
C  761  138447.792637  0.566033  N  -1  -1.000000  -1.000000  0.000000  31279.801787  0.000000  0.000000
C  774  322158.845250  1.291043  N  -1  -1.000000  -1.000000  0.000000  61635.077412  163.200000  923.607059
G  787  238924.800000  0.909047  T  790  76765.955911  0.307462  0.000000  0.000000  46226.400000  6181.062623
A  797  170691.928787  0.683654  N  -1  -1.000000  -1.000000  33474.603638  0.000000  0.000000  3943.091673
T  806  190156.484031  0.790126  N  -1  -1.000000  -1.000000  0.000000  0.000000  0.000000  36660.095558
C  817  186600.196866  0.769140  N  -1  -1.000000  -1.000000  0.000000  39985.756471  0.000000  0.000000
G  831  234926.400000  0.965327  N  -1  -1.000000  -1.000000  0.000000  0.000000  46512.000000  0.000000
A  841  179042.736091  0.761025  N  -1  -1.000000  -1.000000  40076.737618  0.000000  0.000000  0.000000
T  850  158256.517160  0.686975  N  -1  -1.000000  -1.000000  0.000000  0.000000  40.800000  35700.965151
T  862  122626.598706  0.587408  N  -1  -1.000000  -1.000000  321.184896  0.000000  1101.600000  27459.548320
G  874  375033.600000  1.931339  N  -1  -1.000000  -1.000000  0.000000  0.000000  65280.000000  0.000000
C  882  200506.611207  0.920423  N  -1  -1.000000  -1.000000  0.000000  38483.401459  367.200000  0.000000
G  897  194126.400000  0.943843  N  -1  -1.000000  -1.000000  0.000000  0.000000  36475.200000  0.000000
C  905  323738.244108  1.609063  N  -1  -1.000000  -1.000000  0.000000  61635.077412  489.600000  284.186787
T  919  301699.798033  1.393524  N  -1  -1.000000  -1.000000  0.000000  154.087694  1183.200000  56837.357454
T  930  140175.132820  0.615733  N  -1  -1.000000  -1.000000  0.000000  0.000000  0.000000  30514.556283
C  940  131436.802582  0.589368  N  -1  -1.000000  -1.000000  0.000000  25347.425586  0.000000  0.000000
T  952  239498.414970  1.126181  N  -1  -1.000000  -1.000000  0.000000  0.000000  163.200000  53995.489581
T  963  218894.872893  1.000846  N  -1  -1.000000  -1.000000  1641.611692  0.000000  530.400000  42699.064787
G  975  332356.800000  1.478629  N  -1  -1.000000  -1.000000  428.246528  0.000000  64137.600000  0.000000
A  985  227256.157749  0.924758  C  990  26194.907900  0.113413  43359.961003  2311.315403  0.000000  0.000000
A  995  176616.005763  0.764674  N  -1  -1.000000  -1.000000  38506.500347  1425.311165  0.000000  0.000000
C  1004  351743.682408  1.538822  N  -1  -1.000000  -1.000000  0.000000  61635.077412  0.000000  817.037013
T  1017  294772.745094  1.206396  N  -1  -1.000000  -1.000000  0.000000  0.000000  40.800000  56553.170666
C  1027  159365.197034  0.660048  N  -1  -1.000000  -1.000000  0.000000  34977.906432  0.000000  0.000000
C  1039  249660.585443  1.098802  N  -1  -1.000000  -1.000000  0.000000  56203.486215  0.000000  0.000000
A  1047  233037.485883  0.978491  N  -1  -1.000000  -1.000000  44287.828481  38.521923  0.000000  0.000000
T  1058  328271.262643  1.321968  N  -1  -1.000000  -1.000000  0.000000  77.043847  0.000000  56837.357454
C  1069  144957.997689  0.563606  N  -1  -1.000000  -1.000000  0.000000  31125.714093  0.000000  0.000000
C  1082  347467.748912  1.390963  N  -1  -1.000000  -1.000000  0.000000  61635.077412  0.000000  106.570045
T  1093  311255.578755  1.238508  N  -1  -1.000000  -1.000000  0.000000  192.609617  163.200000  56837.357454
T  1105  266389.589715  1.025700  N  -1  -1.000000  -1.000000  142.748843  0.000000  367.200000  52290.368857
G  1117  292740.000000  1.089499  N  -1  -1.000000  -1.000000  0.000000  0.000000  57650.400000  0.000000
A  1128  217584.923649  0.827974  N  -1  -1.000000  -1.000000  42717.591210  0.000000  0.000000  0.000000
G  1138  167606.400000  0.657092  N  -1  -1.000000  -1.000000  0.000000  0.000000  32517.600000  0.000000
A  1150  375179.646108  1.466134  N  -1  -1.000000  -1.000000  57099.537123  0.000000  0.000000  0.000000
T  1159  191612.941315  0.713778  N  -1  -1.000000  -1.000000  0.000000  0.000000  0.000000  40603.187231
C  1170  198118.251957  0.749577  N  -1  -1.000000  -1.000000  0.000000  37674.441068  0.000000  0.000000
G  1184  182988.000000  0.728191  N  -1  -1.000000  -1.000000  0.000000  231.131540  39045.600000  0.000000
C  1191  139141.187258  0.545450  N  -1  -1.000000  -1.000000  0.000000  26426.039441  2856.000000  213.140090
T  1206  293280.764461  1.251937  N  -1  -1.000000  -1.000000  0.000000  0.000000  326.400000  56091.367137
G  1218  264343.200000  1.137135  N  -1  -1.000000  -1.000000  0.000000  0.000000  44104.800000  0.000000
A  1229  189748.899302  0.816969  N  -1  -1.000000  -1.000000  42467.780735  0.000000  0.000000  0.000000
A  1240  199598.569455  0.899253  N  -1  -1.000000  -1.000000  39327.306193  0.000000  0.000000  0.000000
G  1251  129988.800000  0.590424  N  -1  -1.000000  -1.000000  0.000000  0.000000  25377.600000  0.000000
A  1262  332604.803741  1.536991  N  -1  -1.000000  -1.000000  57099.537123  0.000000  0.000000  0.000000
G  1273  249369.600000  1.175481  N  -1  -1.000000  -1.000000  142.748843  0.000000  48511.200000  213.140090
G  1285  374707.200000  1.719486  N  -1  -1.000000  -1.000000  0.000000  231.131540  65280.000000  0.000000
T  1296  102484.860159  0.435037  N  -1  -1.000000  -1.000000  0.000000  77.043847  0.000000  21988.952665
C  1307  189990.126124  0.835023  N  -1  -1.000000  -1.000000  0.000000  33128.854109  0.000000  0.000000
G  1322  137618.400000  0.591623  N  -1  -1.000000  -1.000000  0.000000  0.000000  26928.000000  0.000000
A  1330  215408.003796  0.992456  N  -1  -1.000000  -1.000000  41004.605096  0.000000  40.800000  0.000000
G  1342  330112.800000  1.556021  N  -1  -1.000000  -1.000000  713.744214  0.000000  63892.800000  0.000000
G  1354  365649.600000  1.616572  N  -1  -1.000000  -1.000000  321.184896  0.000000  65280.000000  0.000000
G  1366  301879.200000  1.243358  N  -1  -1.000000  -1.000000  0.000000  0.000000  59160.000000  0.000000
A  1377  270544.744331  1.040627  N  -1  -1.000000  -1.000000  51996.265993  77.043847  0.000000  106.570045
T  1388  215093.874613  0.847572  N  -1  -1.000000  -1.000000  0.000000  154.087694  0.000000  40638.710579
T  1401  169162.185121  0.675706  N  -1  -1.000000  -1.000000  0.000000  0.000000  0.000000  33285.377459
A  1408  226613.787957  0.986159  N  -1  -1.000000  -1.000000  44073.705217  0.000000  0.000000  1172.270497
T  1421  311397.672149  1.285666  N  -1  -1.000000  -1.000000  0.000000  192.609617  0.000000  56837.357454
C  1432  129664.794106  0.509793  N  -1  -1.000000  -1.000000  0.000000  29238.139847  0.000000  0.000000
C  1444  313722.544029  1.237307  N  -1  -1.000000  -1.000000  0.000000  59439.327780  0.000000  0.000000
G  1459  205264.800000  0.779336  N  -1  -1.000000  -1.000000  0.000000  269.653464  39290.400000  0.000000
T  1469  103301.897172  0.411726  N  -1  -1.000000  -1.000000  0.000000  0.000000  0.000000  20106.215199
T  1482  146960.092366  0.654131  N  -1  -1.000000  -1.000000  71.374421  0.000000  122.400000  28454.202075
G  1494  257488.800000  1.230987  N  -1  -1.000000  -1.000000  0.000000  0.000000  49816.800000  0.000000
A  1504  220047.341188  1.058597  N  -1  -1.000000  -1.000000  38470.813137  0.000000  0.000000  0.000000
G  1516  197390.400000  0.947342  N  -1  -1.000000  -1.000000  0.000000  0.000000  38556.000000  142.093394
A  1527  328465.087300  1.555341  N  -1  -1.000000  -1.000000  57099.537123  0.000000  0.000000  0.000000
T  1538  198220.284119  0.895424  N  -1  -1.000000  -1.000000  0.000000  38.521923  0.000000  38436.262978
T  1550  144437.934629  0.687627  N  -1  -1.000000  -1.000000  0.000000  0.000000  0.000000  31509.210038
C  1559  129664.794106  0.612986  N  -1  -1.000000  -1.000000  0.000000  27658.740989  0.000000  0.000000
C  1571  283675.443790  1.468876  N  -1  -1.000000  -1.000000  0.000000  54547.043510  0.000000  0.000000
C  1582  177008.237944  0.880790  N  -1  -1.000000  -1.000000  0.000000  38290.791842  0.000000  0.000000
G  1597  186007.200000  0.892824  N  -1  -1.000000  -1.000000  0.000000  0.000000  31538.400000  0.000000
A  1607  258446.779903  1.217707  N  -1  -1.000000  -1.000000  44965.885484  0.000000  0.000000  0.000000
G  1618  165974.400000  0.781658  N  -1  -1.000000  -1.000000  0.000000  0.000000  31701.600000  355.233484
A  1630  309265.367942  1.494548  N  -1  -1.000000  -1.000000  57099.537123  0.000000  0.000000  35.523348
T  1641  201843.665657  0.925394  N  -1  -1.000000  -1.000000  0.000000  0.000000  0.000000  39217.776643
T  1653  175769.527925  0.855516  N  -1  -1.000000  -1.000000  0.000000  0.000000  0.000000  33249.854110
C  1662  124733.987913  0.613820  N  -1  -1.000000  -1.000000  0.000000  27080.912138  0.000000  0.000000
C  1674  325933.993741  1.619637  N  -1  -1.000000  -1.000000  107.061632  61635.077412  0.000000  0.000000
A  1683  236356.396478  1.070135  N  -1  -1.000000  -1.000000  44573.326167  0.000000  0.000000  0.000000
G  1697  138638.400000  0.641447  N  -1  -1.000000  -1.000000  820.805846  0.000000  26560.800000  0.000000
A  1709  321862.953320  1.516098  N  -1  -1.000000  -1.000000  57099.537123  0.000000  0.000000  0.000000
T  1720  192216.838238  0.850959  N  -1  -1.000000  -1.000000  0.000000  0.000000  0.000000  37299.515829
C  1730  127507.566397  0.581537  N  -1  -1.000000  -1.000000  0.000000  28737.354844  0.000000  0.000000
C  1742  319924.573693  1.485169  N  -1  -1.000000  -1.000000  0.000000  61018.726638  0.000000  817.037013
T  1755  347063.113951  1.603220  N  -1  -1.000000  -1.000000  0.000000  0.000000  612.000000  56837.357454
C  1766  128817.311792  0.557649  N  -1  -1.000000  -1.000000  0.000000  24499.943271  0.000000  0.000000
T  1780  318111.584998  1.405673  N  -1  -1.000000  -1.000000  0.000000  0.000000  489.600000  54741.479897
C  1790  142954.857673  0.581961  N  -1  -1.000000  -1.000000  0.000000  27735.784836  0.000000  0.000000
C  1802  259868.895140  1.143058  N  -1  -1.000000  -1.000000  0.000000  49462.149623  0.000000  532.850226
T  1815  307703.243914  1.339607  N  -1  -1.000000  -1.000000  0.000000  0.000000  612.000000  56837.357454
C  1825  167031.059787  0.677328  N  -1  -1.000000  -1.000000  214.123264  27851.350606  0.000000  0.000000
A  1836  229897.011341  0.994709  N  -1  -1.000000  -1.000000  43359.961003  0.000000  0.000000  0.000000
A  1847  191176.387730  0.813905  N  -1  -1.000000  -1.000000  36186.831652  0.000000  0.000000  0.000000
G  1859  254959.200000  1.056805  N  -1  -1.000000  -1.000000  0.000000  0.000000  49368.000000  0.000000
C  1869  271078.774844  1.154715  N  -1  -1.000000  -1.000000  0.000000  53275.820038  0.000000  0.000000
C  1882  260523.767837  1.146874  N  -1  -1.000000  -1.000000  0.000000  49462.149623  122.400000  0.000000
C  1894  243304.468085  1.012375  N  -1  -1.000000  -1.000000  0.000000  47266.399991  244.800000  35.523348
T  1908  335127.268886  1.439242  N  -1  -1.000000  -1.000000  0.000000  0.000000  1591.200000  56837.357454
G  1920  335049.600000  1.329208  N  -1  -1.000000  -1.000000  0.000000  0.000000  63933.600000  0.000000
G  1932  214118.400000  0.824849  N  -1  -1.000000  -1.000000  0.000000  0.000000  41616.000000  0.000000
C  1941  170998.817896  0.683376  N  -1  -1.000000  -1.000000  35.687211  32743.634875  0.000000  0.000000
A  1954  161341.879583  0.643762  N  -1  -1.000000  -1.000000  31083.560521  0.000000  244.800000  0.000000
G  1966  175276.800000  0.719032  N  -1  -1.000000  -1.000000  0.000000  0.000000  29498.400000  0.000000
A  1978  333140.111902  1.375601  N  -1  -1.000000  -1.000000  55921.859170  0.000000  0.000000  0.000000
T  1990  198362.377513  0.793462  N  -1  -1.000000  -1.000000  0.000000  0.000000  122.400000  34599.741350
T  2003  163549.496073  0.673808  N  -1  -1.000000  -1.000000  0.000000  0.000000  163.200000  28489.725424
C  2012  163525.564760  0.701745  N  -1  -1.000000  -1.000000  0.000000  31934.674484  0.000000  0.000000
C  2024  294923.845418  1.310487  N  -1  -1.000000  -1.000000  0.000000  56242.008139  0.000000  177.616742
T  2038  289124.532697  1.308086  N  -1  -1.000000  -1.000000  0.000000  0.000000  571.200000  55203.283427
C  2048  153240.211216  0.708016  N  -1  -1.000000  -1.000000  0.000000  28891.442537  0.000000  0.000000
A  2060  257554.599635  1.224419  N  -1  -1.000000  -1.000000  49141.289136  231.131540  0.000000  71.046697
T  2071  325251.778028  1.485141  N  -1  -1.000000  -1.000000  0.000000  115.565770  163.200000  54031.012929
C  2082  138486.314561  0.588315  N  -1  -1.000000  -1.000000  0.000000  26695.692904  0.000000  0.000000
C  2095  346119.481594  1.493724  N  -1  -1.000000  -1.000000  0.000000  60325.332017  0.000000  0.000000
C  2106  199543.563122  0.856359  N  -1  -1.000000  -1.000000  107.061632  37558.875298  0.000000  0.000000
A  2118  230824.878820  0.990104  N  -1  -1.000000  -1.000000  44002.330795  308.175387  0.000000  142.093394
T  2129  362977.574038  1.513293  N  -1  -1.000000  -1.000000  0.000000  0.000000  163.200000  56837.357454
A  2141  233608.481254  0.899170  N  -1  -1.000000  -1.000000  39398.680615  0.000000  0.000000  0.000000
C  2150  360603.724786  1.421529  N  -1  -1.000000  -1.000000  35.687211  61635.077412  0.000000  142.093394
A  2163  196565.156546  0.753640  N  -1  -1.000000  -1.000000  36864.888655  0.000000  0.000000  0.000000
A  2175  202774.731208  0.764745  N  -1  -1.000000  -1.000000  39255.931772  0.000000  0.000000  0.000000
C  2184  273736.787558  1.054149  N  -1  -1.000000  -1.000000  0.000000  45070.650358  0.000000  0.000000
C  2199  351319.941250  1.380301  N  -1  -1.000000  -1.000000  0.000000  60556.463558  0.000000  0.000000
G  2214  192984.000000  0.699706  N  -1  -1.000000  -1.000000  35.687211  0.000000  36434.400000  0.000000
A  2225  229932.698552  0.882680  N  -1  -1.000000  -1.000000  43038.776106  0.000000  0.000000  35.523348
T  2236  186213.392357  0.706604  N  -1  -1.000000  -1.000000  0.000000  0.000000  81.600000  34741.834744
T  2250  200849.011902  0.775264  N  -1  -1.000000  -1.000000  0.000000  0.000000  734.400000  34564.218001
A  2259  206093.641803  0.848615  N  -1  -1.000000  -1.000000  39470.055036  0.000000  81.600000  0.000000
T  2271  354771.680556  1.477555  N  -1  -1.000000  -1.000000  0.000000  0.000000  1632.000000  56837.357454
G  2285  264016.800000  1.102256  N  -1  -1.000000  -1.000000  0.000000  0.000000  50347.200000  0.000000
G  2298  362100.000000  1.470342  N  -1  -1.000000  -1.000000  0.000000  0.000000  61975.200000  0.000000
C  2307  142839.291903  0.544769  N  -1  -1.000000  -1.000000  0.000000  27812.828682  0.000000  0.000000
C  2321  340957.543860  1.368692  N  -1  -1.000000  -1.000000  0.000000  61635.077412  0.000000  0.000000
A  2332  234357.912679  0.944703  N  -1  -1.000000  -1.000000  38863.372454  0.000000  0.000000  0.000000
C  2342  334023.597652  1.324370  N  -1  -1.000000  -1.000000  0.000000  57667.319304  0.000000  106.570045
C  2356  325856.949894  1.240782  N  -1  -1.000000  -1.000000  0.000000  54585.565433  0.000000  0.000000
G  2371  240597.600000  0.869881  N  -1  -1.000000  -1.000000  71.374421  0.000000  40759.200000  0.000000
C  2380  132438.372590  0.472048  N  -1  -1.000000  -1.000000  249.810475  24885.162505  0.000000  0.000000
A  2393  202096.674205  0.739750  N  -1  -1.000000  -1.000000  37935.504976  0.000000  0.000000  0.000000
A  2405  149350.976787  0.579040  N  -1  -1.000000  -1.000000  28050.147612  0.000000  0.000000  0.000000
A  2418  217442.174806  0.882255  N  -1  -1.000000  -1.000000  41147.353939  0.000000  0.000000  0.000000
C  2427  385334.799597  1.660954  N  -1  -1.000000  -1.000000  107.061632  61635.077412  0.000000  0.000000
A  2440  241495.354819  0.942437  N  -1  -1.000000  -1.000000  42110.908628  77.043847  0.000000  0.000000
T  2452  287241.795231  1.166230  N  -1  -1.000000  -1.000000  0.000000  38.521923  1264.800000  54705.956549
G  2465  353532.000000  1.405203  N  -1  -1.000000  -1.000000  0.000000  0.000000  57691.200000  0.000000
T  2477  175627.434532  0.692705  N  -1  -1.000000  -1.000000  0.000000  0.000000  244.800000  33747.180988
T  2490  142981.477344  0.599464  N  -1  -1.000000  -1.000000  0.000000  0.000000  530.400000  28134.491940
T  2503  142448.627118  0.622715  N  -1  -1.000000  -1.000000  0.000000  0.000000  122.400000  26678.034655
C  2514  151391.158894  0.658924  N  -1  -1.000000  -1.000000  0.000000  25000.728275  0.000000  0.000000
T  2528  320669.266084  1.427197  N  -1  -1.000000  -1.000000  0.000000  0.000000  1183.200000  54563.863155
G  2542  325502.400000  1.346072  N  -1  -1.000000  -1.000000  0.000000  0.000000  55610.400000  0.000000
C  2551  177470.501024  0.702513  N  -1  -1.000000  -1.000000  0.000000  30278.231779  0.000000  0.000000
G  2566  196084.800000  0.845791  N  -1  -1.000000  -1.000000  0.000000  0.000000  32354.400000  0.000000
T  2578  124722.476262  0.548725  N  -1  -1.000000  -1.000000  0.000000  0.000000  285.600000  24404.540357
T  2591  136445.181237  0.646528  N  -1  -1.000000  -1.000000  356.872107  0.000000  408.000000  26074.137732
G  2603  248676.000000  1.313423  N  -1  -1.000000  -1.000000  963.554689  0.000000  40800.000000  0.000000
A  2614  245599.384050  1.248985  N  -1  -1.000000  -1.000000  40255.173672  0.000000  0.000000  0.000000
T  2626  229729.494158  1.110335  N  -1  -1.000000  -1.000000  535.308161  0.000000  122.400000  43409.531755
A  2636  162305.434272  0.752707  N  -1  -1.000000  -1.000000  29513.323250  0.000000  0.000000  0.000000
A  2648  192354.065683  0.887567  N  -1  -1.000000  -1.000000  35794.272334  0.000000  0.000000  0.000000
T  2662  242517.899585  1.189461  N  -1  -1.000000  -1.000000  1106.303532  0.000000  0.000000  41739.934380
T  2675  145183.924946  0.742285  N  -1  -1.000000  -1.000000  713.744214  0.000000  0.000000  27566.118365
T  2688  114491.751921  0.595189  N  -1  -1.000000  -1.000000  1177.677953  0.000000  0.000000  22131.046058
C  2699  167031.059787  0.906779  N  -1  -1.000000  -1.000000  1106.303532  28313.613686  0.000000  0.000000
T  2712  290616.513330  1.542277  N  -1  -1.000000  -1.000000  107.061632  0.000000  81.600000  54670.433201
T  2725  274808.623288  1.348089  N  -1  -1.000000  -1.000000  356.872107  0.000000  979.200000  47459.193474
T  2737  215768.818233  1.045068  N  -1  -1.000000  -1.000000  1427.488428  0.000000  326.400000  40922.897367
T  2750  149020.446574  0.732356  A  2754  28407.019719  0.145371  1820.047746  0.000000  897.600000  28667.342166
G  2763  343740.000000  1.759072  N  -1  -1.000000  -1.000000  1891.422167  0.000000  57976.800000  0.000000
C  2772  182054.609907  0.852502  N  -1  -1.000000  -1.000000  2533.791960  34323.033734  122.400000  0.000000
T  2787  307490.103824  1.446853  N  -1  -1.000000  -1.000000  678.057003  38.521923  1468.800000  56837.357454
C  2798  201161.483905  0.918459  N  -1  -1.000000  -1.000000  785.118635  34091.902194  0.000000  0.000000
T  2811  322090.200020  1.433944  N  -1  -1.000000  -1.000000  0.000000  38.521923  897.600000  56837.357454
T  2824  214205.790903  0.872962  N  -1  -1.000000  -1.000000  0.000000  38.521923  81.600000  41597.840986
T  2836  270403.728085  1.081201  N  -1  -1.000000  -1.000000  356.872107  38.521923  0.000000  45896.166144
C  2847  191762.134599  0.773003  N  -1  -1.000000  -1.000000  321.184896  32011.718331  0.000000  0.000000
T  2860  352924.466438  1.471931  N  -1  -1.000000  -1.000000  71.374421  0.000000  81.600000  56837.357454
C  2871  173926.484073  0.686140  N  -1  -1.000000  -1.000000  321.184896  28698.832920  0.000000  0.000000
T  2884  378785.464080  1.479770  N  -1  -1.000000  -1.000000  0.000000  0.000000  1101.600000  56837.357454
T  2896  238539.284563  0.919296  N  -1  -1.000000  -1.000000  0.000000  0.000000  244.800000  44617.325601
T  2908  248876.578950  0.938700  N  -1  -1.000000  -1.000000  0.000000  0.000000  530.400000  46357.969673
T  2919  153176.678337  0.590805  N  -1  -1.000000  -1.000000  0.000000  0.000000  1713.600000  33320.900807
G  2934  289720.800000  1.138530  N  -1  -1.000000  -1.000000  606.682582  0.000000  47858.400000  0.000000
G  2946  259406.400000  1.032537  N  -1  -1.000000  -1.000000  1070.616321  0.000000  41983.200000  0.000000
G  2959  245289.600000  0.959091  N  -1  -1.000000  -1.000000  1070.616321  0.000000  45451.200000  0.000000
G  2971  369852.000000  1.460476  N  -1  -1.000000  -1.000000  999.241900  0.000000  60792.000000  0.000000
A  2984  336958.643447  1.243161  N  -1  -1.000000  -1.000000  50211.905457  0.000000  571.200000  0.000000
T  2997  225431.169000  0.836625  N  -1  -1.000000  -1.000000  0.000000  0.000000  285.600000  37512.655919
T  3010  139571.235897  0.508264  N  -1  -1.000000  -1.000000  0.000000  0.000000  0.000000  26145.184429
T  3022  115450.882328  0.460547  N  -1  -1.000000  -1.000000  0.000000  77.043847  0.000000  20994.298909
T  3035  212216.483392  0.890269  N  -1  -1.000000  -1.000000  0.000000  38.521923  0.000000  35452.301712
A  3046  251416.399394  1.071191  N  -1  -1.000000  -1.000000  41861.098153  0.000000  0.000000  0.000000
G  3058  186660.000000  0.763338  N  -1  -1.000000  -1.000000  107.061632  38.521923  30396.000000  0.000000
T  3071  121987.178435  0.520811  N  -1  -1.000000  -1.000000  570.995371  0.000000  0.000000  20283.831941
T  3084  131791.622596  0.597740  N  -1  -1.000000  -1.000000  142.748843  38.521923  0.000000  24724.250492
T  3096  130335.165311  0.623215  N  -1  -1.000000  -1.000000  142.748843  0.000000  0.000000  24582.157099
A  3106  209162.741923  1.129499  N  -1  -1.000000  -1.000000  37971.192187  0.000000  0.000000  0.000000
A  3118  194316.862272  1.127113  N  -1  -1.000000  -1.000000  36971.950287  38.521923  0.000000  0.000000
T  3130  190476.194166  1.125142  N  -1  -1.000000  -1.000000  356.872107  0.000000  0.000000  31225.023251
T  3144  163940.252905  0.940125  N  -1  -1.000000  -1.000000  0.000000  0.000000  489.600000  31509.210038
A  3154  215300.942164  1.201253  N  -1  -1.000000  -1.000000  32332.612896  0.000000  0.000000  0.000000
G  3168  186415.200000  1.038301  N  -1  -1.000000  -1.000000  927.867478  0.000000  27621.600000  0.000000
T  3181  105220.157986  0.608073  N  -1  -1.000000  -1.000000  285.497686  0.000000  652.800000  17406.440720
G  3195  378134.400000  2.293188  N  -1  -1.000000  -1.000000  678.057003  0.000000  57364.800000  0.000000
T  3206  96374.844232  0.505880  N  -1  -1.000000  -1.000000  392.559318  0.000000  81.600000  16127.600177
G  3220  279806.400000  1.496550  N  -1  -1.000000  -1.000000  1320.426796  0.000000  46634.400000  0.000000
G  3232  239659.200000  1.186932  N  -1  -1.000000  -1.000000  1249.052375  0.000000  38392.800000  0.000000
T  3245  75345.021974  0.367600  N  -1  -1.000000  -1.000000  321.184896  38.521923  0.000000  14458.002802
A  3256  128795.143423  0.667100  N  -1  -1.000000  -1.000000  21412.326421  0.000000  0.000000  0.000000
A  3268  150385.905898  0.804637  N  -1  -1.000000  -1.000000  27978.773190  0.000000  0.000000  0.000000
C  3278  310640.790158  1.674219  N  -1  -1.000000  -1.000000  392.559318  46919.702680  0.000000  0.000000
T  3294  249693.615963  1.279970  N  -1  -1.000000  -1.000000  0.000000  192.609617  0.000000  42663.541439
T  3306  133177.033183  0.661238  N  -1  -1.000000  -1.000000  0.000000  231.131540  0.000000  25932.044338
T  3319  172643.473265  0.845458  N  -1  -1.000000  -1.000000  0.000000  154.087694  0.000000  29271.239089
T  3332  127955.100967  0.696725  N  -1  -1.000000  -1.000000  142.748843  38.521923  0.000000  21456.102439
C  3343  150967.417737  0.808133  N  -1  -1.000000  -1.000000  356.872107  22766.456719  0.000000  0.000000
T  3356  292179.540660  1.679905  N  -1  -1.000000  -1.000000  0.000000  0.000000  285.600000  48453.847229
C  3367  144457.212685  0.806220  N  -1  -1.000000  -1.000000  499.620950  21572.277094  0.000000  0.000000
T  3380  297756.706360  1.600072  N  -1  -1.000000  -1.000000  0.000000  0.000000  571.200000  48844.604062
G  3394  278052.000000  1.369811  N  -1  -1.000000  -1.000000  392.559318  38.521923  45940.800000  0.000000
T  3405  91259.482061  0.422983  N  -1  -1.000000  -1.000000  0.000000  0.000000  0.000000  17406.440720
T  3419  138043.731915  0.712248  N  -1  -1.000000  -1.000000  0.000000  0.000000  163.200000  21065.345606
A  3429  138038.130995  0.755756  N  -1  -1.000000  -1.000000  23375.123010  38.521923  0.000000  0.000000
T  3441  256549.622206  1.400875  N  -1  -1.000000  -1.000000  71.374421  0.000000  693.600000  39359.870037
G  3455  224114.400000  1.170152  N  -1  -1.000000  -1.000000  178.436054  0.000000  36964.800000  0.000000
T  3467  92822.509391  0.461478  N  -1  -1.000000  -1.000000  71.374421  0.000000  0.000000  17868.244249
G  3480  248349.600000  1.271453  N  -1  -1.000000  -1.000000  535.308161  0.000000  37005.600000  0.000000
T  3492  112751.107849  0.590492  N  -1  -1.000000  -1.000000  0.000000  0.000000  0.000000  18756.327960
A  3503  135004.718085  0.718976  N  -1  -1.000000  -1.000000  22161.757846  0.000000  0.000000  0.000000
T  3515  222376.161037  1.296665  N  -1  -1.000000  -1.000000  0.000000  38.521923  204.000000  36553.525512
T  3529  139002.862322  0.837715  N  -1  -1.000000  -1.000000  0.000000  0.000000  0.000000  23480.933298
A  3539  244314.644465  1.431207  N  -1  -1.000000  -1.000000  37435.884026  0.000000  0.000000  0.000000
T  3552  214454.454342  1.182659  N  -1  -1.000000  -1.000000  0.000000  423.741157  0.000000  36340.385422
T  3565  152501.734718  0.806998  N  -1  -1.000000  -1.000000  0.000000  231.131540  0.000000  25043.960628
A  3575  218298.667863  1.222488  N  -1  -1.000000  -1.000000  36008.395598  0.000000  0.000000  0.000000
C  3585  318268.130988  1.788147  N  -1  -1.000000  -1.000000  321.184896  53198.776192  0.000000  0.000000
T  3601  287881.215502  1.435586  N  -1  -1.000000  -1.000000  0.000000  77.043847  0.000000  43906.858633
A  3611  232002.556773  1.134568  N  -1  -1.000000  -1.000000  37899.817765  38.521923  0.000000  0.000000
T  3624  242695.516327  1.121459  N  -1  -1.000000  -1.000000  0.000000  308.175387  0.000000  35026.021531
T  3639  130868.015537  0.576055  N  -1  -1.000000  -1.000000  0.000000  0.000000  0.000000  21456.102439
A  3650  216300.184064  0.992072  N  -1  -1.000000  -1.000000  32475.361739  0.000000  0.000000  0.000000
G  3663  143860.800000  0.637233  N  -1  -1.000000  -1.000000  321.184896  0.000000  21420.000000  0.000000
T  3676  80744.570933  0.374315  N  -1  -1.000000  -1.000000  178.436054  38.521923  204.000000  15132.946422
G  3689  347534.400000  1.717558  N  -1  -1.000000  -1.000000  570.995371  0.000000  53080.800000  0.000000
T  3701  73497.807857  0.331302  N  -1  -1.000000  -1.000000  0.000000  0.000000  0.000000  13925.152576
T  3714  117973.040065  0.568914  N  -1  -1.000000  -1.000000  0.000000  77.043847  0.000000  19289.178186
A  3724  165445.908814  0.883152  N  -1  -1.000000  -1.000000  26908.156869  77.043847  0.000000  0.000000
T  3737  214596.547736  1.225620  N  -1  -1.000000  -1.000000  0.000000  192.609617  204.000000  36375.908770
C  3748  145959.567697  0.841985  N  -1  -1.000000  -1.000000  0.000000  21841.930558  0.000000  0.000000
T  3763  205573.617240  1.255963  N  -1  -1.000000  -1.000000  0.000000  77.043847  367.200000  30727.696373
G  3777  265159.200000  1.549292  N  -1  -1.000000  -1.000000  35.687211  38.521923  38882.400000  0.000000
T  3788  86357.259981  0.490570  N  -1  -1.000000  -1.000000  0.000000  38.521923  122.400000  13783.059182
T  3803  101738.869842  0.597465  N  -1  -1.000000  -1.000000  0.000000  154.087694  0.000000  16731.497100
T  3815  102591.430204  0.595134  N  -1  -1.000000  -1.000000  0.000000  0.000000  163.200000  16482.833662
G  3828  231213.600000  1.563423  N  -1  -1.000000  -1.000000  107.061632  0.000000  33864.000000  0.000000
T  3840  89660.931383  0.547846  N  -1  -1.000000  -1.000000  0.000000  38.521923  0.000000  13783.059182
G  3853  209467.200000  1.302416  N  -1  -1.000000  -1.000000  285.497686  77.043847  33496.800000  0.000000
T  3865  99003.572014  0.599180  N  -1  -1.000000  -1.000000  0.000000  115.565770  0.000000  16553.880358
C  3877  123809.461752  0.805671  N  -1  -1.000000  -1.000000  463.933739  20570.707086  0.000000  0.000000
A  3888  162483.870325  1.072802  N  -1  -1.000000  -1.000000  26908.156869  0.000000  0.000000  0.000000
A  3900  127224.906152  0.864602  N  -1  -1.000000  -1.000000  23803.369538  0.000000  0.000000  0.000000
A  3912  177151.313924  1.328418  N  -1  -1.000000  -1.000000  32475.361739  0.000000  0.000000  0.000000
A  3923  109095.803116  0.765937  N  -1  -1.000000  -1.000000  23053.938113  0.000000  0.000000  0.000000
A  3936  140607.610165  0.982101  N  -1  -1.000000  -1.000000  23767.682327  0.000000  0.000000  0.000000
T  3948  189801.250547  1.291412  N  -1  -1.000000  -1.000000  0.000000  38.521923  81.600000  29129.145695
A  3959  148851.355837  1.042153  N  -1  -1.000000  -1.000000  22625.691585  38.521923  0.000000  0.000000
T  3971  196515.163396  1.321114  N  -1  -1.000000  -1.000000  0.000000  231.131540  40.800000  31509.210038
C  3983  122615.282127  0.831547  N  -1  -1.000000  -1.000000  0.000000  18259.391683  0.000000  0.000000
G  3999  123338.400000  0.823268  N  -1  -1.000000  -1.000000  0.000000  0.000000  16524.000000  0.000000
T  4011  72680.770844  0.485287  N  -1  -1.000000  -1.000000  0.000000  0.000000  285.600000  9911.014206
G  4025  228480.000000  1.622863  N  -1  -1.000000  -1.000000  0.000000  0.000000  33578.400000  0.000000
T  4037  103053.233733  0.682862  N  -1  -1.000000  -1.000000  0.000000  0.000000  163.200000  15417.133209
G  4050  225338.400000  1.570260  N  -1  -1.000000  -1.000000  107.061632  0.000000  37291.200000  0.000000
G  4063  186945.600000  1.205104  N  -1  -1.000000  -1.000000  0.000000  0.000000  31416.000000  0.000000
T  4075  79252.590299  0.496067  N  -1  -1.000000  -1.000000  0.000000  115.565770  0.000000  11935.845065
C  4086  118377.870555  0.796047  N  -1  -1.000000  -1.000000  0.000000  21456.711324  0.000000  0.000000
C  4099  237218.004191  1.628576  N  -1  -1.000000  -1.000000  0.000000  38213.747996  0.000000  0.000000
G  4115  122685.600000  0.819379  N  -1  -1.000000  -1.000000  0.000000  577.828851  20481.600000  0.000000
C  4123  112368.450507  0.750439  N  -1  -1.000000  -1.000000  71.374421  17797.128603  1101.600000  0.000000
A  4137  129937.134165  0.874173  N  -1  -1.000000  -1.000000  23517.871853  0.000000  0.000000  0.000000
A  4149  87826.225537  0.568949  N  -1  -1.000000  -1.000000  16523.178555  0.000000  0.000000  0.000000
T  4161  169979.222135  1.211538  N  -1  -1.000000  -1.000000  0.000000  154.087694  244.800000  25363.670764
G  4173  266138.400000  1.810553  N  -1  -1.000000  -1.000000  107.061632  38.521923  42758.400000  0.000000
C  4183  190722.042668  1.262450  N  -1  -1.000000  -1.000000  0.000000  31318.323710  204.000000  0.000000
A  4197  122799.692025  0.810824  N  -1  -1.000000  -1.000000  20234.648468  0.000000  0.000000  0.000000
T  4209  207882.634887  1.334247  N  -1  -1.000000  -1.000000  0.000000  231.131540  0.000000  30194.846147
T  4224  137049.078160  0.831832  N  -1  -1.000000  -1.000000  0.000000  0.000000  244.800000  20674.588774
G  4236  224726.400000  1.452295  N  -1  -1.000000  -1.000000  0.000000  0.000000  36475.200000  0.000000
G  4249  117463.200000  0.712145  N  -1  -1.000000  -1.000000  0.000000  0.000000  22032.000000  0.000000
G  4262  184008.000000  1.112151  N  -1  -1.000000  -1.000000  0.000000  0.000000  27376.800000  0.000000
T  4275  111898.547487  0.654916  N  -1  -1.000000  -1.000000  0.000000  115.565770  0.000000  18756.327960
T  4288  127706.437529  0.737051  N  -1  -1.000000  -1.000000  0.000000  154.087694  0.000000  21207.439000
C  4298  115758.379765  0.684801  N  -1  -1.000000  -1.000000  0.000000  21495.233248  0.000000  0.000000
C  4310  214644.157088  1.393780  N  -1  -1.000000  -1.000000  0.000000  34939.384508  0.000000  35.523348
T  4324  227136.289724  1.452337  N  -1  -1.000000  -1.000000  0.000000  38.521923  0.000000  37938.936100
G  4336  199308.000000  1.194696  N  -1  -1.000000  -1.000000  0.000000  0.000000  32150.400000  0.000000
A  4348  172155.104426  1.037267  N  -1  -1.000000  -1.000000  28407.019719  0.000000  0.000000  0.000000
G  4359  102612.000000  0.605450  N  -1  -1.000000  -1.000000  0.000000  0.000000  19298.400000  0.000000
A  4374  256733.793789  1.632450  N  -1  -1.000000  -1.000000  38720.623611  0.000000  0.000000  0.000000
G  4385  171849.600000  1.003817  N  -1  -1.000000  -1.000000  0.000000  0.000000  26520.000000  35.523348
A  4397  289673.089267  1.704158  N  -1  -1.000000  -1.000000  44002.330795  0.000000  0.000000  0.000000
G  4408  164546.400000  0.876376  N  -1  -1.000000  -1.000000  0.000000  0.000000  27091.200000  71.046697
A  4421  241316.918766  1.260524  N  -1  -1.000000  -1.000000  40540.671357  0.000000  0.000000  0.000000
T  4432  143585.374267  0.703858  N  -1  -1.000000  -1.000000  0.000000  77.043847  0.000000  21065.345606
G  4445  147410.400000  0.748688  N  -1  -1.000000  -1.000000  71.374421  0.000000  24398.400000  0.000000
A  4455  220832.459823  1.168926  N  -1  -1.000000  -1.000000  40826.169043  0.000000  0.000000  0.000000
A  4466  124084.431610  0.649414  N  -1  -1.000000  -1.000000  27265.028976  0.000000  0.000000  355.233484
T  4478  168025.437972  0.902080  N  -1  -1.000000  -1.000000  0.000000  77.043847  0.000000  25647.857551
G  4490  274053.600000  1.421397  N  -1  -1.000000  -1.000000  0.000000  0.000000  40800.000000  0.000000
T  4502  87707.147221  0.450849  N  -1  -1.000000  -1.000000  0.000000  38.521923  0.000000  16589.403707
G  4513  142106.400000  0.763506  N  -1  -1.000000  -1.000000  570.995371  0.000000  26601.600000  0.000000
A  4520  194495.298325  1.134964  G  4528  34272.000000  0.196557  37899.817765  0.000000  2488.800000  0.000000
G  4537  347452.800000  1.992712  C  4540  77043.846765  0.416509  0.000000  6202.029665  65280.000000  3943.091673
A  4550  31047.873311  0.167849  N  -1  -1.000000  -1.000000  5567.204869  4622.630806  0.000000  106.570045
N  4563  -1.000000  -1.000000  N  -1  -1.000000  -1.000000  2926.351278  2272.793480  816.000000  0.000000
A  4572  20662.894996  0.118943  G  4583  4855.200000  0.026248  2640.853592  1502.355012  2366.400000  0.000000
G  4591  66504.000000  0.412948  N  -1  -1.000000  -1.000000  1249.052375  0.000000  7629.600000  0.000000
G  4599  53366.400000  0.366492  N  -1  -1.000000  -1.000000  142.748843  0.000000  7752.000000  0.000000
G  4610  18319.200000  0.132228  N  -1  -1.000000  -1.000000  0.000000  0.000000  6242.400000  1420.933936
G  4625  33741.600000  0.273053  T  4627  28560.772120  0.206100  0.000000  1386.789242  3998.400000  2380.064343
C  4636  56858.358913  0.571209  N  -1  -1.000000  -1.000000  0.000000  5046.371963  0.000000  2415.587692
C  4648  49115.452313  0.509203  N  -1  -1.000000  -1.000000  0.000000  5739.766584  3916.800000  0.000000
G  4657  113628.000000  1.303725  N  -1  -1.000000  -1.000000  0.000000  3582.538875  6650.400000  0.000000
C  4664  30933.104476  0.391213  N  -1  -1.000000  -1.000000  35.687211  4545.586959  5589.600000  0.000000
A  4675  83258.262567  1.755848  N  -1  -1.000000  -1.000000  9171.613150  2003.140016  0.000000  0.000000
A  4690  38934.746876  0.739660  N  -1  -1.000000  -1.000000  5995.451398  0.000000  0.000000  0.000000
N  4706  -1.000000  -1.000000  N  -1  -1.000000  -1.000000  0.000000  0.000000  0.000000  0.000000
N  4717  -1.000000  -1.000000  N  -1  -1.000000  -1.000000  0.000000  0.000000  0.000000  0.000000
N  4728  -1.000000  -1.000000  N  -1  -1.000000  -1.000000  0.000000  0.000000  0.000000  0.000000
N  4738  -1.000000  -1.000000  N  -1  -1.000000  -1.000000  0.000000  0.000000  0.000000  0.000000
N  4749  -1.000000  -1.000000  N  -1  -1.000000  -1.000000  0.000000  0.000000  0.000000  0.000000
N  4762  -1.000000  -1.000000  N  -1  -1.000000  -1.000000  0.000000  0.000000  0.000000  0.000000
N  4774  -1.000000  -1.000000  N  -1  -1.000000  -1.000000  0.000000  0.000000  0.000000  0.000000
N  4787  -1.000000  -1.000000  N  -1  -1.000000  -1.000000  71.374421  0.000000  0.000000  0.000000
N  4799  -1.000000  -1.000000  N  -1  -1.000000  -1.000000  0.000000  0.000000  0.000000  0.000000
N  4810  -1.000000  -1.000000  N  -1  -1.000000  -1.000000  35.687211  0.000000  0.000000  0.000000
N  4821  -1.000000  -1.000000  N  -1  -1.000000  -1.000000  71.374421  0.000000  0.000000  0.000000
N  4832  -1.000000  -1.000000  N  -1  -1.000000  -1.000000  0.000000  0.000000  0.000000  0.000000
N  4843  -1.000000  -1.000000  N  -1  -1.000000  -1.000000  0.000000  0.000000  0.000000  0.000000
N  4854  -1.000000  -1.000000  N  -1  -1.000000  -1.000000  0.000000  0.000000  0.000000  0.000000
N  4865  -1.000000  -1.000000  N  -1  -1.000000  -1.000000  0.000000  0.000000  0.000000  0.000000
N  4876  -1.000000  -1.000000  N  -1  -1.000000  -1.000000  0.000000  0.000000  0.000000  0.000000
N  4887  -1.000000  -1.000000  N  -1  -1.000000  -1.000000  0.000000  0.000000  0.000000  0.000000
N  4898  -1.000000  -1.000000  N  -1  -1.000000  -1.000000  0.000000  0.000000  0.000000  0.000000
N  4909  -1.000000  -1.000000  N  -1  -1.000000  -1.000000  0.000000  0.000000  0.000000  0.000000
N  4920  -1.000000  -1.000000  N  -1  -1.000000  -1.000000  0.000000  0.000000  0.000000  0.000000
N  4931  -1.000000  -1.000000  N  -1  -1.000000  -1.000000  0.000000  0.000000  0.000000  0.000000
N  4942  -1.000000  -1.000000  N  -1  -1.000000  -1.000000  0.000000  0.000000  0.000000  0.000000
N  4953  -1.000000  -1.000000  N  -1  -1.000000  -1.000000  0.000000  0.000000  0.000000  0.000000
N  4964  -1.000000  -1.000000  N  -1  -1.000000  -1.000000  0.000000  0.000000  0.000000  0.000000
N  4975  -1.000000  -1.000000  N  -1  -1.000000  -1.000000  0.000000  0.000000  0.000000  0.000000
N  4986  -1.000000  -1.000000  N  -1  -1.000000  -1.000000  0.000000  0.000000  0.000000  0.000000
N  4997  -1.000000  -1.000000  N  -1  -1.000000  -1.000000  0.000000  0.000000  0.000000  0.000000
N  5008  -1.000000  -1.000000  N  -1  -1.000000  -1.000000  0.000000  0.000000  0.000000  0.000000
N  5019  -1.000000  -1.000000  N  -1  -1.000000  -1.000000  0.000000  0.000000  0.000000  0.000000
N  5030  -1.000000  -1.000000  N  -1  -1.000000  -1.000000  0.000000  0.000000  0.000000  0.000000
N  5041  -1.000000  -1.000000  N  -1  -1.000000  -1.000000  0.000000  0.000000  0.000000  0.000000
N  5052  -1.000000  -1.000000  N  -1  -1.000000  -1.000000  0.000000  0.000000  0.000000  0.000000
N  5063  -1.000000  -1.000000  N  -1  -1.000000  -1.000000  0.000000  0.000000  0.000000  0.000000
N  5074  -1.000000  -1.000000  N  -1  -1.000000  -1.000000  0.000000  0.000000  0.000000  0.000000
N  5085  -1.000000  -1.000000  N  -1  -1.000000  -1.000000  0.000000  0.000000  0.000000  0.000000
N  5096  -1.000000  -1.000000  N  -1  -1.000000  -1.000000  0.000000  0.000000  0.000000  0.000000
N  5107  -1.000000  -1.000000  N  -1  -1.000000  -1.000000  0.000000  0.000000  0.000000  0.000000
N  5118  -1.000000  -1.000000  N  -1  -1.000000  -1.000000  0.000000  0.000000  0.000000  0.000000
N  5129  -1.000000  -1.000000  N  -1  -1.000000  -1.000000  0.000000  0.000000  0.000000  0.000000
N  5140  -1.000000  -1.000000  N  -1  -1.000000  -1.000000  0.000000  0.000000  0.000000  0.000000
N  5151  -1.000000  -1.000000  N  -1  -1.000000  -1.000000  0.000000  0.000000  0.000000  0.000000
N  5162  -1.000000  -1.000000  N  -1  -1.000000  -1.000000  0.000000  0.000000  0.000000  0.000000
N  5173  -1.000000  -1.000000  N  -1  -1.000000  -1.000000  0.000000  0.000000  0.000000  0.000000
N  5184  -1.000000  -1.000000  N  -1  -1.000000  -1.000000  0.000000  0.000000  0.000000  0.000000
N  5195  -1.000000  -1.000000  N  -1  -1.000000  -1.000000  0.000000  0.000000  0.000000  0.000000
N  5206  -1.000000  -1.000000  N  -1  -1.000000  -1.000000  0.000000  0.000000  0.000000  0.000000
N  5217  -1.000000  -1.000000  N  -1  -1.000000  -1.000000  0.000000  0.000000  0.000000  0.000000
N  5228  -1.000000  -1.000000  N  -1  -1.000000  -1.000000  0.000000  0.000000  0.000000  0.000000
N  5239  -1.000000  -1.000000  N  -1  -1.000000  -1.000000  0.000000  0.000000  0.000000  0.000000
N  5250  -1.000000  -1.000000  N  -1  -1.000000  -1.000000  0.000000  0.000000  0.000000  0.000000
N  5261  -1.000000  -1.000000  N  -1  -1.000000  -1.000000  0.000000  0.000000  0.000000  0.000000
N  5272  -1.000000  -1.000000  N  -1  -1.000000  -1.000000  0.000000  0.000000  0.000000  0.000000
N  5283  -1.000000  -1.000000  N  -1  -1.000000  -1.000000  0.000000  0.000000  0.000000  0.000000
N  5294  -1.000000  -1.000000  N  -1  -1.000000  -1.000000  0.000000  0.000000  0.000000  0.000000
N  5305  -1.000000  -1.000000  N  -1  -1.000000  -1.000000  0.000000  0.000000  0.000000  0.000000
N  5316  -1.000000  -1.000000  N  -1  -1.000000  -1.000000  0.000000  0.000000  0.000000  0.000000
N  5327  -1.000000  -1.000000  N  -1  -1.000000  -1.000000  0.000000  0.000000  0.000000  0.000000
N  5338  -1.000000  -1.000000  N  -1  -1.000000  -1.000000  0.000000  0.000000  0.000000  0.000000
N  5349  -1.000000  -1.000000  N  -1  -1.000000  -1.000000  0.000000  0.000000  0.000000  0.000000
N  5360  -1.000000  -1.000000  N  -1  -1.000000  -1.000000  0.000000  0.000000  0.000000  0.000000
N  5371  -1.000000  -1.000000  N  -1  -1.000000  -1.000000  0.000000  0.000000  0.000000  0.000000
N  5382  -1.000000  -1.000000  N  -1  -1.000000  -1.000000  0.000000  0.000000  0.000000  0.000000
N  5393  -1.000000  -1.000000  N  -1  -1.000000  -1.000000  0.000000  0.000000  0.000000  0.000000
N  5404  -1.000000  -1.000000  N  -1  -1.000000  -1.000000  0.000000  0.000000  0.000000  0.000000
N  5415  -1.000000  -1.000000  N  -1  -1.000000  -1.000000  0.000000  0.000000  0.000000  0.000000
N  5426  -1.000000  -1.000000  N  -1  -1.000000  -1.000000  0.000000  0.000000  0.000000  0.000000
N  5437  -1.000000  -1.000000  N  -1  -1.000000  -1.000000  0.000000  0.000000  0.000000  0.000000
N  5448  -1.000000  -1.000000  N  -1  -1.000000  -1.000000  0.000000  0.000000  0.000000  0.000000
N  5459  -1.000000  -1.000000  N  -1  -1.000000  -1.000000  0.000000  0.000000  0.000000  0.000000
N  5470  -1.000000  -1.000000  N  -1  -1.000000  -1.000000  0.000000  0.000000  0.000000  0.000000
N  5481  -1.000000  -1.000000  N  -1  -1.000000  -1.000000  0.000000  0.000000  0.000000  0.000000
N  5492  -1.000000  -1.000000  N  -1  -1.000000  -1.000000  0.000000  0.000000  0.000000  0.000000
N  5503  -1.000000  -1.000000  N  -1  -1.000000  -1.000000  0.000000  0.000000  0.000000  0.000000
N  5514  -1.000000  -1.000000  N  -1  -1.000000  -1.000000  0.000000  0.000000  0.000000  0.000000
N  5525  -1.000000  -1.000000  N  -1  -1.000000  -1.000000  0.000000  0.000000  0.000000  0.000000
N  5536  -1.000000  -1.000000  N  -1  -1.000000  -1.000000  0.000000  0.000000  0.000000  0.000000
N  5547  -1.000000  -1.000000  N  -1  -1.000000  -1.000000  0.000000  0.000000  0.000000  0.000000
N  5558  -1.000000  -1.000000  N  -1  -1.000000  -1.000000  0.000000  0.000000  0.000000  0.000000
N  5569  -1.000000  -1.000000  N  -1  -1.000000  -1.000000  0.000000  0.000000  0.000000  0.000000
N  5580  -1.000000  -1.000000  N  -1  -1.000000  -1.000000  0.000000  0.000000  0.000000  0.000000
N  5591  -1.000000  -1.000000  N  -1  -1.000000  -1.000000  0.000000  0.000000  0.000000  0.000000
N  5602  -1.000000  -1.000000  N  -1  -1.000000  -1.000000  0.000000  0.000000  0.000000  0.000000
N  5613  -1.000000  -1.000000  N  -1  -1.000000  -1.000000  0.000000  0.000000  0.000000  0.000000
N  5624  -1.000000  -1.000000  N  -1  -1.000000  -1.000000  0.000000  0.000000  0.000000  0.000000
N  5635  -1.000000  -1.000000  N  -1  -1.000000  -1.000000  0.000000  0.000000  0.000000  0.000000
N  5646  -1.000000  -1.000000  N  -1  -1.000000  -1.000000  0.000000  0.000000  0.000000  0.000000
N  5657  -1.000000  -1.000000  N  -1  -1.000000  -1.000000  0.000000  0.000000  0.000000  0.000000
N  5668  -1.000000  -1.000000  N  -1  -1.000000  -1.000000  0.000000  0.000000  0.000000  0.000000
N  5679  -1.000000  -1.000000  N  -1  -1.000000  -1.000000  0.000000  0.000000  0.000000  0.000000
N  5690  -1.000000  -1.000000  N  -1  -1.000000  -1.000000  0.000000  0.000000  0.000000  0.000000
N  5701  -1.000000  -1.000000  N  -1  -1.000000  -1.000000  0.000000  0.000000  0.000000  0.000000
N  5712  -1.000000  -1.000000  N  -1  -1.000000  -1.000000  0.000000  0.000000  0.000000  0.000000
N  5723  -1.000000  -1.000000  N  -1  -1.000000  -1.000000  0.000000  0.000000  0.000000  0.000000
N  5734  -1.000000  -1.000000  N  -1  -1.000000  -1.000000  0.000000  0.000000  0.000000  0.000000
N  5745  -1.000000  -1.000000  N  -1  -1.000000  -1.000000  0.000000  0.000000  0.000000  0.000000
N  5756  -1.000000  -1.000000  N  -1  -1.000000  -1.000000  0.000000  0.000000  0.000000  0.000000
N  5767  -1.000000  -1.000000  N  -1  -1.000000  -1.000000  0.000000  0.000000  0.000000  0.000000
N  5778  -1.000000  -1.000000  N  -1  -1.000000  -1.000000  0.000000  0.000000  0.000000  0.000000
N  5789  -1.000000  -1.000000  N  -1  -1.000000  -1.000000  0.000000  0.000000  0.000000  0.000000
N  5800  -1.000000  -1.000000  N  -1  -1.000000  -1.000000  0.000000  0.000000  0.000000  0.000000
N  5811  -1.000000  -1.000000  N  -1  -1.000000  -1.000000  0.000000  0.000000  0.000000  0.000000
N  5822  -1.000000  -1.000000  N  -1  -1.000000  -1.000000  0.000000  0.000000  0.000000  0.000000
N  5832  -1.000000  -1.000000  N  -1  -1.000000  -1.000000  0.000000  0.000000  0.000000  0.000000
N  5844  -1.000000  -1.000000  N  -1  -1.000000  -1.000000  0.000000  0.000000  0.000000  0.000000
N  5856  -1.000000  -1.000000  N  -1  -1.000000  -1.000000  0.000000  0.000000  0.000000  0.000000
N  5868  -1.000000  -1.000000  N  -1  -1.000000  -1.000000  0.000000  0.000000  0.000000  0.000000
N  5880  -1.000000  -1.000000  N  -1  -1.000000  -1.000000  0.000000  0.000000  0.000000  0.000000
N  5892  -1.000000  -1.000000  N  -1  -1.000000  -1.000000  0.000000  0.000000  0.000000  0.000000
N  5904  -1.000000  -1.000000  N  -1  -1.000000  -1.000000  0.000000  0.000000  0.000000  0.000000
N  5916  -1.000000  -1.000000  N  -1  -1.000000  -1.000000  0.000000  0.000000  0.000000  0.000000
N  5928  -1.000000  -1.000000  N  -1  -1.000000  -1.000000  0.000000  0.000000  0.000000  0.000000
N  5940  -1.000000  -1.000000  N  -1  -1.000000  -1.000000  0.000000  0.000000  0.000000  0.000000
N  5952  -1.000000  -1.000000  N  -1  -1.000000  -1.000000  0.000000  0.000000  0.000000  0.000000
N  5964  -1.000000  -1.000000  N  -1  -1.000000  -1.000000  0.000000  0.000000  0.000000  0.000000
N  5976  -1.000000  -1.000000  N  -1  -1.000000  -1.000000  0.000000  0.000000  0.000000  0.000000
N  5988  -1.000000  -1.000000  N  -1  -1.000000  -1.000000  0.000000  0.000000  0.000000  0.000000
N  6000  -1.000000  -1.000000  N  -1  -1.000000  -1.000000  0.000000  0.000000  0.000000  0.000000
N  6012  -1.000000  -1.000000  N  -1  -1.000000  -1.000000  0.000000  0.000000  0.000000  0.000000
N  6025  -1.000000  -1.000000  N  -1  -1.000000  -1.000000  0.000000  38.521923  0.000000  0.000000
N  6042  -1.000000  -1.000000  N  -1  -1.000000  -1.000000  0.000000  0.000000  0.000000  0.000000
N  6059  -1.000000  -1.000000  N  -1  -1.000000  -1.000000  0.000000  0.000000  0.000000  0.000000
N  6076  -1.000000  -1.000000  N  -1  -1.000000  -1.000000  0.000000  0.000000  0.000000  0.000000
N  6093  -1.000000  -1.000000  N  -1  -1.000000  -1.000000  0.000000  0.000000  0.000000  0.000000
N  6110  -1.000000  -1.000000  N  -1  -1.000000  -1.000000  0.000000  0.000000  0.000000  0.000000
N  6127  -1.000000  -1.000000  N  -1  -1.000000  -1.000000  0.000000  0.000000  0.000000  0.000000
N  6144  -1.000000  -1.000000  N  -1  -1.000000  -1.000000  0.000000  0.000000  0.000000  0.000000
N  6161  -1.000000  -1.000000  N  -1  -1.000000  -1.000000  0.000000  0.000000  0.000000  0.000000
N  6178  -1.000000  -1.000000  N  -1  -1.000000  -1.000000  0.000000  0.000000  0.000000  0.000000
N  6195  -1.000000  -1.000000  N  -1  -1.000000  -1.000000  0.000000  0.000000  0.000000  0.000000
N  6212  -1.000000  -1.000000  N  -1  -1.000000  -1.000000  0.000000  0.000000  0.000000  0.000000
N  6229  -1.000000  -1.000000  N  -1  -1.000000  -1.000000  0.000000  0.000000  0.000000  0.000000
N  6246  -1.000000  -1.000000  N  -1  -1.000000  -1.000000  0.000000  0.000000  0.000000  0.000000
N  6263  -1.000000  -1.000000  N  -1  -1.000000  -1.000000  0.000000  0.000000  0.000000  0.000000
N  6280  -1.000000  -1.000000  N  -1  -1.000000  -1.000000  0.000000  0.000000  0.000000  0.000000
N  6297  -1.000000  -1.000000  N  -1  -1.000000  -1.000000  0.000000  0.000000  0.000000  0.000000
N  6314  -1.000000  -1.000000  N  -1  -1.000000  -1.000000  0.000000  38.521923  0.000000  0.000000
N  6331  -1.000000  -1.000000  N  -1  -1.000000  -1.000000  0.000000  0.000000  0.000000  0.000000
N  6348  -1.000000  -1.000000  N  -1  -1.000000  -1.000000  0.000000  0.000000  0.000000  0.000000
N  6365  -1.000000  -1.000000  N  -1  -1.000000  -1.000000  0.000000  0.000000  0.000000  0.000000
N  6382  -1.000000  -1.000000  N  -1  -1.000000  -1.000000  0.000000  0.000000  0.000000  0.000000
N  6399  -1.000000  -1.000000  N  -1  -1.000000  -1.000000  0.000000  0.000000  0.000000  0.000000
N  6416  -1.000000  -1.000000  N  -1  -1.000000  -1.000000  0.000000  0.000000  0.000000  0.000000
N  6433  -1.000000  -1.000000  N  -1  -1.000000  -1.000000  0.000000  0.000000  0.000000  0.000000
N  6450  -1.000000  -1.000000  N  -1  -1.000000  -1.000000  0.000000  0.000000  0.000000  0.000000
N  6467  -1.000000  -1.000000  N  -1  -1.000000  -1.000000  0.000000  0.000000  0.000000  0.000000
N  6484  -1.000000  -1.000000  N  -1  -1.000000  -1.000000  0.000000  0.000000  0.000000  0.000000
N  6501  -1.000000  -1.000000  N  -1  -1.000000  -1.000000  0.000000  0.000000  0.000000  0.000000
N  6518  -1.000000  -1.000000  N  -1  -1.000000  -1.000000  0.000000  0.000000  0.000000  0.000000
N  6535  -1.000000  -1.000000  N  -1  -1.000000  -1.000000  0.000000  0.000000  0.000000  0.000000
N  6552  -1.000000  -1.000000  N  -1  -1.000000  -1.000000  0.000000  0.000000  0.000000  35.523348
N  6569  -1.000000  -1.000000  N  -1  -1.000000  -1.000000  0.000000  0.000000  0.000000  0.000000
N  6586  -1.000000  -1.000000  N  -1  -1.000000  -1.000000  0.000000  0.000000  0.000000  0.000000
N  6603  -1.000000  -1.000000  N  -1  -1.000000  -1.000000  0.000000  0.000000  0.000000  0.000000
N  6620  -1.000000  -1.000000  N  -1  -1.000000  -1.000000  0.000000  38.521923  0.000000  0.000000
N  6637  -1.000000  -1.000000  N  -1  -1.000000  -1.000000  0.000000  0.000000  0.000000  0.000000
N  6654  -1.000000  -1.000000  N  -1  -1.000000  -1.000000  0.000000  0.000000  0.000000  0.000000
N  6671  -1.000000  -1.000000  N  -1  -1.000000  -1.000000  0.000000  0.000000  0.000000  0.000000
N  6688  -1.000000  -1.000000  N  -1  -1.000000  -1.000000  0.000000  0.000000  0.000000  0.000000
N  6705  -1.000000  -1.000000  N  -1  -1.000000  -1.000000  0.000000  0.000000  0.000000  0.000000
N  6722  -1.000000  -1.000000  N  -1  -1.000000  -1.000000  0.000000  0.000000  0.000000  0.000000
N  6739  -1.000000  -1.000000  N  -1  -1.000000  -1.000000  0.000000  0.000000  0.000000  0.000000
N  6756  -1.000000  -1.000000  N  -1  -1.000000  -1.000000  0.000000  38.521923  0.000000  0.000000
N  6773  -1.000000  -1.000000  N  -1  -1.000000  -1.000000  0.000000  0.000000  0.000000  0.000000
N  6790  -1.000000  -1.000000  N  -1  -1.000000  -1.000000  0.000000  0.000000  0.000000  0.000000
N  6807  -1.000000  -1.000000  N  -1  -1.000000  -1.000000  0.000000  0.000000  0.000000  0.000000
N  6824  -1.000000  -1.000000  N  -1  -1.000000  -1.000000  0.000000  0.000000  0.000000  0.000000
N  6841  -1.000000  -1.000000  N  -1  -1.000000  -1.000000  0.000000  0.000000  0.000000  0.000000
N  6858  -1.000000  -1.000000  N  -1  -1.000000  -1.000000  0.000000  0.000000  0.000000  0.000000
N  6875  -1.000000  -1.000000  N  -1  -1.000000  -1.000000  0.000000  0.000000  0.000000  0.000000
N  6892  -1.000000  -1.000000  N  -1  -1.000000  -1.000000  0.000000  0.000000  0.000000  0.000000
N  6909  -1.000000  -1.000000  N  -1  -1.000000  -1.000000  0.000000  0.000000  0.000000  0.000000
N  6926  -1.000000  -1.000000  N  -1  -1.000000  -1.000000  0.000000  38.521923  0.000000  0.000000
N  6943  -1.000000  -1.000000  N  -1  -1.000000  -1.000000  0.000000  0.000000  0.000000  0.000000
N  6960  -1.000000  -1.000000  N  -1  -1.000000  -1.000000  0.000000  0.000000  0.000000  0.000000
N  6977  -1.000000  -1.000000  N  -1  -1.000000  -1.000000  0.000000  0.000000  0.000000  0.000000
N  6994  -1.000000  -1.000000  N  -1  -1.000000  -1.000000  0.000000  0.000000  0.000000  0.000000
N  7011  -1.000000  -1.000000  N  -1  -1.000000  -1.000000  0.000000  0.000000  0.000000  0.000000
N  7028  -1.000000  -1.000000  N  -1  -1.000000  -1.000000  0.000000  38.521923  0.000000  0.000000
N  7045  -1.000000  -1.000000  N  -1  -1.000000  -1.000000  0.000000  0.000000  0.000000  0.000000
N  7062  -1.000000  -1.000000  N  -1  -1.000000  -1.000000  0.000000  0.000000  0.000000  0.000000
N  7079  -1.000000  -1.000000  N  -1  -1.000000  -1.000000  0.000000  0.000000  0.000000  0.000000
N  7096  -1.000000  -1.000000  N  -1  -1.000000  -1.000000  0.000000  0.000000  0.000000  0.000000
N  7113  -1.000000  -1.000000  N  -1  -1.000000  -1.000000  0.000000  0.000000  0.000000  0.000000
N  7130  -1.000000  -1.000000  N  -1  -1.000000  -1.000000  0.000000  0.000000  0.000000  0.000000
N  7147  -1.000000  -1.000000  N  -1  -1.000000  -1.000000  0.000000  0.000000  0.000000  0.000000
N  7164  -1.000000  -1.000000  N  -1  -1.000000  -1.000000  0.000000  0.000000  40.800000  0.000000
N  7181  -1.000000  -1.000000  N  -1  -1.000000  -1.000000  0.000000  0.000000  0.000000  0.000000
N  7198  -1.000000  -1.000000  N  -1  -1.000000  -1.000000  0.000000  0.000000  0.000000  0.000000
N  7215  -1.000000  -1.000000  N  -1  -1.000000  -1.000000  0.000000  0.000000  0.000000  0.000000
N  7232  -1.000000  -1.000000  N  -1  -1.000000  -1.000000  0.000000  0.000000  0.000000  0.000000
N  7249  -1.000000  -1.000000  N  -1  -1.000000  -1.000000  0.000000  0.000000  0.000000  0.000000
N  7266  -1.000000  -1.000000  N  -1  -1.000000  -1.000000  0.000000  0.000000  0.000000  0.000000
N  7283  -1.000000  -1.000000  N  -1  -1.000000  -1.000000  0.000000  0.000000  0.000000  0.000000
N  7300  -1.000000  -1.000000  N  -1  -1.000000  -1.000000  0.000000  0.000000  0.000000  0.000000
N  7317  -1.000000  -1.000000  N  -1  -1.000000  -1.000000  0.000000  38.521923  0.000000  0.000000
N  7334  -1.000000  -1.000000  N  -1  -1.000000  -1.000000  0.000000  0.000000  0.000000  0.000000
N  7351  -1.000000  -1.000000  N  -1  -1.000000  -1.000000  0.000000  0.000000  0.000000  0.000000
N  7368  -1.000000  -1.000000  N  -1  -1.000000  -1.000000  0.000000  0.000000  0.000000  0.000000
N  7385  -1.000000  -1.000000  N  -1  -1.000000  -1.000000  0.000000  0.000000  0.000000  0.000000
N  7402  -1.000000  -1.000000  N  -1  -1.000000  -1.000000  0.000000  0.000000  0.000000  0.000000
N  7419  -1.000000  -1.000000  N  -1  -1.000000  -1.000000  0.000000  0.000000  0.000000  0.000000
N  7436  -1.000000  -1.000000  N  -1  -1.000000  -1.000000  0.000000  38.521923  40.800000  0.000000
N  7453  -1.000000  -1.000000  N  -1  -1.000000  -1.000000  0.000000  0.000000  0.000000  0.000000
N  7470  -1.000000  -1.000000  N  -1  -1.000000  -1.000000  0.000000  38.521923  0.000000  0.000000
N  7487  -1.000000  -1.000000  N  -1  -1.000000  -1.000000  0.000000  0.000000  0.000000  0.000000
N  7504  -1.000000  -1.000000  N  -1  -1.000000  -1.000000  0.000000  0.000000  0.000000  0.000000
N  7521  -1.000000  -1.000000  N  -1  -1.000000  -1.000000  0.000000  0.000000  0.000000  0.000000
N  7538  -1.000000  -1.000000  N  -1  -1.000000  -1.000000  0.000000  38.521923  0.000000  0.000000
N  7555  -1.000000  -1.000000  N  -1  -1.000000  -1.000000  0.000000  0.000000  0.000000  0.000000
N  7572  -1.000000  -1.000000  N  -1  -1.000000  -1.000000  0.000000  0.000000  0.000000  0.000000
N  7589  -1.000000  -1.000000  N  -1  -1.000000  -1.000000  0.000000  0.000000  0.000000  0.000000
N  7606  -1.000000  -1.000000  N  -1  -1.000000  -1.000000  0.000000  0.000000  0.000000  0.000000
N  7623  -1.000000  -1.000000  N  -1  -1.000000  -1.000000  0.000000  0.000000  0.000000  0.000000
N  7640  -1.000000  -1.000000  N  -1  -1.000000  -1.000000  0.000000  0.000000  0.000000  0.000000
N  7657  -1.000000  -1.000000  N  -1  -1.000000  -1.000000  0.000000  0.000000  0.000000  0.000000
N  7674  -1.000000  -1.000000  N  -1  -1.000000  -1.000000  0.000000  38.521923  0.000000  0.000000
N  7691  -1.000000  -1.000000  N  -1  -1.000000  -1.000000  0.000000  0.000000  0.000000  0.000000
N  7708  -1.000000  -1.000000  N  -1  -1.000000  -1.000000  0.000000  38.521923  0.000000  0.000000
N  7725  -1.000000  -1.000000  N  -1  -1.000000  -1.000000  0.000000  0.000000  0.000000  0.000000
N  7742  -1.000000  -1.000000  N  -1  -1.000000  -1.000000  0.000000  38.521923  0.000000  0.000000
N  7759  -1.000000  -1.000000  N  -1  -1.000000  -1.000000  0.000000  0.000000  0.000000  0.000000
N  7776  -1.000000  -1.000000  N  -1  -1.000000  -1.000000  0.000000  0.000000  0.000000  0.000000
N  7793  -1.000000  -1.000000  N  -1  -1.000000  -1.000000  0.000000  0.000000  0.000000  0.000000
N  7810  -1.000000  -1.000000  N  -1  -1.000000  -1.000000  0.000000  0.000000  0.000000  0.000000
N  7827  -1.000000  -1.000000  N  -1  -1.000000  -1.000000  0.000000  0.000000  0.000000  0.000000
N  7844  -1.000000  -1.000000  N  -1  -1.000000  -1.000000  0.000000  0.000000  0.000000  0.000000
N  7861  -1.000000  -1.000000  N  -1  -1.000000  -1.000000  0.000000  0.000000  0.000000  0.000000
N  7878  -1.000000  -1.000000  N  -1  -1.000000  -1.000000  0.000000  0.000000  0.000000  0.000000
N  7895  -1.000000  -1.000000  N  -1  -1.000000  -1.000000  0.000000  38.521923  0.000000  0.000000
N  7912  -1.000000  -1.000000  N  -1  -1.000000  -1.000000  0.000000  38.521923  0.000000  0.000000
N  7929  -1.000000  -1.000000  N  -1  -1.000000  -1.000000  0.000000  0.000000  0.000000  0.000000
N  7946  -1.000000  -1.000000  N  -1  -1.000000  -1.000000  0.000000  0.000000  0.000000  0.000000
N  7963  -1.000000  -1.000000  N  -1  -1.000000  -1.000000  0.000000  0.000000  0.000000  0.000000
N  7980  -1.000000  -1.000000  N  -1  -1.000000  -1.000000  0.000000  0.000000  40.800000  0.000000
N  7997  -1.000000  -1.000000  N  -1  -1.000000  -1.000000  0.000000  0.000000  0.000000  0.000000
N  8014  -1.000000  -1.000000  N  -1  -1.000000  -1.000000  0.000000  0.000000  0.000000  0.000000
N  8031  -1.000000  -1.000000  N  -1  -1.000000  -1.000000  0.000000  0.000000  0.000000  0.000000
N  8048  -1.000000  -1.000000  N  -1  -1.000000  -1.000000  0.000000  0.000000  0.000000  0.000000
N  8065  -1.000000  -1.000000  N  -1  -1.000000  -1.000000  0.000000  0.000000  0.000000  0.000000
N  8082  -1.000000  -1.000000  N  -1  -1.000000  -1.000000  0.000000  0.000000  0.000000  0.000000
N  8099  -1.000000  -1.000000  N  -1  -1.000000  -1.000000  0.000000  0.000000  0.000000  0.000000
N  8116  -1.000000  -1.000000  N  -1  -1.000000  -1.000000  0.000000  0.000000  0.000000  0.000000
N  8133  -1.000000  -1.000000  N  -1  -1.000000  -1.000000  0.000000  0.000000  0.000000  0.000000
N  8150  -1.000000  -1.000000  N  -1  -1.000000  -1.000000  0.000000  0.000000  0.000000  0.000000
N  8167  -1.000000  -1.000000  N  -1  -1.000000  -1.000000  0.000000  0.000000  40.800000  0.000000
N  8184  -1.000000  -1.000000  N  -1  -1.000000  -1.000000  0.000000  0.000000  0.000000  0.000000
N  8201  -1.000000  -1.000000  N  -1  -1.000000  -1.000000  0.000000  0.000000  0.000000  0.000000
N  8218  -1.000000  -1.000000  N  -1  -1.000000  -1.000000  0.000000  0.000000  0.000000  0.000000
N  8235  -1.000000  -1.000000  N  -1  -1.000000  -1.000000  0.000000  0.000000  40.800000  0.000000
N  8252  -1.000000  -1.000000  N  -1  -1.000000  -1.000000  0.000000  0.000000  0.000000  0.000000
N  8269  -1.000000  -1.000000  N  -1  -1.000000  -1.000000  0.000000  0.000000  81.600000  0.000000
N  8286  -1.000000  -1.000000  N  -1  -1.000000  -1.000000  0.000000  0.000000  0.000000  0.000000
N  8303  -1.000000  -1.000000  N  -1  -1.000000  -1.000000  0.000000  38.521923  0.000000  0.000000
N  8315  -1.000000  -1.000000  N  -1  -1.000000  -1.000000  0.000000  0.000000  0.000000  0.000000
N  8328  -1.000000  -1.000000  N  -1  -1.000000  -1.000000  0.000000  0.000000  0.000000  0.000000
N  8340  -1.000000  -1.000000  N  -1  -1.000000  -1.000000  0.000000  0.000000  0.000000  0.000000
N  8352  -1.000000  -1.000000  N  -1  -1.000000  -1.000000  0.000000  0.000000  0.000000  0.000000
N  8364  -1.000000  -1.000000  N  -1  -1.000000  -1.000000  0.000000  0.000000  0.000000  0.000000
N  8376  -1.000000  -1.000000  N  -1  -1.000000  -1.000000  0.000000  0.000000  0.000000  0.000000
N  8388  -1.000000  -1.000000  N  -1  -1.000000  -1.000000  0.000000  0.000000  40.800000  0.000000
N  8400  -1.000000  -1.000000  N  -1  -1.000000  -1.000000  0.000000  0.000000  0.000000  0.000000
N  8412  -1.000000  -1.000000  N  -1  -1.000000  -1.000000  0.000000  38.521923  0.000000  0.000000
N  8424  -1.000000  -1.000000  N  -1  -1.000000  -1.000000  0.000000  0.000000  0.000000  0.000000
N  8436  -1.000000  -1.000000  N  -1  -1.000000  -1.000000  0.000000  0.000000  0.000000  0.000000
N  8448  -1.000000  -1.000000  N  -1  -1.000000  -1.000000  0.000000  0.000000  0.000000  0.000000
N  8460  -1.000000  -1.000000  N  -1  -1.000000  -1.000000  0.000000  0.000000  0.000000  0.000000
N  8472  -1.000000  -1.000000  N  -1  -1.000000  -1.000000  0.000000  0.000000  0.000000  0.000000
N  8484  -1.000000  -1.000000  N  -1  -1.000000  -1.000000  0.000000  0.000000  0.000000  0.000000
N  8496  -1.000000  -1.000000  N  -1  -1.000000  -1.000000  0.000000  0.000000  0.000000  0.000000
N  8508  -1.000000  -1.000000  N  -1  -1.000000  -1.000000  0.000000  0.000000  0.000000  0.000000
N  8520  -1.000000  -1.000000  N  -1  -1.000000  -1.000000  0.000000  0.000000  0.000000  0.000000
N  8531  -1.000000  -1.000000  N  -1  -1.000000  -1.000000  0.000000  0.000000  40.800000  0.000000
N  8542  -1.000000  -1.000000  N  -1  -1.000000  -1.000000  0.000000  0.000000  0.000000  0.000000
N  8553  -1.000000  -1.000000  N  -1  -1.000000  -1.000000  0.000000  0.000000  0.000000  0.000000
N  8564  -1.000000  -1.000000  N  -1  -1.000000  -1.000000  0.000000  0.000000  0.000000  0.000000
N  8575  -1.000000  -1.000000  N  -1  -1.000000  -1.000000  0.000000  0.000000  0.000000  0.000000
N  8586  -1.000000  -1.000000  N  -1  -1.000000  -1.000000  0.000000  0.000000  0.000000  0.000000
N  8597  -1.000000  -1.000000  N  -1  -1.000000  -1.000000  0.000000  0.000000  0.000000  0.000000
N  8608  -1.000000  -1.000000  N  -1  -1.000000  -1.000000  0.000000  0.000000  0.000000  0.000000
N  8619  -1.000000  -1.000000  N  -1  -1.000000  -1.000000  0.000000  0.000000  0.000000  0.000000
N  8630  -1.000000  -1.000000  N  -1  -1.000000  -1.000000  0.000000  0.000000  0.000000  0.000000
N  8641  -1.000000  -1.000000  N  -1  -1.000000  -1.000000  0.000000  0.000000  0.000000  0.000000
N  8652  -1.000000  -1.000000  N  -1  -1.000000  -1.000000  0.000000  0.000000  0.000000  0.000000
N  8663  -1.000000  -1.000000  N  -1  -1.000000  -1.000000  0.000000  0.000000  0.000000  0.000000
N  8674  -1.000000  -1.000000  N  -1  -1.000000  -1.000000  0.000000  0.000000  0.000000  0.000000
N  8685  -1.000000  -1.000000  N  -1  -1.000000  -1.000000  0.000000  0.000000  0.000000  0.000000
N  8696  -1.000000  -1.000000  N  -1  -1.000000  -1.000000  0.000000  0.000000  0.000000  0.000000
N  8707  -1.000000  -1.000000  N  -1  -1.000000  -1.000000  0.000000  0.000000  0.000000  0.000000
N  8718  -1.000000  -1.000000  N  -1  -1.000000  -1.000000  0.000000  0.000000  40.800000  0.000000
N  8729  -1.000000  -1.000000  N  -1  -1.000000  -1.000000  0.000000  0.000000  0.000000  0.000000
N  8740  -1.000000  -1.000000  N  -1  -1.000000  -1.000000  0.000000  38.521923  0.000000  0.000000
N  8751  -1.000000  -1.000000  N  -1  -1.000000  -1.000000  0.000000  0.000000  0.000000  0.000000
N  8762  -1.000000  -1.000000  N  -1  -1.000000  -1.000000  0.000000  0.000000  0.000000  0.000000
N  8773  -1.000000  -1.000000  N  -1  -1.000000  -1.000000  0.000000  0.000000  0.000000  0.000000
N  8784  -1.000000  -1.000000  N  -1  -1.000000  -1.000000  0.000000  0.000000  0.000000  0.000000
N  8795  -1.000000  -1.000000  N  -1  -1.000000  -1.000000  0.000000  0.000000  0.000000  0.000000
N  8806  -1.000000  -1.000000  N  -1  -1.000000  -1.000000  0.000000  0.000000  0.000000  0.000000
N  8817  -1.000000  -1.000000  N  -1  -1.000000  -1.000000  0.000000  0.000000  0.000000  0.000000
N  8828  -1.000000  -1.000000  N  -1  -1.000000  -1.000000  0.000000  0.000000  0.000000  0.000000
N  8839  -1.000000  -1.000000  N  -1  -1.000000  -1.000000  0.000000  38.521923  0.000000  0.000000
N  8850  -1.000000  -1.000000  N  -1  -1.000000  -1.000000  0.000000  0.000000  0.000000  0.000000
N  8861  -1.000000  -1.000000  N  -1  -1.000000  -1.000000  0.000000  38.521923  0.000000  0.000000
N  8872  -1.000000  -1.000000  N  -1  -1.000000  -1.000000  0.000000  0.000000  0.000000  0.000000
N  8883  -1.000000  -1.000000  N  -1  -1.000000  -1.000000  0.000000  38.521923  0.000000  0.000000
N  8894  -1.000000  -1.000000  N  -1  -1.000000  -1.000000  0.000000  0.000000  0.000000  0.000000
N  8905  -1.000000  -1.000000  N  -1  -1.000000  -1.000000  0.000000  38.521923  0.000000  0.000000
N  8916  -1.000000  -1.000000  N  -1  -1.000000  -1.000000  0.000000  0.000000  0.000000  0.000000
N  8927  -1.000000  -1.000000  N  -1  -1.000000  -1.000000  0.000000  38.521923  0.000000  0.000000
N  8938  -1.000000  -1.000000  N  -1  -1.000000  -1.000000  0.000000  0.000000  0.000000  0.000000
N  8949  -1.000000  -1.000000  N  -1  -1.000000  -1.000000  0.000000  0.000000  0.000000  0.000000
N  8960  -1.000000  -1.000000  N  -1  -1.000000  -1.000000  0.000000  0.000000  0.000000  0.000000
N  8971  -1.000000  -1.000000  N  -1  -1.000000  -1.000000  0.000000  0.000000  0.000000  0.000000
N  8982  -1.000000  -1.000000  N  -1  -1.000000  -1.000000  0.000000  38.521923  0.000000  0.000000
N  8993  -1.000000  -1.000000  N  -1  -1.000000  -1.000000  0.000000  0.000000  0.000000  0.000000
N  9004  -1.000000  -1.000000  N  -1  -1.000000  -1.000000  0.000000  0.000000  0.000000  0.000000
N  9015  -1.000000  -1.000000  N  -1  -1.000000  -1.000000  0.000000  0.000000  0.000000  0.000000
N  9026  -1.000000  -1.000000  N  -1  -1.000000  -1.000000  0.000000  0.000000  0.000000  0.000000
N  9037  -1.000000  -1.000000  N  -1  -1.000000  -1.000000  0.000000  0.000000  0.000000  0.000000
N  9048  -1.000000  -1.000000  N  -1  -1.000000  -1.000000  0.000000  0.000000  0.000000  0.000000
N  9059  -1.000000  -1.000000  N  -1  -1.000000  -1.000000  0.000000  0.000000  0.000000  0.000000
N  9070  -1.000000  -1.000000  N  -1  -1.000000  -1.000000  0.000000  0.000000  0.000000  0.000000
N  9081  -1.000000  -1.000000  N  -1  -1.000000  -1.000000  0.000000  0.000000  0.000000  0.000000
N  9092  -1.000000  -1.000000  N  -1  -1.000000  -1.000000  0.000000  0.000000  0.000000  0.000000
N  9103  -1.000000  -1.000000  N  -1  -1.000000  -1.000000  0.000000  0.000000  0.000000  0.000000
N  9114  -1.000000  -1.000000  N  -1  -1.000000  -1.000000  0.000000  0.000000  0.000000  0.000000
N  9125  -1.000000  -1.000000  N  -1  -1.000000  -1.000000  0.000000  0.000000  0.000000  0.000000
N  9136  -1.000000  -1.000000  N  -1  -1.000000  -1.000000  0.000000  0.000000  0.000000  0.000000
N  9147  -1.000000  -1.000000  N  -1  -1.000000  -1.000000  0.000000  0.000000  0.000000  0.000000
N  9158  -1.000000  -1.000000  N  -1  -1.000000  -1.000000  0.000000  0.000000  0.000000  0.000000
N  9169  -1.000000  -1.000000  N  -1  -1.000000  -1.000000  0.000000  0.000000  0.000000  0.000000
N  9180  -1.000000  -1.000000  N  -1  -1.000000  -1.000000  0.000000  38.521923  0.000000  0.000000
N  9191  -1.000000  -1.000000  N  -1  -1.000000  -1.000000  0.000000  0.000000  0.000000  0.000000
N  9202  -1.000000  -1.000000  N  -1  -1.000000  -1.000000  0.000000  0.000000  0.000000  0.000000
N  9213  -1.000000  -1.000000  N  -1  -1.000000  -1.000000  0.000000  0.000000  0.000000  0.000000
N  9224  -1.000000  -1.000000  N  -1  -1.000000  -1.000000  0.000000  0.000000  40.800000  0.000000
N  9235  -1.000000  -1.000000  N  -1  -1.000000  -1.000000  0.000000  0.000000  0.000000  0.000000
N  9246  -1.000000  -1.000000  N  -1  -1.000000  -1.000000  0.000000  0.000000  0.000000  0.000000
N  9257  -1.000000  -1.000000  N  -1  -1.000000  -1.000000  0.000000  0.000000  0.000000  0.000000
N  9268  -1.000000  -1.000000  N  -1  -1.000000  -1.000000  0.000000  0.000000  0.000000  0.000000
N  9279  -1.000000  -1.000000  N  -1  -1.000000  -1.000000  0.000000  0.000000  0.000000  0.000000
N  9290  -1.000000  -1.000000  N  -1  -1.000000  -1.000000  0.000000  0.000000  0.000000  0.000000
N  9301  -1.000000  -1.000000  N  -1  -1.000000  -1.000000  0.000000  0.000000  40.800000  0.000000
N  9312  -1.000000  -1.000000  N  -1  -1.000000  -1.000000  0.000000  0.000000  0.000000  0.000000
N  9323  -1.000000  -1.000000  N  -1  -1.000000  -1.000000  0.000000  0.000000  0.000000  0.000000
N  9334  -1.000000  -1.000000  N  -1  -1.000000  -1.000000  0.000000  0.000000  0.000000  0.000000
N  9345  -1.000000  -1.000000  N  -1  -1.000000  -1.000000  0.000000  0.000000  0.000000  0.000000
N  9356  -1.000000  -1.000000  N  -1  -1.000000  -1.000000  0.000000  0.000000  0.000000  0.000000
N  9367  -1.000000  -1.000000  N  -1  -1.000000  -1.000000  0.000000  0.000000  40.800000  0.000000
N  9378  -1.000000  -1.000000  N  -1  -1.000000  -1.000000  0.000000  0.000000  0.000000  0.000000
N  9389  -1.000000  -1.000000  N  -1  -1.000000  -1.000000  0.000000  0.000000  0.000000  0.000000
N  9400  -1.000000  -1.000000  N  -1  -1.000000  -1.000000  0.000000  0.000000  0.000000  0.000000
N  9411  -1.000000  -1.000000  N  -1  -1.000000  -1.000000  35.687211  0.000000  0.000000  0.000000
N  9422  -1.000000  -1.000000  N  -1  -1.000000  -1.000000  35.687211  38.521923  0.000000  0.000000
N  9433  -1.000000  -1.000000  N  -1  -1.000000  -1.000000  0.000000  0.000000  0.000000  0.000000
N  9444  -1.000000  -1.000000  N  -1  -1.000000  -1.000000  0.000000  0.000000  0.000000  0.000000
N  9455  -1.000000  -1.000000  N  -1  -1.000000  -1.000000  0.000000  0.000000  0.000000  0.000000
N  9466  -1.000000  -1.000000  N  -1  -1.000000  -1.000000  0.000000  0.000000  0.000000  0.000000
N  9477  -1.000000  -1.000000  N  -1  -1.000000  -1.000000  0.000000  38.521923  0.000000  0.000000
N  9488  -1.000000  -1.000000  N  -1  -1.000000  -1.000000  71.374421  0.000000  0.000000  0.000000
N  9499  -1.000000  -1.000000  N  -1  -1.000000  -1.000000  0.000000  0.000000  0.000000  0.000000
N  9510  -1.000000  -1.000000  N  -1  -1.000000  -1.000000  71.374421  77.043847  0.000000  0.000000
N  9521  -1.000000  -1.000000  N  -1  -1.000000  -1.000000  35.687211  0.000000  0.000000  0.000000
N  9532  -1.000000  -1.000000  N  -1  -1.000000  -1.000000  35.687211  0.000000  0.000000  0.000000
N  9543  -1.000000  -1.000000  N  -1  -1.000000  -1.000000  71.374421  38.521923  0.000000  0.000000
N  9554  -1.000000  -1.000000  N  -1  -1.000000  -1.000000  107.061632  0.000000  0.000000  0.000000
N  9562  -1.000000  -1.000000  N  -1  -1.000000  -1.000000  249.810475  154.087694  0.000000  0.000000
N  9574  -1.000000  -1.000000  N  -1  -1.000000  -1.000000  178.436054  0.000000  0.000000  0.000000
N  9585  -1.000000  -1.000000  N  -1  -1.000000  -1.000000  107.061632  0.000000  0.000000  0.000000
N  9597  -1.000000  -1.000000  N  -1  -1.000000  -1.000000  214.123264  0.000000  0.000000  0.000000
N  9608  -1.000000  -1.000000  N  -1  -1.000000  -1.000000  35.687211  0.000000  0.000000  0.000000
N  9620  -1.000000  -1.000000  N  -1  -1.000000  -1.000000  214.123264  0.000000  0.000000  0.000000
N  9632  -1.000000  -1.000000  N  -1  -1.000000  -1.000000  142.748843  0.000000  0.000000  0.000000
N  9644  -1.000000  -1.000000  N  -1  -1.000000  -1.000000  0.000000  0.000000  0.000000  0.000000
N  9656  -1.000000  -1.000000  N  -1  -1.000000  -1.000000  0.000000  0.000000  0.000000  35.523348
