# Supplementary material for: SNP-PHAGE – High throughput SNP discovery pipeline
Source: BMC Bioinformatics. 2006 Oct 23;7:468. doi: 10.1186/1471-2105-7-468 (PMC1626092; doi:10.1186/1471-2105-7-468)
Supplement: Additional file 2 — Test dataset. This compressed file contains test data for recreating the demo website. It contains the database table entries and chromatogram files to test for proper installation of all functionalities provided. [file 1471-2105-7-468-S2.gz › test_data/AfterAnalysisStore/poly_dir/B12_015493Peking_.g_96.ab1.poly]

B12_015493Peking_.g_96.ab1 44631.800000 48978.360000 45632.533333 44631.800000 49250.133333
G  7  4896.000000  1.000000  N  -1  -1.000000  -1.000000  334.613020  0.000000  1142.400000  0.000000
A  18  240586.761464  49.139453  G  22  233784.000000  9.523400  20894.724145  13607.688675  16972.800000  480.662795
T  27  315499.663531  2.570443  C  33  228736.866521  4.077426  10484.541297  33320.879893  12158.400000  49249.449411
A  37  350525.728185  1.874528  T  37  236375.172736  2.593229  39930.487067  21828.169223  0.000000  49545.241900
A  51  253264.877004  1.111410  T  54  272794.622938  2.342039  42570.212004  0.000000  0.000000  51319.996834
G  61  158956.800000  0.682351  N  -1  -1.000000  -1.000000  0.000000  0.000000  30722.400000  5952.823840
G  73  328358.400000  1.488333  N  -1  -1.000000  -1.000000  111.537673  1276.967852  54835.200000  1996.599300
A  85  289700.516973  1.227479  G  90  160833.600000  0.828275  46362.492898  0.000000  8404.800000  0.000000
A  95  210731.844225  0.868197  N  -1  -1.000000  -1.000000  39744.590945  0.000000  23949.600000  0.000000
G  104  405878.400000  1.697036  N  -1  -1.000000  -1.000000  0.000000  0.000000  58915.200000  2477.262095
A  116  378819.117997  1.480688  N  -1  -1.000000  -1.000000  47738.124203  0.000000  2611.200000  443.688733
A  127  212293.371652  0.723977  G  134  145860.000000  0.475889  43797.126411  10774.416253  367.200000  0.000000
C  134  476468.629843  1.640716  A  136  32048.491482  0.104563  22790.864592  58540.994973  28519.200000  4880.576068
C  148  472358.389569  1.541138  A  153  227350.957558  0.713408  8923.013870  59498.720862  0.000000  5028.472312
T  162  247578.313255  0.776879  N  -1  -1.000000  -1.000000  0.000000  39.905245  0.000000  46513.368888
G  175  275196.000000  0.865085  N  -1  -1.000000  -1.000000  0.000000  0.000000  51897.600000  0.000000
C  183  269839.269263  0.818344  N  -1  -1.000000  -1.000000  0.000000  51557.577032  938.400000  0.000000
G  200  153000.000000  0.472388  N  -1  -1.000000  -1.000000  0.000000  1117.346871  29580.000000  0.000000
T  209  141869.472515  0.457324  N  -1  -1.000000  -1.000000  0.000000  478.862945  0.000000  26954.090556
G  222  193188.000000  0.636890  N  -1  -1.000000  -1.000000  0.000000  518.768190  43207.200000  0.000000
G  232  180540.000000  0.640074  N  -1  -1.000000  -1.000000  0.000000  0.000000  38352.000000  0.000000
A  248  250736.689741  0.956159  N  -1  -1.000000  -1.000000  42942.004248  0.000000  1468.800000  0.000000
G  254  212486.400000  0.798588  N  -1  -1.000000  -1.000000  7249.948769  0.000000  40392.000000  0.000000
A  270  295797.909784  1.234141  N  -1  -1.000000  -1.000000  54802.176850  14964.467018  0.000000  6951.123490
C  275  350807.012140  1.580047  N  -1  -1.000000  -1.000000  22567.789246  61055.025432  0.000000  20890.344532
T  286  798306.953627  3.435853  C  287  313176.365746  1.100187  0.000000  55188.954361  0.000000  54425.817968
G  299  185558.400000  0.651866  N  -1  -1.000000  -1.000000  37.179224  0.000000  35414.400000  15529.105670
A  312  217721.538423  0.788192  N  -1  -1.000000  -1.000000  41826.627515  0.000000  0.000000  0.000000
A  322  173850.053563  0.614960  N  -1  -1.000000  -1.000000  36918.969886  0.000000  3631.200000  517.636856
G  327  150470.400000  0.526306  N  -1  -1.000000  -1.000000  13793.492274  0.000000  29212.800000  36.974061
C  338  177777.868170  0.631252  G  350  28560.000000  0.101691  0.000000  38668.182774  1264.800000  0.000000
C  351  302122.612776  1.073827  N  -1  -1.000000  -1.000000  557.688367  59538.626108  5100.000000  0.000000
G  363  223869.600000  0.781422  C  369  107105.678601  0.368921  0.000000  399.052454  39412.800000  0.000000
G  383  132477.600000  0.460586  N  -1  -1.000000  -1.000000  185.896122  0.000000  25704.000000  0.000000
A  396  273527.554334  1.008225  N  -1  -1.000000  -1.000000  50972.716731  0.000000  0.000000  0.000000
A  407  216531.803240  0.821540  N  -1  -1.000000  -1.000000  42124.061310  16401.055851  0.000000  1183.169956
C  412  467609.665369  2.276683  N  -1  -1.000000  -1.000000  9740.956808  63848.392609  0.000000  628.559039
A  423  260552.004998  1.115396  N  -1  -1.000000  -1.000000  45618.908409  31844.385814  0.000000  0.000000
G  431  216811.200000  0.911435  N  -1  -1.000000  -1.000000  0.000000  10934.037234  46226.400000  1478.962445
C  443  136755.275919  0.574894  N  -1  -1.000000  -1.000000  0.000000  26536.988178  0.000000  73.948122
A  455  151654.056562  0.647625  N  -1  -1.000000  -1.000000  29334.408097  478.862945  0.000000  0.000000
T  462  267433.384076  1.141474  N  -1  -1.000000  -1.000000  966.659836  79.810491  0.000000  51024.204345
T  475  175737.712500  0.722447  N  -1  -1.000000  -1.000000  0.000000  0.000000  0.000000  39784.089764
C  487  185280.054302  0.803418  N  -1  -1.000000  -1.000000  0.000000  36393.583787  0.000000  0.000000
T  497  224247.680689  0.988939  N  -1  -1.000000  -1.000000  0.000000  0.000000  612.000000  50173.800939
G  510  263894.400000  1.118515  N  -1  -1.000000  -1.000000  0.000000  0.000000  49735.200000  0.000000
A  522  216383.086343  0.920898  N  -1  -1.000000  -1.000000  41603.552168  0.000000  0.000000  0.000000
G  530  293352.000000  1.248547  N  -1  -1.000000  -1.000000  37.179224  0.000000  65280.000000  665.533100
G  542  365323.200000  1.679423  N  -1  -1.000000  -1.000000  892.301387  0.000000  65280.000000  0.000000
G  554  331989.600000  1.456056  N  -1  -1.000000  -1.000000  0.000000  0.000000  65280.000000  0.000000
C  564  274747.614445  1.109959  N  -1  -1.000000  -1.000000  0.000000  53832.176018  0.000000  147.896244
T  576  284071.711580  1.093261  N  -1  -1.000000  -1.000000  0.000000  0.000000  652.800000  54462.792029
C  587  186038.253964  0.711420  N  -1  -1.000000  -1.000000  0.000000  36672.920505  0.000000  0.000000
A  596  250030.284477  0.952377  N  -1  -1.000000  -1.000000  48927.859386  0.000000  0.000000  0.000000
G  606  127948.800000  0.475632  N  -1  -1.000000  -1.000000  0.000000  0.000000  24969.600000  739.481222
A  620  226830.448415  0.874517  N  -1  -1.000000  -1.000000  48295.812570  0.000000  0.000000  0.000000
C  627  348173.265945  1.361799  N  -1  -1.000000  -1.000000  3457.667875  63848.392609  0.000000  258.818428
A  638  136968.262901  0.509459  N  -1  -1.000000  -1.000000  30486.964055  0.000000  0.000000  0.000000
A  647  93766.004082  0.370306  N  -1  -1.000000  -1.000000  25170.334958  279.336718  0.000000  295.792489
T  658  199031.371005  0.880450  N  -1  -1.000000  -1.000000  743.584489  0.000000  163.200000  39155.530725
G  670  365160.000000  1.716295  N  -1  -1.000000  -1.000000  371.792245  0.000000  65280.000000  0.000000
G  682  252592.800000  1.138822  N  -1  -1.000000  -1.000000  0.000000  0.000000  49612.800000  0.000000
A  695  177121.825316  0.810055  N  -1  -1.000000  -1.000000  39818.949394  0.000000  0.000000  0.000000
A  705  163365.512266  0.750201  N  -1  -1.000000  -1.000000  36621.536091  0.000000  0.000000  369.740611
C  713  332570.315001  1.590516  N  -1  -1.000000  -1.000000  0.000000  63848.392609  0.000000  591.584978
T  726  232086.181646  1.011013  N  -1  -1.000000  -1.000000  483.329918  39.905245  489.600000  45810.861727
G  738  366057.600000  1.590977  N  -1  -1.000000  -1.000000  260.254571  0.000000  65280.000000  0.000000
G  749  264669.600000  1.141447  N  -1  -1.000000  -1.000000  0.000000  0.000000  51448.800000  0.000000
C  759  142142.484045  0.581022  N  -1  -1.000000  -1.000000  0.000000  32203.533022  0.000000  0.000000
C  772  333966.998589  1.338654  N  -1  -1.000000  -1.000000  0.000000  63848.392609  0.000000  554.610917
G  785  236558.400000  0.899553  T  788  59713.108708  0.238744  0.000000  0.000000  46185.600000  5361.238862
A  795  147452.804198  0.589544  N  -1  -1.000000  -1.000000  33126.688992  239.431472  0.000000  2551.210217
T  804  210863.070563  0.880066  N  -1  -1.000000  -1.000000  0.000000  0.000000  0.000000  37084.983303
C  815  219798.091556  0.904618  N  -1  -1.000000  -1.000000  37.179224  42259.654858  0.000000  0.000000
G  829  200491.200000  0.806427  N  -1  -1.000000  -1.000000  0.000000  0.000000  45043.200000  0.000000
A  838  182958.963555  0.777197  N  -1  -1.000000  -1.000000  39335.619476  0.000000  0.000000  0.000000
T  847  163277.453903  0.708375  N  -1  -1.000000  -1.000000  0.000000  0.000000  0.000000  34792.591513
T  860  144309.760549  0.686477  N  -1  -1.000000  -1.000000  520.509142  0.000000  734.400000  28654.897367
G  872  371606.400000  1.875077  N  -1  -1.000000  -1.000000  0.000000  0.000000  65280.000000  0.000000
C  880  205551.918955  0.929559  N  -1  -1.000000  -1.000000  0.000000  40144.676853  0.000000  0.000000
G  895  197431.200000  0.947881  N  -1  -1.000000  -1.000000  0.000000  0.000000  38107.200000  0.000000
C  903  336201.692331  1.645031  N  -1  -1.000000  -1.000000  0.000000  63848.392609  0.000000  0.000000
T  917  268912.346521  1.204540  N  -1  -1.000000  -1.000000  0.000000  239.431472  1672.800000  59158.497791
T  928  158655.696263  0.692657  N  -1  -1.000000  -1.000000  0.000000  0.000000  244.800000  31575.848196
C  938  133682.572025  0.599636  N  -1  -1.000000  -1.000000  0.000000  26417.272442  0.000000  0.000000
T  949  271796.323288  1.256810  N  -1  -1.000000  -1.000000  0.000000  0.000000  163.200000  52318.296484
T  961  193818.028387  0.860868  N  -1  -1.000000  -1.000000  1858.961223  0.000000  489.600000  43962.158671
G  973  288986.400000  1.266392  N  -1  -1.000000  -1.000000  148.716898  0.000000  64831.200000  0.000000
A  983  199466.539214  0.821986  N  -1  -1.000000  -1.000000  44689.427798  1915.451778  0.000000  0.000000
A  993  206307.516515  0.915091  N  -1  -1.000000  -1.000000  40599.713108  399.052454  0.000000  147.896244
C  1001  404679.093404  1.794380  N  -1  -1.000000  -1.000000  0.000000  63848.392609  0.000000  887.377467
T  1015  296938.684849  1.205839  N  -1  -1.000000  -1.000000  0.000000  0.000000  244.800000  58677.834996
C  1025  162334.538208  0.669906  N  -1  -1.000000  -1.000000  0.000000  36912.351977  0.000000  0.000000
C  1036  286798.998550  1.237982  N  -1  -1.000000  -1.000000  0.000000  56106.775005  0.000000  0.000000
A  1045  215825.397976  0.882791  N  -1  -1.000000  -1.000000  48481.708693  359.147208  0.000000  0.000000
T  1055  338756.347975  1.340573  N  -1  -1.000000  -1.000000  0.000000  39.905245  0.000000  59158.497791
C  1067  146731.587264  0.565677  N  -1  -1.000000  -1.000000  0.000000  33480.500874  0.000000  0.000000
C  1079  360863.133976  1.416914  N  -1  -1.000000  -1.000000  0.000000  63848.392609  0.000000  0.000000
T  1090  276861.769661  1.057248  N  -1  -1.000000  -1.000000  0.000000  79.810491  326.400000  59158.497791
T  1102  236781.887408  0.878239  N  -1  -1.000000  -1.000000  223.075347  0.000000  408.000000  52096.452117
G  1114  296248.800000  1.086525  N  -1  -1.000000  -1.000000  0.000000  0.000000  57446.400000  0.000000
A  1125  223744.572785  0.854593  N  -1  -1.000000  -1.000000  43536.871840  0.000000  0.000000  0.000000
G  1135  168259.200000  0.661150  N  -1  -1.000000  -1.000000  0.000000  0.000000  32354.400000  36.974061
A  1147  342532.194927  1.342804  N  -1  -1.000000  -1.000000  59486.759132  0.000000  0.000000  0.000000
T  1156  195999.497993  0.751934  N  -1  -1.000000  -1.000000  0.000000  0.000000  0.000000  41521.870637
C  1167  180411.614365  0.697437  N  -1  -1.000000  -1.000000  0.000000  38428.751301  0.000000  0.000000
G  1182  183436.800000  0.755371  N  -1  -1.000000  -1.000000  0.000000  1715.925551  41248.800000  0.000000
C  1188  140546.274230  0.570135  N  -1  -1.000000  -1.000000  0.000000  26497.082933  2856.000000  36.974061
T  1203  294609.318999  1.312395  N  -1  -1.000000  -1.000000  37.179224  0.000000  244.800000  56163.598840
G  1216  234477.600000  1.036333  N  -1  -1.000000  -1.000000  0.000000  0.000000  46063.200000  0.000000
A  1226  188684.564122  0.834789  N  -1  -1.000000  -1.000000  42235.598984  0.000000  0.000000  0.000000
A  1237  210657.485776  0.978573  N  -1  -1.000000  -1.000000  41417.656046  0.000000  0.000000  73.948122
G  1248  128764.800000  0.601813  N  -1  -1.000000  -1.000000  0.000000  0.000000  25214.400000  0.000000
A  1259  343089.883294  1.633668  N  -1  -1.000000  -1.000000  59486.759132  0.000000  0.000000  0.000000
G  1270  241944.000000  1.151743  N  -1  -1.000000  -1.000000  334.613020  0.000000  47001.600000  813.429345
G  1282  372422.400000  1.734923  N  -1  -1.000000  -1.000000  0.000000  199.526227  65280.000000  0.000000
T  1293  120091.750515  0.513513  N  -1  -1.000000  -1.000000  0.000000  39.905245  0.000000  22628.125405
C  1304  177338.910471  0.779413  N  -1  -1.000000  -1.000000  0.000000  34757.468726  0.000000  0.000000
G  1319  132314.400000  0.572274  N  -1  -1.000000  -1.000000  0.000000  0.000000  26152.800000  0.000000
A  1327  223930.468907  1.041641  N  -1  -1.000000  -1.000000  43127.900371  0.000000  0.000000  0.000000
G  1339  320320.800000  1.497359  N  -1  -1.000000  -1.000000  1115.376734  0.000000  62791.200000  295.792489
G  1351  313670.400000  1.381276  N  -1  -1.000000  -1.000000  632.046816  0.000000  65280.000000  0.000000
G  1362  256305.600000  1.079687  N  -1  -1.000000  -1.000000  0.000000  0.000000  55855.200000  0.000000
A  1374  271036.546295  1.083527  N  -1  -1.000000  -1.000000  53277.828648  239.431472  0.000000  0.000000
T  1385  217703.271870  0.896129  N  -1  -1.000000  -1.000000  0.000000  279.336718  0.000000  42150.429676
T  1397  152074.313384  0.632290  N  -1  -1.000000  -1.000000  0.000000  0.000000  0.000000  33424.551252
A  1405  204337.017618  0.935272  N  -1  -1.000000  -1.000000  46176.596776  119.715736  0.000000  369.740611
T  1418  320934.850515  1.414413  N  -1  -1.000000  -1.000000  0.000000  79.810491  0.000000  59158.497791
C  1428  151240.879992  0.626872  N  -1  -1.000000  -1.000000  0.000000  29210.639619  0.000000  0.000000
C  1441  321476.656785  1.322104  N  -1  -1.000000  -1.000000  0.000000  62571.424757  0.000000  0.000000
G  1456  202612.800000  0.801126  N  -1  -1.000000  -1.000000  0.000000  319.241963  39576.000000  0.000000
T  1465  91658.697515  0.380107  N  -1  -1.000000  -1.000000  0.000000  0.000000  0.000000  19522.304271
T  1478  149486.129105  0.682778  N  -1  -1.000000  -1.000000  185.896122  0.000000  122.400000  28359.104878
G  1490  250389.600000  1.202316  N  -1  -1.000000  -1.000000  0.000000  0.000000  47083.200000  0.000000
A  1500  206530.591861  1.001645  N  -1  -1.000000  -1.000000  39409.977925  0.000000  0.000000  0.000000
G  1512  193024.800000  0.941244  N  -1  -1.000000  -1.000000  0.000000  0.000000  37046.400000  406.714672
A  1523  341453.997418  1.632430  N  -1  -1.000000  -1.000000  59486.759132  0.000000  0.000000  0.000000
T  1534  203320.362095  0.912238  N  -1  -1.000000  -1.000000  0.000000  0.000000  0.000000  38600.919809
T  1547  148450.855394  0.703160  N  -1  -1.000000  -1.000000  0.000000  0.000000  0.000000  33313.629068
C  1556  130051.194695  0.616823  N  -1  -1.000000  -1.000000  0.000000  29290.450109  0.000000  0.000000
C  1567  259064.853010  1.351422  N  -1  -1.000000  -1.000000  0.000000  55308.670097  0.000000  0.000000
C  1579  205711.539936  1.042405  N  -1  -1.000000  -1.000000  0.000000  40623.539797  0.000000  0.000000
G  1593  183967.200000  0.881287  N  -1  -1.000000  -1.000000  0.000000  0.000000  30681.600000  0.000000
A  1603  240772.657587  1.134668  N  -1  -1.000000  -1.000000  46585.568245  0.000000  0.000000  0.000000
G  1614  159813.600000  0.756569  N  -1  -1.000000  -1.000000  0.000000  0.000000  30314.400000  517.636856
A  1626  321749.008455  1.557631  N  -1  -1.000000  -1.000000  59486.759132  0.000000  0.000000  0.000000
T  1637  210086.615280  0.957396  N  -1  -1.000000  -1.000000  0.000000  0.000000  0.000000  40338.700681
T  1649  157509.500368  0.763502  N  -1  -1.000000  -1.000000  0.000000  0.000000  0.000000  33498.499374
C  1658  126699.154083  0.628101  N  -1  -1.000000  -1.000000  0.000000  27215.377349  0.000000  0.000000
C  1670  339633.543433  1.702061  N  -1  -1.000000  -1.000000  74.358449  63848.392609  0.000000  0.000000
A  1679  276799.326086  1.255321  N  -1  -1.000000  -1.000000  46288.134450  0.000000  0.000000  0.000000
G  1693  137455.200000  0.618404  N  -1  -1.000000  -1.000000  520.509142  0.000000  26316.000000  73.948122
A  1705  334650.199342  1.553272  N  -1  -1.000000  -1.000000  59486.759132  0.000000  0.000000  0.000000
T  1716  219921.715538  0.954037  N  -1  -1.000000  -1.000000  0.000000  0.000000  0.000000  38453.023564
C  1726  130729.583866  0.572292  N  -1  -1.000000  -1.000000  0.000000  29569.786827  0.000000  0.000000
C  1738  332011.641566  1.472183  N  -1  -1.000000  -1.000000  0.000000  63848.392609  0.000000  443.688733
T  1751  323449.086672  1.427718  N  -1  -1.000000  -1.000000  0.000000  0.000000  775.200000  59158.497791
C  1762  147489.786926  0.620002  N  -1  -1.000000  -1.000000  0.000000  25419.641307  0.000000  0.000000
T  1776  331213.639507  1.398211  N  -1  -1.000000  -1.000000  0.000000  0.000000  612.000000  57494.665041
C  1786  129931.478959  0.504911  N  -1  -1.000000  -1.000000  0.000000  29170.734373  0.000000  0.000000
C  1798  298331.614465  1.262164  N  -1  -1.000000  -1.000000  0.000000  51876.818995  0.000000  258.818428
T  1811  318346.666237  1.334684  N  -1  -1.000000  -1.000000  0.000000  0.000000  775.200000  59158.497791
C  1821  158862.781860  0.619089  N  -1  -1.000000  -1.000000  111.537673  30407.796980  0.000000  0.000000
A  1832  243635.457870  1.019272  N  -1  -1.000000  -1.000000  46734.285143  0.000000  0.000000  0.000000
A  1843  198908.850848  0.823980  N  -1  -1.000000  -1.000000  38517.676538  0.000000  0.000000  73.948122
G  1854  250552.800000  1.009406  N  -1  -1.000000  -1.000000  0.000000  0.000000  47205.600000  110.922183
C  1864  285083.072998  1.187489  N  -1  -1.000000  -1.000000  0.000000  54590.375681  0.000000  0.000000
C  1878  232966.822531  0.986163  N  -1  -1.000000  -1.000000  0.000000  51836.913749  163.200000  0.000000
C  1889  256630.633042  1.048399  N  -1  -1.000000  -1.000000  0.000000  48963.736082  163.200000  0.000000
T  1903  312208.972091  1.315533  N  -1  -1.000000  -1.000000  74.358449  0.000000  1509.600000  59158.497791
G  1915  327175.200000  1.280265  N  -1  -1.000000  -1.000000  0.000000  0.000000  61444.800000  0.000000
G  1927  213261.600000  0.825197  N  -1  -1.000000  -1.000000  0.000000  0.000000  40636.800000  0.000000
C  1936  180052.467157  0.726227  N  -1  -1.000000  -1.000000  0.000000  33879.553328  0.000000  0.000000
A  1949  170132.131117  0.680399  N  -1  -1.000000  -1.000000  32085.670707  0.000000  367.200000  0.000000
G  1962  174012.000000  0.716992  N  -1  -1.000000  -1.000000  0.000000  0.000000  30069.600000  36.974061
A  1974  315800.332542  1.314698  N  -1  -1.000000  -1.000000  59486.759132  0.000000  0.000000  0.000000
T  1985  186534.138347  0.756018  N  -1  -1.000000  -1.000000  0.000000  0.000000  40.800000  35975.761469
T  1998  154440.653295  0.651986  N  -1  -1.000000  -1.000000  0.000000  0.000000  285.600000  29801.093262
C  2007  170794.450228  0.745746  N  -1  -1.000000  -1.000000  0.000000  32961.732684  0.000000  0.000000
C  2019  341389.374230  1.548664  N  -1  -1.000000  -1.000000  0.000000  57862.605802  0.000000  73.948122
T  2033  302336.897772  1.353590  N  -1  -1.000000  -1.000000  0.000000  0.000000  612.000000  57309.794735
C  2043  160858.044129  0.728275  N  -1  -1.000000  -1.000000  0.000000  30248.175998  0.000000  0.000000
A  2055  273787.808905  1.269681  N  -1  -1.000000  -1.000000  51604.763547  359.147208  0.000000  36.974061
T  2066  344820.093999  1.532475  N  -1  -1.000000  -1.000000  0.000000  79.810491  122.400000  56718.209757
C  2077  145374.808921  0.599540  N  -1  -1.000000  -1.000000  0.000000  27933.671766  0.000000  0.000000
C  2090  331093.820922  1.381782  N  -1  -1.000000  -1.000000  0.000000  63848.392609  0.000000  0.000000
C  2101  207626.991715  0.861012  N  -1  -1.000000  -1.000000  0.000000  39027.329982  0.000000  0.000000
A  2113  251480.274230  1.033825  N  -1  -1.000000  -1.000000  48332.991795  478.862945  0.000000  36.974061
T  2124  377283.319661  1.491496  N  -1  -1.000000  -1.000000  0.000000  0.000000  204.000000  59158.497791
A  2136  223893.289683  0.818308  N  -1  -1.000000  -1.000000  42161.240535  0.000000  0.000000  0.000000
C  2145  376625.705901  1.438296  N  -1  -1.000000  -1.000000  0.000000  63848.392609  0.000000  369.740611
A  2158  211475.428714  0.785324  N  -1  -1.000000  -1.000000  39670.232496  0.000000  0.000000  0.000000
A  2170  212813.880795  0.775713  N  -1  -1.000000  -1.000000  41566.372943  0.000000  0.000000  0.000000
C  2179  262776.040831  0.979598  N  -1  -1.000000  -1.000000  0.000000  48764.209855  0.000000  73.948122
C  2193  373393.381025  1.435883  N  -1  -1.000000  -1.000000  0.000000  61693.509358  40.800000  0.000000
G  2209  192086.400000  0.679120  N  -1  -1.000000  -1.000000  0.000000  0.000000  36679.200000  0.000000
A  2220  244899.551502  0.910592  N  -1  -1.000000  -1.000000  46548.389021  0.000000  0.000000  0.000000
T  2231  194816.328038  0.714469  N  -1  -1.000000  -1.000000  0.000000  0.000000  81.600000  36863.138936
T  2244  210308.459647  0.787653  N  -1  -1.000000  -1.000000  0.000000  0.000000  775.200000  35236.280247
A  2254  219245.886626  0.875901  N  -1  -1.000000  -1.000000  42942.004248  39.905245  122.400000  0.000000
T  2266  332951.420379  1.332637  N  -1  -1.000000  -1.000000  0.000000  0.000000  1428.000000  59158.497791
G  2279  290822.400000  1.184725  N  -1  -1.000000  -1.000000  0.000000  0.000000  48184.800000  0.000000
G  2292  365364.000000  1.441782  N  -1  -1.000000  -1.000000  0.000000  0.000000  61771.200000  0.000000
C  2301  152198.605881  0.566497  N  -1  -1.000000  -1.000000  0.000000  29011.113392  0.000000  0.000000
C  2315  399810.653467  1.552008  N  -1  -1.000000  -1.000000  0.000000  63848.392609  0.000000  0.000000
A  2327  251554.632679  0.966587  N  -1  -1.000000  -1.000000  43239.438044  0.000000  0.000000  0.000000
C  2336  322873.340374  1.212910  N  -1  -1.000000  -1.000000  0.000000  61414.172641  0.000000  295.792489
C  2350  355835.073058  1.298694  N  -1  -1.000000  -1.000000  0.000000  57822.700556  0.000000  0.000000
G  2365  244800.000000  0.843857  N  -1  -1.000000  -1.000000  148.716898  0.000000  40922.400000  0.000000
C  2374  158144.487443  0.538739  N  -1  -1.000000  -1.000000  0.000000  26536.988178  40.800000  0.000000
A  2387  217015.133158  0.755005  N  -1  -1.000000  -1.000000  40116.383190  0.000000  0.000000  0.000000
A  2399  157528.374026  0.571082  N  -1  -1.000000  -1.000000  29483.124995  0.000000  0.000000  0.000000
A  2412  235939.358407  0.898774  N  -1  -1.000000  -1.000000  44689.427798  0.000000  0.000000  0.000000
C  2422  408110.944506  1.635257  N  -1  -1.000000  -1.000000  0.000000  63848.392609  0.000000  0.000000
A  2434  258432.789204  0.939205  N  -1  -1.000000  -1.000000  45061.220042  79.810491  0.000000  0.000000
T  2446  305997.329823  1.172298  N  -1  -1.000000  -1.000000  0.000000  39.905245  979.200000  57716.509407
G  2459  351655.200000  1.319692  N  -1  -1.000000  -1.000000  0.000000  0.000000  57568.800000  0.000000
T  2471  187347.567691  0.695565  N  -1  -1.000000  -1.000000  0.000000  0.000000  285.600000  36271.553958
T  2484  151852.469017  0.601403  N  -1  -1.000000  -1.000000  0.000000  0.000000  571.200000  29985.963568
T  2497  150373.506572  0.618306  N  -1  -1.000000  -1.000000  0.000000  0.000000  40.800000  28285.156756
C  2508  174824.880012  0.721150  N  -1  -1.000000  -1.000000  0.000000  26536.988178  0.000000  0.000000
T  2522  315019.000736  1.322463  N  -1  -1.000000  -1.000000  0.000000  0.000000  897.600000  59158.497791
G  2536  325869.600000  1.283177  N  -1  -1.000000  -1.000000  0.000000  0.000000  55610.400000  0.000000
C  2545  189270.578840  0.719801  N  -1  -1.000000  -1.000000  0.000000  32163.627777  0.000000  0.000000
G  2560  195432.000000  0.810705  N  -1  -1.000000  -1.000000  0.000000  0.000000  33048.000000  0.000000
T  2571  132293.190685  0.563515  N  -1  -1.000000  -1.000000  0.000000  0.000000  163.200000  24698.672828
T  2585  160985.062113  0.740523  N  -1  -1.000000  -1.000000  408.971469  0.000000  244.800000  27841.468023
G  2597  249165.600000  1.256339  N  -1  -1.000000  -1.000000  706.405265  0.000000  42350.400000  0.000000
A  2608  237017.555917  1.158961  N  -1  -1.000000  -1.000000  44726.607022  0.000000  0.000000  0.000000
T  2620  272646.726694  1.279881  N  -1  -1.000000  -1.000000  334.613020  0.000000  0.000000  46587.317010
A  2630  177493.617560  0.787977  N  -1  -1.000000  -1.000000  32903.613645  0.000000  0.000000  0.000000
A  2642  209690.825940  0.929813  N  -1  -1.000000  -1.000000  40042.024741  0.000000  0.000000  0.000000
T  2655  261036.871502  1.214201  N  -1  -1.000000  -1.000000  966.659836  0.000000  0.000000  44110.054915
T  2669  157583.448490  0.755784  N  -1  -1.000000  -1.000000  743.584489  0.000000  0.000000  30651.496668
T  2681  127153.796189  0.619252  N  -1  -1.000000  -1.000000  1115.376734  0.000000  0.000000  23922.217544
C  2692  182566.497616  0.919700  N  -1  -1.000000  -1.000000  1301.272856  29968.839281  0.000000  0.000000
T  2706  349220.007272  1.715782  N  -1  -1.000000  -1.000000  111.537673  0.000000  0.000000  59158.497791
T  2718  271056.842066  1.219014  N  -1  -1.000000  -1.000000  483.329918  0.000000  693.600000  51430.919017
T  2730  257302.491329  1.145876  N  -1  -1.000000  -1.000000  1487.168978  0.000000  81.600000  42335.299982
T  2743  161576.647091  0.713126  A  2748  33684.377358  0.156331  1858.961223  0.000000  734.400000  30614.522607
G  2756  347126.400000  1.611034  N  -1  -1.000000  -1.000000  2230.753467  0.000000  58996.800000  0.000000
C  2765  221234.680389  0.951828  N  -1  -1.000000  -1.000000  2862.800283  37111.878204  122.400000  0.000000
T  2780  329771.651123  1.411780  N  -1  -1.000000  -1.000000  966.659836  0.000000  1591.200000  59158.497791
C  2791  225225.204927  0.936646  N  -1  -1.000000  -1.000000  817.942938  38827.803755  40.800000  0.000000
T  2803  339643.725442  1.373833  N  -1  -1.000000  -1.000000  0.000000  0.000000  856.800000  59158.497791
T  2816  224136.758505  0.834860  N  -1  -1.000000  -1.000000  0.000000  0.000000  81.600000  41669.766881
T  2829  269799.723987  0.989621  N  -1  -1.000000  -1.000000  334.613020  0.000000  0.000000  51024.204345
C  2840  202997.983251  0.766935  N  -1  -1.000000  -1.000000  297.433796  33280.974647  0.000000  0.000000
T  2853  366893.608487  1.422722  N  -1  -1.000000  -1.000000  0.000000  0.000000  40.800000  59158.497791
C  2864  179094.741268  0.666174  N  -1  -1.000000  -1.000000  706.405265  29928.934035  0.000000  0.000000
G  2878  219667.200000  0.811801  N  -1  -1.000000  -1.000000  260.254571  0.000000  36230.400000  0.000000
T  2889  138948.521686  0.538881  N  -1  -1.000000  -1.000000  297.433796  0.000000  81.600000  26510.401823
T  2902  181025.003240  0.725208  N  -1  -1.000000  -1.000000  0.000000  0.000000  448.800000  34977.461819
T  2913  141129.991292  0.601210  N  -1  -1.000000  -1.000000  111.537673  0.000000  856.800000  26917.116495
G  2927  329011.200000  1.453655  N  -1  -1.000000  -1.000000  743.584489  0.000000  54427.200000  0.000000
G  2940  236966.400000  1.051919  N  -1  -1.000000  -1.000000  1189.735183  0.000000  44961.600000  0.000000
G  2952  232804.800000  1.027593  A  2958  21601.129410  0.096929  1264.093632  0.000000  42962.400000  0.000000
G  2964  340720.800000  1.528897  N  -1  -1.000000  -1.000000  855.122163  0.000000  64178.400000  0.000000
A  2977  353165.453122  1.492503  N  -1  -1.000000  -1.000000  51604.763547  0.000000  489.600000  0.000000
T  2990  240072.578848  1.020485  N  -1  -1.000000  -1.000000  0.000000  0.000000  0.000000  39747.115703
T  3003  150336.532511  0.622895  N  -1  -1.000000  -1.000000  0.000000  0.000000  0.000000  27656.597717
T  3016  123197.571649  0.525546  N  -1  -1.000000  -1.000000  0.000000  119.715736  0.000000  23330.632566
T  3028  235081.080596  1.009612  N  -1  -1.000000  -1.000000  0.000000  39.905245  0.000000  38785.790114
A  3039  303122.217002  1.272294  N  -1  -1.000000  -1.000000  45841.983756  0.000000  0.000000  0.000000
G  3052  194248.800000  0.763413  N  -1  -1.000000  -1.000000  74.358449  159.620982  33048.000000  0.000000
T  3065  129852.902651  0.538872  N  -1  -1.000000  -1.000000  557.688367  39.905245  0.000000  22406.281038
T  3077  142461.057493  0.618696  N  -1  -1.000000  -1.000000  37.179224  39.905245  0.000000  26510.401823
T  3089  138689.703258  0.626914  N  -1  -1.000000  -1.000000  37.179224  0.000000  0.000000  26399.479639
A  3099  233708.604940  1.162598  N  -1  -1.000000  -1.000000  42718.928902  0.000000  0.000000  0.000000
A  3111  212999.776917  1.126523  N  -1  -1.000000  -1.000000  40822.788454  79.810491  0.000000  0.000000
T  3123  220846.067066  1.184988  N  -1  -1.000000  -1.000000  297.433796  0.000000  40.800000  33683.369680
T  3136  201619.555284  1.042388  N  -1  -1.000000  -1.000000  0.000000  0.000000  571.200000  33720.343741
A  3147  217201.029281  1.079190  N  -1  -1.000000  -1.000000  35840.772377  0.000000  0.000000  0.000000
G  3160  178336.800000  0.894031  N  -1  -1.000000  -1.000000  1078.197509  0.000000  25867.200000  0.000000
T  3174  113806.160125  0.608601  N  -1  -1.000000  -1.000000  371.792245  0.000000  652.800000  19189.537721
G  3188  380215.200000  2.124675  A  3182  20151.139656  0.112606  855.122163  0.000000  57446.400000  0.000000
T  3199  92989.763715  0.455858  A  3206  17920.386189  0.090033  483.329918  0.000000  0.000000  17673.601215
G  3212  252715.200000  1.269662  N  -1  -1.000000  -1.000000  1710.244325  0.000000  46512.000000  0.000000
G  3225  243208.800000  1.155695  A  3220  18217.819984  0.086569  1449.989754  0.000000  39453.600000  0.000000
T  3237  87184.836119  0.412428  N  -1  -1.000000  -1.000000  371.792245  0.000000  0.000000  14567.780081
A  3248  123360.666750  0.620488  N  -1  -1.000000  -1.000000  22233.176226  0.000000  0.000000  0.000000
A  3260  188015.338082  0.994454  N  -1  -1.000000  -1.000000  30412.605606  0.000000  0.000000  0.000000
C  3271  304237.590781  1.620842  N  -1  -1.000000  -1.000000  297.433796  50719.566879  0.000000  0.000000
T  3286  242327.996576  1.233805  N  -1  -1.000000  -1.000000  0.000000  279.336718  40.800000  45182.302688
T  3298  144272.786487  0.711383  N  -1  -1.000000  -1.000000  0.000000  159.620982  0.000000  27767.519901
T  3311  163092.583597  0.792278  N  -1  -1.000000  -1.000000  0.000000  79.810491  0.000000  30466.626362
T  3324  136471.259591  0.741125  N  -1  -1.000000  -1.000000  74.358449  79.810491  40.800000  22776.021649
C  3335  150283.154103  0.797306  N  -1  -1.000000  -1.000000  408.971469  24501.820664  0.000000  0.000000
T  3348  311469.490869  1.747419  N  -1  -1.000000  -1.000000  0.000000  0.000000  367.200000  50691.437795
C  3359  151560.121955  0.818927  N  -1  -1.000000  -1.000000  520.509142  22666.179376  0.000000  0.000000
T  3373  318642.458726  1.663850  N  -1  -1.000000  -1.000000  74.358449  0.000000  408.000000  53686.336745
G  3386  304653.600000  1.443601  N  -1  -1.000000  -1.000000  594.867591  0.000000  45818.400000  0.000000
T  3397  97389.676988  0.437311  N  -1  -1.000000  -1.000000  0.000000  0.000000  0.000000  18524.004621
T  3411  147822.296355  0.731734  N  -1  -1.000000  -1.000000  0.000000  0.000000  326.400000  22332.332916
A  3421  162212.956308  0.842377  N  -1  -1.000000  -1.000000  24798.542713  79.810491  0.000000  0.000000
T  3433  277490.328700  1.427715  N  -1  -1.000000  -1.000000  74.358449  0.000000  734.400000  42778.988715
G  3447  250838.400000  1.218848  N  -1  -1.000000  -1.000000  334.613020  0.000000  37617.600000  0.000000
T  3459  110034.805891  0.506521  N  -1  -1.000000  -1.000000  111.537673  0.000000  0.000000  18930.719293
G  3472  255163.200000  1.196761  N  -1  -1.000000  -1.000000  594.867591  0.000000  38433.600000  0.000000
T  3484  120239.646760  0.579243  N  -1  -1.000000  -1.000000  0.000000  0.000000  0.000000  20002.967066
A  3495  144218.211671  0.705400  N  -1  -1.000000  -1.000000  23683.165979  0.000000  0.000000  0.000000
T  3507  239776.786359  1.282186  N  -1  -1.000000  -1.000000  0.000000  79.810491  122.400000  40042.908192
T  3521  162722.842986  0.901419  N  -1  -1.000000  -1.000000  0.000000  0.000000  0.000000  25068.413439
A  3531  262262.249323  1.402082  N  -1  -1.000000  -1.000000  40376.637761  0.000000  0.000000  0.000000
T  3543  234452.521557  1.181145  N  -1  -1.000000  -1.000000  0.000000  478.862945  0.000000  38453.023564
T  3557  162316.128314  0.789015  N  -1  -1.000000  -1.000000  0.000000  199.526227  0.000000  27138.960862
A  3567  231961.181390  1.194430  N  -1  -1.000000  -1.000000  39112.544129  0.000000  0.000000  0.000000
C  3576  349130.991834  1.815414  N  -1  -1.000000  -1.000000  706.405265  57343.837612  0.000000  0.000000
T  3592  278673.498656  1.288816  N  -1  -1.000000  -1.000000  0.000000  39.905245  0.000000  45404.147054
A  3603  244527.759257  1.118734  N  -1  -1.000000  -1.000000  40934.326128  79.810491  0.000000  0.000000
T  3616  258374.739102  1.118485  N  -1  -1.000000  -1.000000  0.000000  199.526227  0.000000  37935.386708
T  3631  153146.561156  0.631741  N  -1  -1.000000  -1.000000  0.000000  0.000000  0.000000  23256.684444
A  3641  229284.277229  0.980867  N  -1  -1.000000  -1.000000  33833.094256  0.000000  0.000000  0.000000
G  3655  150511.200000  0.626053  N  -1  -1.000000  -1.000000  371.792245  0.000000  22888.800000  0.000000
T  3668  88700.772625  0.386938  A  3674  17585.773168  0.081923  334.613020  0.000000  122.400000  17155.964359
G  3680  325135.200000  1.514633  N  -1  -1.000000  -1.000000  743.584489  0.000000  54998.400000  0.000000
T  3692  79198.438918  0.342933  N  -1  -1.000000  -1.000000  0.000000  0.000000  0.000000  14900.546631
T  3705  125970.626233  0.584094  N  -1  -1.000000  -1.000000  0.000000  39.905245  0.000000  20261.785493
A  3715  177196.183764  0.916442  N  -1  -1.000000  -1.000000  28888.257403  39.905245  0.000000  0.000000
T  3728  233823.962518  1.276300  N  -1  -1.000000  -1.000000  0.000000  119.715736  326.400000  40005.934131
C  3739  153076.521280  0.840460  N  -1  -1.000000  -1.000000  0.000000  22785.895112  0.000000  0.000000
T  3754  218516.701215  1.273375  N  -1  -1.000000  -1.000000  0.000000  39.905245  204.000000  32943.888457
G  3768  267484.800000  1.501531  N  -1  -1.000000  -1.000000  74.358449  39.905245  39127.200000  0.000000
T  3779  97722.443538  0.537050  N  -1  -1.000000  -1.000000  0.000000  0.000000  163.200000  14308.961653
T  3794  105413.048251  0.596624  N  -1  -1.000000  -1.000000  0.000000  39.905245  122.400000  17340.834665
T  3806  109591.117158  0.614459  N  -1  -1.000000  -1.000000  0.000000  0.000000  122.400000  17525.704971
G  3819  236068.800000  1.505547  N  -1  -1.000000  -1.000000  111.537673  0.000000  34435.200000  0.000000
T  3831  86704.173325  0.502672  N  -1  -1.000000  -1.000000  0.000000  39.905245  0.000000  14604.754142
G  3844  212160.000000  1.258663  N  -1  -1.000000  -1.000000  260.254571  79.810491  34068.000000  0.000000
T  3856  113658.263881  0.660588  N  -1  -1.000000  -1.000000  0.000000  0.000000  0.000000  17414.782787
C  3867  140266.937512  0.876452  N  -1  -1.000000  -1.000000  371.792245  20710.822352  0.000000  0.000000
A  3879  176601.316173  1.112389  N  -1  -1.000000  -1.000000  29334.408097  0.000000  0.000000  0.000000
A  3890  118861.980591  0.768999  N  -1  -1.000000  -1.000000  24835.721938  0.000000  0.000000  0.000000
A  3903  214189.512100  1.533158  N  -1  -1.000000  -1.000000  35468.980132  0.000000  0.000000  0.000000
A  3914  140611.826898  0.929041  N  -1  -1.000000  -1.000000  25839.560998  0.000000  0.000000  0.000000
A  3926  154479.677621  0.997471  N  -1  -1.000000  -1.000000  24910.080387  0.000000  0.000000  0.000000
T  3938  187976.126730  1.179567  N  -1  -1.000000  -1.000000  0.000000  39.905245  40.800000  30762.418851
A  3949  147675.879545  0.955516  N  -1  -1.000000  -1.000000  23869.062102  0.000000  0.000000  0.000000
T  3962  229645.893612  1.429496  N  -1  -1.000000  -1.000000  0.000000  119.715736  81.600000  34755.617452
C  3973  130330.531413  0.802544  N  -1  -1.000000  -1.000000  0.000000  19274.233519  0.000000  0.000000
G  3989  124766.400000  0.760474  N  -1  -1.000000  -1.000000  0.000000  0.000000  16320.000000  0.000000
T  4002  70435.586432  0.433413  N  -1  -1.000000  -1.000000  0.000000  0.000000  326.400000  10611.555541
G  4015  233580.000000  1.537749  N  -1  -1.000000  -1.000000  111.537673  0.000000  34027.200000  0.000000
T  4028  108333.999080  0.663124  N  -1  -1.000000  -1.000000  0.000000  0.000000  40.800000  16416.483137
G  4040  230968.800000  1.511738  N  -1  -1.000000  -1.000000  371.792245  0.000000  37128.000000  0.000000
G  4053  197023.200000  1.217551  N  -1  -1.000000  -1.000000  74.358449  0.000000  32640.000000  0.000000
T  4065  75168.266256  0.452620  N  -1  -1.000000  -1.000000  0.000000  39.905245  0.000000  12201.440169
C  4077  141344.379138  0.913120  N  -1  -1.000000  -1.000000  0.000000  23464.284284  0.000000  0.000000
C  4089  253996.886847  1.647622  N  -1  -1.000000  -1.000000  0.000000  40623.539797  0.000000  0.000000
G  4105  136761.600000  0.873347  N  -1  -1.000000  -1.000000  74.358449  558.673435  20808.000000  0.000000
C  4112  118199.336817  0.751723  N  -1  -1.000000  -1.000000  37.179224  19074.707292  2856.000000  0.000000
A  4127  140872.081469  0.899674  N  -1  -1.000000  -1.000000  25504.947978  0.000000  0.000000  0.000000
A  4139  95327.531509  0.582598  N  -1  -1.000000  -1.000000  17920.386189  0.000000  0.000000  36.974061
T  4151  168379.874337  1.124034  N  -1  -1.000000  -1.000000  0.000000  119.715736  122.400000  27619.623656
G  4163  271605.600000  1.743250  N  -1  -1.000000  -1.000000  185.896122  0.000000  43819.200000  0.000000
C  4173  220316.859746  1.378118  N  -1  -1.000000  -1.000000  0.000000  33879.553328  122.400000  0.000000
A  4186  148307.926361  0.914368  N  -1  -1.000000  -1.000000  21824.204757  0.000000  0.000000  0.000000
T  4199  219625.923049  1.295642  N  -1  -1.000000  -1.000000  0.000000  199.526227  0.000000  32019.536929
T  4213  130148.695140  0.733896  N  -1  -1.000000  -1.000000  0.000000  0.000000  0.000000  21001.266716
G  4226  224196.000000  1.359138  N  -1  -1.000000  -1.000000  0.000000  0.000000  37454.400000  0.000000
G  4239  115260.000000  0.663566  N  -1  -1.000000  -1.000000  0.000000  0.000000  21746.400000  0.000000
G  4252  169687.200000  0.978565  N  -1  -1.000000  -1.000000  0.000000  0.000000  28111.200000  0.000000
T  4264  118501.865887  0.672215  N  -1  -1.000000  -1.000000  0.000000  199.526227  0.000000  19337.433965
T  4277  133513.334702  0.747543  N  -1  -1.000000  -1.000000  0.000000  239.431472  0.000000  21629.825755
C  4288  120473.935804  0.687965  N  -1  -1.000000  -1.000000  0.000000  22586.368885  0.000000  0.000000
C  4300  229096.013729  1.431822  N  -1  -1.000000  -1.000000  0.000000  37351.309676  0.000000  0.000000
T  4314  231494.596668  1.438917  N  -1  -1.000000  -1.000000  0.000000  39.905245  0.000000  38416.049503
G  4327  201919.200000  1.193378  N  -1  -1.000000  -1.000000  0.000000  0.000000  34149.600000  0.000000
A  4339  184706.387105  1.103192  N  -1  -1.000000  -1.000000  31230.548544  0.000000  0.000000  0.000000
G  4350  108079.200000  0.625151  N  -1  -1.000000  -1.000000  0.000000  0.000000  18278.400000  0.000000
A  4364  267876.312216  1.661010  N  -1  -1.000000  -1.000000  45135.578491  0.000000  0.000000  0.000000
G  4374  164913.600000  0.934170  N  -1  -1.000000  -1.000000  0.000000  0.000000  27132.000000  184.870306
A  4386  309517.043609  1.758046  N  -1  -1.000000  -1.000000  47143.256612  0.000000  0.000000  0.000000
G  4397  165036.000000  0.845649  N  -1  -1.000000  -1.000000  0.000000  0.000000  27172.800000  110.922183
A  4409  287060.792036  1.447527  N  -1  -1.000000  -1.000000  43945.843309  0.000000  0.000000  0.000000
T  4420  166383.275037  0.773984  N  -1  -1.000000  -1.000000  0.000000  159.620982  0.000000  22295.358855
G  4434  153163.200000  0.733896  N  -1  -1.000000  -1.000000  0.000000  0.000000  26071.200000  0.000000
A  4443  243858.533217  1.214039  N  -1  -1.000000  -1.000000  45247.116165  0.000000  0.000000  0.000000
A  4454  138790.044900  0.676828  N  -1  -1.000000  -1.000000  31119.010871  39.905245  0.000000  443.688733
T  4465  169045.407437  0.843255  N  -1  -1.000000  -1.000000  0.000000  199.526227  0.000000  27323.831167
G  4478  261283.200000  1.264899  N  -1  -1.000000  -1.000000  0.000000  39.905245  43125.600000  0.000000
T  4489  106337.399779  0.516439  N  -1  -1.000000  -1.000000  0.000000  79.810491  0.000000  17673.601215
G  4500  151000.800000  0.754825  N  -1  -1.000000  -1.000000  1747.423550  0.000000  28396.800000  0.000000
A  4506  228763.768087  1.241959  N  -1  -1.000000  -1.000000  43759.947186  0.000000  5385.600000  0.000000
G  4522  370708.800000  1.945277  C  4525  77695.512756  0.390560  0.000000  7701.712358  65280.000000  4547.809518
A  4534  34836.933317  0.175119  N  -1  -1.000000  -1.000000  6320.468158  4788.629446  0.000000  147.896244
N  4546  -1.000000  -1.000000  N  -1  -1.000000  -1.000000  3048.696406  2514.030459  489.600000  0.000000
G  4563  3468.000000  0.018667  N  -1  -1.000000  -1.000000  2193.574243  1197.157361  3468.000000  0.000000
G  4572  18972.000000  0.111071  N  -1  -1.000000  -1.000000  1858.961223  319.241963  6324.000000  0.000000
G  4580  23011.200000  0.155145  N  -1  -1.000000  -1.000000  966.659836  0.000000  7711.200000  0.000000
G  4585  29294.400000  0.214230  G  4595  17870.400000  0.119358  297.433796  0.000000  7384.800000  36.974061
G  4603  20563.200000  0.167497  N  -1  -1.000000  -1.000000  0.000000  119.715736  5222.400000  2144.495545
G  4614  24398.400000  0.247208  N  -1  -1.000000  -1.000000  0.000000  2514.030459  3753.600000  2181.469606
C  4624  77176.744566  0.852765  T  4626  21334.033266  0.203137  0.000000  5147.776654  571.200000  2329.365851
G  4641  87638.400000  1.054368  C  4638  39945.150626  0.380348  0.000000  5506.923863  5956.800000  0.000000
G  4652  38433.600000  0.556954  C  4655  29090.923882  0.316563  334.613020  4429.482237  5671.200000  0.000000
A  4663  110273.579741  3.082051  N  -1  -1.000000  -1.000000  10335.824399  2314.504232  0.000000  0.000000
A  4680  43425.334166  1.002363  N  -1  -1.000000  -1.000000  6246.109709  0.000000  0.000000  0.000000
N  4690  -1.000000  -1.000000  N  -1  -1.000000  -1.000000  371.792245  0.000000  0.000000  0.000000
N  4703  -1.000000  -1.000000  N  -1  -1.000000  -1.000000  0.000000  0.000000  0.000000  0.000000
N  4715  -1.000000  -1.000000  N  -1  -1.000000  -1.000000  0.000000  0.000000  0.000000  0.000000
N  4726  -1.000000  -1.000000  N  -1  -1.000000  -1.000000  0.000000  0.000000  0.000000  0.000000
N  4738  -1.000000  -1.000000  N  -1  -1.000000  -1.000000  0.000000  0.000000  0.000000  0.000000
N  4751  -1.000000  -1.000000  N  -1  -1.000000  -1.000000  0.000000  0.000000  0.000000  0.000000
N  4765  -1.000000  -1.000000  N  -1  -1.000000  -1.000000  0.000000  0.000000  0.000000  0.000000
N  4778  -1.000000  -1.000000  N  -1  -1.000000  -1.000000  0.000000  0.000000  0.000000  0.000000
N  4796  -1.000000  -1.000000  N  -1  -1.000000  -1.000000  37.179224  0.000000  0.000000  0.000000
N  4813  -1.000000  -1.000000  N  -1  -1.000000  -1.000000  0.000000  0.000000  0.000000  0.000000
N  4830  -1.000000  -1.000000  N  -1  -1.000000  -1.000000  0.000000  0.000000  0.000000  0.000000
N  4847  -1.000000  -1.000000  N  -1  -1.000000  -1.000000  0.000000  0.000000  0.000000  0.000000
N  4864  -1.000000  -1.000000  N  -1  -1.000000  -1.000000  0.000000  0.000000  0.000000  0.000000
N  4881  -1.000000  -1.000000  N  -1  -1.000000  -1.000000  0.000000  0.000000  0.000000  0.000000
N  4898  -1.000000  -1.000000  N  -1  -1.000000  -1.000000  0.000000  0.000000  0.000000  0.000000
N  4915  -1.000000  -1.000000  N  -1  -1.000000  -1.000000  0.000000  0.000000  0.000000  0.000000
N  4932  -1.000000  -1.000000  N  -1  -1.000000  -1.000000  0.000000  0.000000  0.000000  0.000000
N  4949  -1.000000  -1.000000  N  -1  -1.000000  -1.000000  0.000000  0.000000  0.000000  0.000000
N  4966  -1.000000  -1.000000  N  -1  -1.000000  -1.000000  0.000000  0.000000  0.000000  0.000000
N  4983  -1.000000  -1.000000  N  -1  -1.000000  -1.000000  0.000000  0.000000  0.000000  0.000000
N  5000  -1.000000  -1.000000  N  -1  -1.000000  -1.000000  0.000000  0.000000  0.000000  0.000000
N  5017  -1.000000  -1.000000  N  -1  -1.000000  -1.000000  0.000000  0.000000  0.000000  0.000000
N  5034  -1.000000  -1.000000  N  -1  -1.000000  -1.000000  0.000000  0.000000  0.000000  0.000000
N  5051  -1.000000  -1.000000  N  -1  -1.000000  -1.000000  0.000000  0.000000  0.000000  0.000000
N  5068  -1.000000  -1.000000  N  -1  -1.000000  -1.000000  0.000000  0.000000  0.000000  0.000000
N  5085  -1.000000  -1.000000  N  -1  -1.000000  -1.000000  0.000000  0.000000  0.000000  0.000000
N  5102  -1.000000  -1.000000  N  -1  -1.000000  -1.000000  0.000000  0.000000  0.000000  0.000000
N  5119  -1.000000  -1.000000  N  -1  -1.000000  -1.000000  0.000000  0.000000  0.000000  0.000000
N  5136  -1.000000  -1.000000  N  -1  -1.000000  -1.000000  0.000000  0.000000  0.000000  0.000000
N  5153  -1.000000  -1.000000  N  -1  -1.000000  -1.000000  0.000000  0.000000  0.000000  0.000000
N  5170  -1.000000  -1.000000  N  -1  -1.000000  -1.000000  0.000000  0.000000  0.000000  0.000000
N  5187  -1.000000  -1.000000  N  -1  -1.000000  -1.000000  0.000000  0.000000  0.000000  0.000000
N  5204  -1.000000  -1.000000  N  -1  -1.000000  -1.000000  0.000000  0.000000  0.000000  0.000000
N  5221  -1.000000  -1.000000  N  -1  -1.000000  -1.000000  0.000000  0.000000  0.000000  0.000000
N  5238  -1.000000  -1.000000  N  -1  -1.000000  -1.000000  0.000000  0.000000  0.000000  0.000000
N  5255  -1.000000  -1.000000  N  -1  -1.000000  -1.000000  0.000000  0.000000  0.000000  0.000000
N  5272  -1.000000  -1.000000  N  -1  -1.000000  -1.000000  0.000000  0.000000  0.000000  0.000000
N  5289  -1.000000  -1.000000  N  -1  -1.000000  -1.000000  0.000000  0.000000  0.000000  0.000000
N  5306  -1.000000  -1.000000  N  -1  -1.000000  -1.000000  0.000000  0.000000  0.000000  0.000000
N  5323  -1.000000  -1.000000  N  -1  -1.000000  -1.000000  0.000000  0.000000  0.000000  0.000000
N  5340  -1.000000  -1.000000  N  -1  -1.000000  -1.000000  0.000000  0.000000  0.000000  0.000000
N  5357  -1.000000  -1.000000  N  -1  -1.000000  -1.000000  0.000000  0.000000  0.000000  0.000000
N  5374  -1.000000  -1.000000  N  -1  -1.000000  -1.000000  0.000000  0.000000  0.000000  0.000000
N  5391  -1.000000  -1.000000  N  -1  -1.000000  -1.000000  0.000000  0.000000  0.000000  0.000000
N  5408  -1.000000  -1.000000  N  -1  -1.000000  -1.000000  0.000000  0.000000  0.000000  0.000000
N  5425  -1.000000  -1.000000  N  -1  -1.000000  -1.000000  0.000000  0.000000  0.000000  0.000000
N  5442  -1.000000  -1.000000  N  -1  -1.000000  -1.000000  0.000000  0.000000  0.000000  0.000000
N  5459  -1.000000  -1.000000  N  -1  -1.000000  -1.000000  0.000000  0.000000  0.000000  0.000000
N  5476  -1.000000  -1.000000  N  -1  -1.000000  -1.000000  0.000000  0.000000  0.000000  0.000000
N  5493  -1.000000  -1.000000  N  -1  -1.000000  -1.000000  0.000000  0.000000  0.000000  0.000000
N  5510  -1.000000  -1.000000  N  -1  -1.000000  -1.000000  0.000000  0.000000  0.000000  0.000000
N  5527  -1.000000  -1.000000  N  -1  -1.000000  -1.000000  0.000000  0.000000  0.000000  0.000000
N  5544  -1.000000  -1.000000  N  -1  -1.000000  -1.000000  0.000000  0.000000  0.000000  0.000000
N  5561  -1.000000  -1.000000  N  -1  -1.000000  -1.000000  0.000000  0.000000  0.000000  0.000000
N  5578  -1.000000  -1.000000  N  -1  -1.000000  -1.000000  0.000000  0.000000  0.000000  0.000000
N  5595  -1.000000  -1.000000  N  -1  -1.000000  -1.000000  0.000000  0.000000  0.000000  0.000000
N  5612  -1.000000  -1.000000  N  -1  -1.000000  -1.000000  0.000000  0.000000  0.000000  0.000000
N  5629  -1.000000  -1.000000  N  -1  -1.000000  -1.000000  0.000000  0.000000  0.000000  0.000000
N  5646  -1.000000  -1.000000  N  -1  -1.000000  -1.000000  0.000000  0.000000  0.000000  0.000000
N  5663  -1.000000  -1.000000  N  -1  -1.000000  -1.000000  0.000000  0.000000  0.000000  0.000000
N  5680  -1.000000  -1.000000  N  -1  -1.000000  -1.000000  0.000000  0.000000  0.000000  0.000000
N  5697  -1.000000  -1.000000  N  -1  -1.000000  -1.000000  0.000000  0.000000  0.000000  0.000000
N  5714  -1.000000  -1.000000  N  -1  -1.000000  -1.000000  0.000000  0.000000  0.000000  0.000000
N  5731  -1.000000  -1.000000  N  -1  -1.000000  -1.000000  0.000000  0.000000  0.000000  0.000000
N  5748  -1.000000  -1.000000  N  -1  -1.000000  -1.000000  0.000000  0.000000  0.000000  0.000000
N  5765  -1.000000  -1.000000  N  -1  -1.000000  -1.000000  0.000000  0.000000  0.000000  0.000000
N  5782  -1.000000  -1.000000  N  -1  -1.000000  -1.000000  0.000000  0.000000  0.000000  0.000000
N  5799  -1.000000  -1.000000  N  -1  -1.000000  -1.000000  0.000000  0.000000  0.000000  0.000000
N  5816  -1.000000  -1.000000  N  -1  -1.000000  -1.000000  0.000000  0.000000  0.000000  0.000000
N  5833  -1.000000  -1.000000  N  -1  -1.000000  -1.000000  0.000000  0.000000  0.000000  0.000000
N  5850  -1.000000  -1.000000  N  -1  -1.000000  -1.000000  0.000000  0.000000  0.000000  0.000000
N  5867  -1.000000  -1.000000  N  -1  -1.000000  -1.000000  0.000000  0.000000  0.000000  0.000000
N  5884  -1.000000  -1.000000  N  -1  -1.000000  -1.000000  0.000000  0.000000  0.000000  0.000000
N  5901  -1.000000  -1.000000  N  -1  -1.000000  -1.000000  0.000000  0.000000  0.000000  0.000000
N  5918  -1.000000  -1.000000  N  -1  -1.000000  -1.000000  0.000000  0.000000  0.000000  0.000000
N  5935  -1.000000  -1.000000  N  -1  -1.000000  -1.000000  0.000000  0.000000  0.000000  0.000000
N  5952  -1.000000  -1.000000  N  -1  -1.000000  -1.000000  0.000000  0.000000  0.000000  0.000000
N  5969  -1.000000  -1.000000  N  -1  -1.000000  -1.000000  0.000000  0.000000  0.000000  0.000000
N  5986  -1.000000  -1.000000  N  -1  -1.000000  -1.000000  0.000000  0.000000  0.000000  0.000000
N  6003  -1.000000  -1.000000  N  -1  -1.000000  -1.000000  0.000000  0.000000  0.000000  0.000000
N  6020  -1.000000  -1.000000  N  -1  -1.000000  -1.000000  0.000000  0.000000  0.000000  0.000000
N  6037  -1.000000  -1.000000  N  -1  -1.000000  -1.000000  0.000000  0.000000  0.000000  0.000000
N  6054  -1.000000  -1.000000  N  -1  -1.000000  -1.000000  0.000000  0.000000  0.000000  0.000000
N  6071  -1.000000  -1.000000  N  -1  -1.000000  -1.000000  0.000000  0.000000  0.000000  0.000000
N  6088  -1.000000  -1.000000  N  -1  -1.000000  -1.000000  0.000000  0.000000  0.000000  0.000000
N  6105  -1.000000  -1.000000  N  -1  -1.000000  -1.000000  0.000000  0.000000  0.000000  0.000000
N  6122  -1.000000  -1.000000  N  -1  -1.000000  -1.000000  0.000000  0.000000  0.000000  0.000000
N  6139  -1.000000  -1.000000  N  -1  -1.000000  -1.000000  0.000000  0.000000  0.000000  0.000000
N  6156  -1.000000  -1.000000  N  -1  -1.000000  -1.000000  0.000000  0.000000  0.000000  0.000000
N  6173  -1.000000  -1.000000  N  -1  -1.000000  -1.000000  0.000000  0.000000  0.000000  0.000000
N  6190  -1.000000  -1.000000  N  -1  -1.000000  -1.000000  0.000000  0.000000  0.000000  0.000000
N  6207  -1.000000  -1.000000  N  -1  -1.000000  -1.000000  0.000000  0.000000  0.000000  0.000000
N  6224  -1.000000  -1.000000  N  -1  -1.000000  -1.000000  0.000000  0.000000  0.000000  0.000000
N  6241  -1.000000  -1.000000  N  -1  -1.000000  -1.000000  0.000000  0.000000  0.000000  0.000000
N  6258  -1.000000  -1.000000  N  -1  -1.000000  -1.000000  0.000000  0.000000  0.000000  0.000000
N  6275  -1.000000  -1.000000  N  -1  -1.000000  -1.000000  0.000000  0.000000  0.000000  0.000000
N  6292  -1.000000  -1.000000  N  -1  -1.000000  -1.000000  0.000000  0.000000  0.000000  0.000000
N  6309  -1.000000  -1.000000  N  -1  -1.000000  -1.000000  0.000000  0.000000  0.000000  0.000000
N  6326  -1.000000  -1.000000  N  -1  -1.000000  -1.000000  0.000000  0.000000  0.000000  0.000000
N  6343  -1.000000  -1.000000  N  -1  -1.000000  -1.000000  0.000000  0.000000  0.000000  0.000000
N  6360  -1.000000  -1.000000  N  -1  -1.000000  -1.000000  0.000000  0.000000  0.000000  0.000000
N  6377  -1.000000  -1.000000  N  -1  -1.000000  -1.000000  0.000000  0.000000  0.000000  0.000000
N  6394  -1.000000  -1.000000  N  -1  -1.000000  -1.000000  0.000000  0.000000  0.000000  0.000000
N  6411  -1.000000  -1.000000  N  -1  -1.000000  -1.000000  0.000000  0.000000  0.000000  0.000000
N  6428  -1.000000  -1.000000  N  -1  -1.000000  -1.000000  0.000000  0.000000  0.000000  0.000000
N  6445  -1.000000  -1.000000  N  -1  -1.000000  -1.000000  0.000000  0.000000  0.000000  0.000000
N  6462  -1.000000  -1.000000  N  -1  -1.000000  -1.000000  0.000000  0.000000  0.000000  0.000000
N  6479  -1.000000  -1.000000  N  -1  -1.000000  -1.000000  0.000000  0.000000  0.000000  0.000000
N  6496  -1.000000  -1.000000  N  -1  -1.000000  -1.000000  0.000000  0.000000  0.000000  0.000000
N  6513  -1.000000  -1.000000  N  -1  -1.000000  -1.000000  0.000000  0.000000  0.000000  0.000000
N  6530  -1.000000  -1.000000  N  -1  -1.000000  -1.000000  0.000000  0.000000  0.000000  0.000000
N  6547  -1.000000  -1.000000  N  -1  -1.000000  -1.000000  0.000000  0.000000  0.000000  0.000000
N  6564  -1.000000  -1.000000  N  -1  -1.000000  -1.000000  0.000000  0.000000  0.000000  0.000000
N  6581  -1.000000  -1.000000  N  -1  -1.000000  -1.000000  0.000000  0.000000  0.000000  0.000000
N  6598  -1.000000  -1.000000  N  -1  -1.000000  -1.000000  0.000000  0.000000  0.000000  0.000000
N  6615  -1.000000  -1.000000  N  -1  -1.000000  -1.000000  0.000000  0.000000  0.000000  0.000000
N  6632  -1.000000  -1.000000  N  -1  -1.000000  -1.000000  0.000000  0.000000  0.000000  0.000000
N  6649  -1.000000  -1.000000  N  -1  -1.000000  -1.000000  0.000000  0.000000  0.000000  0.000000
N  6666  -1.000000  -1.000000  N  -1  -1.000000  -1.000000  0.000000  0.000000  0.000000  0.000000
N  6683  -1.000000  -1.000000  N  -1  -1.000000  -1.000000  0.000000  0.000000  0.000000  0.000000
N  6700  -1.000000  -1.000000  N  -1  -1.000000  -1.000000  0.000000  0.000000  0.000000  0.000000
N  6717  -1.000000  -1.000000  N  -1  -1.000000  -1.000000  0.000000  0.000000  0.000000  0.000000
N  6734  -1.000000  -1.000000  N  -1  -1.000000  -1.000000  0.000000  0.000000  0.000000  0.000000
N  6751  -1.000000  -1.000000  N  -1  -1.000000  -1.000000  0.000000  0.000000  0.000000  0.000000
N  6768  -1.000000  -1.000000  N  -1  -1.000000  -1.000000  0.000000  0.000000  0.000000  0.000000
N  6785  -1.000000  -1.000000  N  -1  -1.000000  -1.000000  0.000000  0.000000  0.000000  0.000000
N  6802  -1.000000  -1.000000  N  -1  -1.000000  -1.000000  0.000000  0.000000  0.000000  0.000000
N  6819  -1.000000  -1.000000  N  -1  -1.000000  -1.000000  0.000000  0.000000  0.000000  0.000000
N  6836  -1.000000  -1.000000  N  -1  -1.000000  -1.000000  0.000000  0.000000  0.000000  0.000000
N  6853  -1.000000  -1.000000  N  -1  -1.000000  -1.000000  0.000000  0.000000  0.000000  0.000000
N  6870  -1.000000  -1.000000  N  -1  -1.000000  -1.000000  0.000000  0.000000  0.000000  0.000000
N  6887  -1.000000  -1.000000  N  -1  -1.000000  -1.000000  0.000000  0.000000  0.000000  0.000000
N  6904  -1.000000  -1.000000  N  -1  -1.000000  -1.000000  0.000000  0.000000  0.000000  0.000000
N  6921  -1.000000  -1.000000  N  -1  -1.000000  -1.000000  0.000000  0.000000  0.000000  0.000000
N  6938  -1.000000  -1.000000  N  -1  -1.000000  -1.000000  0.000000  0.000000  0.000000  0.000000
N  6955  -1.000000  -1.000000  N  -1  -1.000000  -1.000000  0.000000  0.000000  0.000000  0.000000
N  6972  -1.000000  -1.000000  N  -1  -1.000000  -1.000000  0.000000  0.000000  0.000000  0.000000
N  6989  -1.000000  -1.000000  N  -1  -1.000000  -1.000000  0.000000  0.000000  0.000000  0.000000
N  7006  -1.000000  -1.000000  N  -1  -1.000000  -1.000000  0.000000  0.000000  0.000000  0.000000
N  7023  -1.000000  -1.000000  N  -1  -1.000000  -1.000000  0.000000  0.000000  0.000000  0.000000
N  7040  -1.000000  -1.000000  N  -1  -1.000000  -1.000000  0.000000  0.000000  0.000000  0.000000
N  7057  -1.000000  -1.000000  N  -1  -1.000000  -1.000000  0.000000  0.000000  0.000000  0.000000
N  7074  -1.000000  -1.000000  N  -1  -1.000000  -1.000000  0.000000  0.000000  0.000000  0.000000
N  7091  -1.000000  -1.000000  N  -1  -1.000000  -1.000000  0.000000  0.000000  0.000000  0.000000
N  7108  -1.000000  -1.000000  N  -1  -1.000000  -1.000000  0.000000  0.000000  0.000000  0.000000
N  7125  -1.000000  -1.000000  N  -1  -1.000000  -1.000000  0.000000  0.000000  0.000000  0.000000
N  7142  -1.000000  -1.000000  N  -1  -1.000000  -1.000000  0.000000  0.000000  0.000000  0.000000
N  7159  -1.000000  -1.000000  N  -1  -1.000000  -1.000000  0.000000  0.000000  0.000000  0.000000
N  7176  -1.000000  -1.000000  N  -1  -1.000000  -1.000000  0.000000  0.000000  0.000000  0.000000
N  7193  -1.000000  -1.000000  N  -1  -1.000000  -1.000000  0.000000  0.000000  0.000000  0.000000
N  7210  -1.000000  -1.000000  N  -1  -1.000000  -1.000000  0.000000  0.000000  0.000000  0.000000
N  7227  -1.000000  -1.000000  N  -1  -1.000000  -1.000000  0.000000  0.000000  0.000000  0.000000
N  7244  -1.000000  -1.000000  N  -1  -1.000000  -1.000000  0.000000  0.000000  0.000000  0.000000
N  7261  -1.000000  -1.000000  N  -1  -1.000000  -1.000000  0.000000  0.000000  0.000000  0.000000
N  7278  -1.000000  -1.000000  N  -1  -1.000000  -1.000000  0.000000  0.000000  0.000000  0.000000
N  7295  -1.000000  -1.000000  N  -1  -1.000000  -1.000000  0.000000  0.000000  0.000000  0.000000
N  7312  -1.000000  -1.000000  N  -1  -1.000000  -1.000000  0.000000  0.000000  0.000000  0.000000
N  7329  -1.000000  -1.000000  N  -1  -1.000000  -1.000000  0.000000  0.000000  0.000000  0.000000
N  7346  -1.000000  -1.000000  N  -1  -1.000000  -1.000000  0.000000  0.000000  0.000000  0.000000
N  7363  -1.000000  -1.000000  N  -1  -1.000000  -1.000000  0.000000  0.000000  0.000000  0.000000
N  7380  -1.000000  -1.000000  N  -1  -1.000000  -1.000000  0.000000  0.000000  0.000000  0.000000
N  7397  -1.000000  -1.000000  N  -1  -1.000000  -1.000000  0.000000  0.000000  0.000000  0.000000
N  7414  -1.000000  -1.000000  N  -1  -1.000000  -1.000000  0.000000  0.000000  0.000000  0.000000
N  7431  -1.000000  -1.000000  N  -1  -1.000000  -1.000000  0.000000  0.000000  0.000000  0.000000
N  7448  -1.000000  -1.000000  N  -1  -1.000000  -1.000000  0.000000  0.000000  0.000000  0.000000
N  7465  -1.000000  -1.000000  N  -1  -1.000000  -1.000000  0.000000  0.000000  0.000000  0.000000
N  7482  -1.000000  -1.000000  N  -1  -1.000000  -1.000000  0.000000  0.000000  0.000000  0.000000
N  7499  -1.000000  -1.000000  N  -1  -1.000000  -1.000000  0.000000  0.000000  0.000000  0.000000
N  7516  -1.000000  -1.000000  N  -1  -1.000000  -1.000000  0.000000  0.000000  0.000000  0.000000
N  7533  -1.000000  -1.000000  N  -1  -1.000000  -1.000000  0.000000  0.000000  0.000000  0.000000
N  7550  -1.000000  -1.000000  N  -1  -1.000000  -1.000000  0.000000  0.000000  0.000000  0.000000
N  7567  -1.000000  -1.000000  N  -1  -1.000000  -1.000000  0.000000  0.000000  0.000000  0.000000
N  7584  -1.000000  -1.000000  N  -1  -1.000000  -1.000000  0.000000  0.000000  0.000000  0.000000
N  7601  -1.000000  -1.000000  N  -1  -1.000000  -1.000000  0.000000  0.000000  0.000000  0.000000
N  7618  -1.000000  -1.000000  N  -1  -1.000000  -1.000000  0.000000  0.000000  0.000000  0.000000
N  7635  -1.000000  -1.000000  N  -1  -1.000000  -1.000000  0.000000  0.000000  0.000000  0.000000
N  7652  -1.000000  -1.000000  N  -1  -1.000000  -1.000000  0.000000  0.000000  0.000000  0.000000
N  7669  -1.000000  -1.000000  N  -1  -1.000000  -1.000000  0.000000  0.000000  0.000000  0.000000
N  7686  -1.000000  -1.000000  N  -1  -1.000000  -1.000000  0.000000  0.000000  0.000000  0.000000
N  7703  -1.000000  -1.000000  N  -1  -1.000000  -1.000000  0.000000  0.000000  0.000000  0.000000
N  7720  -1.000000  -1.000000  N  -1  -1.000000  -1.000000  0.000000  0.000000  0.000000  0.000000
N  7737  -1.000000  -1.000000  N  -1  -1.000000  -1.000000  0.000000  0.000000  0.000000  0.000000
N  7754  -1.000000  -1.000000  N  -1  -1.000000  -1.000000  0.000000  0.000000  0.000000  0.000000
N  7771  -1.000000  -1.000000  N  -1  -1.000000  -1.000000  0.000000  0.000000  0.000000  0.000000
N  7788  -1.000000  -1.000000  N  -1  -1.000000  -1.000000  0.000000  0.000000  0.000000  0.000000
N  7805  -1.000000  -1.000000  N  -1  -1.000000  -1.000000  0.000000  0.000000  0.000000  0.000000
N  7822  -1.000000  -1.000000  N  -1  -1.000000  -1.000000  0.000000  0.000000  0.000000  0.000000
N  7839  -1.000000  -1.000000  N  -1  -1.000000  -1.000000  0.000000  0.000000  0.000000  0.000000
N  7856  -1.000000  -1.000000  N  -1  -1.000000  -1.000000  0.000000  0.000000  0.000000  0.000000
N  7873  -1.000000  -1.000000  N  -1  -1.000000  -1.000000  0.000000  0.000000  0.000000  0.000000
N  7890  -1.000000  -1.000000  N  -1  -1.000000  -1.000000  0.000000  0.000000  0.000000  0.000000
N  7907  -1.000000  -1.000000  N  -1  -1.000000  -1.000000  0.000000  0.000000  0.000000  0.000000
N  7924  -1.000000  -1.000000  N  -1  -1.000000  -1.000000  0.000000  0.000000  0.000000  0.000000
N  7941  -1.000000  -1.000000  N  -1  -1.000000  -1.000000  0.000000  0.000000  0.000000  0.000000
N  7958  -1.000000  -1.000000  N  -1  -1.000000  -1.000000  0.000000  0.000000  0.000000  0.000000
N  7975  -1.000000  -1.000000  N  -1  -1.000000  -1.000000  0.000000  0.000000  0.000000  0.000000
N  7992  -1.000000  -1.000000  N  -1  -1.000000  -1.000000  0.000000  0.000000  0.000000  0.000000
N  8009  -1.000000  -1.000000  N  -1  -1.000000  -1.000000  0.000000  0.000000  0.000000  0.000000
N  8026  -1.000000  -1.000000  N  -1  -1.000000  -1.000000  0.000000  0.000000  0.000000  0.000000
N  8043  -1.000000  -1.000000  N  -1  -1.000000  -1.000000  0.000000  0.000000  0.000000  0.000000
N  8060  -1.000000  -1.000000  N  -1  -1.000000  -1.000000  0.000000  0.000000  0.000000  0.000000
N  8077  -1.000000  -1.000000  N  -1  -1.000000  -1.000000  0.000000  0.000000  0.000000  0.000000
N  8094  -1.000000  -1.000000  N  -1  -1.000000  -1.000000  0.000000  0.000000  0.000000  0.000000
N  8111  -1.000000  -1.000000  N  -1  -1.000000  -1.000000  0.000000  0.000000  0.000000  0.000000
N  8128  -1.000000  -1.000000  N  -1  -1.000000  -1.000000  0.000000  0.000000  0.000000  0.000000
N  8145  -1.000000  -1.000000  N  -1  -1.000000  -1.000000  0.000000  0.000000  0.000000  0.000000
N  8162  -1.000000  -1.000000  N  -1  -1.000000  -1.000000  0.000000  0.000000  0.000000  0.000000
N  8179  -1.000000  -1.000000  N  -1  -1.000000  -1.000000  0.000000  0.000000  0.000000  0.000000
N  8196  -1.000000  -1.000000  N  -1  -1.000000  -1.000000  0.000000  0.000000  0.000000  0.000000
N  8213  -1.000000  -1.000000  N  -1  -1.000000  -1.000000  0.000000  0.000000  0.000000  0.000000
N  8230  -1.000000  -1.000000  N  -1  -1.000000  -1.000000  0.000000  0.000000  0.000000  0.000000
N  8247  -1.000000  -1.000000  N  -1  -1.000000  -1.000000  0.000000  0.000000  0.000000  0.000000
N  8264  -1.000000  -1.000000  N  -1  -1.000000  -1.000000  0.000000  0.000000  0.000000  0.000000
N  8281  -1.000000  -1.000000  N  -1  -1.000000  -1.000000  0.000000  0.000000  0.000000  0.000000
N  8298  -1.000000  -1.000000  N  -1  -1.000000  -1.000000  0.000000  0.000000  0.000000  0.000000
N  8315  -1.000000  -1.000000  N  -1  -1.000000  -1.000000  0.000000  0.000000  0.000000  0.000000
N  8332  -1.000000  -1.000000  N  -1  -1.000000  -1.000000  0.000000  0.000000  0.000000  0.000000
N  8349  -1.000000  -1.000000  N  -1  -1.000000  -1.000000  0.000000  0.000000  0.000000  0.000000
N  8366  -1.000000  -1.000000  N  -1  -1.000000  -1.000000  0.000000  0.000000  0.000000  0.000000
N  8383  -1.000000  -1.000000  N  -1  -1.000000  -1.000000  0.000000  0.000000  0.000000  0.000000
N  8400  -1.000000  -1.000000  N  -1  -1.000000  -1.000000  0.000000  0.000000  0.000000  0.000000
N  8417  -1.000000  -1.000000  N  -1  -1.000000  -1.000000  0.000000  0.000000  0.000000  0.000000
N  8434  -1.000000  -1.000000  N  -1  -1.000000  -1.000000  0.000000  0.000000  0.000000  0.000000
N  8451  -1.000000  -1.000000  N  -1  -1.000000  -1.000000  0.000000  0.000000  0.000000  0.000000
N  8468  -1.000000  -1.000000  N  -1  -1.000000  -1.000000  0.000000  0.000000  0.000000  0.000000
N  8485  -1.000000  -1.000000  N  -1  -1.000000  -1.000000  0.000000  0.000000  0.000000  0.000000
N  8502  -1.000000  -1.000000  N  -1  -1.000000  -1.000000  0.000000  0.000000  0.000000  0.000000
N  8519  -1.000000  -1.000000  N  -1  -1.000000  -1.000000  0.000000  0.000000  0.000000  0.000000
N  8536  -1.000000  -1.000000  N  -1  -1.000000  -1.000000  0.000000  0.000000  0.000000  0.000000
N  8553  -1.000000  -1.000000  N  -1  -1.000000  -1.000000  0.000000  0.000000  0.000000  0.000000
N  8570  -1.000000  -1.000000  N  -1  -1.000000  -1.000000  0.000000  0.000000  0.000000  0.000000
N  8587  -1.000000  -1.000000  N  -1  -1.000000  -1.000000  0.000000  0.000000  0.000000  0.000000
N  8604  -1.000000  -1.000000  N  -1  -1.000000  -1.000000  0.000000  0.000000  0.000000  0.000000
N  8621  -1.000000  -1.000000  N  -1  -1.000000  -1.000000  0.000000  0.000000  0.000000  0.000000
N  8638  -1.000000  -1.000000  N  -1  -1.000000  -1.000000  0.000000  0.000000  0.000000  0.000000
N  8655  -1.000000  -1.000000  N  -1  -1.000000  -1.000000  0.000000  0.000000  0.000000  0.000000
N  8672  -1.000000  -1.000000  N  -1  -1.000000  -1.000000  0.000000  0.000000  0.000000  0.000000
N  8689  -1.000000  -1.000000  N  -1  -1.000000  -1.000000  0.000000  0.000000  0.000000  0.000000
N  8706  -1.000000  -1.000000  N  -1  -1.000000  -1.000000  0.000000  0.000000  0.000000  0.000000
N  8723  -1.000000  -1.000000  N  -1  -1.000000  -1.000000  0.000000  0.000000  0.000000  0.000000
N  8740  -1.000000  -1.000000  N  -1  -1.000000  -1.000000  0.000000  0.000000  0.000000  0.000000
N  8757  -1.000000  -1.000000  N  -1  -1.000000  -1.000000  0.000000  0.000000  0.000000  0.000000
N  8774  -1.000000  -1.000000  N  -1  -1.000000  -1.000000  0.000000  0.000000  0.000000  0.000000
N  8791  -1.000000  -1.000000  N  -1  -1.000000  -1.000000  0.000000  0.000000  0.000000  0.000000
N  8808  -1.000000  -1.000000  N  -1  -1.000000  -1.000000  0.000000  0.000000  0.000000  0.000000
N  8825  -1.000000  -1.000000  N  -1  -1.000000  -1.000000  0.000000  0.000000  0.000000  0.000000
N  8842  -1.000000  -1.000000  N  -1  -1.000000  -1.000000  0.000000  0.000000  0.000000  0.000000
N  8859  -1.000000  -1.000000  N  -1  -1.000000  -1.000000  0.000000  0.000000  0.000000  0.000000
N  8876  -1.000000  -1.000000  N  -1  -1.000000  -1.000000  0.000000  0.000000  0.000000  0.000000
N  8893  -1.000000  -1.000000  N  -1  -1.000000  -1.000000  0.000000  0.000000  0.000000  0.000000
N  8910  -1.000000  -1.000000  N  -1  -1.000000  -1.000000  0.000000  0.000000  0.000000  0.000000
N  8927  -1.000000  -1.000000  N  -1  -1.000000  -1.000000  0.000000  0.000000  0.000000  0.000000
N  8944  -1.000000  -1.000000  N  -1  -1.000000  -1.000000  0.000000  0.000000  0.000000  0.000000
N  8961  -1.000000  -1.000000  N  -1  -1.000000  -1.000000  0.000000  0.000000  0.000000  0.000000
N  8978  -1.000000  -1.000000  N  -1  -1.000000  -1.000000  0.000000  0.000000  0.000000  0.000000
N  8995  -1.000000  -1.000000  N  -1  -1.000000  -1.000000  0.000000  0.000000  0.000000  0.000000
N  9012  -1.000000  -1.000000  N  -1  -1.000000  -1.000000  0.000000  0.000000  0.000000  0.000000
N  9029  -1.000000  -1.000000  N  -1  -1.000000  -1.000000  0.000000  0.000000  0.000000  0.000000
N  9046  -1.000000  -1.000000  N  -1  -1.000000  -1.000000  0.000000  0.000000  0.000000  0.000000
N  9063  -1.000000  -1.000000  N  -1  -1.000000  -1.000000  0.000000  0.000000  0.000000  0.000000
N  9080  -1.000000  -1.000000  N  -1  -1.000000  -1.000000  0.000000  0.000000  0.000000  0.000000
N  9097  -1.000000  -1.000000  N  -1  -1.000000  -1.000000  0.000000  0.000000  0.000000  0.000000
N  9114  -1.000000  -1.000000  N  -1  -1.000000  -1.000000  0.000000  0.000000  0.000000  0.000000
N  9131  -1.000000  -1.000000  N  -1  -1.000000  -1.000000  0.000000  0.000000  0.000000  0.000000
N  9148  -1.000000  -1.000000  N  -1  -1.000000  -1.000000  0.000000  0.000000  0.000000  0.000000
N  9165  -1.000000  -1.000000  N  -1  -1.000000  -1.000000  0.000000  0.000000  0.000000  0.000000
N  9182  -1.000000  -1.000000  N  -1  -1.000000  -1.000000  0.000000  0.000000  0.000000  0.000000
N  9199  -1.000000  -1.000000  N  -1  -1.000000  -1.000000  0.000000  0.000000  0.000000  0.000000
N  9216  -1.000000  -1.000000  N  -1  -1.000000  -1.000000  0.000000  0.000000  0.000000  0.000000
N  9233  -1.000000  -1.000000  N  -1  -1.000000  -1.000000  0.000000  0.000000  0.000000  0.000000
N  9250  -1.000000  -1.000000  N  -1  -1.000000  -1.000000  0.000000  0.000000  0.000000  0.000000
N  9267  -1.000000  -1.000000  N  -1  -1.000000  -1.000000  0.000000  0.000000  0.000000  0.000000
N  9284  -1.000000  -1.000000  N  -1  -1.000000  -1.000000  0.000000  0.000000  0.000000  0.000000
N  9301  -1.000000  -1.000000  N  -1  -1.000000  -1.000000  0.000000  0.000000  0.000000  0.000000
N  9318  -1.000000  -1.000000  N  -1  -1.000000  -1.000000  0.000000  0.000000  0.000000  0.000000
N  9335  -1.000000  -1.000000  N  -1  -1.000000  -1.000000  0.000000  0.000000  0.000000  0.000000
N  9352  -1.000000  -1.000000  N  -1  -1.000000  -1.000000  0.000000  0.000000  0.000000  0.000000
N  9369  -1.000000  -1.000000  N  -1  -1.000000  -1.000000  0.000000  0.000000  0.000000  0.000000
N  9386  -1.000000  -1.000000  N  -1  -1.000000  -1.000000  0.000000  0.000000  0.000000  0.000000
N  9403  -1.000000  -1.000000  N  -1  -1.000000  -1.000000  0.000000  0.000000  0.000000  0.000000
N  9420  -1.000000  -1.000000  N  -1  -1.000000  -1.000000  0.000000  0.000000  0.000000  0.000000
N  9437  -1.000000  -1.000000  N  -1  -1.000000  -1.000000  0.000000  0.000000  0.000000  0.000000
N  9454  -1.000000  -1.000000  N  -1  -1.000000  -1.000000  0.000000  0.000000  0.000000  0.000000
N  9471  -1.000000  -1.000000  N  -1  -1.000000  -1.000000  74.358449  0.000000  0.000000  0.000000
N  9488  -1.000000  -1.000000  N  -1  -1.000000  -1.000000  0.000000  0.000000  0.000000  0.000000
N  9505  -1.000000  -1.000000  N  -1  -1.000000  -1.000000  0.000000  0.000000  0.000000  0.000000
N  9522  -1.000000  -1.000000  N  -1  -1.000000  -1.000000  0.000000  0.000000  0.000000  0.000000
N  9539  -1.000000  -1.000000  N  -1  -1.000000  -1.000000  37.179224  0.000000  0.000000  0.000000
N  9556  -1.000000  -1.000000  N  -1  -1.000000  -1.000000  74.358449  0.000000  0.000000  0.000000
N  9572  -1.000000  -1.000000  N  -1  -1.000000  -1.000000  0.000000  0.000000  0.000000  0.000000
N  9583  -1.000000  -1.000000  N  -1  -1.000000  -1.000000  111.537673  0.000000  0.000000  0.000000
N  9595  -1.000000  -1.000000  N  -1  -1.000000  -1.000000  185.896122  0.000000  0.000000  0.000000
N  9606  -1.000000  -1.000000  N  -1  -1.000000  -1.000000  111.537673  0.000000  0.000000  0.000000
N  9618  -1.000000  -1.000000  N  -1  -1.000000  -1.000000  74.358449  0.000000  0.000000  0.000000
N  9630  -1.000000  -1.000000  N  -1  -1.000000  -1.000000  297.433796  0.000000  0.000000  0.000000
N  9642  -1.000000  -1.000000  N  -1  -1.000000  -1.000000  148.716898  0.000000  0.000000  0.000000
N  9654  -1.000000  -1.000000  N  -1  -1.000000  -1.000000  483.329918  0.000000  0.000000  0.000000
N  9666  -1.000000  -1.000000  N  -1  -1.000000  -1.000000  15726.811946  39.905245  816.000000  36.974061
