# Supplementary material for: SNP-PHAGE – High throughput SNP discovery pipeline
Source: BMC Bioinformatics. 2006 Oct 23;7:468. doi: 10.1186/1471-2105-7-468 (PMC1626092; doi:10.1186/1471-2105-7-468)
Supplement: Additional file 2 — Test dataset. This compressed file contains test data for recreating the demo website. It contains the database table entries and chromatogram files to test for proper installation of all functionalities provided. [file 1471-2105-7-468-S2.gz › test_data/AfterAnalysisStore/poly_dir/E01_015501Archer_.b_09.ab1.poly]

E01_015501Archer_.b_09.ab1 834.545455 3357.257143 8126.000000 1909.828571 834.545455
T  2  29988.000000  1.000000  N  -1  -1.000000  -1.000000  0.000000  0.000000  0.000000  29988.000000
T  15  1427306.400000  1.454171  N  -1  -1.000000  -1.000000  0.000000  0.000000  0.000000  65280.000000
T  22  1427306.400000  1.454171  N  -1  -1.000000  -1.000000  0.000000  0.000000  0.000000  65280.000000
T  29  1427306.400000  1.454171  N  -1  -1.000000  -1.000000  0.000000  0.000000  0.000000  65280.000000
T  49  970876.800000  2.664875  G  51  9627.411449  0.039649  0.000000  0.000000  1105.369463  65280.000000
G  66  23604.986590  0.048607  N  -1  -1.000000  -1.000000  0.000000  0.000000  3904.450199  244.800000
N  75  -1.000000  -1.000000  N  -1  -1.000000  -1.000000  0.000000  0.000000  5063.305281  285.600000
G  83  77465.005086  0.189573  N  -1  -1.000000  -1.000000  0.000000  0.000000  9912.668085  0.000000
N  95  -1.000000  -1.000000  N  -1  -1.000000  -1.000000  0.000000  0.000000  10661.466753  0.000000
G  104  139704.437251  0.386650  N  -1  -1.000000  -1.000000  0.000000  0.000000  16420.085083  0.000000
G  119  58780.695459  0.176192  N  -1  -1.000000  -1.000000  0.000000  0.000000  9288.669194  0.000000
N  129  -1.000000  -1.000000  N  -1  -1.000000  -1.000000  0.000000  0.000000  2103.767687  0.000000
G  142  283705.552576  0.936073  N  -1  -1.000000  -1.000000  0.000000  0.000000  28525.663553  0.000000
A  152  20375.369318  0.067660  N  -1  -1.000000  -1.000000  2636.931818  0.000000  2549.481180  0.000000
C  163  3825.640167  0.012744  N  -1  -1.000000  -1.000000  0.000000  729.092431  0.000000  0.000000
N  177  -1.000000  -1.000000  N  -1  -1.000000  -1.000000  0.000000  0.000000  0.000000  734.400000
N  189  -1.000000  -1.000000  N  -1  -1.000000  -1.000000  16227.272727  3322.817801  0.000000  65280.000000
T  192  3590400.000000  3.013138  N  -1  -1.000000  -1.000000  16227.272727  6704.298212  0.000000  65280.000000
T  211  3590400.000000  3.013138  N  -1  -1.000000  -1.000000  16227.272727  6704.298212  0.000000  65280.000000
T  229  3590400.000000  3.013138  N  -1  -1.000000  -1.000000  16227.272727  6704.298212  0.000000  65280.000000
A  209  1604867.130682  1.612384  C  237  643084.664892  0.785870  16227.272727  6704.298212  0.000000  65280.000000
A  258  1604867.130682  1.612384  N  -1  -1.000000  -1.000000  16227.272727  6704.298212  28525.663553  65280.000000
G  259  1348907.315269  2.365816  N  -1  -1.000000  -1.000000  16227.272727  6704.298212  28525.663553  65280.000000
T  275  3119812.800000  4.514361  N  -1  -1.000000  -1.000000  16227.272727  6704.298212  28525.663553  65280.000000
G  291  327028.904097  0.327951  C  289  12122.209205  0.009604  0.000000  3553.278052  28525.663553  65280.000000
C  307  77719.577025  0.077601  N  -1  -1.000000  -1.000000  16227.272727  6704.298212  0.000000  4161.600000
N  315  -1.000000  -1.000000  N  -1  -1.000000  -1.000000  16227.272727  1089.448459  0.000000  65280.000000
C  327  65584.797261  0.065112  N  -1  -1.000000  -1.000000  16227.272727  6704.298212  0.000000  65280.000000
T  338  3525732.000000  3.479002  C  342  65915.821986  0.046827  16227.272727  5962.635223  0.000000  65280.000000
C  358  73353.402815  0.058856  N  -1  -1.000000  -1.000000  16227.272727  6704.298212  0.000000  65280.000000
A  371  2345702.982955  2.068557  N  -1  -1.000000  -1.000000  16227.272727  6377.463674  28525.663553  65280.000000
G  374  530880.427263  0.425088  N  -1  -1.000000  -1.000000  16227.272727  6704.298212  28525.663553  65280.000000
T  386  4896000.000000  1.765887  N  -1  -1.000000  -1.000000  16227.272727  6704.298212  3333.936928  65280.000000
T  423  4896000.000000  1.765887  C  405  474932.485356  0.283782  16227.272727  6704.298212  28525.663553  65280.000000
G  413  992051.264219  0.663055  N  -1  -1.000000  -1.000000  16227.272727  6704.298212  28525.663553  65280.000000
N  429  -1.000000  -1.000000  N  -1  -1.000000  -1.000000  16227.272727  6704.298212  28525.663553  65280.000000
G  446  28240.406918  0.022004  N  -1  -1.000000  -1.000000  395.539773  0.000000  6257.817442  48756.000000
T  450  507307.200000  0.404704  A  451  48904.943182  0.025474  8184.630682  0.000000  3048.680292  65280.000000
N  468  -1.000000  -1.000000  N  -1  -1.000000  -1.000000  0.000000  0.000000  28525.663553  0.000000
G  472  307684.938500  0.237322  T  487  128846.400000  0.071977  0.000000  0.000000  28525.663553  0.000000
G  488  149973.676131  0.113557  N  -1  -1.000000  -1.000000  770.795455  0.000000  27972.978822  26397.600000
N  505  -1.000000  -1.000000  N  -1  -1.000000  -1.000000  0.000000  0.000000  28525.663553  0.000000
G  511  591961.004347  0.602125  N  -1  -1.000000  -1.000000  0.000000  0.000000  28525.663553  0.000000
G  532  67926.736336  0.065631  N  -1  -1.000000  -1.000000  0.000000  54.472423  16027.857209  0.000000
N  539  -1.000000  -1.000000  N  -1  -1.000000  -1.000000  0.000000  0.000000  0.000000  0.000000
G  550  280888.643300  0.347978  N  -1  -1.000000  -1.000000  16227.272727  0.000000  28525.663553  0.000000
A  553  188682.613636  0.241219  A  567  156116.505682  0.144671  16227.272727  0.000000  28525.663553  0.000000
G  568  191835.087395  0.344859  A  580  24097.500000  0.027899  16227.272727  0.000000  28525.663553  58588.800000
N  587  -1.000000  -1.000000  N  -1  -1.000000  -1.000000  0.000000  0.000000  28525.663553  65280.000000
G  592  733305.667252  2.217735  N  -1  -1.000000  -1.000000  314.403409  0.000000  28525.663553  65280.000000
T  612  5913756.000000  19.403322  A  607  402101.676136  0.454882  16227.272727  6704.298212  28525.663553  65280.000000
C  614  179159.799163  0.200552  N  -1  -1.000000  -1.000000  16227.272727  6704.298212  28525.663553  65280.000000
G  618  392691.415888  0.456343  C  636  5782.457208  0.006599  16227.272727  6704.298212  28525.663553  65280.000000
G  635  140150.150744  0.161274  N  -1  -1.000000  -1.000000  0.000000  1240.295169  28222.578378  65280.000000
G  652  249724.355868  0.287689  N  -1  -1.000000  -1.000000  0.000000  0.000000  28525.663553  65280.000000
G  670  250401.840377  0.300310  C  677  1965.197413  0.002306  0.000000  0.000000  28525.663553  0.000000
N  684  -1.000000  -1.000000  N  -1  -1.000000  -1.000000  0.000000  16.760746  28525.663553  0.000000
C  693  10965.717763  0.012870  N  -1  -1.000000  -1.000000  0.000000  1826.921263  28525.663553  0.000000
C  710  32323.097756  0.039176  N  -1  -1.000000  -1.000000  0.000000  4693.008749  28525.663553  0.000000
G  717  2080037.900675  2.569752  C  724  8493.507798  0.008230  0.000000  1014.025105  28525.663553  0.000000
C  739  9817.606695  0.009835  N  -1  -1.000000  -1.000000  0.000000  1441.424116  28525.663553  0.000000
N  749  -1.000000  -1.000000  N  -1  -1.000000  -1.000000  0.000000  0.000000  28525.663553  0.000000
A  764  31947.443182  0.034504  N  -1  -1.000000  -1.000000  7018.295455  100.564473  0.000000  0.000000
N  774  -1.000000  -1.000000  N  -1  -1.000000  -1.000000  14989.943182  0.000000  0.000000  0.000000
N  786  -1.000000  -1.000000  N  -1  -1.000000  -1.000000  16227.272727  0.000000  0.000000  0.000000
N  799  -1.000000  -1.000000  N  -1  -1.000000  -1.000000  16227.272727  511.202739  0.000000  0.000000
A  808  1147673.863636  3.398281  N  -1  -1.000000  -1.000000  16227.272727  5216.782046  0.000000  0.000000
N  824  -1.000000  -1.000000  N  -1  -1.000000  -1.000000  16227.272727  6704.298212  0.000000  81.600000
C  830  300583.020160  0.691674  N  -1  -1.000000  -1.000000  16227.272727  6704.298212  0.000000  0.000000
N  849  -1.000000  -1.000000  N  -1  -1.000000  -1.000000  740.369318  6704.298212  0.000000  0.000000
N  862  -1.000000  -1.000000  N  -1  -1.000000  -1.000000  0.000000  0.000000  0.000000  0.000000
N  875  -1.000000  -1.000000  N  -1  -1.000000  -1.000000  0.000000  0.000000  0.000000  0.000000
N  888  -1.000000  -1.000000  N  -1  -1.000000  -1.000000  0.000000  0.000000  0.000000  0.000000
N  901  -1.000000  -1.000000  N  -1  -1.000000  -1.000000  0.000000  0.000000  0.000000  0.000000
N  914  -1.000000  -1.000000  N  -1  -1.000000  -1.000000  0.000000  0.000000  0.000000  0.000000
N  927  -1.000000  -1.000000  N  -1  -1.000000  -1.000000  0.000000  0.000000  0.000000  1795.200000
G  940  10429.695737  0.024520  N  -1  -1.000000  -1.000000  0.000000  0.000000  1978.967909  2774.400000
T  954  21624.000000  0.052436  N  -1  -1.000000  -1.000000  0.000000  0.000000  0.000000  3468.000000
N  964  -1.000000  -1.000000  N  -1  -1.000000  -1.000000  0.000000  0.000000  0.000000  0.000000
N  976  -1.000000  -1.000000  N  -1  -1.000000  -1.000000  0.000000  0.000000  0.000000  0.000000
N  987  -1.000000  -1.000000  N  -1  -1.000000  -1.000000  0.000000  0.000000  0.000000  204.000000
N  998  -1.000000  -1.000000  N  -1  -1.000000  -1.000000  0.000000  0.000000  0.000000  0.000000
N  1010  -1.000000  -1.000000  N  -1  -1.000000  -1.000000  0.000000  0.000000  0.000000  0.000000
G  1023  8379.413669  0.021509  N  -1  -1.000000  -1.000000  0.000000  0.000000  1961.139369  0.000000
N  1035  -1.000000  -1.000000  N  -1  -1.000000  -1.000000  0.000000  0.000000  0.000000  0.000000
N  1048  -1.000000  -1.000000  N  -1  -1.000000  -1.000000  60.852273  0.000000  0.000000  0.000000
T  1057  13219.200000  0.036180  N  -1  -1.000000  -1.000000  0.000000  0.000000  0.000000  3141.600000
T  1074  75316.800000  0.206007  N  -1  -1.000000  -1.000000  0.000000  0.000000  0.000000  10975.200000
T  1082  93513.600000  0.252806  N  -1  -1.000000  -1.000000  0.000000  0.000000  0.000000  11505.600000
N  1098  -1.000000  -1.000000  N  -1  -1.000000  -1.000000  0.000000  0.000000  0.000000  81.600000
N  1111  -1.000000  -1.000000  N  -1  -1.000000  -1.000000  40.568182  0.000000  0.000000  0.000000
A  1130  5476.704545  0.031981  N  -1  -1.000000  -1.000000  902.642045  0.000000  0.000000  0.000000
N  1135  -1.000000  -1.000000  N  -1  -1.000000  -1.000000  344.829545  0.000000  0.000000  0.000000
N  1148  -1.000000  -1.000000  N  -1  -1.000000  -1.000000  0.000000  0.000000  0.000000  0.000000
N  1160  -1.000000  -1.000000  N  -1  -1.000000  -1.000000  0.000000  0.000000  0.000000  0.000000
N  1173  -1.000000  -1.000000  N  -1  -1.000000  -1.000000  0.000000  0.000000  0.000000  0.000000
N  1186  -1.000000  -1.000000  N  -1  -1.000000  -1.000000  0.000000  0.000000  213.942477  0.000000
G  1206  9573.925830  0.056048  N  -1  -1.000000  -1.000000  709.943182  29.331305  1604.568575  0.000000
N  1211  -1.000000  -1.000000  N  -1  -1.000000  -1.000000  81.136364  8.380373  606.170351  0.000000
G  1222  6863.987792  0.040717  N  -1  -1.000000  -1.000000  0.000000  8.380373  1497.597337  0.000000
N  1237  -1.000000  -1.000000  N  -1  -1.000000  -1.000000  10.142045  0.000000  0.000000  0.000000
N  1250  -1.000000  -1.000000  N  -1  -1.000000  -1.000000  60.852273  0.000000  0.000000  0.000000
N  1263  -1.000000  -1.000000  N  -1  -1.000000  -1.000000  10.142045  0.000000  0.000000  0.000000
N  1276  -1.000000  -1.000000  N  -1  -1.000000  -1.000000  60.852273  0.000000  0.000000  326.400000
G  1291  9449.126052  0.173385  N  -1  -1.000000  -1.000000  0.000000  0.000000  1836.339591  571.200000
T  1302  25908.000000  1.020617  N  -1  -1.000000  -1.000000  0.000000  0.000000  0.000000  6160.800000
T  1319  24153.600000  0.896821  N  -1  -1.000000  -1.000000  0.000000  0.000000  0.000000  24153.600000
T  1330  52020.000000  1.913525  N  -1  -1.000000  -1.000000  10.142045  0.000000  0.000000  52020.000000
T  1332  58548.000000  1.855751  N  -1  -1.000000  -1.000000  0.000000  0.000000  0.000000  58548.000000
T  1343  2545471.200000  8.167763  N  -1  -1.000000  -1.000000  60.852273  0.000000  0.000000  65280.000000
T  1362  2545471.200000  8.167763  N  -1  -1.000000  -1.000000  0.000000  0.000000  89.142699  65280.000000
G  1380  9645.239989  0.035234  N  -1  -1.000000  -1.000000  172.414773  0.000000  1765.025432  30436.800000
N  1391  -1.000000  -1.000000  N  -1  -1.000000  -1.000000  273.835227  0.000000  1051.883844  5630.400000
G  1401  17204.540830  0.062753  N  -1  -1.000000  -1.000000  0.000000  0.000000  2567.309720  244.800000
G  1417  38420.503098  0.139748  N  -1  -1.000000  -1.000000  0.000000  0.000000  4831.534264  40.800000
G  1429  12194.721169  0.043853  N  -1  -1.000000  -1.000000  182.556818  0.000000  6026.046426  0.000000
G  1440  15903.057431  0.057132  N  -1  -1.000000  -1.000000  527.386364  0.000000  7844.557477  0.000000
G  1450  82064.768334  0.295882  N  -1  -1.000000  -1.000000  182.556818  0.000000  10322.724498  81.600000
G  1466  85755.276057  0.302865  N  -1  -1.000000  -1.000000  81.136364  50.282237  11035.866087  81.600000
G  1477  37332.962175  0.130298  N  -1  -1.000000  -1.000000  0.000000  20.950932  7773.243318  285.600000
G  1495  13834.946823  0.048646  N  -1  -1.000000  -1.000000  0.000000  67.042982  3013.023213  0.000000
N  1506  -1.000000  -1.000000  N  -1  -1.000000  -1.000000  263.693182  0.000000  1051.883844  0.000000
N  1520  -1.000000  -1.000000  N  -1  -1.000000  -1.000000  537.528409  4.190186  0.000000  163.200000
A  1534  9046.704545  0.057074  N  -1  -1.000000  -1.000000  1582.159091  0.000000  0.000000  0.000000
A  1545  9604.517045  0.298831  N  -1  -1.000000  -1.000000  1622.727273  0.000000  0.000000  897.600000
A  1560  22576.193182  0.702516  N  -1  -1.000000  -1.000000  3711.988636  0.000000  0.000000  244.800000
A  1577  40984.005682  1.254355  N  -1  -1.000000  -1.000000  6764.744318  0.000000  35.657079  1264.800000
A  1587  73377.698864  2.228313  N  -1  -1.000000  -1.000000  8346.903409  37.711677  231.771016  0.000000
A  1601  55700.113636  1.426452  G  1595  12069.921391  0.040312  7170.426136  439.969570  623.998890  0.000000
A  1612  19665.426136  0.457041  G  1610  4938.505503  0.016510  4290.085227  1634.172689  980.569685  326.400000
C  1625  94836.488399  1.438919  A  1627  7606.534091  0.163412  1166.335227  4491.879802  178.285397  0.000000
C  1635  94836.488399  1.438919  G  1636  6846.159253  0.144288  233.267045  4357.793838  1016.226764  367.200000
G  1650  15082.944604  0.444104  N  -1  -1.000000  -1.000000  0.000000  800.325599  2389.024323  0.000000
G  1666  7719.757699  0.226469  N  -1  -1.000000  -1.000000  0.000000  0.000000  1461.940257  0.000000
N  1677  -1.000000  -1.000000  N  -1  -1.000000  -1.000000  0.000000  20.950932  0.000000  612.000000
N  1691  -1.000000  -1.000000  N  -1  -1.000000  -1.000000  20.284091  20.950932  0.000000  408.000000
N  1704  -1.000000  -1.000000  N  -1  -1.000000  -1.000000  476.676136  37.711677  0.000000  285.600000
N  1719  -1.000000  -1.000000  N  -1  -1.000000  -1.000000  50.710227  0.000000  0.000000  122.400000
N  1733  -1.000000  -1.000000  N  -1  -1.000000  -1.000000  324.545455  4.190186  0.000000  652.800000
N  1746  -1.000000  -1.000000  N  -1  -1.000000  -1.000000  314.403409  0.000000  0.000000  0.000000
N  1759  -1.000000  -1.000000  N  -1  -1.000000  -1.000000  192.698864  20.950932  0.000000  81.600000
N  1773  -1.000000  -1.000000  N  -1  -1.000000  -1.000000  0.000000  0.000000  0.000000  285.600000
N  1785  -1.000000  -1.000000  N  -1  -1.000000  -1.000000  50.710227  0.000000  0.000000  81.600000
A  1801  3387.443182  0.099764  N  -1  -1.000000  -1.000000  699.801136  0.000000  0.000000  0.000000
G  1808  3940.107278  0.118204  N  -1  -1.000000  -1.000000  20.284091  0.000000  820.112827  0.000000
N  1824  -1.000000  -1.000000  N  -1  -1.000000  -1.000000  0.000000  12.570559  285.256636  0.000000
N  1838  -1.000000  -1.000000  N  -1  -1.000000  -1.000000  0.000000  0.000000  410.056414  122.400000
G  1849  4706.734486  0.149565  N  -1  -1.000000  -1.000000  172.414773  0.000000  784.455748  0.000000
G  1859  6222.160363  0.223484  N  -1  -1.000000  -1.000000  0.000000  0.000000  1034.055304  0.000000
G  1881  1016.226764  0.048103  N  -1  -1.000000  -1.000000  40.568182  8.380373  231.771016  0.000000
G  1892  3886.621659  0.248224  N  -1  -1.000000  -1.000000  172.414773  0.000000  713.141589  408.000000
G  1905  10447.524276  0.742020  N  -1  -1.000000  -1.000000  182.556818  0.000000  1461.940257  0.000000
G  1919  7808.900398  0.752101  N  -1  -1.000000  -1.000000  20.284091  0.000000  1123.198002  0.000000
N  1934  -1.000000  -1.000000  N  -1  -1.000000  -1.000000  50.710227  25.141118  0.000000  81.600000
A  1952  3235.312500  0.503798  N  -1  -1.000000  -1.000000  720.085227  0.000000  0.000000  0.000000
G  1962  7523.643762  1.436611  N  -1  -1.000000  -1.000000  30.426136  0.000000  1051.883844  204.000000
G  1976  3797.478961  0.727840  N  -1  -1.000000  -1.000000  0.000000  0.000000  820.112827  40.800000
G  1987  5384.218996  1.023913  N  -1  -1.000000  -1.000000  40.568182  4.190186  891.426986  40.800000
G  1995  5116.790900  0.947048  N  -1  -1.000000  -1.000000  0.000000  50.282237  944.912605  448.800000
N  2011  -1.000000  -1.000000  N  -1  -1.000000  -1.000000  415.823864  12.570559  89.142699  40.800000
G  2021  1961.139369  0.360246  N  -1  -1.000000  -1.000000  111.562500  58.662609  410.056414  163.200000
G  2033  5259.419218  1.048155  N  -1  -1.000000  -1.000000  202.840909  87.993914  748.798668  0.000000
A  2050  4523.352273  0.831177  N  -1  -1.000000  -1.000000  689.659091  33.521491  0.000000  40.800000
N  2062  -1.000000  -1.000000  N  -1  -1.000000  -1.000000  0.000000  25.141118  0.000000  489.600000
G  2076  3244.794229  0.589343  N  -1  -1.000000  -1.000000  10.142045  0.000000  570.513271  81.600000
N  2088  -1.000000  -1.000000  N  -1  -1.000000  -1.000000  0.000000  0.000000  0.000000  81.600000
N  2101  -1.000000  -1.000000  N  -1  -1.000000  -1.000000  0.000000  4.190186  0.000000  244.800000
G  2113  3119.994451  0.651968  N  -1  -1.000000  -1.000000  121.704545  20.950932  303.085175  122.400000
G  2129  3155.651531  0.731048  N  -1  -1.000000  -1.000000  131.846591  0.000000  677.484509  0.000000
G  2138  8860.784241  2.056511  N  -1  -1.000000  -1.000000  40.568182  8.380373  1390.626098  0.000000
G  2150  6239.988902  1.404656  N  -1  -1.000000  -1.000000  0.000000  20.950932  1105.369463  40.800000
G  2161  534.856192  0.114124  N  -1  -1.000000  -1.000000  0.000000  4.190186  303.085175  326.400000
G  2179  1568.911495  0.373401  N  -1  -1.000000  -1.000000  162.272727  0.000000  267.428096  81.600000
G  2187  1069.712383  0.278072  N  -1  -1.000000  -1.000000  0.000000  20.950932  285.256636  448.800000
A  2197  2464.517045  0.655850  G  2206  820.112827  0.235776  527.386364  0.000000  0.000000  244.800000
N  2215  -1.000000  -1.000000  N  -1  -1.000000  -1.000000  202.840909  0.000000  0.000000  40.800000
N  2228  -1.000000  -1.000000  N  -1  -1.000000  -1.000000  152.130682  29.331305  0.000000  408.000000
G  2239  3637.022103  1.045645  N  -1  -1.000000  -1.000000  0.000000  33.521491  784.455748  0.000000
N  2253  -1.000000  -1.000000  N  -1  -1.000000  -1.000000  0.000000  46.092050  0.000000  40.800000
A  2267  3935.113636  1.160930  N  -1  -1.000000  -1.000000  699.801136  37.711677  17.828540  0.000000
A  2277  2383.380682  0.689106  N  -1  -1.000000  -1.000000  618.664773  46.092050  53.485619  1060.800000
A  2288  3417.869318  1.009712  G  2293  1176.683622  0.344935  578.096591  4.190186  35.657079  0.000000
G  2309  713.141589  0.209058  N  -1  -1.000000  -1.000000  81.136364  8.380373  160.456857  734.400000
A  2320  1987.840909  0.765599  N  -1  -1.000000  -1.000000  405.681818  0.000000  178.285397  0.000000
G  2324  3957.935818  1.822895  A  2331  2920.909091  1.170322  162.272727  4.190186  677.484509  0.000000
G  2339  2638.623879  1.049762  A  2344  740.369318  0.296644  20.284091  8.380373  534.856192  0.000000
G  2352  820.112827  0.312959  N  -1  -1.000000  -1.000000  0.000000  50.282237  196.113937  122.400000
A  2363  2535.511364  0.976866  G  2373  748.798668  0.259882  425.965909  50.282237  17.828540  0.000000
G  2369  3423.079626  1.315226  A  2386  2038.551136  0.707511  111.562500  0.000000  730.970129  326.400000
G  2389  6739.188014  2.610812  N  -1  -1.000000  -1.000000  253.551136  0.000000  748.798668  204.000000
G  2404  7077.930269  2.473358  N  -1  -1.000000  -1.000000  0.000000  0.000000  944.912605  0.000000
G  2418  1854.168131  0.556619  A  2421  1105.482955  0.296273  91.278409  37.711677  374.399334  0.000000
G  2431  1390.626098  0.438027  A  2430  953.352273  0.255501  202.840909  4.190186  303.085175  81.600000
A  2438  1146.051136  0.353447  N  -1  -1.000000  -1.000000  273.835227  29.331305  0.000000  0.000000
A  2450  1754.573864  0.555540  G  2460  1461.940257  0.458750  344.829545  0.000000  0.000000  122.400000
A  2462  3286.022727  1.118461  N  -1  -1.000000  -1.000000  527.386364  0.000000  196.113937  0.000000
G  2473  4867.191344  1.620924  N  -1  -1.000000  -1.000000  141.988636  0.000000  802.284287  612.000000
G  2491  9377.811893  2.752162  A  2490  3123.750000  0.916719  547.670455  0.000000  1515.425876  0.000000
G  2502  2763.423657  0.675379  A  2501  223.125000  0.054530  121.704545  0.000000  570.513271  163.200000
G  2515  2531.652640  0.628873  A  2510  2200.823864  0.546680  121.704545  4.190186  641.827430  0.000000
G  2525  2175.081846  0.603361  A  2526  709.943182  0.227929  294.119318  0.000000  463.542033  0.000000
A  2531  2160.255682  0.693577  A  2542  1835.710227  0.583623  395.539773  0.000000  249.599556  163.200000
A  2552  821.505682  0.261188  N  -1  -1.000000  -1.000000  192.698864  16.760746  0.000000  81.600000
A  2569  172.414773  0.055827  N  -1  -1.000000  -1.000000  40.568182  20.950932  53.485619  0.000000
G  2576  6489.588458  2.169710  A  2583  3884.403409  1.062687  50.710227  16.760746  1051.883844  40.800000
G  2590  7701.929159  2.223103  A  2593  1359.034091  0.315259  283.977273  0.000000  1390.626098  0.000000
G  2603  2799.080736  0.716595  A  2602  1460.454545  0.338786  304.261364  16.760746  730.970129  0.000000
G  2615  517.027652  0.139765  A  2617  202.840909  0.047054  30.426136  0.000000  178.285397  734.400000
A  2625  202.840909  0.072103  N  -1  -1.000000  -1.000000  40.568182  0.000000  0.000000  204.000000
G  2640  499.199112  0.195218  N  -1  -1.000000  -1.000000  30.426136  41.901864  124.799778  244.800000
A  2652  1835.710227  0.779862  N  -1  -1.000000  -1.000000  395.539773  4.190186  0.000000  40.800000
G  2663  4278.849533  1.844367  A  2668  2647.073864  0.664852  81.136364  0.000000  837.941367  40.800000
G  2675  13531.861648  5.344728  A  2683  1643.011364  0.373679  0.000000  0.000000  2460.338481  0.000000
G  2690  7363.186905  1.936228  A  2696  152.130682  0.031323  0.000000  0.000000  1426.283178  0.000000
A  2708  1338.750000  0.296057  N  -1  -1.000000  -1.000000  294.119318  0.000000  0.000000  0.000000
A  2722  6490.909091  1.619956  N  -1  -1.000000  -1.000000  872.215909  29.331305  0.000000  0.000000
G  2732  3886.621659  1.000226  A  2738  760.653409  0.142398  0.000000  0.000000  730.970129  1264.800000
G  2745  3975.764358  0.995311  N  -1  -1.000000  -1.000000  0.000000  0.000000  713.141589  612.000000
G  2761  2495.995561  0.575065  A  2756  862.073864  0.169354  50.710227  0.000000  463.542033  0.000000
A  2779  2880.340909  0.630315  N  -1  -1.000000  -1.000000  405.681818  0.000000  0.000000  0.000000
G  2793  1782.853972  0.370825  A  2788  354.971591  0.073831  0.000000  0.000000  463.542033  204.000000
A  2800  1774.857955  0.369569  G  2808  410.056414  0.090078  425.965909  16.760746  17.828540  81.600000
A  2814  3296.164773  0.724095  N  -1  -1.000000  -1.000000  415.823864  8.380373  0.000000  408.000000
A  2827  2799.204545  0.793303  G  2829  1515.425876  0.493263  527.386364  0.000000  160.456857  1101.600000
A  2838  953.352273  0.310321  N  -1  -1.000000  -1.000000  253.551136  0.000000  0.000000  775.200000
N  2853  -1.000000  -1.000000  N  -1  -1.000000  -1.000000  0.000000  37.711677  0.000000  163.200000
A  2865  405.681818  0.133729  N  -1  -1.000000  -1.000000  111.562500  20.950932  0.000000  612.000000
G  2877  2442.509942  1.007186  A  2882  1764.715909  0.554485  294.119318  0.000000  463.542033  204.000000
G  2888  2513.824101  1.102229  N  -1  -1.000000  -1.000000  20.284091  4.190186  534.856192  204.000000
G  2907  6043.874965  2.831546  A  2904  2292.102273  0.823042  304.261364  0.000000  1158.855082  0.000000
G  2918  8272.442430  3.323245  N  -1  -1.000000  -1.000000  20.284091  4.190186  1372.797558  0.000000
G  2935  855.769907  0.282574  A  2934  750.511364  0.218788  172.414773  20.950932  196.113937  0.000000
A  2949  6359.062500  2.166064  N  -1  -1.000000  -1.000000  1166.335227  0.000000  0.000000  0.000000
A  2958  1855.994318  0.546815  N  -1  -1.000000  -1.000000  649.090909  0.000000  320.913715  0.000000
G  2961  3672.679182  1.129995  A  2969  1135.909091  0.291023  507.102273  0.000000  713.141589  0.000000
A  2981  2839.772727  0.850863  N  -1  -1.000000  -1.000000  537.528409  16.760746  766.627208  0.000000
G  2983  4064.907056  1.152785  A  3002  760.653409  0.186137  476.676136  29.331305  873.598446  0.000000
G  3005  4189.706834  1.076469  A  3013  1937.130682  0.458430  81.136364  0.000000  891.426986  530.400000
A  3020  3661.278409  0.900284  G  3027  1337.140479  0.307569  669.375000  0.000000  0.000000  81.600000
A  3033  3306.306818  0.790690  G  3041  998.398224  0.225540  557.812500  0.000000  53.485619  40.800000
A  3049  5791.107955  1.481939  N  -1  -1.000000  -1.000000  811.363636  0.000000  463.542033  0.000000
G  3053  7202.730047  1.968143  A  3069  4695.767045  1.093449  628.806818  0.000000  1337.140479  40.800000
G  3071  5829.932489  1.357581  G  3081  2228.567465  0.525415  375.255682  0.000000  1051.883844  0.000000
G  3092  2870.394895  0.676750  A  3092  1419.886364  0.334757  314.403409  8.380373  499.199112  0.000000
G  3107  2335.538703  0.537785  N  -1  -1.000000  -1.000000  20.284091  8.380373  606.170351  0.000000
A  3118  2221.107955  0.527683  G  3111  320.913715  0.075660  425.965909  25.141118  0.000000  489.600000
N  3128  -1.000000  -1.000000  N  -1  -1.000000  -1.000000  0.000000  25.141118  17.828540  897.600000
G  3141  4261.020993  1.027420  N  -1  -1.000000  -1.000000  0.000000  20.950932  927.084065  489.600000
G  3153  3351.765467  0.804376  N  -1  -1.000000  -1.000000  0.000000  0.000000  641.827430  244.800000
N  3166  -1.000000  -1.000000  N  -1  -1.000000  -1.000000  0.000000  0.000000  53.485619  0.000000
G  3187  873.598446  0.213954  N  -1  -1.000000  -1.000000  294.119318  0.000000  213.942477  0.000000
A  3188  1967.556818  0.517186  N  -1  -1.000000  -1.000000  314.403409  0.000000  213.942477  0.000000
G  3201  2781.252196  0.757736  A  3206  1064.914773  0.251493  0.000000  0.000000  552.684731  40.800000
G  3213  1069.712383  0.317470  N  -1  -1.000000  -1.000000  40.568182  0.000000  196.113937  734.400000
G  3232  873.598446  0.316959  N  -1  -1.000000  -1.000000  30.426136  0.000000  196.113937  856.800000
G  3243  2638.623879  1.167246  A  3242  1450.312500  0.398044  334.687500  0.000000  481.370572  856.800000
A  3263  2768.778409  1.237511  N  -1  -1.000000  -1.000000  415.823864  0.000000  338.742255  0.000000
G  3267  5901.246648  2.587470  N  -1  -1.000000  -1.000000  253.551136  0.000000  1337.140479  81.600000
A  3280  6643.039773  2.508023  G  3284  1461.940257  0.453208  1095.340909  0.000000  89.142699  0.000000
A  3292  3600.426136  1.247153  G  3297  1711.539813  0.541678  760.653409  0.000000  35.657079  0.000000
A  3311  679.517045  0.233368  A  3302  202.840909  0.064196  172.414773  50.282237  0.000000  244.800000
N  3319  -1.000000  -1.000000  N  -1  -1.000000  -1.000000  0.000000  0.000000  0.000000  81.600000
A  3331  2809.346591  0.971294  N  -1  -1.000000  -1.000000  507.102273  0.000000  0.000000  0.000000
A  3343  1480.738636  0.497467  G  3340  320.913715  0.103339  375.255682  0.000000  17.828540  122.400000
A  3354  3073.039773  1.079584  G  3360  1800.682512  0.583509  578.096591  4.190186  178.285397  0.000000
A  3371  6105.511364  2.003886  N  -1  -1.000000  -1.000000  1014.204545  0.000000  178.285397  40.800000
G  3378  10269.238879  2.876516  A  3386  679.517045  0.150034  101.420455  0.000000  1479.768797  163.200000
G  3392  7719.757699  1.781583  N  -1  -1.000000  -1.000000  10.142045  0.000000  1301.483400  40.800000
G  3409  10893.237769  2.256176  A  3413  1085.198864  0.185515  40.568182  0.000000  1390.626098  0.000000
G  3419  2317.710164  0.435056  A  3420  993.920455  0.180999  253.551136  0.000000  623.998890  0.000000
G  3433  8504.213447  1.737379  A  3432  2261.676136  0.411865  385.397727  0.000000  1426.283178  0.000000
G  3451  2781.252196  0.516459  A  3453  3711.988636  0.663388  557.812500  0.000000  695.313049  0.000000
G  3460  9556.097290  1.707847  A  3463  578.096591  0.092198  233.267045  0.000000  1729.368353  0.000000
G  3473  3690.507722  0.588590  A  3474  1582.159091  0.243741  243.409091  8.380373  784.455748  0.000000
G  3485  5919.075187  0.911882  A  3481  304.261364  0.046873  70.994318  16.760746  998.398224  0.000000
G  3497  5027.648201  0.742016  A  3498  1653.153409  0.247924  314.403409  37.711677  891.426986  0.000000
A  3511  3367.159091  0.504982  G  3505  1943.310830  0.291439  557.812500  100.564473  106.971238  0.000000
G  3516  1586.740035  0.265445  G  3524  1515.425876  0.282493  304.261364  125.705591  552.684731  0.000000
A  3533  2494.943182  0.465096  C  3534  1717.976417  0.379694  425.965909  331.024724  0.000000  244.800000
C  3543  4906.708254  1.084467  A  3547  4726.193182  0.988013  243.409091  389.687334  124.799778  979.200000
T  3563  38596.800000  8.068847  A  3561  3570.000000  0.746310  537.528409  180.178014  0.000000  6364.800000
T  3574  54508.800000  6.994860  G  3574  2852.566355  0.366052  253.551136  79.613541  570.513271  11016.000000
T  3582  85476.000000  6.592599  G  3586  7719.757699  0.375520  263.693182  33.521491  463.542033  14116.800000
T  3597  115056.000000  5.596806  N  -1  -1.000000  -1.000000  0.000000  37.711677  0.000000  19216.800000
T  3613  241291.200000  7.613154  G  3611  4082.735596  0.128817  649.090909  0.000000  517.027652  20481.600000
T  3626  100490.400000  1.819450  A  3623  2261.676136  0.040949  334.687500  0.000000  0.000000  17013.600000
T  3634  64668.000000  0.998310  A  3641  2200.823864  0.031038  111.562500  0.000000  213.942477  13464.000000
T  3648  44064.000000  0.621429  G  3648  4831.534264  0.068138  20.284091  0.000000  1034.055304  7548.000000
T  3656  13341.600000  0.177520  A  3663  689.659091  0.009176  0.000000  0.000000  0.000000  4773.600000
A  3675  638.948864  0.008381  N  -1  -1.000000  -1.000000  152.130682  16.760746  17.828540  897.600000
A  3685  1653.153409  0.021806  G  3684  980.569685  0.013047  344.829545  0.000000  178.285397  0.000000
A  3698  1683.579545  0.023345  N  -1  -1.000000  -1.000000  354.971591  20.950932  0.000000  0.000000
A  3708  2018.267045  0.030197  G  3704  1854.168131  0.024671  385.397727  0.000000  374.399334  0.000000
G  3722  2478.167021  0.042369  N  -1  -1.000000  -1.000000  0.000000  0.000000  534.856192  40.800000
A  3737  2018.267045  0.042730  G  3730  1069.712383  0.014233  436.107955  0.000000  517.027652  0.000000
G  3744  10411.867197  0.446757  A  3741  659.232955  0.008772  202.840909  0.000000  1461.940257  0.000000
G  3756  9698.725608  0.678347  A  3762  831.647727  0.010882  40.568182  0.000000  1586.740035  0.000000
G  3765  12052.092851  1.369454  A  3774  3904.687500  0.052929  223.125000  0.000000  2442.509942  0.000000
G  3782  21982.589476  3.925836  T  3785  10240.800000  0.145220  233.267045  0.000000  3262.622769  1142.400000
T  3798  15300.000000  2.367114  G  3798  2923.880514  0.041462  324.545455  0.000000  2923.880514  2080.800000
G  3809  30896.859336  3.896361  T  3808  17421.600000  0.274349  60.852273  0.000000  3244.794229  2652.000000
T  3821  9751.200000  0.898393  G  3821  8450.727828  0.153411  283.977273  0.000000  2139.424766  2121.600000
G  3830  5295.076297  0.454092  A  3831  618.664773  0.011231  101.420455  0.000000  1818.511052  1346.400000
G  3843  12711.748821  1.060330  A  3843  385.397727  0.006996  81.136364  0.000000  1996.796449  204.000000
A  3860  3032.471591  0.233055  N  -1  -1.000000  -1.000000  486.818182  0.000000  178.285397  0.000000
G  3867  4207.535374  0.320861  N  -1  -1.000000  -1.000000  101.420455  0.000000  481.370572  40.800000
G  3881  1747.196893  0.139856  N  -1  -1.000000  -1.000000  0.000000  16.760746  356.570794  0.000000
A  3891  1470.596591  0.125717  G  3894  873.598446  0.038656  304.261364  0.000000  89.142699  0.000000
A  3907  730.227273  0.068633  N  -1  -1.000000  -1.000000  162.272727  16.760746  0.000000  81.600000
N  3918  -1.000000  -1.000000  N  -1  -1.000000  -1.000000  10.142045  25.141118  0.000000  367.200000
A  3930  709.943182  0.083383  N  -1  -1.000000  -1.000000  162.272727  8.380373  53.485619  0.000000
G  3939  1034.055304  0.146565  A  3939  405.681818  0.017951  81.136364  25.141118  213.942477  0.000000
A  3958  2200.823864  0.540875  N  -1  -1.000000  -1.000000  446.250000  0.000000  0.000000  0.000000
A  3975  527.386364  0.159140  N  -1  -1.000000  -1.000000  131.846591  0.000000  17.828540  0.000000
G  3982  4171.878295  1.470422  A  3982  192.698864  0.015992  101.420455  0.000000  677.484509  0.000000
A  3996  993.920455  0.501167  N  -1  -1.000000  -1.000000  202.840909  0.000000  17.828540  285.600000
G  4005  1354.969019  0.761494  N  -1  -1.000000  -1.000000  0.000000  8.380373  463.542033  0.000000
A  4019  3154.176136  2.111088  G  4015  1069.712383  0.112773  628.806818  0.000000  160.456857  0.000000
G  4028  3030.851753  1.853961  A  4031  243.409091  0.038177  20.284091  0.000000  481.370572  0.000000
G  4033  802.284287  0.447997  A  4042  659.232955  0.195832  40.568182  4.190186  320.913715  0.000000
A  4051  1744.431818  0.970191  N  -1  -1.000000  -1.000000  344.829545  8.380373  0.000000  0.000000
G  4063  4688.905947  1.153472  N  -1  -1.000000  -1.000000  60.852273  0.000000  766.627208  0.000000
G  4065  4688.905947  1.153472  N  -1  -1.000000  -1.000000  0.000000  0.000000  927.084065  0.000000
A  4089  689.659091  0.336932  N  -1  -1.000000  -1.000000  243.409091  4.190186  0.000000  0.000000
G  4105  481.370572  0.233323  N  -1  -1.000000  -1.000000  0.000000  0.000000  142.628318  163.200000
A  4112  1632.869318  0.963881  N  -1  -1.000000  -1.000000  354.971591  25.141118  0.000000  0.000000
A  4130  872.215909  0.496155  A  4121  760.653409  0.409516  192.698864  0.000000  0.000000  122.400000
G  4138  4474.963470  2.617433  A  4138  101.420455  0.054962  50.710227  25.141118  837.941367  40.800000
A  4152  1977.698864  1.073812  G  4150  1568.911495  0.727266  436.107955  8.380373  410.056414  0.000000
G  4161  4189.706834  2.412814  A  4166  3184.602273  1.477424  385.397727  0.000000  588.341811  0.000000
G  4172  3173.480070  1.529254  A  4174  243.409091  0.101733  273.835227  0.000000  713.141589  81.600000
A  4184  2322.528409  1.047086  N  -1  -1.000000  -1.000000  405.681818  8.380373  0.000000  285.600000
A  4194  1896.562500  0.855890  A  4201  466.534091  0.194988  385.397727  0.000000  0.000000  40.800000
A  4211  3570.000000  1.644324  N  -1  -1.000000  -1.000000  770.795455  16.760746  0.000000  0.000000
A  4220  3073.039773  1.249640  N  -1  -1.000000  -1.000000  638.948864  0.000000  0.000000  40.800000
A  4227  1764.715909  0.649197  A  4239  689.659091  0.255150  395.539773  8.380373  0.000000  0.000000
G  4235  2299.881624  0.841988  G  4245  1319.311939  0.488099  0.000000  0.000000  463.542033  326.400000
A  4250  1450.312500  0.504587  N  -1  -1.000000  -1.000000  314.403409  16.760746  53.485619  81.600000
A  4260  1866.136364  0.725617  A  4269  598.380682  0.214928  415.823864  41.901864  0.000000  0.000000
A  4279  2860.056818  1.116932  G  4277  534.856192  0.192111  507.102273  75.423355  89.142699  0.000000
A  4288  1044.630682  0.430302  N  -1  -1.000000  -1.000000  385.397727  108.944846  0.000000  0.000000
A  4305  892.500000  0.402973  N  -1  -1.000000  -1.000000  192.698864  50.282237  0.000000  204.000000
A  4315  1774.857955  0.856681  G  4313  196.113937  0.089160  354.971591  41.901864  35.657079  81.600000
G  4332  1693.711273  0.822344  A  4331  1409.744318  0.684437  385.397727  8.380373  427.884953  0.000000
A  4342  1653.153409  0.883102  G  4345  1158.855082  0.669821  365.113636  0.000000  231.771016  81.600000
A  4354  1572.017045  0.908683  N  -1  -1.000000  -1.000000  375.255682  4.190186  0.000000  163.200000
A  4369  1470.596591  0.859633  G  4363  196.113937  0.114631  263.693182  0.000000  0.000000  40.800000
G  4376  2246.396005  1.380022  A  4379  507.102273  0.296984  30.426136  0.000000  410.056414  408.000000
G  4385  659.655970  0.386350  A  4390  223.125000  0.130673  0.000000  4.190186  249.599556  326.400000
G  4397  1354.969019  0.853923  N  -1  -1.000000  -1.000000  0.000000  16.760746  249.599556  204.000000
A  4413  415.823864  0.289521  N  -1  -1.000000  -1.000000  91.278409  0.000000  71.314159  0.000000
G  4419  3298.279848  2.401599  A  4423  1318.465909  0.775472  182.556818  0.000000  499.199112  81.600000
G  4436  3102.165911  1.922100  A  4434  1744.431818  1.026009  334.687500  0.000000  659.655970  0.000000
A  4444  375.255682  0.214840  G  4445  160.456857  0.084187  192.698864  0.000000  178.285397  122.400000
A  4460  933.068182  0.577812  G  4458  588.341811  0.308685  192.698864  4.190186  71.314159  40.800000
A  4469  547.670455  0.354979  A  4477  466.534091  0.244256  121.704545  0.000000  0.000000  367.200000
A  4486  3154.176136  2.189810  G  4481  713.141589  0.373368  669.375000  0.000000  124.799778  0.000000
A  4496  2474.659091  1.538253  N  -1  -1.000000  -1.000000  476.676136  0.000000  71.314159  0.000000
G  4499  820.112827  0.502652  G  4509  213.942477  0.104733  304.261364  0.000000  196.113937  163.200000
A  4519  3711.988636  2.252942  G  4521  2781.252196  1.232420  537.528409  0.000000  285.256636  0.000000
A  4531  2322.528409  1.233210  G  4532  534.856192  0.228382  395.539773  0.000000  106.971238  0.000000
G  4543  909.255526  0.438409  N  -1  -1.000000  -1.000000  0.000000  29.331305  196.113937  81.600000
G  4553  2549.481180  1.389296  A  4551  933.068182  0.422543  162.272727  46.092050  320.913715  0.000000
A  4567  872.215909  0.490059  G  4564  160.456857  0.068934  192.698864  37.711677  35.657079  0.000000
A  4581  3346.875000  1.829378  G  4583  1265.826320  0.600050  466.534091  25.141118  231.771016  0.000000
A  4593  892.500000  0.430973  N  -1  -1.000000  -1.000000  182.556818  50.282237  0.000000  204.000000
G  4606  267.428096  0.127021  N  -1  -1.000000  -1.000000  30.426136  0.000000  89.142699  448.800000
A  4616  1987.840909  1.094202  G  4620  1051.883844  0.594916  415.823864  0.000000  53.485619  0.000000
A  4626  1409.744318  0.797356  A  4635  709.943182  0.388566  314.403409  0.000000  53.485619  0.000000
G  4643  1247.997780  0.683091  A  4649  953.352273  0.603125  0.000000  0.000000  267.428096  285.600000
G  4654  6222.160363  3.936614  N  -1  -1.000000  -1.000000  50.710227  0.000000  1034.055304  0.000000
A  4668  1064.914773  0.540415  N  -1  -1.000000  -1.000000  192.698864  0.000000  17.828540  81.600000
G  4681  1551.082956  0.780963  A  4686  517.244318  0.274200  0.000000  0.000000  320.913715  408.000000
G  4693  338.742255  0.179583  N  -1  -1.000000  -1.000000  121.704545  0.000000  89.142699  81.600000
A  4695  993.920455  0.542258  N  -1  -1.000000  -1.000000  202.840909  0.000000  53.485619  163.200000
A  4716  608.522727  0.380890  N  -1  -1.000000  -1.000000  141.988636  0.000000  0.000000  81.600000
A  4725  1764.715909  1.124570  G  4731  802.284287  0.466698  324.545455  4.190186  0.000000  40.800000
G  4742  2692.109498  1.566123  A  4746  872.215909  0.487410  30.426136  0.000000  534.856192  40.800000
A  4756  3965.539773  2.216139  G  4758  962.741145  0.470762  608.522727  0.000000  124.799778  40.800000
G  4767  303.085175  0.148210  N  -1  -1.000000  -1.000000  10.142045  0.000000  71.314159  81.600000
A  4784  1419.886364  0.727968  G  4783  641.827430  0.313841  314.403409  0.000000  320.913715  163.200000
G  4793  2834.737816  1.928063  A  4793  1288.039773  0.624577  273.835227  4.190186  623.998890  0.000000
A  4802  2444.232955  1.483840  G  4806  1622.397115  0.871577  557.812500  8.380373  160.456857  448.800000
G  4819  837.941367  0.482532  A  4817  223.125000  0.119866  30.426136  4.190186  196.113937  0.000000
G  4831  2549.481180  1.427106  A  4831  1176.477273  0.632022  263.693182  0.000000  499.199112  81.600000
A  4841  1805.284091  0.929588  G  4843  1051.883844  0.499010  314.403409  0.000000  285.256636  244.800000
A  4854  1926.988636  0.934659  G  4858  303.085175  0.137688  344.829545  8.380373  0.000000  40.800000
A  4869  1643.011364  0.790697  N  -1  -1.000000  -1.000000  324.545455  8.380373  0.000000  40.800000
G  4879  1533.254416  0.777111  A  4885  1115.625000  0.488976  10.142045  8.380373  356.570794  81.600000
G  4895  980.569685  0.566872  N  -1  -1.000000  -1.000000  20.284091  29.331305  267.428096  0.000000
G  4909  641.827430  0.357059  N  -1  -1.000000  -1.000000  50.710227  8.380373  178.285397  0.000000
G  4919  2014.624988  1.171476  A  4918  334.687500  0.188235  121.704545  0.000000  320.913715  0.000000
G  4930  2175.081846  1.328115  A  4933  182.556818  0.103050  40.568182  0.000000  463.542033  204.000000
G  4934  213.942477  0.132817  N  -1  -1.000000  -1.000000  91.278409  0.000000  213.942477  163.200000
G  4942  1034.055304  0.667819  A  4959  141.988636  0.101641  0.000000  0.000000  249.599556  40.800000
G  4962  4439.306390  3.178052  N  -1  -1.000000  -1.000000  40.568182  0.000000  677.484509  0.000000
A  4979  1724.147727  1.038477  G  4975  427.884953  0.257705  395.539773  0.000000  71.314159  0.000000
A  4989  1105.482955  0.674082  N  -1  -1.000000  -1.000000  294.119318  0.000000  0.000000  0.000000
A  5001  1328.607955  0.837589  G  5000  1337.140479  0.842915  334.687500  0.000000  303.085175  0.000000
A  5010  1714.005682  1.094676  G  5017  606.170351  0.369795  365.113636  8.380373  142.628318  0.000000
N  5023  -1.000000  -1.000000  N  -1  -1.000000  -1.000000  70.994318  0.000000  0.000000  0.000000
A  5038  2261.676136  1.379821  G  5036  534.856192  0.326289  70.994318  16.760746  89.142699  81.600000
N  5046  -1.000000  -1.000000  N  -1  -1.000000  -1.000000  70.994318  0.000000  0.000000  0.000000
N  5058  -1.000000  -1.000000  N  -1  -1.000000  -1.000000  0.000000  12.570559  0.000000  0.000000
A  5073  1774.857955  0.985434  N  -1  -1.000000  -1.000000  344.829545  50.282237  0.000000  40.800000
A  5084  1926.988636  1.084334  G  5079  303.085175  0.170539  415.823864  0.000000  0.000000  163.200000
A  5090  730.227273  0.416723  G  5090  427.884953  0.237182  263.693182  0.000000  89.142699  285.600000
A  5104  983.778409  0.545351  G  5109  320.913715  0.178384  344.829545  16.760746  0.000000  612.000000
G  5119  2602.966799  1.446971  A  5114  405.681818  0.225503  0.000000  25.141118  570.513271  81.600000
G  5133  802.284287  0.496686  A  5135  780.937500  0.512699  111.562500  0.000000  196.113937  81.600000
G  5146  1996.796449  1.311019  A  5143  395.539773  0.259679  50.710227  33.521491  356.570794  204.000000
A  5157  2241.392045  1.390253  G  5154  320.913715  0.199039  263.693182  0.000000  53.485619  81.600000
A  5168  1095.340909  0.642995  G  5164  927.084065  0.544192  233.267045  0.000000  53.485619  0.000000
A  5177  91.278409  0.055602  A  5186  70.994318  0.043244  40.568182  20.950932  142.628318  40.800000
G  5192  784.455748  0.550653  A  5191  223.125000  0.135908  60.852273  16.760746  213.942477  0.000000
A  5208  1247.471591  0.941097  N  -1  -1.000000  -1.000000  233.267045  0.000000  320.913715  163.200000
G  5209  1889.825210  1.502725  A  5219  598.380682  0.416249  223.125000  0.000000  338.742255  204.000000
G  5228  623.998890  0.454293  A  5237  202.840909  0.142152  0.000000  0.000000  178.285397  652.800000
G  5238  303.085175  0.226592  N  -1  -1.000000  -1.000000  40.568182  4.190186  71.314159  40.800000
G  5255  1105.369463  0.997993  A  5251  273.835227  0.191905  40.568182  12.570559  213.942477  448.800000
G  5268  980.569685  0.861735  A  5273  91.278409  0.071487  0.000000  0.000000  338.742255  0.000000
A  5279  3296.164773  3.180771  G  5285  1051.883844  0.689200  375.255682  8.380373  53.485619  0.000000
A  5293  963.494318  0.843871  G  5295  106.971238  0.075178  223.125000  20.950932  53.485619  163.200000
A  5305  1937.130682  1.716445  G  5312  303.085175  0.217658  365.113636  0.000000  0.000000  0.000000
A  5315  1602.443182  1.220299  N  -1  -1.000000  -1.000000  354.971591  0.000000  71.314159  204.000000
A  5328  3184.602273  2.282942  G  5325  356.570794  0.247071  598.380682  0.000000  35.657079  81.600000
A  5338  2251.534091  1.417246  N  -1  -1.000000  -1.000000  456.392045  0.000000  0.000000  0.000000
A  5351  598.380682  0.368271  G  5353  303.085175  0.183192  202.840909  0.000000  35.657079  204.000000
A  5359  1399.602273  0.862739  N  -1  -1.000000  -1.000000  283.977273  0.000000  0.000000  0.000000
A  5373  2200.823864  1.270736  G  5378  1426.283178  0.774491  375.255682  0.000000  0.000000  0.000000
A  5388  1825.568182  0.991362  N  -1  -1.000000  -1.000000  233.267045  0.000000  17.828540  204.000000
G  5393  1515.425876  0.786836  A  5401  730.227273  0.417750  141.988636  0.000000  356.570794  40.800000
G  5405  1675.882734  0.958798  A  5422  1146.051136  0.629962  81.136364  0.000000  356.570794  0.000000
G  5424  2406.852862  1.323072  A  5429  182.556818  0.097822  294.119318  0.000000  231.771016  81.600000
A  5444  1460.454545  0.782619  G  5437  659.655970  0.353473  304.261364  0.000000  35.657079  489.600000
A  5454  1328.607955  0.717425  N  -1  -1.000000  -1.000000  324.545455  4.190186  0.000000  367.200000
A  5464  1926.988636  1.156438  G  5465  855.769907  0.523740  324.545455  0.000000  213.942477  81.600000
G  5478  1747.196893  1.069368  N  -1  -1.000000  -1.000000  0.000000  25.141118  392.227874  81.600000
A  5487  2535.511364  1.449907  G  5495  320.913715  0.174895  425.965909  0.000000  160.456857  244.800000
G  5490  1925.482290  1.033910  A  5507  659.232955  0.359275  334.687500  0.000000  320.913715  489.600000
G  5509  2175.081846  1.185462  A  5521  1135.909091  0.607487  111.562500  0.000000  481.370572  163.200000
G  5526  1604.568575  0.858173  N  -1  -1.000000  -1.000000  40.568182  0.000000  356.570794  326.400000
G  5542  873.598446  0.465011  N  -1  -1.000000  -1.000000  0.000000  0.000000  178.285397  204.000000
G  5555  2299.881624  1.278824  A  5550  851.931818  0.453454  30.426136  0.000000  392.227874  81.600000
G  5574  2228.567465  1.246586  A  5570  202.840909  0.104495  10.142045  8.380373  517.027652  81.600000
A  5577  192.698864  0.103349  N  -1  -1.000000  -1.000000  50.710227  0.000000  267.428096  81.600000
A  5599  395.539773  0.225899  G  5600  944.912605  0.543043  131.846591  8.380373  196.113937  0.000000
A  5607  1440.170455  0.901339  N  -1  -1.000000  -1.000000  334.687500  0.000000  17.828540  40.800000
A  5623  608.522727  0.388309  A  5614  537.528409  0.309279  172.414773  29.331305  89.142699  0.000000
G  5633  1515.425876  1.102600  A  5631  1450.312500  0.834471  273.835227  4.190186  356.570794  81.600000
A  5643  1703.863636  1.277829  N  -1  -1.000000  -1.000000  385.397727  4.190186  17.828540  0.000000
A  5657  2981.761364  2.318121  N  -1  -1.000000  -1.000000  436.107955  12.570559  17.828540  0.000000
G  5674  1640.225654  1.151841  A  5674  172.414773  0.092804  172.414773  20.950932  338.742255  0.000000
A  5677  1663.295455  1.108372  N  -1  -1.000000  -1.000000  405.681818  46.092050  213.942477  0.000000
A  5688  1511.164773  1.051606  A  5697  841.789773  0.502354  354.971591  4.190186  17.828540  0.000000
N  5706  -1.000000  -1.000000  N  -1  -1.000000  -1.000000  0.000000  0.000000  0.000000  367.200000
G  5721  392.227874  0.287290  N  -1  -1.000000  -1.000000  0.000000  8.380373  89.142699  204.000000
A  5728  1075.056818  0.776091  G  5731  534.856192  0.329601  223.125000  0.000000  53.485619  40.800000
G  5739  730.970129  0.503017  N  -1  -1.000000  -1.000000  70.994318  16.760746  196.113937  244.800000
G  5751  1854.168131  1.341412  G  5763  695.313049  0.431413  0.000000  0.000000  356.570794  326.400000
G  5767  980.569685  0.650756  A  5770  750.511364  0.479330  30.426136  41.901864  249.599556  693.600000
G  5783  784.455748  0.539764  A  5780  121.704545  0.077729  263.693182  0.000000  213.942477  81.600000
A  5786  1896.562500  1.393108  G  5794  356.570794  0.235839  375.255682  4.190186  124.799778  40.800000
A  5802  1034.488636  0.825695  N  -1  -1.000000  -1.000000  233.267045  16.760746  0.000000  204.000000
G  5822  142.628318  0.119625  A  5822  101.420455  0.076997  50.710227  20.950932  35.657079  244.800000
G  5830  677.484509  0.651284  A  5828  344.829545  0.261791  81.136364  50.282237  178.285397  40.800000
A  5837  1369.176136  1.430904  G  5839  909.255526  0.763112  294.119318  0.000000  106.971238  204.000000
G  5854  1141.026542  1.081997  A  5855  801.221591  0.694001  162.272727  8.380373  249.599556  81.600000
A  5866  2799.204545  2.637890  G  5868  1871.996671  1.410793  385.397727  12.570559  320.913715  326.400000
A  5882  862.073864  0.679882  N  -1  -1.000000  -1.000000  192.698864  0.000000  0.000000  122.400000
A  5892  1064.914773  0.911144  G  5894  855.769907  0.629101  212.982955  29.331305  142.628318  40.800000
A  5908  628.806818  0.534154  G  5905  303.085175  0.222807  70.994318  16.760746  71.314159  81.600000
A  5922  791.079545  0.681004  N  -1  -1.000000  -1.000000  202.840909  0.000000  71.314159  81.600000
A  5933  1247.471591  1.186838  G  5927  106.971238  0.085304  223.125000  0.000000  142.628318  367.200000
G  5937  2050.282068  1.911887  A  5946  882.357955  0.627000  131.846591  0.000000  552.684731  0.000000
G  5948  4207.535374  3.330981  A  5958  1257.613636  0.767602  182.556818  0.000000  695.313049  0.000000
A  5967  2951.335227  1.826144  G  5970  855.769907  0.467621  618.664773  0.000000  213.942477  244.800000
A  5973  1277.897727  0.720197  G  5973  445.713493  0.235816  466.534091  0.000000  249.599556  0.000000
A  5982  2089.261364  1.168451  N  -1  -1.000000  -1.000000  456.392045  0.000000  0.000000  0.000000
G  5991  1729.368353  1.007165  A  6000  831.647727  0.411516  50.710227  0.000000  374.399334  0.000000
G  6011  3547.879404  1.966897  A  6011  598.380682  0.296091  162.272727  0.000000  517.027652  0.000000
A  6021  1714.005682  0.835248  A  6032  334.687500  0.150473  344.829545  0.000000  410.056414  0.000000
G  6028  1426.283178  0.660129  G  6047  160.456857  0.072239  0.000000  0.000000  374.399334  163.200000
A  6045  1217.045455  0.547200  G  6058  213.942477  0.096319  273.835227  0.000000  106.971238  0.000000
A  6065  709.943182  0.319637  G  6070  427.884953  0.192638  243.409091  0.000000  35.657079  0.000000
A  6081  2200.823864  1.054511  G  6074  160.456857  0.072239  496.960227  0.000000  0.000000  0.000000
A  6094  1075.056818  0.569903  G  6091  320.913715  0.143506  223.125000  0.000000  71.314159  122.400000
G  6105  962.741145  0.566733  A  6108  517.244318  0.300002  40.568182  25.141118  196.113937  81.600000
G  6112  855.769907  0.513285  G  6122  160.456857  0.095401  50.710227  0.000000  249.599556  40.800000
G  6125  106.971238  0.069287  G  6133  106.971238  0.063601  0.000000  0.000000  106.971238  40.800000
A  6134  588.238636  0.425750  A  6147  872.215909  0.569398  70.994318  0.000000  89.142699  204.000000
G  6150  1747.196893  1.609299  A  6153  507.102273  0.330660  192.698864  0.000000  320.913715  0.000000
A  6163  1612.585227  1.480785  G  6161  1016.226764  0.662640  365.113636  0.000000  196.113937  0.000000
A  6178  2200.823864  1.986954  G  6175  2068.110608  1.543280  436.107955  4.190186  374.399334  0.000000
A  6190  811.363636  0.672764  N  -1  -1.000000  -1.000000  182.556818  0.000000  0.000000  0.000000
A  6202  324.545455  0.266861  N  -1  -1.000000  -1.000000  70.994318  0.000000  0.000000  244.800000
A  6218  2079.119318  2.021449  G  6216  695.313049  0.500673  223.125000  4.190186  106.971238  122.400000
G  6226  160.456857  0.142131  A  6229  111.562500  0.076726  50.710227  0.000000  71.314159  122.400000
A  6243  223.125000  0.212762  G  6248  106.971238  0.078966  60.852273  0.000000  71.314159  326.400000
A  6252  598.380682  0.607220  G  6250  160.456857  0.118449  202.840909  33.521491  35.657079  40.800000
A  6262  709.943182  0.686212  A  6273  395.539773  0.341603  131.846591  0.000000  0.000000  0.000000
A  6280  1430.028409  1.366155  G  6279  213.942477  0.184769  334.687500  25.141118  71.314159  40.800000
G  6290  1907.653750  1.879393  A  6296  294.119318  0.224551  0.000000  25.141118  267.428096  40.800000
A  6310  1298.181818  1.242822  G  6302  748.798668  0.571685  243.409091  0.000000  53.485619  0.000000
G  6322  659.655970  0.691261  A  6320  223.125000  0.161591  50.710227  4.190186  196.113937  163.200000
G  6333  1889.825210  2.012360  A  6335  527.386364  0.378037  131.846591  0.000000  410.056414  489.600000
A  6339  1835.710227  1.675473  G  6348  410.056414  0.289306  415.823864  0.000000  53.485619  0.000000
G  6357  820.112827  0.765533  A  6355  212.982955  0.150265  60.852273  0.000000  178.285397  0.000000
A  6362  791.079545  0.695600  G  6365  178.285397  0.154963  172.414773  0.000000  71.314159  81.600000
A  6382  2261.676136  1.894110  G  6380  927.084065  0.805807  476.676136  0.000000  160.456857  0.000000
A  6394  1937.130682  1.423956  G  6402  1372.797558  0.922434  365.113636  0.000000  285.256636  204.000000
G  6412  2068.110608  1.394446  A  6409  131.846591  0.088593  365.113636  0.000000  392.227874  0.000000
A  6413  1866.136364  1.206361  A  6422  1673.437500  1.003463  405.681818  0.000000  392.227874  0.000000
A  6437  922.926136  0.598230  G  6437  285.256636  0.171052  243.409091  0.000000  71.314159  0.000000
N  6446  -1.000000  -1.000000  N  -1  -1.000000  -1.000000  0.000000  8.380373  0.000000  163.200000
A  6458  446.250000  0.296465  G  6457  160.456857  0.096217  81.136364  0.000000  35.657079  122.400000
A  6469  223.125000  0.150364  G  6472  160.456857  0.096217  40.568182  20.950932  0.000000  81.600000
A  6480  1004.062500  0.762255  G  6482  160.456857  0.101729  223.125000  0.000000  106.971238  122.400000
G  6499  1069.712383  0.866823  A  6494  263.693182  0.167180  0.000000  0.000000  231.771016  285.600000
A  6506  425.965909  0.338331  G  6512  213.942477  0.151940  70.994318  0.000000  0.000000  0.000000
A  6522  1379.318182  1.128268  G  6529  160.456857  0.117773  253.551136  0.000000  53.485619  40.800000
A  6541  892.500000  0.786847  G  6540  748.798668  0.549605  70.994318  0.000000  160.456857  40.800000
G  6551  1034.055304  1.004122  N  -1  -1.000000  -1.000000  10.142045  0.000000  285.256636  81.600000
A  6558  324.545455  0.350328  N  -1  -1.000000  -1.000000  70.994318  25.141118  0.000000  0.000000
G  6577  1087.540923  1.408283  A  6571  740.369318  0.531124  40.568182  0.000000  231.771016  81.600000
A  6583  1947.272727  2.468941  G  6589  427.884953  0.334922  415.823864  16.760746  0.000000  0.000000
A  6599  993.920455  1.058703  N  -1  -1.000000  -1.000000  233.267045  8.380373  231.771016  40.800000
G  6601  1711.539813  1.684770  A  6610  547.670455  0.474301  192.698864  4.190186  392.227874  0.000000
A  6620  2302.244318  2.118687  N  -1  -1.000000  -1.000000  425.965909  0.000000  0.000000  0.000000
A  6632  1683.579545  1.391514  G  6631  392.227874  0.305353  395.539773  0.000000  89.142699  0.000000
G  6646  1087.540923  0.814240  A  6646  1004.062500  0.746019  233.267045  4.190186  231.771016  163.200000
A  6661  1298.181818  0.993653  G  6660  1123.198002  0.795437  294.119318  0.000000  267.428096  163.200000
A  6671  943.210227  0.700208  G  6672  160.456857  0.113879  212.982955  25.141118  35.657079  0.000000
A  6684  669.375000  0.500296  G  6682  160.456857  0.113879  162.272727  16.760746  35.657079  0.000000
A  6695  2778.920455  2.024802  G  6693  1123.198002  0.818335  527.386364  37.711677  160.456857  0.000000
G  6709  2602.966799  1.688507  A  6710  324.545455  0.201926  60.852273  0.000000  445.713493  122.400000
A  6724  1156.193182  0.719407  G  6723  410.056414  0.255130  263.693182  0.000000  89.142699  326.400000
G  6732  338.742255  0.208665  A  6735  334.687500  0.206155  20.284091  41.901864  89.142699  326.400000
A  6753  304.261364  0.204739  G  6747  267.428096  0.164726  70.994318  0.000000  17.828540  40.800000
G  6758  1283.654860  0.997946  N  -1  -1.000000  -1.000000  0.000000  0.000000  231.771016  163.200000
A  6767  598.380682  0.480124  A  6776  223.125000  0.163466  172.414773  0.000000  0.000000  204.000000
G  6774  1230.169241  1.027377  A  6789  537.528409  0.388728  30.426136  0.000000  231.771016  0.000000
G  6787  1265.826320  1.063195  A  6800  91.278409  0.066010  70.994318  0.000000  267.428096  0.000000
G  6801  534.856192  0.437385  A  6802  425.965909  0.326047  121.704545  0.000000  106.971238  122.400000
A  6815  466.534091  0.385758  N  -1  -1.000000  -1.000000  70.994318  0.000000  0.000000  285.600000
G  6825  427.884953  0.437439  G  6835  213.942477  0.173283  40.568182  29.331305  106.971238  244.800000
A  6845  1734.289773  2.280009  G  6843  303.085175  0.245485  385.397727  0.000000  53.485619  0.000000
A  6858  821.505682  1.003721  G  6858  142.628318  0.149815  172.414773  4.190186  142.628318  40.800000
G  6860  820.112827  0.946208  A  6869  385.397727  0.419631  131.846591  8.380373  267.428096  81.600000
G  6876  1747.196893  1.902598  N  -1  -1.000000  -1.000000  0.000000  0.000000  285.256636  0.000000
G  6891  837.941367  0.868625  A  6888  801.221591  0.830475  70.994318  4.190186  231.771016  0.000000
A  6907  446.250000  0.451381  G  6903  392.227874  0.396698  81.136364  4.190186  106.971238  0.000000
G  6915  338.742255  0.372146  G  6926  160.456857  0.162286  0.000000  0.000000  71.314159  0.000000
G  6939  160.456857  0.196270  N  -1  -1.000000  -1.000000  50.710227  0.000000  71.314159  163.200000
A  6942  588.238636  0.754064  G  6946  196.113937  0.212121  70.994318  8.380373  17.828540  40.800000
A  6958  223.125000  0.281630  G  6960  160.456857  0.195615  40.568182  25.141118  106.971238  40.800000
G  6971  1319.311939  1.709427  A  6971  223.125000  0.272015  40.568182  4.190186  303.085175  163.200000
G  6987  1533.254416  2.099520  A  6989  628.806818  0.625438  111.562500  4.190186  410.056414  326.400000
G  6997  1265.826320  1.579395  N  -1  -1.000000  -1.000000  0.000000  0.000000  231.771016  0.000000
A  7004  2403.664773  2.841096  N  -1  -1.000000  -1.000000  436.107955  12.570559  0.000000  244.800000
A  7017  993.920455  1.090206  G  7026  160.456857  0.139630  223.125000  0.000000  0.000000  0.000000
A  7025  578.096591  0.623433  G  7035  410.056414  0.356832  131.846591  4.190186  35.657079  204.000000
A  7036  1257.613636  1.337227  G  7042  303.085175  0.275482  283.977273  0.000000  142.628318  81.600000
A  7045  2190.681818  2.122032  G  7061  160.456857  0.129875  375.255682  0.000000  106.971238  0.000000
A  7067  3397.585227  2.750250  G  7073  427.884953  0.282170  233.267045  4.190186  0.000000  0.000000
A  7086  2393.522727  1.578520  G  7090  213.942477  0.123420  233.267045  0.000000  0.000000  163.200000
N  7100  -1.000000  -1.000000  N  -1  -1.000000  -1.000000  0.000000  0.000000  0.000000  40.800000
G  7112  392.227874  0.226283  N  -1  -1.000000  -1.000000  0.000000  0.000000  106.971238  163.200000
G  7127  998.398224  0.608542  N  -1  -1.000000  -1.000000  60.852273  0.000000  249.599556  122.400000
A  7130  598.380682  0.377015  G  7137  481.370572  0.316585  91.278409  4.190186  124.799778  204.000000
A  7152  385.397727  0.253483  G  7149  338.742255  0.222782  81.136364  0.000000  53.485619  40.800000
G  7161  1051.883844  0.797738  A  7162  324.545455  0.234273  60.852273  0.000000  249.599556  40.800000
G  7179  820.112827  0.619243  A  7178  598.380682  0.431941  91.278409  33.521491  231.771016  0.000000
G  7190  998.398224  0.740333  A  7193  882.357955  0.625794  70.994318  0.000000  249.599556  0.000000
G  7201  1372.797558  1.037907  A  7200  801.221591  0.568250  172.414773  0.000000  249.599556  0.000000
G  7211  962.741145  0.775859  A  7210  344.829545  0.242582  60.852273  0.000000  213.942477  81.600000
A  7225  1511.164773  1.515125  G  7225  1372.797558  1.236685  273.835227  0.000000  303.085175  0.000000
G  7236  784.455748  0.862845  N  -1  -1.000000  -1.000000  0.000000  0.000000  213.942477  40.800000
G  7249  1265.826320  1.334735  A  7245  902.642045  0.950994  60.852273  4.190186  267.428096  0.000000
A  7263  1206.903409  1.237703  N  -1  -1.000000  -1.000000  273.835227  0.000000  0.000000  0.000000
G  7277  1034.055304  0.998154  N  -1  -1.000000  -1.000000  152.130682  8.380373  231.771016  81.600000
A  7280  1764.715909  1.603072  G  7284  267.428096  0.228139  314.403409  4.190186  142.628318  0.000000
G  7293  1444.111717  1.232054  A  7298  912.784091  0.739326  182.556818  4.190186  374.399334  0.000000
A  7307  2079.119318  1.684156  G  7307  1925.482290  1.434049  385.397727  0.000000  303.085175  122.400000
A  7324  720.085227  0.536341  G  7324  142.628318  0.111654  243.409091  4.190186  142.628318  0.000000
A  7335  1105.482955  0.865472  G  7333  427.884953  0.334961  233.267045  0.000000  71.314159  0.000000
G  7346  1016.226764  0.786802  A  7345  933.068182  0.722361  223.125000  0.000000  124.799778  0.000000
A  7359  2028.409091  1.633050  G  7360  1176.683622  0.861034  395.539773  16.760746  249.599556  122.400000
A  7373  1044.630682  0.764461  G  7370  303.085175  0.221781  202.840909  0.000000  53.485619  0.000000
G  7382  1978.967909  1.472037  A  7382  294.119318  0.218762  60.852273  0.000000  374.399334  204.000000
G  7400  695.313049  0.489113  A  7395  283.977273  0.199748  50.710227  8.380373  142.628318  81.600000
A  7405  1561.875000  1.125508  N  -1  -1.000000  -1.000000  263.693182  0.000000  17.828540  204.000000
G  7415  1426.283178  1.043045  A  7416  436.107955  0.319320  131.846591  0.000000  285.256636  40.800000
G  7427  1087.540923  0.796360  A  7427  436.107955  0.319320  91.278409  4.190186  285.256636  285.600000
G  7441  2513.824101  1.984888  A  7439  1622.727273  1.281187  263.693182  0.000000  445.713493  163.200000
A  7457  963.494318  0.666384  G  7457  891.426986  0.616497  223.125000  8.380373  249.599556  0.000000
G  7467  1158.855082  0.809451  A  7468  446.250000  0.307485  60.852273  8.380373  303.085175  0.000000
G  7476  1319.311939  0.912438  A  7480  1146.051136  0.773522  81.136364  0.000000  267.428096  122.400000
G  7494  2121.596227  1.542968  A  7489  709.943182  0.479173  50.710227  0.000000  303.085175  0.000000
A  7499  1643.011364  1.108117  N  -1  -1.000000  -1.000000  385.397727  0.000000  106.971238  0.000000
A  7514  1572.017045  1.084815  G  7514  427.884953  0.283356  385.397727  0.000000  89.142699  204.000000
G  7530  1176.683622  0.765681  A  7532  202.840909  0.130176  20.284091  0.000000  231.771016  0.000000
A  7541  1785.000000  1.191381  G  7548  1372.797558  0.868578  344.829545  0.000000  53.485619  0.000000
A  7553  1521.306818  0.991639  G  7558  1390.626098  0.874600  324.545455  0.000000  196.113937  81.600000
G  7572  820.112827  0.519878  A  7569  446.250000  0.280658  40.568182  16.760746  196.113937  0.000000
G  7580  1283.654860  0.911597  A  7584  791.079545  0.538596  30.426136  0.000000  427.884953  0.000000
G  7583  1105.369463  0.767535  A  7595  243.409091  0.165722  152.130682  4.190186  427.884953  40.800000
G  7595  1319.311939  0.919505  A  7605  628.806818  0.423488  70.994318  58.662609  303.085175  40.800000
A  7616  720.085227  0.501869  N  -1  -1.000000  -1.000000  172.414773  0.000000  160.456857  0.000000
G  7618  1123.198002  0.867565  G  7634  427.884953  0.318695  131.846591  0.000000  249.599556  81.600000
G  7629  1818.511052  1.463385  N  -1  -1.000000  -1.000000  81.136364  8.380373  285.256636  40.800000
A  7644  446.250000  0.352120  G  7656  213.942477  0.173932  81.136364  0.000000  0.000000  122.400000
A  7661  446.250000  0.373656  G  7672  392.227874  0.339006  81.136364  4.190186  17.828540  0.000000
A  7681  405.681818  0.382573  G  7682  392.227874  0.384891  81.136364  0.000000  106.971238  163.200000
A  7700  1835.710227  1.934684  G  7694  820.112827  0.804772  273.835227  0.000000  106.971238  0.000000
G  7715  837.941367  0.797734  A  7721  304.261364  0.302467  50.710227  0.000000  124.799778  40.800000
G  7729  962.741145  0.957160  A  7733  60.852273  0.061364  10.142045  0.000000  124.799778  0.000000
A  7739  862.073864  0.869405  N  -1  -1.000000  -1.000000  212.982955  4.190186  0.000000  0.000000
G  7759  659.655970  0.697426  A  7751  385.397727  0.407421  30.426136  0.000000  178.285397  0.000000
G  7768  766.627208  0.815733  A  7763  283.977273  0.302135  60.852273  0.000000  213.942477  0.000000
G  7778  3244.794229  3.588801  A  7778  1866.136364  2.063753  283.977273  0.000000  445.713493  0.000000
G  7791  1176.683622  1.124106  A  7791  872.215909  0.833163  192.698864  0.000000  267.428096  0.000000
G  7801  517.027652  0.461708  A  7805  466.534091  0.445646  60.852273  0.000000  89.142699  204.000000
G  7813  1069.712383  0.949258  A  7816  334.687500  0.301733  20.284091  4.190186  231.771016  40.800000
G  7831  588.341811  0.493039  A  7827  385.397727  0.347450  10.142045  4.190186  106.971238  0.000000
G  7842  427.884953  0.400431  A  7842  395.539773  0.356593  81.136364  20.950932  124.799778  0.000000
A  7858  872.215909  0.848827  G  7855  213.942477  0.192877  233.267045  4.190186  17.828540  0.000000
A  7869  1389.460227  1.364220  G  7864  463.542033  0.402445  263.693182  0.000000  17.828540  0.000000
A  7880  324.545455  0.302962  N  -1  -1.000000  -1.000000  60.852273  0.000000  0.000000  0.000000
N  7890  -1.000000  -1.000000  N  -1  -1.000000  -1.000000  0.000000  8.380373  0.000000  204.000000
G  7904  1265.826320  1.219804  N  -1  -1.000000  -1.000000  0.000000  4.190186  285.256636  81.600000
G  7923  1871.996671  1.721140  G  7914  499.199112  0.418368  0.000000  0.000000  427.884953  0.000000
G  7935  534.856192  0.562788  A  7932  436.107955  0.336345  70.994318  0.000000  267.428096  0.000000
A  7946  1166.335227  1.316128  N  -1  -1.000000  -1.000000  253.551136  8.380373  285.256636  204.000000
G  7948  1444.111717  1.518332  N  -1  -1.000000  -1.000000  243.409091  8.380373  285.256636  122.400000
A  7968  1186.619318  1.200354  G  7967  427.884953  0.311150  263.693182  0.000000  89.142699  0.000000
G  7980  998.398224  0.952320  A  7984  223.125000  0.153768  10.142045  0.000000  249.599556  0.000000
A  7994  1572.017045  1.422078  G  7996  89.142699  0.069438  273.835227  4.190186  17.828540  0.000000
G  8006  1141.026542  0.970742  A  8012  294.119318  0.227840  0.000000  0.000000  249.599556  244.800000
G  8024  1640.225654  1.425573  A  8021  182.556818  0.141418  70.994318  4.190186  89.142699  40.800000
G  8037  641.827430  0.500590  A  8038  283.977273  0.219637  70.994318  0.000000  106.971238  204.000000
A  8049  1369.176136  1.122513  N  -1  -1.000000  -1.000000  233.267045  4.190186  0.000000  122.400000
A  8061  1125.767045  0.962639  N  -1  -1.000000  -1.000000  253.551136  0.000000  0.000000  81.600000
G  8074  588.341811  0.478891  A  8077  60.852273  0.051973  0.000000  0.000000  178.285397  81.600000
A  8081  699.801136  0.597737  G  8085  534.856192  0.487821  101.420455  0.000000  17.828540  81.600000
A  8095  1135.909091  1.036111  N  -1  -1.000000  -1.000000  243.409091  58.662609  0.000000  204.000000
A  8107  1450.312500  1.329039  G  8110  427.884953  0.376480  283.977273  4.190186  35.657079  0.000000
A  8117  486.818182  0.428371  N  -1  -1.000000  -1.000000  101.420455  0.000000  0.000000  163.200000
A  8129  1744.431818  1.697049  N  -1  -1.000000  -1.000000  294.119318  0.000000  0.000000  163.200000
A  8147  3174.460227  2.917002  N  -1  -1.000000  -1.000000  456.392045  41.901864  106.971238  40.800000
G  8149  1016.226764  0.818426  N  -1  -1.000000  -1.000000  436.107955  25.141118  124.799778  40.800000
A  8167  1156.193182  0.903894  N  -1  -1.000000  -1.000000  243.409091  0.000000  0.000000  408.000000
G  8181  641.827430  0.510267  N  -1  -1.000000  -1.000000  81.136364  41.901864  106.971238  285.600000
A  8186  1217.045455  1.006295  A  8196  294.119318  0.231153  243.409091  8.380373  89.142699  408.000000
A  8206  598.380682  0.470313  A  8215  182.556818  0.144627  172.414773  4.190186  89.142699  40.800000
A  8224  1480.738636  1.173178  G  8228  570.513271  0.439958  283.977273  0.000000  53.485619  81.600000
G  8237  1105.369463  0.852485  N  -1  -1.000000  -1.000000  30.426136  8.380373  267.428096  0.000000
A  8246  2454.375000  1.944600  G  8246  1319.311939  0.904255  436.107955  0.000000  303.085175  0.000000
A  8256  1277.897727  0.875929  G  8259  303.085175  0.214596  324.545455  4.190186  35.657079  0.000000
G  8277  3280.451309  2.322852  A  8272  365.113636  0.258515  0.000000  0.000000  463.542033  0.000000
A  8283  1764.715909  1.240268  G  8291  659.655970  0.440417  476.676136  0.000000  124.799778  0.000000
A  8298  699.801136  0.467251  G  8301  249.599556  0.166644  101.420455  0.000000  53.485619  40.800000
G  8308  2353.367243  1.620709  G  8321  1016.226764  0.628263  0.000000  0.000000  267.428096  0.000000
A  8327  1227.187500  0.756023  G  8336  855.769907  0.510586  233.267045  0.000000  0.000000  0.000000
G  8343  677.484509  0.417112  A  8344  121.704545  0.072614  81.136364  12.570559  267.428096  0.000000
G  8354  1408.454638  0.862950  A  8351  314.403409  0.187586  40.568182  0.000000  285.256636  0.000000
G  8373  1533.254416  0.943593  A  8374  182.556818  0.102062  60.852273  0.000000  267.428096  40.800000
A  8384  1146.051136  0.687205  G  8383  855.769907  0.478436  253.551136  37.711677  285.256636  0.000000
G  8398  873.598446  0.568428  N  -1  -1.000000  -1.000000  0.000000  0.000000  249.599556  0.000000
G  8407  392.227874  0.262108  A  8411  294.119318  0.169811  30.426136  0.000000  89.142699  0.000000
A  8419  922.926136  0.532856  N  -1  -1.000000  -1.000000  202.840909  0.000000  0.000000  0.000000
G  8426  1176.683622  0.974387  N  -1  -1.000000  -1.000000  0.000000  0.000000  285.256636  40.800000
G  8437  1568.911495  1.365683  A  8431  1328.607955  0.828172  50.710227  25.141118  303.085175  0.000000
A  8444  486.818182  0.393954  G  8454  249.599556  0.152813  101.420455  0.000000  0.000000  0.000000
G  8460  944.912605  0.900717  N  -1  -1.000000  -1.000000  0.000000  0.000000  320.913715  0.000000
A  8480  1227.187500  1.202135  G  8475  730.970129  0.522191  263.693182  0.000000  213.942477  40.800000
G  8482  410.056414  0.381161  A  8490  324.545455  0.241108  263.693182  0.000000  213.942477  40.800000
A  8504  1430.028409  1.465238  G  8496  392.227874  0.291389  273.835227  8.380373  0.000000  448.800000
G  8510  463.542033  0.480032  N  -1  -1.000000  -1.000000  20.284091  8.380373  124.799778  40.800000
A  8529  2728.210227  3.040139  G  8527  427.884953  0.363427  101.420455  4.190186  71.314159  0.000000
G  8537  267.428096  0.246965  N  -1  -1.000000  -1.000000  101.420455  0.000000  53.485619  0.000000
G  8550  641.827430  0.599627  N  -1  -1.000000  -1.000000  0.000000  0.000000  106.971238  81.600000
G  8561  1301.483400  1.279864  N  -1  -1.000000  -1.000000  182.556818  0.000000  427.884953  163.200000
A  8564  1602.443182  1.618385  G  8579  392.227874  0.299726  304.261364  16.760746  338.742255  122.400000
A  8581  1267.755682  1.150714  G  8583  106.971238  0.081178  334.687500  0.000000  124.799778  81.600000
A  8595  933.068182  0.822814  G  8592  89.142699  0.067649  101.420455  0.000000  231.771016  0.000000
G  8597  1283.654860  1.162116  A  8609  202.840909  0.157483  101.420455  0.000000  303.085175  40.800000
G  8613  1604.568575  1.346178  A  8617  598.380682  0.451350  30.426136  0.000000  320.913715  0.000000
G  8631  1230.169241  1.017175  A  8628  344.829545  0.260100  40.568182  4.190186  285.256636  40.800000
A  8646  2312.386364  1.798038  G  8640  392.227874  0.300380  415.823864  0.000000  0.000000  0.000000
G  8655  1283.654860  1.031480  N  -1  -1.000000  -1.000000  30.426136  0.000000  106.971238  163.200000
A  8668  2636.931818  1.958940  G  8670  427.884953  0.276821  446.250000  0.000000  89.142699  0.000000
A  8682  1135.909091  0.734925  G  8681  410.056414  0.265286  243.409091  0.000000  160.456857  40.800000
A  8691  1764.715909  1.154123  N  -1  -1.000000  -1.000000  375.255682  0.000000  0.000000  40.800000
A  8705  1227.187500  0.794151  G  8714  213.942477  0.138804  283.977273  0.000000  0.000000  0.000000
A  8723  1440.170455  0.934433  G  8723  427.884953  0.268766  324.545455  0.000000  124.799778  0.000000
G  8734  695.313049  0.436772  G  8740  249.599556  0.166679  0.000000  0.000000  231.771016  163.200000
A  8740  1247.471591  0.813692  G  8742  677.484509  0.452413  324.545455  0.000000  249.599556  0.000000
G  8762  338.742255  0.226222  N  -1  -1.000000  -1.000000  0.000000  0.000000  124.799778  163.200000
A  8771  182.556818  0.129634  N  -1  -1.000000  -1.000000  91.278409  0.000000  0.000000  40.800000
G  8785  1230.169241  1.029202  A  8784  344.829545  0.230272  81.136364  0.000000  267.428096  0.000000
A  8796  324.545455  0.272746  N  -1  -1.000000  -1.000000  111.562500  33.521491  89.142699  0.000000
G  8800  1283.654860  1.338984  A  8811  202.840909  0.156187  40.568182  0.000000  106.971238  0.000000
G  8819  784.455748  0.805849  A  8824  162.272727  0.145737  0.000000  12.570559  106.971238  122.400000
A  8831  608.522727  0.695116  N  -1  -1.000000  -1.000000  162.272727  0.000000  0.000000  0.000000
A  8839  182.556818  0.224393  A  8854  50.710227  0.056188  91.278409  0.000000  0.000000  40.800000
A  8860  993.920455  1.445074  N  -1  -1.000000  -1.000000  101.420455  0.000000  0.000000  0.000000
A  8874  50.710227  0.070661  N  -1  -1.000000  -1.000000  50.710227  0.000000  0.000000  40.800000
A  8884  1714.005682  2.866310  G  8883  534.856192  0.608359  101.420455  0.000000  124.799778  204.000000
A  8894  121.704545  0.165470  G  8891  71.314159  0.078664  60.852273  0.000000  0.000000  0.000000
G  8912  445.713493  0.611048  A  8903  202.840909  0.223748  101.420455  0.000000  106.971238  40.800000
A  8915  1206.903409  1.853982  N  -1  -1.000000  -1.000000  273.835227  0.000000  53.485619  40.800000
A  8932  446.250000  0.603681  N  -1  -1.000000  -1.000000  81.136364  0.000000  0.000000  163.200000
G  8947  1283.654860  1.958360  A  8944  344.829545  0.431494  40.568182  0.000000  106.971238  408.000000
A  8957  1348.892045  1.912253  N  -1  -1.000000  -1.000000  263.693182  8.380373  0.000000  163.200000
A  8968  1348.892045  1.730611  G  8971  445.713493  0.465239  273.835227  0.000000  17.828540  0.000000
G  8990  641.827430  0.716274  A  8980  385.397727  0.402281  0.000000  0.000000  106.971238  0.000000
G  9000  641.827430  0.745569  A  9007  121.704545  0.120824  0.000000  0.000000  106.971238  81.600000
N  9013  -1.000000  -1.000000  N  -1  -1.000000  -1.000000  0.000000  0.000000  0.000000  204.000000
G  9026  588.341811  0.639525  A  9026  365.113636  0.362472  81.136364  4.190186  124.799778  81.600000
A  9038  1693.721591  2.097746  G  9040  267.428096  0.277213  304.261364  0.000000  17.828540  204.000000
A  9056  446.250000  0.462626  G  9057  445.713493  0.461996  91.278409  0.000000  89.142699  40.800000
A  9067  91.278409  0.094623  N  -1  -1.000000  -1.000000  20.284091  0.000000  0.000000  0.000000
G  9081  1176.683622  1.379314  A  9076  669.375000  0.693828  60.852273  0.000000  106.971238  0.000000
A  9094  892.500000  0.963680  G  9093  374.399334  0.389296  243.409091  0.000000  89.142699  0.000000
G  9106  517.027652  0.582881  A  9105  283.977273  0.282183  101.420455  4.190186  89.142699  0.000000
G  9121  1693.711273  2.107038  N  -1  -1.000000  -1.000000  0.000000  0.000000  320.913715  122.400000
A  9131  2505.085227  2.988232  G  9135  517.027652  0.444570  273.835227  0.000000  71.314159  0.000000
A  9145  1014.204545  0.989813  G  9145  178.285397  0.157842  233.267045  0.000000  178.285397  0.000000
G  9148  1141.026542  1.074534  A  9154  1014.204545  0.859907  131.846591  0.000000  303.085175  0.000000
A  9167  1997.982955  1.788466  G  9165  71.314159  0.060465  304.261364  25.141118  17.828540  163.200000
G  9180  1551.082956  1.351618  N  -1  -1.000000  -1.000000  152.130682  4.190186  303.085175  81.600000
A  9182  902.642045  0.717488  A  9197  892.500000  0.669936  243.409091  4.190186  267.428096  0.000000
G  9203  1176.683622  0.878650  A  9212  1176.477273  0.837195  70.994318  0.000000  267.428096  40.800000
A  9221  1815.426136  1.355610  G  9219  641.827430  0.456732  405.681818  0.000000  89.142699  81.600000
G  9235  1176.683622  0.822001  N  -1  -1.000000  -1.000000  0.000000  0.000000  285.256636  81.600000
G  9246  1943.310830  1.297744  N  -1  -1.000000  -1.000000  60.852273  4.190186  427.884953  0.000000
A  9251  1004.062500  0.659521  G  9260  802.284287  0.584580  101.420455  0.000000  89.142699  0.000000
A  9266  1217.045455  0.886859  G  9270  570.513271  0.409647  223.125000  8.380373  53.485619  204.000000
A  9279  1227.187500  0.881224  N  -1  -1.000000  -1.000000  283.977273  8.380373  0.000000  163.200000
G  9289  1372.797558  0.979722  A  9299  446.250000  0.333323  0.000000  0.000000  267.428096  163.200000
G  9306  1622.397115  1.211927  A  9311  446.250000  0.331557  0.000000  8.380373  338.742255  81.600000
A  9322  466.534091  0.346653  N  -1  -1.000000  -1.000000  101.420455  0.000000  0.000000  0.000000
G  9328  534.856192  0.410729  N  -1  -1.000000  -1.000000  0.000000  0.000000  89.142699  163.200000
G  9343  1693.711273  1.368070  N  -1  -1.000000  -1.000000  0.000000  0.000000  303.085175  163.200000
A  9352  1267.755682  1.034178  A  9363  294.119318  0.238141  273.835227  0.000000  35.657079  244.800000
A  9373  1196.761364  0.969064  N  -1  -1.000000  -1.000000  243.409091  0.000000  285.256636  163.200000
G  9373  1301.483400  1.121668  N  -1  -1.000000  -1.000000  243.409091  0.000000  285.256636  163.200000
G  9385  1693.711273  1.423223  N  -1  -1.000000  -1.000000  30.426136  0.000000  338.742255  408.000000
A  9390  588.238636  0.475260  N  -1  -1.000000  -1.000000  101.420455  0.000000  35.657079  448.800000
A  9401  294.119318  0.250565  N  -1  -1.000000  -1.000000  101.420455  0.000000  0.000000  0.000000
G  9421  891.426986  0.836269  N  -1  -1.000000  -1.000000  0.000000  4.190186  124.799778  367.200000
G  9437  588.341811  0.592573  N  -1  -1.000000  -1.000000  0.000000  0.000000  124.799778  244.800000
G  9457  1497.597337  1.490086  A  9456  324.545455  0.322886  81.136364  0.000000  338.742255  163.200000
G  9470  445.713493  0.404710  A  9464  405.681818  0.368328  0.000000  0.000000  106.971238  0.000000
G  9482  481.370572  0.492947  A  9480  121.704545  0.124619  20.284091  0.000000  106.971238  204.000000
G  9491  927.084065  1.032530  N  -1  -1.000000  -1.000000  0.000000  0.000000  213.942477  0.000000
G  9504  570.513271  0.655078  A  9502  466.534091  0.535625  70.994318  0.000000  124.799778  0.000000
G  9516  1283.654860  1.608970  N  -1  -1.000000  -1.000000  0.000000  0.000000  303.085175  81.600000
G  9528  623.998890  0.824516  N  -1  -1.000000  -1.000000  0.000000  0.000000  89.142699  408.000000
G  9541  1087.540923  1.430256  N  -1  -1.000000  -1.000000  0.000000  0.000000  231.771016  448.800000
G  9551  1871.996671  2.229299  N  -1  -1.000000  -1.000000  0.000000  0.000000  285.256636  163.200000
A  9568  344.829545  0.367708  G  9561  213.942477  0.228113  121.704545  0.000000  0.000000  122.400000
G  9582  124.799778  0.136628  N  -1  -1.000000  -1.000000  0.000000  0.000000  53.485619  0.000000
G  9593  2816.909276  3.629335  N  -1  -1.000000  -1.000000  0.000000  0.000000  285.256636  163.200000
G  9601  641.827430  0.633422  A  9597  50.710227  0.048505  101.420455  0.000000  178.285397  367.200000
A  9609  2109.545455  2.049464  N  -1  -1.000000  -1.000000  101.420455  8.380373  0.000000  81.600000
G  9619  1158.855082  1.009841  A  9632  446.250000  0.356695  91.278409  0.000000  285.256636  408.000000
G  9632  570.513271  0.472907  N  -1  -1.000000  -1.000000  91.278409  0.000000  142.628318  367.200000
N  9652  -1.000000  -1.000000  N  -1  -1.000000  -1.000000  0.000000  8.380373  0.000000  40.800000
G  9664  1408.454638  1.240840  N  -1  -1.000000  -1.000000  0.000000  0.000000  303.085175  0.000000
A  9681  425.965909  0.351015  G  9680  285.256636  0.225759  111.562500  0.000000  249.599556  652.800000
G  9682  392.227874  0.341850  G  9693  338.742255  0.296310  91.278409  0.000000  213.942477  652.800000
A  9692  1561.875000  1.562824  N  -1  -1.000000  -1.000000  314.403409  0.000000  71.314159  204.000000
A  9704  1186.619318  1.058444  G  9711  89.142699  0.072628  263.693182  0.000000  0.000000  0.000000
G  9719  1461.940257  1.191204  A  9724  1308.323864  1.198228  60.852273  0.000000  124.799778  122.400000
A  9733  862.073864  0.789602  G  9735  374.399334  0.342893  223.125000  0.000000  53.485619  408.000000
A  9746  1298.181818  1.165536  G  9754  142.628318  0.135610  294.119318  0.000000  213.942477  367.200000
G  9747  1051.883844  1.018605  A  9764  547.670455  0.520722  314.403409  0.000000  213.942477  448.800000
G  9764  1479.768797  1.447952  G  9779  766.627208  0.707323  121.704545  0.000000  320.913715  326.400000
A  9782  4077.102273  3.663497  N  -1  -1.000000  -1.000000  486.818182  0.000000  71.314159  163.200000
A  9797  2586.221591  1.874394  G  9798  1069.712383  0.689124  496.960227  0.000000  338.742255  163.200000
A  9812  1064.914773  0.667328  G  9809  303.085175  0.195252  243.409091  0.000000  35.657079  0.000000
A  9821  2900.625000  0.877965  G  9819  623.998890  0.386096  476.676136  4.190186  124.799778  40.800000
A  9823  2900.625000  0.877965  N  -1  -1.000000  -1.000000  547.670455  0.000000  53.485619  0.000000
G  9845  303.085175  0.180594  N  -1  -1.000000  -1.000000  0.000000  0.000000  106.971238  81.600000
G  9857  1586.740035  1.015588  A  9857  446.250000  0.256298  91.278409  0.000000  338.742255  81.600000
G  9875  1497.597337  0.916044  N  -1  -1.000000  -1.000000  182.556818  0.000000  124.799778  612.000000
A  9877  1409.744318  0.851915  G  9884  89.142699  0.049638  294.119318  0.000000  124.799778  612.000000
G  9892  623.998890  0.369103  N  -1  -1.000000  -1.000000  0.000000  0.000000  142.628318  81.600000
A  9900  466.534091  0.290675  N  -1  -1.000000  -1.000000  101.420455  0.000000  0.000000  0.000000
G  9913  570.513271  0.458632  N  -1  -1.000000  -1.000000  0.000000  0.000000  142.628318  0.000000
G  9927  570.513271  0.547320  N  -1  -1.000000  -1.000000  0.000000  0.000000  124.799778  0.000000
A  9942  2332.670455  2.349268  G  9941  1212.340701  1.102602  527.386364  4.190186  124.799778  0.000000
G  9958  766.627208  0.709071  A  9956  324.545455  0.264654  50.710227  0.000000  160.456857  0.000000
A  9964  365.113636  0.360498  N  -1  -1.000000  -1.000000  81.136364  0.000000  0.000000  0.000000
A  9985  486.818182  0.477739  G  9976  392.227874  0.319846  131.846591  0.000000  0.000000  0.000000
G  9992  766.627208  0.843362  A  9999  121.704545  0.118014  0.000000  0.000000  160.456857  204.000000
G  10004  606.170351  0.725157  N  -1  -1.000000  -1.000000  0.000000  0.000000  142.628318  0.000000
G  10018  713.141589  0.943860  A  10017  344.829545  0.369506  111.562500  4.190186  142.628318  40.800000
G  10032  570.513271  0.746283  A  10033  486.818182  0.631534  91.278409  4.190186  124.799778  0.000000
G  10044  784.455748  1.012370  N  -1  -1.000000  -1.000000  50.710227  0.000000  160.456857  0.000000
A  10057  2413.806818  3.031411  G  10057  392.227874  0.399571  101.420455  0.000000  106.971238  0.000000
G  10071  784.455748  0.799980  N  -1  -1.000000  -1.000000  50.710227  0.000000  160.456857  0.000000
G  10086  392.227874  0.474983  N  -1  -1.000000  -1.000000  101.420455  0.000000  106.971238  0.000000
A  10087  2210.965909  2.804609  N  -1  -1.000000  -1.000000  101.420455  0.000000  106.971238  0.000000
G  10106  445.713493  0.458120  G  10116  392.227874  0.404814  0.000000  0.000000  106.971238  0.000000
A  10118  811.363636  0.837487  G  10126  303.085175  0.311373  273.835227  0.000000  89.142699  204.000000
G  10137  1533.254416  1.575345  A  10138  233.267045  0.218806  60.852273  0.000000  338.742255  204.000000
A  10149  2129.829545  1.997983  G  10151  517.027652  0.428089  354.971591  0.000000  89.142699  244.800000
G  10160  1408.454638  1.166269  N  -1  -1.000000  -1.000000  40.568182  0.000000  303.085175  40.800000
A  10165  1450.312500  1.123009  G  10173  499.199112  0.367561  304.261364  8.380373  71.314159  367.200000
G  10178  499.199112  0.367588  N  -1  -1.000000  -1.000000  111.562500  0.000000  142.628318  81.600000
A  10196  1298.181818  1.112812  N  -1  -1.000000  -1.000000  273.835227  4.190186  0.000000  0.000000
A  10207  1237.329545  1.015911  N  -1  -1.000000  -1.000000  263.693182  0.000000  0.000000  40.800000
A  10217  1359.034091  1.043436  G  10226  356.570794  0.292903  273.835227  33.521491  0.000000  0.000000
G  10235  356.570794  0.292927  N  -1  -1.000000  -1.000000  0.000000  0.000000  142.628318  0.000000
A  10245  1754.573864  1.452037  N  -1  -1.000000  -1.000000  304.261364  0.000000  0.000000  0.000000
A  10257  283.977273  0.217996  N  -1  -1.000000  -1.000000  91.278409  0.000000  71.314159  0.000000
G  10257  392.227874  0.333033  N  -1  -1.000000  -1.000000  91.278409  0.000000  71.314159  0.000000
A  10276  1440.170455  1.434453  N  -1  -1.000000  -1.000000  273.835227  8.380373  0.000000  0.000000
A  10295  446.250000  0.443079  G  10295  410.056414  0.452176  91.278409  8.380373  142.628318  40.800000
A  10310  1247.471591  1.375759  N  -1  -1.000000  -1.000000  253.551136  0.000000  338.742255  0.000000
G  10310  1800.682512  1.834476  G  10325  784.455748  0.760184  253.551136  0.000000  338.742255  0.000000
A  10331  1470.596591  1.425233  N  -1  -1.000000  -1.000000  324.545455  0.000000  0.000000  40.800000
G  10345  570.513271  0.540691  A  10346  537.528409  0.509382  101.420455  0.000000  124.799778  40.800000
A  10359  2444.232955  1.149840  G  10355  392.227874  0.371690  446.250000  0.000000  35.657079  163.200000
A  10361  2444.232955  1.149840  N  -1  -1.000000  -1.000000  466.534091  0.000000  0.000000  81.600000
A  10379  1470.596591  1.456595  G  10379  499.199112  0.391474  334.687500  0.000000  142.628318  163.200000
G  10389  285.256636  0.252826  A  10394  182.556818  0.143162  0.000000  0.000000  142.628318  0.000000
A  10403  1683.579545  1.506455  G  10403  267.428096  0.210892  314.403409  0.000000  106.971238  0.000000
G  10414  1622.397115  1.420765  A  10416  1135.909091  0.810252  192.698864  0.000000  338.742255  367.200000
A  10427  1196.761364  0.950163  N  -1  -1.000000  -1.000000  273.835227  4.190186  0.000000  81.600000
A  10443  2565.937500  2.045449  G  10440  909.255526  0.613378  304.261364  0.000000  124.799778  0.000000
G  10458  410.056414  0.308084  N  -1  -1.000000  -1.000000  0.000000  0.000000  142.628318  40.800000
A  10469  2515.227273  2.053359  G  10471  142.628318  0.079157  304.261364  0.000000  124.799778  326.400000
T  10475  6854.400000  4.829067  G  10483  517.027652  0.218844  81.136364  4.190186  53.485619  448.800000
A  10487  1095.340909  0.552468  G  10497  998.398224  0.435600  101.420455  0.000000  0.000000  81.600000
A  10506  3215.028409  1.632031  G  10511  142.628318  0.057827  507.102273  0.000000  53.485619  40.800000
A  10519  1227.187500  0.572276  G  10521  392.227874  0.167279  273.835227  0.000000  71.314159  408.000000
A  10535  1785.000000  0.797376  N  -1  -1.000000  -1.000000  344.829545  4.190186  0.000000  81.600000
A  10547  1430.028409  0.635926  G  10548  35.657079  0.015168  304.261364  4.190186  0.000000  122.400000
A  10557  1653.153409  0.741492  G  10554  1194.512161  0.508123  304.261364  0.000000  142.628318  0.000000
A  10579  801.221591  0.352164  G  10570  267.428096  0.113610  101.420455  0.000000  196.113937  40.800000
G  10581  1265.826320  0.603158  N  -1  -1.000000  -1.000000  101.420455  0.000000  267.428096  0.000000
A  10596  2697.784091  1.235113  G  10593  1141.026542  0.483319  334.687500  0.000000  142.628318  0.000000
G  10610  1693.711273  0.768996  N  -1  -1.000000  -1.000000  202.840909  0.000000  338.742255  40.800000
A  10613  1987.840909  1.178728  G  10622  427.884953  0.237030  344.829545  0.000000  213.942477  40.800000
A  10626  2261.676136  1.273697  N  -1  -1.000000  -1.000000  334.687500  0.000000  17.828540  40.800000
A  10641  1653.153409  0.983819  G  10652  1016.226764  0.562947  283.977273  0.000000  0.000000  0.000000
A  10651  1622.727273  0.941836  G  10664  499.199112  0.276535  304.261364  0.000000  196.113937  163.200000
A  10666  3275.880682  1.919410  N  -1  -1.000000  -1.000000  304.261364  0.000000  124.799778  0.000000
A  10687  1997.982955  1.056409  G  10695  320.913715  0.159573  334.687500  0.000000  0.000000  40.800000
A  10710  263.693182  0.136928  N  -1  -1.000000  -1.000000  91.278409  4.190186  0.000000  0.000000
A  10720  1521.306818  0.812652  G  10717  410.056414  0.203899  273.835227  4.190186  106.971238  40.800000
G  10731  1693.711273  0.892566  A  10735  202.840909  0.099399  20.284091  0.000000  356.570794  0.000000
A  10746  1298.181818  0.722348  N  -1  -1.000000  -1.000000  324.545455  8.380373  0.000000  0.000000
G  10759  1497.597337  0.852062  A  10761  1440.170455  0.765598  202.840909  0.000000  303.085175  204.000000
A  10769  1257.613636  0.736053  G  10779  410.056414  0.217987  304.261364  4.190186  0.000000  0.000000
G  10786  499.199112  0.310412  A  10792  263.693182  0.140180  0.000000  0.000000  142.628318  0.000000
A  10796  2667.357955  1.786828  N  -1  -1.000000  -1.000000  486.818182  0.000000  0.000000  0.000000
A  10812  1602.443182  1.003250  G  10817  410.056414  0.217752  324.545455  4.190186  0.000000  0.000000
A  10825  2261.676136  1.581693  G  10826  499.199112  0.256791  486.818182  0.000000  142.628318  40.800000
A  10840  2464.517045  1.692340  G  10837  517.027652  0.265963  446.250000  0.000000  124.799778  0.000000
A  10855  1288.039773  0.768355  G  10857  392.227874  0.214405  263.693182  0.000000  53.485619  367.200000
A  10870  963.494318  0.582864  N  -1  -1.000000  -1.000000  324.545455  0.000000  0.000000  408.000000
A  10883  1430.028409  0.905074  G  10880  623.998890  0.361543  304.261364  0.000000  89.142699  0.000000
A  10892  1663.295455  1.043999  G  10891  320.913715  0.186925  304.261364  0.000000  106.971238  81.600000
G  10909  517.027652  0.321182  N  -1  -1.000000  -1.000000  0.000000  0.000000  142.628318  163.200000
G  10920  534.856192  0.348280  N  -1  -1.000000  -1.000000  101.420455  0.000000  142.628318  0.000000
A  10930  2616.647727  1.699924  G  10930  267.428096  0.174299  101.420455  0.000000  89.142699  0.000000
G  10936  499.199112  0.325380  G  10951  35.657079  0.025040  101.420455  0.000000  142.628318  40.800000
G  10956  909.255526  0.638577  A  10955  202.840909  0.142447  101.420455  0.000000  142.628318  40.800000
A  10967  202.840909  0.157407  N  -1  -1.000000  -1.000000  101.420455  0.000000  0.000000  0.000000
G  10984  499.199112  0.469848  G  10977  410.056414  0.385911  101.420455  0.000000  142.628318  367.200000
A  10986  1602.443182  1.629187  N  -1  -1.000000  -1.000000  101.420455  12.570559  89.142699  204.000000
A  11007  1440.170455  1.374892  N  -1  -1.000000  -1.000000  314.403409  4.190186  0.000000  408.000000
T  11010  4406.400000  4.202601  N  -1  -1.000000  -1.000000  304.261364  4.190186  0.000000  448.800000
A  11020  1653.153409  1.249734  A  11028  162.272727  0.112963  304.261364  0.000000  0.000000  81.600000
G  11039  1711.539813  1.191534  A  11044  1531.448864  0.985371  40.568182  8.380373  338.742255  40.800000
A  11060  1095.340909  0.704814  G  11055  517.027652  0.332668  101.420455  0.000000  0.000000  0.000000
G  11075  196.113937  0.139886  N  -1  -1.000000  -1.000000  50.710227  0.000000  196.113937  0.000000
A  11085  1176.477273  0.857712  G  11078  1051.883844  0.676807  334.687500  8.380373  303.085175  40.800000
G  11088  2050.282068  1.466196  A  11099  1409.744318  0.900636  152.130682  4.190186  338.742255  0.000000
T  11099  2080.800000  1.314373  G  11103  1247.997780  0.741783  334.687500  0.000000  71.314159  448.800000
A  11113  3286.022727  1.887139  T  11117  2366.400000  1.188698  537.528409  33.521491  142.628318  40.800000
A  11132  1470.596591  0.770095  G  11130  427.884953  0.214937  324.545455  0.000000  124.799778  40.800000
G  11144  1515.425876  0.792308  A  11147  1044.630682  0.499257  81.136364  4.190186  320.913715  122.400000
G  11150  1301.483400  0.801616  A  11154  1014.204545  0.491789  304.261364  0.000000  303.085175  81.600000
A  11167  2789.062500  1.755885  G  11167  1265.826320  0.576118  334.687500  0.000000  320.913715  0.000000
G  11184  1800.682512  1.061623  A  11182  385.397727  0.175407  91.278409  0.000000  356.570794  0.000000
G  11199  2121.596227  1.200884  A  11199  1176.477273  0.607498  304.261364  0.000000  356.570794  0.000000
A  11210  2190.681818  1.118127  G  11209  802.284287  0.404492  324.545455  0.000000  196.113937  0.000000
G  11223  178.285397  0.086518  A  11219  152.130682  0.074891  10.142045  0.000000  89.142699  0.000000
G  11238  1836.339591  0.980184  G  11231  1533.254416  0.754795  0.000000  0.000000  338.742255  163.200000
A  11256  1805.284091  0.976348  G  11251  267.428096  0.127508  344.829545  0.000000  89.142699  40.800000
G  11264  962.741145  0.566004  A  11267  365.113636  0.186184  50.710227  4.190186  267.428096  0.000000
G  11276  499.199112  0.302516  N  -1  -1.000000  -1.000000  0.000000  0.000000  124.799778  0.000000
G  11290  980.569685  0.633224  A  11296  344.829545  0.211699  0.000000  4.190186  338.742255  0.000000
G  11305  2371.195783  1.563655  N  -1  -1.000000  -1.000000  0.000000  0.000000  499.199112  0.000000
A  11318  1643.011364  1.114165  G  11316  962.741145  0.554627  294.119318  25.141118  178.285397  122.400000
A  11328  2221.107955  1.522464  G  11330  517.027652  0.310850  456.392045  8.380373  89.142699  0.000000
G  11344  410.056414  0.279170  G  11352  106.971238  0.064676  101.420455  0.000000  142.628318  0.000000
A  11351  2028.409091  1.571461  G  11356  998.398224  0.603643  101.420455  0.000000  71.314159  0.000000
A  11370  1673.437500  1.133925  G  11369  285.256636  0.172470  294.119318  0.000000  142.628318  0.000000
A  11382  1653.153409  1.132684  G  11385  499.199112  0.315169  304.261364  0.000000  124.799778  0.000000
A  11400  2028.409091  1.404435  G  11400  1051.883844  0.654880  334.687500  0.000000  249.599556  0.000000
G  11409  1551.082956  1.000147  A  11414  253.551136  0.152278  50.710227  0.000000  356.570794  0.000000
G  11423  499.199112  0.301441  N  -1  -1.000000  -1.000000  0.000000  4.190186  142.628318  0.000000
A  11436  1095.340909  0.681222  N  -1  -1.000000  -1.000000  101.420455  0.000000  0.000000  0.000000
G  11451  2745.595117  1.854730  N  -1  -1.000000  -1.000000  0.000000  0.000000  374.399334  0.000000
A  11460  902.642045  0.567493  G  11462  427.884953  0.243904  101.420455  0.000000  89.142699  40.800000
A  11478  1835.710227  1.258428  G  11473  623.998890  0.355693  334.687500  4.190186  71.314159  0.000000
G  11483  980.569685  0.612359  N  -1  -1.000000  -1.000000  50.710227  4.190186  338.742255  0.000000
A  11501  2951.335227  1.972140  G  11503  1925.482290  1.105438  588.238636  41.901864  303.085175  163.200000
G  11515  1586.740035  0.976874  A  11517  1044.630682  0.599733  131.846591  4.190186  356.570794  0.000000
A  11533  791.079545  0.489026  G  11529  410.056414  0.235417  101.420455  8.380373  124.799778  0.000000
N  11538  -1.000000  -1.000000  N  -1  -1.000000  -1.000000  60.852273  8.380373  124.799778  40.800000
A  11550  2332.670455  1.561433  G  11548  499.199112  0.286595  537.528409  12.570559  89.142699  0.000000
G  11563  695.313049  0.442286  A  11561  202.840909  0.112206  50.710227  0.000000  142.628318  0.000000
A  11577  2464.517045  1.548356  G  11577  160.456857  0.091398  527.386364  4.190186  160.456857  0.000000
A  11584  2241.392045  1.296639  G  11594  1711.539813  0.938031  486.818182  12.570559  0.000000  0.000000
A  11601  1653.153409  0.985077  G  11608  124.799778  0.066369  283.977273  8.380373  106.971238  122.400000
G  11615  1622.397115  0.925367  A  11617  750.511364  0.424481  162.272727  0.000000  356.570794  0.000000
A  11631  1440.170455  0.831547  G  11630  160.456857  0.090753  334.687500  0.000000  71.314159  0.000000
G  11643  1461.940257  0.822296  A  11645  263.693182  0.147773  50.710227  0.000000  392.227874  285.600000
A  11656  1653.153409  1.014866  G  11656  356.570794  0.192564  283.977273  0.000000  142.628318  0.000000
T  11669  1795.200000  1.097593  A  11664  1622.727273  0.876343  60.852273  0.000000  89.142699  326.400000
G  11674  1978.967909  1.139965  A  11684  456.392045  0.239573  162.272727  4.190186  356.570794  40.800000
A  11679  2738.352273  1.610208  G  11688  267.428096  0.140380  496.960227  0.000000  178.285397  40.800000
T  11696  2815.200000  1.477854  G  11703  285.256636  0.147032  81.136364  0.000000  124.799778  448.800000
A  11711  2484.801136  1.280830  G  11718  1640.225654  0.834961  334.687500  12.570559  17.828540  204.000000
T  11730  1999.200000  1.017750  G  11734  142.628318  0.071348  0.000000  4.190186  53.485619  448.800000
A  11742  1825.568182  0.913269  N  -1  -1.000000  -1.000000  334.687500  8.380373  124.799778  0.000000
A  11758  263.693182  0.130589  N  -1  -1.000000  -1.000000  91.278409  0.000000  124.799778  0.000000
A  11768  1085.198864  0.570674  T  11770  1020.000000  0.514150  233.267045  20.950932  124.799778  204.000000
A  11777  2829.630682  1.518096  G  11781  285.256636  0.134515  476.676136  0.000000  124.799778  0.000000
A  11799  1926.988636  0.972450  G  11793  623.998890  0.294252  334.687500  8.380373  0.000000  204.000000
T  11801  1346.400000  0.674968  A  11812  1480.738636  0.708504  314.403409  4.190186  0.000000  285.600000
G  11812  1818.511052  0.941500  T  11823  652.800000  0.312004  304.261364  0.000000  374.399334  0.000000
G  11834  71.314159  0.038768  N  -1  -1.000000  -1.000000  101.420455  0.000000  71.314159  40.800000
G  11839  1461.940257  0.934069  T  11848  367.200000  0.191565  101.420455  8.380373  320.913715  0.000000
A  11840  1501.022727  1.026099  G  11858  410.056414  0.231642  101.420455  4.190186  338.742255  0.000000
A  11858  1348.892045  0.954612  A  11873  689.659091  0.425770  314.403409  0.000000  142.628318  40.800000
G  11871  980.569685  0.718177  A  11891  466.534091  0.314742  101.420455  0.000000  267.428096  0.000000
G  11890  623.998890  0.434223  T  11894  408.000000  0.275253  91.278409  0.000000  142.628318  40.800000
T  11905  367.200000  0.263997  A  11911  365.113636  0.246320  0.000000  0.000000  0.000000  81.600000
A  11921  1227.187500  1.072076  T  11920  816.000000  0.550506  253.551136  0.000000  35.657079  204.000000
G  11939  1497.597337  1.393498  T  11937  734.400000  0.516298  0.000000  0.000000  338.742255  326.400000
G  11953  142.628318  0.130873  T  11952  122.400000  0.083625  10.142045  0.000000  142.628318  40.800000
A  11961  669.375000  0.725818  A  11957  273.835227  0.187087  182.556818  0.000000  71.314159  0.000000
G  11963  320.913715  0.326782  T  11970  244.800000  0.196209  131.846591  0.000000  106.971238  0.000000
A  11977  1602.443182  1.846263  G  11983  410.056414  0.322054  101.420455  0.000000  0.000000  0.000000
A  11998  2565.937500  2.922212  G  11996  499.199112  0.392066  334.687500  8.380373  89.142699  40.800000
T  12015  2856.000000  2.856614  G  12016  1461.940257  0.982881  50.710227  0.000000  320.913715  530.400000
T  12024  816.000000  0.687257  A  12026  476.676136  0.320476  91.278409  16.760746  53.485619  285.600000
A  12042  2606.505682  2.160335  G  12044  748.798668  0.468599  334.687500  0.000000  106.971238  0.000000
A  12052  770.795455  0.538845  G  12056  427.884953  0.277822  202.840909  0.000000  17.828540  244.800000
T  12057  4080.000000  2.946232  A  12071  547.670455  0.296025  91.278409  0.000000  160.456857  326.400000
T  12073  4039.200000  2.458340  G  12082  124.799778  0.067456  131.846591  0.000000  124.799778  326.400000
