# Supplementary material for: SNP-PHAGE – High throughput SNP discovery pipeline
Source: BMC Bioinformatics. 2006 Oct 23;7:468. doi: 10.1186/1471-2105-7-468 (PMC1626092; doi:10.1186/1471-2105-7-468)
Supplement: Additional file 2 — Test dataset. This compressed file contains test data for recreating the demo website. It contains the database table entries and chromatogram files to test for proper installation of all functionalities provided. [file 1471-2105-7-468-S2.gz › test_data/AfterAnalysisStore/poly_dir/E02_015501Minsoy_.b_10.ab1.poly]

E02_015501Minsoy_.b_10.ab1 12866.280000 16510.400000 21595.200000 17391.536842 12866.280000
T  2  24847.200000  1.000000  N  -1  -1.000000  -1.000000  0.000000  0.000000  0.000000  24847.200000
T  12  1028364.000000  1.907808  N  -1  -1.000000  -1.000000  0.000000  0.000000  0.000000  65280.000000
T  20  1028364.000000  1.907808  G  29  2867.469490  0.053197  0.000000  0.000000  0.000000  65280.000000
T  38  692212.800000  1.971721  G  43  7877.995125  0.063984  0.000000  0.000000  935.700570  65280.000000
G  56  15303.231910  0.035071  N  -1  -1.000000  -1.000000  0.000000  0.000000  3108.940605  0.000000
G  73  69030.554987  0.196029  N  -1  -1.000000  -1.000000  0.000000  0.000000  9326.821815  0.000000
G  87  14337.347450  0.047014  N  -1  -1.000000  -1.000000  0.000000  0.000000  3893.721729  0.000000
N  100  -1.000000  -1.000000  N  -1  -1.000000  -1.000000  0.000000  0.000000  0.000000  0.000000
N  114  -1.000000  -1.000000  N  -1  -1.000000  -1.000000  0.000000  0.000000  0.000000  0.000000
N  128  -1.000000  -1.000000  N  -1  -1.000000  -1.000000  0.000000  0.000000  0.000000  0.000000
N  142  -1.000000  -1.000000  N  -1  -1.000000  -1.000000  0.000000  0.000000  0.000000  0.000000
N  157  -1.000000  -1.000000  N  -1  -1.000000  -1.000000  50871.617792  38893.400311  0.000000  65280.000000
A  164  2942795.910247  3.550357  N  -1  -1.000000  -1.000000  50871.617792  38893.400311  0.000000  65280.000000
A  193  2942795.910247  3.550357  N  -1  -1.000000  -1.000000  50871.617792  38893.400311  0.000000  65280.000000
T  173  5988950.400000  3.848264  C  197  3412458.326553  3.335078  50871.617792  38893.400311  0.000000  65280.000000
T  219  5988950.400000  3.848264  N  -1  -1.000000  -1.000000  50871.617792  38893.400311  48294.222990  65280.000000
A  223  1157456.483822  1.076604  N  -1  -1.000000  -1.000000  50871.617792  38893.400311  48294.222990  65280.000000
T  247  116443.200000  0.102195  N  -1  -1.000000  -1.000000  0.000000  14512.099991  48294.222990  32517.600000
C  254  459476.907926  0.417838  N  -1  -1.000000  -1.000000  50871.617792  38893.400311  48294.222990  0.000000
G  266  4950308.775972  4.599037  T  263  119544.000000  0.100890  50871.617792  17550.646890  48294.222990  19747.200000
C  278  893746.030776  0.569309  T  280  472831.200000  0.267242  50871.617792  38893.400311  48294.222990  53774.400000
T  296  579196.800000  0.350529  N  -1  -1.000000  -1.000000  50871.617792  38893.400311  48294.222990  65280.000000
A  307  5643729.072652  3.302672  N  -1  -1.000000  -1.000000  50871.617792  38893.400311  48294.222990  30722.400000
C  326  2790455.622076  1.312494  N  -1  -1.000000  -1.000000  50871.617792  38893.400311  0.000000  65280.000000
T  335  3685749.600000  1.632324  N  -1  -1.000000  -1.000000  50871.617792  38893.400311  965.884460  65280.000000
N  351  -1.000000  -1.000000  N  -1  -1.000000  -1.000000  50871.617792  38893.400311  0.000000  65280.000000
N  364  -1.000000  -1.000000  N  -1  -1.000000  -1.000000  18472.756211  170.158626  0.000000  45614.400000
T  377  433173.600000  0.186143  C  378  307695.413212  0.115752  42350.621812  38893.400311  42589.467900  65280.000000
T  390  376665.600000  0.181879  G  395  380256.638271  0.181334  0.000000  0.000000  20253.389767  65280.000000
G  407  181374.991219  0.091011  T  407  131906.400000  0.062903  0.000000  0.000000  31330.877165  27458.400000
N  418  -1.000000  -1.000000  N  -1  -1.000000  -1.000000  0.000000  0.000000  43072.410130  0.000000
G  428  1099719.825272  0.550028  N  -1  -1.000000  -1.000000  0.000000  0.000000  48294.222990  0.000000
A  445  42128.058484  0.020417  N  -1  -1.000000  -1.000000  9029.712158  0.000000  1992.136698  0.000000
A  461  600030.731862  0.381555  G  459  144248.807295  0.068978  50871.617792  0.000000  26893.845428  1468.800000
G  474  268515.879827  0.173997  A  471  170610.688171  0.081040  24831.708435  0.000000  48294.222990  65280.000000
G  491  622180.511564  0.411453  N  -1  -1.000000  -1.000000  0.000000  0.000000  48294.222990  65280.000000
T  506  4426147.200000  4.382326  G  502  272288.865998  0.169130  0.000000  22533.863805  25354.467070  65280.000000
G  518  475547.177010  0.405215  N  -1  -1.000000  -1.000000  0.000000  0.000000  48294.222990  65280.000000
G  530  39329.607848  0.046132  C  531  4740.133163  0.003208  0.000000  3621.947904  9839.947934  65280.000000
T  544  321218.400000  0.395023  C  539  187879.431878  0.127133  17677.887183  11473.553092  48294.222990  65280.000000
G  545  361602.994641  0.447739  C  562  17210.329638  0.019173  10174.323558  5736.776546  48294.222990  65280.000000
G  560  424838.242869  0.514555  T  573  27499.200000  0.030635  0.000000  2406.529144  48294.222990  285.600000
C  578  118333.170447  0.156081  N  -1  -1.000000  -1.000000  0.000000  26423.203836  48294.222990  775.200000
G  584  2645376.432083  1.578311  C  594  223612.743414  0.256491  0.000000  1750.203014  48294.222990  0.000000
G  611  2645376.432083  1.578311  N  -1  -1.000000  -1.000000  0.000000  24.308375  48294.222990  0.000000
C  621  71369.389571  0.075647  G  632  65408.488263  0.063727  0.000000  14876.725619  48294.222990  0.000000
C  636  122295.435603  0.137662  A  636  105431.427875  0.102722  20126.083789  26228.736835  6006.593984  0.000000
A  654  2366802.017792  1.398100  C  649  190674.895026  0.194843  50871.617792  10671.376710  0.000000  0.000000
A  669  2366802.017792  1.398100  N  -1  -1.000000  -1.000000  50871.617792  38893.400311  0.000000  0.000000
A  685  2366802.017792  1.398100  N  -1  -1.000000  -1.000000  50871.617792  38893.400311  0.000000  0.000000
C  683  1938568.613385  3.172459  N  -1  -1.000000  -1.000000  50871.617792  38893.400311  0.000000  0.000000
A  703  187143.963954  0.243437  T  708  89556.000000  0.121286  35387.569127  38893.400311  0.000000  816.000000
G  722  25445.018738  0.034155  N  -1  -1.000000  -1.000000  0.000000  0.000000  5916.042316  0.000000
N  735  -1.000000  -1.000000  N  -1  -1.000000  -1.000000  0.000000  38893.400311  0.000000  81.600000
C  736  296829.569500  0.403465  G  751  56474.057010  0.078380  0.000000  38893.400311  0.000000  163.200000
T  758  237333.600000  0.374867  N  -1  -1.000000  -1.000000  0.000000  0.000000  332.022783  46593.600000
T  775  170217.600000  0.324484  G  779  21068.354780  0.030402  0.000000  0.000000  1177.171685  33007.200000
A  790  99740.165634  0.186617  G  793  29248.188799  0.044283  22828.638484  0.000000  2324.159481  0.000000
A  804  159864.058913  0.300379  N  -1  -1.000000  -1.000000  34942.442471  0.000000  0.000000  0.000000
A  819  246631.962010  0.525530  N  -1  -1.000000  -1.000000  46865.477891  0.000000  211.287226  0.000000
A  831  180180.911269  0.434097  G  827  62299.547658  0.146671  34465.521054  0.000000  5704.755091  652.800000
T  840  170870.400000  0.482418  N  -1  -1.000000  -1.000000  0.000000  0.000000  0.000000  32436.000000
G  853  274462.106033  1.546913  N  -1  -1.000000  -1.000000  0.000000  0.000000  48294.222990  0.000000
T  867  157284.000000  0.844897  A  874  32462.451104  0.162848  0.000000  0.000000  0.000000  30722.400000
G  883  224628.504685  1.126853  T  892  77928.000000  0.405618  0.000000  0.000000  38605.194503  6364.800000
A  900  270446.238089  1.407685  T  902  23704.800000  0.121294  43654.207018  0.000000  271.655004  5344.800000
A  913  242816.590675  1.242457  T  914  64260.000000  0.317032  39616.272356  1458.502512  30.183889  10240.800000
A  926  205235.183031  1.012545  G  929  42317.812895  0.198450  33988.599638  72.925126  4980.341746  0.000000
T  937  170421.600000  0.799193  G  939  38454.275056  0.179443  0.000000  0.000000  6368.800657  29784.000000
T  951  98736.000000  0.460742  N  -1  -1.000000  -1.000000  0.000000  1434.194136  0.000000  22317.600000
C  967  154260.948984  0.773206  G  968  29187.821020  0.148225  0.000000  29680.526112  6187.697321  0.000000
T  978  199226.400000  1.011732  A  987  92459.165338  0.462870  0.000000  2284.987268  0.000000  44798.400000
T  992  143452.800000  0.718155  N  -1  -1.000000  -1.000000  6963.052685  437.550754  60.367779  31538.400000
A  1006  202691.602142  1.085940  T  1009  13872.000000  0.072555  33797.831071  0.000000  90.551668  1387.200000
A  1019  225265.882537  1.178221  G  1021  97403.410994  0.509284  42859.337990  0.000000  11741.532965  0.000000
A  1032  174394.264745  0.911840  C  1037  9966.433830  0.054866  28615.285008  97.233501  0.000000  0.000000
T  1043  151612.800000  0.834642  G  1049  38575.010614  0.223585  2098.454234  48.616750  90.551668  29865.600000
C  1059  150371.608953  0.871569  G  1065  36371.586690  0.217737  0.000000  28173.406850  573.493898  0.000000
A  1068  194520.348534  1.164490  N  -1  -1.000000  -1.000000  36405.001483  0.000000  4708.686742  0.000000
G  1080  128523.000933  0.758457  T  1093  16279.200000  0.094409  0.000000  802.176381  24086.743717  571.200000
C  1098  121736.342974  0.705996  G  1103  32719.336076  0.193400  349.742372  23773.590940  332.022783  3468.000000
T  1112  349860.000000  2.067981  C  1117  23238.806686  0.126131  0.000000  559.092629  0.000000  62016.000000
T  1127  2196223.200000  2.472863  N  -1  -1.000000  -1.000000  0.000000  0.000000  0.000000  65280.000000
T  1138  2196223.200000  2.472863  G  1138  290610.486845  1.577322  794.869028  0.000000  47932.016318  65280.000000
T  1149  2196223.200000  2.472863  N  -1  -1.000000  -1.000000  0.000000  24.308375  211.287226  65280.000000
G  1166  217565.474572  0.627489  N  -1  -1.000000  -1.000000  0.000000  72.925126  37669.493933  6446.400000
A  1182  184536.793542  0.525684  N  -1  -1.000000  -1.000000  34847.058188  0.000000  0.000000  0.000000
A  1196  170356.330082  0.480779  G  1199  19921.366984  0.051539  32335.272059  0.000000  1569.562247  0.000000
A  1209  176556.308501  0.495482  N  -1  -1.000000  -1.000000  30300.407348  0.000000  2354.343371  0.000000
G  1216  208600.859430  0.588378  N  -1  -1.000000  -1.000000  1939.480428  0.000000  39178.688401  0.000000
G  1230  378777.627692  1.044778  N  -1  -1.000000  -1.000000  0.000000  0.000000  48294.222990  81.600000
A  1249  176588.103262  0.454834  G  1243  13612.934105  0.032939  33893.215354  0.000000  1871.401141  0.000000
A  1261  171787.094333  0.463137  N  -1  -1.000000  -1.000000  32971.167282  0.000000  0.000000  0.000000
A  1274  178114.251796  0.565636  N  -1  -1.000000  -1.000000  33861.420593  0.000000  0.000000  0.000000
A  1286  151247.678649  0.582852  T  1287  18074.400000  0.089738  29187.590708  0.000000  0.000000  3427.200000
A  1298  162375.845041  0.806183  N  -1  -1.000000  -1.000000  30395.791631  0.000000  0.000000  0.000000
A  1311  164696.862603  0.840744  T  1317  19543.200000  0.100785  31413.223987  0.000000  0.000000  326.400000
A  1323  172232.220988  0.888207  N  -1  -1.000000  -1.000000  32239.887776  0.000000  0.000000  489.600000
A  1335  176810.666590  0.910937  N  -1  -1.000000  -1.000000  32843.988237  0.000000  211.287226  734.400000
A  1347  195474.191367  1.006960  N  -1  -1.000000  -1.000000  36277.822438  48.616750  0.000000  0.000000
A  1359  196364.444679  1.018433  C  1362  16432.461631  0.094131  31921.940165  10355.367833  0.000000  0.000000
A  1372  136145.167117  0.779893  N  -1  -1.000000  -1.000000  26326.062208  38893.400311  392.390562  3019.200000
C  1379  687756.859378  4.033177  G  1382  24267.847053  0.109255  3688.192290  38893.400311  1961.952809  122.400000
A  1384  119293.943723  0.537065  G  1395  17204.816940  0.079564  22955.817529  38893.400311  3833.353950  0.000000
A  1396  114079.602900  0.527561  N  -1  -1.000000  -1.000000  21811.206129  7219.587433  3199.492273  0.000000
A  1409  82189.457496  0.386732  A  1421  47310.604547  0.231343  18599.935255  1774.511389  1116.803907  0.000000
G  1429  53425.484183  0.261244  C  1432  39282.334314  0.203138  349.742372  3476.097653  11500.061850  1142.400000
C  1445  65000.595270  0.336134  A  1446  17964.040033  0.098350  3465.628962  12227.112723  1780.849473  0.000000
A  1458  46229.582669  0.253099  C  1456  26277.353585  0.143864  10110.734036  5396.459293  0.000000  652.800000
C  1469  41470.088082  0.244523  A  1470  24640.939868  0.159803  5277.930346  7875.913563  150.919447  2856.000000
C  1481  71369.389571  0.462850  T  1484  49898.400000  0.352151  0.000000  13515.456608  1599.746137  5630.400000
T  1496  59119.200000  0.417226  G  1497  56051.482558  0.418315  0.000000  2698.229647  11318.958513  11056.800000
G  1509  75188.068418  0.561133  T  1511  33578.400000  0.461644  0.000000  3257.322276  16389.851927  4528.800000
T  1525  52428.000000  0.720793  C  1524  37459.206175  0.514998  0.000000  6854.961805  3410.779499  10077.600000
T  1538  78254.400000  1.184776  A  1539  12749.699209  0.204101  2670.759934  777.868006  694.229455  13137.600000
A  1553  50331.106853  0.805718  G  1549  19860.999205  0.317941  5723.057002  0.000000  1871.401141  1632.000000
G  1563  54602.655869  0.921073  A  1568  32653.219671  0.549723  445.126656  0.000000  9175.902368  489.600000
A  1581  57071.596211  0.960812  G  1577  50376.911357  0.848105  12940.467776  48.616750  3923.905618  0.000000
A  1594  72015.133937  1.228793  G  1589  39661.630631  0.676744  14085.079176  0.000000  1629.930026  1224.000000
A  1606  101616.056540  1.660801  G  1603  26410.903198  0.431656  19235.830478  0.000000  4074.825065  0.000000
G  1615  86084.452481  1.281027  A  1618  51443.923493  0.749134  4133.318946  0.000000  16329.484149  0.000000
G  1628  131541.389870  1.915529  A  1633  22733.254201  0.299463  317.947611  0.000000  25686.489853  40.800000
G  1641  100904.742161  1.329211  A  1645  44194.717957  0.563097  2257.428040  0.000000  22698.284806  448.800000
A  1657  89406.868270  1.139159  G  1653  14699.554123  0.187291  19108.651433  145.850251  1207.355575  204.000000
A  1669  85655.086458  1.042250  T  1669  20073.600000  0.242075  18313.782405  0.000000  0.000000  4039.200000
T  1681  55243.200000  0.666199  A  1682  52874.687743  0.633881  10969.192586  145.850251  0.000000  10812.000000
T  1693  70461.600000  0.844720  C  1695  17623.572016  0.207336  317.947611  3208.705526  0.000000  13627.200000
T  1706  48021.600000  0.564960  C  1707  24916.084574  0.296285  2384.607084  4399.815910  0.000000  9139.200000
C  1720  39890.043694  0.474345  T  1717  32680.800000  0.388617  4610.240362  7754.371687  120.735557  5344.800000
T  1730  36883.200000  0.456010  A  1730  27248.110280  0.336885  6104.594135  1798.819764  1599.746137  8527.200000
T  1743  63566.400000  0.854281  A  1742  17932.245272  0.240995  4037.934662  3111.472025  0.000000  12321.600000
T  1757  39535.200000  0.547902  C  1757  29315.900485  0.406276  0.000000  5615.234670  784.781124  7221.600000
T  1771  39861.600000  0.633158  G  1772  28644.511011  0.503838  0.000000  1361.269011  6429.168436  9016.800000
A  1788  48010.089292  0.844468  G  1785  41351.928436  0.727354  10969.192586  48.616750  5191.628971  0.000000
A  1800  85464.317891  1.621320  C  1799  14366.249740  0.272538  16628.660066  2819.771523  845.148902  0.000000
A  1812  77992.549028  1.480111  G  1810  11862.268522  0.225117  16851.223394  1239.727135  2022.320588  0.000000
A  1825  65751.565997  1.196165  G  1821  46634.109075  0.848375  14784.563921  1507.119262  5161.445082  0.000000
G  1833  57862.515920  1.061743  A  1838  38249.097628  0.689398  508.716178  2406.529144  9628.660709  0.000000
C  1848  74480.861596  1.342439  A  1851  59042.871400  1.001730  5754.851763  14171.782738  362.206672  0.000000
C  1861  121639.109473  2.063750  A  1861  10683.039736  0.181250  2607.170412  23214.498311  573.493898  0.000000
C  1874  85152.238306  1.263079  A  1872  27693.236936  0.410778  5913.825568  16481.078382  754.597234  3427.200000
T  1885  52468.800000  0.754133  A  1884  33193.730610  0.477092  7630.742669  1652.969513  332.022783  11546.400000
T  1898  77846.400000  1.098465  G  1901  22245.526465  0.297930  826.663789  364.625628  2414.711150  14973.600000
G  1913  61092.192083  0.818197  T  1910  36801.600000  0.492877  0.000000  0.000000  13673.301884  4610.400000
G  1925  92966.379257  1.223643  N  -1  -1.000000  -1.000000  0.000000  48.616750  18049.965843  0.000000
G  1937  45577.672947  0.594037  A  1942  18218.398122  0.247924  254.358089  24.308375  9749.396266  204.000000
T  1953  48552.000000  0.660717  A  1955  34560.905338  0.481592  5436.904152  0.000000  1056.436128  9424.800000
T  1966  63076.800000  0.878950  C  1969  4837.366664  0.066920  127.179044  340.317253  0.000000  14157.600000
T  1979  64790.400000  0.896316  C  1981  6077.093799  0.085213  0.000000  777.868006  0.000000  12566.400000
T  1992  41371.200000  0.580109  C  1993  19689.783908  0.311107  699.484745  3087.163650  0.000000  9792.000000
T  2004  54794.400000  0.865775  C  2005  34979.751905  0.580541  0.000000  5906.935172  0.000000  12403.200000
T  2017  82905.600000  1.375944  C  2021  20078.717911  0.317212  127.179044  2941.313399  0.000000  18931.200000
T  2030  45859.200000  0.724505  C  2032  25791.186081  0.429147  4673.829885  3500.406028  0.000000  10526.400000
A  2042  44989.586985  0.748596  C  2044  24891.776199  0.425585  9919.965470  3476.097653  422.574451  2244.000000
A  2054  77865.369984  1.331298  T  2053  17217.600000  0.294376  16628.660066  24.308375  241.471115  3631.200000
A  2066  54114.683427  0.949743  T  2065  20277.600000  0.355883  11859.445898  0.000000  1509.194468  4814.400000
A  2079  37231.665272  0.643791  T  2078  35088.000000  0.606723  8393.816936  0.000000  2143.056145  7874.400000
A  2090  27947.595025  0.492904  G  2091  20706.148107  0.389308  6136.388896  0.000000  4346.480069  856.800000
G  2103  26320.351530  0.494865  T  2106  25051.200000  0.507725  2003.069951  0.000000  5976.410095  2692.800000
T  2119  39290.400000  0.796320  A  2116  7408.179341  0.150145  953.842834  388.934003  332.022783  8119.200000
T  2132  49490.400000  1.007297  C  2137  4958.908540  0.102032  0.000000  24.308375  90.551668  11587.200000
T  2144  51489.600000  1.059424  C  2148  9310.107699  0.204798  763.074267  316.008878  664.045566  11464.800000
T  2157  61608.000000  1.355217  C  2159  14585.025117  0.310090  0.000000  2066.211892  0.000000  13627.200000
C  2172  40716.528451  0.865669  T  2170  29743.200000  0.632365  0.000000  9358.724450  211.287226  5508.000000
C  2184  81651.832278  1.751905  T  2184  8037.600000  0.171063  31.794761  16116.452754  0.000000  1713.600000
C  2196  99008.012167  2.107176  T  2197  17054.400000  0.331311  0.000000  19179.308028  482.942230  3427.200000
T  2208  66422.400000  1.290371  C  2208  49054.301142  0.952963  0.000000  10452.601334  0.000000  14402.400000
T  2221  112526.400000  2.068709  C  2220  16140.761129  0.296735  0.000000  2819.771523  513.126119  25581.600000
T  2234  70951.200000  1.128854  G  2235  21762.584235  0.323292  0.000000  0.000000  3742.802282  15789.600000
T  2247  37903.200000  0.563068  G  2247  35345.334451  0.525069  0.000000  48.616750  7485.604564  8690.400000
G  2260  43977.926811  0.654660  T  2259  13382.400000  0.199211  31.794761  340.317253  9900.315713  3182.400000
C  2274  23141.573185  0.347338  T  2272  20318.400000  0.304964  0.000000  4399.815910  2595.814486  4243.200000
C  2286  37823.831803  0.592936  T  2286  35700.000000  0.581316  0.000000  7146.662307  2112.872256  7384.800000
T  2298  46144.800000  0.751394  C  2298  15654.593625  0.252676  2098.454234  4132.423783  1780.849473  9343.200000
A  2309  40379.346623  0.651752  C  2311  24673.000822  0.426662  7853.305997  3403.172527  2565.630596  0.000000
A  2321  45084.971269  0.779641  G  2321  35828.276681  0.683281  10206.118320  1507.119262  7455.420674  0.000000
G  2333  81043.742956  1.545587  C  2338  10865.843712  0.201601  0.000000  145.850251  15091.944685  0.000000
G  2346  97493.962662  1.808871  A  2351  11573.293048  0.220887  540.510939  267.392127  19046.034192  0.000000
G  2358  56232.585895  1.073255  C  2360  30288.235492  0.594789  1685.122339  4253.965659  11137.855177  0.000000
C  2373  77616.641996  1.524208  A  2374  45212.150313  0.823626  8266.637891  14925.342369  845.148902  0.000000
C  2386  125285.365752  2.282317  A  2387  7312.795058  0.116030  1176.406161  24308.375194  0.000000  0.000000
C  2399  113471.495408  1.800429  A  2399  8807.148830  0.139741  1907.685667  21780.304174  0.000000  0.000000
C  2411  58340.100467  0.809631  A  2411  35419.363888  0.491541  9443.044053  12616.046726  905.516681  0.000000
A  2423  80472.540395  1.085863  G  2425  7334.685117  0.094590  15547.638188  1434.194136  1146.987796  571.200000
A  2436  60378.251367  0.778651  T  2436  13912.800000  0.174911  13798.926326  72.925126  664.045566  3264.000000
A  2448  36246.027677  0.455684  T  2447  30763.200000  0.386754  8234.843130  0.000000  4195.560622  5997.600000
G  2460  48867.716889  0.621268  T  2459  39943.200000  0.507807  1144.611400  0.000000  11107.671288  7588.800000
G  2472  85360.039136  1.131489  T  2471  18604.800000  0.246615  0.000000  97.233501  16631.323042  3100.800000
G  2485  47781.096871  0.643715  T  2486  13831.200000  0.188482  1430.764250  0.000000  10866.200173  2896.800000
A  2498  24831.708435  0.338390  T  2497  20644.800000  0.281333  5723.057002  607.709380  1961.952809  4692.000000
A  2510  42159.853245  0.619056  T  2512  14524.800000  0.242926  11287.140198  3792.106530  0.000000  1713.600000
C  2522  45359.428113  0.758635  A  2522  44608.049852  0.746067  12240.983031  10355.367833  0.000000  1509.600000
C  2534  64222.727264  1.212214  A  2534  42223.442768  0.796973  11350.729720  14487.791616  150.919447  40.800000
A  2546  56149.548138  1.048193  C  2546  18450.056773  0.360806  15007.127249  4010.881907  664.045566  122.400000
A  2558  52747.508699  1.031521  T  2560  17911.200000  0.355574  11350.729720  0.000000  0.000000  2529.600000
A  2571  39997.809489  0.794040  T  2571  24643.200000  0.485601  10619.450214  267.392127  0.000000  5385.600000
T  2584  35047.200000  0.690616  A  2583  31222.455420  0.615247  6549.720791  4497.049411  90.551668  8078.400000
C  2595  38455.849558  0.779000  A  2595  28901.437858  0.585455  6454.336507  8896.865321  573.493898  3631.200000
C  2606  76936.007491  1.722116  T  2608  46022.400000  0.967043  699.484745  14463.483241  0.000000  5630.400000
T  2621  65524.800000  1.376839  C  2619  25572.410705  0.537339  5023.572257  5299.225792  90.551668  12974.400000
A  2632  49409.058781  0.956426  C  2632  35538.844534  0.678415  11255.345437  8094.688940  0.000000  2978.400000
C  2644  46331.763121  0.884447  A  2645  35673.721977  0.679728  7471.768863  10428.292958  1479.010579  0.000000
A  2657  30745.534003  0.585828  G  2656  19076.218081  0.363479  7058.436969  559.092629  4346.480069  1183.200000
G  2669  37578.942264  0.764818  T  2670  11301.600000  0.239048  31.794761  0.000000  7123.397891  1713.600000
G  2683  21158.906448  0.447548  C  2684  12445.888100  0.282100  2066.659473  2090.520267  4014.457286  1468.800000
A  2695  25086.066524  0.568605  C  2697  21974.771176  0.515507  5913.825568  2844.079898  1116.803907  0.000000
A  2707  49027.521647  1.150141  G  2707  18381.988626  0.417530  11223.550675  0.000000  3591.882835  0.000000
G  2719  51554.083042  1.171007  A  2719  31413.223987  0.713523  7281.000297  607.709380  9930.499602  0.000000
G  2731  83398.086327  1.839585  C  2732  4035.190282  0.087757  540.510939  777.868006  16208.748591  489.600000
G  2743  75308.803976  1.637807  C  2745  14487.791616  0.308514  349.742372  2576.687771  14427.899118  0.000000
C  2756  39574.034817  0.842720  A  2757  19712.751895  0.428757  3529.218484  8435.006192  3833.353950  0.000000
C  2768  44071.084228  0.958559  A  2769  31222.455420  0.682452  6645.105074  9869.200329  0.000000  1509.600000
C  2780  54134.751558  1.183265  A  2780  39711.656639  0.868007  7789.716474  10355.367833  0.000000  2978.400000
A  2793  39775.246161  0.827113  T  2792  28927.200000  0.601531  10842.013542  2917.005023  301.838894  6732.000000
T  2804  42717.600000  0.884260  C  2805  24989.009700  0.495177  5691.262241  4715.824788  664.045566  9424.800000
A  2817  40633.704712  0.805190  C  2816  39185.100814  0.776483  8362.022175  10622.759960  0.000000  2080.800000
C  2828  63639.326259  1.223375  A  2829  37644.997166  0.703898  6676.899835  13661.306859  0.000000  0.000000
A  2841  48423.421186  0.905438  C  2841  20151.643036  0.379020  11191.755914  5420.767668  30.183889  0.000000
A  2852  28869.643097  0.542993  T  2856  25377.600000  0.531859  5659.467479  3621.947904  0.000000  1346.400000
T  2868  35496.000000  0.743921  C  2865  23822.207691  0.499262  0.000000  3038.546899  3471.147277  7017.600000
T  2879  35047.200000  0.801381  G  2881  28372.856007  0.655551  445.126656  1239.727135  4829.422299  7507.200000
G  2892  43766.639585  1.011225  C  2892  12786.205352  0.295424  731.279506  2892.696648  8240.201798  2937.600000
T  2905  22562.400000  0.521670  C  2903  20662.118915  0.477732  4196.908468  3937.956782  1086.620017  5385.600000
T  2916  39372.000000  0.982014  A  2916  34179.368204  0.852498  6867.668402  1045.260133  0.000000  10363.200000
T  2928  62546.400000  1.561599  A  2928  27279.905041  0.681097  6072.799374  0.000000  90.551668  14239.200000
T  2940  62301.600000  1.482113  A  2940  27025.546952  0.642918  7281.000297  0.000000  150.919447  12321.600000
T  2952  58262.400000  1.318080  A  2952  18822.498583  0.425824  4006.139901  0.000000  935.700570  13096.800000
T  2964  28886.400000  0.661549  A  2964  22447.101351  0.514077  4991.777496  0.000000  1479.010579  7874.400000
G  2978  49139.371893  1.178090  T  2975  35740.800000  0.856864  381.537133  0.000000  9387.189594  6038.400000
G  2990  69936.071668  1.598976  T  2989  14076.000000  0.321824  0.000000  0.000000  13190.359654  3100.800000
G  3003  72380.966707  1.534079  T  3003  6405.600000  0.125808  0.000000  0.000000  13582.750216  1387.200000
G  3017  43374.249023  0.851888  A  3017  12654.314926  0.248535  2702.554695  0.000000  8179.834019  1836.000000
G  3028  38967.401175  0.765926  A  3028  33734.241549  0.663064  7376.384580  0.000000  8210.017908  81.600000
A  3040  62762.858451  1.195103  G  3041  19227.137528  0.350503  12304.572554  0.000000  3833.353950  0.000000
G  3053  49954.336906  0.910649  A  3052  33416.293937  0.609165  7630.742669  48.616750  9779.580156  0.000000
G  3065  72471.518375  1.352167  C  3068  4278.274034  0.078337  699.484745  340.317253  14095.876335  81.600000
G  3077  67249.705514  1.231374  T  3079  22358.400000  0.402764  0.000000  1604.352763  13069.624097  3223.200000
T  3090  24439.200000  0.440248  C  3091  14560.716741  0.264415  0.000000  3111.472025  2716.550043  5548.800000
C  3102  33910.183396  0.615792  T  3102  24072.000000  0.449568  0.000000  6368.794301  0.000000  5548.800000
C  3114  72876.508833  1.361042  T  3115  11668.800000  0.216736  0.000000  13709.923610  0.000000  1836.000000
C  3126  73338.367962  1.362187  T  3126  22154.400000  0.410765  381.537133  13685.615234  392.390562  4814.400000
C  3138  47547.181880  0.881574  T  3139  39372.000000  0.724391  2702.554695  7146.662307  2958.021158  6976.800000
C  3151  40254.669322  0.740633  G  3152  31693.083838  0.581732  5023.572257  7292.512558  6429.168436  3876.000000
A  3164  52079.818715  0.955936  C  3163  39306.642689  0.721480  9919.965470  7122.353932  1056.436128  5100.000000
T  3173  50469.600000  0.944909  C  3174  48641.058764  0.909795  5182.546063  8070.380565  150.919447  8323.200000
T  3183  64586.400000  1.208043  A  3186  48645.984514  0.923507  4896.393213  1798.819764  120.735557  10812.000000
T  3193  94860.000000  1.800849  T  3202  73399.200000  1.324028  3306.655157  170.158626  633.861677  11954.400000
A  3211  63907.469852  1.152811  T  3211  53080.800000  0.893870  12304.572554  802.176381  4255.928401  10893.600000
A  3223  92745.318188  1.561815  T  3222  66340.800000  1.117166  17550.708138  3014.238524  90.551668  8323.200000
A  3234  60187.482801  0.922180  C  3233  32864.923263  0.503549  11414.319242  7535.596310  1388.458911  4039.200000
C  3245  53405.500302  0.834492  A  3245  44385.486524  0.693548  10015.349753  10209.517582  271.655004  1509.600000
A  3256  56022.369094  0.903523  C  3257  10379.676208  0.165145  12018.419703  1920.361640  0.000000  163.200000
A  3268  59170.050445  0.941421  G  3269  5553.835644  0.085782  11223.550675  461.859129  1026.252239  0.000000
A  3280  36277.822438  0.560332  G  3281  28795.430458  0.455889  7853.305997  72.925126  5161.445082  0.000000
G  3292  47630.177424  0.754081  A  3292  11159.961153  0.176684  2130.248995  1361.269011  10443.625722  0.000000
G  3304  53878.242524  0.856852  C  3304  19592.550407  0.311590  63.589522  3913.648406  10383.257943  0.000000
C  3316  21269.828295  0.344125  A  3316  15801.996277  0.255660  3624.602768  4205.348909  2565.630596  0.000000
A  3328  16342.507216  0.300141  G  3329  14216.611893  0.286089  3783.576573  1312.652261  2354.343371  81.600000
G  3340  21641.848678  0.435512  T  3344  15830.400000  0.371757  381.537133  1069.568509  4105.008954  530.400000
T  3355  35904.000000  0.843162  G  3359  9900.315713  0.246557  0.000000  923.718257  996.068349  6976.800000
T  3367  60384.000000  1.503802  G  3369  8360.937355  0.204663  0.000000  218.775377  1267.723354  11668.800000
T  3379  50469.600000  1.235423  G  3381  12767.785203  0.316843  0.000000  559.092629  2022.320588  9220.800000
T  3391  40310.400000  1.000337  G  3392  18442.356404  0.480133  0.000000  2284.987268  3169.308384  7425.600000
T  3403  46716.000000  1.216219  G  3403  41895.238444  1.090711  0.000000  0.000000  7817.627347  8812.800000
G  3415  61846.789317  1.567541  T  3416  14892.000000  0.364318  0.000000  0.000000  11711.349075  2896.800000
G  3427  30908.302714  0.756142  T  3428  19828.800000  0.513973  0.000000  0.000000  6942.294555  3468.000000
T  3440  40147.200000  1.040640  G  3439  3440.963388  0.089192  0.000000  0.000000  664.045566  7752.000000
T  3452  23460.000000  0.579731  A  3449  14498.411071  0.358276  2257.428040  0.000000  0.000000  4651.200000
A  3461  34815.263427  0.845465  T  3463  4284.000000  0.100809  8012.279802  388.934003  0.000000  775.200000
A  3473  30141.433542  0.709274  C  3472  22023.387926  0.518243  6931.257924  4910.291789  0.000000  612.000000
C  3483  34226.192274  0.816466  T  3487  29131.200000  0.741172  922.048072  6660.494803  0.000000  1428.000000
T  3498  28764.000000  0.731832  A  3496  15833.791038  0.402852  3306.655157  194.467002  0.000000  6528.000000
A  3508  48518.805470  1.306603  C  3515  7632.829811  0.201105  11223.550675  170.158626  0.000000  326.400000
A  3520  39107.556178  1.030383  T  3521  7058.400000  0.189774  10746.629259  218.775377  0.000000  1264.800000
A  3531  58216.207611  1.565223  N  -1  -1.000000  -1.000000  12813.288731  0.000000  0.000000  0.000000
A  3543  41110.626129  1.116212  C  3542  1847.436515  0.050160  11255.345437  388.934003  0.000000  163.200000
A  3555  43940.359868  1.160885  N  -1  -1.000000  -1.000000  10269.707842  0.000000  0.000000  571.200000
A  3565  27884.005502  0.729374  T  3566  21012.000000  0.543331  5436.904152  0.000000  0.000000  3998.400000
T  3578  26601.600000  0.687870  A  3576  16406.096738  0.424231  2670.759934  0.000000  332.022783  6079.200000
A  3587  40315.757100  1.065115  N  -1  -1.000000  -1.000000  8997.917397  0.000000  0.000000  163.200000
A  3599  53415.198682  1.374254  G  3601  2354.343371  0.057722  10873.808303  48.616750  513.126119  0.000000
A  3611  32239.887776  0.790437  C  3609  2965.621774  0.072709  8838.943591  632.017755  60.367779  448.800000
A  3622  23019.407051  0.559606  T  3624  21583.200000  0.559365  4801.008929  145.850251  0.000000  3386.400000
T  3634  17748.000000  0.459971  A  3632  12781.493970  0.331254  2352.812323  0.000000  664.045566  3916.800000
A  3644  30522.970675  0.837413  C  3650  9723.350078  0.288699  7090.231730  413.242378  90.551668  0.000000
A  3656  37899.355255  1.125285  T  3657  4243.200000  0.127199  7757.921713  583.401005  0.000000  693.600000
A  3668  27025.546952  0.810151  T  3668  11424.000000  0.360751  6390.746985  0.000000  0.000000  2529.600000
T  3680  21093.600000  0.666103  A  3679  19363.009522  0.611452  3942.550379  1774.511389  0.000000  4773.600000
A  3690  35419.363888  1.142998  T  3691  6038.400000  0.189470  8171.253608  0.000000  0.000000  1101.600000
A  3702  43399.848929  1.361781  C  3707  2989.930149  0.092917  10110.734036  24.308375  211.287226  0.000000
A  3714  37772.176211  1.173839  C  3715  2090.520267  0.068286  10206.118320  680.634505  0.000000  0.000000
A  3725  37104.486227  1.212010  G  3726  4980.341746  0.160137  9951.760231  0.000000  1056.436128  0.000000
A  3737  42986.517035  1.382182  G  3738  8179.834019  0.247145  9951.760231  0.000000  1539.378358  0.000000
A  3748  30586.560198  0.924144  T  3749  8160.000000  0.237339  6454.336507  0.000000  271.655004  1509.600000
A  3759  13035.852059  0.379158  T  3760  12566.400000  0.385089  2607.170412  1142.493634  543.310009  2284.800000
C  3772  21683.070673  0.664466  T  3771  10893.600000  0.333827  0.000000  5007.525290  543.310009  2896.800000
C  3783  34882.518404  1.124854  N  -1  -1.000000  -1.000000  508.716178  7924.530313  0.000000  0.000000
C  3794  33010.773514  1.038192  A  3793  13480.978715  0.423977  2766.144217  7195.279058  754.597234  0.000000
A  3804  27248.110280  0.825998  G  3805  15182.496353  0.471930  6390.746985  680.634505  2414.711150  0.000000
G  3816  23784.904823  0.739328  A  3815  13830.721087  0.429911  2925.118023  24.308375  5372.732308  122.400000
G  3827  46996.315748  1.555680  A  3829  3370.244679  0.108257  476.921417  72.925126  8994.799032  122.400000
G  3839  46754.844633  1.501830  A  3840  16660.454827  0.519065  3179.476112  1191.110385  9115.534589  0.000000
A  3852  43622.412257  1.359083  G  3850  6398.984546  0.199364  10174.323558  534.784254  1328.091132  0.000000
A  3863  36754.743855  1.142852  C  3864  5469.384419  0.166864  7503.563624  948.026633  0.000000  1060.800000
A  3874  32398.861582  0.988453  T  3876  9016.800000  0.259747  6454.336507  0.000000  0.000000  1509.600000
T  3886  17136.000000  0.493639  A  3886  14816.358682  0.426815  3529.218484  704.942881  0.000000  3590.400000
T  3898  27050.400000  0.789586  C  3895  10914.460462  0.318586  572.305700  1750.203014  0.000000  5222.400000
C  3907  23044.339684  0.688389  A  3906  16278.917694  0.486289  3847.166096  4691.516413  0.000000  1346.400000
C  3918  35903.470162  1.105433  T  3919  10240.800000  0.307119  1780.506623  7000.812056  30.183889  1795.200000
T  3930  30763.200000  0.922583  A  3930  10460.476409  0.313707  2225.633278  1020.951758  1026.252239  5875.200000
T  3942  34884.000000  1.024720  G  3943  17325.552498  0.527714  0.000000  1045.260133  3139.124494  6772.800000
G  3954  23030.307589  0.701476  C  3953  19811.325784  0.603428  0.000000  4594.282912  4406.847848  2325.600000
C  3964  22096.313052  0.725450  T  3966  14116.800000  0.498716  0.000000  4813.058289  664.045566  1958.400000
T  3977  26764.800000  0.945547  A  3976  5595.877957  0.197690  1335.379967  899.409882  241.471115  5834.400000
T  3988  42472.800000  1.555372  A  3988  9697.402142  0.355122  2034.864712  0.000000  332.022783  8976.000000
T  4001  32680.800000  1.154205  A  4000  13512.773476  0.477236  3211.270873  413.242378  0.000000  7425.600000
A  4011  29187.590708  0.977185  T  4013  11220.000000  0.372970  6358.952224  0.000000  90.551668  2040.000000
T  4023  28396.800000  0.943956  A  4023  24513.760824  0.814875  5118.956540  729.251256  1690.297805  5344.800000
T  4034  23500.800000  0.767548  G  4035  18412.172515  0.626737  890.253311  291.700502  3380.595609  5059.200000
G  4047  26622.190424  0.906203  C  4046  17550.646890  0.597411  2193.838517  3889.340031  5946.226206  0.000000
C  4057  32694.764637  1.128821  A  4058  9697.402142  0.337362  1589.738056  7438.362810  664.045566  1305.600000
C  4068  31552.271002  1.097672  A  4069  22319.922306  0.754128  4196.908468  7219.587433  392.390562  0.000000
C  4079  45432.353238  1.535037  A  4080  20316.852356  0.636281  4514.856079  10282.442707  0.000000  0.000000
C  4090  32062.746882  1.004141  A  4091  26707.599341  0.822775  5087.161779  7316.820934  0.000000  122.400000
C  4101  37799.523427  1.164484  A  4102  26644.009819  0.832805  4451.266557  7341.129309  0.000000  285.600000
A  4114  39202.940461  1.225361  C  4113  11108.927464  0.347229  8775.354069  1944.670016  0.000000  0.000000
A  4126  45625.482208  1.397617  C  4126  15605.976875  0.455130  8807.148830  2941.313399  0.000000  0.000000
C  4138  28319.257102  0.825899  A  4137  16914.812916  0.493300  3847.166096  6441.719427  0.000000  897.600000
C  4149  56516.972327  1.648627  T  4151  14688.000000  0.390816  0.000000  10987.385588  0.000000  2162.400000
C  4161  27906.014723  0.742520  T  4162  18727.200000  0.496593  0.000000  6004.168673  0.000000  3590.400000
T  4173  26356.800000  0.698911  C  4174  18206.973021  0.491051  158.973806  4375.507535  0.000000  5752.800000
C  4185  23603.432314  0.636598  T  4186  13056.000000  0.359841  0.000000  5226.300667  513.126119  2121.600000
C  4197  23554.815563  0.649205  G  4196  12164.107416  0.335260  2384.607084  4642.899662  2354.343371  0.000000
A  4208  25499.398418  0.747897  G  4206  10383.257943  0.304540  5723.057002  583.401005  2112.872256  0.000000
A  4221  22669.664679  0.677952  G  4218  15695.622472  0.469387  5150.751301  0.000000  2173.240035  652.800000
A  4232  25499.398418  0.798716  G  4229  17687.759170  0.554031  5214.340824  24.308375  2837.285601  1387.200000
G  4240  18351.804736  0.600613  T  4244  13831.200000  0.497027  0.000000  1142.493634  3923.905618  693.600000
T  4255  16768.800000  0.602593  C  4254  16675.545383  0.599239  0.000000  4521.357786  603.677787  3876.000000
T  4267  30885.600000  1.157948  C  4266  20443.343539  0.766449  95.384283  4813.058289  0.000000  5997.600000
C  4278  39671.268317  1.645457  A  4277  6231.773180  0.258476  1271.790445  7851.605188  664.045566  285.600000
C  4289  31868.279880  1.260308  A  4288  25276.835091  0.999630  5691.262241  6271.560800  0.000000  0.000000
A  4299  37644.997166  1.457005  T  4300  5467.200000  0.200694  8044.074563  388.934003  211.287226  1468.800000
A  4310  23178.380857  0.850851  T  4311  19339.200000  0.710899  5118.956540  656.326130  0.000000  3508.800000
T  4322  24765.600000  0.910374  C  4324  14803.800493  0.545652  667.689984  2163.445392  211.287226  4120.800000
C  4335  31211.953750  1.150443  A  4334  11159.961153  0.411344  2956.912784  6782.036679  0.000000  448.800000
C  4347  26787.829464  0.957234  A  4345  19967.109984  0.713501  4069.729423  5201.992292  0.000000  285.600000
A  4357  40061.399012  1.424990  N  -1  -1.000000  -1.000000  9156.891203  194.467002  0.000000  122.400000
A  4368  58438.770939  1.929665  G  4369  1026.252239  0.029788  11446.114003  0.000000  211.287226  0.000000
A  4380  39330.119506  1.141611  G  4379  5704.755091  0.165588  8870.738353  0.000000  1116.803907  40.800000
A  4391  22701.459440  0.643176  T  4398  13382.400000  0.398298  5118.956540  364.625628  2052.504477  244.800000
G  4401  11318.958513  0.336885  C  4403  8556.548068  0.271257  381.537133  996.643383  2444.895039  1183.200000
C  4414  16067.836004  0.509379  A  4414  9983.554992  0.316496  2162.043756  3621.947904  452.758341  2203.200000
T  4425  18727.200000  0.637278  A  4425  17836.860988  0.606978  3751.781812  802.176381  120.735557  4284.000000
T  4437  39331.200000  1.359008  A  4436  6804.078880  0.235100  1557.943295  24.308375  0.000000  7548.000000
T  4448  29253.600000  0.962363  A  4448  14403.026787  0.473818  3274.860395  0.000000  0.000000  5385.600000
T  4460  38270.400000  1.267155  G  4462  694.229455  0.022144  0.000000  0.000000  301.838894  7262.400000
T  4472  24520.800000  0.782160  G  4474  8179.834019  0.274527  0.000000  0.000000  1056.436128  4692.000000
G  4486  16329.484149  0.548042  T  4484  14035.200000  0.471041  0.000000  972.335008  2988.205048  2366.400000
G  4497  21189.090337  0.828181  T  4499  11832.000000  0.497747  0.000000  1604.352763  4014.457286  1958.400000
T  4510  18156.000000  0.763788  C  4507  17647.880391  0.742409  0.000000  2600.996146  2203.423924  4039.200000
T  4521  21460.800000  0.920414  G  4522  19408.240864  0.797684  0.000000  145.850251  3350.411720  4773.600000
G  4534  31300.693276  1.286472  T  4533  7548.000000  0.310225  0.000000  632.017755  5493.467865  1795.200000
C  4547  5688.159796  0.220011  G  4545  4799.238410  0.185628  0.000000  1361.269011  875.332792  0.000000
A  4556  12145.598748  0.494729  C  4557  9796.275203  0.448721  2766.144217  1555.736012  0.000000  204.000000
A  4567  20634.799967  0.945186  C  4569  3354.555777  0.159972  4228.703229  583.401005  90.551668  571.200000
A  4578  12177.393509  0.580717  T  4579  9628.800000  0.524434  2416.401845  0.000000  754.597234  1917.600000
T  4590  20848.800000  1.135538  G  4590  13733.669663  0.748006  0.000000  48.616750  2958.021158  3998.400000
G  4602  19981.734762  1.110523  T  4602  7507.200000  0.408924  508.716178  121.541876  3803.170061  1672.800000
A  4613  11096.371631  0.604433  T  4614  9465.600000  0.545595  2289.222801  632.017755  633.861677  1999.200000
A  4626  18504.550972  1.066604  C  4627  11522.169842  0.662804  4133.318946  2139.137017  0.000000  0.000000
C  4638  23700.665815  1.363370  A  4636  12876.878254  0.740732  2607.170412  5129.067166  0.000000  0.000000
C  4649  49394.618395  2.805257  A  4649  3338.449918  0.189599  922.048072  7997.455439  0.000000  0.000000
C  4661  34323.425775  1.767675  A  4660  15706.611993  0.808895  3624.602768  6271.560800  90.551668  0.000000
A  4672  26357.856969  1.182985  C  4673  21123.978044  0.891227  5277.930346  3621.947904  0.000000  0.000000
C  4684  24794.542698  1.046094  A  4684  23082.996573  0.973879  4387.677035  4594.282912  0.000000  0.000000
C  4696  40133.127446  1.664032  A  4697  5882.030807  0.218552  1176.406161  7827.296813  392.390562  0.000000
C  4707  40716.528451  1.512862  A  4706  10778.424020  0.400481  2098.454234  6782.036679  1086.620017  0.000000
G  4718  17597.207502  0.608893  A  4719  13480.978715  0.470343  2734.349456  632.017755  3229.676162  0.000000
G  4730  29610.395471  1.033093  A  4733  7153.821252  0.234449  826.663789  0.000000  5463.283976  448.800000
A  4744  26866.573147  0.880488  G  4742  25927.960968  0.849724  5309.725107  0.000000  4105.008954  0.000000
A  4756  44131.128435  1.407714  G  4753  3350.411720  0.106873  8584.585502  486.167504  482.942230  0.000000
A  4767  41174.215651  1.233036  N  -1  -1.000000  -1.000000  7789.716474  413.242378  0.000000  0.000000
A  4779  36023.464349  1.106015  C  4777  9383.032825  0.288083  7090.231730  1798.819764  0.000000  693.600000
C  4789  25937.036333  0.792200  A  4790  19235.830478  0.588278  4037.934662  5007.525290  0.000000  0.000000
C  4801  33837.258271  1.034828  A  4800  16215.328171  0.495904  3656.397529  6320.177551  0.000000  244.800000
A  4812  19617.367611  0.583803  C  4812  16019.219253  0.507721  4483.061318  3427.480902  0.000000  652.800000
C  4824  24843.159449  0.787394  A  4824  12558.930643  0.398049  2956.912784  5469.384419  120.735557  0.000000
C  4836  43171.674345  1.440795  G  4837  4105.008954  0.126225  0.000000  7268.204183  694.229455  408.000000
C  4848  20564.885415  0.632353  A  4846  6549.720791  0.201398  1112.816639  4399.815910  875.332792  244.800000
A  4858  10492.271170  0.331859  G  4859  9658.844598  0.322183  2289.222801  24.308375  1660.113915  489.600000
T  4872  14973.600000  0.499466  G  4871  14941.025238  0.498377  0.000000  0.000000  2505.262818  2774.400000
T  4884  17095.200000  0.631670  G  4885  10051.235160  0.407664  0.000000  0.000000  2022.320588  3345.600000
G  4896  19891.183094  0.806762  T  4896  17095.200000  0.741900  0.000000  0.000000  4286.112290  2937.600000
G  4908  34590.737217  1.501180  T  4910  4692.000000  0.196254  0.000000  461.859129  6519.720104  775.200000
G  4920  22396.445912  0.936787  C  4921  6684.803178  0.293660  985.637595  1361.269011  4225.744512  0.000000
A  4932  16247.122932  0.713731  C  4932  8313.464317  0.370694  3561.013245  2017.595141  1539.378358  40.800000
A  4942  22351.717068  0.996660  G  4943  5765.122869  0.259953  4673.829885  0.000000  1116.803907  244.800000
A  4954  21747.616606  0.980617  G  4955  16902.978047  0.843665  4133.318946  24.308375  2988.205048  163.200000
G  4967  24448.950389  1.220307  T  4968  12566.400000  0.615289  349.742372  72.925126  4587.951184  2203.200000
G  4979  18381.988626  0.900042  T  4980  13137.600000  0.619331  0.000000  0.000000  3380.595609  2774.400000
G  4991  22668.100916  1.068622  T  4993  12321.600000  0.560531  890.253311  0.000000  3652.250614  2162.400000
T  5003  21338.400000  0.970726  G  5005  12797.969092  0.571177  95.384283  0.000000  1961.952809  3549.600000
G  5017  9175.902368  0.409525  C  5017  8726.706695  0.389475  0.000000  2333.604019  2022.320588  1550.400000
G  5028  14971.209127  0.701731  C  5028  13977.315737  0.655142  381.537133  3062.855275  2867.469490  326.400000
C  5039  24867.467824  1.283632  G  5040  2988.205048  0.152304  0.000000  5201.992292  694.229455  326.400000
C  5052  34420.659275  1.754380  A  5051  7217.410774  0.367861  2003.069951  5566.617920  0.000000  40.800000
A  5061  22860.433245  1.066391  C  5063  17064.479387  0.794134  4324.087512  3743.489780  0.000000  0.000000
C  5074  26812.137840  1.247768  A  5074  16056.354366  0.747218  3084.091829  4958.908540  0.000000  367.200000
C  5085  18109.739520  0.823375  A  5085  13926.105371  0.633159  3115.886590  3281.630651  60.367779  1346.400000
T  5098  25459.200000  1.191876  C  5097  19300.849904  0.903568  158.973806  3549.022778  0.000000  4814.400000
T  5110  32558.400000  1.475345  C  5110  7486.979560  0.339262  0.000000  1482.810887  0.000000  6120.000000
T  5123  18523.200000  0.803353  C  5124  10136.592456  0.445057  858.458550  1774.511389  0.000000  2937.600000
C  5135  24235.450069  1.064086  A  5136  7312.795058  0.301163  985.637595  4497.049411  482.942230  0.000000
C  5147  35247.144032  1.451588  G  5148  8542.040691  0.324675  0.000000  6684.803178  1509.194468  0.000000
C  5159  28926.966481  1.099492  G  5159  7032.846223  0.263250  0.000000  5590.926295  1358.275022  0.000000
G  5171  10534.177390  0.394312  C  5170  7973.147064  0.298447  1017.432356  1798.819764  1992.136698  0.000000
A  5183  11986.624942  0.492736  C  5183  10695.685086  0.460239  2638.965173  2090.520267  1267.723354  0.000000
A  5194  24322.992257  1.046632  G  5192  10805.832394  0.464979  4514.856079  461.859129  1780.849473  0.000000
G  5203  22758.652584  0.989920  A  5205  9093.301680  0.387685  1653.327578  0.000000  4074.825065  0.000000
G  5215  38424.091167  1.638185  A  5218  2607.170412  0.105332  190.768567  145.850251  6972.478444  204.000000
G  5227  30697.015488  1.240195  C  5229  15217.042872  0.619442  317.947611  2406.529144  5765.122869  0.000000
C  5241  22704.022432  0.924219  G  5240  6640.455661  0.270314  0.000000  4108.115408  1116.803907  816.000000
C  5254  21804.612549  0.872753  T  5254  16279.200000  0.657992  31.794761  3719.181405  0.000000  3468.000000
T  5266  36026.400000  1.456163  C  5266  3646.256279  0.147379  0.000000  753.559631  0.000000  6650.400000
T  5278  35373.600000  1.425288  A  5278  6963.052685  0.280557  1303.585206  0.000000  0.000000  6650.400000
T  5290  19461.600000  0.764302  A  5289  9919.965470  0.389579  2098.454234  0.000000  0.000000  3672.000000
A  5300  26866.573147  1.019374  T  5301  10485.600000  0.376583  5055.367018  0.000000  0.000000  2080.800000
A  5312  19013.267150  0.682851  T  5312  12974.400000  0.475025  3592.808007  0.000000  965.884460  2774.400000
T  5324  26397.600000  0.966485  G  5324  14156.244114  0.518295  540.510939  0.000000  2656.182264  4120.800000
G  5336  23181.227035  0.837567  T  5336  19094.400000  0.730112  0.000000  0.000000  3923.905618  3468.000000
T  5348  18768.000000  0.717634  N  -1  -1.000000  -1.000000  0.000000  0.000000  543.310009  3468.000000
T  5361  19257.600000  0.771548  A  5362  1208.200923  0.049084  222.563328  0.000000  0.000000  3549.600000
T  5372  24806.400000  1.007774  A  5372  7249.205535  0.294502  1589.738056  0.000000  0.000000  4488.000000
T  5384  19461.600000  0.781113  A  5384  13894.310610  0.557661  2066.659473  0.000000  30.183889  3590.400000
T  5396  27662.400000  1.189333  G  5398  5131.261193  0.228181  0.000000  0.000000  603.677787  5140.800000
G  5409  14639.186344  0.650988  T  5408  11342.400000  0.504382  0.000000  48.616750  2746.733933  2121.600000
G  5421  19981.734762  0.908038  C  5419  5518.001169  0.250756  572.305700  680.634505  3742.802282  0.000000
G  5433  12043.371858  0.564968  A  5434  10778.424020  0.522717  2098.454234  97.233501  2263.791703  0.000000
A  5445  22415.306590  1.087071  G  5446  5221.812861  0.258227  4864.598451  0.000000  1086.620017  0.000000
A  5457  20316.852356  1.004706  G  5457  6942.294555  0.348240  3719.987051  0.000000  1479.010579  0.000000
A  5470  23973.249885  1.202556  G  5468  7606.340121  0.381550  4292.292751  0.000000  1267.723354  0.000000
A  5481  24418.376540  1.193716  T  5481  7017.600000  0.334618  5150.751301  145.850251  271.655004  1387.200000
A  5494  18695.319539  0.891448  C  5490  4472.741036  0.213273  3115.886590  534.784254  0.000000  612.000000
T  5505  13586.400000  0.667284  C  5510  7851.605188  0.397081  63.589522  534.784254  0.000000  2529.600000
T  5518  7466.400000  0.377602  G  5517  5765.122869  0.291561  0.000000  826.484757  1116.803907  1305.600000
T  5529  8894.400000  0.500991  G  5530  8330.753466  0.484931  0.000000  97.233501  1479.010579  1917.600000
G  5541  14186.428003  0.825794  A  5543  2384.607084  0.143654  317.947611  0.000000  2324.159481  204.000000
T  5552  8323.200000  0.501409  G  5553  5553.835644  0.342244  0.000000  24.308375  875.332792  1591.200000
G  5565  4950.157857  0.305046  C  5566  2187.753768  0.151076  381.537133  388.934003  935.700570  571.200000
A  5576  16819.428633  1.161476  T  5576  3427.200000  0.242523  2766.144217  145.850251  0.000000  775.200000
T  5588  9343.200000  0.661169  A  5587  6708.694596  0.474736  1462.559012  194.467002  0.000000  2040.000000
A  5599  10460.476409  0.825719  T  5600  2774.400000  0.246118  2034.864712  121.541876  60.367779  856.800000
T  5612  6160.800000  0.546532  G  5612  5493.467865  0.548295  0.000000  996.643383  1207.355575  1264.800000
C  5625  8507.931318  0.849172  G  5624  6761.191219  0.674824  0.000000  1798.819764  1146.987796  326.400000
C  5636  23263.115061  2.445855  G  5637  694.229455  0.062594  0.000000  3792.106530  150.919447  0.000000
C  5650  14536.408366  1.310659  A  5648  6454.336507  0.581943  1208.200923  2673.921271  0.000000  122.400000
A  5659  11827.651137  1.014804  C  5662  3913.648406  0.342721  2193.838517  243.083752  0.000000  979.200000
T  5670  13668.000000  1.196928  A  5671  7344.589819  0.614414  1430.764250  0.000000  0.000000  2611.200000
A  5681  5882.030807  0.492067  T  5684  5385.600000  0.447049  1239.995684  194.467002  452.758341  612.000000
T  5694  9016.800000  0.748474  G  5693  2354.343371  0.195430  158.973806  170.158626  513.126119  1632.000000
T  5705  6854.400000  0.608380  G  5709  4859.606188  0.441066  0.000000  413.242378  301.838894  1387.200000
G  5722  8994.799032  0.816391  A  5720  6009.209852  0.545406  1239.995684  48.616750  1509.194468  0.000000
A  5732  13830.721087  1.272236  C  5733  13077.905855  1.123697  2670.759934  1604.352763  0.000000  0.000000
A  5744  12050.214465  1.035403  C  5744  9504.574701  0.792542  2289.222801  1968.978391  0.000000  0.000000
C  5756  18036.814394  1.504019  A  5756  2225.633278  0.185585  604.100461  3476.097653  0.000000  0.000000
C  5766  5834.010047  0.508642  A  5766  5723.057002  0.498964  1271.790445  1507.119262  0.000000  0.000000
C  5777  19714.092283  1.859900  T  5779  5222.400000  0.458576  890.253311  2892.696648  0.000000  816.000000
T  5788  8853.600000  0.777437  A  5789  7567.153147  0.693798  1557.943295  461.859129  0.000000  1591.200000
T  5801  19380.000000  1.776882  A  5799  3020.502306  0.276936  604.100461  0.000000  0.000000  2774.400000
T  5814  10648.800000  0.868826  A  5812  4546.650840  0.370954  858.458550  145.850251  90.551668  1958.400000
A  5825  8807.148830  0.709125  T  5826  7180.800000  0.569222  1494.353773  607.709380  241.471115  1305.600000
T  5838  13300.800000  1.054362  C  5837  5201.992292  0.412362  445.126656  1069.568509  30.183889  2529.600000
T  5850  13178.400000  1.010178  C  5850  5153.375541  0.395024  0.000000  1191.110385  0.000000  2366.400000
T  5862  20114.400000  1.549599  N  -1  -1.000000  -1.000000  0.000000  48.616750  0.000000  3182.400000
T  5875  12280.800000  0.890765  G  5877  2324.159481  0.175922  0.000000  48.616750  422.574451  2611.200000
T  5890  5712.000000  0.432360  G  5888  4376.663959  0.331282  381.537133  97.233501  754.597234  1305.600000
A  5899  8616.380264  0.652805  G  5900  7395.052895  0.611701  1430.764250  680.634505  996.068349  122.400000
A  5912  8234.843130  0.681172  C  5912  6125.710549  0.509311  1430.764250  1312.652261  603.677787  367.200000
T  5925  7507.200000  0.624177  C  5924  7414.054434  0.616427  127.179044  1628.661138  1056.436128  1387.200000
T  5936  7915.200000  0.730179  G  5936  5644.387312  0.520691  0.000000  24.308375  1177.171685  1672.800000
G  5949  10715.280726  1.014060  C  5956  3597.639529  0.334427  0.000000  461.859129  2082.688366  0.000000
G  5960  3923.905618  0.364759  A  5962  1526.148534  0.155413  254.358089  364.625628  754.597234  0.000000
A  5974  4578.445601  0.466244  G  5976  3078.756716  0.343613  985.637595  121.541876  543.310009  0.000000
A  5985  6931.257924  0.773591  T  5984  3060.000000  0.341520  1398.969489  24.308375  0.000000  652.800000
T  5998  8894.400000  1.163955  C  5997  8046.072189  1.052926  190.768567  1798.819764  0.000000  1672.800000
T  6009  10608.000000  1.452575  C  6009  923.718257  0.126485  0.000000  218.775377  30.183889  1999.200000
T  6021  4528.800000  0.581175  N  -1  -1.000000  -1.000000  31.794761  218.775377  0.000000  897.600000
A  6031  7408.179341  1.003311  C  6029  4326.890785  0.585995  1303.585206  243.083752  0.000000  0.000000
A  6043  10619.450214  1.454507  N  -1  -1.000000  -1.000000  1971.275189  0.000000  0.000000  0.000000
A  6055  13322.004909  1.750065  N  -1  -1.000000  -1.000000  2575.375651  0.000000  0.000000  0.000000
A  6067  5882.030807  0.721458  G  6069  1177.171685  0.153482  1557.943295  0.000000  241.471115  0.000000
G  6079  6187.697321  0.806777  C  6078  3354.555777  0.437375  0.000000  680.634505  1116.803907  489.600000
C  6090  8046.072189  1.019003  G  6090  5885.858427  0.714053  0.000000  1701.586264  1267.723354  0.000000
C  6104  10695.685086  1.297581  A  6104  2861.528501  0.347151  731.279506  1482.810887  332.022783  0.000000
A  6114  7026.642208  0.815228  C  6116  1701.586264  0.201788  1526.148534  802.176381  0.000000  0.000000
C  6125  6271.560800  0.743741  A  6127  5595.877957  0.699580  1017.432356  1312.652261  0.000000  0.000000
C  6138  15119.809371  1.890257  A  6139  3878.960857  0.428235  699.484745  2406.529144  0.000000  0.000000
C  6151  10015.050580  1.105669  A  6149  4896.393213  0.540559  890.253311  1725.894639  30.183889  81.600000
A  6161  9315.865008  0.999706  C  6164  2965.621774  0.322759  1971.275189  218.775377  0.000000  408.000000
A  6173  8743.559308  0.951603  T  6181  652.800000  0.074772  1685.122339  194.467002  0.000000  40.800000
A  6183  6136.388896  0.702876  T  6184  4202.400000  0.479949  1335.379967  218.775377  0.000000  816.000000
A  6196  9029.712158  1.031280  T  6196  2856.000000  0.315925  1621.532817  0.000000  120.735557  612.000000
T  6211  4447.200000  0.491945  A  6212  2034.864712  0.234425  413.331895  0.000000  422.574451  979.200000
G  6222  8542.040691  0.984089  T  6222  7588.800000  0.896504  0.000000  461.859129  1358.275022  1101.600000
G  6233  7244.133449  0.855797  C  6233  4132.423783  0.488184  0.000000  1093.876884  1328.091132  448.800000
C  6246  11497.861467  1.354836  G  6243  1358.275022  0.160049  0.000000  2212.062143  392.390562  81.600000
C  6258  9188.565824  1.019913  A  6255  2893.323262  0.321150  381.537133  1993.286766  30.183889  0.000000
C  6268  11376.319591  1.351743  A  6265  890.253311  0.105779  222.563328  2041.903516  0.000000  122.400000
A  6280  8393.816936  0.981484  C  6279  7924.530313  0.926600  1621.532817  1701.586264  0.000000  408.000000
C  6290  11789.561969  1.393572  T  6295  2937.600000  0.335164  63.589522  2187.753768  0.000000  408.000000
T  6305  9384.000000  1.070676  A  6304  3274.860395  0.373644  699.484745  413.242378  0.000000  1836.000000
A  6317  8552.790741  0.940971  C  6316  7632.829811  0.839749  1271.790445  1385.577386  150.919447  571.200000
C  6326  8021.763814  0.887203  T  6332  4651.200000  0.494851  222.563328  1482.810887  0.000000  40.800000
A  6341  4864.598451  0.517561  C  6338  2698.229647  0.287071  922.048072  486.167504  0.000000  612.000000
A  6353  11064.576870  1.225131  T  6355  3916.800000  0.416084  2066.659473  0.000000  30.183889  693.600000
A  6364  6549.720791  0.695788  C  6370  1555.736012  0.174436  1430.764250  0.000000  0.000000  204.000000
T  6378  13137.600000  1.473061  C  6379  2333.604019  0.250559  190.768567  437.550754  513.126119  2244.000000
T  6390  9016.800000  0.968146  C  6387  1628.661138  0.174870  158.973806  291.700502  90.551668  1795.200000
T  6403  8078.400000  0.889934  C  6405  4205.348909  0.464881  158.973806  729.251256  60.367779  1428.000000
T  6414  12280.800000  1.357597  A  6415  3338.449918  0.367056  667.689984  145.850251  0.000000  2244.000000
T  6426  9914.400000  1.090081  A  6425  4991.777496  0.548836  890.253311  121.541876  0.000000  2080.800000
T  6436  11709.600000  1.279997  C  6436  3427.480902  0.374660  381.537133  777.868006  0.000000  2121.600000
T  6447  5467.200000  0.577694  C  6447  2576.687771  0.272264  95.384283  632.017755  30.183889  1183.200000
C  6457  2722.538022  0.295659  T  6461  2488.800000  0.276710  0.000000  583.401005  0.000000  244.800000
C  6473  2771.154772  0.308106  N  -1  -1.000000  -1.000000  0.000000  1361.269011  0.000000  0.000000
A  6482  9633.812619  1.179917  C  6484  9261.490949  1.093017  1398.969489  1750.203014  301.838894  0.000000
C  6492  12129.879222  1.431553  A  6497  7503.563624  0.896209  635.895222  2139.137017  362.206672  0.000000
C  6505  14390.558115  1.718797  A  6506  7598.947908  0.852862  1462.559012  1823.128140  60.367779  0.000000
A  6518  8838.943591  0.992044  T  6525  2162.400000  0.240641  1907.685667  72.925126  0.000000  163.200000
T  6533  6936.000000  0.771877  A  6529  2321.017562  0.258293  317.947611  0.000000  0.000000  1468.800000
T  6545  10567.200000  1.250348  G  6544  60.367779  0.007143  0.000000  0.000000  0.000000  1550.400000
T  6559  5834.400000  0.685055  G  6560  2535.446707  0.319758  0.000000  194.467002  482.942230  1142.400000
C  6567  2941.313399  0.370949  G  6572  1207.355575  0.152266  0.000000  680.634505  392.390562  204.000000
G  6583  6278.248989  0.817845  C  6579  996.643383  0.125692  0.000000  48.616750  1177.171685  0.000000
G  6594  5493.467865  0.683935  T  6592  3264.000000  0.407472  158.973806  704.942881  1026.252239  489.600000
G  6606  5523.651755  0.665149  C  6607  2989.930149  0.349180  158.973806  680.634505  1086.620017  530.400000
T  6620  7670.400000  0.971753  C  6617  5274.917417  0.616033  0.000000  1215.418760  0.000000  1224.000000
T  6632  3427.200000  0.460186  A  6633  2988.707545  0.398701  699.484745  559.092629  0.000000  816.000000
C  6647  6490.336177  1.021926  A  6644  4228.703229  0.564120  572.305700  1385.577386  0.000000  40.800000
C  6654  6903.578555  1.128733  A  6658  3529.218484  0.541911  445.126656  1507.119262  181.103336  571.200000
A  6665  2766.144217  0.452503  G  6667  1448.826690  0.237685  540.510939  97.233501  332.022783  612.000000
T  6676  4243.200000  0.795669  G  6676  3803.170061  0.623924  0.000000  48.616750  664.045566  1142.400000
C  6687  7341.129309  1.418917  G  6691  4074.825065  0.725854  0.000000  1385.577386  513.126119  0.000000
C  6699  7049.428806  1.255746  A  6702  2003.069951  0.351974  254.358089  1482.810887  422.574451  0.000000
A  6713  8807.148830  1.547597  C  6710  2479.454270  0.435683  1430.764250  413.242378  60.367779  0.000000
C  6720  2965.621774  0.492446  A  6728  2034.864712  0.352876  699.484745  607.709380  30.183889  0.000000
C  6733  5931.243547  1.028584  T  6737  1468.800000  0.262633  31.794761  777.868006  30.183889  81.600000
T  6748  4814.400000  0.860867  G  6750  3682.434503  0.642510  0.000000  340.317253  694.229455  1264.800000
G  6762  4708.686742  0.821585  T  6760  2407.200000  0.420008  0.000000  170.158626  1056.436128  448.800000
C  6778  3476.097653  0.625979  A  6774  890.253311  0.160315  31.794761  777.868006  30.183889  122.400000
T  6787  1917.600000  0.368040  A  6785  1430.764250  0.274597  445.126656  121.541876  0.000000  367.200000
A  6798  5023.572257  0.980122  C  6803  4229.657284  0.812834  826.663789  170.158626  30.183889  326.400000
T  6810  5508.000000  1.058520  A  6810  4864.598451  0.934854  953.842834  0.000000  0.000000  693.600000
A  6821  6104.594135  1.216011  C  6817  2941.313399  0.585886  1081.021878  243.083752  0.000000  0.000000
C  6832  10233.825957  2.077640  A  6832  7630.742669  1.549139  1430.764250  1555.736012  0.000000  0.000000
C  6846  9869.200329  1.947216  A  6844  1526.148534  0.301107  286.152850  1604.352763  0.000000  0.000000
C  6860  7049.428806  1.224131  A  6857  635.895222  0.110421  127.179044  1093.876884  0.000000  408.000000
T  6862  4936.800000  0.840945  A  6867  4260.497990  0.724220  0.000000  1045.260133  0.000000  408.000000
T  6878  6854.400000  1.165163  A  6879  5373.314629  0.881239  826.663789  413.242378  0.000000  1264.800000
C  6894  2503.762645  0.410631  A  6892  2225.633278  0.365010  731.279506  607.709380  30.183889  163.200000
C  6905  6587.569678  1.097907  A  6901  4928.187974  0.821335  699.484745  1507.119262  0.000000  326.400000
A  6918  7757.921713  1.199595  N  -1  -1.000000  -1.000000  1398.969489  0.000000  0.000000  0.000000
A  6931  3815.371334  0.566033  T  6929  1387.200000  0.205796  858.458550  0.000000  0.000000  244.800000
A  6942  7153.821252  1.088648  C  6943  996.643383  0.149281  1144.611400  194.467002  181.103336  0.000000
A  6954  4196.908468  0.628636  G  6953  1297.907243  0.194405  890.253311  0.000000  332.022783  0.000000
A  6964  3465.628962  0.570707  G  6964  905.516681  0.166692  763.074267  0.000000  482.942230  0.000000
A  6977  8902.533114  1.638857  C  6982  5104.758791  0.908713  1494.353773  121.541876  90.551668  40.800000
A  6991  5754.851763  1.024456  T  6987  1142.400000  0.203362  794.869028  0.000000  0.000000  81.600000
T  6998  3223.200000  0.565545  T  7007  1224.000000  0.229374  190.768567  24.308375  0.000000  693.600000
T  7017  5834.400000  1.093371  C  7014  1020.951758  0.191324  0.000000  97.233501  0.000000  1060.800000
C  7025  2552.379395  0.450217  A  7022  572.305700  0.100948  158.973806  704.942881  0.000000  122.400000
T  7035  5548.800000  1.053763  A  7040  1112.816639  0.216612  0.000000  802.176381  0.000000  979.200000
C  7037  4740.133163  0.939610  C  7048  2552.379395  0.496827  95.384283  1045.260133  30.183889  938.400000
T  7056  10036.800000  1.953724  G  7063  754.597234  0.139079  63.589522  72.925126  0.000000  856.800000
T  7070  4692.000000  0.864795  C  7073  2649.612896  0.483932  0.000000  243.083752  0.000000  1060.800000
T  7087  1632.000000  0.298078  A  7078  922.048072  0.168405  222.563328  97.233501  30.183889  448.800000
A  7097  2384.607084  0.450631  T  7098  1183.200000  0.220455  445.126656  48.616750  271.655004  204.000000
A  7107  2130.248995  0.459114  T  7105  1632.000000  0.304077  508.716178  0.000000  0.000000  408.000000
A  7116  1716.917100  0.401387  G  7117  1448.826690  0.338033  413.331895  0.000000  362.206672  0.000000
A  7124  2511.786129  0.608648  A  7138  2257.428040  0.535582  540.510939  0.000000  332.022783  0.000000
C  7144  3330.247402  0.877636  G  7139  664.045566  0.157547  508.716178  753.559631  422.574451  0.000000
G  7145  2324.159481  0.600193  N  -1  -1.000000  -1.000000  508.716178  704.942881  422.574451  0.000000
A  7159  6899.463163  1.943571  C  7165  1191.110385  0.292173  1176.406161  0.000000  0.000000  0.000000
C  7175  2260.678893  0.600315  A  7182  1621.532817  0.423510  31.794761  437.550754  30.183889  0.000000
A  7199  1971.275189  0.659684  G  7189  573.493898  0.149785  476.921417  364.625628  0.000000  40.800000
C  7204  7073.737182  2.604336  A  7206  2257.428040  0.639048  540.510939  1166.802009  0.000000  0.000000
C  7216  4448.432661  1.364419  T  7213  2040.000000  0.577497  286.152850  948.026633  30.183889  285.600000
A  7228  1907.685667  0.550290  C  7226  1118.185259  0.318741  413.331895  340.317253  90.551668  81.600000
C  7238  3427.480902  0.995077  T  7239  2774.400000  0.772779  95.384283  729.251256  422.574451  612.000000
A  7248  2321.017562  0.641964  G  7253  1901.585030  0.520901  508.716178  170.158626  90.551668  326.400000
C  7263  2722.538022  0.757014  T  7269  979.200000  0.266693  0.000000  486.167504  0.000000  40.800000
T  7276  2815.200000  0.796233  A  7277  572.305700  0.158089  222.563328  243.083752  0.000000  693.600000
C  7280  2844.079898  0.793383  T  7291  2203.200000  0.599979  158.973806  753.559631  0.000000  163.200000
C  7292  2844.079898  0.894586  G  7303  513.126119  0.157083  0.000000  753.559631  0.000000  489.600000
G  7307  3742.802282  1.156059  A  7317  2861.528501  0.837977  0.000000  0.000000  724.413345  122.400000
C  7323  3767.798155  1.103404  A  7327  1462.559012  0.474208  413.331895  753.559631  120.735557  0.000000
A  7336  2479.991367  0.804119  C  7333  632.017755  0.204920  635.895222  121.541876  30.183889  0.000000
A  7346  4514.856079  1.563712  C  7347  3500.406028  1.111916  826.663789  753.559631  211.287226  0.000000
A  7360  4959.982735  1.575606  C  7358  2892.696648  0.918875  794.869028  461.859129  0.000000  0.000000
A  7376  4483.061318  1.357995  G  7374  724.413345  0.219430  826.663789  0.000000  181.103336  81.600000
C  7383  3694.873030  1.050444  C  7393  704.942881  0.183941  635.895222  753.559631  90.551668  40.800000
A  7387  4991.777496  1.380976  A  7398  1589.738056  0.414812  858.458550  243.083752  181.103336  81.600000
C  7406  2163.445392  0.564525  A  7418  2448.196606  0.650361  254.358089  243.083752  30.183889  81.600000
T  7421  5140.800000  1.365684  G  7420  2052.504477  0.545246  317.947611  0.000000  362.206672  408.000000
C  7437  2382.220769  0.596459  G  7432  301.838894  0.075572  0.000000  243.083752  0.000000  0.000000
T  7451  3468.000000  0.898939  N  -1  -1.000000  -1.000000  0.000000  0.000000  0.000000  734.400000
A  7466  890.253311  0.232570  G  7467  452.758341  0.123400  254.358089  0.000000  150.919447  0.000000
G  7476  1901.585030  0.518295  T  7476  1468.800000  0.431024  158.973806  145.850251  332.022783  326.400000
C  7486  3233.013901  0.948766  T  7490  1224.000000  0.378361  190.768567  680.634505  211.287226  40.800000
C  7496  3743.489780  1.157219  A  7493  1462.559012  0.452104  190.768567  704.942881  181.103336  0.000000
A  7506  2638.965173  0.834866  T  7510  1713.600000  0.560833  572.305700  0.000000  30.183889  40.800000
T  7522  5834.400000  1.909565  A  7520  5691.262241  1.862656  826.663789  559.092629  0.000000  1060.800000
C  7535  3962.265157  1.262022  T  7533  2040.000000  0.649740  190.768567  704.942881  0.000000  448.800000
C  7545  5396.459293  1.625685  T  7546  2815.200000  0.841573  158.973806  972.335008  30.183889  571.200000
C  7556  3208.705526  0.959236  T  7555  1060.800000  0.317114  63.589522  607.709380  211.287226  367.200000
T  7570  2121.600000  0.618955  G  7577  1116.803907  0.339127  95.384283  0.000000  241.471115  408.000000
C  7583  12372.962974  3.757269  A  7580  3942.550379  1.197189  381.537133  1604.352763  211.287226  40.800000
C  7596  4569.974537  1.028962  A  7596  1780.506623  0.400885  222.563328  972.335008  30.183889  0.000000
C  7605  5031.833665  1.068742  T  7605  2692.800000  0.550881  158.973806  1093.876884  0.000000  489.600000
C  7617  3160.088775  0.646491  A  7617  2638.965173  0.539868  572.305700  729.251256  30.183889  285.600000
A  7630  5532.288435  1.145466  C  7630  3573.331154  0.698031  763.074267  632.017755  0.000000  204.000000
C  7647  2868.388273  0.560335  A  7643  2321.017562  0.453398  222.563328  607.709380  0.000000  0.000000
C  7655  5785.393296  1.199678  T  7657  4447.200000  0.869569  158.973806  1045.260133  0.000000  408.000000
T  7671  3019.200000  0.603265  A  7664  890.253311  0.174073  95.384283  72.925126  30.183889  775.200000
C  7678  5834.010047  1.223821  T  7675  408.000000  0.079777  222.563328  1020.951758  0.000000  0.000000
A  7693  4673.829885  0.929270  C  7690  3135.780400  0.591497  572.305700  437.550754  30.183889  163.200000
T  7700  4324.800000  0.818347  C  7703  3403.172527  0.637205  127.179044  121.541876  0.000000  775.200000
T  7711  2162.400000  0.482681  A  7715  1685.122339  0.315520  158.973806  121.541876  0.000000  571.200000
A  7726  4610.240362  1.087520  T  7726  1917.600000  0.343063  858.458550  729.251256  0.000000  367.200000
C  7726  4156.732158  0.990390  C  7738  3233.013901  0.678062  858.458550  729.251256  0.000000  367.200000
A  7745  4769.214168  1.109964  C  7748  3160.088775  0.660010  890.253311  340.317253  0.000000  285.600000
T  7761  9506.400000  2.252477  C  7763  2795.463147  0.533954  254.358089  364.625628  30.183889  1387.200000
C  7771  6538.952927  1.338791  T  7772  1183.200000  0.212298  222.563328  1118.185259  0.000000  285.600000
C  7783  2576.687771  0.519538  A  7781  858.458550  0.154031  190.768567  704.942881  30.183889  122.400000
A  7793  3179.476112  0.646849  C  7794  1069.568509  0.213183  635.895222  194.467002  30.183889  81.600000
A  7809  7058.436969  1.517985  T  7805  1876.800000  0.374078  890.253311  802.176381  181.103336  122.400000
C  7809  4156.732158  0.850337  C  7823  2698.229647  0.530326  890.253311  802.176381  181.103336  122.400000
A  7828  7980.485041  1.638190  G  7826  452.758341  0.088988  1112.816639  97.233501  120.735557  0.000000
T  7837  3345.600000  0.613496  G  7848  724.413345  0.132259  667.689984  0.000000  0.000000  693.600000
A  7845  5659.467479  1.062437  T  7856  1754.400000  0.330304  953.842834  0.000000  30.183889  0.000000
C  7856  3111.472025  0.568083  A  7863  2034.864712  0.383108  0.000000  243.083752  90.551668  408.000000
G  7868  7757.259568  1.460500  N  -1  -1.000000  -1.000000  95.384283  97.233501  392.390562  0.000000
C  7872  3305.939026  0.643622  T  7879  2815.200000  0.584885  0.000000  704.942881  392.390562  0.000000
C  7889  2600.996146  0.540393  T  7897  1305.600000  0.271114  63.589522  632.017755  362.206672  0.000000
A  7899  2638.965173  0.548005  A  7906  2321.017562  0.487441  572.305700  316.008878  90.551668  367.200000
C  7913  1020.951758  0.214417  T  7915  693.600000  0.145664  0.000000  534.784254  60.367779  122.400000
C  7926  3257.322276  0.783427  A  7929  1176.406161  0.268492  158.973806  875.101507  0.000000  40.800000
C  7940  4545.666161  1.117463  A  7944  1271.790445  0.335206  540.510939  753.559631  0.000000  81.600000
A  7941  1716.917100  0.460996  A  7956  1685.122339  0.417312  572.305700  777.868006  0.000000  122.400000
C  7954  5785.393296  1.624428  T  7960  1305.600000  0.323325  381.537133  1118.185259  0.000000  0.000000
T  7971  2937.600000  0.821916  C  7973  1045.260133  0.277563  222.563328  145.850251  60.367779  612.000000
T  7980  3386.400000  0.952118  C  7986  1555.736012  0.410122  254.358089  48.616750  211.287226  734.400000
A  7997  6708.694596  2.150488  T  7995  3019.200000  0.795920  953.842834  461.859129  0.000000  408.000000
C  8001  6830.653430  1.974240  T  8010  693.600000  0.171642  540.510939  1166.802009  0.000000  163.200000
C  8015  5201.992292  1.339733  G  8014  150.919447  0.037347  0.000000  850.793132  30.183889  612.000000
T  8018  3590.400000  0.867423  G  8026  271.655004  0.061793  0.000000  704.942881  0.000000  816.000000
C  8032  4059.498657  0.923431  T  8039  1795.200000  0.401035  63.589522  704.942881  0.000000  0.000000
C  8042  2965.621774  0.662513  T  8048  2774.400000  0.642458  0.000000  680.634505  30.183889  367.200000
C  8055  4740.133163  1.097681  T  8062  3019.200000  0.653402  0.000000  923.718257  271.655004  326.400000
T  8074  3672.000000  0.794695  A  8076  2448.196606  0.555222  349.742372  0.000000  181.103336  775.200000
G  8081  1388.458911  0.314893  A  8085  985.637595  0.223531  508.716178  0.000000  362.206672  81.600000
G  8096  2203.423924  0.517918  C  8091  1628.661138  0.369361  794.869028  24.308375  392.390562  367.200000
A  8103  6199.978418  1.498996  T  8111  1672.800000  0.362287  1144.611400  218.775377  60.367779  40.800000
A  8122  4324.087512  1.058472  G  8115  784.781124  0.169964  922.048072  218.775377  0.000000  40.800000
C  8126  4132.423783  1.077679  T  8129  3141.600000  0.764555  540.510939  729.251256  0.000000  326.400000
C  8144  2430.837519  0.652118  A  8145  2289.222801  0.557116  540.510939  632.017755  0.000000  612.000000
T  8155  4855.200000  1.344318  C  8151  1361.269011  0.331285  0.000000  632.017755  0.000000  897.600000
C  8162  6393.102676  1.731977  T  8166  1101.600000  0.252971  286.152850  1215.418760  60.367779  367.200000
C  8173  5323.534168  1.319678  A  8173  1780.506623  0.408875  508.716178  1166.802009  271.655004  81.600000
T  8189  4855.200000  1.186422  C  8190  1555.736012  0.333133  190.768567  267.392127  60.367779  816.000000
A  8198  6199.978418  1.472460  G  8195  1629.930026  0.349021  540.510939  0.000000  211.287226  81.600000
T  8206  3876.000000  0.826126  A  8212  922.048072  0.184674  222.563328  316.008878  0.000000  693.600000
C  8209  3767.798155  0.775421  A  8226  1716.917100  0.343877  127.179044  802.176381  0.000000  448.800000
T  8226  3876.000000  0.839721  C  8235  2771.154772  0.582122  572.305700  0.000000  0.000000  734.400000
A  8243  3974.345140  0.869468  C  8243  729.251256  0.154324  572.305700  729.251256  0.000000  0.000000
C  8248  7073.737182  1.552893  A  8257  4006.139901  0.798101  286.152850  1118.185259  0.000000  0.000000
C  8262  7511.287935  1.496425  A  8267  922.048072  0.174459  158.973806  1215.418760  60.367779  122.400000
C  8278  5056.142040  0.956679  A  8280  2352.812323  0.456724  540.510939  948.026633  0.000000  408.000000
C  8293  3135.780400  0.608724  T  8291  1672.800000  0.324721  349.742372  753.559631  60.367779  408.000000
A  8299  9093.301680  1.843501  T  8305  1713.600000  0.319908  922.048072  0.000000  0.000000  0.000000
C  8312  3767.798155  0.703415  A  8315  2670.759934  0.522314  349.742372  802.176381  30.183889  81.600000
A  8326  3115.886590  0.609379  C  8328  2722.538022  0.540475  794.869028  267.392127  0.000000  326.400000
A  8337  5309.725107  1.054101  G  8330  271.655004  0.053929  1144.611400  145.850251  0.000000  0.000000
A  8346  5150.751301  0.992170  C  8341  3597.639529  0.692986  1144.611400  218.775377  0.000000  0.000000
A  8356  1303.585206  0.245087  T  8354  979.200000  0.184096  476.921417  0.000000  30.183889  204.000000
T  8365  2162.400000  0.428045  G  8371  1267.723354  0.246745  222.563328  0.000000  0.000000  367.200000
C  8377  6174.327299  1.353821  T  8374  4284.000000  0.833823  95.384283  1045.260133  30.183889  448.800000
A  8384  1144.611400  0.258554  G  8386  784.781124  0.155469  222.563328  170.158626  120.735557  40.800000
C  8397  2479.454270  0.614362  T  8396  2284.800000  0.452629  667.689984  850.793132  0.000000  489.600000
A  8411  4578.445601  1.153207  G  8407  332.022783  0.073058  858.458550  24.308375  0.000000  0.000000
C  8419  5177.683916  1.471477  G  8426  271.655004  0.057786  95.384283  850.793132  0.000000  40.800000
A  8427  4483.061318  1.224985  C  8432  1312.652261  0.309584  763.074267  97.233501  60.367779  40.800000
T  8438  3508.800000  0.924243  C  8445  2430.837519  0.575958  445.126656  0.000000  0.000000  652.800000
A  8440  3179.476112  0.879204  A  8452  1208.200923  0.286269  572.305700  72.925126  0.000000  652.800000
T  8457  6038.400000  1.766035  G  8464  1297.907243  0.302304  317.947611  24.308375  0.000000  408.000000
T  8472  1632.000000  0.419250  C  8481  1239.727135  0.314531  254.358089  48.616750  0.000000  367.200000
T  8485  4855.200000  1.264498  G  8485  392.390562  0.099553  0.000000  72.925126  30.183889  1020.000000
C  8495  5056.142040  1.363682  T  8502  2896.800000  0.706715  254.358089  875.101507  0.000000  775.200000
A  8508  7026.642208  1.714289  C  8507  3889.340031  0.948859  922.048072  899.409882  0.000000  81.600000
T  8522  2692.800000  0.591358  A  8519  1685.122339  0.370057  349.742372  145.850251  0.000000  489.600000
C  8529  3330.247402  0.762940  A  8531  2098.454234  0.473813  254.358089  753.559631  0.000000  40.800000
C  8542  3330.247402  0.796657  T  8547  1713.600000  0.403758  31.794761  753.559631  0.000000  40.800000
T  8556  1713.600000  0.421550  G  8561  845.148902  0.199134  127.179044  24.308375  90.551668  448.800000
C  8567  6563.261303  1.689178  G  8565  332.022783  0.078231  254.358089  1264.035510  90.551668  81.600000
A  8573  2861.528501  0.677469  T  8580  693.600000  0.158089  572.305700  218.775377  0.000000  0.000000
C  8588  5712.468171  1.462423  T  8596  4406.400000  0.949509  635.895222  267.392127  120.735557  0.000000
A  8605  5118.956540  1.186533  G  8604  905.516681  0.195124  890.253311  145.850251  241.471115  40.800000
C  8611  5906.935172  1.360860  A  8616  381.537133  0.076671  190.768567  923.718257  0.000000  40.800000
T  8624  3672.000000  0.829705  C  8628  3427.480902  0.688766  254.358089  243.083752  120.735557  856.800000
T  8636  2203.200000  0.538653  C  8640  1507.119262  0.302862  63.589522  97.233501  90.551668  489.600000
A  8641  540.510939  0.133749  N  -1  -1.000000  -1.000000  286.152850  267.392127  120.735557  163.200000
A  8654  3624.602768  0.963408  T  8653  3019.200000  0.606720  794.869028  218.775377  0.000000  530.400000
T  8666  2815.200000  0.742463  A  8665  1621.532817  0.334116  540.510939  145.850251  0.000000  408.000000
C  8675  7414.054434  1.900130  A  8674  2034.864712  0.439580  540.510939  1093.876884  0.000000  326.400000
T  8683  5426.400000  1.361042  A  8689  2893.323262  0.593202  31.794761  121.541876  0.000000  408.000000
C  8701  4521.357786  1.065495  T  8698  3712.800000  0.761215  222.563328  996.643383  0.000000  448.800000
T  8710  4936.800000  1.196997  C  8713  3038.546899  0.628587  0.000000  777.868006  0.000000  1101.600000
A  8722  2098.454234  0.511057  T  8727  1591.200000  0.329173  476.921417  656.326130  0.000000  40.800000
C  8731  15946.294128  4.280588  A  8732  3974.345140  0.647034  763.074267  777.868006  30.183889  81.600000
C  8744  3865.031656  0.780391  A  8745  1875.890906  0.314870  381.537133  802.176381  120.735557  244.800000
T  8757  3345.600000  0.653582  A  8763  381.537133  0.066006  0.000000  170.158626  0.000000  693.600000
T  8763  4365.600000  0.808537  A  8766  2956.912784  0.525562  381.537133  437.550754  30.183889  775.200000
C  8767  6733.419929  1.230190  C  8778  3500.406028  0.589584  635.895222  1312.652261  0.000000  285.600000
T  8785  3753.600000  0.639967  T  8796  2570.400000  0.426204  0.000000  97.233501  0.000000  816.000000
G  8805  2505.262818  0.455564  N  -1  -1.000000  -1.000000  0.000000  0.000000  543.310009  408.000000
T  8810  7874.400000  1.512231  G  8815  1448.826690  0.238413  63.589522  24.308375  301.838894  1142.400000
C  8823  5299.225792  0.956117  A  8825  2511.786129  0.414197  349.742372  267.392127  120.735557  0.000000
G  8832  4255.928401  0.762890  A  8835  2416.401845  0.400220  190.768567  267.392127  543.310009  0.000000
C  8850  3865.031656  0.667025  A  8846  2543.580890  0.421284  349.742372  267.392127  211.287226  0.000000
A  8859  7694.332191  1.677674  T  8863  448.800000  0.087908  1271.790445  97.233501  90.551668  81.600000
C  8867  3865.031656  0.777791  A  8873  1526.148534  0.298933  413.331895  680.634505  60.367779  81.600000
C  8884  6952.195306  1.384573  G  8882  150.919447  0.029561  1017.432356  850.793132  30.183889  0.000000
A  8885  5309.725107  1.005660  T  8898  2040.000000  0.366881  1112.816639  850.793132  30.183889  0.000000
A  8901  5913.825568  1.151116  C  8903  3621.947904  0.661129  890.253311  583.401005  0.000000  244.800000
A  8915  6708.694596  1.253143  C  8911  4351.199160  0.794242  922.048072  291.700502  181.103336  40.800000
T  8931  2692.800000  0.466379  C  8932  753.559631  0.130510  63.589522  559.092629  241.471115  489.600000
C  8935  5615.234670  1.068413  A  8937  2034.864712  0.366773  286.152850  1166.802009  150.919447  244.800000
C  8945  5153.375541  0.974674  A  8950  286.152850  0.051713  0.000000  1118.185259  0.000000  204.000000
C  8959  7584.213061  1.410485  N  -1  -1.000000  -1.000000  0.000000  1166.802009  0.000000  0.000000
C  8975  2673.921271  0.465115  A  8970  2448.196606  0.417335  254.358089  632.017755  30.183889  40.800000
C  8988  8070.380565  1.538123  A  8987  2289.222801  0.398323  476.921417  1191.110385  30.183889  40.800000
A  8998  4419.471796  0.779801  C  9001  972.335008  0.166490  858.458550  121.541876  0.000000  40.800000
A  9010  3592.808007  0.663594  T  9004  1264.800000  0.216568  635.895222  24.308375  60.367779  0.000000
C  9016  5736.776546  1.094288  T  9026  979.200000  0.176529  95.384283  1215.418760  0.000000  40.800000
G  9031  2746.733933  0.525714  A  9028  1462.559012  0.263668  190.768567  218.775377  211.287226  81.600000
T  9043  5589.600000  1.157609  C  9042  1191.110385  0.227734  445.126656  291.700502  30.183889  530.400000
A  9047  4769.214168  0.931805  A  9053  858.458550  0.170541  635.895222  24.308375  0.000000  530.400000
C  9063  3719.181405  0.738864  T  9071  244.800000  0.053783  222.563328  802.176381  0.000000  122.400000
A  9067  4196.908468  0.858223  C  9075  1142.493634  0.251009  667.689984  413.242378  0.000000  0.000000
C  9085  5906.935172  1.297800  A  9085  3656.397529  0.803321  572.305700  1264.035510  30.183889  0.000000
C  9100  2965.621774  0.608358  G  9101  905.516681  0.185751  0.000000  826.484757  181.103336  81.600000
A  9114  3211.270873  0.735800  C  9111  2382.220769  0.488671  635.895222  364.625628  120.735557  0.000000
C  9123  3451.789278  0.813429  T  9122  2774.400000  0.632127  222.563328  777.868006  0.000000  489.600000
C  9135  2941.313399  0.695444  T  9133  1999.200000  0.465773  317.947611  802.176381  0.000000  367.200000
A  9140  5468.698913  1.384531  C  9146  1434.194136  0.341453  985.637595  121.541876  120.735557  0.000000
A  9160  476.921417  0.112960  C  9157  364.625628  0.086810  476.921417  170.158626  271.655004  285.600000
G  9161  1388.458911  0.374168  T  9161  1020.000000  0.250957  540.510939  121.541876  271.655004  285.600000
A  9165  4546.650840  1.348071  T  9179  2325.600000  0.587252  635.895222  0.000000  90.551668  40.800000
A  9180  5087.161779  1.472211  G  9184  1267.723354  0.317571  667.689984  72.925126  181.103336  163.200000
C  9189  1458.502512  0.411485  C  9201  1409.885761  0.374385  0.000000  534.784254  181.103336  40.800000
G  9203  2625.998375  0.847195  A  9206  2352.812323  0.651969  349.742372  243.083752  422.574451  0.000000
A  9219  3878.960857  1.265287  C  9216  3354.555777  0.929554  858.458550  461.859129  0.000000  163.200000
C  9231  10379.676208  3.313601  T  9238  856.800000  0.207819  222.563328  1239.727135  0.000000  0.000000
A  9243  4483.061318  1.171970  N  -1  -1.000000  -1.000000  699.484745  48.616750  0.000000  40.800000
C  9250  5250.609042  1.319444  A  9261  2321.017562  0.520772  31.794761  875.101507  0.000000  0.000000
C  9267  2746.846397  0.694069  A  9268  2702.554695  0.645819  604.100461  632.017755  0.000000  204.000000
C  9276  3573.331154  0.853926  A  9281  2702.554695  0.613773  127.179044  753.559631  181.103336  0.000000
A  9293  5564.083196  1.263680  T  9290  1836.000000  0.416971  922.048072  48.616750  211.287226  285.600000
G  9306  3078.756716  0.683436  C  9301  875.101507  0.194254  158.973806  218.775377  211.287226  81.600000
A  9313  2766.144217  0.642694  C  9317  1798.819764  0.405610  604.100461  72.925126  181.103336  163.200000
G  9330  1026.252239  0.231412  A  9322  1017.432356  0.229418  0.000000  0.000000  241.471115  244.800000
T  9335  1713.600000  0.400863  A  9337  286.152850  0.065879  254.358089  0.000000  30.183889  856.800000
C  9345  2236.370518  0.551070  A  9345  572.305700  0.131758  254.358089  388.934003  30.183889  0.000000
T  9360  9180.000000  2.829922  A  9357  2670.759934  0.639037  445.126656  24.308375  0.000000  530.400000
A  9371  5055.367018  1.361312  C  9374  2576.687771  0.625925  922.048072  534.784254  90.551668  163.200000
T  9385  2448.000000  0.662683  G  9385  1267.723354  0.307953  127.179044  121.541876  211.287226  530.400000
C  9393  4813.058289  1.313539  G  9392  392.390562  0.095319  635.895222  802.176381  181.103336  0.000000
A  9394  3942.550379  1.040755  C  9409  2333.604019  0.556624  667.689984  802.176381  120.735557  0.000000
A  9411  2956.912784  0.815473  T  9411  2366.400000  0.572869  572.305700  486.167504  181.103336  489.600000
C  9426  3767.798155  1.042607  A  9422  1621.532817  0.392548  127.179044  850.793132  301.838894  40.800000
A  9432  4737.419407  1.275560  C  9437  3937.956782  0.956506  858.458550  267.392127  392.390562  244.800000
A  9444  4483.061318  1.097416  G  9441  543.310009  0.131967  794.869028  48.616750  181.103336  40.800000
C  9453  5615.234670  1.287291  G  9459  1569.562247  0.335457  0.000000  899.409882  211.287226  0.000000
T  9469  1836.000000  0.390643  A  9471  1812.301384  0.387337  254.358089  0.000000  301.838894  408.000000
C  9475  3062.855275  0.772368  A  9484  381.537133  0.080129  158.973806  680.634505  181.103336  0.000000
A  9488  3592.808007  0.953938  T  9485  2978.400000  0.625514  604.100461  0.000000  120.735557  408.000000
C  9498  6684.803178  1.722546  A  9500  1971.275189  0.451532  286.152850  1239.727135  60.367779  408.000000
A  9512  4737.419407  1.164573  T  9510  2407.200000  0.551383  635.895222  0.000000  150.919447  367.200000
C  9525  3549.022778  0.855716  A  9522  1494.353773  0.342884  349.742372  923.718257  30.183889  0.000000
A  9533  4546.650840  1.080827  C  9536  1142.493634  0.255146  699.484745  194.467002  0.000000  81.600000
C  9551  4715.824788  1.100664  T  9553  979.200000  0.214145  127.179044  875.101507  30.183889  163.200000
A  9559  476.921417  0.111369  N  -1  -1.000000  -1.000000  158.973806  0.000000  0.000000  0.000000
C  9571  8167.614065  2.104104  A  9568  6009.209852  1.314175  985.637595  1288.343885  0.000000  285.600000
T  9582  2448.000000  0.591734  A  9579  953.842834  0.194043  127.179044  24.308375  0.000000  530.400000
C  9591  3184.397150  0.758516  A  9593  1081.021878  0.225883  190.768567  729.251256  60.367779  81.600000
C  9607  3743.489780  0.889117  A  9601  2893.323262  0.604569  127.179044  267.392127  0.000000  530.400000
A  9614  3910.755618  0.925532  C  9621  510.475879  0.108997  604.100461  145.850251  0.000000  81.600000
A  9622  4228.703229  1.071098  C  9624  2722.538022  0.573532  604.100461  704.942881  0.000000  0.000000
A  9637  5468.698913  1.403260  T  9637  652.800000  0.141135  635.895222  632.017755  0.000000  163.200000
C  9639  4132.423783  1.010594  T  9650  2366.400000  0.524540  635.895222  948.026633  0.000000  163.200000
C  9650  3014.238524  0.744682  G  9663  1479.010579  0.339319  604.100461  729.251256  30.183889  612.000000
A  9651  3020.502306  0.778977  A  9671  2003.069951  0.479969  635.895222  656.326130  30.183889  652.800000
A  9668  2861.528501  0.692548  G  9678  181.103336  0.043395  953.842834  170.158626  90.551668  0.000000
A  9683  6549.720791  1.818723  A  9699  1971.275189  0.491400  953.842834  0.000000  0.000000  0.000000
G  9701  2324.159481  0.579382  A  9707  286.152850  0.072895  349.742372  97.233501  241.471115  0.000000
C  9710  9334.416075  2.377939  A  9713  6390.746985  1.425038  699.484745  802.176381  0.000000  81.600000
T  9725  1917.600000  0.427605  A  9732  1208.200923  0.269410  0.000000  0.000000  0.000000  408.000000
C  9739  5518.001169  1.287688  A  9743  317.947611  0.072430  0.000000  899.409882  60.367779  163.200000
T  9742  1672.800000  0.378965  G  9744  1328.091132  0.302544  31.794761  729.251256  241.471115  163.200000
C  9756  3962.265157  0.982086  T  9762  734.400000  0.173244  190.768567  875.101507  0.000000  0.000000
A  9771  3815.371334  0.949682  C  9772  1993.286766  0.473757  699.484745  267.392127  181.103336  448.800000
C  9786  4108.115408  1.002557  T  9783  2366.400000  0.562438  254.358089  875.101507  241.471115  285.600000
A  9795  1716.917100  0.408168  T  9794  489.600000  0.113418  286.152850  0.000000  0.000000  122.400000
C  9805  4132.423783  1.009894  T  9807  816.000000  0.189173  0.000000  1093.876884  0.000000  122.400000
C  9815  2965.621774  0.770250  T  9821  285.600000  0.072210  0.000000  802.176381  0.000000  0.000000
C  9825  3670.564654  0.937719  T  9824  2325.600000  0.587999  0.000000  850.793132  30.183889  530.400000
T  9836  3019.200000  0.901801  A  9836  2702.554695  0.660812  604.100461  170.158626  30.183889  775.200000
T  9850  3304.800000  0.955662  G  9856  90.551668  0.027975  0.000000  0.000000  0.000000  856.800000
C  9864  5031.833665  1.554567  G  9861  1479.010579  0.456921  0.000000  923.718257  181.103336  40.800000
C  9877  2139.137017  0.598743  T  9873  652.800000  0.182713  0.000000  753.559631  0.000000  40.800000
C  9885  3135.780400  0.924900  T  9891  2488.800000  0.749066  0.000000  1045.260133  120.735557  163.200000
C  9896  2600.996146  0.782857  A  9904  826.663789  0.260627  31.794761  875.101507  0.000000  163.200000
C  9912  1409.885761  0.444517  T  9910  816.000000  0.257265  0.000000  291.700502  0.000000  204.000000
C  9925  3524.714403  1.122154  T  9924  489.600000  0.154359  63.589522  656.326130  0.000000  122.400000
A  9932  3306.655157  1.073501  G  9939  452.758341  0.138457  635.895222  24.308375  30.183889  0.000000
A  9950  1716.917100  0.551291  T  9954  816.000000  0.259446  286.152850  170.158626  0.000000  40.800000
C  9957  8313.464317  2.848060  N  -1  -1.000000  -1.000000  0.000000  1264.035510  0.000000  122.400000
C  9974  6320.177551  1.832776  T  9975  1672.800000  0.424617  0.000000  1166.802009  0.000000  163.200000
C  9983  2746.846397  0.732501  N  -1  -1.000000  -1.000000  0.000000  753.559631  0.000000  40.800000
G  9996  724.413345  0.205714  C  9993  704.942881  0.181511  63.589522  121.541876  241.471115  40.800000
C  10006  4083.807033  1.208232  A  10002  4069.729423  1.047886  349.742372  948.026633  0.000000  122.400000
C  10020  2989.930149  0.860464  A  10023  2543.580890  0.671316  317.947611  680.634505  0.000000  40.800000
C  10031  4108.115408  1.169177  N  -1  -1.000000  -1.000000  0.000000  899.409882  0.000000  163.200000
T  10037  2162.400000  0.571534  A  10045  922.048072  0.231331  0.000000  170.158626  241.471115  163.200000
C  10052  3549.022778  0.973062  A  10055  922.048072  0.228957  254.358089  680.634505  0.000000  81.600000
T  10062  2040.000000  0.555630  A  10065  158.973806  0.040033  0.000000  364.625628  0.000000  530.400000
C  10065  3597.639529  0.971333  A  10068  890.253311  0.223774  158.973806  680.634505  0.000000  326.400000
C  10076  1968.978391  0.609169  A  10081  1557.943295  0.405229  63.589522  267.392127  0.000000  81.600000
C  10092  5931.243547  2.120486  A  10093  953.842834  0.260098  254.358089  1166.802009  0.000000  489.600000
T  10092  2325.600000  0.746448  G  10111  573.493898  0.166774  254.358089  1166.802009  0.000000  489.600000
C  10106  4035.190282  1.231866  T  10118  1428.000000  0.415268  0.000000  899.409882  30.183889  0.000000
C  10119  3524.714403  1.077627  T  10128  979.200000  0.274846  349.742372  777.868006  30.183889  326.400000
C  10128  4545.666161  1.367409  C  10141  559.092629  0.167898  0.000000  850.793132  0.000000  244.800000
A  10136  1780.506623  0.528647  A  10146  922.048072  0.276895  317.947611  0.000000  0.000000  0.000000
C  10154  2163.445392  0.649711  A  10161  953.842834  0.298879  0.000000  510.475879  0.000000  0.000000
C  10171  7681.446561  2.406997  T  10171  897.600000  0.239007  190.768567  875.101507  0.000000  448.800000
A  10182  317.947611  0.084663  T  10184  204.000000  0.054320  127.179044  48.616750  0.000000  40.800000
T  10190  4447.200000  1.297515  G  10195  1961.952809  0.510859  0.000000  0.000000  90.551668  530.400000
C  10199  4156.732158  1.130992  A  10200  1557.943295  0.383798  317.947611  923.718257  90.551668  81.600000
T  10216  1183.200000  0.338265  N  -1  -1.000000  -1.000000  0.000000  194.467002  0.000000  163.200000
C  10221  4691.516413  1.386544  A  10222  763.074267  0.193905  190.768567  899.409882  120.735557  40.800000
G  10224  1056.436128  0.306281  A  10237  953.842834  0.250459  127.179044  632.017755  271.655004  0.000000
C  10240  2819.771523  0.880516  G  10240  845.148902  0.221918  190.768567  704.942881  301.838894  0.000000
C  10247  2941.313399  0.970788  A  10261  2607.170412  0.718525  254.358089  802.176381  0.000000  0.000000
C  10263  2819.771523  0.896332  N  -1  -1.000000  -1.000000  540.510939  510.475879  0.000000  81.600000
A  10276  4483.061318  1.395925  C  10280  3767.798155  1.011172  826.663789  267.392127  150.919447  0.000000
A  10288  2321.017562  0.802650  N  -1  -1.000000  -1.000000  604.100461  170.158626  0.000000  0.000000
C  10301  1142.493634  0.369500  A  10300  1017.432356  0.271901  254.358089  267.392127  0.000000  0.000000
T  10313  1428.000000  0.517104  A  10306  922.048072  0.298588  0.000000  850.793132  30.183889  448.800000
C  10314  8751.015070  3.516359  T  10328  1836.000000  0.565699  0.000000  850.793132  90.551668  326.400000
C  10330  4326.890785  1.333222  G  10330  211.287226  0.065840  95.384283  948.026633  30.183889  163.200000
A  10334  4006.139901  1.248416  C  10343  1191.110385  0.339924  731.279506  461.859129  30.183889  81.600000
T  10352  5508.000000  1.571941  G  10352  2022.320588  0.577138  286.152850  72.925126  271.655004  530.400000
G  10367  2746.733933  0.728042  C  10368  7170.970682  1.910520  890.253311  267.392127  241.471115  40.800000
A  10369  6231.773180  1.660340  N  -1  -1.000000  -1.000000  985.637595  267.392127  241.471115  204.000000
T  10382  12280.800000  2.999331  A  10382  763.074267  0.186361  190.768567  170.158626  0.000000  530.400000
C  10395  6344.485926  1.301624  A  10395  4832.803690  0.991469  953.842834  1215.418760  30.183889  244.800000
T  10406  2896.800000  0.548986  A  10405  763.074267  0.144611  190.768567  48.616750  60.367779  530.400000
C  10415  4035.190282  0.740122  C  10420  4108.115408  0.738073  604.100461  850.793132  0.000000  0.000000
A  10427  2638.965173  0.461940  T  10427  2407.200000  0.432483  572.305700  194.467002  241.471115  530.400000
T  10442  6568.800000  1.287602  C  10443  3816.414906  0.627691  349.742372  753.559631  241.471115  530.400000
G  10451  6489.536214  1.218516  N  -1  -1.000000  -1.000000  0.000000  0.000000  241.471115  204.000000
C  10462  2066.211892  0.370680  T  10459  2040.000000  0.348484  0.000000  437.550754  241.471115  326.400000
T  10472  4120.800000  0.787926  A  10476  1462.559012  0.259350  63.589522  24.308375  90.551668  856.800000
C  10485  2625.304521  0.489126  T  10478  856.800000  0.151933  381.537133  267.392127  0.000000  0.000000
A  10488  3878.960857  0.774756  N  -1  -1.000000  -1.000000  635.895222  267.392127  30.183889  0.000000
T  10506  3019.200000  0.724636  C  10504  2163.445392  0.395925  31.794761  267.392127  30.183889  530.400000
A  10515  4228.703229  1.102955  T  10511  1428.000000  0.277657  794.869028  170.158626  30.183889  285.600000
C  10519  2965.621774  0.747541  A  10527  1271.790445  0.317953  476.921417  267.392127  30.183889  40.800000
T  10534  6201.600000  1.606545  A  10537  3052.297068  0.723881  286.152850  0.000000  30.183889  530.400000
C  10543  1409.885761  0.334376  N  -1  -1.000000  -1.000000  158.973806  291.700502  30.183889  40.800000
C  10556  1968.978391  0.532073  A  10553  1367.174728  0.324238  1017.432356  680.634505  0.000000  40.800000
A  10558  5468.698913  1.683440  C  10567  461.859129  0.126381  1017.432356  607.709380  0.000000  0.000000
T  10574  7915.200000  2.205543  A  10574  3592.808007  0.983117  667.689984  0.000000  90.551668  816.000000
A  10586  3783.576573  0.953471  C  10587  1409.885761  0.332567  635.895222  243.083752  0.000000  285.600000
T  10605  5385.600000  1.318693  A  10598  1462.559012  0.344991  0.000000  0.000000  30.183889  530.400000
A  10614  4006.139901  0.946025  G  10610  543.310009  0.124444  731.279506  218.775377  30.183889  40.800000
C  10619  5347.842543  1.234098  T  10628  816.000000  0.175451  190.768567  948.026633  30.183889  0.000000
T  10634  5997.600000  1.349196  C  10633  4302.582409  0.925116  0.000000  802.176381  241.471115  856.800000
T  10649  3304.800000  0.695965  C  10647  1385.577386  0.279988  158.973806  243.083752  60.367779  530.400000
T  10660  4284.000000  0.960790  A  10651  1271.790445  0.256995  0.000000  121.541876  271.655004  897.600000
G  10661  1297.907243  0.273460  C  10669  2139.137017  0.431780  0.000000  170.158626  271.655004  979.200000
T  10676  4569.600000  0.976590  A  10680  4260.497990  0.833003  381.537133  145.850251  30.183889  979.200000
C  10687  1798.819764  0.391966  A  10685  1144.611400  0.223792  445.126656  899.409882  0.000000  0.000000
A  10703  4832.803690  1.215008  C  10699  826.484757  0.161592  635.895222  0.000000  181.103336  40.800000
C  10709  1409.885761  0.345348  A  10715  349.742372  0.071059  349.742372  291.700502  0.000000  122.400000
T  10718  3631.200000  0.985416  A  10721  1780.506623  0.375786  254.358089  0.000000  30.183889  571.200000
C  10731  2357.912394  0.646456  A  10728  922.048072  0.194603  222.563328  267.392127  0.000000  0.000000
G  10743  2897.653379  0.865371  T  10742  2325.600000  0.556050  349.742372  0.000000  241.471115  775.200000
C  10755  875.101507  0.288008  G  10751  241.471115  0.061387  0.000000  243.083752  0.000000  40.800000
T  10762  6120.000000  2.189242  C  10765  3962.265157  1.071556  127.179044  461.859129  0.000000  938.400000
A  10772  3529.218484  1.184664  C  10777  1482.810887  0.401012  699.484745  0.000000  271.655004  0.000000
A  10789  4133.318946  1.290767  G  10785  1146.987796  0.310192  794.869028  972.335008  90.551668  0.000000
C  10790  5858.318422  1.854725  G  10798  271.655004  0.074047  763.074267  996.643383  30.183889  0.000000
A  10806  3624.602768  1.016850  T  10806  693.600000  0.194059  731.279506  267.392127  0.000000  163.200000
C  10808  4424.124285  1.284693  C  10824  2212.062143  0.591599  540.510939  267.392127  0.000000  122.400000
T  10819  3468.000000  0.925999  A  10829  2797.938979  0.748287  63.589522  170.158626  30.183889  734.400000
C  10837  4035.190282  1.082161  T  10839  3100.800000  0.820421  0.000000  267.392127  30.183889  448.800000
C  10854  5153.375541  1.322547  T  10854  2896.800000  0.713661  508.716178  972.335008  30.183889  612.000000
C  10867  4229.657284  1.026087  G  10872  1026.252239  0.217500  476.921417  899.409882  30.183889  81.600000
A  10872  6136.388896  1.376619  C  10874  4059.498657  0.860355  635.895222  875.101507  241.471115  285.600000
C  10891  4545.666161  1.019386  A  10893  2988.707545  0.655280  413.331895  996.643383  30.183889  163.200000
C  10902  4351.199160  0.954030  A  10902  922.048072  0.202161  317.947611  996.643383  30.183889  0.000000
A  10917  1589.738056  0.346903  T  10917  204.000000  0.044515  317.947611  0.000000  30.183889  204.000000
T  10923  4936.800000  1.187932  C  10927  4497.049411  1.001436  0.000000  461.859129  30.183889  530.400000
A  10932  4896.393213  1.142145  G  10939  90.551668  0.019609  699.484745  267.392127  0.000000  0.000000
C  10942  4861.675039  1.121690  G  10944  1479.010579  0.307327  0.000000  875.101507  241.471115  816.000000
T  10942  4977.600000  1.112659  A  10952  2384.607084  0.495503  0.000000  875.101507  241.471115  816.000000
C  10954  8240.539191  1.804030  T  10971  2570.400000  0.463418  476.921417  1336.960636  150.919447  0.000000
C  10971  8289.155941  1.699794  T  10976  244.800000  0.044135  0.000000  1312.652261  30.183889  530.400000
A  10981  6454.336507  1.221830  C  10986  3354.555777  0.581472  667.689984  48.616750  0.000000  0.000000
C  10998  4618.591287  0.869086  A  10998  317.947611  0.055112  317.947611  923.718257  0.000000  244.800000
C  11012  2941.313399  0.552712  A  11016  6295.362702  1.153660  508.716178  704.942881  30.183889  40.800000
C  11019  8969.790447  1.731414  N  -1  -1.000000  -1.000000  699.484745  1264.035510  0.000000  0.000000
C  11036  11036.002338  1.864624  A  11034  1335.379967  0.225620  286.152850  1774.511389  150.919447  40.800000
A  11045  890.253311  0.136363  N  -1  -1.000000  -1.000000  317.947611  0.000000  0.000000  0.000000
T  11054  3753.600000  0.612540  C  11059  4861.675039  0.757936  63.589522  121.541876  30.183889  612.000000
A  11061  5977.415091  0.993402  T  11070  2325.600000  0.356363  667.689984  850.793132  181.103336  81.600000
C  11077  23919.441191  3.910258  N  -1  -1.000000  -1.000000  127.179044  1239.727135  0.000000  0.000000
A  11082  3942.550379  0.513020  C  11092  3208.705526  0.381076  667.689984  1239.727135  0.000000  326.400000
T  11101  8160.000000  1.125466  G  11099  90.551668  0.010754  0.000000  218.775377  181.103336  530.400000
C  11107  6952.195306  0.936840  G  11104  1629.930026  0.193761  317.947611  1166.802009  241.471115  530.400000
A  11110  4101.524185  0.535849  N  -1  -1.000000  -1.000000  699.484745  1239.727135  90.551668  285.600000
C  11113  3889.340031  0.500541  T  11128  1264.800000  0.160157  540.510939  923.718257  0.000000  40.800000
C  11123  2212.062143  0.304598  C  11145  1555.736012  0.210391  0.000000  486.167504  0.000000  40.800000
A  11141  3942.550379  0.617970  T  11155  693.600000  0.107272  699.484745  121.541876  60.367779  163.200000
A  11152  1748.711862  0.261585  G  11162  90.551668  0.014005  604.100461  24.308375  0.000000  81.600000
T  11171  3835.200000  0.591434  G  11179  1237.539464  0.191157  0.000000  0.000000  0.000000  856.800000
C  11183  3427.480902  0.546617  T  11186  2040.000000  0.328030  63.589522  267.392127  90.551668  204.000000
A  11190  4928.187974  1.167496  A  11202  1462.559012  0.338569  763.074267  243.083752  0.000000  204.000000
T  11209  2488.800000  0.576148  G  11207  694.229455  0.160708  0.000000  0.000000  30.183889  652.800000
T  11221  3386.400000  0.902413  A  11219  1335.379967  0.355845  286.152850  0.000000  0.000000  530.400000
C  11237  3427.480902  1.009262  T  11237  3386.400000  1.017328  286.152850  267.392127  0.000000  530.400000
A  11246  254.358089  0.076415  T  11242  204.000000  0.061285  254.358089  121.541876  0.000000  0.000000
A  11257  5818.441285  1.962293  T  11253  530.400000  0.159340  667.689984  0.000000  30.183889  40.800000
C  11268  6052.785423  1.819970  T  11264  2203.200000  0.625619  540.510939  1045.260133  0.000000  204.000000
A  11269  3497.423723  0.988871  N  -1  -1.000000  -1.000000  572.305700  996.643383  0.000000  81.600000
T  11287  7588.800000  2.044586  G  11288  543.310009  0.122224  0.000000  0.000000  30.183889  1264.800000
C  11295  5566.617920  1.362025  A  11301  922.048072  0.199649  0.000000  948.026633  30.183889  0.000000
C  11310  1361.269011  0.316506  A  11310  158.973806  0.034422  158.973806  340.317253  30.183889  0.000000
T  11321  2896.800000  0.734439  A  11324  1335.379967  0.317299  158.973806  0.000000  120.735557  530.400000
G  11336  2807.101711  0.704410  T  11341  1836.000000  0.393975  0.000000  1142.493634  482.942230  40.800000
C  11338  7584.213061  1.931246  A  11347  158.973806  0.034113  31.794761  1385.577386  422.574451  122.400000
C  11354  2406.529144  0.554145  A  11360  763.074267  0.167411  0.000000  267.392127  0.000000  0.000000
A  11372  6517.926030  1.429998  C  11368  388.934003  0.085328  763.074267  170.158626  0.000000  0.000000
C  11379  7827.296813  1.691311  T  11383  1428.000000  0.297160  63.589522  972.335008  0.000000  163.200000
G  11391  1569.562247  0.326625  A  11392  922.048072  0.199893  286.152850  0.000000  271.655004  0.000000
T  11408  3141.600000  0.681089  C  11403  2965.621774  0.642924  254.358089  170.158626  30.183889  571.200000
C  11418  1361.269011  0.326609  A  11416  922.048072  0.221221  286.152850  340.317253  30.183889  0.000000
T  11428  7833.600000  0.978488  A  11431  1589.738056  0.361741  127.179044  24.308375  30.183889  938.400000
T  11432  7833.600000  0.978488  N  -1  -1.000000  -1.000000  286.152850  291.700502  0.000000  1060.800000
T  11451  4120.800000  1.003871  A  11454  1335.379967  0.285909  158.973806  388.934003  30.183889  652.800000
C  11457  8435.006192  1.991135  A  11468  763.074267  0.146058  158.973806  1288.343885  30.183889  204.000000
C  11470  7462.671185  1.726927  T  11476  2611.200000  0.458909  127.179044  1361.269011  30.183889  0.000000
C  11485  4788.749913  0.992081  T  11491  3100.800000  0.573111  0.000000  826.484757  0.000000  40.800000
C  11496  4059.498657  0.872250  A  11502  922.048072  0.165367  0.000000  899.409882  0.000000  204.000000
T  11508  3753.600000  0.877568  A  11511  922.048072  0.173993  254.358089  97.233501  30.183889  816.000000
C  11513  4399.815910  0.978677  A  11515  158.973806  0.032073  286.152850  826.484757  0.000000  163.200000
C  11528  7681.446561  1.662111  T  11525  5018.400000  1.012470  0.000000  1361.269011  60.367779  489.600000
C  11533  899.409882  0.171201  G  11538  271.655004  0.048791  0.000000  899.409882  0.000000  40.800000
C  11547  3014.238524  0.608718  T  11545  2570.400000  0.461656  349.742372  267.392127  0.000000  448.800000
T  11560  4120.800000  0.847635  C  11563  7948.838689  1.533411  0.000000  753.559631  0.000000  693.600000
A  11567  1335.379967  0.274683  G  11572  603.677787  0.123068  381.537133  802.176381  30.183889  40.800000
C  11580  6903.578555  1.662887  A  11583  5150.751301  1.083895  381.537133  1166.802009  30.183889  530.400000
C  11593  6101.402174  1.489727  G  11597  181.103336  0.039234  0.000000  1312.652261  0.000000  81.600000
T  11603  2815.200000  0.666017  G  11600  905.516681  0.196171  0.000000  0.000000  181.103336  163.200000
C  11612  1434.194136  0.349591  A  11613  922.048072  0.221856  286.152850  267.392127  0.000000  81.600000
A  11619  922.048072  0.238222  G  11631  1569.562247  0.405267  317.947611  0.000000  30.183889  81.600000
C  11637  6320.177551  1.794093  T  11632  3019.200000  0.779569  540.510939  1336.960636  0.000000  408.000000
T  11647  3549.600000  1.048118  C  11648  3111.472025  0.852047  95.384283  826.484757  0.000000  530.400000
A  11651  3243.065634  0.888107  G  11655  664.045566  0.180710  699.484745  364.625628  30.183889  326.400000
C  11658  3524.714403  0.959225  T  11667  1020.000000  0.271201  222.563328  899.409882  120.735557  0.000000
C  11667  2795.463147  0.773309  G  11677  1660.113915  0.441397  0.000000  704.942881  0.000000  163.200000
T  11682  3223.200000  0.857019  C  11685  1798.819764  0.530155  254.358089  170.158626  90.551668  612.000000
T  11698  3019.200000  0.889857  A  11698  922.048072  0.271750  317.947611  948.026633  30.183889  612.000000
C  11699  6077.093799  1.970085  A  11710  1907.685667  0.559279  317.947611  996.643383  0.000000  571.200000
C  11713  2333.604019  0.684166  A  11723  922.048072  0.263373  317.947611  559.092629  0.000000  408.000000
C  11723  3767.798155  1.076263  C  11733  1458.502512  0.385287  317.947611  729.251256  0.000000  81.600000
T  11740  4896.000000  1.293393  N  -1  -1.000000  -1.000000  0.000000  170.158626  0.000000  816.000000
C  11747  7584.213061  2.081874  T  11759  2284.800000  0.564631  0.000000  972.335008  0.000000  81.600000
C  11763  7292.512558  1.802207  A  11769  3942.550379  0.885672  63.589522  1336.960636  0.000000  204.000000
C  11777  12202.804348  2.741353  G  11781  1116.803907  0.209954  286.152850  1798.819764  30.183889  204.000000
A  11784  7249.205535  1.362840  T  11795  2570.400000  0.450370  667.689984  777.868006  211.287226  0.000000
C  11792  2649.612896  0.459638  A  11797  1462.559012  0.256261  222.563328  899.409882  0.000000  326.400000
C  11809  6660.494803  1.167033  N  -1  -1.000000  -1.000000  0.000000  972.335008  0.000000  244.800000
T  11816  7425.600000  1.223059  A  11823  1335.379967  0.215166  0.000000  170.158626  0.000000  530.400000
T  11833  6772.800000  1.091299  C  11833  3792.106530  0.611011  0.000000  826.484757  271.655004  1060.800000
C  11845  850.793132  0.127937  G  11848  241.471115  0.036310  0.000000  850.793132  30.183889  0.000000
T  11857  12933.600000  2.034095  C  11852  9723.350078  1.462113  63.589522  972.335008  0.000000  856.800000
C  11867  8167.614065  1.140384  A  11870  1907.685667  0.252113  222.563328  1288.343885  30.183889  326.400000
C  11879  7802.988437  1.080671  T  11877  3386.400000  0.447535  0.000000  1434.194136  0.000000  489.600000
