# Supplementary material for: SNP-PHAGE – High throughput SNP discovery pipeline
Source: BMC Bioinformatics. 2006 Oct 23;7:468. doi: 10.1186/1471-2105-7-468 (PMC1626092; doi:10.1186/1471-2105-7-468)
Supplement: Additional file 2 — Test dataset. This compressed file contains test data for recreating the demo website. It contains the database table entries and chromatogram files to test for proper installation of all functionalities provided. [file 1471-2105-7-468-S2.gz › test_data/AfterAnalysisStore/poly_dir/E03_015501Noir_1_.b_09.ab1.poly]

E03_015501Noir_1_.b_09.ab1 21714.666667 21895.320000 28549.800000 26291.520000 21714.666667
T  1  8241.600000  1.000000  C  1  186.192212  1861.922115  0.000000  186.192212  0.000000  8241.600000
T  16  305918.400000  1.897747  C  11  248.256282  0.301187  0.000000  0.000000  0.000000  33129.600000
T  20  305918.400000  1.897747  N  -1  -1.000000  -1.000000  0.000000  0.000000  0.000000  32558.400000
T  38  205387.200000  1.961299  G  43  3605.632113  0.098356  0.000000  0.000000  134.789986  23460.000000
G  52  3706.724602  0.028538  N  -1  -1.000000  -1.000000  0.000000  0.000000  741.344920  0.000000
G  68  9603.786468  0.091770  N  -1  -1.000000  -1.000000  0.000000  0.000000  1920.757294  0.000000
G  82  19072.782951  0.214760  N  -1  -1.000000  -1.000000  0.000000  0.000000  2561.009725  0.000000
G  89  1213.109870  0.015386  N  -1  -1.000000  -1.000000  0.000000  0.000000  1213.109870  0.000000
N  106  -1.000000  -1.000000  N  -1  -1.000000  -1.000000  0.000000  0.000000  168.487482  0.000000
G  111  9098.324022  0.131587  N  -1  -1.000000  -1.000000  0.000000  0.000000  2089.244776  0.000000
N  133  -1.000000  -1.000000  N  -1  -1.000000  -1.000000  0.000000  0.000000  0.000000  0.000000
N  144  -1.000000  -1.000000  N  -1  -1.000000  -1.000000  7202.479580  0.000000  0.000000  0.000000
A  160  3287689.148110  7.451406  N  -1  -1.000000  -1.000000  64741.389484  49651.256401  0.000000  65280.000000
A  185  3287689.148110  7.451406  T  169  2385412.800000  58.991736  64741.389484  49651.256401  10109.248914  65280.000000
C  179  2920952.382041  7.603302  N  -1  -1.000000  -1.000000  64741.389484  49651.256401  0.000000  65280.000000
G  191  417309.795158  0.631361  N  -1  -1.000000  -1.000000  64741.389484  49651.256401  53915.994206  25867.200000
T  213  1796138.400000  2.612932  A  209  1100158.524178  1.663629  64741.389484  27090.966774  46839.519967  65280.000000
C  216  171607.154936  0.202731  N  -1  -1.000000  -1.000000  64741.389484  30721.714898  42863.215394  65280.000000
T  237  201633.600000  0.233570  C  239  168814.271764  0.196050  15821.177055  27121.998809  53915.994206  43166.400000
A  246  740762.885804  0.839419  T  254  102163.200000  0.109344  64741.389484  1892.954150  53915.994206  0.000000
G  258  4200797.293606  4.400397  A  261  216640.874561  0.161779  53249.792851  0.000000  53915.994206  13504.800000
A  276  775156.748967  0.563915  C  269  231126.598547  0.172597  64741.389484  8502.777659  53915.994206  65280.000000
T  277  1221592.800000  0.841778  C  284  212197.057044  0.139853  64741.389484  6640.855544  53915.994206  65280.000000
T  296  219626.400000  0.155876  C  297  55950.759557  0.036394  64741.389484  21536.232464  53915.994206  41412.000000
A  317  3619650.622690  2.857865  T  311  297840.000000  0.193737  64741.389484  49651.256401  0.000000  23337.600000
C  323  2279892.597833  1.705960  T  323  257325.600000  0.143148  64741.389484  49651.256401  4818.741982  44594.400000
N  337  -1.000000  -1.000000  N  -1  -1.000000  -1.000000  64741.389484  49651.256401  7312.356714  36312.000000
T  346  334192.800000  0.219476  N  -1  -1.000000  -1.000000  50862.454113  49651.256401  0.000000  52672.800000
A  353  318082.539209  0.206689  N  -1  -1.000000  -1.000000  49527.162955  2885.979278  235.882475  10240.800000
C  361  367233.105157  0.266789  G  359  98598.874405  0.064069  19381.953477  48627.199238  20050.010346  122.400000
T  372  514528.800000  0.368559  G  382  207542.880199  0.145405  0.000000  0.000000  0.000000  65280.000000
T  387  107671.200000  0.075435  C  392  53778.517089  0.037677  0.000000  2048.114327  9974.458928  20971.200000
G  400  315475.961101  0.231282  N  -1  -1.000000  -1.000000  0.000000  31.032035  44682.880199  0.000000
G  414  189784.299607  0.194550  N  -1  -1.000000  -1.000000  0.000000  0.000000  29889.679288  0.000000
A  423  186252.884872  0.203119  C  426  23305.058473  0.025199  40099.198112  1923.986186  0.000000  0.000000
A  431  211016.466350  0.259415  T  439  163036.800000  0.197917  43943.218112  1737.793974  0.000000  0.000000
A  442  188963.930557  0.232551  T  454  56426.400000  0.118370  35810.081058  0.000000  5694.876888  24194.400000
G  452  179607.655700  0.382550  G  468  167746.136975  0.351894  5017.457685  0.000000  40066.323195  9220.800000
A  472  313672.032051  1.208883  G  480  284440.566936  1.015595  58348.177273  6796.015720  19106.480447  36924.000000
C  486  643697.507205  2.500567  A  484  129766.022547  0.463329  17075.541476  49651.256401  14894.293400  65280.000000
T  499  3228422.400000  11.325133  C  496  124004.012862  0.398697  14121.715581  15764.273907  4448.069522  65280.000000
G  508  177248.830954  0.318531  C  518  81272.900322  0.144251  4167.726948  0.000000  29552.704324  65280.000000
G  522  53848.599214  0.095576  A  528  39573.174322  0.070238  1861.314948  6516.727403  9974.458928  61444.800000
G  536  301289.315125  0.560798  A  546  91325.822541  0.162503  5907.651790  0.000000  51018.009518  0.000000
T  550  139250.400000  0.253920  C  552  38231.467429  0.068645  10803.719370  5430.606169  11356.056280  31171.200000
G  565  321339.325471  0.591021  C  566  50085.704895  0.087800  809.267369  7695.944742  50445.152079  0.000000
G  577  360731.698738  0.650279  A  581  132072.434548  0.225602  5988.578527  7913.168989  53915.994206  0.000000
T  590  173563.200000  0.303480  G  596  116795.522450  0.200033  0.000000  4778.933429  23824.129940  40473.600000
C  610  70970.264618  0.124225  G  605  50175.572108  0.085934  7364.333054  15919.434084  2763.194703  0.000000
C  623  202049.581517  0.369353  G  618  133509.480654  0.228658  1578.071369  38076.307253  8693.954066  0.000000
C  636  244191.085388  0.485594  T  639  84904.800000  0.146595  12381.790739  42389.760152  0.000000  9424.800000
A  646  480381.109972  2.349647  G  652  63351.293193  0.112555  64741.389484  5089.253781  438.067453  285.600000
C  668  1287270.886269  5.483314  A  660  137494.525917  0.244284  3965.410106  49651.256401  0.000000  0.000000
A  677  290972.082363  0.812536  T  682  193188.000000  0.508250  47665.848008  49651.256401  0.000000  6976.800000
A  697  76637.619802  0.214628  N  -1  -1.000000  -1.000000  14445.422529  0.000000  0.000000  0.000000
C  709  294618.142670  0.839821  T  706  27295.200000  0.071810  0.000000  49651.256401  0.000000  3468.000000
A  721  195761.776453  0.562310  N  -1  -1.000000  -1.000000  36862.128638  0.000000  0.000000  0.000000
T  730  276297.600000  0.833121  C  733  70256.527808  0.184602  0.000000  7106.336072  0.000000  51734.400000
T  746  171360.000000  0.501177  C  748  66284.427295  0.183285  0.000000  8626.905800  0.000000  31987.200000
A  761  133043.555390  0.378014  T  758  84333.600000  0.233193  29781.039163  0.000000  336.974964  14157.600000
A  775  197987.261716  0.573787  T  773  51571.200000  0.144217  37873.712848  0.000000  0.000000  10036.800000
A  789  196894.750769  0.578366  T  787  46185.600000  0.129303  37995.102954  0.000000  0.000000  9302.400000
A  802  259127.411410  0.830312  N  -1  -1.000000  -1.000000  45035.729060  0.000000  0.000000  0.000000
T  810  287150.400000  1.372153  N  -1  -1.000000  -1.000000  0.000000  0.000000  0.000000  53652.000000
G  823  367875.567970  1.761115  N  -1  -1.000000  -1.000000  0.000000  0.000000  53915.994206  0.000000
T  837  204408.000000  0.858815  N  -1  -1.000000  -1.000000  0.000000  0.000000  0.000000  38474.400000
G  852  223818.770950  0.977415  A  852  24278.021057  0.106022  5422.091369  0.000000  37943.380923  0.000000
A  869  235901.437933  1.017710  G  863  25980.769708  0.112084  40625.221901  0.000000  471.764949  612.000000
A  882  272480.322991  1.196366  N  -1  -1.000000  -1.000000  51954.965061  0.000000  0.000000  40.800000
A  894  233554.562564  0.981863  N  -1  -1.000000  -1.000000  43943.218112  0.000000  0.000000  0.000000
T  904  241944.000000  0.975896  N  -1  -1.000000  -1.000000  0.000000  0.000000  0.000000  45859.200000
G  915  131251.748396  0.520189  T  918  113260.800000  0.460876  0.000000  0.000000  24733.962342  10404.000000
C  934  111467.070620  0.453577  T  929  24602.400000  0.100111  0.000000  21163.848041  0.000000  612.000000
T  945  258916.800000  1.120924  G  943  90208.197807  0.390537  80.926737  0.000000  13243.116077  50143.200000
T  959  192494.400000  0.843675  A  958  63527.488431  0.278432  12462.717476  0.000000  0.000000  36964.800000
A  972  174680.361502  0.829348  T  969  32068.800000  0.152256  33179.962111  0.000000  505.462446  4284.000000
A  984  252896.052672  1.217890  T  984  33007.200000  0.156760  42527.000217  0.000000  168.487482  7548.000000
A  999  177189.090344  0.841519  G  997  96610.722119  0.458830  30468.916426  155.160176  16208.495758  0.000000
T  1008  207427.200000  1.013385  C  1010  43041.432893  0.217181  0.000000  6082.278909  0.000000  39208.800000
C  1025  122638.603311  0.618818  G  1024  48861.369750  0.246548  0.000000  23770.539002  9603.786468  0.000000
A  1034  208871.907823  1.116422  G  1036  41751.198014  0.227176  36012.397901  0.000000  5425.296917  0.000000
G  1046  141495.787296  0.769905  N  -1  -1.000000  -1.000000  0.000000  217.224247  27092.787089  0.000000
C  1062  100016.249613  0.541191  A  1065  50255.503587  0.273629  4208.190316  18898.509468  33.697496  0.000000
T  1077  303144.000000  1.650548  N  -1  -1.000000  -1.000000  0.000000  0.000000  0.000000  52142.400000
T  1090  243616.800000  1.295246  N  -1  -1.000000  -1.000000  0.000000  0.000000  0.000000  39780.000000
G  1102  297211.918063  1.538383  T  1103  154264.800000  0.750860  0.000000  0.000000  53915.994206  22154.400000
T  1115  268545.600000  1.307104  N  -1  -1.000000  -1.000000  0.000000  0.000000  0.000000  41371.200000
G  1129  235848.777157  1.139280  T  1128  30355.200000  0.146632  0.000000  0.000000  43874.140286  7344.000000
A  1145  185281.764030  0.870351  N  -1  -1.000000  -1.000000  35405.447374  0.000000  303.277467  0.000000
A  1158  170310.317712  0.808433  N  -1  -1.000000  -1.000000  33463.205690  0.000000  0.000000  0.000000
A  1170  142026.423181  0.659256  N  -1  -1.000000  -1.000000  30711.696637  0.000000  0.000000  0.000000
G  1179  188638.584730  0.903659  N  -1  -1.000000  -1.000000  0.000000  0.000000  41818.593006  0.000000
G  1193  418118.535071  1.958731  N  -1  -1.000000  -1.000000  0.000000  0.000000  53915.994206  244.800000
A  1211  177229.553713  0.722577  N  -1  -1.000000  -1.000000  34474.789900  62.064071  808.739913  0.000000
A  1223  156350.455604  0.671947  N  -1  -1.000000  -1.000000  35243.593900  310.320353  101.092489  163.200000
A  1235  163148.301500  0.728483  N  -1  -1.000000  -1.000000  35405.447374  0.000000  0.000000  163.200000
A  1247  175449.165502  0.833290  N  -1  -1.000000  -1.000000  33665.522532  0.000000  0.000000  571.200000
A  1260  156512.309078  0.777739  N  -1  -1.000000  -1.000000  35162.667164  0.000000  0.000000  571.200000
A  1272  140812.522128  0.728442  N  -1  -1.000000  -1.000000  31763.744216  0.000000  404.369957  163.200000
A  1284  152506.435604  0.807512  N  -1  -1.000000  -1.000000  30226.136215  0.000000  0.000000  448.800000
A  1296  155541.188236  0.831419  N  -1  -1.000000  -1.000000  30226.136215  0.000000  0.000000  122.400000
A  1308  159951.695394  0.848862  N  -1  -1.000000  -1.000000  31075.866952  0.000000  0.000000  122.400000
A  1320  165737.957079  0.893167  N  -1  -1.000000  -1.000000  32289.768005  682.704776  0.000000  0.000000
A  1332  155217.481288  0.968149  C  1335  46920.437299  0.296734  30145.209479  5058.221746  0.000000  0.000000
A  1344  148824.269077  0.941195  C  1344  100916.178635  0.641266  29093.161899  10706.052161  0.000000  81.600000
A  1356  124141.614336  0.788851  N  -1  -1.000000  -1.000000  27636.480636  5058.221746  101.092489  40.800000
A  1368  103302.979596  0.673117  N  -1  -1.000000  -1.000000  22659.486319  1799.858045  3066.472170  40.800000
G  1377  60588.098490  0.394789  A  1380  58833.737694  0.414370  4248.653685  3196.299631  13647.486034  81.600000
G  1389  84007.858473  0.591674  C  1392  48658.231273  0.361146  1173.437684  5368.542098  16343.285744  163.200000
C  1404  69946.207455  0.519147  A  1405  37711.859375  0.295440  7404.796422  13592.031440  1785.967308  285.600000
A  1416  59238.371378  0.464082  C  1415  34259.366917  0.268393  12745.961055  7758.008813  0.000000  1468.800000
C  1427  53282.004525  0.450323  A  1428  35243.593900  0.326047  6029.041896  10085.411456  134.789986  3345.600000
T  1442  72460.800000  0.670353  C  1440  71373.681077  0.660295  0.000000  10178.507562  7312.356714  13994.400000
T  1455  90616.800000  0.912147  G  1455  88152.650528  0.887342  0.000000  3972.100512  19241.270432  17666.400000
G  1468  125388.384026  1.365405  T  1470  52876.800000  0.595127  0.000000  6237.439085  24632.869853  6691.200000
T  1483  89270.400000  1.004738  C  1481  41210.542813  0.463824  0.000000  6889.111826  3673.027105  17258.400000
T  1495  95512.800000  1.152227  G  1494  14388.830954  0.173581  1780.388211  1334.377516  3841.514587  20359.200000
G  1507  33933.378854  0.424002  A  1510  33260.888847  0.429917  2913.362527  248.256282  7716.726671  4324.800000
G  1519  63216.503207  0.817113  A  1525  50660.137271  0.672897  121.390105  0.000000  11827.821229  408.000000
A  1538  85944.194540  1.141561  G  1533  60891.375957  0.808794  18936.856424  0.000000  3403.447134  0.000000
A  1551  97314.401068  1.265691  G  1546  75448.694393  0.981300  19098.709898  0.000000  3908.909580  0.000000
A  1563  132881.701916  1.646737  G  1560  46435.150010  0.575447  25572.848846  0.000000  6368.826816  0.000000
G  1572  102676.271467  1.158169  A  1575  70446.724432  0.768435  6029.041896  0.000000  21903.372646  81.600000
G  1585  201443.633354  2.197356  A  1589  27879.260847  0.271309  1658.998106  0.000000  39021.700807  204.000000
G  1597  188638.584730  1.835753  A  1602  73764.720643  0.676224  2427.802106  0.000000  35618.253673  0.000000
A  1614  149835.853287  1.373593  G  1610  35517.161184  0.325597  29255.015373  0.000000  2695.799710  1428.000000
A  1626  119812.033914  1.040579  T  1624  29376.000000  0.255133  26948.603373  0.000000  0.000000  6242.400000
T  1637  77112.000000  0.655884  A  1638  63487.025063  0.520865  11329.743160  434.448494  0.000000  15096.000000
T  1649  112036.800000  0.919182  C  1651  17222.779564  0.135859  1982.705053  2172.242468  0.000000  21134.400000
T  1662  80539.200000  0.635320  C  1663  31404.419674  0.248789  2387.338737  5523.702275  0.000000  15830.400000
C  1676  47416.949863  0.375642  T  1674  46185.600000  0.365887  8092.673686  9247.546505  0.000000  8241.600000
T  1686  78172.800000  0.644781  A  1686  50741.064008  0.418520  11289.279791  3351.459807  0.000000  17584.800000
T  1698  134844.000000  1.164774  C  1701  26097.941646  0.219338  0.000000  3103.203525  0.000000  22480.800000
T  1713  68707.200000  0.577443  C  1713  37579.794689  0.315836  0.000000  7323.560319  2527.312228  12648.000000
T  1726  68013.600000  0.643389  G  1728  59947.846058  0.640132  161.853474  1955.018221  8289.584109  15055.200000
G  1740  75381.299400  0.804934  A  1743  52723.769061  0.611618  5948.115159  0.000000  14557.318436  2815.200000
A  1755  114470.869282  1.327913  G  1752  22139.255121  0.256825  25491.922109  0.000000  3302.354645  0.000000
A  1767  119933.424019  1.399955  G  1764  19814.127871  0.231285  26017.945899  186.192212  3403.447134  0.000000
A  1780  107349.316438  1.193412  G  1776  47378.679909  0.526712  20798.171372  1955.018221  5560.086903  0.000000
A  1793  84730.293487  0.946888  G  1788  74302.979516  0.830359  19139.173266  5834.022627  5122.019450  0.000000
A  1805  97435.791174  1.083800  C  1803  92723.721329  1.031386  21324.195161  15547.049661  1044.622388  0.000000
C  1815  143399.034893  1.510993  A  1816  28405.284636  0.280058  6595.529054  26656.518280  0.000000  367.200000
C  1828  106998.457544  1.054936  A  1827  51145.697692  0.504263  10965.572844  20201.854948  303.277467  5508.000000
T  1839  77275.200000  0.783391  A  1839  65186.486537  0.660839  14769.129476  3444.555913  1112.017381  16687.200000
T  1852  133579.200000  1.342522  G  1855  43132.795365  0.406701  1942.241685  620.640705  5391.599421  26356.800000
G  1867  99272.824333  0.936048  T  1865  56426.400000  0.532047  0.000000  0.000000  22274.045107  11301.600000
G  1879  163938.319884  1.511726  A  1884  17803.882108  0.157013  161.853474  0.000000  31675.646596  0.000000
G  1891  83873.068487  0.739679  A  1896  45157.119165  0.411322  606.950526  62.064071  18028.160563  816.000000
A  1908  69273.286748  0.630990  T  1906  63240.000000  0.576034  13514.765055  93.096106  1246.807366  13545.600000
T  1919  127704.000000  1.205010  A  1920  10358.622317  0.093934  1861.314948  248.256282  0.000000  24928.800000
T  1932  95635.200000  0.867243  C  1933  14305.768251  0.129940  0.000000  2358.434679  0.000000  20563.200000
T  1945  81192.000000  0.737473  C  1946  27401.287126  0.263793  0.000000  5740.926521  0.000000  17421.600000
T  1959  90453.600000  0.870800  C  1958  42327.696082  0.407490  0.000000  8068.329165  0.000000  20930.400000
T  1971  134680.800000  1.317562  C  1972  22343.065380  0.206956  1173.437684  3599.716089  0.000000  30722.400000
T  1983  84292.800000  0.780776  C  1985  32614.669048  0.316550  7526.186528  4685.837323  0.000000  16483.200000
A  1995  79712.835802  0.773674  C  1997  39193.460522  0.387763  17480.175161  5399.574134  0.000000  1101.600000
A  2007  151656.704867  1.500429  T  2006  10404.000000  0.102933  29052.698531  837.864952  168.487482  2448.000000
A  2019  116939.134756  1.171178  T  2018  50959.200000  0.510370  22497.632846  0.000000  1314.202359  11954.400000
T  2030  75847.200000  0.735281  A  2031  67533.361906  0.650538  11491.596633  0.000000  3437.144631  16809.600000
A  2043  62111.270536  0.598309  G  2043  40504.390648  0.416488  11815.303581  0.000000  8592.861577  2325.600000
G  2056  52736.581833  0.542266  T  2058  38107.200000  0.409921  2913.362527  0.000000  11827.821229  5548.800000
T  2071  80824.800000  0.869436  G  2067  12670.258639  0.136294  0.000000  0.000000  1381.597352  18645.600000
T  2084  100816.800000  1.084920  N  -1  -1.000000  -1.000000  0.000000  0.000000  0.000000  23052.000000
T  2096  105590.400000  1.123758  N  -1  -1.000000  -1.000000  0.000000  248.256282  0.000000  23215.200000
T  2109  104162.400000  1.143977  C  2111  20884.559724  0.224469  0.000000  2885.979278  0.000000  24031.200000
T  2121  69319.200000  0.745049  C  2123  56912.752650  0.618613  0.000000  7633.880672  0.000000  13627.200000
C  2136  105508.919852  1.146830  T  2135  11056.800000  0.120182  0.000000  23832.603073  0.000000  2325.600000
C  2148  126610.703823  1.448873  T  2148  45981.600000  0.520431  0.000000  25042.852447  0.000000  9547.200000
T  2160  134068.800000  1.517425  C  2160  77983.504585  0.882636  0.000000  15484.985590  0.000000  30069.600000
T  2172  219789.600000  2.333843  C  2171  14429.896392  0.153224  0.000000  3010.107419  808.739913  47124.000000
T  2185  148675.200000  1.352296  G  2187  27800.434513  0.232568  0.000000  0.000000  4313.279537  32517.600000
T  2198  73970.400000  0.618809  G  2199  68877.682599  0.579528  0.000000  0.000000  11962.611215  19869.600000
G  2211  85052.480861  0.715621  T  2211  36148.800000  0.308240  0.000000  1923.986186  16410.680737  9996.000000
T  2224  59119.200000  0.504108  C  2225  30007.978087  0.266435  0.000000  5834.022627  3908.909580  13545.600000
T  2237  75153.600000  0.667275  C  2237  46361.860665  0.411638  0.000000  10023.347386  1347.899855  15463.200000
T  2249  70339.200000  0.641039  C  2250  33328.405859  0.303457  4653.287369  6889.111826  1381.597352  19012.800000
A  2260  53330.719588  0.485580  C  2262  31156.163392  0.297828  14081.252213  4282.420865  5391.599421  285.600000
A  2272  83192.685487  0.795258  G  2273  71236.507345  0.710452  18329.905898  589.608670  14793.200910  0.000000
G  2285  136205.280364  1.358396  A  2284  11532.060002  0.115011  2427.802106  0.000000  30597.326712  0.000000
G  2297  193726.906683  1.927960  A  2301  16670.907792  0.170326  485.560421  961.993093  38010.775916  0.000000
G  2309  97453.159528  0.995674  A  2313  46451.946955  0.500806  1861.314948  4809.965464  21802.280157  0.000000
C  2324  110287.853281  1.189031  A  2325  50579.210534  0.524756  11532.060002  21225.912111  2291.429754  0.000000
C  2337  201428.940812  2.089813  A  2337  10682.329265  0.110828  2144.558527  34911.039657  0.000000  0.000000
C  2349  164376.690723  1.521672  A  2350  24480.337899  0.206499  4653.287369  30814.811004  0.000000  0.000000
C  2362  91513.471954  0.771943  A  2362  73157.770117  0.617107  16913.688003  17967.548410  0.000000  0.000000
A  2374  132760.311811  1.104628  C  2374  13374.807193  0.105790  30145.209479  3134.235560  606.554935  897.600000
A  2386  111962.140439  0.885583  T  2385  22725.600000  0.179752  25046.825057  0.000000  2662.102214  5181.600000
A  2398  61302.003168  0.463388  T  2397  54304.800000  0.410496  13474.301686  0.000000  9637.483964  12280.800000
G  2410  104091.566315  0.800079  T  2410  83150.400000  0.655293  80.926737  0.000000  22577.322574  16401.600000
G  2422  182606.732878  1.439091  T  2422  35373.600000  0.281238  0.000000  0.000000  34506.236292  6691.200000
G  2435  117166.194910  0.931530  T  2436  35210.400000  0.275620  728.340632  0.000000  23015.390027  7425.600000
T  2448  46104.000000  0.360894  A  2448  43012.560639  0.336694  9832.598528  1241.281410  4852.439479  9016.800000
A  2460  75868.815802  0.625303  C  2460  27711.607479  0.254760  20231.684214  6423.631297  168.487482  1836.000000
A  2472  87036.705488  0.800152  C  2472  79504.074312  0.786847  23387.826951  15609.113731  0.000000  0.000000
C  2484  98806.000238  0.977878  A  2484  75828.352433  0.750469  20231.684214  19146.765750  0.000000  0.000000
A  2496  127378.683810  1.251627  C  2496  15236.729308  0.150512  28000.650952  3537.652019  0.000000  734.400000
A  2509  115239.673282  1.138369  T  2509  25744.800000  0.253493  26179.799373  0.000000  0.000000  5508.000000
A  2521  82707.125066  0.814367  T  2521  59200.800000  0.570882  18208.515792  930.961058  0.000000  12566.400000
T  2534  86944.800000  0.838422  A  2533  39532.710954  0.381220  9225.648001  5771.958557  0.000000  19624.800000
C  2545  66439.587472  0.651459  T  2546  60588.000000  0.670449  9670.745054  15174.665238  0.000000  11546.400000
C  2557  94926.995832  1.050436  T  2559  92820.000000  1.053034  4774.677474  21350.040252  0.000000  16197.600000
T  2571  111832.800000  1.268733  A  2570  46128.240007  0.523320  10722.792633  9185.482434  33.697496  25010.400000
A  2582  64943.706326  0.685652  C  2582  56230.047874  0.600583  17561.101898  12816.230559  1145.714877  5426.400000
C  2594  80776.387758  0.862760  A  2594  56163.155377  0.599869  12988.741265  15919.434084  3908.909580  734.400000
A  2606  54423.230535  0.585199  G  2607  39291.280778  0.443661  12098.547160  2451.530785  8222.189116  1305.600000
G  2619  54724.734120  0.617931  T  2620  25989.600000  0.319691  728.340632  248.256282  10648.408856  4896.000000
T  2632  30926.400000  0.380418  C  2634  23180.930332  0.318137  1820.851579  3041.139455  2931.682185  6732.000000
A  2644  53209.329482  0.730250  C  2646  29418.369418  0.420774  11491.596633  3847.972371  2089.244776  652.800000
A  2656  97273.937700  1.391321  G  2657  35045.396234  0.493960  20798.171372  124.128141  6773.196772  0.000000
G  2669  105405.768674  1.485682  A  2669  48394.188639  0.682110  13191.058107  0.000000  20488.077798  0.000000
G  2681  180618.580592  2.413257  C  2683  9371.674646  0.112352  323.706947  1241.281410  34809.513760  0.000000
G  2693  160332.687772  1.922143  C  2695  36586.769561  0.414517  242.780211  5244.413957  30799.511690  0.000000
C  2707  60295.244492  0.683128  A  2707  38156.956427  0.432307  7809.430107  13778.223651  6705.801779  0.000000
A  2719  66036.217274  0.752133  C  2718  62219.230678  0.708658  15416.543371  14212.672145  471.764949  1550.400000
C  2730  81179.804216  0.940402  A  2731  70729.968011  0.794715  12705.497686  15888.402048  0.000000  7384.800000
T  2743  80539.200000  0.904932  A  2743  69637.457064  0.782440  18896.393056  5834.022627  0.000000  18319.200000
T  2755  100000.800000  1.091930  A  2755  63365.634958  0.691902  12867.351160  7726.976777  0.000000  22644.000000
C  2767  75159.589377  0.763126  A  2767  63244.244852  0.642144  16913.688003  17005.555317  0.000000  4773.600000
C  2779  96664.789806  0.960079  A  2779  58186.323799  0.577909  15699.786950  21815.520781  0.000000  0.000000
A  2791  97031.157489  0.964301  C  2791  33235.309753  0.333066  22214.389267  9061.354293  0.000000  81.600000
A  2803  57862.616851  0.579868  C  2803  41148.478742  0.470213  13433.838318  9092.386328  134.789986  1999.200000
T  2818  63321.600000  0.723591  C  2815  51358.018340  0.586880  0.000000  8626.905800  5728.574384  14402.400000
T  2830  79070.400000  1.016210  G  2831  67260.202773  0.844058  0.000000  3754.876265  14186.645976  17952.000000
G  2843  82390.378647  1.033930  C  2842  27804.703585  0.348925  809.267369  6392.599262  18634.715498  6038.400000
T  2854  39494.400000  0.485654  C  2854  35376.520186  0.435017  6555.065685  7913.168989  3032.774674  8649.600000
T  2866  98368.800000  1.274975  A  2867  53897.206746  0.682791  13352.911581  403.416458  0.000000  21134.400000
T  2878  146512.800000  1.856085  A  2879  52521.452219  0.628339  11329.743160  0.000000  0.000000  31252.800000
T  2890  111996.000000  1.339863  A  2890  69516.066959  0.831654  15295.153266  0.000000  0.000000  23949.600000
T  2902  135537.600000  1.553061  A  2902  49810.406534  0.570753  9953.988633  0.000000  168.487482  29294.400000
T  2914  92452.800000  1.014198  A  2914  35729.154322  0.391945  9589.818317  0.000000  2999.077178  19992.000000
T  2926  94411.200000  1.040909  G  2929  93577.947445  0.991757  768.804000  0.000000  9468.996483  20481.600000
G  2941  154738.903373  1.639955  T  2939  19747.200000  0.209285  0.000000  0.000000  29687.494310  4039.200000
G  2954  146078.646803  1.411424  T  2954  15177.600000  0.137730  0.000000  0.000000  25239.424788  3590.400000
G  2967  83266.513553  0.755607  A  2968  23428.290320  0.212432  5138.847790  0.000000  15736.730809  4610.400000
G  2980  89365.760397  0.810311  A  2979  79874.689276  0.724251  18248.979161  0.000000  17489.000621  0.000000
A  2991  125760.149073  1.090978  G  2992  34876.908752  0.295537  27312.773689  0.000000  8053.701635  0.000000
A  3003  76597.156433  0.649062  G  3004  73393.147114  0.661077  16306.737476  0.000000  12973.536106  0.000000
G  3016  153054.028554  1.378611  A  3015  10520.475791  0.094761  2387.338737  0.000000  29215.729361  1836.000000
G  3028  122524.096834  1.064258  T  3029  42472.800000  0.373141  121.390105  31.032035  26081.862197  7588.800000
T  3041  69645.600000  0.611866  G  3040  25913.374715  0.227660  0.000000  3010.107419  5391.599421  14973.600000
T  3054  55896.000000  0.501111  C  3054  46175.668453  0.413967  0.000000  10488.827915  0.000000  12811.200000
C  3066  77921.440514  0.723554  T  3067  27580.800000  0.275778  0.000000  17564.131952  0.000000  7099.200000
C  3078  66470.619507  0.664633  T  3079  60302.400000  0.655103  0.000000  14926.408956  2426.219739  12607.200000
T  3091  77438.400000  0.841263  G  3092  43132.795365  0.471565  2872.899158  4623.773252  9940.761432  17584.800000
G  3104  65946.000414  0.720979  A  3104  50660.137271  0.553860  10884.646107  5058.221746  14860.595903  3304.800000
A  3116  88493.386751  0.992909  C  3115  46827.341193  0.525409  17075.541476  10209.539597  2695.799710  163.200000
A  3127  69070.969906  0.808806  C  3127  59891.828034  0.707555  15416.543371  13529.967369  269.579971  326.400000
A  3138  105326.148017  1.244313  G  3138  15669.335816  0.196177  19705.660424  2327.402644  3706.724602  979.200000
A  3151  97557.181279  1.221400  G  3150  35180.186220  0.440450  18208.515792  0.000000  9536.391475  1346.400000
A  3164  124627.174757  1.610658  G  3162  51961.539417  0.671540  23387.826951  1210.249375  10547.316367  897.600000
A  3176  177876.967608  2.146335  C  3175  27556.447303  0.332507  34151.082953  6206.407050  808.739913  204.000000
A  3187  113621.138545  1.195096  C  3187  67370.548529  0.682974  24520.801267  15174.665238  0.000000  0.000000
C  3199  96478.597594  0.978060  A  3198  91487.676015  0.927463  20555.391161  19053.669644  0.000000  0.000000
A  3210  150968.827603  1.485276  C  3211  16291.818507  0.149471  29416.868847  3506.619983  0.000000  0.000000
A  3222  128349.804652  1.177557  G  3223  21869.675150  0.189780  24965.898320  0.000000  4111.094558  0.000000
A  3234  80157.932855  0.695592  G  3234  67226.505276  0.587626  15416.543371  0.000000  14624.713429  0.000000
G  3246  135767.212911  1.186740  A  3246  16428.127582  0.143598  3803.556632  2358.434679  25913.374715  0.000000
G  3258  125287.291537  1.034807  C  3258  32521.572943  0.264254  2751.509053  7137.368108  23992.617422  0.000000
C  3270  48999.583661  0.398147  G  3270  33427.916408  0.271619  6352.748843  9619.930928  7379.751707  0.000000
A  3282  38804.370322  0.328257  G  3283  23520.852473  0.214545  8780.550949  3661.780160  5593.784399  122.400000
G  3295  32282.201531  0.294462  T  3297  31456.800000  0.330874  526.023790  3785.908301  7413.449203  3876.000000
T  3309  77356.800000  0.813668  C  3306  26718.582351  0.281036  0.000000  3413.523878  438.067453  16728.000000
T  3321  142065.600000  1.553559  C  3320  10271.603668  0.112325  0.000000  1986.050256  0.000000  27336.000000
T  3333  90086.400000  0.938361  C  3333  18277.868763  0.190386  0.000000  3754.876265  977.227395  19420.800000
T  3345  72664.800000  0.808143  G  3347  35079.093731  0.415889  0.000000  4623.773252  4987.229464  15585.600000
G  3358  93342.064970  1.106641  T  3357  80743.200000  0.957270  0.000000  62.064071  17792.278088  18196.800000
G  3370  141091.417339  1.647001  T  3370  25540.800000  0.296303  0.000000  0.000000  27328.669563  6895.200000
G  3382  85389.455825  0.990619  T  3383  43329.600000  0.527070  0.000000  0.000000  16882.445686  8894.400000
T  3395  74011.200000  0.900289  G  3393  12636.561142  0.153714  1213.901053  0.000000  2122.942272  16768.800000
T  3407  67034.400000  0.791345  A  3404  36417.031585  0.429905  5705.334948  651.672740  0.000000  13260.000000
A  3416  70082.554117  0.800647  C  3416  18339.932833  0.200848  16185.347371  4282.420865  0.000000  1550.400000
A  3428  47342.141060  0.518463  C  3427  44499.938549  0.487336  9913.525265  9992.315351  0.000000  3141.600000
C  3439  64081.152793  0.725630  T  3442  59690.400000  0.741379  849.730737  12195.589854  0.000000  6242.400000
T  3454  78295.200000  0.972459  A  3452  36133.788006  0.448796  5300.701264  1520.569727  0.000000  17788.800000
A  3463  89747.751172  1.131273  T  3465  10648.800000  0.131399  19665.197056  0.000000  0.000000  1224.000000
A  3475  112690.481071  1.390524  N  -1  -1.000000  -1.000000  24642.191372  0.000000  0.000000  0.000000
A  3487  113499.748439  1.367853  N  -1  -1.000000  -1.000000  25208.678530  0.000000  0.000000  0.000000
A  3499  90071.458120  1.122842  N  -1  -1.000000  -1.000000  24520.801267  0.000000  0.000000  0.000000
A  3511  87603.192646  1.085735  T  3510  13341.600000  0.165353  20636.317898  0.000000  0.000000  3141.600000
A  3522  51874.038324  0.632265  T  3522  38882.400000  0.482838  12341.327370  0.000000  134.789986  8772.000000
T  3534  55284.000000  0.686512  A  3532  42810.243796  0.531614  7526.186528  0.000000  101.092489  12607.200000
A  3544  93065.747383  1.177318  T  3545  6079.200000  0.072699  19503.343582  0.000000  0.000000  979.200000
A  3555  100834.714122  1.205850  N  -1  -1.000000  -1.000000  21971.609056  0.000000  0.000000  0.000000
A  3567  86389.291593  0.989606  T  3568  10404.000000  0.118085  19260.563372  0.000000  0.000000  2040.000000
A  3579  53330.719588  0.605302  T  3580  36271.200000  0.429426  12665.034318  0.000000  0.000000  7670.400000
T  3591  51326.400000  0.607669  A  3590  38116.493059  0.451273  7566.649896  0.000000  0.000000  11464.800000
A  3601  76880.400012  0.981520  T  3603  13464.000000  0.180323  15659.323581  0.000000  741.344920  1754.400000
A  3613  68342.629274  0.915311  T  3614  19012.800000  0.262270  15983.030529  0.000000  0.000000  3468.000000
A  3625  51105.234324  0.704967  T  3626  50551.200000  0.734292  12098.547160  0.000000  0.000000  9139.200000
T  3637  67891.200000  0.986170  A  3636  40139.661480  0.583057  8214.063791  0.000000  0.000000  12933.600000
A  3648  86672.535172  1.230357  T  3649  6854.400000  0.093151  18248.979161  0.000000  0.000000  1346.400000
A  3659  102615.102332  1.394532  N  -1  -1.000000  -1.000000  22254.852635  0.000000  0.000000  0.000000
A  3671  107875.340228  1.447237  N  -1  -1.000000  -1.000000  23711.533899  0.000000  336.974964  0.000000
A  3683  103424.369701  1.374540  N  -1  -1.000000  -1.000000  23751.997267  93.096106  0.000000  0.000000
A  3695  96586.060437  1.255238  N  -1  -1.000000  -1.000000  22538.096214  31.032035  0.000000  285.600000
A  3706  74978.621696  0.922565  T  3706  20563.200000  0.245862  17399.248424  868.896987  0.000000  4651.200000
T  3718  50836.800000  0.607826  A  3717  33260.888847  0.397680  7081.089475  3972.100512  0.000000  10036.800000
T  3729  61567.200000  0.759781  C  3730  49992.608789  0.622144  0.000000  8999.290223  0.000000  11872.800000
C  3741  82731.405978  1.029571  T  3741  10118.400000  0.121152  0.000000  15671.177802  134.789986  2366.400000
C  3753  72397.738240  0.866853  A  3751  26503.506320  0.317339  5422.091369  14181.640110  1785.967308  0.000000
A  3763  66076.680642  0.786922  G  3763  35112.791227  0.428680  15457.006739  2265.338573  6537.314298  0.000000
G  3775  70933.229878  0.866001  A  3774  33786.912637  0.412493  7202.479580  0.000000  15871.520795  0.000000
G  3786  139844.609973  1.776013  N  -1  -1.000000  -1.000000  728.340632  0.000000  26722.114629  0.000000
G  3798  117873.842334  1.438579  A  3800  45440.362744  0.544961  6716.919159  0.000000  23049.087523  0.000000
A  3811  85701.414330  1.027809  G  3809  25172.029795  0.301885  23347.363583  0.000000  4650.254500  0.000000
A  3822  85782.341066  1.042387  T  3823  7344.000000  0.088084  22740.413056  0.000000  404.369957  1754.400000
A  3834  81371.833908  0.975980  T  3834  24480.000000  0.283241  19058.246529  0.000000  0.000000  4732.800000
A  3845  51631.258114  0.597390  T  3846  46430.400000  0.543462  12179.473897  1334.377516  0.000000  9710.400000
T  3857  70053.600000  0.819969  A  3855  27231.846952  0.318745  4896.067580  4747.901393  0.000000  13464.000000
C  3866  64329.409075  0.764310  A  3866  35203.130532  0.418255  7121.552843  12195.589854  33.697496  3468.000000
C  3878  83010.694296  0.995812  T  3879  30885.600000  0.363132  5462.554738  16229.754436  775.042417  6405.600000
T  3890  73848.000000  0.868256  A  3889  29902.429268  0.351573  6150.432001  4654.805288  4111.094558  14280.000000
T  3902  94166.400000  1.103366  G  3903  57117.256363  0.707098  0.000000  4313.452900  9873.366439  18523.200000
G  3914  68136.337678  0.843513  C  3913  39596.876980  0.490200  0.000000  8968.258187  12805.048624  6405.600000
C  3925  57192.040967  0.754481  T  3926  44961.600000  0.616315  3075.216000  11233.596761  2561.009725  7140.000000
T  3938  97063.200000  1.330504  A  3937  34798.496848  0.477003  7000.162738  1179.217340  101.092489  18686.400000
T  3950  143493.600000  1.937001  A  3949  17277.858319  0.233231  3439.386316  0.000000  0.000000  28070.400000
T  3962  91881.600000  1.144337  A  3960  41151.245691  0.512516  8335.453896  0.000000  269.579971  17952.000000
A  3971  75180.938538  0.891641  T  3973  46348.800000  0.546371  16225.810739  0.000000  808.739913  6324.000000
T  3984  60792.000000  0.716631  A  3983  46735.190534  0.550926  10803.719370  0.000000  4818.741982  11464.800000
T  3996  76989.600000  0.911373  G  3997  61396.838403  0.732009  80.926737  2048.114327  12737.653631  15014.400000
G  4008  87040.633147  1.037750  C  4007  34011.110635  0.405500  809.267369  7820.072883  16579.168218  2733.600000
C  4018  59022.931047  0.692809  A  4019  27596.017268  0.337858  5098.384422  12909.326664  3302.354645  367.200000
C  4029  66594.747648  0.815320  A  4031  53330.719588  0.654162  8861.477686  13157.582946  235.882475  0.000000
C  4040  75780.230082  0.929532  A  4042  55798.985062  0.669181  9468.428212  16540.074789  0.000000  0.000000
A  4053  78215.691171  0.938019  C  4051  59426.347505  0.712682  17803.882108  12226.621889  0.000000  0.000000
A  4064  78134.764434  0.958718  C  4063  58960.866976  0.723452  15416.543371  12692.102418  0.000000  0.000000
A  4075  115199.209913  1.536741  C  4074  11854.237466  0.158134  22052.535793  2854.947243  0.000000  0.000000
A  4087  90880.725488  1.175763  C  4086  16943.491247  0.219205  20595.854530  3599.716089  0.000000  0.000000
C  4098  59333.251399  0.752339  A  4099  49486.699587  0.628648  10560.939160  11730.109325  67.394993  775.200000
C  4109  102250.556151  1.298928  T  4112  29131.200000  0.358558  0.000000  19208.829820  0.000000  3141.600000
T  4123  74215.200000  0.913471  C  4122  71280.584971  0.877349  0.000000  13871.319757  0.000000  14443.200000
T  4134  90453.600000  1.131197  C  4135  32304.348696  0.388713  0.000000  7447.688460  0.000000  17136.000000
C  4147  54554.317971  0.656444  T  4146  15014.400000  0.180666  1497.144632  12474.878171  505.462446  3386.400000
C  4158  44903.355008  0.548259  A  4157  42850.707165  0.523196  9792.135159  9930.251280  2325.127250  0.000000
A  4169  79753.299171  1.011917  G  4168  28103.711980  0.356582  15457.006739  341.352388  5964.456859  0.000000
A  4181  71336.918538  0.903367  G  4179  51995.236913  0.658435  13595.691792  0.000000  8997.231533  0.000000
A  4193  66643.167800  0.851256  G  4191  47176.494931  0.602601  14930.982950  0.000000  8390.676598  2284.800000
G  4202  57656.416305  0.785163  T  4205  26560.800000  0.378844  849.730737  2823.915208  11019.081316  2896.800000
T  4216  73766.400000  1.052152  C  4215  40496.806002  0.577617  0.000000  9278.578540  1887.059797  14198.400000
T  4228  84129.600000  1.175761  C  4227  38821.076099  0.542547  0.000000  8968.258187  0.000000  16401.600000
C  4239  60698.660950  0.870341  T  4238  19339.200000  0.277299  3763.093264  13654.095510  0.000000  4324.800000
A  4249  68302.165906  0.998722  C  4251  48565.135167  0.733895  13312.448213  8254.521377  134.789986  1346.400000
A  4260  99499.422963  1.503593  T  4260  23623.200000  0.334279  21081.414951  620.640705  0.000000  4528.800000
A  4272  60290.418957  0.853139  T  4272  50673.600000  0.701775  13595.691792  682.704776  0.000000  11260.800000
T  4283  69727.200000  0.965648  C  4285  32738.797189  0.459781  3237.069474  5368.542098  0.000000  13300.800000
C  4296  71466.777182  1.003676  A  4295  17884.808845  0.251173  4774.677474  13902.351792  0.000000  2244.000000
A  4306  65226.949905  0.915877  C  4308  46641.148982  0.656211  14000.325476  7323.560319  0.000000  0.000000
A  4318  134662.090127  1.894610  N  -1  -1.000000  -1.000000  26098.872636  496.512564  0.000000  0.000000
A  4329  139598.621075  1.772074  N  -1  -1.000000  -1.000000  26341.652846  0.000000  471.764949  0.000000
A  4341  122644.469704  1.436788  G  4340  12063.703704  0.141327  24035.240846  0.000000  2628.404718  0.000000
A  4352  71984.332433  0.806894  G  4351  33090.941444  0.370926  14121.715581  1582.633798  6368.826816  0.000000
G  4362  45929.687565  0.508408  C  4363  28332.248184  0.321581  3844.020001  5151.317852  7649.331678  1468.800000
C  4375  37703.922830  0.427953  T  4374  34394.400000  0.390388  6757.382527  8502.777659  1550.084833  6854.400000
T  4386  73032.000000  0.891466  A  4385  50417.357061  0.615420  11410.669897  589.608670  0.000000  16279.200000
T  4397  129825.600000  1.560449  A  4397  44873.875586  0.539364  9063.794528  0.000000  0.000000  24561.600000
T  4408  93595.200000  1.049186  A  4408  46654.263797  0.522986  9225.648001  0.000000  0.000000  19665.600000
T  4420  133008.000000  1.454907  N  -1  -1.000000  -1.000000  121.390105  0.000000  336.974964  24643.200000
T  4433  97348.800000  0.991348  G  4435  16107.403269  0.170508  0.000000  0.000000  2729.497207  18686.400000
T  4445  61485.600000  0.650868  G  4446  44345.905235  0.511747  0.000000  1644.697868  7413.449203  11668.800000
G  4458  61599.023381  0.710847  T  4458  39453.600000  0.489795  0.000000  4437.581041  11760.426236  7548.000000
T  4470  71522.400000  0.887912  G  4470  37100.943513  0.460588  0.000000  5306.478028  6840.591765  13668.000000
T  4482  95064.000000  1.180846  G  4482  56342.213946  0.699859  0.000000  1055.089199  10345.131388  18564.000000
G  4494  66282.975378  0.775980  T  4493  37821.600000  0.442780  0.000000  1520.569727  12535.468653  8527.200000
T  4505  31416.000000  0.355882  C  4506  20512.175301  0.243859  687.877263  3568.684054  2864.287192  6201.600000
C  4517  25260.076694  0.300305  A  4516  23792.460635  0.282857  6312.285475  5430.606169  505.462446  2162.400000
A  4527  53047.476009  0.720184  T  4528  19788.000000  0.284296  12058.083791  465.480529  1145.714877  4161.600000
T  4539  51122.400000  0.734481  A  4538  35931.471164  0.516231  7526.186528  0.000000  4549.162011  9547.200000
T  4551  74704.800000  1.216396  G  4551  56780.281399  0.924535  0.000000  0.000000  10783.198841  14361.600000
G  4563  70427.767432  1.190654  T  4563  44594.400000  0.742686  0.000000  0.000000  13647.486034  8690.400000
T  4575  36638.400000  0.610185  A  4574  23954.314109  0.398941  5583.944843  1117.153269  2897.984689  7262.400000
A  4585  53290.256219  0.926004  C  4586  26004.845540  0.466660  11370.206528  4406.549006  0.000000  856.800000
C  4597  66160.299154  1.187255  A  4597  40989.392217  0.735559  9427.964844  11978.365607  0.000000  0.000000
C  4609  106812.265333  2.021618  A  4608  18694.076214  0.353819  4005.873474  19643.278314  0.000000  0.000000
C  4621  84376.103847  1.483198  A  4620  37023.982111  0.650822  8537.770738  15516.017625  0.000000  0.000000
A  4631  70649.041275  1.136129  C  4633  36928.121948  0.553454  15173.763160  6671.887579  0.000000  0.000000
C  4644  63770.832440  0.955757  A  4643  44469.241902  0.666476  10196.768844  11978.365607  0.000000  0.000000
C  4656  108208.706919  1.596111  A  4654  8780.550949  0.129516  1780.388211  18184.772657  842.437409  0.000000
C  4668  70970.264618  0.965531  G  4667  18264.043037  0.248477  3722.629895  13374.807193  4043.699565  0.000000
G  4678  53949.691703  0.737719  A  4678  29255.015373  0.400039  6514.602317  2358.434679  9772.273950  0.000000
G  4690  92668.115042  1.296373  A  4692  14607.276002  0.189494  1861.314948  0.000000  17320.513139  0.000000
G  4702  78852.141527  1.022917  A  4704  57538.909904  0.722471  8133.137054  0.000000  14995.385889  0.000000
A  4716  123130.030125  1.546049  G  4713  13950.763501  0.175169  23792.460635  0.000000  2358.824747  0.000000
A  4727  121349.641914  1.421976  N  -1  -1.000000  -1.000000  23185.510109  1086.121234  0.000000  285.600000
A  4738  101522.591385  1.169717  C  4737  23646.410861  0.272447  19260.563372  4592.741217  0.000000  40.800000
A  4749  60735.516010  0.686222  C  4749  52537.235679  0.600317  13393.374950  9775.091104  0.000000  489.600000
C  4761  71652.969394  0.818744  A  4760  50457.820429  0.576556  10965.572844  13716.159581  0.000000  0.000000
A  4771  75504.645486  0.855054  C  4772  36307.481243  0.426978  14769.129476  7416.656425  0.000000  326.400000
C  4783  63894.960581  0.751409  A  4782  36740.738532  0.432073  8456.844001  11699.077290  0.000000  0.000000
C  4795  96168.277242  1.140434  N  -1  -1.000000  -1.000000  1294.827790  17657.228058  539.159942  0.000000
C  4807  74538.948672  0.841792  A  4806  19341.490108  0.218429  3803.556632  12133.525783  2459.917236  285.600000
G  4818  29249.426857  0.337228  A  4817  29093.161899  0.335426  5988.578527  2389.466714  5425.296917  2325.600000
G  4830  42593.635423  0.520866  T  4831  37780.800000  0.512482  0.000000  0.000000  7918.911649  6283.200000
T  4843  61404.000000  0.832923  G  4843  33461.613904  0.453894  0.000000  0.000000  6065.549348  11587.200000
G  4855  64261.125595  0.948833  T  4855  45614.400000  0.712720  0.000000  186.192212  11693.031244  8772.000000
G  4867  97419.462032  1.522171  T  4866  6772.800000  0.105824  0.000000  1148.185304  18196.648045  1550.400000
G  4879  62946.923236  0.930222  C  4879  22281.001310  0.329265  0.000000  3816.940336  11962.611215  0.000000
A  4890  30226.136215  0.452500  C  4890  28673.600572  0.460469  6635.992422  4778.933429  3673.027105  0.000000
A  4902  70649.041275  1.134555  G  4902  23554.549969  0.374204  13474.301686  434.448494  4313.279537  163.200000
A  4913  56931.959378  0.904461  G  4914  50883.219532  0.862104  9508.891580  0.000000  8255.886613  1428.000000
G  4926  75313.904407  1.276030  T  4927  32232.000000  0.545384  1982.705053  0.000000  13748.578523  5508.000000
G  4939  61194.653424  1.035450  T  4939  51775.200000  0.831140  0.000000  0.000000  11389.753776  9792.000000
G  4951  68068.942686  1.092703  T  4951  47532.000000  0.733047  0.000000  0.000000  12805.048624  8935.200000
T  4963  60873.600000  0.938805  G  4963  29990.771777  0.462523  0.000000  0.000000  5492.691910  11546.400000
T  4975  38025.600000  0.586918  G  4976  33461.613904  0.538270  0.000000  2079.146362  6941.684254  7262.400000
G  4987  46232.965032  0.743713  C  4987  33731.822317  0.542617  809.267369  6206.407050  8592.861577  1224.000000
C  4999  64887.985709  1.137460  A  4998  13595.691792  0.238327  2953.825895  12009.397642  1819.664804  0.000000
C  5010  59643.571752  1.041982  A  5009  39492.247585  0.689934  7445.259791  12474.878171  67.394993  0.000000
A  5021  68544.946116  1.138957  C  5021  46641.148982  0.777717  11410.669897  10023.347386  0.000000  0.000000
C  5032  67867.061093  1.131649  A  5032  45440.362744  0.757694  9832.598528  12692.102418  0.000000  1020.000000
A  5043  59400.224852  0.972733  C  5043  41024.350601  0.689786  9792.135159  8595.873764  0.000000  4080.000000
T  5057  85312.800000  1.434456  C  5055  54957.734429  0.924062  1335.291158  8409.681553  0.000000  15789.600000
T  5069  122930.400000  1.986408  C  5069  22249.969275  0.359532  0.000000  3258.363701  0.000000  22970.400000
T  5081  64831.200000  0.962288  C  5082  33886.982494  0.500046  0.000000  5616.798380  0.000000  12158.400000
C  5094  70163.431702  1.035352  T  5092  9792.000000  0.144493  0.000000  13095.518876  134.789986  1876.800000
C  5106  81179.804216  1.143676  G  5106  9805.971446  0.131666  0.000000  15422.921520  1819.664804  0.000000
C  5117  56230.047874  0.755008  G  5117  22846.902545  0.310376  161.853474  10550.891985  4077.397062  0.000000
G  5129  31945.226567  0.433977  C  5128  23553.314755  0.319972  2791.972422  5213.381922  5829.666874  0.000000
A  5140  42486.536849  0.599749  C  5140  21939.648922  0.321532  7849.893475  4220.356794  2796.892199  0.000000
A  5152  61868.490326  0.906702  G  5150  26789.509621  0.392608  11491.596633  341.352388  5560.086903  0.000000
G  5162  78515.166563  1.160869  A  5163  35769.617690  0.514327  6312.285475  0.000000  14456.225947  0.000000
G  5173  123568.719222  1.776783  C  5176  7633.880672  0.104044  1011.584211  806.832917  22206.650114  163.200000
G  5185  99778.286778  1.359898  C  5187  31280.291533  0.440215  0.000000  4158.292724  18668.412994  571.200000
C  5199  58309.194236  0.820601  T  5200  29947.200000  0.425359  0.000000  10892.244373  2965.379681  5222.400000
T  5211  72624.000000  1.031525  C  5211  52444.139574  0.744897  0.000000  9899.219245  0.000000  13219.200000
T  5224  121869.600000  1.724963  C  5222  6578.791473  0.093117  445.097053  1551.601763  0.000000  20277.600000
T  5236  89311.200000  1.195286  A  5235  17722.955371  0.237193  3358.459579  0.000000  0.000000  16850.400000
T  5247  60996.000000  0.781723  A  5246  46573.337060  0.596882  8861.477686  0.000000  0.000000  11260.800000
A  5258  76394.839591  0.943930  T  5258  25826.400000  0.306277  14162.178950  0.000000  1482.689841  5630.400000
A  5270  47868.164850  0.567673  T  5269  46593.600000  0.552557  9185.184633  0.000000  4380.674529  8812.800000
T  5281  62709.600000  0.756234  G  5281  50040.782123  0.615182  1820.851579  0.000000  8963.534037  11628.000000
G  5293  70832.137389  0.870784  T  5293  52917.600000  0.695649  0.000000  0.000000  11490.846265  8568.000000
T  5306  59772.000000  0.785757  G  5305  10648.408856  0.139983  0.000000  0.000000  2325.127250  10934.400000
T  5318  63199.200000  0.876930  A  5317  11006.036212  0.152716  2104.095158  0.000000  0.000000  11546.400000
T  5329  51897.600000  0.715260  A  5328  29416.868847  0.405427  5624.408211  0.000000  0.000000  10893.600000
T  5340  53366.400000  0.757131  A  5340  45885.459797  0.650995  7607.113264  0.000000  134.789986  11179.200000
T  5352  89025.600000  1.399010  G  5354  18735.807987  0.294559  1173.437684  0.000000  2291.429754  14443.200000
G  5366  50681.034554  0.796795  T  5365  40473.600000  0.636315  283.243579  0.000000  9132.021519  7384.800000
G  5378  71169.112353  1.137347  A  5379  13191.058107  0.212580  2427.802106  0.000000  12973.536106  571.200000
A  5391  42000.976428  0.676866  G  5390  38785.818332  0.625052  7566.649896  0.000000  7110.171736  0.000000
A  5403  68302.165906  1.111230  G  5402  11962.611215  0.194623  12503.180844  0.000000  2594.707221  0.000000
A  5415  64377.219168  1.037930  G  5414  18331.438030  0.295551  12017.620423  0.000000  3437.144631  0.000000
A  5427  52602.378956  0.857008  G  5426  21701.187668  0.353559  11289.279791  0.000000  4043.699565  0.000000
A  5438  91204.432436  1.503481  N  -1  -1.000000  -1.000000  14566.812634  186.192212  134.789986  1183.200000
A  5450  42041.439796  0.662459  T  5449  25418.400000  0.400524  7849.893475  930.961058  0.000000  4814.400000
T  5461  42513.600000  0.680467  C  5462  13716.159581  0.223420  687.877263  2172.242468  0.000000  7833.600000
T  5474  28845.600000  0.469861  C  5473  13064.486841  0.212805  0.000000  2823.915208  1246.807366  6283.200000
T  5485  43941.600000  0.793545  G  5487  21027.237741  0.384411  0.000000  620.640705  3538.237120  7180.800000
G  5499  42458.845438  0.776215  T  5498  14973.600000  0.273741  0.000000  0.000000  6975.381750  2774.400000
G  5510  22004.465136  0.424560  T  5510  15014.400000  0.301317  728.340632  0.000000  4751.346989  2652.000000
G  5522  25845.979723  0.518692  A  5522  19746.123793  0.396276  3641.703158  0.000000  4346.977033  1999.200000
A  5534  31318.647163  0.687060  T  5533  24806.400000  0.544195  5826.725054  0.000000  404.369957  4651.200000
T  5545  40228.800000  0.951537  A  5545  10925.109475  0.258412  2387.338737  0.000000  0.000000  7384.800000
T  5556  26234.400000  0.639234  A  5556  10399.085686  0.253386  2346.875369  527.544599  606.554935  5508.000000
T  5568  34639.200000  1.002775  G  5570  14489.923443  0.428655  0.000000  1799.858045  2561.009725  5875.200000
C  5581  31466.483744  0.930875  G  5581  25340.517277  0.774975  0.000000  5616.798380  4212.187047  489.600000
C  5593  52599.299750  1.608620  N  -1  -1.000000  -1.000000  809.267369  8285.553412  269.579971  0.000000
C  5606  33173.245683  0.945813  A  5604  19341.490108  0.551450  3358.459579  6144.342980  0.000000  2325.600000
T  5616  37332.000000  1.098099  A  5616  32046.987795  0.942641  5988.578527  1210.249375  0.000000  6813.600000
T  5628  56508.000000  1.687599  A  5628  24925.434951  0.744391  4693.750738  0.000000  0.000000  10322.400000
T  5640  42146.400000  1.141109  A  5640  26301.189478  0.712100  4976.994317  0.000000  0.000000  7752.000000
T  5652  47776.800000  1.238876  G  5654  7143.869232  0.177662  768.804000  0.000000  1145.714877  8812.800000
T  5664  22725.600000  0.565166  G  5665  20993.540244  0.545850  1052.047579  0.000000  3437.144631  4284.000000
G  5677  30732.116698  0.799064  A  5677  28931.308426  0.752239  5219.774527  341.352388  5020.926960  0.000000
A  5689  50781.527377  1.305105  C  5688  11512.885078  0.295885  9306.574738  2172.242468  977.227395  0.000000
A  5700  37185.835585  0.917622  C  5700  27835.735620  0.677331  7728.503370  4965.125640  0.000000  0.000000
C  5712  43600.009527  1.060929  A  5711  24884.971583  0.605530  5300.701264  7944.201024  0.000000  0.000000
A  5723  36255.178111  0.901956  C  5723  28673.600572  0.707912  6797.845896  6082.278909  0.000000  0.000000
C  5734  35997.160891  0.888723  A  5734  22173.925898  0.547444  4774.677474  5896.086698  0.000000  1999.200000
T  5746  36271.200000  0.898450  A  5746  26624.896425  0.659506  4976.994317  1210.249375  0.000000  6528.000000
T  5758  66096.000000  1.723621  A  5757  10277.695581  0.268016  1901.778316  0.000000  0.000000  10526.400000
T  5770  41575.200000  1.020447  A  5769  11815.303581  0.290001  2589.655579  0.000000  0.000000  8772.000000
T  5782  39453.600000  0.983341  A  5781  18775.002950  0.467947  3479.849685  310.320353  0.000000  7180.800000
T  5794  59323.200000  1.419392  C  5795  9681.994998  0.216823  0.000000  1582.633798  0.000000  9424.800000
T  5807  48429.600000  1.084555  C  5807  12567.974277  0.281452  0.000000  2358.434679  0.000000  8649.600000
T  5819  74215.200000  1.670810  N  -1  -1.000000  -1.000000  0.000000  31.032035  202.184978  11628.000000
T  5832  51244.800000  1.064901  G  5833  9772.273950  0.199898  0.000000  0.000000  1448.992344  9465.600000
T  5844  32272.800000  0.660163  G  5844  18971.690461  0.388079  647.413895  0.000000  3369.749638  5548.800000
G  5856  27867.829505  0.574738  A  5856  16185.347371  0.333801  2872.899158  1334.377516  4448.069522  1142.400000
A  5869  21890.682319  0.459165  C  5867  19270.893891  0.404213  4127.263580  3258.363701  1887.059797  1999.200000
T  5880  27132.000000  0.586804  C  5879  23956.731214  0.518129  40.463368  4251.388829  2662.102214  4896.000000
T  5892  39208.800000  0.926036  G  5893  36359.598593  0.863567  0.000000  1582.633798  5425.296917  6528.000000
G  5905  42256.660459  1.003629  C  5904  10302.635703  0.244695  0.000000  1861.922115  7716.726671  612.000000
G  5916  16545.470722  0.390369  C  5916  14740.216744  0.347776  323.706947  2761.851137  3437.144631  0.000000
A  5928  16954.151371  0.444916  G  5929  13917.066005  0.398097  2953.825895  1613.665833  2459.917236  0.000000
A  5941  24804.044846  0.709521  C  5940  16695.234965  0.477567  4653.287369  2668.755032  370.672460  1754.400000
T  5953  30151.200000  1.004447  C  5951  22001.712993  0.732955  0.000000  3382.491842  0.000000  5344.800000
T  5965  52509.600000  1.881500  C  5965  7292.528284  0.261302  0.000000  1334.377516  0.000000  8404.800000
T  5977  24806.400000  0.828757  C  5978  7137.368108  0.240916  242.780211  1458.505657  0.000000  4569.600000
A  5988  17925.272213  0.605054  C  5989  10643.988091  0.364153  3844.020001  1551.601763  0.000000  408.000000
A  5999  49122.529271  1.680589  N  -1  -1.000000  -1.000000  7728.503370  0.000000  0.000000  0.000000
A  6011  40503.831796  1.288765  T  6012  4732.800000  0.149971  7445.259791  0.000000  438.067453  979.200000
A  6023  21324.195161  0.675716  T  6023  18849.600000  0.639733  4086.800211  0.000000  1887.059797  3060.000000
G  6035  26553.627147  0.901202  T  6035  21052.800000  0.691035  0.000000  1086.121234  4178.489551  3916.800000
G  6047  28845.056900  0.946811  C  6047  18774.381327  0.616249  0.000000  3351.459807  5324.204428  448.800000
C  6058  29604.561629  0.935238  A  6058  8618.697475  0.272272  1942.241685  4716.869358  1112.017381  0.000000
A  6070  26867.676636  0.836097  C  6070  12412.814100  0.390262  4450.970527  2606.690961  0.000000  0.000000
C  6082  24484.275813  0.769794  A  6081  14769.129476  0.464345  2670.582316  4313.452900  0.000000  0.000000
C  6094  40434.741932  1.394122  A  6093  4531.897264  0.156252  971.120842  7292.528284  0.000000  0.000000
C  6107  35686.840538  1.167512  A  6105  14202.642318  0.464645  2913.362527  5244.413957  0.000000  0.000000
A  6117  38035.566322  1.176016  T  6117  5875.200000  0.188102  6190.895369  682.704776  0.000000  1305.600000
A  6128  32087.451163  1.027323  T  6129  18849.600000  0.620206  5138.847790  0.000000  0.000000  3141.600000
T  6141  32762.400000  1.077980  A  6140  13191.058107  0.434023  2872.899158  0.000000  0.000000  5222.400000
A  6152  22821.339793  0.723655  T  6152  10648.800000  0.341712  4329.580422  0.000000  572.857438  2284.800000
T  6164  19380.000000  0.621892  A  6164  12058.083791  0.386935  2346.875369  0.000000  1920.757294  3468.000000
G  6177  28171.106973  0.932309  T  6176  25296.000000  0.837156  0.000000  1024.057163  4414.372026  4569.600000
G  6189  32080.016553  1.066733  C  6188  16912.459212  0.562376  0.000000  3072.171490  5829.666874  204.000000
C  6200  28890.824818  0.944318  A  6201  6393.212212  0.205999  1335.291158  5120.285816  1415.294848  0.000000
C  6211  24142.923425  0.777925  A  6212  18855.929687  0.641228  3277.532843  5027.189711  101.092489  0.000000
C  6223  37983.211147  1.291689  A  6223  13271.984844  0.451337  2751.509053  6796.015720  0.000000  40.800000
C  6234  24329.115637  0.820945  A  6235  17884.808845  0.632756  3156.142737  5151.317852  0.000000  1428.000000
C  6246  33700.790282  1.192322  T  6248  32517.600000  1.143928  364.170316  5368.542098  0.000000  4651.200000
T  6260  45492.000000  1.600356  C  6258  11699.077290  0.411559  1294.827790  2296.370609  0.000000  8282.400000
T  6272  21828.000000  0.734971  C  6271  19581.214243  0.659317  3034.752632  3010.107419  0.000000  3916.800000
T  6284  25255.200000  0.853222  C  6282  24018.795284  0.811449  930.657474  3723.844230  0.000000  5344.800000
T  6296  42636.000000  1.412381  A  6296  18694.076214  0.619267  3034.752632  651.672740  0.000000  6813.600000
A  6307  36821.665269  1.163997  T  6308  11505.600000  0.358340  5745.798317  0.000000  0.000000  2529.600000
A  6319  17277.858319  0.538117  T  6320  16932.000000  0.547133  3844.020001  0.000000  0.000000  3427.200000
T  6332  38760.000000  1.252477  N  -1  -1.000000  -1.000000  0.000000  279.288317  0.000000  6160.800000
T  6345  34190.400000  1.054986  C  6345  9030.322258  0.278641  0.000000  1427.473622  0.000000  5508.000000
T  6357  27662.400000  0.863665  C  6357  12350.750030  0.385609  0.000000  1986.050256  0.000000  5834.400000
T  6368  47083.200000  1.454872  A  6368  8011.746949  0.247562  1699.461474  248.256282  0.000000  8282.400000
T  6380  42350.400000  1.256663  A  6380  15497.470108  0.459855  2994.289264  0.000000  0.000000  7466.400000
T  6391  61404.000000  1.839186  N  -1  -1.000000  -1.000000  0.000000  62.064071  0.000000  9588.000000
T  6404  33048.000000  0.884959  C  6406  5492.670239  0.144076  0.000000  651.672740  0.000000  5997.600000
C  6417  16136.658330  0.423274  T  6416  10281.600000  0.269692  0.000000  2792.883173  0.000000  2570.400000
C  6429  30876.875074  0.870422  A  6427  2508.728843  0.070721  728.340632  5368.542098  0.000000  0.000000
C  6441  34073.174705  0.976897  A  6439  16063.957266  0.460561  3358.459579  5865.054662  0.000000  0.000000
A  6450  31197.257058  0.853351  C  6450  21412.104323  0.598064  5503.018106  4499.645111  0.000000  0.000000
C  6462  28518.440395  0.796555  A  6461  23347.363583  0.652118  4855.604211  4003.132547  0.000000  0.000000
A  6473  37347.689059  1.059959  C  6475  2979.075384  0.082287  5745.798317  837.864952  0.000000  122.400000
A  6486  17722.955371  0.489536  T  6486  16156.800000  0.485661  3317.996211  0.000000  0.000000  2856.000000
T  6498  35863.200000  1.078024  N  -1  -1.000000  -1.000000  40.463368  0.000000  134.789986  5752.800000
T  6511  23052.000000  0.706708  G  6512  7346.054211  0.255216  0.000000  0.000000  1179.412373  4284.000000
G  6523  24161.104904  0.839405  T  6523  12484.800000  0.447564  0.000000  0.000000  3268.657149  2407.200000
G  6536  28339.594455  1.015940  N  -1  -1.000000  -1.000000  0.000000  0.000000  5054.624457  571.200000
G  6548  22813.205049  0.783549  C  6548  6268.471121  0.215298  0.000000  899.929022  4043.699565  652.800000
G  6561  21195.725222  0.748731  C  6559  13405.839228  0.473555  0.000000  2389.466714  3875.212084  571.200000
C  6572  16478.010718  0.609820  T  6573  15544.800000  0.608424  404.633684  3413.523878  606.554935  2244.000000
T  6585  22236.000000  0.870321  A  6583  10439.549054  0.408604  1901.778316  1861.922115  0.000000  4039.200000
A  6594  20676.781266  0.829695  C  6595  13250.679052  0.569825  3196.606106  2668.755032  0.000000  775.200000
C  6606  21194.880076  0.911457  A  6606  12381.790739  0.532460  2589.655579  3320.427772  67.394993  938.400000
A  6618  16144.884003  0.684075  T  6618  13137.600000  0.607398  2670.582316  1179.217340  1044.622388  2733.600000
T  6630  22399.200000  1.035599  G  6631  17084.630664  0.792274  323.706947  1117.153269  2527.312228  3712.800000
G  6643  20791.355266  0.964172  C  6642  15981.498154  0.741118  526.023790  2823.915208  3403.447134  0.000000
C  6655  24577.371919  1.157837  A  6654  11734.376844  0.552803  2144.558527  3785.908301  606.554935  0.000000
A  6667  26989.066741  1.294394  C  6667  7230.464213  0.339962  4248.653685  1861.922115  0.000000  0.000000
A  6679  14283.569055  0.671589  C  6678  10023.347386  0.471278  2711.045685  2048.114327  438.067453  244.800000
T  6692  16524.000000  0.803028  C  6690  15484.985590  0.752531  0.000000  2234.306538  1550.084833  2611.200000
T  6704  26152.800000  1.270682  G  6704  19847.825367  0.964338  0.000000  341.352388  3403.447134  4120.800000
G  6716  27193.879578  1.296590  T  6716  14810.400000  0.684868  0.000000  0.000000  4245.884544  2652.000000
T  6728  16034.400000  0.741472  G  6729  4481.767018  0.212314  0.000000  0.000000  1112.017381  3345.600000
T  6740  17299.200000  0.819516  A  6741  4693.750738  0.221147  930.657474  0.000000  0.000000  3590.400000
T  6752  17258.400000  0.813136  A  6751  14364.495792  0.676786  2630.118948  0.000000  0.000000  3549.600000
T  6764  27988.800000  1.351437  A  6763  16509.054318  0.797134  2913.362527  124.128141  0.000000  3998.400000
A  6774  23225.973477  1.083799  C  6775  7571.816601  0.355566  4046.336843  1117.153269  0.000000  204.000000
C  6787  20015.662737  0.939923  A  6786  16913.688003  0.794252  2953.825895  3413.523878  0.000000  0.000000
C  6799  35873.032750  1.741606  A  6798  5300.701264  0.257343  1092.510948  5554.734310  0.000000  0.000000
C  6812  25011.820412  1.099101  A  6809  11006.036212  0.483639  2063.631790  3941.068477  0.000000  1101.600000
A  6821  24399.411162  1.033637  T  6822  19665.600000  0.839329  3317.996211  1365.409551  0.000000  3223.200000
T  6834  28804.800000  1.229395  C  6834  11326.692866  0.483424  2387.338737  1675.729904  0.000000  4569.600000
A  6845  22214.389267  0.941641  C  6846  14554.024533  0.601176  3439.386316  2917.011314  0.000000  897.600000
C  6858  27246.126950  1.125448  A  6857  17642.028634  0.728731  3641.703158  3847.972371  0.000000  0.000000
A  6869  36133.788006  1.433662  C  6869  3599.716089  0.132873  6352.748843  837.864952  0.000000  0.000000
A  6880  29659.649057  1.094800  N  -1  -1.000000  -1.000000  6069.505264  31.032035  33.697496  0.000000
A  6893  37388.152427  1.371616  G  6893  2662.102214  0.092838  5583.944843  0.000000  539.159942  0.000000
A  6905  23792.460635  0.829738  G  6904  5897.061866  0.205653  4855.604211  0.000000  1213.109870  0.000000
A  6918  34596.180006  1.190822  G  6915  10614.711359  0.365364  5138.847790  0.000000  1448.992344  0.000000
A  6930  37509.542532  1.296801  N  -1  -1.000000  -1.000000  6555.065685  0.000000  168.487482  285.600000
A  6942  20312.610951  0.673173  T  6939  13708.800000  0.454317  3682.166527  0.000000  0.000000  2570.400000
T  6953  23786.400000  0.799119  N  -1  -1.000000  -1.000000  485.560421  0.000000  0.000000  4936.800000
T  6965  29049.600000  0.992676  N  -1  -1.000000  -1.000000  0.000000  0.000000  0.000000  5100.000000
T  6977  27580.800000  0.920973  N  -1  -1.000000  -1.000000  0.000000  0.000000  0.000000  4773.600000
T  6989  34353.600000  1.145849  N  -1  -1.000000  -1.000000  0.000000  0.000000  0.000000  5181.600000
T  7002  26152.800000  0.877525  N  -1  -1.000000  -1.000000  0.000000  0.000000  0.000000  5426.400000
T  7013  36352.800000  1.234298  N  -1  -1.000000  -1.000000  0.000000  0.000000  0.000000  5467.200000
T  7025  28968.000000  0.987029  N  -1  -1.000000  -1.000000  0.000000  0.000000  0.000000  4977.600000
T  7038  25010.400000  0.837414  N  -1  -1.000000  -1.000000  0.000000  217.224247  0.000000  4406.400000
T  7050  14402.400000  0.498221  C  7052  3754.876265  0.141176  404.633684  713.736811  0.000000  2570.400000
A  7061  8699.624212  0.327091  C  7064  5120.285816  0.201303  1780.388211  713.736811  101.092489  1428.000000
A  7072  15618.860213  0.614054  T  7071  8404.800000  0.330433  2468.265474  124.128141  640.252431  2162.400000
T  7083  14524.800000  0.589986  A  7086  8901.941054  0.384259  1537.608000  0.000000  1617.479826  2284.800000
A  7098  16509.054318  0.712629  G  7096  11524.543762  0.497466  3358.459579  0.000000  1684.874819  0.000000
A  7108  29376.405478  1.331706  G  7109  943.529899  0.043760  4976.994317  0.000000  336.974964  0.000000
A  7121  21809.755582  1.011513  N  -1  -1.000000  -1.000000  4531.897264  0.000000  0.000000  0.000000
A  7133  22416.706109  1.061035  T  7133  3549.600000  0.179875  3398.922948  93.096106  0.000000  734.400000
T  7144  9465.600000  0.479669  C  7144  1737.793974  0.088062  2023.168421  837.864952  0.000000  1550.400000
A  7154  13838.472002  0.778170  C  7154  12009.397642  0.720581  2387.338737  1799.858045  0.000000  81.600000
A  7165  12988.741265  0.779348  C  7167  10426.763844  0.630973  1942.241685  2234.306538  0.000000  244.800000
A  7178  14404.959160  0.871718  T  7177  7507.200000  0.454296  2023.168421  434.448494  438.067453  1550.400000
T  7189  13831.200000  0.809063  A  7190  4046.336843  0.239192  930.657474  0.000000  1179.412373  2162.400000
A  7204  12058.083791  0.712797  G  7204  7784.121664  0.466954  1780.388211  62.064071  1448.992344  1060.800000
T  7216  9016.800000  0.540903  A  7215  8982.867791  0.538864  1861.314948  372.384423  0.000000  1550.400000
T  7228  12648.000000  0.794439  C  7228  4934.093605  0.309915  40.463368  1024.057163  0.000000  2284.800000
T  7239  10567.200000  0.741671  C  7240  4903.061570  0.373604  0.000000  1210.249375  101.092489  1836.000000
T  7252  10771.200000  0.820752  G  7254  8154.794124  0.681889  0.000000  558.576635  909.832402  1672.800000
G  7266  9637.483964  0.805875  C  7265  3692.812195  0.308786  647.413895  744.768846  1381.597352  0.000000
A  7275  9063.794528  0.756816  C  7277  6516.727403  0.566729  1861.314948  899.929022  0.000000  0.000000
A  7289  26746.286531  2.326018  C  7288  558.576635  0.048577  3965.410106  186.192212  0.000000  0.000000
A  7299  26179.799373  2.033461  N  -1  -1.000000  -1.000000  4491.433895  0.000000  0.000000  0.000000
A  7311  34474.789900  2.453375  N  -1  -1.000000  -1.000000  5219.774527  0.000000  0.000000  0.000000
A  7323  11977.157055  0.743168  G  7323  775.042417  0.048114  4046.336843  0.000000  269.579971  0.000000
A  7333  9104.257896  0.565192  G  7334  8424.374095  0.522698  3115.679369  0.000000  1044.622388  0.000000
G  7344  10547.316367  0.654422  A  7346  5300.701264  0.333230  2508.728843  0.000000  1583.782330  448.800000
A  7360  18289.442529  1.149778  T  7358  6813.600000  0.428339  2508.728843  0.000000  572.857438  1795.200000
T  7370  14728.800000  0.883066  G  7370  4414.372026  0.264662  161.853474  0.000000  1112.017381  2570.400000
T  7382  9506.400000  0.556747  G  7382  7851.516656  0.459825  0.000000  0.000000  1314.202359  1917.600000
T  7393  14892.000000  0.872827  N  -1  -1.000000  -1.000000  40.463368  0.000000  33.697496  2244.000000
T  7407  8119.200000  0.460151  A  7405  2265.948632  0.128421  445.097053  0.000000  0.000000  1468.800000
G  7418  3908.909580  0.247683  A  7416  3924.946737  0.248697  647.413895  0.000000  673.949928  367.200000
G  7429  8727.651562  0.643878  T  7430  2407.200000  0.219231  0.000000  0.000000  1347.899855  408.000000
G  7441  2561.009725  0.233241  T  7443  2407.200000  0.219231  0.000000  0.000000  1280.504862  367.200000
A  7456  7404.796422  0.737640  G  7455  6941.684254  0.632199  971.120842  682.704776  1448.992344  0.000000
C  7467  7882.136954  0.798713  A  7467  7485.723159  0.711369  1416.217895  1365.409551  0.000000  285.600000
C  7478  10147.475527  1.056805  T  7479  10118.400000  0.976606  0.000000  1582.633798  0.000000  1917.600000
T  7492  25867.200000  2.943523  G  7493  2729.497207  0.245490  0.000000  93.096106  438.067453  3141.600000
T  7505  9384.000000  0.947718  G  7505  6267.734327  0.563718  0.000000  0.000000  1280.504862  1672.800000
G  7516  15366.058349  1.553785  T  7518  1224.000000  0.109579  0.000000  62.064071  2055.547279  775.200000
G  7528  7143.869232  0.718927  T  7527  1999.200000  0.178979  0.000000  496.512564  1516.387337  408.000000
G  7541  9367.903993  0.952089  C  7539  7975.233059  0.767201  0.000000  1396.441586  1280.504862  0.000000
C  7552  11605.981184  1.117549  A  7553  4289.117053  0.379911  526.023790  1768.826009  269.579971  0.000000
A  7564  3965.410106  0.371535  C  7564  1551.601763  0.143486  849.730737  806.832917  269.579971  0.000000
G  7574  2662.102214  0.246184  A  7575  1092.510948  0.105666  364.170316  558.576635  438.067453  0.000000
C  7585  4934.093605  0.477221  A  7587  2144.558527  0.213506  566.487158  558.576635  0.000000  163.200000
T  7599  10240.800000  1.019552  A  7599  4693.750738  0.467295  849.730737  31.032035  0.000000  1713.600000
T  7611  21705.600000  2.158957  G  7615  808.739913  0.083914  0.000000  0.000000  101.092489  2937.600000
T  7623  3386.400000  0.351374  G  7623  2594.707221  0.269225  0.000000  0.000000  876.134906  1713.600000
G  7635  4919.834471  0.544361  T  7636  3182.400000  0.398133  323.706947  0.000000  1010.924891  1020.000000
T  7647  9384.000000  1.173998  A  7648  7162.016212  0.871576  1092.510948  0.000000  101.092489  1591.200000
T  7659  17992.800000  2.189648  C  7660  1179.217340  0.129873  121.390105  217.224247  0.000000  2774.400000
T  7671  7915.200000  0.871747  C  7672  5182.349887  0.594939  80.926737  651.672740  0.000000  1632.000000
C  7683  6423.631297  0.737448  A  7680  5381.628001  0.617816  1011.584211  837.864952  0.000000  1387.200000
A  7694  7526.186528  0.840309  T  7693  5875.200000  0.655967  1213.901053  496.512564  0.000000  1999.200000
T  7706  24684.000000  2.614040  C  7711  3103.203525  0.271783  0.000000  527.544599  0.000000  3264.000000
T  7718  8772.000000  0.768271  C  7720  4158.292724  0.368935  0.000000  713.736811  0.000000  2937.600000
T  7732  27540.000000  2.443446  C  7729  589.608670  0.052312  0.000000  248.256282  0.000000  3304.800000
T  7744  9384.000000  0.791604  C  7743  2203.274503  0.185860  526.023790  558.576635  0.000000  1632.000000
A  7755  6514.602317  0.523086  C  7755  4251.388829  0.337044  2185.021895  744.768846  0.000000  0.000000
A  7765  26341.652846  2.088346  N  -1  -1.000000  -1.000000  3884.483369  31.032035  0.000000  0.000000
A  7776  20312.610951  1.419528  N  -1  -1.000000  -1.000000  4127.263580  0.000000  0.000000  0.000000
A  7789  18289.442529  1.257751  G  7785  1651.177323  0.113549  3196.606106  0.000000  471.764949  163.200000
A  7801  6878.772633  0.441547  T  7800  5181.600000  0.332603  1537.608000  0.000000  1280.504862  897.600000
G  7808  6840.591765  0.437817  T  7814  4080.000000  0.262280  242.780211  0.000000  2291.429754  1060.800000
G  7822  35247.581212  2.265885  T  7823  1550.400000  0.093329  0.000000  0.000000  3774.119594  448.800000
G  7834  16815.050693  1.012215  N  -1  -1.000000  -1.000000  0.000000  0.000000  2527.312228  326.400000
T  7843  5181.600000  0.297512  G  7848  2122.942272  0.139845  0.000000  0.000000  1112.017381  530.400000
A  7860  2306.412000  0.151932  C  7862  2048.114327  0.141513  485.560421  434.448494  909.832402  0.000000
G  7868  11760.426236  0.812586  C  7871  2979.075384  0.198638  80.926737  806.832917  977.227395  0.000000
C  7883  11885.269501  0.792488  A  7880  1132.974316  0.075544  687.877263  1737.793974  134.789986  0.000000
A  7893  5705.334948  0.421003  N  -1  -1.000000  -1.000000  1416.217895  1706.761939  0.000000  0.000000
C  7907  10550.891985  0.872620  A  7906  4774.677474  0.394890  1578.071369  1613.665833  0.000000  244.800000
A  7916  7566.649896  0.668598  T  7918  4120.800000  0.361916  1578.071369  806.832917  0.000000  1183.200000
T  7926  4896.000000  0.430002  A  7927  1658.998106  0.148236  849.730737  496.512564  0.000000  1632.000000
C  7939  9868.187210  0.881756  A  7940  8456.844001  0.977254  1092.510948  558.576635  0.000000  938.400000
A  7952  6393.212212  0.738794  T  7951  6160.800000  0.711928  1132.974316  403.416458  0.000000  1591.200000
T  7963  19461.600000  2.556902  C  7964  2141.210432  0.236873  0.000000  496.512564  0.000000  2570.400000
T  7976  12484.800000  1.381154  C  7974  5461.638204  0.604197  0.000000  806.832917  0.000000  2121.600000
T  7989  20400.000000  2.028390  C  7990  1955.018221  0.179010  0.000000  651.672740  0.000000  2652.000000
T  8001  8568.000000  0.784530  C  8004  2048.114327  0.193409  0.000000  341.352388  134.789986  2856.000000
T  8013  15626.400000  1.475655  G  8017  1988.152286  0.171664  0.000000  0.000000  707.647424  3223.200000
T  8026  6242.400000  0.538994  G  8028  3774.119594  0.338461  161.853474  0.000000  1718.572315  1428.000000
G  8038  17556.395613  1.574462  A  8042  3439.386316  0.283082  1416.217895  0.000000  2257.732257  0.000000
A  8052  6312.285475  0.519543  G  8046  1785.967308  0.146996  2104.095158  0.000000  1415.294848  0.000000
G  8058  5863.364370  0.477033  A  8061  2468.265474  0.207575  2346.875369  0.000000  1213.109870  0.000000
A  8075  16832.761266  1.415607  T  8070  3753.600000  0.315669  2589.655579  0.000000  67.394993  1183.200000
T  8082  7344.000000  0.567771  A  8087  3156.142737  0.269223  1335.291158  186.192212  0.000000  1836.000000
T  8096  7956.000000  0.678664  C  8094  3661.780160  0.312355  930.657474  775.800881  0.000000  1387.200000
C  8106  7075.304037  0.627791  T  8106  2856.000000  0.287388  890.194105  1768.826009  134.789986  734.400000
T  8118  5875.200000  0.591204  C  8120  5834.022627  0.603404  0.000000  1737.793974  808.739913  1183.200000
G  8131  14826.898407  1.533540  T  8130  11587.200000  1.198447  0.000000  155.160176  1887.059797  1999.200000
G  8144  13209.418581  1.377637  T  8146  2856.000000  0.277679  0.000000  0.000000  2055.547279  1387.200000
T  8157  5344.800000  0.519661  G  8154  539.159942  0.052421  0.000000  0.000000  303.277467  1795.200000
T  8168  9547.200000  1.053309  N  -1  -1.000000  -1.000000  0.000000  31.032035  0.000000  1958.400000
T  8179  11587.200000  1.234323  A  8179  1213.901053  0.129309  404.633684  155.160176  0.000000  1754.400000
T  8192  3590.400000  0.360486  A  8194  3034.752632  0.351418  971.120842  1024.057163  0.000000  938.400000
C  8202  10985.340479  1.272093  A  8199  4370.043790  0.506041  971.120842  2203.274503  0.000000  0.000000
C  8212  15702.209837  1.744733  A  8219  283.243579  0.028978  202.316842  3165.267596  0.000000  0.000000
C  8226  13312.743123  1.362001  A  8222  1456.681263  0.149029  283.243579  2761.851137  0.000000  0.000000
C  8235  3816.940336  0.367079  A  8235  2791.972422  0.268504  930.657474  1955.018221  0.000000  612.000000
T  8249  7548.000000  0.740558  A  8247  6312.285475  0.619312  1578.071369  279.288317  0.000000  1509.600000
T  8257  12811.200000  1.353616  A  8260  3601.239790  0.382106  1618.534737  0.000000  0.000000  1795.200000
A  8271  8578.234107  0.910196  G  8274  741.344920  0.076051  2144.558527  0.000000  269.579971  40.800000
A  8281  11248.816423  1.153968  G  8281  1684.874819  0.169877  2265.948632  0.000000  572.857438  0.000000
A  8295  11370.206528  1.146409  G  8289  8997.231533  0.907143  2306.412000  0.000000  640.252431  0.000000
A  8308  11977.157055  1.210253  T  8302  1020.000000  0.103067  1901.778316  0.000000  336.974964  897.600000
T  8312  4406.400000  0.410467  G  8323  1684.874819  0.183451  1294.827790  0.000000  336.974964  1101.600000
T  8320  6772.800000  0.672092  G  8327  1112.017381  0.121077  0.000000  0.000000  606.554935  1183.200000
G  8337  21364.212704  2.326179  C  8345  837.864952  0.083875  0.000000  0.000000  1213.109870  0.000000
C  8357  2885.979278  0.288904  A  8361  849.730737  0.085863  606.950526  961.993093  0.000000  0.000000
C  8370  13654.095510  1.379717  A  8366  8780.550949  0.887247  1173.437684  1427.473622  0.000000  0.000000
C  8381  6454.663332  0.614326  A  8380  5664.871580  0.539152  1416.217895  1303.345481  0.000000  0.000000
A  8395  2994.289264  0.303334  C  8386  2079.146362  0.197882  1052.047579  341.352388  303.277467  530.400000
T  8404  6120.000000  0.657156  A  8399  809.267369  0.077022  161.853474  0.000000  842.437409  1264.800000
G  8416  19005.387958  2.159708  T  8408  2815.200000  0.286159  0.000000  0.000000  1246.807366  530.400000
T  8420  693.600000  0.072526  N  -1  -1.000000  -1.000000  0.000000  0.000000  1213.109870  693.600000
T  8436  6854.400000  0.812600  A  8435  728.340632  0.066939  283.243579  0.000000  67.394993  856.800000
A  8442  3479.849685  0.400907  T  8447  897.600000  0.092995  445.097053  0.000000  0.000000  816.000000
T  8452  7752.000000  0.928311  C  8453  1303.345481  0.141213  364.170316  279.288317  0.000000  1020.000000
C  8463  4685.837323  0.670418  A  8464  3601.239790  0.389005  809.267369  434.448494  0.000000  408.000000
A  8475  6190.895369  0.863515  T  8475  2448.000000  0.266105  1092.510948  93.096106  0.000000  816.000000
T  8488  10077.600000  1.568964  A  8486  161.853474  0.017594  40.463368  0.000000  235.882475  1509.600000
T  8500  3264.000000  0.481034  G  8497  2729.497207  0.338198  0.000000  0.000000  1078.319884  734.400000
G  8512  11591.938754  1.701605  N  -1  -1.000000  -1.000000  0.000000  0.000000  1516.387337  0.000000
G  8521  1988.152286  0.270146  T  8524  408.000000  0.051631  0.000000  0.000000  1010.924891  40.800000
G  8538  3032.774674  0.536032  N  -1  -1.000000  -1.000000  0.000000  93.096106  1010.924891  0.000000
G  8547  9772.273950  1.658638  C  8549  1396.441586  0.209353  0.000000  372.384423  1246.807366  0.000000
C  8561  3382.491842  0.547016  G  8555  977.227395  0.146505  0.000000  682.704776  775.042417  122.400000
G  8573  3032.774674  0.491233  C  8576  2420.498750  0.385530  0.000000  279.288317  1010.924891  367.200000
G  8580  11760.426236  2.062555  A  8586  890.194105  0.133279  80.926737  403.416458  1078.319884  0.000000
A  8597  930.657474  0.145203  C  8597  837.864952  0.125444  930.657474  310.320353  269.579971  0.000000
A  8607  4976.994317  0.845952  T  8611  2040.000000  0.304100  1254.364421  62.064071  33.697496  571.200000
A  8617  4976.994317  0.926254  T  8614  2488.800000  0.371002  1254.364421  0.000000  0.000000  1305.600000
T  8618  5222.400000  0.941898  A  8631  2306.412000  0.334804  1254.364421  0.000000  0.000000  1305.600000
T  8630  11138.400000  2.269625  C  8640  744.768846  0.108112  890.194105  0.000000  0.000000  1428.000000
T  8642  9792.000000  1.681718  C  8653  1024.057163  0.152643  40.463368  310.320353  0.000000  1101.600000
C  8661  16788.331071  2.583400  A  8669  728.340632  0.090092  0.000000  1427.473622  0.000000  0.000000
C  8678  7851.104918  1.090409  T  8678  2121.600000  0.268819  566.487158  1241.281410  0.000000  1020.000000
T  8684  7548.000000  0.987053  A  8684  4208.190316  0.533203  1011.584211  465.480529  0.000000  1509.600000
A  8698  9670.745054  1.194136  T  8695  3060.000000  0.368282  1658.998106  155.160176  0.000000  1468.800000
T  8706  7140.000000  0.904993  A  8710  2427.802106  0.285268  1011.584211  465.480529  0.000000  1509.600000
C  8722  9123.418364  1.072019  T  8717  856.800000  0.100674  242.780211  1365.409551  0.000000  816.000000
C  8734  4220.356794  0.472862  T  8736  3876.000000  0.437987  0.000000  899.929022  0.000000  1754.400000
T  8741  10689.600000  1.207936  T  8747  12076.800000  1.285272  0.000000  279.288317  0.000000  2162.400000
G  8752  3470.842127  0.369388  T  8752  1672.800000  0.178028  0.000000  0.000000  471.764949  1672.800000
G  8770  5762.271881  0.667746  N  -1  -1.000000  -1.000000  0.000000  0.000000  1920.757294  0.000000
G  8777  24801.357335  3.014825  N  -1  -1.000000  -1.000000  0.000000  0.000000  2561.009725  0.000000
G  8787  13950.763501  1.545317  A  8795  526.023790  0.052206  40.463368  0.000000  2358.824747  0.000000
A  8801  3156.142737  0.327478  G  8801  2594.707221  0.270103  1052.047579  0.000000  1347.899855  0.000000
A  8813  7404.796422  0.804996  T  8817  1142.400000  0.119099  2468.265474  0.000000  202.184978  163.200000
A  8827  8092.673686  0.901997  T  8821  1795.200000  0.187155  1658.998106  0.000000  0.000000  1224.000000
T  8829  9792.000000  1.079934  T  8835  3386.400000  0.349134  1578.071369  0.000000  0.000000  1224.000000
A  8845  9711.208423  1.063184  T  8845  367.200000  0.037630  1942.241685  0.000000  0.000000  163.200000
A  8856  14728.666108  1.521059  N  -1  -1.000000  -1.000000  2104.095158  0.000000  0.000000  0.000000
C  8876  2513.594855  0.249190  A  8876  2063.631790  0.190917  1092.510948  465.480529  606.554935  0.000000
G  8881  10917.988827  1.092744  C  8885  2575.658926  0.237785  526.023790  589.608670  707.647424  0.000000
C  8894  6827.047755  0.649767  N  -1  -1.000000  -1.000000  0.000000  1365.409551  404.369957  40.800000
C  8901  4840.997499  0.555830  T  8906  1183.200000  0.132315  0.000000  1613.665833  134.789986  367.200000
C  8908  4561.709182  0.584946  C  8912  3630.748124  0.453649  0.000000  1551.601763  0.000000  652.800000
T  8923  5100.000000  0.642393  A  8932  3317.996211  0.404742  647.413895  403.416458  0.000000  1305.600000
A  8941  19017.783161  2.467090  T  8936  367.200000  0.044792  2144.558527  0.000000  0.000000  122.400000
A  8949  7121.552843  0.809166  T  8952  652.800000  0.070482  1820.851579  0.000000  0.000000  122.400000
G  8961  2965.379681  0.347476  A  8956  1375.754527  0.148538  1092.510948  0.000000  303.277467  489.600000
T  8976  12362.400000  1.572930  G  8974  3133.867163  0.338358  0.000000  0.000000  1145.714877  1183.200000
G  8979  6234.036830  0.817810  G  8983  2796.892199  0.304961  0.000000  0.000000  1246.807366  1142.400000
T  8992  2692.800000  0.336815  G  8992  2055.547279  0.224128  0.000000  0.000000  1078.319884  693.600000
A  9004  7242.942949  1.009839  T  9006  408.000000  0.048440  1052.047579  0.000000  134.789986  204.000000
A  9019  14445.422529  2.002426  N  -1  -1.000000  -1.000000  2104.095158  0.000000  0.000000  0.000000
A  9030  11855.766949  1.450353  C  9032  1396.441586  0.150505  2104.095158  372.384423  0.000000  0.000000
C  9044  9650.962963  1.083914  A  9043  4612.824001  0.497159  930.657474  1396.441586  0.000000  0.000000
C  9053  16291.818507  1.740783  N  -1  -1.000000  -1.000000  161.853474  1830.890080  0.000000  0.000000
C  9065  9278.578540  1.021160  A  9068  2185.021895  0.192509  364.170316  1458.505657  0.000000  612.000000
T  9073  3794.400000  0.407912  A  9081  3924.946737  0.399368  687.877263  589.608670  0.000000  1264.800000
T  9085  6405.600000  0.682542  A  9085  2104.095158  0.214094  1052.047579  0.000000  0.000000  1346.400000
A  9098  20676.781266  2.352513  N  -1  -1.000000  -1.000000  2144.558527  0.000000  0.000000  40.800000
A  9111  4855.604211  0.474481  N  -1  -1.000000  -1.000000  2427.802106  0.000000  0.000000  0.000000
A  9114  4896.067580  0.468533  A  9122  4531.897264  0.443643  2468.265474  0.000000  0.000000  0.000000
A  9130  6433.675580  0.629820  G  9135  2662.102214  0.282780  1658.998106  0.000000  202.184978  163.200000
G  9152  1887.059797  0.200454  T  9151  1672.800000  0.177692  0.000000  0.000000  1887.059797  571.200000
G  9156  4481.767018  0.532463  T  9155  367.200000  0.039006  0.000000  0.000000  2224.034761  285.600000
G  9168  9233.114008  1.168729  T  9166  1020.000000  0.117557  0.000000  0.000000  1954.454790  204.000000
T  9181  1795.200000  0.249532  C  9181  1675.729904  0.194066  0.000000  558.576635  539.159942  367.200000
C  9192  9216.514469  1.429820  T  9189  122.400000  0.017035  0.000000  1334.377516  0.000000  0.000000
C  9206  10612.956056  1.518710  T  9207  163.200000  0.020761  0.000000  2172.242468  0.000000  122.400000
C  9211  5306.478028  0.716233  T  9216  3223.200000  0.415848  0.000000  1861.922115  0.000000  285.600000
T  9225  5875.200000  1.000572  C  9225  1768.826009  0.228209  0.000000  682.704776  0.000000  1020.000000
A  9242  2791.972422  0.467369  G  9243  741.344920  0.122245  930.657474  248.256282  134.789986  0.000000
A  9255  7283.406317  1.263736  G  9255  1516.387337  0.240577  1213.901053  31.032035  269.579971  0.000000
A  9267  2872.899158  0.491231  C  9268  2761.851137  0.464407  1416.217895  527.544599  67.394993  0.000000
A  9271  5988.578527  1.007000  C  9280  2668.755032  0.437664  1497.144632  558.576635  0.000000  0.000000
T  9287  4488.000000  0.736023  A  9284  1942.241685  0.318519  809.267369  403.416458  0.000000  897.600000
T  9300  15381.600000  2.735421  A  9296  1173.437684  0.208677  445.097053  0.000000  0.000000  2244.000000
T  9309  10852.800000  1.554450  A  9313  2185.021895  0.305790  283.243579  0.000000  0.000000  2203.200000
T  9322  6528.000000  0.913596  A  9324  2913.362527  0.432443  890.194105  0.000000  0.000000  1632.000000
A  9329  6312.285475  0.936973  A  9336  2468.265474  0.360986  1052.047579  0.000000  0.000000  1428.000000
A  9342  7081.089475  1.035629  T  9342  2448.000000  0.358022  1416.217895  0.000000  0.000000  897.600000
T  9364  5304.000000  0.762281  A  9355  849.730737  0.124274  202.316842  217.224247  0.000000  489.600000
C  9371  5647.830416  0.783413  N  -1  -1.000000  -1.000000  121.390105  713.736811  0.000000  204.000000
C  9383  7726.976777  1.096693  A  9387  1052.047579  0.147959  364.170316  1179.217340  33.697496  0.000000
A  9396  3722.629895  0.494300  C  9393  1148.185304  0.161480  768.804000  372.384423  438.067453  285.600000
T  9404  5630.400000  0.770810  G  9410  3201.262156  0.447132  161.853474  124.128141  977.227395  734.400000
G  9421  17960.765570  2.420993  N  -1  -1.000000  -1.000000  0.000000  0.000000  2122.942272  0.000000
G  9434  1920.757294  0.250207  C  9434  248.256282  0.029183  0.000000  124.128141  1010.924891  0.000000
T  9449  2244.000000  0.330804  A  9450  606.950526  0.096343  485.560421  0.000000  67.394993  448.800000
A  9454  4531.897264  0.713115  T  9456  3672.000000  0.601942  768.804000  0.000000  0.000000  775.200000
T  9461  4080.000000  0.660511  T  9469  2856.000000  0.485960  485.560421  0.000000  0.000000  1020.000000
G  9480  2796.892199  0.475911  A  9476  566.487158  0.096390  80.926737  93.096106  303.277467  0.000000
T  9492  1591.200000  0.282819  C  9498  527.544599  0.089764  0.000000  186.192212  33.697496  326.400000
T  9507  5875.200000  1.125398  C  9507  3847.972371  0.654748  0.000000  775.800881  0.000000  734.400000
C  9519  2699.787067  0.536164  T  9513  612.000000  0.103132  0.000000  1334.377516  0.000000  40.800000
C  9528  14274.736215  2.893670  N  -1  -1.000000  -1.000000  0.000000  1861.922115  0.000000  0.000000
C  9541  1024.057163  0.176637  T  9542  530.400000  0.078036  202.316842  1024.057163  0.000000  408.000000
T  9549  3182.400000  0.775466  A  9546  2265.948632  0.333383  364.170316  403.416458  0.000000  1060.800000
T  9558  10648.800000  2.517437  C  9563  558.576635  0.079400  80.926737  62.064071  0.000000  1836.000000
T  9570  4284.000000  0.844888  C  9570  2792.883173  0.396999  0.000000  465.480529  0.000000  897.600000
C  9585  8254.521377  1.635949  A  9589  485.560421  0.081886  283.243579  930.961058  0.000000  0.000000
A  9599  12705.497686  2.325668  C  9593  2420.498750  0.408197  1497.144632  496.512564  303.277467  0.000000
A  9609  12219.937265  1.893384  G  9614  1078.319884  0.134692  1780.388211  0.000000  808.739913  0.000000
G  9622  5155.716946  0.685884  A  9620  1416.217895  0.176899  1335.291158  0.000000  1314.202359  0.000000
A  9631  5988.578527  0.804382  G  9628  2122.942272  0.263125  1497.144632  0.000000  1010.924891  0.000000
A  9643  6635.992422  0.853633  G  9646  2830.589696  0.339598  1658.998106  0.000000  1010.924891  0.000000
A  9658  9670.745054  1.379574  G  9653  2695.799710  0.323427  1942.241685  0.000000  775.042417  0.000000
A  9662  5705.334948  0.724522  A  9672  5705.334948  0.702021  1942.241685  0.000000  707.647424  0.000000
A  9676  7688.040001  0.945998  G  9686  1752.269812  0.218113  1942.241685  0.000000  336.974964  204.000000
A  9681  6312.285475  0.806081  G  9691  1044.622388  0.130029  1618.534737  0.000000  336.974964  367.200000
T  9694  6691.200000  0.832895  C  9705  1737.793974  0.220604  445.097053  0.000000  606.554935  693.600000
G  9706  10277.736396  1.304723  A  9715  728.340632  0.095399  0.000000  434.448494  943.529899  163.200000
A  9725  5583.944843  0.731404  C  9723  1117.153269  0.146327  647.413895  341.352388  0.000000  0.000000
A  9737  4289.117053  0.615284  T  9742  1224.000000  0.177793  890.194105  0.000000  0.000000  408.000000
T  9753  2040.000000  0.296327  A  9749  1456.681263  0.211592  768.804000  93.096106  0.000000  408.000000
A  9757  5664.871580  0.872937  C  9768  2327.402644  0.364087  809.267369  341.352388  0.000000  204.000000
C  9771  2668.755032  0.417493  A  9772  768.804000  0.135062  404.633684  1303.345481  0.000000  0.000000
C  9789  7633.880672  1.341129  A  9787  809.267369  0.142171  364.170316  1334.377516  0.000000  163.200000
C  9794  2420.498750  0.411301  A  9797  1537.608000  0.286957  404.633684  930.961058  0.000000  326.400000
T  9804  12240.000000  2.284337  G  9813  2190.337265  0.368056  40.463368  93.096106  505.462446  938.400000
G  9817  4818.741982  0.809736  C  9829  3165.267596  0.596215  0.000000  31.032035  1213.109870  285.600000
G  9828  5728.574384  0.993896  C  9840  1830.890080  0.344869  0.000000  496.512564  1010.924891  0.000000
C  9845  3972.100512  0.748205  T  9845  1428.000000  0.277403  0.000000  993.025128  0.000000  285.600000
T  9858  4120.800000  0.800520  G  9863  1853.362301  0.361214  0.000000  651.672740  134.789986  856.800000
G  9870  3774.119594  0.735578  T  9868  3590.400000  0.699757  485.560421  31.032035  471.764949  448.800000
A  9884  13514.765055  2.547920  G  9879  943.529899  0.177879  1699.461474  0.000000  0.000000  0.000000
A  9898  5948.115159  0.976827  N  -1  -1.000000  -1.000000  2023.168421  0.000000  0.000000  0.000000
A  9912  3763.093264  0.586411  G  9910  2257.732257  0.351822  1901.778316  0.000000  269.579971  0.000000
A  9915  5341.164632  0.885753  T  9924  448.800000  0.077187  1820.851579  0.000000  168.487482  0.000000
A  9923  7162.016212  1.132845  A  9931  4612.824001  0.793338  1820.851579  0.000000  0.000000  122.400000
T  9943  5467.200000  0.940294  N  -1  -1.000000  -1.000000  161.853474  0.000000  0.000000  1101.600000
T  9952  4365.600000  0.742551  G  9960  1583.782330  0.275776  0.000000  0.000000  370.672460  938.400000
G  9964  2796.892199  0.487018  A  9972  445.097053  0.077503  0.000000  0.000000  943.529899  0.000000
A  9979  1699.461474  0.302106  G  9976  1078.319884  0.187763  566.487158  0.000000  404.369957  0.000000
A  9989  8335.453896  1.548408  N  -1  -1.000000  -1.000000  1092.510948  0.000000  134.789986  0.000000
G  10001  2021.849783  0.346244  A  10000  768.804000  0.124415  364.170316  0.000000  168.487482  40.800000
T  10015  3468.000000  0.739432  N  -1  -1.000000  -1.000000  0.000000  0.000000  0.000000  693.600000
T  10019  1632.000000  0.367396  N  -1  -1.000000  -1.000000  0.000000  0.000000  0.000000  816.000000
T  10030  4488.000000  1.061253  A  10041  1416.217895  0.307570  80.926737  0.000000  0.000000  775.200000
A  10049  4046.336843  0.976516  T  10048  408.000000  0.088608  1011.584211  0.000000  0.000000  122.400000
A  10065  647.413895  0.168946  A  10059  606.950526  0.131010  647.413895  0.000000  0.000000  0.000000
A  10071  7566.649896  2.258633  T  10071  571.200000  0.117642  687.877263  0.000000  0.000000  163.200000
T  10082  1876.800000  0.511361  A  10083  404.633684  0.093516  445.097053  93.096106  0.000000  326.400000
C  10100  1396.441586  0.390264  G  10095  1246.807366  0.288153  0.000000  465.480529  67.394993  0.000000
C  10112  1675.729904  0.472317  A  10110  1335.291158  0.340652  485.560421  372.384423  0.000000  0.000000
A  10123  1699.461474  0.589697  C  10117  186.192212  0.051000  566.487158  0.000000  0.000000  81.600000
T  10133  3794.400000  1.331516  A  10127  1861.314948  0.623091  161.853474  0.000000  0.000000  448.800000
A  10142  121.390105  0.042115  N  -1  -1.000000  -1.000000  121.390105  0.000000  0.000000  163.200000
T  10156  2937.600000  1.075547  N  -1  -1.000000  -1.000000  0.000000  0.000000  0.000000  367.200000
T  10171  1346.400000  0.522626  N  -1  -1.000000  -1.000000  0.000000  0.000000  0.000000  489.600000
T  10180  1428.000000  0.619193  G  10176  404.369957  0.129962  0.000000  0.000000  235.882475  326.400000
G  10184  2021.849783  0.847989  N  -1  -1.000000  -1.000000  0.000000  0.000000  471.764949  122.400000
G  10194  4111.094558  2.246736  N  -1  -1.000000  -1.000000  0.000000  0.000000  1010.924891  0.000000
G  10205  8491.769088  4.135796  G  10216  1583.782330  0.538077  0.000000  0.000000  1213.109870  0.000000
A  10220  2549.192211  0.922694  G  10224  1785.967308  0.593216  404.633684  93.096106  505.462446  0.000000
A  10240  5543.481475  1.945002  C  10239  1055.089199  0.350452  971.120842  558.576635  0.000000  0.000000
C  10245  5027.189711  1.554232  A  10248  606.950526  0.161401  647.413895  651.672740  0.000000  0.000000
A  10254  5057.921053  1.506321  C  10265  1923.986186  0.469683  728.340632  558.576635  0.000000  0.000000
G  10276  1583.782330  0.411217  C  10278  930.961058  0.227266  0.000000  217.224247  336.974964  0.000000
C  10283  1923.986186  0.517748  G  10286  505.462446  0.129297  0.000000  341.352388  168.487482  0.000000
C  10293  930.961058  0.246689  G  10300  505.462446  0.129297  0.000000  310.320353  0.000000  0.000000
C  10310  186.192212  0.049996  T  10305  163.200000  0.041747  0.000000  93.096106  0.000000  0.000000
C  10322  744.768846  0.210354  A  10325  728.340632  0.197381  121.390105  186.192212  0.000000  0.000000
A  10331  2630.118948  0.820905  C  10334  248.256282  0.065155  526.023790  62.064071  0.000000  0.000000
A  10347  5867.188422  2.241302  C  10337  93.096106  0.024433  1173.437684  0.000000  0.000000  0.000000
A  10355  6271.822106  2.126359  C  10358  62.064071  0.014071  1254.364421  0.000000  0.000000  0.000000
A  10366  2549.192211  0.843435  C  10367  2110.178397  0.478407  930.657474  310.320353  0.000000  0.000000
C  10379  3723.844230  1.342123  A  10378  1578.071369  0.357771  526.023790  558.576635  0.000000  122.400000
T  10387  3304.800000  1.251256  A  10387  526.023790  0.133710  283.243579  310.320353  0.000000  489.600000
T  10400  2448.000000  0.870156  C  10395  372.384423  0.092873  0.000000  31.032035  0.000000  816.000000
T  10414  5712.000000  1.993238  C  10407  496.512564  0.134190  0.000000  31.032035  0.000000  979.200000
T  10421  2937.600000  0.878523  N  -1  -1.000000  -1.000000  0.000000  0.000000  0.000000  979.200000
T  10427  5508.000000  1.521995  A  10438  768.804000  0.189706  40.463368  0.000000  0.000000  1101.600000
T  10435  2121.600000  0.518063  N  -1  -1.000000  -1.000000  80.926737  0.000000  0.000000  1060.800000
T  10450  11668.800000  2.885171  T  10458  1020.000000  0.205792  0.000000  0.000000  0.000000  1060.800000
T  10465  3345.600000  0.723441  N  -1  -1.000000  -1.000000  0.000000  0.000000  0.000000  856.800000
T  10481  1101.600000  0.254297  T  10479  367.200000  0.078056  0.000000  93.096106  0.000000  367.200000
A  10493  1416.217895  0.338227  T  10488  612.000000  0.130094  242.780211  62.064071  0.000000  163.200000
T  10503  4488.000000  1.134358  A  10504  2589.655579  0.602924  485.560421  31.032035  0.000000  571.200000
T  10514  3672.000000  0.901161  A  10521  1294.827790  0.298907  485.560421  0.000000  0.000000  367.200000
A  10532  647.413895  0.154251  T  10535  612.000000  0.141278  647.413895  0.000000  0.000000  244.800000
A  10537  4370.043790  1.184074  N  -1  -1.000000  -1.000000  728.340632  0.000000  0.000000  81.600000
A  10550  7849.893475  2.047481  T  10560  163.200000  0.034446  1052.047579  0.000000  0.000000  0.000000
A  10562  1173.437684  0.288447  T  10571  1101.600000  0.241502  404.633684  0.000000  0.000000  204.000000
T  10580  1387.200000  0.349130  N  -1  -1.000000  -1.000000  40.463368  0.000000  0.000000  326.400000
A  10594  606.950526  0.206085  C  10593  124.128141  0.029915  202.316842  93.096106  0.000000  0.000000
A  10602  1780.388211  0.666494  C  10601  1303.345481  0.314106  364.170316  279.288317  0.000000  0.000000
T  10615  816.000000  0.297902  G  10613  269.579971  0.065507  161.853474  0.000000  134.789986  204.000000
G  10628  7817.819160  2.918041  T  10626  1387.200000  0.337087  0.000000  0.000000  471.764949  244.800000
G  10638  1179.412373  0.391556  T  10639  816.000000  0.218757  0.000000  0.000000  438.067453  204.000000
T  10654  2040.000000  0.738366  N  -1  -1.000000  -1.000000  0.000000  0.000000  0.000000  408.000000
T  10659  1428.000000  0.492055  N  -1  -1.000000  -1.000000  0.000000  0.000000  0.000000  326.400000
T  10670  1428.000000  0.547565  N  -1  -1.000000  -1.000000  0.000000  0.000000  0.000000  204.000000
C  10685  496.512564  0.252585  A  10687  404.633684  0.122811  161.853474  124.128141  0.000000  0.000000
A  10699  6676.455791  1.594849  C  10703  186.192212  0.057090  445.097053  186.192212  0.000000  0.000000
A  10706  6676.455791  1.594849  T  10716  2448.000000  0.750598  445.097053  0.000000  0.000000  0.000000
A  10717  526.023790  0.222302  C  10730  434.448494  0.133209  283.243579  0.000000  0.000000  204.000000
C  10739  8130.393236  3.628308  A  10734  930.657474  0.285355  80.926737  651.672740  0.000000  0.000000
A  10749  768.804000  0.258660  C  10749  744.768846  0.204751  161.853474  403.416458  0.000000  0.000000
A  10762  768.804000  0.339074  C  10764  372.384423  0.127123  161.853474  93.096106  0.000000  0.000000
G  10768  977.227395  0.438947  G  10777  235.882475  0.081067  40.463368  93.096106  168.487482  0.000000
A  10779  971.120842  0.458071  N  -1  -1.000000  -1.000000  161.853474  0.000000  67.394993  0.000000
T  10799  3100.800000  1.494841  C  10793  310.320353  0.108197  0.000000  186.192212  0.000000  652.800000
C  10812  1706.761939  0.761399  T  10814  612.000000  0.256171  0.000000  341.352388  0.000000  204.000000
C  10819  1117.153269  0.472841  A  10825  606.950526  0.264265  0.000000  403.416458  0.000000  0.000000
C  10831  1861.922115  0.869841  A  10828  768.804000  0.334736  445.097053  465.480529  0.000000  0.000000
A  10834  3884.483369  1.949160  N  -1  -1.000000  -1.000000  445.097053  434.448494  0.000000  0.000000
C  10849  5244.413957  2.252032  A  10854  728.340632  0.262332  121.390105  744.768846  0.000000  0.000000
G  10860  1415.294848  0.693721  N  -1  -1.000000  -1.000000  0.000000  0.000000  168.487482  0.000000
G  10880  5088.321953  2.417487  N  -1  -1.000000  -1.000000  0.000000  0.000000  269.579971  0.000000
G  10899  1246.807366  0.491498  A  10896  323.706947  0.127602  202.316842  0.000000  168.487482  0.000000
A  10905  404.633684  0.157831  G  10911  1415.294848  0.564501  404.633684  0.000000  67.394993  0.000000
A  10913  3560.776422  1.420300  G  10918  707.647424  0.277166  728.340632  0.000000  168.487482  0.000000
A  10924  1092.510948  0.427923  G  10928  808.739913  0.324569  404.633684  0.000000  539.159942  0.000000
G  10936  12097.401200  4.855212  G  10945  1920.757294  0.535066  0.000000  0.000000  1010.924891  0.000000
G  10951  2426.219739  0.675892  T  10951  734.400000  0.201416  0.000000  0.000000  842.437409  122.400000
T  10968  2570.400000  0.704975  G  10963  741.344920  0.203321  0.000000  0.000000  168.487482  367.200000
T  10974  816.000000  0.232169  C  10978  620.640705  0.176580  0.000000  62.064071  67.394993  408.000000
T  10991  2652.000000  0.863327  A  10989  728.340632  0.207222  323.706947  0.000000  0.000000  448.800000
A  10994  2023.168421  0.633129  T  11005  408.000000  0.132007  404.633684  0.000000  0.000000  408.000000
A  11005  2832.435790  0.980424  T  11010  1142.400000  0.367128  566.487158  0.000000  0.000000  408.000000
A  11009  1456.681263  0.477984  T  11020  734.400000  0.236011  526.023790  0.000000  0.000000  530.400000
T  11026  7099.200000  2.251742  T  11034  775.200000  0.205015  40.463368  0.000000  0.000000  775.200000
C  11043  3444.555913  0.982306  T  11046  163.200000  0.043294  0.000000  589.608670  0.000000  163.200000
C  11060  1396.441586  0.373200  A  11059  647.413895  0.171748  161.853474  372.384423  0.000000  367.200000
T  11072  3998.400000  1.496569  A  11075  768.804000  0.257121  202.316842  0.000000  0.000000  571.200000
T  11080  2570.400000  0.908613  A  11079  2104.095158  0.703699  445.097053  62.064071  0.000000  448.800000
A  11093  768.804000  0.271765  G  11098  539.159942  0.179453  364.170316  62.064071  33.697496  81.600000
A  11102  2832.435790  1.002913  G  11104  707.647424  0.233495  566.487158  31.032035  168.487482  0.000000
A  11106  1456.681263  0.512509  G  11116  673.949928  0.231507  526.023790  0.000000  303.277467  0.000000
G  11121  7042.776743  2.528277  A  11130  364.170316  0.106698  161.853474  0.000000  808.739913  0.000000
A  11134  2589.655579  0.807592  G  11141  438.067453  0.129268  526.023790  0.000000  471.764949  0.000000
A  11146  4855.604211  1.462560  G  11158  1314.202359  0.352454  809.267369  0.000000  134.789986  0.000000
A  11160  6069.505264  1.960703  T  11169  204.000000  0.056264  890.194105  0.000000  168.487482  0.000000
A  11176  768.804000  0.228942  T  11177  612.000000  0.182242  404.633684  0.000000  168.487482  122.400000
G  11178  1819.664804  0.552199  T  11192  448.800000  0.131981  283.243579  0.000000  168.487482  122.400000
T  11194  1428.000000  0.464023  N  -1  -1.000000  -1.000000  0.000000  0.000000  0.000000  489.600000
T  11210  7711.200000  1.178408  C  11211  248.256282  0.078976  0.000000  93.096106  0.000000  408.000000
T  11219  7711.200000  1.178408  T  11226  612.000000  0.187043  0.000000  0.000000  0.000000  408.000000
G  11228  842.437409  0.249671  T  11236  652.800000  0.212433  0.000000  0.000000  168.487482  204.000000
A  11246  1416.217895  0.427503  T  11244  734.400000  0.238987  161.853474  0.000000  0.000000  367.200000
T  11256  6324.000000  2.299545  A  11260  323.706947  0.108009  40.463368  0.000000  0.000000  530.400000
T  11268  1428.000000  0.457173  A  11269  606.950526  0.210682  121.390105  0.000000  0.000000  326.400000
T  11280  979.200000  0.352131  A  11285  606.950526  0.243438  121.390105  186.192212  0.000000  326.400000
T  11293  2040.000000  0.897985  C  11288  496.512564  0.199143  0.000000  124.128141  0.000000  408.000000
T  11298  1428.000000  0.595280  C  11305  775.800881  0.377487  40.463368  0.000000  0.000000  326.400000
A  11303  809.267369  0.342953  C  11309  186.192212  0.090597  121.390105  93.096106  0.000000  81.600000
C  11319  2606.690961  1.134413  C  11329  279.288317  0.128524  0.000000  372.384423  0.000000  0.000000
T  11336  2040.000000  0.938820  G  11343  2156.639768  1.082932  0.000000  186.192212  303.277467  204.000000
G  11348  2291.429754  1.150673  T  11351  612.000000  0.286466  0.000000  0.000000  572.857438  122.400000
G  11365  943.529899  0.441669  A  11367  323.706947  0.151521  80.926737  0.000000  202.184978  40.800000
T  11375  2652.000000  1.269500  A  11372  1213.901053  0.568204  202.316842  0.000000  0.000000  204.000000
C  11388  1365.409551  0.793007  A  11386  404.633684  0.179045  445.097053  124.128141  0.000000  0.000000
A  11396  8335.453896  4.858757  T  11395  652.800000  0.370047  445.097053  62.064071  0.000000  163.200000
T  11416  1468.800000  0.599222  N  -1  -1.000000  -1.000000  80.926737  0.000000  0.000000  367.200000
T  11426  2448.000000  1.022532  N  -1  -1.000000  -1.000000  0.000000  0.000000  0.000000  612.000000
T  11430  897.600000  0.359607  T  11433  285.600000  0.114627  0.000000  0.000000  0.000000  489.600000
C  11443  217.224247  0.086720  N  -1  -1.000000  -1.000000  0.000000  124.128141  0.000000  0.000000
A  11460  485.560421  0.214286  G  11459  101.092489  0.040574  161.853474  0.000000  33.697496  0.000000
A  11470  1011.584211  0.479310  G  11476  909.832402  0.395634  202.316842  0.000000  67.394993  0.000000
A  11486  2023.168421  1.020505  G  11485  505.462446  0.219796  404.633684  0.000000  101.092489  0.000000
A  11497  1213.901053  0.580681  N  -1  -1.000000  -1.000000  606.950526  0.000000  0.000000  0.000000
A  11505  2872.899158  1.475802  N  -1  -1.000000  -1.000000  728.340632  0.000000  0.000000  0.000000
A  11521  10925.109475  3.017771  N  -1  -1.000000  -1.000000  728.340632  0.000000  0.000000  0.000000
A  11528  10925.109475  3.017771  A  11537  1699.461474  0.648142  728.340632  0.000000  0.000000  0.000000
A  11544  2508.728843  1.135426  A  11541  526.023790  0.200615  526.023790  0.000000  0.000000  0.000000
A  11555  1658.998106  0.748788  C  11552  465.480529  0.228246  445.097053  31.032035  0.000000  81.600000
T  11570  2448.000000  1.068195  C  11564  248.256282  0.120606  202.316842  0.000000  0.000000  204.000000
A  11573  1618.534737  0.643605  A  11584  404.633684  0.189925  202.316842  0.000000  0.000000  204.000000
A  11592  1456.681263  0.554273  N  -1  -1.000000  -1.000000  485.560421  0.000000  0.000000  0.000000
A  11603  10196.768844  3.815296  N  -1  -1.000000  -1.000000  566.487158  0.000000  0.000000  0.000000
A  11614  1456.681263  0.417392  G  11621  438.067453  0.139240  526.023790  0.000000  0.000000  0.000000
G  11635  2695.799710  0.767107  A  11627  809.267369  0.257227  0.000000  0.000000  539.159942  0.000000
G  11641  3437.144631  0.983016  T  11643  163.200000  0.047501  0.000000  0.000000  572.857438  40.800000
G  11658  909.832402  0.276210  T  11656  652.800000  0.190004  0.000000  0.000000  336.974964  81.600000
G  11662  606.554935  0.213672  N  -1  -1.000000  -1.000000  0.000000  0.000000  235.882475  40.800000
T  11680  163.200000  0.061620  N  -1  -1.000000  -1.000000  40.463368  0.000000  0.000000  81.600000
A  11685  526.023790  0.210500  N  -1  -1.000000  -1.000000  161.853474  0.000000  0.000000  0.000000
A  11695  890.194105  0.385913  T  11702  163.200000  0.059480  161.853474  0.000000  0.000000  0.000000
T  11715  4692.000000  2.100374  G  11724  202.184978  0.071616  0.000000  0.000000  0.000000  204.000000
G  11721  269.579971  0.105411  N  -1  -1.000000  -1.000000  0.000000  0.000000  134.789986  204.000000
T  11737  326.400000  0.208602  N  -1  -1.000000  -1.000000  0.000000  0.000000  0.000000  81.600000
G  11757  404.369957  0.278554  N  -1  -1.000000  -1.000000  40.463368  0.000000  101.092489  0.000000
G  11765  909.832402  0.744221  A  11762  728.340632  0.292554  80.926737  0.000000  168.487482  0.000000
G  11778  1213.109870  1.250888  A  11776  323.706947  0.132944  121.390105  0.000000  404.369957  0.000000
G  11790  6469.919305  6.469101  N  -1  -1.000000  -1.000000  0.000000  0.000000  539.159942  0.000000
G  11804  1853.362301  1.168235  T  11800  244.800000  0.127903  0.000000  0.000000  404.369957  163.200000
T  11806  1264.800000  0.720487  G  11809  370.672460  0.202613  0.000000  0.000000  336.974964  163.200000
G  11825  1280.504862  0.699975  T  11824  367.200000  0.200715  0.000000  0.000000  235.882475  122.400000
T  11836  938.400000  0.502251  N  -1  -1.000000  -1.000000  0.000000  0.000000  168.487482  163.200000
G  11840  1853.362301  1.241345  N  -1  -1.000000  -1.000000  0.000000  0.000000  269.579971  81.600000
T  11851  408.000000  0.247062  T  11863  204.000000  0.122916  0.000000  0.000000  101.092489  81.600000
C  11869  124.128141  0.074796  C  11875  93.096106  0.056093  0.000000  124.128141  0.000000  0.000000
C  11884  2482.562820  1.521605  N  -1  -1.000000  -1.000000  0.000000  372.384423  0.000000  0.000000
C  11890  1179.217340  0.659217  N  -1  -1.000000  -1.000000  0.000000  310.320353  0.000000  0.000000
A  11896  1092.510948  0.611905  C  11899  744.768846  0.395656  161.853474  155.160176  0.000000  0.000000
C  11916  1210.249375  0.969996  A  11915  1011.584211  0.537401  202.316842  124.128141  0.000000  0.000000
A  11929  1052.047579  0.889024  C  11923  93.096106  0.068635  161.853474  0.000000  0.000000  40.800000
T  11938  1305.600000  1.123485  A  11946  242.780211  0.189621  0.000000  0.000000  0.000000  81.600000
G  11949  1617.479826  1.388862  N  -1  -1.000000  -1.000000  40.463368  0.000000  134.789986  0.000000
N  11963  -1.000000  -1.000000  N  -1  -1.000000  -1.000000  0.000000  0.000000  0.000000  0.000000
C  11976  124.128141  0.100711  N  -1  -1.000000  -1.000000  0.000000  31.032035  0.000000  0.000000
A  11987  323.706947  0.305501  C  11994  186.192212  0.148648  80.926737  0.000000  0.000000  0.000000
C  11997  868.896987  0.826605  A  12003  161.853474  0.140239  0.000000  217.224247  0.000000  0.000000
C  12010  4716.869358  4.190389  N  -1  -1.000000  -1.000000  0.000000  248.256282  0.000000  0.000000
T  12019  326.400000  0.241944  T  12023  40.800000  0.029794  0.000000  248.256282  0.000000  81.600000
C  12038  1086.121234  0.859417  T  12033  571.200000  0.417118  40.463368  155.160176  0.000000  40.800000
A  12043  728.340632  0.576607  T  12048  40.800000  0.030823  80.926737  124.128141  0.000000  0.000000
T  12053  571.200000  0.470139  A  12060  323.706947  0.256958  0.000000  0.000000  0.000000  81.600000
T  12066  489.600000  0.419582  T  12071  448.800000  0.372906  0.000000  0.000000  0.000000  244.800000
T  12082  1224.000000  1.127825  N  -1  -1.000000  -1.000000  80.926737  0.000000  0.000000  244.800000
A  12086  2023.168421  1.934332  N  -1  -1.000000  -1.000000  80.926737  0.000000  0.000000  244.800000
T  12097  6160.800000  4.985150  N  -1  -1.000000  -1.000000  80.926737  0.000000  0.000000  448.800000
T  12112  734.400000  0.403619  A  12117  404.633684  0.273900  80.926737  0.000000  0.000000  244.800000
T  12116  1428.000000  0.790658  A  12124  445.097053  0.301290  161.853474  0.000000  0.000000  285.600000
A  12129  1699.461474  1.150459  A  12137  283.243579  0.175425  283.243579  0.000000  0.000000  81.600000
A  12147  1618.534737  1.002493  C  12149  1086.121234  0.651210  202.316842  155.160176  0.000000  0.000000
C  12162  868.896987  0.520999  N  -1  -1.000000  -1.000000  0.000000  217.224247  0.000000  0.000000
T  12171  1224.000000  0.727789  G  12177  606.554935  0.353179  0.000000  0.000000  33.697496  81.600000
T  12190  489.600000  0.280238  N  -1  -1.000000  -1.000000  0.000000  0.000000  0.000000  244.800000
T  12199  4243.200000  2.428730  N  -1  -1.000000  -1.000000  0.000000  0.000000  0.000000  285.600000
A  12209  202.316842  0.098739  N  -1  -1.000000  -1.000000  40.463368  0.000000  0.000000  81.600000
T  12221  2284.800000  1.223833  A  12221  121.390105  0.058231  40.463368  0.000000  0.000000  285.600000
T  12228  734.400000  0.496444  N  -1  -1.000000  -1.000000  0.000000  0.000000  0.000000  204.000000
