# Supplementary material for: SNP-PHAGE – High throughput SNP discovery pipeline
Source: BMC Bioinformatics. 2006 Oct 23;7:468. doi: 10.1186/1471-2105-7-468 (PMC1626092; doi:10.1186/1471-2105-7-468)
Supplement: Additional file 2 — Test dataset. This compressed file contains test data for recreating the demo website. It contains the database table entries and chromatogram files to test for proper installation of all functionalities provided. [file 1471-2105-7-468-S2.gz › test_data/AfterAnalysisStore/poly_dir/E04_015501Evans__.b_10.ab1.poly]

E04_015501Evans__.b_10.ab1 29586.800000 29586.800000 35220.000000 34826.200000 32512.892308
T  14  173833.695526  1.000000  C  3  205.645901  2056.459012  0.000000  0.000000  0.000000  19158.092031
T  18  173833.695526  1.000000  N  -1  -1.000000  -1.000000  0.000000  0.000000  0.000000  21088.752469
T  36  113463.428776  1.305425  C  33  411.291802  0.047320  0.000000  34.274317  34.661876  14294.312853
G  51  1143.841921  0.011944  N  -1  -1.000000  -1.000000  0.000000  0.000000  381.280640  0.000000
G  68  7278.994045  0.100943  N  -1  -1.000000  -1.000000  0.000000  0.000000  1213.165674  0.000000
G  80  13102.189280  0.221530  N  -1  -1.000000  -1.000000  0.000000  0.000000  1733.093820  0.000000
G  89  762.561281  0.014816  N  -1  -1.000000  -1.000000  0.000000  0.000000  762.561281  0.000000
G  106  16152.434404  0.365222  N  -1  -1.000000  -1.000000  0.000000  0.000000  2668.964483  0.000000
C  119  4044.369390  0.099328  N  -1  -1.000000  -1.000000  0.000000  959.680872  0.000000  0.000000
N  130  -1.000000  -1.000000  N  -1  -1.000000  -1.000000  0.000000  0.000000  0.000000  0.000000
N  143  -1.000000  -1.000000  N  -1  -1.000000  -1.000000  64831.200000  28242.037097  0.000000  24467.408234
A  153  3033398.400000  8.214000  N  -1  -1.000000  -1.000000  65280.000000  54838.906985  0.000000  59404.936532
A  176  3033398.400000  8.214000  C  170  2890250.318310  8.826923  65280.000000  54838.906985  0.000000  59404.936532
G  186  236948.587094  0.723228  N  -1  -1.000000  -1.000000  65280.000000  54838.906985  35285.790179  52202.087977
T  197  1425421.452078  1.770471  N  -1  -1.000000  -1.000000  65280.000000  39998.127782  4159.425168  59404.936532
T  209  1425421.452078  1.770471  A  203  1092012.000000  3.335042  65280.000000  8500.030583  50710.325178  59404.936532
G  218  327797.365147  0.691978  T  220  205281.183802  0.436789  25255.200000  15320.619639  55459.002245  47449.693055
C  232  278273.178630  0.550205  N  -1  -1.000000  -1.000000  48144.000000  41129.180239  55459.002245  0.000000
A  237  784543.200000  1.473930  T  242  81978.812414  0.149478  63199.200000  16794.415264  55459.002245  3230.143424
G  252  2993330.322445  4.901812  A  254  322483.200000  0.380392  57160.800000  0.000000  55459.002245  24653.048661
A  269  476299.200000  0.524342  C  262  110740.317792  0.130626  57772.800000  6957.686324  55459.002245  47895.230079
T  272  571661.129861  0.598221  C  272  21695.642576  0.024468  58833.600000  5929.456818  55459.002245  59404.936532
T  291  279945.763406  0.325103  G  285  244990.142419  0.262717  65280.000000  54838.906985  6863.051528  47338.308799
A  303  3053268.000000  4.140462  G  306  105129.471132  0.083185  65280.000000  54838.906985  10086.606033  20123.422250
C  309  2247983.894569  2.205952  G  318  67555.997110  0.044071  65280.000000  54838.906985  16984.319438  39875.563647
T  312  462875.839838  0.394749  N  -1  -1.000000  -1.000000  65280.000000  54838.906985  10363.901045  44776.470911
T  329  291158.445176  0.253711  N  -1  -1.000000  -1.000000  28560.000000  54838.906985  34.661876  52721.881172
A  338  215464.800000  0.171187  N  -1  -1.000000  -1.000000  39576.000000  0.000000  18821.398887  0.000000
C  348  369614.233077  0.323108  N  -1  -1.000000  -1.000000  0.000000  53776.403162  2772.950112  0.000000
T  360  236134.622713  0.204788  N  -1  -1.000000  -1.000000  81.600000  0.000000  0.000000  44702.214740
A  369  220483.200000  0.200763  N  -1  -1.000000  -1.000000  36312.000000  0.000000  0.000000  0.000000
T  375  62449.439529  0.056864  G  377  58925.189886  0.053655  16360.800000  0.000000  7660.274685  12289.396245
G  391  273759.499834  0.340015  N  -1  -1.000000  -1.000000  0.000000  0.000000  37989.416538  0.000000
A  400  118891.200000  0.151476  G  402  103985.629210  0.131539  20767.200000  445.566119  21629.010876  0.000000
A  409  89637.600000  0.121196  N  -1  -1.000000  -1.000000  20236.800000  0.000000  1975.726955  0.000000
G  425  276636.435576  0.383909  T  429  130430.963772  0.173491  26560.800000  0.000000  36498.955853  5235.060032
A  427  187680.000000  0.423739  A  441  122155.200000  0.162484  35985.600000  0.000000  35285.790179  17004.663082
T  446  117176.237309  0.494657  C  449  104159.648954  0.227328  8078.400000  9048.419652  0.000000  24021.871210
A  456  268586.400000  1.327573  C  469  432953.170644  1.663596  44227.200000  1302.424041  12963.541775  52164.959892
T  475  2313005.460032  11.561757  G  476  58925.189886  0.132338  6813.600000  21661.368259  10537.210427  59404.936532
C  490  9973.826208  0.025289  N  -1  -1.000000  -1.000000  0.000000  3358.883053  519.928146  59404.936532
C  500  123558.912300  0.332345  G  494  14731.297471  0.033084  0.000000  27282.356225  3916.792034  15742.308181
G  507  285440.552182  0.755352  N  -1  -1.000000  -1.000000  0.000000  239.920218  40277.100381  0.000000
G  518  61940.773133  0.163407  A  528  210650.400000  0.523137  244.800000  1439.521308  16707.024426  0.000000
T  532  221357.644751  0.592874  G  534  88075.827941  0.221615  23500.800000  2879.042617  11923.685483  41694.839828
G  548  280934.508250  0.726801  A  548  179479.200000  0.451602  33292.800000  0.000000  34904.509538  0.000000
A  560  157284.000000  0.406455  C  563  27522.276443  0.066538  29702.400000  2364.927864  10571.872303  0.000000
T  569  209959.322554  0.546875  G  575  38578.668437  0.094796  0.000000  822.583605  6135.152123  40506.741098
A  578  63444.000000  0.161351  N  -1  -1.000000  -1.000000  9261.600000  0.000000  4610.029562  0.000000
C  589  101143.509070  0.271388  G  587  18578.765752  0.045652  0.000000  22826.695032  3847.468281  0.000000
C  602  215722.550351  1.423876  A  603  28437.600000  0.069399  3916.800000  40854.985704  0.000000  0.000000
C  614  208147.926324  1.209610  N  -1  -1.000000  -1.000000  11913.600000  39621.110296  0.000000  0.000000
A  623  400615.200000  2.219014  G  630  103569.686693  0.239707  64464.000000  11653.267734  554.590022  0.000000
C  641  1088380.932061  5.667029  A  637  65035.200000  0.150521  5671.200000  54838.906985  0.000000  74.256171
A  653  270218.400000  0.916930  N  -1  -1.000000  -1.000000  51081.600000  34891.254569  0.000000  6126.134080
T  658  225404.606052  0.752389  N  -1  -1.000000  -1.000000  15952.800000  6512.120204  0.000000  42326.017279
A  672  98409.600000  0.334690  N  -1  -1.000000  -1.000000  21012.000000  0.000000  0.000000  0.000000
C  684  309839.824463  1.075293  N  -1  -1.000000  -1.000000  0.000000  54838.906985  0.000000  0.000000
A  696  185191.200000  0.621170  N  -1  -1.000000  -1.000000  35536.800000  68.548634  0.000000  0.000000
T  705  300440.466509  0.968203  N  -1  -1.000000  -1.000000  0.000000  0.000000  0.000000  56620.330132
T  721  190764.102437  0.577658  N  -1  -1.000000  -1.000000  0.000000  0.000000  0.000000  36237.011284
A  735  159446.400000  0.486501  N  -1  -1.000000  -1.000000  35781.600000  0.000000  0.000000  0.000000
A  748  232315.200000  0.719529  N  -1  -1.000000  -1.000000  44268.000000  0.000000  0.000000  0.000000
A  762  211996.800000  0.692707  N  -1  -1.000000  -1.000000  41330.400000  0.000000  0.000000  0.000000
A  774  174379.200000  0.798430  N  -1  -1.000000  -1.000000  34068.000000  0.000000  0.000000  0.000000
T  783  180776.647483  0.865711  N  -1  -1.000000  -1.000000  0.000000  0.000000  0.000000  34194.966591
G  796  243950.286127  1.193752  N  -1  -1.000000  -1.000000  0.000000  0.000000  54661.779088  74.256171
T  809  143685.690236  0.656369  N  -1  -1.000000  -1.000000  0.000000  0.000000  173.309382  27994.576341
G  823  188976.550151  0.934165  N  -1  -1.000000  -1.000000  0.000000  0.000000  35355.113931  74.256171
A  839  233457.600000  1.151892  N  -1  -1.000000  -1.000000  44839.200000  0.000000  34.661876  705.433621
A  851  184089.600000  0.939353  N  -1  -1.000000  -1.000000  38923.200000  0.000000  0.000000  222.768512
A  864  195064.800000  0.998758  N  -1  -1.000000  -1.000000  37780.800000  239.920218  0.000000  0.000000
T  874  179105.883643  0.900621  N  -1  -1.000000  -1.000000  0.000000  0.000000  0.000000  34566.247444
T  887  119960.843709  0.619798  N  -1  -1.000000  -1.000000  0.000000  34.274317  0.000000  25618.378879
C  902  129385.546167  0.701867  N  -1  -1.000000  -1.000000  0.000000  23957.747489  0.000000  0.000000
T  913  266802.421198  1.483510  N  -1  -1.000000  -1.000000  0.000000  205.645901  0.000000  51051.117332
T  927  167484.792934  0.888759  N  -1  -1.000000  -1.000000  0.000000  68.548634  0.000000  37387.981930
A  939  193963.200000  1.072797  N  -1  -1.000000  -1.000000  36964.800000  0.000000  0.000000  0.000000
A  951  240638.400000  1.294944  N  -1  -1.000000  -1.000000  46348.800000  0.000000  0.000000  0.000000
A  964  176745.600000  0.925392  N  -1  -1.000000  -1.000000  34068.000000  34.274317  0.000000  0.000000
T  974  206580.666789  1.114699  N  -1  -1.000000  -1.000000  0.000000  0.000000  0.000000  38427.568319
C  990  134286.773479  0.715917  N  -1  -1.000000  -1.000000  0.000000  25191.622896  0.000000  0.000000
A  999  200858.400000  1.106686  N  -1  -1.000000  -1.000000  38515.200000  0.000000  0.000000  0.000000
G  1011  147694.255355  0.804125  N  -1  -1.000000  -1.000000  0.000000  0.000000  25684.450415  0.000000
C  1026  117492.358215  0.630175  N  -1  -1.000000  -1.000000  0.000000  21901.288477  0.000000  74.256171
T  1041  291826.750712  1.575273  N  -1  -1.000000  -1.000000  0.000000  0.000000  0.000000  50531.324137
T  1054  211444.445967  1.126159  N  -1  -1.000000  -1.000000  0.000000  0.000000  0.000000  35271.681066
G  1065  268421.570868  1.396915  T  1066  79342.718355  0.397511  122.400000  0.000000  49878.440144  13291.854549
T  1078  183004.332603  0.916860  N  -1  -1.000000  -1.000000  0.000000  0.000000  554.590022  28885.650389
G  1092  219479.001386  1.132295  N  -1  -1.000000  -1.000000  0.000000  0.000000  42010.194201  1745.020011
A  1107  204244.800000  1.030973  N  -1  -1.000000  -1.000000  38923.200000  0.000000  173.309382  0.000000
A  1119  164424.000000  0.830948  N  -1  -1.000000  -1.000000  35700.000000  0.000000  138.647506  0.000000
A  1131  156998.400000  0.781518  N  -1  -1.000000  -1.000000  33374.400000  0.000000  0.000000  0.000000
G  1140  195319.673533  0.993978  N  -1  -1.000000  -1.000000  0.000000  0.000000  37885.430909  111.384256
G  1153  378369.042819  1.879950  N  -1  -1.000000  -1.000000  163.200000  0.000000  55459.002245  445.537024
A  1170  196329.600000  0.863544  N  -1  -1.000000  -1.000000  37495.200000  0.000000  173.309382  0.000000
A  1181  172461.600000  0.791822  N  -1  -1.000000  -1.000000  36475.200000  0.000000  0.000000  74.256171
A  1195  223461.600000  1.044676  N  -1  -1.000000  -1.000000  38719.200000  0.000000  0.000000  111.384256
A  1206  187802.400000  0.896820  N  -1  -1.000000  -1.000000  35618.400000  0.000000  0.000000  297.024683
A  1218  167484.000000  0.797965  N  -1  -1.000000  -1.000000  36312.000000  0.000000  0.000000  111.384256
A  1230  171849.600000  0.839562  N  -1  -1.000000  -1.000000  33456.000000  0.000000  0.000000  74.256171
A  1242  164832.000000  0.818228  N  -1  -1.000000  -1.000000  32232.000000  0.000000  0.000000  185.640427
A  1254  146472.000000  0.726941  N  -1  -1.000000  -1.000000  32762.400000  0.000000  0.000000  334.152768
A  1265  171441.600000  0.855334  N  -1  -1.000000  -1.000000  32517.600000  34.274317  69.323753  37.128085
A  1277  128968.800000  0.651192  G  1273  48942.569482  0.247122  24684.000000  1919.361744  4679.353314  148.512341
G  1285  146481.089681  0.846172  C  1288  64264.344123  0.382240  0.000000  5758.085233  27590.853617  148.512341
C  1300  170514.726405  1.014211  N  -1  -1.000000  -1.000000  2611.200000  31909.389002  1247.827551  37.128085
A  1312  91473.600000  0.544710  C  1311  17994.016354  0.107151  19747.200000  4147.192341  0.000000  0.000000
A  1324  87189.600000  0.563488  C  1322  38010.217404  0.245652  17258.400000  6717.766106  0.000000  482.665109
C  1334  152383.612784  1.053314  T  1337  42214.633023  0.294876  0.000000  25431.543114  34.661876  4306.857899
T  1349  156791.904358  1.095216  G  1350  60277.003066  0.425520  0.000000  2502.025131  11369.095460  30370.773802
G  1362  234591.579498  1.656078  C  1363  24437.587925  0.164418  0.000000  4489.935509  45268.410583  3824.192789
C  1375  87330.959373  0.587570  T  1377  44999.239423  0.315304  0.000000  16588.769363  3327.540135  7054.336213
T  1389  189835.900304  1.330159  C  1386  9356.888504  0.065563  1428.000000  1473.795625  0.000000  36014.242772
A  1402  60261.600000  0.416873  G  1400  18786.737011  0.129961  13708.800000  102.822951  2738.288236  3490.040021
G  1412  82564.589593  0.599661  A  1418  23786.400000  0.181169  0.000000  0.000000  16117.772528  594.049365
A  1431  125052.000000  0.952459  G  1425  30814.408123  0.234698  28192.800000  0.000000  831.885034  0.000000
G  1438  120484.682378  0.950588  A  1443  51612.000000  0.398091  163.200000  0.000000  23154.133437  222.768512
A  1456  198614.400000  1.531944  N  -1  -1.000000  -1.000000  39127.200000  102.822951  103.985629  0.000000
A  1467  117014.400000  0.831121  G  1464  34037.962628  0.241762  26397.600000  0.000000  3674.158899  631.177451
G  1476  201940.091926  1.471285  N  -1  -1.000000  -1.000000  122.400000  0.000000  38751.977819  631.177451
G  1489  303638.037294  2.141780  A  1493  30110.400000  0.202527  1346.400000  0.000000  55459.002245  148.512341
A  1505  156916.800000  1.055444  G  1500  25441.817280  0.171125  35455.200000  0.000000  1421.136933  0.000000
A  1517  162628.800000  1.044956  N  -1  -1.000000  -1.000000  36964.800000  0.000000  0.000000  371.280853
A  1529  111343.200000  0.728154  T  1527  36868.188735  0.241108  25377.600000  0.000000  0.000000  6237.518336
T  1539  155381.037116  0.983302  N  -1  -1.000000  -1.000000  204.000000  34.274317  0.000000  29665.340181
T  1552  79305.590270  0.479764  C  1553  24814.605411  0.154390  0.000000  4215.740974  0.000000  17264.559680
C  1565  79207.946276  0.492811  A  1564  24724.800000  0.153831  4977.600000  16965.786848  0.000000  1522.251499
A  1576  115545.600000  0.737844  T  1575  46892.771775  0.299445  26152.800000  1302.424041  0.000000  9319.149418
T  1587  183895.406651  1.240089  C  1590  21318.625090  0.137557  81.600000  2262.104913  0.000000  35420.193407
C  1602  76294.629342  0.492286  T  1602  44256.677716  0.310757  0.000000  14909.327836  0.000000  8390.947285
T  1615  141940.670225  0.996664  G  1616  28284.091145  0.224039  0.000000  1199.601090  5407.252719  27734.679743
G  1628  132304.382232  1.047989  A  1631  19910.400000  0.160847  1713.600000  0.000000  25060.536640  2042.044693
A  1643  155080.800000  1.252827  G  1640  9878.634775  0.079805  30518.400000  0.000000  1282.489427  0.000000
A  1655  164016.000000  1.333139  N  -1  -1.000000  -1.000000  32272.800000  0.000000  34.661876  0.000000
A  1667  108732.000000  0.847501  G  1664  25719.112291  0.200465  24439.200000  0.000000  3050.245123  0.000000
G  1676  119444.826086  0.966130  A  1680  52305.600000  0.409770  2692.800000  411.291802  23223.457190  0.000000
A  1693  183967.200000  1.441227  C  1689  45344.921213  0.355239  41289.600000  4078.643707  103.985629  0.000000
C  1701  201670.080436  1.460085  N  -1  -1.000000  -1.000000  734.400000  36913.439264  0.000000  0.000000
C  1715  198002.728532  1.349394  A  1713  36393.600000  0.248023  5752.800000  38078.766037  0.000000  0.000000
A  1725  157284.000000  1.061687  T  1725  35308.809151  0.225985  30314.400000  2125.007646  34.661876  7982.538346
T  1738  180999.415995  1.158439  N  -1  -1.000000  -1.000000  1672.800000  0.000000  485.266270  40618.125354
T  1751  83538.191998  0.521624  G  1752  54835.088470  0.353151  0.000000  34.274317  9254.721000  18081.377557
G  1765  194106.507859  1.250094  N  -1  -1.000000  -1.000000  0.000000  0.000000  43431.331133  111.384256
G  1777  134730.713580  0.846426  A  1782  32150.400000  0.205766  979.200000  0.000000  26308.364190  0.000000
A  1794  119952.000000  0.767705  T  1791  27029.246122  0.172990  26928.000000  34.274317  381.280640  3972.705131
T  1804  152559.302630  0.969433  N  -1  -1.000000  -1.000000  1183.200000  34.274317  0.000000  34306.350847
T  1817  111607.024509  0.694588  N  -1  -1.000000  -1.000000  0.000000  0.000000  0.000000  25358.482282
T  1830  83278.295400  0.542724  C  1830  21078.704872  0.137370  0.000000  4250.015291  0.000000  19158.092031
C  1842  82292.634794  0.581139  T  1842  43476.987924  0.334349  0.000000  15937.557342  0.000000  9467.661760
T  1855  216456.737487  1.664606  C  1854  9631.083039  0.074065  0.000000  1816.538794  0.000000  42288.889193
T  1868  123970.676925  0.911870  C  1869  23854.924538  0.183148  0.000000  4592.758460  0.000000  28143.088682
C  1881  85994.261015  0.660229  A  1879  42921.600000  0.329534  6936.000000  16862.963898  0.000000  185.640427
A  1891  195799.200000  1.500437  N  -1  -1.000000  -1.000000  38188.800000  754.034971  0.000000  0.000000
A  1903  133742.400000  1.023559  T  1902  30259.389546  0.231581  30273.600000  0.000000  0.000000  7165.720469
T  1915  150368.745596  1.151675  A  1914  35822.400000  0.274364  8445.600000  0.000000  207.971258  34046.454250
A  1926  115341.600000  0.863291  G  1926  22772.852797  0.175331  21909.600000  0.000000  5025.972078  519.793195
G  1939  94488.275076  0.727476  T  1941  11658.218794  0.090957  2203.200000  0.000000  18613.427629  1522.251499
T  1953  95085.026536  0.741847  G  1950  8665.469101  0.067607  0.000000  0.000000  1178.503798  20865.983957
T  1967  101025.520189  0.781001  N  -1  -1.000000  -1.000000  0.000000  0.000000  0.000000  23056.540991
T  1979  101582.441469  0.774096  N  -1  -1.000000  -1.000000  0.000000  0.000000  0.000000  22611.003967
T  1992  123562.267986  1.031923  N  -1  -1.000000  -1.000000  0.000000  34.274317  0.000000  28254.472938
T  2003  115356.961127  0.963726  C  2005  25397.268797  0.207096  0.000000  3598.803271  0.000000  24950.073343
C  2017  128083.122126  1.044423  N  -1  -1.000000  -1.000000  0.000000  24711.782460  0.000000  0.000000
C  2030  162803.005111  1.405126  N  -1  -1.000000  -1.000000  0.000000  36604.970412  0.000000  0.000000
C  2042  132984.349438  1.119682  T  2041  59701.961214  0.502670  0.000000  26494.046937  0.000000  13997.288170
T  2053  277198.285091  2.368583  C  2052  11824.639319  0.101038  0.000000  2741.945349  0.000000  59404.936532
T  2066  174910.410000  1.312974  N  -1  -1.000000  -1.000000  0.000000  102.822951  346.618764  38093.415551
T  2079  117584.646247  0.832404  G  2080  37573.474021  0.261819  0.000000  0.000000  6620.418393  26620.837183
G  2092  147312.974714  1.026506  T  2091  26657.965269  0.185758  0.000000  0.000000  28318.753022  5680.597056
T  2104  73476.480873  0.496001  C  2105  21695.642576  0.149288  0.000000  3838.723489  2599.640730  16744.766485
C  2118  86508.375768  0.595266  T  2117  43068.578985  0.296356  0.000000  16828.689581  0.000000  9987.454954
T  2130  162175.476732  1.145130  C  2130  22415.403230  0.158276  0.000000  5963.731135  0.000000  36496.907882
C  2143  71427.676348  0.488215  A  2141  47042.400000  0.321539  7384.800000  16040.380293  69.323753  1188.098731
A  2153  190576.800000  1.355086  G  2153  18994.708269  0.132445  37128.000000  959.680872  3986.115786  0.000000
G  2165  101940.578502  0.710806  A  2164  10812.000000  0.075389  2325.600000  0.000000  22946.162179  0.000000
G  2177  230328.168701  1.641553  N  -1  -1.000000  -1.000000  0.000000  0.000000  43847.273650  0.000000
G  2189  154453.321254  1.138833  A  2193  32354.400000  0.242213  1264.800000  102.822951  29947.861213  0.000000
A  2205  157732.800000  1.180825  C  2203  57717.949601  0.432090  30518.400000  9836.728940  1178.503798  0.000000
C  2215  246535.161213  1.791768  N  -1  -1.000000  -1.000000  285.600000  46201.779135  0.000000  0.000000
C  2229  204172.105567  1.384072  N  -1  -1.000000  -1.000000  0.000000  45721.938698  0.000000  0.000000
C  2241  163557.040082  1.018507  A  2240  26846.400000  0.167179  6364.800000  32115.034903  0.000000  0.000000
A  2252  181519.200000  1.078610  C  2252  12715.771557  0.074700  34598.400000  2433.476497  0.000000  0.000000
A  2264  159120.000000  0.934767  N  -1  -1.000000  -1.000000  33782.400000  0.000000  0.000000  371.280853
A  2277  120360.000000  0.672427  T  2276  35271.681066  0.197056  26683.200000  0.000000  450.604393  6831.567701
T  2288  129836.914407  0.754989  G  2288  37330.840886  0.217075  81.600000  0.000000  9774.649146  24950.073343
G  2301  213101.216128  1.219383  T  2300  12252.268160  0.070108  0.000000  0.000000  41594.251684  2673.222144
G  2313  169219.280601  0.977927  T  2314  19826.397567  0.113608  0.000000  0.000000  31888.926291  4046.961301
T  2326  81384.763048  0.466347  G  2325  14107.383696  0.080837  2448.000000  0.000000  2980.921371  15556.667754
A  2338  103591.200000  0.620751  N  -1  -1.000000  -1.000000  22603.200000  205.645901  103.985629  1076.714475
A  2350  129744.000000  0.850300  C  2350  48875.175850  0.336737  28111.200000  11139.152981  0.000000  74.256171
C  2362  207668.085888  1.430779  A  2362  45206.400000  0.311460  9465.600000  39209.818494  0.000000  0.000000
A  2374  176378.400000  1.179359  C  2374  16897.238215  0.113373  34272.000000  3256.060102  0.000000  0.000000
A  2386  161445.600000  1.083234  N  -1  -1.000000  -1.000000  31334.400000  0.000000  0.000000  259.896597
A  2399  127336.800000  0.853047  T  2399  37685.006612  0.251282  27254.400000  0.000000  0.000000  7462.745152
T  2411  146433.168551  0.976412  A  2411  27866.400000  0.185812  5956.800000  137.097267  0.000000  28031.704426
A  2422  86618.400000  0.571247  C  2422  45653.390065  0.328484  18441.600000  10487.940961  0.000000  2376.197461
C  2434  203212.424695  1.462150  T  2436  59590.576958  0.418528  0.000000  38764.252375  0.000000  8539.459626
T  2448  226147.167759  1.588321  A  2447  26030.400000  0.182822  5304.000000  3153.237152  0.000000  43959.653033
A  2459  148593.600000  0.947316  C  2459  45859.035966  0.284207  29172.000000  9254.065554  0.000000  3193.015339
C  2471  175930.068470  1.090311  A  2471  42391.200000  0.262715  8568.000000  33486.007578  103.985629  111.384256
A  2484  121910.400000  0.734505  G  2484  21455.701494  0.136313  27540.000000  1987.910378  4921.986449  0.000000
G  2496  89982.231143  0.571677  T  2497  17004.663082  0.114309  40.800000  0.000000  17538.909460  3452.911936
T  2509  70469.105961  0.473707  C  2511  15869.008709  0.113623  0.000000  2125.007646  1421.136933  13328.982634
C  2523  76123.257758  0.545048  A  2521  18360.000000  0.131459  3712.800000  16623.043680  0.000000  668.305536
A  2533  136149.600000  1.011949  N  -1  -1.000000  -1.000000  29090.400000  205.645901  207.971258  0.000000
A  2546  116361.600000  0.871534  G  2546  30363.803729  0.222465  26438.400000  0.000000  6308.461505  0.000000
G  2558  142772.268906  1.046043  N  -1  -1.000000  -1.000000  40.800000  0.000000  32062.235673  111.384256
G  2570  245856.689329  1.884769  C  2571  16383.123462  0.123726  0.000000  3050.414201  47729.403807  111.384256
C  2583  79859.158296  0.603098  G  2581  21871.644011  0.165175  3182.400000  17411.352968  4228.748921  0.000000
A  2596  96288.000000  0.766982  C  2594  44248.143073  0.352458  21828.000000  9048.419652  277.295011  0.000000
C  2606  174113.529676  1.480844  A  2607  41493.600000  0.337902  7303.200000  33143.264409  0.000000  408.408939
A  2619  155284.800000  1.264559  T  2619  53056.033940  0.410244  30355.200000  2090.733329  0.000000  10767.144746
T  2631  203981.700816  1.577246  A  2631  33333.600000  0.257745  6772.800000  274.194535  0.000000  39392.898538
A  2643  99388.800000  0.696590  C  2643  50177.599891  0.346039  21216.000000  11481.896150  0.000000  2895.990656
C  2655  220555.229029  1.521012  A  2655  35251.200000  0.243102  7344.000000  42705.798814  0.000000  0.000000
A  2667  161731.200000  1.053993  C  2666  16314.574828  0.106321  31783.200000  3530.254637  0.000000  0.000000
A  2679  116688.000000  0.738610  C  2679  26151.303768  0.168311  26683.200000  6032.279768  0.000000  0.000000
C  2691  119206.074058  0.767217  T  2693  36088.498943  0.252880  40.800000  22483.951864  0.000000  4529.626411
T  2705  146210.400039  1.024531  G  2706  44263.216167  0.296383  0.000000  1508.069942  7278.994045  30964.823167
G  2719  143950.772703  0.963882  C  2718  20084.749683  0.134486  0.000000  4661.307094  32131.559426  2227.685120
C  2730  99121.324375  0.643181  A  2731  18564.000000  0.126620  3468.000000  19125.068811  2079.712584  445.537024
A  2743  93391.200000  0.636996  T  2742  48117.998591  0.328200  21134.400000  685.486337  0.000000  11101.297514
T  2754  224810.556687  1.600959  A  2754  34476.000000  0.245516  7099.200000  0.000000  0.000000  43402.731753
A  2766  107752.800000  0.756132  T  2766  61929.646334  0.432042  23745.600000  0.000000  0.000000  14294.312853
T  2778  197335.773541  1.376680  A  2778  27784.800000  0.193836  6650.400000  0.000000  0.000000  37722.134698
A  2790  95553.600000  0.677590  T  2790  54838.182036  0.408016  21542.400000  0.000000  0.000000  12623.549013
T  2802  190504.205840  1.417420  G  2803  32408.854437  0.228579  244.800000  0.000000  5545.900225  37165.213418
G  2816  168837.999961  1.190814  T  2814  12883.445610  0.090867  0.000000  0.000000  32512.840066  2561.837888
G  2829  170779.065040  1.163766  T  2829  13403.238805  0.089832  0.000000  0.000000  33240.739471  3155.887253
T  2841  52090.703721  0.349125  G  2842  42876.741111  0.306223  0.000000  0.000000  8006.893449  11249.809856
G  2855  136255.836142  0.973133  A  2855  48470.400000  0.346173  10036.800000  0.000000  25823.097921  222.768512
A  2867  210650.400000  1.465586  G  2867  12651.584887  0.081383  41044.800000  0.000000  2980.921371  0.000000
A  2879  145248.000000  0.934329  G  2879  19306.665157  0.130892  27825.600000  0.000000  5060.633955  0.000000
G  2892  124678.769423  0.845275  N  -1  -1.000000  -1.000000  1428.000000  0.000000  27902.810505  0.000000
G  2904  237919.119633  1.594702  T  2904  18861.067349  0.123072  81.600000  0.000000  45615.029347  4232.601728
T  2917  90406.887784  0.589924  G  2916  18960.046393  0.123718  0.000000  0.000000  3916.792034  20346.190762
T  2929  97424.095912  0.637855  C  2929  21455.722358  0.140475  0.000000  4421.386876  0.000000  18823.939263
C  2941  112145.564784  0.781889  N  -1  -1.000000  -1.000000  0.000000  21729.916893  0.000000  1410.867243
C  2953  136651.701342  0.991956  T  2954  35902.858516  0.267239  0.000000  26185.578085  34.661876  7165.720469
T  2966  160950.249916  1.198018  G  2967  37226.855257  0.256325  0.000000  1885.087428  6135.152123  31001.951252
G  2979  137191.706805  0.944631  A  2980  31538.400000  0.217017  5752.800000  205.645901  25615.126662  2264.813205
A  2992  132273.600000  0.910181  C  2990  33383.184627  0.229711  25704.000000  6032.279768  1941.065079  0.000000
C  3002  144774.714440  1.052991  A  3002  25336.800000  0.184282  6772.800000  27727.922344  0.000000  0.000000
A  3013  129213.600000  0.940134  C  3013  10453.666644  0.075809  24194.400000  2296.379230  0.000000  0.000000
A  3025  104040.000000  0.754486  G  3025  25927.083550  0.208237  20318.400000  0.000000  5857.857112  0.000000
G  3037  115666.681558  0.928996  A  3039  64504.800000  0.507779  8404.800000  0.000000  21906.305887  371.280853
A  3052  273482.400000  2.152842  N  -1  -1.000000  -1.000000  48429.600000  102.822951  866.546910  519.793195
A  3063  148716.000000  1.028187  C  3061  45996.133233  0.318006  29212.800000  9836.728940  0.000000  1373.739157
C  3074  226656.057431  1.528402  A  3073  40759.200000  0.274850  9261.600000  39552.561663  0.000000  1707.891925
A  3085  168912.000000  1.073845  C  3085  15114.973738  0.095608  32313.600000  2947.591250  0.000000  1076.714475
A  3097  162343.200000  1.026886  T  3095  5123.675776  0.032409  31620.000000  0.000000  0.000000  1150.970645
A  3110  132885.600000  0.827392  G  3109  21629.010876  0.134670  25744.800000  0.000000  4852.662696  594.049365
G  3121  131264.525940  0.816987  N  -1  -1.000000  -1.000000  1591.200000  0.000000  24575.270370  445.537024
G  3134  190709.643971  1.197038  C  3134  21695.642576  0.136178  163.200000  4969.775945  36845.574617  74.256171
C  3146  103919.728736  0.628037  A  3146  20685.600000  0.125013  4324.800000  20290.395584  3882.130157  0.000000
A  3158  88576.800000  0.535351  G  3158  17608.233213  0.108194  17462.400000  1405.246991  3812.806404  0.000000
G  3170  71854.069784  0.441509  C  3169  10864.958446  0.066760  816.000000  2673.396716  13448.808045  37.128085
C  3181  52096.961635  0.365378  T  3185  39355.770452  0.296082  0.000000  11002.055714  866.546910  2450.453632
T  3197  176135.636816  1.325107  N  -1  -1.000000  -1.000000  0.000000  685.486337  0.000000  34417.735103
T  3209  111198.615570  0.869624  C  3209  13709.726746  0.107216  0.000000  2844.768300  0.000000  21831.314175
C  3220  58677.630474  0.480576  T  3221  35308.809151  0.316013  0.000000  11070.604348  173.309382  7722.641749
T  3233  150294.489425  1.345135  G  3234  40138.452875  0.353727  0.000000  685.486337  6863.051528  28365.857194
G  3246  179063.253500  1.578028  T  3245  13180.470293  0.116155  0.000000  0.000000  34419.243269  3007.374912
G  3258  128803.532715  1.089223  T  3258  19417.988629  0.173279  0.000000  0.000000  25095.198516  4418.242155
T  3270  97572.608253  0.870701  G  3269  12062.332988  0.107640  0.000000  0.000000  2530.316977  18192.761813
T  3283  109564.979816  0.983286  N  -1  -1.000000  -1.000000  367.200000  0.000000  138.647506  20903.112042
A  3292  104448.000000  0.920034  N  -1  -1.000000  -1.000000  22888.800000  0.000000  0.000000  631.177451
A  3304  108242.400000  0.926847  C  3304  29304.540920  0.239416  24235.200000  6683.491789  0.000000  111.384256
C  3316  149641.667434  1.222561  T  3318  38873.105343  0.324617  0.000000  26082.755135  0.000000  6014.749824
T  3330  167484.792934  1.398612  C  3327  10864.958446  0.090730  0.000000  1576.618576  0.000000  31967.281471
A  3339  104856.000000  0.836310  T  3342  10173.095381  0.078256  23296.800000  34.274317  0.000000  556.921280
A  3352  132681.600000  1.020650  N  -1  -1.000000  -1.000000  30477.600000  0.000000  0.000000  0.000000
A  3364  103958.400000  0.810681  N  -1  -1.000000  -1.000000  28029.600000  0.000000  0.000000  0.000000
A  3376  120808.800000  1.000691  N  -1  -1.000000  -1.000000  27784.800000  0.000000  0.000000  0.000000
A  3387  120156.000000  1.001918  N  -1  -1.000000  -1.000000  25867.200000  0.000000  0.000000  0.000000
A  3399  70135.200000  0.574012  T  3399  29850.980607  0.252458  18768.000000  0.000000  0.000000  6163.262165
T  3411  120443.508818  1.018625  N  -1  -1.000000  -1.000000  367.200000  137.097267  0.000000  23539.206101
A  3420  83803.200000  0.699288  N  -1  -1.000000  -1.000000  17992.800000  0.000000  0.000000  408.408939
A  3432  120645.600000  1.027673  N  -1  -1.000000  -1.000000  26928.000000  0.000000  0.000000  0.000000
A  3445  121461.600000  1.060825  N  -1  -1.000000  -1.000000  27784.800000  0.000000  0.000000  0.000000
A  3457  78295.200000  0.712455  T  3457  23316.437589  0.217425  18237.600000  0.000000  0.000000  5383.572373
T  3469  94379.592915  0.880087  N  -1  -1.000000  -1.000000  408.000000  0.000000  0.000000  21051.624383
A  3478  79233.600000  0.766218  N  -1  -1.000000  -1.000000  17625.600000  0.000000  0.000000  371.280853
A  3490  89311.200000  0.884828  N  -1  -1.000000  -1.000000  23704.800000  0.000000  0.000000  0.000000
A  3503  110404.800000  1.129040  N  -1  -1.000000  -1.000000  25459.200000  0.000000  0.000000  0.000000
A  3515  73725.600000  0.761539  T  3514  24801.561002  0.256184  17217.600000  0.000000  0.000000  5680.597056
T  3527  106520.476818  1.096224  N  -1  -1.000000  -1.000000  326.400000  0.000000  0.000000  20754.599701
A  3536  80743.200000  0.843024  N  -1  -1.000000  -1.000000  17829.600000  0.000000  69.323753  594.049365
A  3548  110568.000000  1.158119  N  -1  -1.000000  -1.000000  24480.000000  0.000000  0.000000  0.000000
A  3561  97226.400000  1.029239  N  -1  -1.000000  -1.000000  26234.400000  0.000000  0.000000  0.000000
A  3573  80049.600000  0.869719  T  3573  25061.457599  0.271768  18686.400000  274.194535  0.000000  5123.675776
T  3585  98129.529533  1.064124  C  3585  17959.742037  0.194757  0.000000  4078.643707  0.000000  19195.220117
C  3597  101486.252239  1.096068  N  -1  -1.000000  -1.000000  0.000000  19502.086296  0.000000  1076.714475
C  3609  136171.860906  1.436162  N  -1  -1.000000  -1.000000  448.800000  26082.755135  0.000000  0.000000
A  3619  114444.000000  1.150161  C  3620  9151.242603  0.091598  26193.600000  1919.361744  381.280640  0.000000
A  3630  83068.800000  0.831465  G  3630  21282.392112  0.211049  16360.800000  205.645901  4575.367685  0.000000
G  3642  123153.646861  1.221268  N  -1  -1.000000  -1.000000  0.000000  0.000000  23015.485932  0.000000
G  3654  178681.972860  1.743169  N  -1  -1.000000  -1.000000  775.200000  0.000000  33795.329493  0.000000
A  3668  116402.400000  1.036549  G  3666  16152.434404  0.143835  26560.800000  0.000000  2668.964483  0.000000
A  3679  127785.600000  1.132034  N  -1  -1.000000  -1.000000  29049.600000  0.000000  623.913775  0.000000
A  3691  116239.200000  1.002603  N  -1  -1.000000  -1.000000  26642.400000  0.000000  0.000000  111.384256
A  3702  89515.200000  0.748728  T  3702  24021.871210  0.202383  19828.800000  0.000000  0.000000  5346.444288
T  3714  113426.300690  0.955612  A  3713  11668.800000  0.098309  2529.600000  102.822951  0.000000  21422.905237
A  3724  70951.200000  0.591808  C  3723  35850.935441  0.299034  16116.000000  8191.561731  0.000000  816.817877
C  3735  166881.648818  1.472050  A  3735  21705.600000  0.191463  4569.600000  31566.645833  0.000000  631.177451
A  3747  92820.000000  0.782561  T  3747  33897.941908  0.283461  21012.000000  2022.184695  173.309382  7499.873237
T  3759  157200.313297  1.314541  G  3760  25025.874763  0.203478  0.000000  685.486337  4402.058303  29850.980607
G  3772  111680.565772  0.908043  C  3771  22895.243666  0.186155  0.000000  6169.377036  21109.082730  2636.094059
C  3783  127089.166937  1.092862  N  -1  -1.000000  -1.000000  1183.200000  24231.942024  1525.122562  891.074048
A  3795  77275.200000  0.658452  T  3796  37536.494271  0.334228  15218.400000  1405.246991  415.942517  7908.282176
T  3808  211370.189797  1.882060  N  -1  -1.000000  -1.000000  0.000000  0.000000  0.000000  36868.188735
T  3820  116470.803687  0.956082  A  3818  18400.800000  0.151048  3304.800000  0.000000  0.000000  22128.338858
A  3830  133824.000000  1.074749  T  3831  11138.425600  0.088012  25948.800000  0.000000  0.000000  2190.557035
A  3842  110037.600000  0.869475  T  3843  29925.236778  0.229374  21624.000000  0.000000  381.280640  6089.005994
T  3855  126086.977789  0.966443  G  3855  34072.624505  0.261163  0.000000  0.000000  7348.317798  24467.408234
G  3867  150675.176726  1.192187  C  3866  21147.253506  0.167323  0.000000  4866.952995  25337.831651  2190.557035
C  3878  112385.485002  0.850304  A  3878  12852.000000  0.097238  2774.400000  21695.642576  2045.050708  0.000000
A  3889  82171.200000  0.643523  C  3888  37050.536532  0.290161  17829.600000  8534.304899  554.590022  0.000000
C  3900  144157.776736  1.155679  A  3900  29131.200000  0.233538  6772.800000  27488.002126  0.000000  0.000000
A  3912  127704.000000  1.009953  C  3911  37427.554017  0.295997  24928.800000  10042.374842  0.000000  0.000000
C  3923  158690.087087  1.206876  A  3923  35536.800000  0.270266  7466.400000  30949.708129  0.000000  0.000000
A  3934  147859.200000  1.171437  N  -1  -1.000000  -1.000000  27907.200000  1199.601090  0.000000  0.000000
A  3946  144717.600000  1.118727  N  -1  -1.000000  -1.000000  27825.600000  0.000000  0.000000  0.000000
A  3958  116116.800000  0.890135  C  3958  28996.072068  0.221249  21705.600000  6752.040422  0.000000  0.000000
C  3970  188474.468443  1.438117  N  -1  -1.000000  -1.000000  489.600000  32766.246923  0.000000  37.128085
C  3983  117012.517779  0.852270  T  3984  32672.715092  0.243955  0.000000  22998.066617  0.000000  6794.439616
T  3995  157014.672870  1.172373  C  3994  17342.804334  0.129493  0.000000  4729.855727  0.000000  29479.699754
C  4007  81709.971407  0.590425  T  4007  10173.095381  0.073534  0.000000  15971.831659  0.000000  2413.325547
C  4019  125375.451094  0.906247  A  4018  22195.200000  0.160433  5100.000000  24471.862242  0.000000  74.256171
A  4030  126357.600000  0.925917  G  4029  10953.152943  0.080262  24357.600000  925.406555  2322.345719  0.000000
G  4040  50952.958313  0.373739  A  4042  42554.400000  0.338919  5671.200000  0.000000  9636.001640  0.000000
A  4054  187149.600000  1.490530  G  4052  25511.141033  0.203180  31130.400000  0.000000  4852.662696  0.000000
G  4064  92477.886244  0.714180  C  4064  12921.417458  0.099788  1183.200000  3050.414201  17920.190101  779.689792
C  4075  86919.667571  0.699475  T  4078  33043.995946  0.272315  0.000000  16246.026194  1317.151303  4046.961301
T  4089  150071.720913  1.236741  C  4088  19193.617445  0.158174  0.000000  4215.740974  138.647506  27994.576341
C  4100  93397.513458  0.794844  T  4101  8353.819200  0.072552  0.000000  18233.936572  34.661876  1670.763840
C  4111  134012.578944  1.163883  A  4111  25010.400000  0.217212  5752.800000  25191.622896  0.000000  74.256171
A  4122  154672.800000  1.370696  N  -1  -1.000000  -1.000000  28682.400000  1096.778140  0.000000  0.000000
A  4133  114484.800000  0.952938  T  4133  32784.099348  0.275381  24235.200000  0.000000  0.000000  6274.646421
T  4145  123450.883730  1.036969  C  4146  15869.008709  0.133623  1183.200000  2879.042617  0.000000  23576.334186
C  4158  100012.456613  0.842146  N  -1  -1.000000  -1.000000  40.800000  19330.714712  0.000000  1336.611072
C  4170  114407.669697  0.925142  A  4168  25744.800000  0.208182  5018.400000  22038.385744  0.000000  0.000000
A  4180  129784.800000  1.115078  N  -1  -1.000000  -1.000000  28804.800000  719.760654  0.000000  0.000000
A  4191  158834.400000  1.322281  N  -1  -1.000000  -1.000000  30436.800000  0.000000  0.000000  0.000000
A  4203  164546.400000  1.292456  N  -1  -1.000000  -1.000000  31456.800000  0.000000  0.000000  0.000000
A  4214  122808.000000  0.953771  G  4213  14731.297471  0.114408  23133.600000  0.000000  3292.878258  0.000000
G  4225  67971.939627  0.516106  C  4225  22038.385744  0.167336  1795.200000  4832.678678  13032.865528  0.000000
C  4237  108546.761513  0.867698  A  4236  18849.600000  0.150679  4324.800000  20598.864436  970.532539  148.512341
A  4248  87148.800000  0.723318  T  4247  34046.454250  0.282579  16768.800000  925.406555  34.661876  7759.769834
T  4259  161655.683537  1.372858  A  4259  21828.000000  0.185374  5956.800000  0.000000  0.000000  30370.773802
A  4270  108242.400000  0.890359  T  4270  44330.933887  0.362196  20318.400000  0.000000  0.000000  9727.558357
T  4282  160950.249916  1.315010  N  -1  -1.000000  -1.000000  489.600000  0.000000  0.000000  30185.133375
T  4295  109230.827048  0.859754  N  -1  -1.000000  -1.000000  0.000000  0.000000  34.661876  20865.983957
T  4307  80642.201342  0.645171  G  4308  22114.277145  0.188730  0.000000  0.000000  3639.497022  15296.771157
G  4320  88283.799199  0.753440  C  4319  13881.098330  0.118465  0.000000  3050.414201  16568.376921  1893.532352
C  4331  80338.998733  0.733368  T  4332  32301.434239  0.306753  0.000000  13949.646964  1282.489427  5829.109397
T  4344  147175.730257  1.397665  G  4345  27625.515494  0.243995  0.000000  959.680872  5545.900225  27660.423573
G  4357  113136.364581  0.999248  T  4356  22759.516309  0.201017  0.000000  0.000000  21490.363370  5012.291520
T  4368  55729.256084  0.490227  C  4369  13264.160627  0.119996  0.000000  2776.219666  1525.122562  10730.016661
C  4381  72078.888368  0.652070  A  4378  13137.600000  0.118851  1999.200000  12544.399973  242.633135  334.152768
A  4390  105468.000000  1.038266  N  -1  -1.000000  -1.000000  20196.000000  377.017486  0.000000  0.000000
A  4402  84578.400000  0.834902  T  4402  23947.615039  0.255669  18890.400000  0.000000  173.309382  5309.316203
T  4414  110753.078546  1.182423  G  4414  26135.054808  0.279023  0.000000  0.000000  5857.857112  21311.520981
G  4426  134106.799805  1.429429  T  4426  19195.220117  0.193568  0.000000  0.000000  22946.162179  5272.188117
T  4438  70654.746387  0.712497  G  4438  7868.245944  0.079345  1224.000000  0.000000  1871.741326  13551.751146
A  4449  89066.400000  0.914420  N  -1  -1.000000  -1.000000  17258.400000  34.274317  277.295011  519.793195
A  4460  99552.000000  1.012997  C  4460  28447.682998  0.304213  18890.400000  6272.199986  0.000000  0.000000
C  4472  167395.763571  1.790092  N  -1  -1.000000  -1.000000  81.600000  27727.922344  0.000000  0.000000
C  4485  150669.896940  1.522867  A  4483  16646.400000  0.168250  2692.800000  24985.976995  0.000000  0.000000
A  4495  125378.400000  1.156282  N  -1  -1.000000  -1.000000  23990.400000  1885.087428  0.000000  0.000000
A  4507  105264.000000  0.925297  C  4507  29338.815237  0.257942  20236.800000  6477.845888  0.000000  0.000000
C  4519  132573.057635  1.165560  N  -1  -1.000000  -1.000000  122.400000  24985.976995  0.000000  0.000000
C  4532  132812.977853  1.120393  A  4530  14157.600000  0.119432  2284.800000  25088.799945  0.000000  0.000000
A  4542  99103.200000  0.820748  G  4542  13448.808045  0.114705  17421.600000  1713.715843  3050.245123  0.000000
G  4554  95944.073885  0.818307  N  -1  -1.000000  -1.000000  0.000000  68.548634  16325.743786  0.000000
G  4566  120935.286771  1.009679  A  4568  21012.000000  0.170881  3468.000000  0.000000  22946.162179  0.000000
A  4580  168422.400000  1.369701  G  4577  8908.102236  0.072445  28886.400000  0.000000  1455.798809  0.000000
A  4591  144636.000000  1.113871  N  -1  -1.000000  -1.000000  27417.600000  0.000000  69.323753  0.000000
A  4603  144513.600000  1.132783  N  -1  -1.000000  -1.000000  28029.600000  34.274317  0.000000  0.000000
A  4614  96165.600000  0.757458  C  4613  30229.947475  0.238109  18360.000000  6477.845888  0.000000  74.256171
C  4625  150978.365792  1.217204  A  4624  21134.400000  0.170388  5426.400000  25534.366065  0.000000  74.256171
A  4635  121135.200000  0.941891  N  -1  -1.000000  -1.000000  22195.200000  2159.281963  0.000000  0.000000
A  4647  88005.600000  0.690431  C  4646  34651.334351  0.271850  17095.200000  6752.040422  0.000000  111.384256
C  4659  139736.389860  1.136217  N  -1  -1.000000  -1.000000  0.000000  25842.834917  0.000000  0.000000
C  4672  138982.354889  1.093942  A  4670  13464.000000  0.105976  2203.200000  23169.438201  0.000000  0.000000
A  4682  92371.200000  0.703239  G  4683  12408.951752  0.096572  17707.200000  1370.972675  2599.640730  37.128085
G  4694  66828.097706  0.520085  T  4695  17598.712448  0.148719  0.000000  274.194535  11161.124202  3081.631083
T  4707  71879.973203  0.607427  N  -1  -1.000000  -1.000000  0.000000  0.000000  1213.165674  13217.598378
T  4720  74441.811091  0.670287  G  4719  25511.141033  0.229706  0.000000  0.000000  4956.648326  14145.800512
G  4732  113205.688333  1.087967  N  -1  -1.000000  -1.000000  0.000000  0.000000  21351.715864  1410.867243
G  4744  86931.986020  0.822002  C  4743  14086.744232  0.133200  0.000000  2707.671032  16707.024426  111.384256
C  4755  64572.812974  0.649941  A  4755  11138.400000  0.112111  2611.200000  10487.940961  1490.460685  0.000000
A  4767  106936.800000  1.141322  N  -1  -1.000000  -1.000000  18156.000000  342.743169  450.604393  0.000000
A  4779  85884.000000  0.898474  G  4778  23396.766572  0.244765  16646.400000  0.000000  4540.705809  185.640427
G  4791  104366.909851  1.157017  T  4792  13626.007317  0.157087  816.000000  0.000000  17573.571337  2710.350229
T  4804  62115.286761  0.716093  G  4804  29843.875583  0.344053  0.000000  0.000000  6585.756517  11546.834538
G  4816  114938.782154  1.372955  T  4815  21088.752469  0.251907  0.000000  0.000000  19375.988909  4603.882581
T  4828  78117.491539  0.882410  G  4828  8838.778483  0.099842  0.000000  0.000000  1802.417573  14591.337536
T  4840  73068.071934  0.819598  G  4840  21386.377741  0.239889  0.000000  0.000000  3916.792034  12066.627733
G  4853  78925.092571  0.886661  C  4852  10316.569376  0.115898  0.000000  2262.104913  14765.959348  1299.482987
C  4864  76294.629342  0.891441  N  -1  -1.000000  -1.000000  0.000000  14086.744232  831.885034  0.000000
C  4877  102754.401963  1.215712  A  4875  16768.800000  0.198395  3386.400000  18919.422910  0.000000  0.000000
A  4887  92656.800000  1.048864  C  4886  17891.193404  0.202526  15544.800000  6066.554085  0.000000  0.000000
C  4898  119034.702474  1.369598  A  4897  28886.400000  0.332363  6283.200000  19947.652416  0.000000  0.000000
A  4909  117055.200000  1.297338  C  4909  23923.473172  0.261470  19176.000000  6203.651353  0.000000  185.640427
C  4921  110945.963693  1.212577  T  4922  40209.716415  0.417203  1591.200000  18645.228375  0.000000  6237.518336
T  4935  191023.999035  1.982006  C  4933  7403.252443  0.076814  0.000000  1405.246991  0.000000  32078.665727
T  4947  97015.686973  0.932954  C  4947  9871.003257  0.094925  0.000000  2193.556279  0.000000  18081.377557
C  4959  64744.184559  0.611501  T  4959  7091.464298  0.067509  0.000000  11653.267734  0.000000  1967.788523
C  4972  136617.427026  1.300560  N  -1  -1.000000  -1.000000  0.000000  22860.969349  0.000000  185.640427
C  4984  82361.183428  0.743236  G  4984  11438.419213  0.102659  0.000000  15766.185758  2530.316977  0.000000
G  4996  55355.016616  0.496810  C  4995  16246.026194  0.145808  0.000000  3530.254637  10259.915415  0.000000
C  5006  54256.243598  0.508584  G  5007  14592.649966  0.141895  122.400000  8842.773751  2772.950112  0.000000
G  5019  51091.605819  0.496802  A  5020  23500.800000  0.244681  4651.200000  137.097267  9289.382876  0.000000
A  5032  128846.400000  1.341498  G  5030  22530.219662  0.234576  21338.400000  0.000000  5407.252719  0.000000
G  5042  128595.561457  1.322649  N  -1  -1.000000  -1.000000  1550.400000  0.000000  23639.399707  222.768512
G  5054  129219.475232  1.305369  C  5054  9356.888504  0.094523  897.600000  2467.750814  23986.018471  0.000000
C  5067  90758.391060  0.977892  G  5066  8700.130977  0.093741  0.000000  15252.071005  2253.021966  222.768512
C  5080  122667.780061  1.330676  T  5079  29553.955925  0.320595  0.000000  20633.138753  173.309382  5717.725141
T  5092  141717.901713  1.446442  C  5091  6752.040422  0.068915  0.000000  1816.538794  0.000000  23724.846527
T  5104  101805.209981  1.033692  N  -1  -1.000000  -1.000000  0.000000  171.371584  0.000000  18935.323519
T  5116  92448.932477  0.920519  A  5115  17380.800000  0.173061  3794.400000  0.000000  0.000000  15371.027328
A  5127  107059.200000  1.028024  N  -1  -1.000000  -1.000000  19706.400000  0.000000  0.000000  1225.226816
A  5138  103101.600000  0.942247  T  5137  23873.358869  0.218179  17176.800000  0.000000  103.985629  4603.882581
T  5149  104292.791698  0.909884  G  5149  28700.033662  0.250388  816.000000  0.000000  5095.295831  17004.663082
G  5162  122148.452446  1.088990  T  5162  17895.737130  0.160468  448.800000  0.000000  19826.593303  3972.705131
T  5174  72362.638313  0.648864  G  5175  6724.404022  0.063536  0.000000  0.000000  1421.136933  11732.474965
T  5187  67944.396158  0.641976  N  -1  -1.000000  -1.000000  0.000000  0.000000  311.956888  12697.805184
T  5199  57808.428862  0.558239  A  5197  16156.800000  0.156021  3468.000000  0.000000  0.000000  10618.632405
A  5209  100531.200000  1.035668  T  5209  22908.028650  0.246454  16891.200000  0.000000  0.000000  5940.493653
T  5221  117658.902418  1.265826  N  -1  -1.000000  -1.000000  816.000000  171.371584  0.000000  21794.186090
T  5234  73624.993214  0.778807  G  5235  20797.125842  0.224462  0.000000  0.000000  4124.763292  12252.268160
G  5247  121247.243659  1.308613  N  -1  -1.000000  -1.000000  367.200000  0.000000  19479.974539  594.049365
G  5260  53101.994650  0.564482  A  5260  17054.400000  0.181291  3672.000000  0.000000  10017.282281  0.000000
A  5272  98001.600000  1.100250  N  -1  -1.000000  -1.000000  17748.000000  0.000000  1143.841921  0.000000
A  5284  76173.600000  0.861274  G  5282  12339.628000  0.139521  14280.000000  0.000000  2391.669472  0.000000
G  5295  51680.857717  0.616382  A  5296  35128.800000  0.429566  6936.000000  0.000000  8318.850337  0.000000
A  5309  154836.000000  1.893386  N  -1  -1.000000  -1.000000  25336.800000  0.000000  415.942517  0.000000
A  5320  76336.800000  0.843813  T  5319  11843.859221  0.130920  14198.400000  0.000000  0.000000  2561.837888
T  5331  68092.908499  0.737580  C  5331  9356.888504  0.101353  979.200000  1679.441526  0.000000  11212.681770
C  5344  40238.048000  0.451730  T  5343  17264.559680  0.193819  0.000000  6683.491789  0.000000  3749.936619
T  5356  77115.033235  0.948135  G  5356  12859.556146  0.158109  0.000000  548.389070  2287.683843  12846.317525
G  5369  62807.320043  0.768921  T  5367  7202.848554  0.088181  0.000000  0.000000  10294.577292  1707.891925
T  5380  31781.641044  0.419070  G  5380  14627.311842  0.192874  0.000000  0.000000  3154.230753  5346.444288
G  5392  56048.254144  0.760426  A  5392  15014.400000  0.203705  2692.800000  0.000000  8942.764112  74.256171
A  5405  73154.400000  1.052414  T  5404  11955.243477  0.171990  12076.800000  0.000000  589.251899  2598.965973
T  5416  62857.848468  0.908231  A  5415  6854.400000  0.099039  2325.600000  0.000000  0.000000  11658.218794
A  5427  42676.800000  0.606835  T  5427  15742.308181  0.266318  7180.800000  0.000000  0.000000  4158.345557
T  5439  81793.171987  1.383724  G  5439  11750.376101  0.198785  0.000000  34.274317  2045.050708  13440.366890
G  5452  56013.592268  0.938935  C  5450  12647.222923  0.212000  0.000000  2570.573765  9289.382876  631.177451
C  5464  81401.502555  1.392702  N  -1  -1.000000  -1.000000  0.000000  13298.434944  485.266270  0.000000
C  5477  77117.212947  1.232594  A  5475  9832.800000  0.157161  1917.600000  12715.771557  0.000000  0.000000
A  5487  65810.400000  1.051870  T  5486  19974.909909  0.319265  10852.800000  479.840436  0.000000  3787.064704
T  5499  101953.722323  1.621776  A  5498  13668.000000  0.217416  3590.400000  68.548634  0.000000  16744.766485
A  5511  66626.400000  0.953403  T  5510  21905.570346  0.313462  12362.400000  0.000000  0.000000  4678.138752
T  5523  93117.238013  1.312610  N  -1  -1.000000  -1.000000  285.600000  0.000000  0.000000  15296.771157
T  5536  50642.708393  0.694337  G  5536  10849.167314  0.148747  0.000000  0.000000  2322.345719  8613.715797
G  5549  61351.521234  0.855488  A  5548  12770.400000  0.178071  2774.400000  0.000000  10017.282281  259.896597
A  5560  76173.600000  1.035210  N  -1  -1.000000  -1.000000  13627.200000  0.000000  623.913775  0.000000
A  5572  80947.200000  1.108550  C  5571  18062.564988  0.247362  12974.400000  3358.883053  0.000000  0.000000
C  5584  84760.385608  1.122444  A  5583  15096.000000  0.199909  3753.600000  13812.549697  0.000000  0.000000
A  5594  73848.000000  0.973605  C  5594  13058.514726  0.172907  11628.000000  4387.112559  0.000000  0.000000
C  5606  87091.039155  1.153171  A  5606  13953.600000  0.184759  3631.200000  14121.018549  0.000000  0.000000
A  5618  79804.800000  1.027735  T  5617  16262.101376  0.209425  11954.400000  582.663387  0.000000  3081.631083
T  5630  96013.228669  1.272772  N  -1  -1.000000  -1.000000  408.000000  102.822951  0.000000  15668.052010
T  5643  63006.360809  0.803909  A  5640  10526.400000  0.134308  2284.800000  0.000000  0.000000  10395.863893
A  5653  71481.600000  0.948486  N  -1  -1.000000  -1.000000  12892.800000  0.000000  0.000000  297.024683
A  5666  74990.400000  0.968271  C  5665  12715.771557  0.164185  12280.800000  2844.768300  0.000000  37.128085
C  5678  86405.552818  1.096355  T  5679  17561.584362  0.219974  285.600000  12750.045874  0.000000  3452.911936
T  5692  102659.155944  1.285894  N  -1  -1.000000  -1.000000  0.000000  685.486337  0.000000  16744.766485
T  5704  60036.113982  0.732094  N  -1  -1.000000  -1.000000  0.000000  0.000000  0.000000  11027.041344
T  5716  59145.039934  0.743648  G  5716  7972.231573  0.100237  0.000000  0.000000  1698.431944  9579.046016
G  5728  46862.856897  0.600318  A  5729  11791.200000  0.159253  2244.000000  0.000000  7382.979674  297.024683
A  5741  66096.000000  0.892700  C  5739  9048.419652  0.122209  10771.200000  2364.927864  554.590022  0.000000
C  5752  74478.090549  1.024886  T  5752  21163.008639  0.300115  244.800000  11070.604348  277.295011  3415.783851
T  5765  95790.460157  1.358419  G  5765  18336.132617  0.260027  0.000000  651.212020  3188.892629  14108.672426
G  5777  81212.776413  1.100526  C  5775  6614.943155  0.089640  0.000000  1302.424041  12859.556146  594.049365
C  5789  39998.127782  0.534966  G  5789  7140.346539  0.100189  0.000000  6032.279768  2495.655101  0.000000
G  5802  28006.796134  0.392976  A  5802  12729.600000  0.178615  2733.600000  34.274317  4540.705809  0.000000
A  5814  79070.400000  1.208500  C  5812  11139.152981  0.170249  12770.400000  1850.813111  277.295011  0.000000
C  5825  50417.520109  0.799394  T  5826  13737.391573  0.221186  0.000000  8191.561731  0.000000  2636.094059
T  5838  90406.887784  1.455645  N  -1  -1.000000  -1.000000  0.000000  822.583605  0.000000  14257.184768
T  5851  50011.530943  0.766648  C  5850  5655.262283  0.086692  0.000000  1062.503823  0.000000  8353.819200
C  5863  32869.069874  0.501444  N  -1  -1.000000  -1.000000  1183.200000  5312.519114  0.000000  148.512341
A  5873  69156.000000  1.111365  N  -1  -1.000000  -1.000000  11138.400000  0.000000  0.000000  0.000000
A  5885  68707.200000  1.113678  N  -1  -1.000000  -1.000000  12484.800000  0.000000  0.000000  0.000000
A  5897  64015.200000  1.085268  T  5896  7796.897920  0.132183  10444.800000  0.000000  0.000000  2079.172779
T  5909  59776.217385  1.043837  G  5908  11750.376101  0.205189  0.000000  0.000000  2564.978854  8836.484309
G  5921  71438.127267  1.205835  C  5921  10693.586862  0.180501  0.000000  2296.379230  10537.210427  445.537024
C  5933  70090.977990  1.102288  N  -1  -1.000000  -1.000000  489.600000  10385.118010  693.237528  0.000000
A  5944  46063.200000  0.734791  N  -1  -1.000000  -1.000000  8323.200000  308.468852  138.647506  0.000000
A  5956  38719.200000  0.621961  C  5954  11618.993417  0.186640  7262.400000  2193.556279  0.000000  0.000000
C  5968  70913.561595  1.242252  N  -1  -1.000000  -1.000000  0.000000  11344.798882  0.000000  0.000000
C  5981  73792.604211  1.247026  N  -1  -1.000000  -1.000000  1346.400000  11756.090685  0.000000  0.000000
A  5991  66667.200000  1.053740  N  -1  -1.000000  -1.000000  10526.400000  616.937704  0.000000  0.000000
A  6003  58303.200000  0.925178  T  6003  6868.695786  0.110825  9220.800000  0.000000  0.000000  1670.763840
T  6016  56694.586302  0.914754  N  -1  -1.000000  -1.000000  1591.200000  0.000000  0.000000  9282.021333
A  6027  44104.800000  0.720127  N  -1  -1.000000  -1.000000  7956.000000  0.000000  0.000000  0.000000
A  6039  44390.400000  0.743823  T  6039  7388.488981  0.129682  7466.400000  0.000000  34.661876  1596.507669
T  6052  61632.621652  1.081768  G  6051  14280.693078  0.250652  0.000000  0.000000  2634.302607  9319.149418
G  6064  65996.212672  1.175813  C  6064  8020.190147  0.142890  0.000000  1713.715843  10571.872303  0.000000
C  6076  57786.498235  0.994237  N  -1  -1.000000  -1.000000  571.200000  8260.110365  727.899404  0.000000
A  6088  44349.600000  0.738813  C  6086  10762.135496  0.179284  7221.600000  3530.254637  138.647506  0.000000
C  6099  72284.534269  1.259932  A  6098  6487.200000  0.113073  2203.200000  11516.170467  0.000000  0.000000
A  6111  64627.200000  1.129432  C  6109  11584.719101  0.202455  9669.600000  3804.449172  0.000000  0.000000
C  6122  80304.724416  1.408436  T  6123  11138.425600  0.188094  0.000000  11653.267734  0.000000  2190.557035
T  6136  99837.421459  1.685955  N  -1  -1.000000  -1.000000  897.600000  1028.229506  0.000000  14628.465621
A  6147  50102.400000  0.788624  C  6146  10453.666644  0.164543  8119.200000  2227.830596  0.000000  185.640427
C  6159  65772.414065  1.025592  T  6160  12883.445610  0.194410  0.000000  9493.985772  0.000000  2487.581717
T  6172  78154.619624  1.179348  N  -1  -1.000000  -1.000000  1020.000000  616.937704  0.000000  12289.396245
A  6183  66626.400000  0.980931  N  -1  -1.000000  -1.000000  10689.600000  0.000000  0.000000  37.128085
A  6196  68952.000000  1.014230  T  6194  7091.464298  0.104310  10118.400000  0.000000  0.000000  1967.788523
T  6208  61446.981225  0.889233  N  -1  -1.000000  -1.000000  0.000000  0.000000  0.000000  9838.942613
T  6221  36682.548308  0.518036  C  6222  5004.050262  0.074409  0.000000  959.680872  0.000000  6720.183445
C  6234  32903.344191  0.489264  T  6233  15259.643072  0.226907  0.000000  4764.130044  0.000000  3230.143424
T  6246  80122.408147  1.250383  A  6244  5344.800000  0.083410  1632.000000  308.468852  0.000000  12809.189440
A  6257  66218.400000  1.033693  N  -1  -1.000000  -1.000000  9628.800000  0.000000  0.000000  4343.985984
T  6268  98723.578899  1.626468  N  -1  -1.000000  -1.000000  0.000000  0.000000  0.000000  15630.923925
T  6281  50939.733076  0.776991  N  -1  -1.000000  -1.000000  0.000000  0.000000  0.000000  9207.765162
T  6294  39727.051306  0.619989  N  -1  -1.000000  -1.000000  0.000000  959.680872  0.000000  6571.671104
C  6306  37016.262215  0.614538  N  -1  -1.000000  -1.000000  0.000000  6443.571571  0.000000  0.000000
C  6319  64332.892756  1.123263  A  6316  9506.400000  0.165983  2366.400000  10008.100525  0.000000  0.000000
A  6328  69523.200000  1.223756  N  -1  -1.000000  -1.000000  9914.400000  3804.449172  0.000000  0.000000
C  6339  73929.701479  1.283080  A  6339  6405.600000  0.111172  3223.200000  10487.940961  0.000000  0.000000
A  6351  73276.800000  1.194529  N  -1  -1.000000  -1.000000  11505.600000  582.663387  0.000000  0.000000
A  6364  38515.200000  0.589089  T  6362  6014.749824  0.091995  7140.000000  0.000000  0.000000  1745.020011
T  6375  60221.754409  0.983690  N  -1  -1.000000  -1.000000  244.800000  0.000000  0.000000  9393.405589
T  6388  45073.495593  0.743534  N  -1  -1.000000  -1.000000  0.000000  0.000000  0.000000  6868.695786
T  6401  32932.611690  0.596005  G  6402  10710.519809  0.200365  0.000000  0.000000  1733.093820  5346.444288
G  6414  45303.072459  0.847501  N  -1  -1.000000  -1.000000  0.000000  0.000000  7278.994045  1113.842560
T  6426  23836.230783  0.441310  G  6425  8076.217202  0.149525  0.000000  0.000000  2703.626359  3490.040021
G  6439  56290.887279  1.068250  T  6438  4826.651093  0.091597  0.000000  0.000000  7972.231573  1225.226816
T  6451  38316.184063  0.738408  N  -1  -1.000000  -1.000000  0.000000  0.000000  450.604393  6051.877909
T  6464  31855.897215  0.653192  N  -1  -1.000000  -1.000000  1101.600000  0.000000  0.000000  5197.931947
A  6474  39372.000000  0.883529  C  6473  8808.499434  0.197667  5548.800000  1987.910378  0.000000  0.000000
C  6486  59123.196593  1.436014  N  -1  -1.000000  -1.000000  2080.800000  8500.030583  0.000000  0.000000
A  6497  49531.200000  1.145693  T  6496  6200.390250  0.143419  7262.400000  514.114753  0.000000  1670.763840
T  6509  72956.687678  1.730329  N  -1  -1.000000  -1.000000  0.000000  308.468852  1594.446315  9504.789845
G  6523  46758.871268  1.040200  C  6522  12030.285220  0.267626  0.000000  2193.556279  6759.065899  334.152768
C  6535  59945.780198  1.293763  N  -1  -1.000000  -1.000000  734.400000  8637.127850  381.280640  0.000000
A  6547  44023.200000  0.921013  N  -1  -1.000000  -1.000000  6976.800000  651.212020  0.000000  0.000000
A  6559  37454.400000  0.751834  C  6556  6203.651353  0.124528  6242.400000  1679.441526  0.000000  0.000000
C  6570  43117.090617  0.899514  T  6571  6014.749824  0.124236  0.000000  6032.279768  0.000000  1188.098731
T  6584  53687.211391  1.108923  G  6583  11889.023606  0.245570  0.000000  342.743169  2253.021966  7648.385578
G  6597  59583.765537  1.177615  T  6596  3230.143424  0.063841  0.000000  0.000000  8630.807224  1596.507669
T  6609  29553.955925  0.561669  N  -1  -1.000000  -1.000000  0.000000  0.000000  554.590022  4678.138752
T  6622  29479.699754  0.593616  N  -1  -1.000000  -1.000000  81.600000  0.000000  34.661876  4529.626411
A  6632  31375.200000  0.658367  T  6630  6014.749824  0.126211  4080.000000  0.000000  0.000000  2858.862571
T  6644  77263.545577  1.776258  N  -1  -1.000000  -1.000000  1142.400000  0.000000  0.000000  10024.583040
A  6655  47654.400000  1.023761  N  -1  -1.000000  -1.000000  6446.400000  0.000000  0.000000  408.408939
A  6668  45328.800000  1.000211  C  6666  10796.409813  0.238230  6528.000000  2125.007646  0.000000  0.000000
C  6680  63064.743032  1.387569  N  -1  -1.000000  -1.000000  0.000000  9939.551891  0.000000  0.000000
C  6694  60254.249049  1.255013  N  -1  -1.000000  -1.000000  1550.400000  8534.304899  0.000000  0.000000
A  6703  40800.000000  0.820520  T  6703  10395.863893  0.214631  6405.600000  1131.052457  0.000000  2190.557035
T  6716  69281.007230  1.430367  N  -1  -1.000000  -1.000000  1264.800000  274.194535  0.000000  10024.583040
A  6726  34761.600000  0.703597  C  6726  9562.534405  0.191533  5508.000000  2330.653547  0.000000  816.817877
C  6739  77802.699284  1.558350  N  -1  -1.000000  -1.000000  1876.800000  10042.374842  0.000000  37.128085
A  6750  58384.800000  1.066221  N  -1  -1.000000  -1.000000  7874.400000  1062.503823  0.000000  0.000000
A  6762  47532.000000  0.827225  N  -1  -1.000000  -1.000000  8404.800000  0.000000  0.000000  0.000000
A  6775  54549.600000  1.001159  N  -1  -1.000000  -1.000000  8404.800000  0.000000  0.000000  0.000000
A  6787  36026.400000  0.652937  N  -1  -1.000000  -1.000000  6446.400000  0.000000  762.561281  0.000000
G  6798  20450.507078  0.376998  A  6800  17544.000000  0.350990  3345.600000  0.000000  3258.216382  0.000000
A  6813  79315.200000  1.586803  N  -1  -1.000000  -1.000000  12362.400000  0.000000  138.647506  0.000000
A  6825  35863.200000  0.691134  T  6822  6497.414933  0.125214  6568.800000  0.000000  0.000000  1485.123413
T  6835  45110.623679  0.877695  N  -1  -1.000000  -1.000000  204.000000  0.000000  0.000000  7091.464298
T  6847  31521.744447  0.643568  N  -1  -1.000000  -1.000000  0.000000  0.000000  0.000000  5457.828544
T  6859  31187.591679  0.640986  N  -1  -1.000000  -1.000000  0.000000  0.000000  0.000000  5383.572373
T  6872  41360.687060  0.940140  N  -1  -1.000000  -1.000000  0.000000  0.000000  0.000000  6311.774506
T  6884  37128.085332  0.877904  N  -1  -1.000000  -1.000000  0.000000  0.000000  0.000000  6460.286848
T  6896  43699.756436  1.059353  N  -1  -1.000000  -1.000000  0.000000  0.000000  0.000000  6571.671104
T  6909  39207.258111  0.976121  N  -1  -1.000000  -1.000000  0.000000  0.000000  0.000000  6757.311530
T  6921  43254.219412  1.068415  N  -1  -1.000000  -1.000000  0.000000  0.000000  0.000000  6571.671104
T  6934  35234.552980  0.823914  C  6933  4489.935509  0.104991  0.000000  822.583605  0.000000  4938.035349
C  6947  20427.492852  0.532565  A  6943  6732.000000  0.175510  1836.000000  2639.122399  0.000000  594.049365
A  6956  39372.000000  1.069508  T  6953  8056.794517  0.218856  5140.800000  411.291802  69.323753  1967.788523
T  6968  45370.520276  1.251969  G  6968  6273.799629  0.173121  652.800000  0.000000  1317.151303  6497.414933
G  6981  32131.559426  0.854013  A  6981  12484.800000  0.331828  2529.600000  0.000000  4228.748921  148.512341
A  6994  55651.200000  1.475431  N  -1  -1.000000  -1.000000  8486.400000  0.000000  311.956888  0.000000
A  7005  48878.400000  1.248565  N  -1  -1.000000  -1.000000  7344.000000  0.000000  0.000000  0.000000
A  7017  38025.600000  0.943032  T  7017  4306.857899  0.108334  5712.000000  0.000000  0.000000  891.074048
T  7029  26769.349525  0.673353  N  -1  -1.000000  -1.000000  2040.000000  137.097267  0.000000  3861.320875
A  7039  32558.400000  0.845420  C  7040  6032.279768  0.161110  3957.600000  1885.087428  0.000000  111.384256
C  7051  46407.425036  1.239451  N  -1  -1.000000  -1.000000  2244.000000  5895.182501  0.000000  0.000000
A  7063  35700.000000  0.925849  T  7063  7351.360896  0.183387  5018.400000  582.663387  0.000000  1522.251499
T  7075  38650.336831  0.964175  G  7075  4471.382056  0.111543  367.200000  68.548634  1074.518169  5569.212800
G  7088  27174.911100  0.679130  A  7087  8894.400000  0.222280  1958.400000  0.000000  3847.468281  408.408939
A  7101  46552.800000  1.218828  T  7099  5494.956629  0.143867  6120.000000  0.000000  173.309382  1150.970645
T  7112  28588.625706  0.721264  N  -1  -1.000000  -1.000000  367.200000  891.132239  0.000000  4046.961301
C  7126  19056.520177  0.516009  T  7125  9133.508992  0.247315  0.000000  3050.414201  0.000000  1856.404267
T  7138  33749.429567  0.994139  G  7139  5337.928966  0.159242  0.000000  445.566119  1039.856292  4715.266837
G  7151  28526.724280  0.851016  N  -1  -1.000000  -1.000000  0.000000  822.583605  3674.158899  0.000000
C  7162  21524.270991  0.638768  A  7161  4202.400000  0.124713  1142.400000  2741.945349  173.309382  0.000000
A  7174  34149.600000  1.047755  N  -1  -1.000000  -1.000000  5181.600000  171.371584  0.000000  0.000000
A  7184  28600.800000  0.911802  N  -1  -1.000000  -1.000000  5752.800000  0.000000  0.000000  0.000000
A  7197  52468.800000  1.711456  N  -1  -1.000000  -1.000000  6895.200000  0.000000  0.000000  0.000000
A  7210  39086.400000  1.219954  N  -1  -1.000000  -1.000000  6813.600000  0.000000  0.000000  0.000000
A  7221  32395.200000  0.974866  G  7219  4852.662696  0.146030  4936.800000  0.000000  1143.841921  0.000000
G  7232  27868.148628  0.875954  A  7236  3386.400000  0.106683  2937.600000  0.000000  3674.158899  0.000000
A  7247  48225.600000  1.519271  T  7243  4715.266837  0.148547  6772.800000  0.000000  346.618764  1225.226816
T  7256  29219.803157  0.843053  G  7254  2876.935741  0.083005  897.600000  0.000000  1074.518169  4121.217472
G  7268  22634.205291  0.661692  N  -1  -1.000000  -1.000000  0.000000  0.000000  3500.849517  1596.507669
T  7280  32746.971263  0.974111  N  -1  -1.000000  -1.000000  0.000000  0.000000  69.323753  3972.705131
T  7293  24207.511637  0.696829  N  -1  -1.000000  -1.000000  571.200000  0.000000  0.000000  3341.527680
A  7304  17421.600000  0.516267  N  -1  -1.000000  -1.000000  2733.600000  0.000000  450.604393  408.408939
G  7316  15875.139393  0.486558  N  -1  -1.000000  -1.000000  40.800000  0.000000  2218.360090  334.152768
T  7330  13885.903914  0.479352  G  7330  4159.425168  0.143586  0.000000  0.000000  1386.475056  1893.532352
G  7343  27036.263595  1.022242  A  7342  6038.400000  0.228311  1346.400000  0.000000  3778.144528  0.000000
A  7355  26438.400000  1.020310  C  7352  7711.721295  0.297610  4202.400000  1508.069942  69.323753  0.000000
C  7366  35576.740906  1.380595  T  7367  10395.863893  0.424246  122.400000  4558.484143  0.000000  1522.251499
T  7379  45073.495593  1.839415  N  -1  -1.000000  -1.000000  0.000000  548.389070  0.000000  6089.005994
T  7393  19603.629055  0.751396  G  7390  3084.907000  0.118242  0.000000  0.000000  970.532539  3490.040021
G  7404  28700.033662  1.112984  N  -1  -1.000000  -1.000000  0.000000  0.000000  3604.835146  891.074048
T  7415  11695.346880  0.460776  G  7416  1594.446315  0.066075  0.000000  0.000000  1559.784438  1856.404267
G  7429  23708.723460  0.982515  N  -1  -1.000000  -1.000000  0.000000  1542.344259  3292.878258  0.000000
C  7441  37324.731066  1.507499  N  -1  -1.000000  -1.000000  938.400000  4318.563925  173.309382  0.000000
A  7453  22440.000000  0.834067  G  7459  2218.360090  0.079913  2937.600000  582.663387  554.590022  0.000000
G  7464  10363.901045  0.373343  N  -1  -1.000000  -1.000000  285.600000  685.486337  1663.770067  0.000000
C  7476  15457.716906  0.592420  N  -1  -1.000000  -1.000000  979.200000  1987.910378  0.000000  0.000000
A  7488  24684.000000  0.987580  T  7488  6200.390250  0.259373  3100.800000  171.371584  0.000000  1262.354901
T  7500  37462.238100  1.567119  N  -1  -1.000000  -1.000000  0.000000  0.000000  0.000000  5086.547691
T  7514  21422.905237  0.925634  G  7511  1282.489427  0.055413  0.000000  0.000000  901.208786  3230.143424
G  7526  22287.586527  0.955484  A  7526  2815.200000  0.120689  938.400000  0.000000  2946.259494  222.768512
A  7539  23460.000000  1.034177  T  7538  4009.833216  0.176763  3304.800000  0.000000  34.661876  1447.995328
T  7549  33489.532970  1.403515  N  -1  -1.000000  -1.000000  244.800000  0.000000  0.000000  4529.626411
T  7563  17672.968618  0.711493  N  -1  -1.000000  -1.000000  0.000000  788.309288  0.000000  2821.734485
C  7574  17137.158433  0.749195  T  7580  5049.419605  0.225986  1387.200000  2330.653547  0.000000  445.537024
A  7584  27376.800000  1.225253  N  -1  -1.000000  -1.000000  4284.000000  616.937704  0.000000  1707.891925
T  7595  43959.653033  1.828217  N  -1  -1.000000  -1.000000  163.200000  685.486337  0.000000  5420.700459
C  7609  9425.437138  0.350449  T  7611  2598.965973  0.102444  0.000000  1953.636061  0.000000  2524.709803
T  7622  42994.322815  1.694730  N  -1  -1.000000  -1.000000  0.000000  308.468852  0.000000  5829.109397
T  7634  28031.704426  1.081360  N  -1  -1.000000  -1.000000  0.000000  651.212020  0.000000  4084.089387
C  7647  16108.928927  0.605974  A  7643  4161.600000  0.156548  1468.800000  2090.733329  0.000000  222.768512
A  7656  38556.000000  1.484885  N  -1  -1.000000  -1.000000  5793.600000  445.566119  0.000000  0.000000
A  7667  37740.000000  1.373600  N  -1  -1.000000  -1.000000  6405.600000  0.000000  0.000000  0.000000
A  7679  41901.600000  1.501833  N  -1  -1.000000  -1.000000  6324.000000  0.000000  0.000000  0.000000
A  7692  24276.000000  0.800576  T  7688  2301.941291  0.075913  3957.600000  0.000000  173.309382  1039.586389
T  7703  20420.446933  0.657938  G  7700  7382.979674  0.237876  122.400000  0.000000  1906.403202  2895.990656
G  7714  38855.963448  1.280625  N  -1  -1.000000  -1.000000  0.000000  0.000000  5788.533359  334.152768
G  7727  30814.408123  1.032965  N  -1  -1.000000  -1.000000  0.000000  0.000000  4194.087045  556.921280
T  7739  13923.032000  0.435504  N  -1  -1.000000  -1.000000  163.200000  0.000000  797.223157  1707.891925
A  7751  11668.800000  0.401503  G  7748  1663.770067  0.057247  1550.400000  0.000000  866.546910  0.000000
G  7763  16013.786898  0.583880  N  -1  -1.000000  -1.000000  0.000000  754.034971  2045.050708  0.000000
C  7776  13504.080845  0.492544  N  -1  -1.000000  -1.000000  612.000000  2741.945349  277.295011  0.000000
A  7787  14565.600000  0.584686  C  7790  2262.104913  0.100118  2529.600000  2159.281963  0.000000  0.000000
C  7799  33177.538726  1.468398  N  -1  -1.000000  -1.000000  1713.600000  3838.723489  0.000000  0.000000
A  7809  30396.000000  1.399321  N  -1  -1.000000  -1.000000  3835.200000  616.937704  0.000000  816.817877
T  7821  32895.483604  1.472890  N  -1  -1.000000  -1.000000  204.000000  651.212020  0.000000  3861.320875
C  7834  15149.248055  0.642422  A  7831  2815.200000  0.119381  1224.000000  1576.618576  0.000000  74.256171
A  7845  25622.400000  1.207989  T  7843  2821.734485  0.133032  3508.800000  342.743169  0.000000  816.817877
T  7856  28068.832511  1.356533  C  7858  1405.246991  0.063568  81.600000  582.663387  0.000000  4269.729813
C  7870  10693.586862  0.483738  N  -1  -1.000000  -1.000000  0.000000  1850.813111  0.000000  1596.507669
T  7882  31261.847850  1.420434  N  -1  -1.000000  -1.000000  693.600000  342.743169  0.000000  4121.217472
A  7894  28682.400000  1.218792  N  -1  -1.000000  -1.000000  3508.800000  0.000000  0.000000  2784.606400
T  7905  42623.041961  1.701431  N  -1  -1.000000  -1.000000  81.600000  0.000000  34.661876  5717.725141
T  7919  10692.888576  0.383849  G  7924  2322.345719  0.090686  0.000000  0.000000  1490.460685  2450.453632
G  7931  26239.040437  1.024619  N  -1  -1.000000  -1.000000  652.800000  0.000000  3951.453910  0.000000
A  7942  22521.600000  0.893967  N  -1  -1.000000  -1.000000  3019.200000  0.000000  1663.770067  0.000000
G  7954  10294.577292  0.426180  A  7956  4773.600000  0.201672  2203.200000  0.000000  2183.698213  0.000000
A  7968  36883.200000  1.558224  N  -1  -1.000000  -1.000000  5630.400000  0.000000  173.309382  408.408939
T  7978  25209.969941  1.016691  N  -1  -1.000000  -1.000000  1387.200000  0.000000  0.000000  3415.783851
T  7991  14145.800512  0.577139  N  -1  -1.000000  -1.000000  1020.000000  102.822951  0.000000  2301.941291
A  8001  24072.000000  0.968480  C  7998  5655.262283  0.227525  2774.400000  1747.990160  0.000000  0.000000
C  8013  39792.481881  1.648647  G  8021  831.885034  0.032949  0.000000  4592.758460  69.323753  631.177451
T  8025  26398.068671  1.045573  G  8025  7590.950932  0.300661  0.000000  719.760654  1525.122562  3267.271509
G  8038  36464.293976  1.543465  N  -1  -1.000000  -1.000000  0.000000  0.000000  4436.720180  556.921280
T  8051  7165.720469  0.273479  N  -1  -1.000000  -1.000000  0.000000  0.000000  554.590022  1782.148096
T  8062  14554.209450  0.599068  N  -1  -1.000000  -1.000000  0.000000  0.000000  69.323753  2450.453632
T  8074  2673.222144  0.113764  T  8076  2710.350229  0.119210  0.000000  0.000000  0.000000  2673.222144
T  8086  11398.322197  0.501336  C  8093  3393.157370  0.168082  816.000000  205.645901  0.000000  2376.197461
A  8098  29620.800000  1.467291  C  8096  1542.344259  0.076401  3060.000000  1747.990160  0.000000  0.000000
C  8109  43254.187884  2.096818  N  -1  -1.000000  -1.000000  122.400000  5072.598896  0.000000  0.000000
C  8122  39861.030514  1.693380  N  -1  -1.000000  -1.000000  0.000000  5175.421847  0.000000  0.000000
C  8134  17514.175918  0.697269  T  8140  3861.320875  0.168687  1060.800000  3701.626221  0.000000  37.128085
A  8144  28070.400000  1.226296  N  -1  -1.000000  -1.000000  3141.600000  891.132239  0.000000  1522.251499
T  8155  39392.898538  1.708453  N  -1  -1.000000  -1.000000  1672.800000  68.548634  0.000000  4603.882581
A  8168  28192.800000  1.207375  N  -1  -1.000000  -1.000000  3631.200000  0.000000  0.000000  185.640427
A  8177  16442.400000  0.645985  G  8185  2218.360090  0.086512  3427.200000  0.000000  485.266270  0.000000
G  8190  9116.073494  0.355513  A  8191  5018.400000  0.190912  2407.200000  0.000000  1594.446315  0.000000
A  8205  51489.600000  1.958799  N  -1  -1.000000  -1.000000  5916.000000  0.000000  0.000000  779.689792
T  8214  22388.235455  0.738997  N  -1  -1.000000  -1.000000  1264.800000  0.000000  0.000000  2673.222144
T  8228  10395.863893  0.351542  G  8225  5823.195236  0.196914  0.000000  0.000000  1247.827551  1633.635755
G  8238  28422.738651  1.081274  N  -1  -1.000000  -1.000000  0.000000  0.000000  2946.259494  371.280853
T  8249  4381.114069  0.174251  C  8252  2639.122399  0.110751  0.000000  377.017486  658.575652  742.561707
C  8263  8877.048068  0.372528  A  8266  3060.000000  0.139662  856.800000  1816.538794  0.000000  0.000000
A  8273  24602.400000  1.122891  C  8280  5792.359550  0.283509  2652.000000  1885.087428  0.000000  0.000000
C  8285  21729.916893  1.063585  N  -1  -1.000000  -1.000000  1958.400000  3153.237152  0.000000  0.000000
A  8294  22929.600000  1.158966  T  8301  1707.891925  0.083584  3468.000000  651.212020  0.000000  408.408939
T  8306  24096.127381  1.179260  G  8313  1906.403202  0.086926  367.200000  0.000000  797.223157  3007.374912
G  8319  26100.392932  1.190100  N  -1  -1.000000  -1.000000  0.000000  0.000000  2807.611989  631.177451
T  8332  5160.803861  0.266126  N  -1  -1.000000  -1.000000  163.200000  0.000000  207.971258  1745.020011
A  8343  10689.600000  0.604971  N  -1  -1.000000  -1.000000  1142.400000  0.000000  0.000000  1188.098731
T  8354  24912.945258  1.407593  N  -1  -1.000000  -1.000000  285.600000  308.468852  0.000000  2970.246827
C  8369  13264.160627  0.764593  A  8365  2284.800000  0.131703  1591.200000  1336.698358  0.000000  0.000000
A  8376  29906.400000  1.639938  N  -1  -1.000000  -1.000000  3304.800000  582.663387  0.000000  334.152768
T  8389  25655.506965  1.261380  N  -1  -1.000000  -1.000000  163.200000  0.000000  0.000000  3341.527680
T  8404  9950.326869  0.486698  G  8400  3119.568876  0.152586  0.000000  0.000000  1178.503798  1633.635755
G  8414  23119.471561  1.199978  N  -1  -1.000000  -1.000000  0.000000  0.000000  2807.611989  0.000000
T  8429  2784.606400  0.144388  N  -1  -1.000000  -1.000000  0.000000  0.000000  450.604393  928.202133
T  8437  8539.459626  0.497799  G  8440  2149.036337  0.139562  0.000000  0.000000  866.546910  928.202133
G  8450  19272.003280  1.251565  C  8452  2604.848082  0.154962  0.000000  445.566119  2287.683843  0.000000
C  8462  14086.744232  0.838025  G  8468  1005.194416  0.058614  0.000000  1645.167210  623.913775  37.128085
T  8475  16633.382229  0.969924  G  8472  1351.813180  0.078826  0.000000  377.017486  797.223157  2301.941291
G  8488  16880.333808  1.034258  N  -1  -1.000000  -1.000000  0.000000  548.389070  2287.683843  0.000000
C  8497  7883.092879  0.472527  G  8495  1074.518169  0.064408  612.000000  1336.698358  658.575652  0.000000
A  8511  15667.200000  1.081952  T  8515  1745.020011  0.129436  2366.400000  137.097267  0.000000  668.305536
T  8521  19455.116714  1.443080  A  8527  2244.000000  0.155485  1672.800000  0.000000  0.000000  2933.118741
A  8531  17870.400000  1.238236  T  8536  2042.044693  0.146832  2692.800000  0.000000  0.000000  1522.251499
T  8543  26435.196757  1.900823  N  -1  -1.000000  -1.000000  367.200000  0.000000  0.000000  3118.759168
T  8557  5123.675776  0.314871  C  8561  1199.601090  0.075301  0.000000  754.034971  0.000000  1225.226816
C  8569  18473.856790  1.159638  N  -1  -1.000000  -1.000000  0.000000  2707.671032  0.000000  0.000000
C  8581  17891.193404  1.128718  T  8582  853.945963  0.052611  40.800000  2810.493983  0.000000  668.305536
T  8591  25692.635050  1.582902  A  8592  3916.800000  0.228553  1183.200000  616.937704  0.000000  3118.759168
A  8604  24724.800000  1.442750  T  8608  3044.502997  0.169877  3345.600000  0.000000  0.000000  2450.453632
T  8613  29405.443583  1.640772  A  8620  3549.600000  0.176825  1509.600000  137.097267  0.000000  3452.911936
A  8625  11750.400000  0.585356  C  8623  1199.601090  0.059759  1754.400000  1508.069942  0.000000  148.512341
C  8635  32731.972606  1.663018  N  -1  -1.000000  -1.000000  40.800000  3153.237152  0.000000  1113.842560
T  8648  38241.927892  1.820181  N  -1  -1.000000  -1.000000  0.000000  548.389070  0.000000  4121.217472
T  8658  8799.356224  0.381799  N  -1  -1.000000  -1.000000  0.000000  0.000000  0.000000  3044.502997
T  8669  7239.976640  0.340168  G  8672  1178.503798  0.054826  0.000000  0.000000  762.561281  1893.532352
G  8683  6828.389651  0.317671  G  8686  7071.022786  0.347800  0.000000  0.000000  3362.202011  0.000000
G  8695  13622.117427  0.670030  N  -1  -1.000000  -1.000000  0.000000  0.000000  3431.525764  0.000000
G  8708  14003.398067  0.703557  N  -1  -1.000000  -1.000000  816.000000  0.000000  2426.331348  0.000000
A  8722  36638.400000  1.955636  G  8715  1074.518169  0.057354  4284.000000  0.000000  173.309382  111.384256
A  8733  15912.000000  0.798549  N  -1  -1.000000  -1.000000  2774.400000  0.000000  0.000000  1633.635755
T  8741  30407.901887  1.636876  A  8747  6487.200000  0.317337  1387.200000  0.000000  0.000000  2970.246827
A  8752  17380.800000  0.850227  N  -1  -1.000000  -1.000000  2896.800000  0.000000  0.000000  631.177451
A  8766  38515.200000  2.037041  N  -1  -1.000000  -1.000000  3916.800000  0.000000  0.000000  0.000000
A  8776  7711.200000  0.407251  A  8773  7915.200000  0.418023  3916.800000  0.000000  103.985629  0.000000
A  8787  16075.200000  0.853886  G  8790  1143.841921  0.058035  2407.200000  68.548634  797.223157  0.000000
G  8795  11785.037977  0.597938  N  -1  -1.000000  -1.000000  244.800000  479.840436  1559.784438  0.000000
C  8809  29304.540920  1.450352  N  -1  -1.000000  -1.000000  0.000000  3118.962835  69.323753  0.000000
C  8822  17514.175918  0.804385  N  -1  -1.000000  -1.000000  0.000000  2707.671032  0.000000  1447.995328
T  8830  36014.242772  1.627803  N  -1  -1.000000  -1.000000  163.200000  1096.778140  0.000000  2784.606400
A  8842  14402.400000  0.652814  N  -1  -1.000000  -1.000000  2937.600000  34.274317  0.000000  742.561707
A  8851  15381.600000  0.702001  N  -1  -1.000000  -1.000000  3835.200000  0.000000  0.000000  0.000000
A  8863  3590.400000  0.175927  N  -1  -1.000000  -1.000000  3590.400000  0.000000  0.000000  0.000000
A  8871  8527.200000  0.448107  N  -1  -1.000000  -1.000000  2937.600000  0.000000  0.000000  371.280853
A  8877  11709.600000  0.730453  G  8889  3604.835146  0.205370  2080.800000  0.000000  207.971258  1039.586389
T  8885  14814.106048  0.901626  G  8892  2149.036337  0.122432  204.000000  0.000000  1074.518169  2190.557035
G  8897  19064.032022  1.169262  T  8904  5717.725141  0.320289  0.000000  0.000000  2495.655101  1410.867243
T  8910  9690.430272  0.568947  A  8916  7711.200000  0.437085  367.200000  0.000000  311.956888  1447.995328
A  8928  21909.600000  1.453776  N  -1  -1.000000  -1.000000  3631.200000  0.000000  0.000000  0.000000
A  8942  34720.800000  2.238555  N  -1  -1.000000  -1.000000  3957.600000  137.097267  0.000000  0.000000
A  8953  10608.000000  0.689681  C  8952  2433.476497  0.130667  2774.400000  1302.424041  0.000000  0.000000
C  8965  17102.884116  1.140072  N  -1  -1.000000  -1.000000  40.800000  3461.706003  0.000000  0.000000
C  8975  18233.936572  1.201680  T  8980  1856.404267  0.111575  448.800000  3153.237152  0.000000  148.512341
A  8984  14116.800000  0.848464  T  8987  2042.044693  0.118743  1917.600000  1165.326773  0.000000  1447.995328
T  8994  38353.312148  2.230230  A  8999  3060.000000  0.154067  1142.400000  68.548634  0.000000  3378.655765
A  9012  10118.400000  0.509451  N  -1  -1.000000  -1.000000  3386.400000  0.000000  0.000000  74.256171
A  9021  7548.000000  0.389236  N  -1  -1.000000  -1.000000  3753.600000  0.000000  0.000000  0.000000
A  9031  17054.400000  0.934989  N  -1  -1.000000  -1.000000  4284.000000  0.000000  0.000000  0.000000
A  9041  30232.800000  1.593161  N  -1  -1.000000  -1.000000  3916.800000  0.000000  0.000000  0.000000
A  9055  4365.600000  0.220385  T  9053  2190.557035  0.103108  1713.600000  0.000000  450.604393  1225.226816
T  9061  16076.460949  0.958449  G  9066  2426.331348  0.137654  204.000000  0.000000  1282.489427  1485.123413
G  9071  27244.234853  1.572969  N  -1  -1.000000  -1.000000  0.000000  0.000000  3466.187640  334.152768
G  9081  17746.880719  0.967956  G  9088  5164.619584  0.266845  0.000000  0.000000  3050.245123  185.640427
T  9094  3972.705131  0.217258  N  -1  -1.000000  -1.000000  0.000000  34.274317  727.899404  816.817877
C  9112  8123.013097  0.470319  A  9105  5630.400000  0.290911  326.400000  2707.671032  0.000000  0.000000
C  9118  24985.976995  1.753617  N  -1  -1.000000  -1.000000  0.000000  3633.077588  0.000000  0.000000
C  9129  5483.890698  0.348515  T  9131  1225.226816  0.075897  0.000000  2810.493983  0.000000  928.202133
T  9141  25655.506965  1.652146  C  9139  2399.202181  0.148619  0.000000  993.955189  0.000000  2524.709803
C  9151  4661.307094  0.284422  N  -1  -1.000000  -1.000000  571.200000  959.680872  0.000000  334.152768
A  9163  26193.600000  1.893756  G  9159  1039.856292  0.063184  2080.800000  137.097267  346.618764  0.000000
G  9173  3812.806404  0.238087  C  9178  1542.344259  0.096406  1468.800000  68.548634  589.251899  0.000000
A  9188  26479.200000  1.790588  C  9191  10008.100525  0.587373  2815.200000  1576.618576  0.000000  0.000000
C  9198  19467.811980  1.323307  N  -1  -1.000000  -1.000000  1836.000000  2262.104913  0.000000  74.256171
T  9211  8205.306858  0.551299  A  9203  5385.600000  0.331195  1060.800000  137.097267  0.000000  2747.478315
T  9217  25506.994623  1.666379  N  -1  -1.000000  -1.000000  204.000000  34.274317  0.000000  3749.936619
T  9222  6720.183445  0.394256  A  9232  4569.600000  0.270441  285.600000  0.000000  0.000000  3415.783851
A  9239  10689.600000  0.702401  T  9243  2487.581717  0.160830  1550.400000  0.000000  0.000000  2190.557035
T  9249  25618.378879  1.627677  A  9254  1836.000000  0.105030  1387.200000  0.000000  0.000000  2858.862571
A  9260  13994.400000  0.889351  N  -1  -1.000000  -1.000000  2815.200000  0.000000  0.000000  631.177451
A  9268  29131.200000  1.747645  T  9267  2153.428949  0.131995  2774.400000  0.000000  0.000000  556.921280
T  9280  12178.011989  0.717934  C  9286  6203.651353  0.357354  367.200000  102.822951  0.000000  1485.123413
C  9297  10693.586862  0.600793  N  -1  -1.000000  -1.000000  40.800000  2159.281963  0.000000  0.000000
C  9302  7163.332225  0.441621  C  9308  14772.230569  0.916593  489.600000  2399.202181  0.000000  0.000000
A  9315  17340.000000  1.156764  N  -1  -1.000000  -1.000000  1958.400000  788.309288  103.985629  1039.586389
T  9324  25506.994623  1.603854  G  9330  2114.374461  0.132949  367.200000  34.274317  970.532539  2376.197461
G  9335  23847.370966  1.499498  N  -1  -1.000000  -1.000000  0.000000  0.000000  3015.583247  408.408939
G  9349  12131.656741  0.688661  C  9351  2193.556279  0.123507  0.000000  308.468852  2114.374461  0.000000
C  9357  2159.281963  0.121578  N  -1  -1.000000  -1.000000  40.800000  719.760654  658.575652  0.000000
A  9371  12974.400000  0.841696  C  9365  2364.927864  0.133156  1387.200000  34.274317  0.000000  1039.586389
T  9377  14368.569024  0.938350  A  9379  1183.200000  0.071563  1264.800000  0.000000  0.000000  2450.453632
A  9388  13749.600000  0.993732  T  9387  3118.759168  0.188631  1591.200000  0.000000  103.985629  1039.586389
A  9395  2040.000000  0.145782  G  9402  1975.726955  0.131755  1101.600000  0.000000  381.280640  0.000000
C  9410  1473.795625  0.112262  G  9405  1005.194416  0.067033  0.000000  685.486337  138.647506  111.384256
C  9414  2981.865567  0.237425  T  9418  1113.842560  0.079132  0.000000  993.955189  0.000000  519.793195
T  9425  20383.318847  1.832480  C  9430  2570.573765  0.170861  0.000000  856.857922  0.000000  2079.172779
C  9442  2913.316934  0.274557  N  -1  -1.000000  -1.000000  0.000000  2913.316934  0.000000  0.000000
C  9445  12989.966092  1.525077  N  -1  -1.000000  -1.000000  0.000000  3221.785785  0.000000  0.000000
C  9455  18096.839305  2.103449  A  9461  4161.600000  0.309556  448.800000  3118.962835  0.000000  0.000000
A  9471  9506.400000  0.932259  N  -1  -1.000000  -1.000000  1672.800000  342.743169  0.000000  2301.941291
T  9476  30073.749119  3.053059  C  9486  685.486337  0.049659  816.000000  34.274317  0.000000  3527.168107
T  9488  4789.523008  0.419365  T  9493  1559.379584  0.120087  0.000000  411.291802  0.000000  2487.581717
C  9506  14943.602153  1.419836  A  9510  938.400000  0.071947  285.600000  2502.025131  0.000000  0.000000
C  9512  8534.304899  0.722313  A  9517  5263.200000  0.420337  1387.200000  2193.556279  0.000000  0.000000
A  9523  25622.400000  2.046307  G  9530  2218.360090  0.150037  3264.000000  616.937704  311.956888  0.000000
G  9540  15667.168134  1.059642  A  9535  2203.200000  0.149011  1836.000000  0.000000  1837.079449  0.000000
A  9554  19135.200000  1.336843  G  9547  1351.813180  0.094441  3223.200000  0.000000  1039.856292  0.000000
G  9563  3535.511393  0.221858  A  9559  3019.200000  0.189458  2529.600000  0.000000  1213.165674  0.000000
A  9576  29090.400000  1.940593  G  9569  1975.726955  0.123979  3345.600000  0.000000  1005.194416  0.000000
A  9582  6120.000000  0.380365  N  -1  -1.000000  -1.000000  3100.800000  0.000000  1282.489427  0.000000
G  9583  12582.261134  0.798814  A  9591  3345.600000  0.200865  3019.200000  0.000000  1282.489427  0.000000
A  9599  42350.400000  3.024588  T  9610  2895.990656  0.158090  4039.200000  0.000000  69.323753  222.768512
A  9609  9139.200000  0.514649  G  9616  970.532539  0.052981  2407.200000  0.000000  277.295011  1225.226816
T  9616  16262.101376  0.946699  C  9622  1645.167210  0.089167  693.600000  34.274317  970.532539  1893.532352
G  9622  13032.865528  0.726046  N  -1  -1.000000  -1.000000  0.000000  377.017486  1663.770067  1039.586389
C  9637  16554.495046  0.991791  N  -1  -1.000000  -1.000000  693.600000  1542.344259  450.604393  0.000000
A  9650  21909.600000  1.305678  A  9657  1754.400000  0.094233  2162.400000  205.645901  0.000000  37.128085
T  9666  19195.220117  1.125312  A  9669  1509.600000  0.081058  1428.000000  0.000000  0.000000  1559.379584
A  9674  5752.800000  0.308897  N  -1  -1.000000  -1.000000  1917.600000  0.000000  0.000000  742.561707
A  9686  11791.200000  0.723835  C  9686  2056.459012  0.121994  2040.000000  959.680872  0.000000  0.000000
C  9700  18713.777009  1.110148  N  -1  -1.000000  -1.000000  652.800000  3153.237152  0.000000  0.000000
C  9712  10556.489595  0.604258  A  9710  2325.600000  0.133118  1305.600000  2330.653547  0.000000  259.896597
A  9716  13994.400000  0.979261  T  9722  1596.507669  0.108044  1632.000000  1473.795625  0.000000  705.433621
T  9727  16484.869888  1.115629  G  9730  1039.856292  0.070267  367.200000  68.548634  519.928146  2153.428949
G  9737  17677.556966  1.194545  N  -1  -1.000000  -1.000000  0.000000  0.000000  2183.698213  891.074048
G  9745  7348.317798  0.481445  G  9752  4644.691438  0.323841  0.000000  34.274317  2530.316977  74.256171
C  9762  11310.524566  0.788606  G  9759  519.928146  0.036251  0.000000  1645.167210  138.647506  0.000000
C  9776  21764.191210  1.638559  T  9778  2933.118741  0.216634  0.000000  2193.556279  69.323753  1150.970645
T  9785  17041.791168  1.258680  G  9789  2287.683843  0.155960  0.000000  754.034971  693.237528  1856.404267
G  9797  8769.454730  0.597850  T  9792  965.330219  0.065810  816.000000  0.000000  1386.475056  297.024683
A  9804  21705.600000  1.510886  G  9803  658.575652  0.045842  2488.800000  0.000000  485.266270  0.000000
A  9821  12852.000000  0.876353  N  -1  -1.000000  -1.000000  3264.000000  0.000000  277.295011  0.000000
G  9832  7972.231573  0.535233  A  9825  5304.000000  0.356093  2040.000000  0.000000  970.532539  0.000000
A  9843  6283.200000  0.439610  G  9838  1767.755697  0.123682  3100.800000  0.000000  242.633135  0.000000
A  9855  17992.800000  1.355646  T  9856  1113.842560  0.083722  3141.600000  0.000000  0.000000  965.330219
T  9865  11880.987306  0.893038  A  9862  1468.800000  0.110402  816.000000  0.000000  0.000000  2004.916608
T  9874  6794.439616  0.493880  G  9878  1837.079449  0.138066  0.000000  0.000000  415.942517  1745.020011
G  9889  11230.447955  0.844035  T  9881  928.202133  0.069759  0.000000  0.000000  1906.403202  148.512341
G  9894  3258.216382  0.265927  N  -1  -1.000000  -1.000000  122.400000  0.000000  1663.770067  0.000000
A  9908  11872.800000  1.091858  G  9906  1039.856292  0.078151  1999.200000  0.000000  415.942517  0.000000
A  9916  18686.400000  1.670775  G  9919  554.590022  0.044434  2162.400000  0.000000  415.942517  0.000000
G  9926  8942.764112  0.821768  A  9923  1387.200000  0.111144  775.200000  0.000000  970.532539  148.512341
T  9941  8353.819200  0.796252  G  9933  1143.841921  0.091519  0.000000  0.000000  69.323753  1373.739157
T  9948  9356.277504  0.888570  N  -1  -1.000000  -1.000000  0.000000  0.000000  0.000000  1559.379584
T  9953  4455.370240  0.411130  A  9963  816.000000  0.077997  0.000000  0.000000  0.000000  1522.251499
A  9969  3427.200000  0.361399  N  -1  -1.000000  -1.000000  1672.800000  0.000000  0.000000  297.024683
A  9975  13341.600000  1.544565  G  9983  1594.446315  0.164185  1917.600000  0.000000  0.000000  0.000000
G  9988  2149.036337  0.231266  A  9992  1428.000000  0.163423  1305.600000  0.000000  554.590022  0.000000
A  9996  1672.800000  0.199515  G  9993  415.942517  0.047601  1672.800000  0.000000  277.295011  185.640427
A  10002  19869.600000  2.415520  T  10005  779.689792  0.086387  1836.000000  0.000000  138.647506  556.921280
T  10012  11509.706453  1.275245  N  -1  -1.000000  -1.000000  367.200000  0.000000  554.590022  891.074048
G  10018  9393.368505  1.130666  T  10030  668.305536  0.086216  0.000000  0.000000  935.870663  891.074048
T  10026  2339.069376  0.280032  N  -1  -1.000000  -1.000000  0.000000  0.000000  554.590022  816.817877
A  10043  13096.800000  1.689604  A  10055  1672.800000  0.205869  1183.200000  0.000000  0.000000  334.152768
T  10061  10061.711125  1.238295  A  10058  1387.200000  0.170721  530.400000  0.000000  0.000000  1002.458304
A  10068  1020.000000  0.117429  G  10074  381.280640  0.045146  530.400000  0.000000  0.000000  556.921280
T  10081  4009.833216  0.474797  G  10079  1213.165674  0.143647  0.000000  0.000000  242.633135  445.537024
T  10098  4306.857899  0.573316  N  -1  -1.000000  -1.000000  0.000000  0.000000  0.000000  1076.714475
T  10104  4678.138752  0.605351  A  10111  2774.400000  0.345564  0.000000  0.000000  0.000000  816.817877
G  10118  3431.525764  0.427418  N  -1  -1.000000  -1.000000  0.000000  0.000000  1143.841921  0.000000
G  10126  8006.893449  1.254075  N  -1  -1.000000  -1.000000  0.000000  0.000000  1975.726955  0.000000
G  10131  10745.181685  1.780649  N  -1  -1.000000  -1.000000  0.000000  0.000000  2149.036337  0.000000
G  10137  8006.893449  1.297798  A  10146  1591.200000  0.236206  0.000000  0.000000  2045.050708  0.000000
A  10155  6568.800000  0.975123  A  10159  5712.000000  0.938905  1591.200000  205.645901  242.633135  0.000000
C  10170  10864.958446  1.785947  A  10169  1509.600000  0.248139  1428.000000  1405.246991  0.000000  0.000000
C  10178  6889.137690  1.117657  A  10180  1387.200000  0.205483  1305.600000  1199.601090  0.000000  0.000000
A  10183  5712.000000  0.846119  G  10194  1109.180045  0.152148  1428.000000  719.760654  0.000000  0.000000
A  10189  7996.800000  1.155434  G  10198  1629.108191  0.223468  1264.800000  171.371584  242.633135  0.000000
G  10201  2460.993225  0.337583  C  10218  1576.618576  0.213835  40.800000  308.468852  866.546910  0.000000
C  10213  6477.845888  0.916462  A  10221  652.800000  0.088539  0.000000  925.406555  242.633135  0.000000
G  10231  4020.777663  0.545342  T  10239  297.024683  0.042588  0.000000  0.000000  450.604393  0.000000
C  10245  4010.095073  0.574979  A  10248  612.000000  0.097129  81.600000  856.857922  34.661876  297.024683
T  10250  4826.651093  0.766034  C  10253  1542.344259  0.257792  122.400000  719.760654  173.309382  668.305536
A  10267  1754.400000  0.293240  C  10263  205.645901  0.034372  1754.400000  34.274317  0.000000  0.000000
A  10272  16524.000000  3.003618  A  10278  2080.800000  0.342949  2080.800000  0.000000  0.000000  0.000000
A  10287  16728.000000  2.757088  C  10294  308.468852  0.046320  2162.400000  34.274317  0.000000  0.000000
A  10293  1795.200000  0.254597  A  10295  1713.600000  0.257314  1795.200000  239.920218  0.000000  0.000000
C  10306  11002.055714  1.652090  A  10307  1101.600000  0.158274  1142.400000  1302.424041  0.000000  0.000000
T  10320  1782.148096  0.256056  A  10316  1509.600000  0.216893  571.200000  514.114753  0.000000  594.049365
T  10327  5272.188117  0.764959  C  10330  1336.698358  0.197396  122.400000  342.743169  0.000000  891.074048
C  10340  3256.060102  0.480844  T  10338  705.433621  0.104175  0.000000  377.017486  0.000000  853.945963
T  10341  3861.320875  0.576740  T  10353  9133.508992  1.367230  0.000000  377.017486  0.000000  928.202133
A  10364  2529.600000  0.378671  T  10361  1076.714475  0.161178  856.800000  0.000000  0.000000  1076.714475
T  10373  10135.967296  1.571347  A  10369  5793.600000  0.867266  652.800000  0.000000  0.000000  1447.995328
T  10381  5012.291520  0.687684  A  10375  367.200000  0.050921  0.000000  0.000000  0.000000  1670.763840
T  10392  5272.188117  0.859015  N  -1  -1.000000  -1.000000  0.000000  0.000000  0.000000  1336.611072
T  10399  2784.606400  0.557825  N  -1  -1.000000  -1.000000  0.000000  0.000000  0.000000  1002.458304
T  10410  1930.660437  0.379242  A  10417  652.800000  0.086315  0.000000  171.371584  0.000000  445.537024
C  10418  3735.900538  0.892965  T  10421  2004.916608  0.392103  693.600000  377.017486  0.000000  334.152768
A  10421  5018.400000  1.145995  T  10431  2190.557035  0.428409  856.800000  342.743169  0.000000  482.665109
T  10436  6348.902592  1.458278  N  -1  -1.000000  -1.000000  979.200000  0.000000  0.000000  1002.458304
A  10446  19135.200000  4.103639  T  10454  297.024683  0.046542  1346.400000  0.000000  0.000000  185.640427
T  10459  3638.552363  0.587776  A  10466  1101.600000  0.167733  775.200000  0.000000  0.000000  482.665109
A  10471  7833.600000  1.243179  N  -1  -1.000000  -1.000000  1591.200000  0.000000  0.000000  0.000000
A  10477  21542.400000  1.620480  N  -1  -1.000000  -1.000000  1713.600000  0.000000  0.000000  0.000000
A  10483  21542.400000  1.620480  T  10500  668.305536  0.091507  1672.800000  0.000000  0.000000  0.000000
A  10490  1142.400000  0.158737  T  10502  779.689792  0.106758  1142.400000  0.000000  0.000000  259.896597
T  10506  6089.005994  0.865826  T  10512  705.433621  0.102257  0.000000  0.000000  0.000000  891.074048
A  10522  3794.400000  0.509422  A  10531  7344.000000  1.087862  612.000000  342.743169  0.000000  111.384256
C  10535  11481.896150  1.540308  A  10537  775.200000  0.103010  816.000000  1165.326773  0.000000  0.000000
A  10545  1264.800000  0.156136  T  10549  1150.970645  0.152944  652.800000  582.663387  0.000000  259.896597
T  10554  4009.833216  0.528150  G  10556  1767.755697  0.238094  0.000000  34.274317  450.604393  668.305536
G  10565  2183.698213  0.359179  T  10575  482.665109  0.065009  0.000000  0.000000  762.561281  408.408939
T  10584  2895.990656  0.488017  A  10581  326.400000  0.043962  40.800000  0.000000  0.000000  705.433621
T  10589  3638.552363  0.668797  N  -1  -1.000000  -1.000000  0.000000  0.000000  0.000000  891.074048
T  10595  6571.671104  1.390189  T  10603  2598.965973  0.446331  0.000000  0.000000  0.000000  1113.842560
A  10614  1305.600000  0.303119  C  10613  1199.601090  0.206012  448.800000  445.566119  0.000000  0.000000
A  10623  5834.400000  1.349448  C  10625  1268.149724  0.225528  856.800000  548.389070  0.000000  0.000000
A  10634  1632.000000  0.379704  T  10639  891.074048  0.182579  816.000000  377.017486  0.000000  0.000000
A  10638  2856.000000  0.699684  T  10642  482.665109  0.098897  734.400000  34.274317  0.000000  222.768512
T  10648  4752.394923  1.476241  A  10659  1183.200000  0.249262  571.200000  0.000000  0.000000  631.177451
C  10663  2879.042617  0.806903  C  10670  2467.750814  0.530097  204.000000  959.680872  0.000000  0.000000
C  10676  5312.519114  1.537661  A  10684  2448.000000  0.606190  367.200000  1096.778140  0.000000  0.000000
C  10692  2639.122399  0.700438  A  10691  408.000000  0.101032  326.400000  479.840436  103.985629  0.000000
A  10705  897.600000  0.239863  G  10698  589.251899  0.151041  408.000000  0.000000  277.295011  0.000000
A  10715  5548.800000  1.599984  G  10708  519.928146  0.140467  734.400000  171.371584  0.000000  37.128085
T  10727  11212.681770  3.331409  C  10722  3633.077588  0.933364  0.000000  308.468852  0.000000  1076.714475
T  10736  3267.271509  0.749984  C  10736  1062.503823  0.243886  0.000000  514.114753  0.000000  853.945963
C  10747  2227.830596  0.543407  T  10740  594.049365  0.144896  0.000000  1096.778140  0.000000  111.384256
C  10753  4969.775945  1.194851  N  -1  -1.000000  -1.000000  408.000000  1062.503823  0.000000  0.000000
A  10760  7303.200000  1.670944  A  10766  938.400000  0.202859  1101.600000  582.663387  0.000000  0.000000
C  10772  2879.042617  0.622390  A  10778  408.000000  0.088199  612.000000  959.680872  0.000000  0.000000
C  10783  4387.112559  0.948404  C  10789  1439.521308  0.317541  408.000000  1131.052457  0.000000  0.000000
G  10797  2357.007595  0.519938  C  10796  171.371584  0.037802  163.200000  102.822951  381.280640  0.000000
G  10805  4367.396427  0.969448  G  10812  1247.827551  0.257172  0.000000  0.000000  485.266270  0.000000
G  10823  2357.007595  0.485779  A  10822  979.200000  0.201809  367.200000  0.000000  415.942517  0.000000
A  10834  1917.600000  0.423047  C  10836  2022.184695  0.561184  938.400000  308.468852  69.323753  0.000000
A  10844  16972.800000  4.710317  C  10840  616.937704  0.171209  1060.800000  68.548634  34.661876  0.000000
G  10861  2322.345719  0.466909  A  10856  1591.200000  0.319905  326.400000  0.000000  1109.180045  0.000000
G  10867  15216.563741  1.449976  N  -1  -1.000000  -1.000000  40.800000  0.000000  1629.108191  0.000000
G  10872  15216.563741  1.449976  G  10876  1594.446315  0.303862  0.000000  0.000000  1733.093820  0.000000
T  10885  1559.379584  0.295466  N  -1  -1.000000  -1.000000  0.000000  0.000000  970.532539  259.896597
G  10894  2703.626359  0.525413  C  10908  1439.521308  0.309218  0.000000  0.000000  935.870663  148.512341
T  10912  3415.783851  0.686262  C  10914  1439.521308  0.315808  0.000000  548.389070  0.000000  853.945963
T  10919  4306.857899  0.847265  A  10924  1387.200000  0.291845  122.400000  342.743169  0.000000  742.561707
A  10929  2937.600000  0.578587  T  10938  594.049365  0.125931  979.200000  102.822951  0.000000  297.024683
A  10933  3427.200000  0.667386  T  10946  1113.842560  0.236121  1142.400000  0.000000  0.000000  334.152768
T  10952  9467.661760  1.791009  T  10958  2190.557035  0.400303  571.200000  0.000000  0.000000  1188.098731
T  10967  4566.754496  1.006846  C  10974  754.034971  0.178189  0.000000  205.645901  0.000000  816.817877
C  10977  2844.768300  0.597622  N  -1  -1.000000  -1.000000  0.000000  959.680872  0.000000  148.512341
C  10985  6614.943155  1.544180  C  10990  2262.104913  0.540584  0.000000  1336.698358  0.000000  111.384256
A  10997  2203.200000  0.526520  C  11001  1508.069942  0.354929  734.400000  788.309288  0.000000  705.433621
T  11007  13031.957952  3.067181  A  11015  1509.600000  0.285813  612.000000  308.468852  0.000000  1188.098731
C  11021  4798.404361  0.908501  A  11020  775.200000  0.146769  734.400000  685.486337  0.000000  297.024683
A  11028  3590.400000  0.662443  C  11031  2159.281963  0.403726  897.600000  616.937704  0.000000  37.128085
A  11040  8649.600000  1.617265  G  11043  1386.475056  0.234218  938.400000  34.274317  415.942517  0.000000
G  11055  14592.649966  2.465187  N  -1  -1.000000  -1.000000  326.400000  0.000000  1282.489427  0.000000
A  11073  2856.000000  0.405910  G  11068  554.590022  0.078820  1428.000000  0.000000  311.956888  0.000000
A  11078  7344.000000  1.152024  G  11075  277.295011  0.043497  1468.800000  0.000000  242.633135  0.000000
G  11092  2183.698213  0.328248  A  11092  1509.600000  0.226916  1509.600000  0.000000  242.633135  0.000000
A  11097  13464.000000  2.044186  N  -1  -1.000000  -1.000000  1713.600000  0.000000  242.633135  0.000000
T  11115  1559.379584  0.214454  A  11107  1183.200000  0.162718  326.400000  0.000000  207.971258  222.768512
T  11127  1559.379584  0.216370  G  11120  173.309382  0.023834  0.000000  0.000000  0.000000  519.793195
T  11139  11324.066026  1.868734  N  -1  -1.000000  -1.000000  0.000000  0.000000  0.000000  631.177451
T  11150  1076.714475  0.160409  C  11148  685.486337  0.083764  0.000000  137.097267  0.000000  556.921280
T  11158  2598.965973  0.402258  G  11157  519.928146  0.063533  0.000000  0.000000  207.971258  556.921280
G  11166  3119.568876  0.532724  N  -1  -1.000000  -1.000000  0.000000  0.000000  346.618764  259.896597
A  11180  4080.000000  0.866504  T  11176  1225.226816  0.175725  408.000000  0.000000  0.000000  445.537024
T  11184  1559.379584  0.322788  A  11188  1428.000000  0.226224  408.000000  0.000000  0.000000  519.793195
T  11197  5346.444288  1.257243  A  11201  367.200000  0.068155  204.000000  34.274317  0.000000  779.689792
A  11205  2040.000000  0.446508  T  11215  891.074048  0.166778  408.000000  274.194535  0.000000  482.665109
C  11213  7711.721295  2.250684  C  11222  2193.556279  0.410557  204.000000  616.937704  0.000000  371.280853
A  11229  4896.000000  1.211394  T  11229  2561.837888  0.456321  408.000000  68.548634  0.000000  445.537024
C  11245  1131.052457  0.258509  A  11237  693.600000  0.123546  0.000000  377.017486  0.000000  0.000000
C  11251  1233.875407  0.367664  C  11256  616.937704  0.109890  0.000000  616.937704  0.000000  0.000000
C  11260  2056.459012  0.609917  G  11268  1594.446315  0.356431  0.000000  685.486337  0.000000  74.256171
G  11276  1629.108191  0.491072  T  11272  1002.458304  0.224095  0.000000  137.097267  797.223157  148.512341
G  11287  4228.748921  1.334662  N  -1  -1.000000  -1.000000  0.000000  0.000000  1074.518169  0.000000
G  11292  3188.892629  1.001764  N  -1  -1.000000  -1.000000  0.000000  0.000000  831.885034  0.000000
A  11301  1224.000000  0.365785  G  11299  866.546910  0.226677  244.800000  0.000000  346.618764  74.256171
T  11312  3452.911936  1.176867  A  11311  1468.800000  0.384219  489.600000  102.822951  0.000000  297.024683
C  11322  1919.361744  0.624126  A  11328  2937.600000  0.807013  612.000000  239.920218  0.000000  37.128085
A  11332  4243.200000  1.699972  C  11330  308.468852  0.084742  1060.800000  102.822951  0.000000  0.000000
A  11337  3835.200000  1.577777  A  11342  2040.000000  0.542936  979.200000  0.000000  0.000000  0.000000
T  11359  742.561707  0.274903  N  -1  -1.000000  -1.000000  0.000000  0.000000  0.000000  742.561707
T  11367  2598.965973  0.979986  N  -1  -1.000000  -1.000000  0.000000  0.000000  0.000000  556.921280
C  11379  1679.441526  0.620569  T  11372  334.152768  0.087629  0.000000  239.920218  0.000000  0.000000
A  11386  1795.200000  0.662111  G  11390  277.295011  0.086074  448.800000  137.097267  0.000000  0.000000
A  11401  734.400000  0.297572  G  11403  415.942517  0.129111  734.400000  0.000000  103.985629  0.000000
A  11407  2815.200000  1.266668  G  11414  242.633135  0.080515  938.400000  0.000000  103.985629  0.000000
A  11424  2488.800000  1.044992  G  11416  519.928146  0.172532  1224.000000  0.000000  138.647506  0.000000
A  11435  9547.200000  4.177780  G  11428  173.309382  0.056697  1591.200000  0.000000  0.000000  0.000000
A  11443  11301.600000  3.707853  N  -1  -1.000000  -1.000000  1672.800000  0.000000  0.000000  0.000000
A  11453  3264.000000  0.869506  N  -1  -1.000000  -1.000000  1632.000000  0.000000  0.000000  0.000000
A  11456  4651.200000  1.258191  A  11461  1428.000000  0.306823  1591.200000  0.000000  0.000000  0.000000
A  11470  13668.000000  3.343771  C  11478  171.371584  0.030620  1428.000000  0.000000  0.000000  0.000000
C  11484  2433.476497  0.468471  A  11483  2162.400000  0.386375  1060.800000  377.017486  0.000000  0.000000
C  11493  1782.264477  0.338197  A  11492  1672.800000  0.306572  816.000000  445.566119  0.000000  222.768512
T  11504  4863.779179  0.923161  A  11508  2080.800000  0.366148  612.000000  171.371584  0.000000  594.049365
A  11522  1020.000000  0.179528  T  11514  445.537024  0.078399  1020.000000  0.000000  0.000000  0.000000
A  11530  4896.000000  0.889853  N  -1  -1.000000  -1.000000  1224.000000  0.000000  0.000000  0.000000
A  11536  1224.000000  0.213138  N  -1  -1.000000  -1.000000  1224.000000  0.000000  0.000000  0.000000
A  11544  10689.600000  2.176916  G  11553  381.280640  0.057301  1387.200000  0.000000  0.000000  0.000000
A  11555  4936.800000  1.018058  A  11559  979.200000  0.158115  1264.800000  0.000000  242.633135  0.000000
G  11570  1941.065079  0.386935  T  11577  148.512341  0.025451  244.800000  0.000000  970.532539  0.000000
G  11577  9046.749741  1.906386  G  11585  1906.403202  0.326709  0.000000  0.000000  1005.194416  74.256171
G  11595  2183.698213  0.509808  T  11596  111.384256  0.019931  0.000000  0.000000  762.561281  74.256171
G  11605  623.913775  0.146514  T  11607  594.049365  0.106300  0.000000  0.000000  346.618764  74.256171
A  11617  1876.800000  0.453053  N  -1  -1.000000  -1.000000  448.800000  0.000000  0.000000  0.000000
A  11623  3427.200000  0.891603  T  11626  185.640427  0.041174  571.200000  0.000000  0.000000  111.384256
A  11632  1836.000000  0.449495  T  11636  1782.148096  0.423727  489.600000  0.000000  0.000000  334.152768
T  11643  1559.379584  0.412689  G  11650  519.928146  0.123619  0.000000  0.000000  0.000000  519.793195
T  11655  1225.226816  0.321403  G  11656  519.928146  0.123619  0.000000  0.000000  207.971258  445.537024
T  11671  1002.458304  0.349815  G  11665  173.309382  0.041206  0.000000  0.000000  0.000000  371.280853
C  11682  1508.069942  0.609999  T  11675  185.640427  0.048641  204.000000  137.097267  0.000000  0.000000
A  11692  1346.400000  0.554314  G  11688  207.971258  0.054090  448.800000  0.000000  34.661876  0.000000
A  11704  2448.000000  1.475664  G  11707  381.280640  0.143245  612.000000  0.000000  311.956888  0.000000
G  11715  2287.683843  1.357398  A  11713  1020.000000  0.383207  448.800000  0.000000  554.590022  0.000000
G  11727  4679.353314  2.527028  A  11722  1183.200000  0.438806  163.200000  0.000000  935.870663  0.000000
C  11740  1096.778140  0.514442  G  11731  901.208786  0.398824  0.000000  137.097267  450.604393  259.896597
T  11744  3601.424277  1.896550  G  11745  346.618764  0.149184  0.000000  137.097267  346.618764  445.537024
T  11759  1225.226816  0.590335  G  11760  831.885034  0.395526  0.000000  0.000000  381.280640  445.537024
G  11765  2703.626359  1.323969  T  11768  556.921280  0.254302  0.000000  0.000000  450.604393  259.896597
G  11773  2738.288236  1.250416  T  11781  445.537024  0.188501  0.000000  0.000000  554.590022  74.256171
G  11784  1871.741326  0.791941  T  11790  222.768512  0.092822  0.000000  0.000000  415.942517  37.128085
C  11799  2673.396716  1.113984  N  -1  -1.000000  -1.000000  0.000000  445.566119  0.000000  0.000000
C  11818  4627.032777  1.827024  N  -1  -1.000000  -1.000000  0.000000  959.680872  0.000000  0.000000
C  11825  1405.246991  0.510914  C  11831  1405.246991  0.527830  163.200000  719.760654  0.000000  0.000000
C  11837  3941.546440  1.480553  A  11834  3549.600000  1.333277  326.400000  788.309288  0.000000  0.000000
C  11848  2159.281963  0.834205  A  11853  1224.000000  0.454211  285.600000  719.760654  0.000000  0.000000
C  11860  1439.521308  0.534208  A  11860  612.000000  0.227106  326.400000  514.114753  0.000000  0.000000
T  11872  3230.143424  1.303270  G  11874  311.956888  0.116442  40.800000  0.000000  34.661876  371.280853
A  11883  1795.200000  0.670105  G  11883  797.223157  0.308017  81.600000  0.000000  207.971258  37.128085
G  11893  415.942517  0.160711  C  11896  308.468852  0.119181  81.600000  0.000000  138.647506  0.000000
C  11901  308.468852  0.130934  C  11903  308.468852  0.119181  0.000000  308.468852  0.000000  0.000000
G  11912  1039.856292  0.472753  C  11913  479.840436  0.198413  0.000000  205.645901  69.323753  0.000000
A  11925  489.600000  0.240445  C  11927  342.743169  0.150314  163.200000  274.194535  0.000000  0.000000
C  11937  3084.688518  1.901217  A  11933  816.000000  0.357866  122.400000  754.034971  0.000000  0.000000
C  11941  1508.069942  0.842297  T  11952  222.768512  0.110674  40.800000  788.309288  0.000000  0.000000
C  11950  1439.521308  0.930478  C  11963  856.857922  0.425695  0.000000  514.114753  0.000000  37.128085
C  11967  2399.202181  1.626466  T  11965  2079.172779  1.032953  0.000000  479.840436  0.000000  259.896597
C  11980  2433.476497  1.548930  T  11981  1485.123413  0.787434  81.600000  377.017486  0.000000  297.024683
T  11992  2858.862571  1.916895  G  11993  485.266270  0.239288  0.000000  68.548634  69.323753  408.408939
T  12001  668.305536  0.418274  T  11999  334.152768  0.164773  40.800000  0.000000  103.985629  334.152768
T  12013  3341.527680  2.058852  A  12008  1183.200000  0.583443  163.200000  0.000000  0.000000  556.921280
T  12026  7982.538346  4.143951  A  12021  163.200000  0.080035  163.200000  0.000000  0.000000  668.305536
T  12035  928.202133  0.354197  A  12031  856.800000  0.322368  204.000000  0.000000  0.000000  482.665109
A  12045  1632.000000  0.612512  T  12040  1447.995328  0.544803  326.400000  0.000000  0.000000  408.408939
T  12052  891.074048  0.353717  A  12054  734.400000  0.270293  326.400000  0.000000  0.000000  334.152768
A  12062  571.200000  0.232434  N  -1  -1.000000  -1.000000  571.200000  0.000000  0.000000  0.000000
A  12065  1917.600000  0.808896  A  12074  612.000000  0.213997  652.800000  0.000000  0.000000  0.000000
A  12078  3345.600000  1.440530  C  12082  925.406555  0.320660  693.600000  239.920218  0.000000  0.000000
A  12092  367.200000  0.152132  G  12095  138.647506  0.048042  367.200000  171.371584  69.323753  0.000000
G  12110  2391.669472  1.104940  T  12103  445.537024  0.154382  0.000000  0.000000  173.309382  74.256171
T  12118  1559.379584  0.667297  N  -1  -1.000000  -1.000000  0.000000  0.000000  103.985629  222.768512
T  12129  1856.404267  0.859985  N  -1  -1.000000  -1.000000  0.000000  0.000000  138.647506  371.280853
G  12135  2357.007595  1.524552  T  12137  222.768512  0.076177  40.800000  0.000000  138.647506  259.896597
T  12143  1782.148096  1.055204  N  -1  -1.000000  -1.000000  122.400000  0.000000  138.647506  222.768512
A  12150  1876.800000  1.101455  T  12157  742.561707  0.278091  326.400000  0.000000  0.000000  222.768512
T  12167  6423.158762  3.563470  G  12168  519.928146  0.206790  0.000000  0.000000  103.985629  408.408939
T  12182  334.152768  0.139948  A  12181  204.000000  0.081137  40.800000  0.000000  0.000000  334.152768
T  12188  3712.808533  1.665420  A  12197  652.800000  0.249188  0.000000  0.000000  34.661876  371.280853
T  12195  891.074048  0.393224  A  12205  244.800000  0.093446  122.400000  0.000000  0.000000  334.152768
A  12212  1468.800000  0.633524  N  -1  -1.000000  -1.000000  163.200000  0.000000  173.309382  0.000000
G  12216  3119.568876  1.401314  A  12229  326.400000  0.130309  163.200000  0.000000  173.309382  0.000000
C  12231  1610.892893  0.676223  A  12232  1550.400000  0.618968  367.200000  274.194535  34.661876  0.000000
