# Supplementary material for: SNP-PHAGE – High throughput SNP discovery pipeline
Source: BMC Bioinformatics. 2006 Oct 23;7:468. doi: 10.1186/1471-2105-7-468 (PMC1626092; doi:10.1186/1471-2105-7-468)
Supplement: Additional file 2 — Test dataset. This compressed file contains test data for recreating the demo website. It contains the database table entries and chromatogram files to test for proper installation of all functionalities provided. [file 1471-2105-7-468-S2.gz › test_data/AfterAnalysisStore/poly_dir/E05_015501PI20933.b_09.ab1.poly]

E05_015501PI20933.b_09.ab1 22282.363636 22282.363636 27608.000000 27461.314286 23483.490909
T  1  12001.083500  1.000000  C  4  32.929601  0.027437  0.000000  65.859203  0.000000  12001.083500
T  15  375827.479415  31.316129  N  -1  -1.000000  -1.000000  0.000000  0.000000  0.000000  46842.938823
T  35  241647.623249  1.246157  G  40  430.371451  0.006837  0.000000  0.000000  231.738474  31396.382963
G  54  2449.806721  0.011675  N  -1  -1.000000  -1.000000  0.000000  0.000000  1191.797864  0.000000
G  65  6952.154207  0.044006  N  -1  -1.000000  -1.000000  0.000000  0.000000  2317.384736  0.000000
G  74  19035.660328  0.148977  A  71  3304.800000  0.052501  612.000000  0.000000  3476.077103  0.000000
N  88  -1.000000  -1.000000  N  -1  -1.000000  -1.000000  0.000000  0.000000  0.000000  0.000000
N  102  -1.000000  -1.000000  N  -1  -1.000000  -1.000000  0.000000  0.000000  0.000000  0.000000
N  116  -1.000000  -1.000000  N  -1  -1.000000  -1.000000  0.000000  0.000000  0.000000  0.000000
N  130  -1.000000  -1.000000  N  -1  -1.000000  -1.000000  0.000000  0.000000  0.000000  0.000000
A  149  2986968.000000  4.859347  N  -1  -1.000000  -1.000000  65280.000000  52687.362293  0.000000  61941.076129
A  171  2986968.000000  4.859347  N  -1  -1.000000  -1.000000  65280.000000  52687.362293  0.000000  61941.076129
C  166  2828949.129512  6.209143  G  179  291957.371190  0.260417  65280.000000  52687.362293  0.000000  61941.076129
T  177  4746738.229651  6.598974  N  -1  -1.000000  -1.000000  65280.000000  52687.362293  37243.683251  61941.076129
A  195  822813.600000  0.733308  C  204  571888.388088  0.475228  65280.000000  12612.037349  21220.623079  61941.076129
C  225  454000.414957  0.377347  T  221  30080.135095  0.024996  33456.000000  52687.362293  52968.793957  387.131726
A  237  1500093.600000  1.238769  C  240  413464.075593  0.305499  65280.000000  44652.539543  52968.793957  31977.080552
G  241  3546426.282886  2.652922  C  251  408162.409763  0.238964  65280.000000  52687.362293  52968.793957  8594.324313
T  252  551275.577551  0.325968  C  263  356133.639498  0.202122  25173.600000  52687.362293  52968.793957  61941.076129
T  264  551546.569759  0.315958  G  278  121066.799687  0.068032  65280.000000  52687.362293  52968.793957  61941.076129
A  289  4064088.000000  2.259231  C  298  2566994.150112  1.187437  65280.000000  52687.362293  0.000000  61941.076129
T  302  3148581.039170  1.531455  G  310  62867.337327  0.025404  65280.000000  52687.362293  264.843970  61941.076129
A  328  105916.800000  0.047679  N  -1  -1.000000  -1.000000  35496.000000  0.000000  0.000000  41577.947352
T  338  356509.606297  0.182905  A  336  232804.800000  0.094072  36108.000000  27265.709987  0.000000  61941.076129
G  353  172115.474863  0.113974  T  350  126204.942613  0.057062  1020.000000  0.000000  37276.788747  18040.338423
T  366  205295.954196  0.142068  A  368  56222.400000  0.028842  9955.200000  0.000000  0.000000  43862.024534
G  380  194792.739776  0.137160  A  383  171645.600000  0.114879  13300.800000  0.000000  30523.267518  0.000000
A  400  95431.200000  0.073997  G  401  11851.767648  0.007932  20930.400000  0.000000  2549.123209  0.000000
A  413  506368.800000  0.536092  T  417  146645.497736  0.100271  65280.000000  0.000000  20856.462620  7626.494998
T  429  293639.414025  0.312361  G  429  105374.794478  0.072051  4814.400000  0.000000  24233.223235  51836.938086
G  441  307682.481896  0.336532  A  444  129254.400000  0.126972  10852.800000  1020.817644  52968.793957  61941.076129
T  461  3081103.979362  5.720225  C  457  402761.955128  0.395649  0.000000  38066.619257  8508.112529  61941.076129
G  468  261831.369628  0.492270  C  485  60689.255441  0.048865  0.000000  0.000000  43500.622037  61941.076129
T  492  185823.228388  0.339417  G  493  155364.093774  0.181890  3345.600000  164.648007  23736.640792  40416.552174
G  508  186946.737171  0.352458  A  514  27499.200000  0.049282  0.000000  32.929601  30192.212555  5729.549542
G  522  416864.408440  0.783739  C  523  59042.775369  0.104679  0.000000  11360.712494  52968.793957  2632.495735
G  536  250409.973431  0.452781  C  536  125198.344648  0.221969  5875.200000  26870.554769  39461.751498  0.000000
G  549  357307.620735  0.639637  A  546  18074.400000  0.031791  1999.200000  0.000000  52968.793957  0.000000
G  561  209160.525137  0.357663  N  -1  -1.000000  -1.000000  0.000000  0.000000  40521.127377  0.000000
C  575  54465.560770  0.098123  A  577  16401.600000  0.030879  2040.000000  12447.389342  0.000000  0.000000
A  590  216240.000000  0.407109  C  587  72609.771160  0.136700  41126.400000  11261.923690  0.000000  0.000000
C  599  111565.489655  0.213721  N  -1  -1.000000  -1.000000  12362.400000  21634.748142  0.000000  0.000000
A  608  367608.000000  1.633367  A  621  104366.400000  0.442908  58017.600000  12974.262965  0.000000  0.000000
C  626  1309643.178594  5.557833  N  -1  -1.000000  -1.000000  7303.200000  52687.362293  0.000000  2090.511319
T  642  178932.283669  0.514142  A  636  140107.200000  0.402582  3060.000000  14686.602239  0.000000  34841.855323
N  652  -1.000000  -1.000000  N  -1  -1.000000  -1.000000  0.000000  0.000000  0.000000  0.000000
C  667  177951.566144  0.512504  N  -1  -1.000000  -1.000000  0.000000  33950.419077  0.000000  0.000000
A  678  54304.800000  0.167956  N  -1  -1.000000  -1.000000  11220.000000  0.000000  0.000000  0.000000
T  688  244628.537538  0.805447  N  -1  -1.000000  -1.000000  0.000000  0.000000  0.000000  46842.938823
T  703  144787.265452  0.495084  N  -1  -1.000000  -1.000000  0.000000  0.000000  0.000000  30854.398547
A  717  108568.800000  0.379594  N  -1  -1.000000  -1.000000  24643.200000  0.000000  33.105496  0.000000
A  730  170503.200000  0.585071  N  -1  -1.000000  -1.000000  32925.600000  0.000000  0.000000  0.000000
A  743  153816.000000  0.536226  N  -1  -1.000000  -1.000000  33048.000000  0.000000  0.000000  0.000000
A  755  135700.800000  0.466207  N  -1  -1.000000  -1.000000  26071.200000  0.000000  0.000000  0.000000
T  765  137896.320733  0.514762  N  -1  -1.000000  -1.000000  0.000000  0.000000  0.000000  31357.669790
G  776  234817.284710  1.558084  N  -1  -1.000000  -1.000000  0.000000  0.000000  43467.516541  0.000000
T  790  108629.162262  0.695016  N  -1  -1.000000  -1.000000  0.000000  0.000000  0.000000  24311.872381
G  804  151093.484762  1.011571  N  -1  -1.000000  -1.000000  0.000000  0.000000  28669.359729  0.000000
A  819  192453.600000  1.210064  T  823  27176.647152  0.176671  36638.400000  0.000000  0.000000  2090.511319
A  832  161486.400000  1.049795  N  -1  -1.000000  -1.000000  31538.400000  0.000000  0.000000  929.116142
A  844  156223.200000  1.004673  N  -1  -1.000000  -1.000000  30355.200000  0.000000  0.000000  0.000000
T  854  164105.138570  1.023981  N  -1  -1.000000  -1.000000  0.000000  0.000000  629.004428  31938.367379
T  867  109055.007160  0.683207  N  -1  -1.000000  -1.000000  0.000000  263.436811  0.000000  23886.027482
C  882  92268.743215  0.594722  N  -1  -1.000000  -1.000000  0.000000  17847.843977  33.105496  0.000000
T  893  218768.138254  1.450690  N  -1  -1.000000  -1.000000  0.000000  0.000000  662.109924  49204.442350
T  906  187913.739707  1.182665  N  -1  -1.000000  -1.000000  0.000000  98.788804  0.000000  37125.932505
A  918  163159.200000  1.058103  N  -1  -1.000000  -1.000000  31579.200000  0.000000  993.164887  0.000000
A  930  190168.800000  1.191141  N  -1  -1.000000  -1.000000  37495.200000  0.000000  0.000000  0.000000
A  942  142269.600000  0.869830  N  -1  -1.000000  -1.000000  27009.600000  0.000000  0.000000  0.000000
T  953  201966.621354  1.273901  N  -1  -1.000000  -1.000000  0.000000  0.000000  0.000000  39255.156997
C  968  98097.282669  0.603342  N  -1  -1.000000  -1.000000  0.000000  18473.506404  0.000000  0.000000
A  976  164383.200000  1.048515  N  -1  -1.000000  -1.000000  31742.400000  65.859203  0.000000  0.000000
G  988  119775.685335  0.763851  N  -1  -1.000000  -1.000000  0.000000  0.000000  19830.192238  0.000000
C  1004  86440.203762  0.547516  N  -1  -1.000000  -1.000000  0.000000  16662.378325  0.000000  580.697589
T  1019  249351.544593  1.585255  N  -1  -1.000000  -1.000000  0.000000  0.000000  0.000000  55630.828999
T  1031  262243.031062  1.635415  N  -1  -1.000000  -1.000000  0.000000  0.000000  0.000000  46920.365168
G  1042  224124.209430  1.335778  T  1043  184971.538591  1.063776  0.000000  0.000000  41580.503256  30699.545857
T  1055  273934.409182  1.575404  N  -1  -1.000000  -1.000000  0.000000  0.000000  198.632977  43049.047910
G  1069  203367.063298  1.115816  T  1068  25511.980731  0.139977  0.000000  0.000000  35555.302943  4645.580710
A  1084  149287.200000  0.792528  N  -1  -1.000000  -1.000000  33456.000000  0.000000  297.949466  0.000000
A  1096  136108.800000  0.743356  N  -1  -1.000000  -1.000000  30640.800000  0.000000  231.738474  0.000000
A  1107  131784.000000  0.705099  N  -1  -1.000000  -1.000000  28152.000000  0.000000  0.000000  0.000000
G  1116  168937.347226  0.919930  N  -1  -1.000000  -1.000000  0.000000  0.000000  32675.124772  116.139518
G  1129  354030.176608  1.877569  N  -1  -1.000000  -1.000000  0.000000  32.929601  52968.793957  1006.542487
A  1146  137251.200000  0.637438  N  -1  -1.000000  -1.000000  31008.000000  0.000000  496.582443  0.000000
A  1157  140800.800000  0.689839  N  -1  -1.000000  -1.000000  32068.800000  197.577609  0.000000  464.558071
A  1169  165648.000000  0.862918  N  -1  -1.000000  -1.000000  32762.400000  0.000000  0.000000  116.139518
A  1180  136720.800000  0.734604  N  -1  -1.000000  -1.000000  29294.400000  0.000000  0.000000  580.697589
A  1193  194493.600000  1.128195  N  -1  -1.000000  -1.000000  33456.000000  0.000000  0.000000  232.279035
A  1205  150919.200000  0.879964  N  -1  -1.000000  -1.000000  29743.200000  0.000000  0.000000  348.418553
A  1216  144758.400000  0.843239  N  -1  -1.000000  -1.000000  27540.000000  0.000000  0.000000  503.271244
A  1228  146064.000000  0.846579  N  -1  -1.000000  -1.000000  28519.200000  0.000000  0.000000  851.689797
A  1240  130233.600000  0.748631  N  -1  -1.000000  -1.000000  29376.000000  98.788804  0.000000  38.713173
A  1251  148267.200000  0.871688  C  1252  5235.806628  0.035018  29049.600000  2074.564890  0.000000  0.000000
A  1263  139984.800000  0.936255  C  1259  5828.539454  0.038983  27866.400000  8792.203583  0.000000  309.705381
C  1270  182891.006359  1.220991  A  1274  131090.400000  0.851247  6120.000000  12315.670936  0.000000  0.000000
A  1286  114974.400000  0.746596  C  1286  6091.976265  0.039559  26193.600000  3325.889745  99.316489  116.139518
A  1298  96655.200000  0.648994  G  1294  19830.192238  0.128769  22072.800000  1152.536050  1820.802292  0.000000
A  1309  55651.200000  0.384002  G  1306  44924.158375  0.291719  12240.000000  4247.918585  6389.360771  0.000000
G  1318  59755.420682  0.456009  C  1320  43500.003493  0.303328  1142.400000  5433.384236  13473.936963  696.837106
C  1332  63751.708374  0.522883  A  1333  28192.800000  0.207129  5304.000000  12348.600537  1622.169315  774.263452
A  1344  52020.000000  0.457026  C  1343  32172.220600  0.236366  11750.400000  6223.694671  33.105496  1354.961040
C  1354  41030.283386  0.392941  T  1357  30273.700958  0.273042  4610.400000  8660.485177  66.210992  2322.790355
T  1369  70999.958513  0.743470  C  1366  60952.692253  0.549739  0.000000  9088.569996  4767.191456  13743.176266
T  1381  92911.614194  1.058564  G  1382  63363.919771  0.645355  0.000000  3457.608150  12811.827038  17730.633042
G  1394  93820.976296  1.129501  T  1396  50481.977045  0.533956  0.000000  5301.665831  21154.412086  6736.092029
T  1409  73748.593766  0.994492  C  1406  39811.888133  0.421096  0.000000  5795.609852  2251.173743  16762.803727
T  1421  96357.086554  1.375852  G  1419  12149.717114  0.139505  2244.000000  1053.747246  2218.068247  21795.516163
A  1435  32354.400000  0.462175  G  1431  25623.654077  0.309731  5304.000000  0.000000  2913.283668  3522.898705
A  1449  45002.400000  0.664978  G  1444  42275.718677  0.624686  9832.800000  0.000000  2052.540766  0.000000
A  1461  83395.200000  1.259752  G  1457  49095.450899  0.741625  18074.400000  0.000000  4171.292524  0.000000
G  1469  65184.722063  0.956292  A  1474  64341.600000  0.926037  1346.400000  0.000000  12414.561084  0.000000
A  1486  132885.600000  1.912559  G  1483  35787.041417  0.515065  26356.800000  0.000000  4568.558479  0.000000
G  1495  90344.899192  1.148461  A  1497  76255.200000  0.946087  10159.200000  757.380833  17645.229487  580.697589
G  1507  167977.287835  2.084071  A  1511  29702.400000  0.337117  2080.800000  0.000000  33039.285231  890.402969
G  1519  156555.891638  1.776881  A  1523  65157.600000  0.690370  3508.800000  0.000000  30457.056525  77.426345
A  1535  121828.800000  1.290824  G  1531  25954.709039  0.275000  27703.200000  0.000000  2019.435270  1354.961040
A  1547  114403.200000  1.153390  T  1545  28028.336949  0.282576  26112.000000  0.000000  0.000000  5806.975887
T  1557  66780.222702  0.661235  A  1558  65688.000000  0.628979  11913.600000  230.507210  0.000000  14556.152890
T  1569  118694.587133  1.136531  C  1571  13896.291805  0.124290  1795.200000  1811.128079  0.000000  22492.353269
T  1581  72083.927345  0.644729  C  1583  29175.626870  0.263618  2325.600000  4807.721809  0.000000  15562.695377
T  1593  44636.287986  0.403314  C  1595  40569.268966  0.373500  8527.200000  6783.497895  0.000000  10142.851216
T  1605  72819.477625  0.670412  A  1605  42268.800000  0.389147  11424.000000  3292.960143  0.000000  16491.811519
T  1617  120204.400863  1.171441  C  1619  22326.269772  0.211426  489.600000  3523.467353  0.000000  23266.616721
T  1631  64225.153312  0.608202  C  1631  32468.587013  0.307472  0.000000  6454.201881  1721.485804  11846.230810
T  1644  80329.833105  0.843595  G  1645  42441.246158  0.484485  612.000000  1580.620869  7746.686116  15911.113931
A  1660  62383.200000  0.712132  G  1657  60318.214118  0.688559  14402.400000  0.000000  9666.804897  541.984416
A  1672  119136.000000  1.458998  G  1669  18141.811930  0.222173  26928.000000  0.000000  2284.279239  0.000000
A  1684  115178.400000  1.402403  G  1681  18737.710862  0.228149  26030.400000  987.888043  1953.224277  0.000000
A  1696  91106.400000  1.047572  G  1692  39859.017452  0.458312  20726.400000  2206.283296  4634.769471  0.000000
A  1708  80539.200000  0.956405  G  1704  61675.539463  0.732398  17707.200000  5729.750649  6521.782756  0.000000
A  1720  98328.000000  1.156041  C  1718  80545.805105  0.946975  21420.000000  14192.658218  1191.797864  0.000000
C  1730  131026.884102  1.449012  A  1731  23215.200000  0.241207  5630.400000  24697.201075  0.000000  309.705381
C  1743  98821.733901  1.026765  A  1741  51367.200000  0.533708  8731.200000  19165.028034  1092.481375  4839.146573
T  1754  63412.176687  0.673827  A  1753  59241.600000  0.629509  13464.000000  3391.748948  1224.903360  17188.648626
T  1766  141186.940402  1.501570  G  1768  32509.597291  0.324732  979.200000  296.366413  3906.448554  27641.205223
G  1780  78757.975514  0.786699  T  1779  60818.394124  0.607504  0.000000  0.000000  16983.119562  13743.176266
G  1792  142486.055744  1.400363  A  1797  14769.600000  0.141900  0.000000  0.000000  27212.717895  0.000000
G  1805  69554.647564  0.668253  A  1809  41371.200000  0.415699  2448.000000  0.000000  15725.110706  1509.813731
A  1820  61404.000000  0.616989  T  1819  59966.704328  0.602547  13137.600000  230.507210  1489.747330  13975.455302
T  1831  120823.811625  1.251389  A  1832  7670.400000  0.076261  1264.800000  230.507210  0.000000  25821.686111
T  1844  103441.597136  1.028449  C  1845  9648.373220  0.095442  0.000000  2140.424093  0.000000  22569.779615
T  1857  76342.376329  0.755180  C  1857  28780.471652  0.284697  0.000000  5565.102642  0.000000  20517.981468
T  1870  81336.375592  0.850593  C  1869  40437.550560  0.422884  0.000000  7936.033945  0.000000  22143.934716
T  1882  121443.222386  1.293675  C  1882  18341.787998  0.184011  1428.000000  3424.678549  0.000000  32480.351795
T  1894  84123.724018  0.843957  A  1894  31497.600000  0.315994  7384.800000  4643.073802  0.000000  19395.299463
A  1905  80049.600000  0.851851  C  1907  33390.615853  0.354839  17217.600000  4511.355396  0.000000  1006.542487
A  1917  149246.400000  1.586031  T  1917  13123.765505  0.138470  28478.400000  625.662427  463.476947  2671.208908
A  1929  99592.800000  1.050817  T  1929  52146.643466  0.533303  22440.000000  0.000000  1092.481375  11923.657155
T  1941  73632.454249  0.753039  A  1941  52672.800000  0.538684  12076.800000  0.000000  3178.127637  19821.144361
A  1953  53815.200000  0.543570  G  1953  33668.289659  0.364760  12076.800000  0.000000  7647.369628  2516.356218
G  1965  45453.846314  0.492445  T  1968  40958.536591  0.473489  2121.600000  0.000000  10196.492837  3097.053806
T  1980  85865.816784  0.992627  G  1976  9335.749935  0.107923  0.000000  0.000000  860.742902  19085.594082
T  1993  92834.187849  1.061497  N  -1  -1.000000  -1.000000  0.000000  0.000000  0.000000  25395.841213
T  2004  117804.184163  1.329532  C  2007  7112.793910  0.080606  0.000000  395.155217  0.000000  25860.399284
T  2017  115016.835738  1.303428  C  2019  20087.056874  0.219936  0.000000  3095.382535  0.000000  26518.523218
T  2029  78200.608613  0.856232  C  2031  59174.493775  0.649225  0.000000  8462.907568  0.000000  18040.338423
C  2043  97669.197850  1.071566  T  2042  16259.532484  0.178389  0.000000  22227.480967  0.000000  3871.317258
C  2055  111631.348858  1.298212  T  2055  42661.916184  0.489284  0.000000  25289.933901  0.000000  9987.998526
T  2067  134605.701063  1.543778  C  2067  73465.940797  0.842572  0.000000  14620.743036  165.527481  31047.964410
T  2079  241415.344214  2.587803  C  2078  11492.430900  0.123191  0.000000  2535.579310  728.320917  54740.426029
T  2091  170918.656944  1.525382  G  2093  19697.770253  0.158093  0.000000  0.000000  3376.760615  36854.940297
T  2104  84085.010846  0.674860  G  2105  51346.624642  0.412694  0.000000  0.000000  10262.703829  22376.213752
G  2117  79916.667882  0.642323  T  2117  50985.248289  0.414088  0.000000  2074.564890  15758.216202  10800.975150
T  2129  53462.891334  0.434212  C  2131  27035.202777  0.231679  0.000000  4544.284998  3376.760615  14130.307992
T  2142  68986.873539  0.591187  C  2143  43928.088312  0.391902  0.000000  9286.147604  1522.852826  15949.827103
T  2154  79981.414552  0.713551  C  2155  31842.924586  0.283635  4039.200000  6585.920287  2317.384736  21601.950300
A  2165  50836.800000  0.452819  C  2167  31381.910166  0.291696  13831.200000  4774.792208  5561.723365  425.844898
A  2177  86414.400000  0.803227  G  2177  60881.007554  0.579474  19624.800000  922.028840  13705.675436  0.000000
G  2189  139572.772076  1.328475  A  2188  9343.200000  0.088930  2040.000000  329.296014  27411.350873  0.000000
G  2201  151292.117739  1.433246  A  2205  14280.000000  0.147907  326.400000  1251.324854  34032.450117  0.000000
G  2213  87067.455066  0.901816  A  2217  52468.800000  0.595143  2774.400000  4676.003403  19697.770253  0.000000
C  2227  89502.656695  1.015211  A  2229  69400.800000  0.782391  11383.200000  19066.239230  2383.595728  0.000000
C  2240  176469.734080  1.989436  A  2240  11832.000000  0.133388  2488.800000  34279.715092  0.000000  0.000000
C  2253  137975.030004  1.402774  A  2253  24806.400000  0.252203  5344.800000  31085.543753  0.000000  0.000000
C  2265  77746.788983  0.727899  A  2264  73440.000000  0.687576  17013.600000  17683.195970  0.000000  0.000000
A  2276  132273.600000  1.228328  C  2276  10866.768473  0.096238  28437.600000  2469.720107  1324.219849  1083.968832
A  2289  117177.600000  1.037749  T  2288  23382.756239  0.207082  26968.800000  0.000000  3145.022141  5381.130989
A  2301  64545.600000  0.539908  T  2300  60895.820470  0.509378  14973.600000  0.000000  8508.112529  13394.757713
T  2312  92989.040539  0.792324  G  2312  92761.600417  0.790386  530.400000  0.000000  19962.614222  18001.625250
G  2324  142022.578797  1.260138  T  2324  31396.382963  0.280884  0.000000  0.000000  30225.318052  6697.378856
G  2337  96502.521490  0.863349  T  2337  38519.606718  0.341726  938.400000  0.000000  21750.311018  8400.758450
A  2350  51040.800000  0.452808  T  2349  47075.217858  0.417627  10730.400000  1218.395253  3972.659547  10723.548805
A  2361  100490.400000  0.922994  C  2361  26738.836364  0.264018  21950.400000  5960.257859  33.105496  2167.937665
A  2373  107793.600000  1.064351  C  2373  65398.188446  0.665574  23990.400000  14489.024631  0.000000  77.426345
C  2385  101456.102015  1.032545  A  2385  91188.000000  0.928043  20848.800000  19527.253650  0.000000  38.713173
A  2397  132559.200000  1.317304  C  2397  15740.349485  0.156375  29376.000000  3688.115361  0.000000  425.844898
A  2409  114158.400000  1.134124  T  2410  28105.763294  0.280061  25051.200000  131.718406  0.000000  5187.565126
T  2422  75684.252395  0.754159  A  2422  73848.000000  0.735861  20073.600000  559.803224  0.000000  14594.866063
T  2434  110990.665789  1.093831  A  2434  45614.400000  0.449537  10812.000000  5598.032244  0.000000  21601.950300
C  2445  65068.892432  0.630086  T  2446  64380.006002  0.673610  9914.400000  14752.461442  0.000000  11265.533221
T  2459  101196.233126  1.058821  C  2457  96220.295387  1.006756  4692.000000  17913.703180  0.000000  22918.198168
T  2471  134954.119617  1.405130  A  2470  51081.600000  0.531856  10118.400000  8364.118764  430.371451  30505.979994
A  2482  81273.600000  0.778220  C  2481  57989.028124  0.555263  18849.600000  13270.629378  860.742902  6542.526166
C  2494  72971.996776  0.711828  A  2494  56059.200000  0.546846  13096.800000  16464.800717  3376.760615  503.271244
A  2506  52142.400000  0.526524  G  2506  39064.485543  0.415138  14198.400000  2305.072100  7647.369628  1161.395177
G  2518  52372.895025  0.556567  T  2519  28918.739918  0.335946  734.400000  131.718406  10064.070852  5032.712436
T  2532  36235.529536  0.420945  C  2533  21733.536946  0.277606  2203.200000  3885.692969  2913.283668  8362.045277
A  2543  52346.400000  0.668630  C  2545  32007.572593  0.421400  11383.200000  4149.129781  2946.389164  503.271244
A  2555  102081.600000  1.343970  G  2556  32741.335765  0.436176  22480.800000  263.436811  6621.099245  0.000000
G  2568  93423.710341  1.244581  A  2568  64586.400000  0.860412  14973.600000  0.000000  18439.761396  0.000000
G  2580  162051.404011  2.080253  C  2582  10702.120466  0.127428  285.600000  1646.480072  31946.803855  0.000000
G  2592  150232.741860  1.788797  C  2593  31678.276579  0.370448  816.000000  6190.765069  29728.735608  0.000000
C  2605  65003.033229  0.760152  A  2605  33129.600000  0.387420  7507.200000  14851.250246  6223.833290  38.713173
A  2617  71808.000000  0.856017  C  2616  65793.343663  0.784316  16279.200000  15048.827855  364.160458  1393.674213
C  2628  92663.898433  1.106173  A  2629  71604.000000  0.815331  12933.600000  18177.139991  0.000000  7278.076445
A  2641  100204.800000  1.141000  T  2641  85904.529957  0.927642  23133.600000  5762.680251  0.000000  19627.578498
T  2653  118810.726651  1.282982  A  2653  66300.000000  0.715942  13627.200000  7738.456337  0.000000  26983.081289
C  2664  77615.070578  0.769513  A  2665  67646.400000  0.654286  16646.400000  16859.955934  0.000000  4568.154365
C  2676  122102.962114  1.181000  A  2677  69523.200000  0.659665  14810.400000  23478.805822  0.000000  193.565863
A  2688  104080.800000  0.987562  C  2688  37737.323242  0.354483  22644.000000  8232.400358  0.000000  38.713173
A  2700  71440.800000  0.671074  C  2700  43071.918674  0.442233  14280.000000  9286.147604  99.316489  2632.495735
T  2715  72432.345899  0.743687  C  2713  55157.082400  0.566316  0.000000  9977.669234  4667.874967  16607.951037
T  2727  99879.985259  1.114530  G  2728  61245.168013  0.657814  0.000000  3984.481773  12646.299557  22685.919132
G  2740  80313.933837  0.862627  T  2739  33486.894282  0.359672  1346.400000  6059.046664  18174.917426  6929.657892
T  2752  48236.613036  0.513404  A  2752  41412.000000  0.440766  8649.600000  9154.429198  3078.811149  11304.246394
T  2763  112965.037591  1.262013  A  2764  72175.200000  0.794987  15381.600000  856.169637  0.000000  24544.151416
T  2775  202508.605770  2.230570  A  2775  52550.400000  0.578826  11709.600000  0.000000  0.000000  38790.598926
T  2787  132553.902917  1.336800  A  2787  63525.600000  0.640652  16891.200000  0.000000  0.000000  29847.856060
T  2799  184584.406865  1.763801  A  2799  49898.400000  0.476805  10281.600000  0.000000  496.582443  36235.529536
T  2811  89659.707697  0.808476  A  2811  46838.400000  0.422349  10934.400000  0.000000  3343.655119  24040.880173
T  2823  128372.880278  1.172810  G  2825  77466.861162  0.672742  693.600000  0.000000  10560.653295  25395.841213
G  2837  147087.719719  1.277349  T  2836  24466.725071  0.212475  0.000000  0.000000  27709.300339  5303.704644
G  2850  129541.806721  1.056481  T  2850  21214.818574  0.168931  40.800000  0.000000  24796.016671  5071.425608
G  2863  78791.081011  0.627405  T  2862  26673.375908  0.212397  5100.000000  0.000000  14566.418338  6194.107613
G  2876  94052.714769  0.749841  A  2876  81110.400000  0.646657  18564.000000  0.000000  18274.233915  0.000000
A  2887  137210.400000  1.055369  G  2888  39031.380047  0.294718  29335.200000  0.000000  7183.892680  0.000000
A  2900  83436.000000  0.630008  G  2900  69223.592602  0.574331  18972.000000  0.000000  14731.945819  0.000000
G  2912  145962.132847  1.211012  T  2914  13743.176266  0.112769  2529.600000  0.000000  27841.722324  2206.650837
G  2924  125006.353738  1.025736  T  2925  52030.503949  0.448879  0.000000  197.577609  26782.346444  9833.145836
T  2937  94460.141097  0.814929  G  2936  25789.181558  0.222489  0.000000  3227.100940  5329.984892  20866.400021
T  2949  75219.694325  0.646261  C  2949  47649.133274  0.409384  0.000000  10306.965249  0.000000  16143.392966
C  2961  83772.906046  0.754189  T  2962  37900.195957  0.361832  0.000000  17979.562382  0.000000  6697.378856
C  2974  86604.851769  0.826814  T  2974  70999.958513  0.706807  0.000000  17090.463144  2482.912217  15252.989997
T  2986  99105.721807  0.986601  G  2988  49062.345402  0.478736  2448.000000  5334.595432  7746.686116  21176.105402
G  3000  68958.748632  0.672879  A  3000  66993.600000  0.653703  13096.800000  4906.510614  15658.899713  4413.301674
A  3012  90984.000000  0.910079  C  3010  48966.317331  0.489792  20318.400000  10175.246843  3376.760615  1122.682005
A  3022  76459.200000  0.801871  C  3022  66254.358083  0.699968  16279.200000  14258.517421  397.265955  1432.387385
A  3034  123705.600000  1.306933  C  3034  14390.235826  0.155692  23664.000000  2897.804926  3078.811149  1935.658629
A  3047  124644.000000  1.348556  G  3046  37905.793175  0.410112  21216.000000  428.084819  8441.901537  1974.371802
A  3060  140596.800000  1.521751  G  3058  55650.339151  0.602331  27050.400000  889.099239  10163.387340  774.263452
A  3072  210650.400000  2.171538  C  3070  27298.639588  0.281414  41167.200000  5861.469055  629.004428  38.713173
A  3083  150633.600000  1.362605  C  3082  69942.473444  0.632687  29335.200000  15806.208688  0.000000  0.000000
A  3094  115749.600000  0.987336  C  3094  106988.275056  0.890464  22766.400000  20613.930497  0.000000  0.000000
A  3105  168952.800000  1.406197  C  3106  18045.421585  0.141941  31987.200000  3457.608150  629.004428  0.000000
A  3117  148348.800000  1.166874  G  3118  17744.545976  0.131370  28192.800000  0.000000  3376.760615  0.000000
A  3130  95227.200000  0.705008  G  3130  65879.937484  0.486210  18808.800000  0.000000  14963.684293  0.000000
G  3142  134441.420162  0.992211  A  3141  19176.000000  0.141524  4039.200000  2733.156919  26517.502475  0.000000
G  3154  125006.353738  0.884719  C  3154  34477.292700  0.244009  2815.200000  7936.033945  24597.383694  0.000000
C  3165  49954.205374  0.353220  A  3166  29335.200000  0.218991  6242.400000  10669.190864  6488.677260  0.000000
A  3177  49572.000000  0.370061  G  3178  23835.957281  0.190911  9628.800000  3358.819346  5329.984892  309.705381
T  3193  36971.079815  0.296115  G  3190  35058.720500  0.280798  163.200000  1909.916883  5429.301381  8478.184795
T  3205  112423.053175  1.045935  C  3201  25750.948321  0.239575  0.000000  3095.382535  397.265955  22260.074234
T  3217  162827.603875  1.570715  C  3216  8462.907568  0.081637  0.000000  1547.691267  297.949466  36506.521744
T  3229  114629.704012  1.057738  C  3228  16069.645499  0.148282  0.000000  3721.044962  1555.958322  25937.825629
T  3241  105415.968938  1.024051  G  3242  30556.373014  0.309755  0.000000  5202.877026  5627.934358  20788.973676
T  3253  124966.121091  1.266803  G  3254  87431.615525  0.860371  0.000000  32.929601  15162.317270  24505.438244
G  3265  125966.413128  1.239574  T  3265  35383.839739  0.351123  0.000000  0.000000  26649.924459  7703.921344
G  3277  77533.072154  0.769381  T  3278  53811.309887  0.560383  367.200000  0.000000  17049.330555  10065.424871
T  3290  91401.800463  0.951845  G  3289  11785.556655  0.122733  2040.000000  0.000000  2449.806721  19859.857534
T  3302  83194.607876  0.830529  A  3300  41656.800000  0.415858  8323.200000  691.521630  0.000000  17730.633042
A  3312  99266.400000  0.958790  C  3312  20646.860099  0.188105  20522.400000  4247.918585  0.000000  2361.503527
A  3324  54712.800000  0.498465  C  3323  54432.631169  0.495912  12974.400000  10537.472459  0.000000  4103.596294
T  3338  75955.244604  0.730399  C  3335  73268.363189  0.704561  816.000000  9747.162024  0.000000  17343.501316
T  3349  104409.426450  1.095538  A  3347  32313.600000  0.339057  6691.200000  2338.001702  0.000000  22337.500579
A  3359  107344.800000  1.138548  T  3360  9097.595556  0.096296  24194.400000  0.000000  0.000000  1819.519111
A  3371  131539.200000  1.392317  N  -1  -1.000000  -1.000000  29253.600000  0.000000  0.000000  0.000000
A  3383  113995.200000  1.198280  N  -1  -1.000000  -1.000000  30232.800000  0.000000  0.000000  0.000000
A  3395  104080.800000  1.108006  N  -1  -1.000000  -1.000000  28070.400000  0.000000  0.000000  0.000000
A  3407  105468.000000  1.091914  T  3406  14169.021165  0.146692  24480.000000  0.000000  0.000000  3368.046015
A  3418  74704.800000  0.762320  T  3418  50675.542908  0.521634  15708.000000  0.000000  0.000000  11265.533221
T  3430  77039.213436  0.793011  A  3428  43084.800000  0.443498  9098.400000  0.000000  165.527481  17498.354007
A  3440  108283.200000  1.140724  T  3441  12736.633779  0.127008  22358.400000  0.000000  0.000000  2013.084974
A  3452  100408.800000  1.001265  N  -1  -1.000000  -1.000000  27499.200000  0.000000  66.210992  0.000000
A  3464  102448.800000  0.997289  T  3464  11768.804465  0.114782  23949.600000  0.000000  0.000000  2671.208908
A  3475  70869.600000  0.691200  T  3476  48120.473518  0.486636  14198.400000  0.000000  0.000000  9484.727282
T  3488  67089.928083  0.678473  A  3486  39780.000000  0.402290  7140.000000  0.000000  0.000000  15098.137307
A  3498  83191.200000  0.899959  T  3499  18853.315047  0.210985  17340.000000  0.000000  364.160458  2980.914289
A  3510  85068.000000  0.951986  T  3511  25086.135832  0.286839  19951.200000  0.000000  0.000000  4413.301674
A  3522  68013.600000  0.777679  T  3523  55088.844582  0.658077  14402.400000  0.000000  0.000000  11420.385911
T  3534  92369.629778  1.103425  A  3533  50551.200000  0.603872  10322.400000  0.000000  0.000000  17730.633042
A  3545  106488.000000  1.245791  T  3546  10568.696115  0.119524  22195.200000  0.000000  0.000000  2129.224492
A  3556  123991.200000  1.402249  N  -1  -1.000000  -1.000000  26724.000000  0.000000  0.000000  0.000000
A  3569  131090.400000  1.456659  N  -1  -1.000000  -1.000000  30314.400000  0.000000  198.632977  0.000000
A  3580  124072.800000  1.333227  N  -1  -1.000000  -1.000000  27376.800000  131.718406  99.316489  0.000000
A  3592  114362.400000  1.200977  N  -1  -1.000000  -1.000000  26479.200000  428.084819  33.105496  193.565863
A  3604  94778.400000  0.951842  T  3603  25511.980731  0.256212  22236.000000  1152.536050  0.000000  5845.689060
T  3615  67593.199326  0.660460  A  3615  46960.800000  0.458858  9832.800000  3753.974563  0.000000  12968.912815
T  3627  83581.739602  0.829326  C  3627  54959.504792  0.545326  0.000000  10471.613256  99.316489  16336.958829
C  3639  93684.716077  0.930944  T  3638  11691.378119  0.116177  0.000000  18078.351187  993.164887  2903.487944
C  3651  85485.245320  0.828335  A  3649  33864.000000  0.328135  6936.000000  16827.026332  2118.751758  0.000000
A  3661  81926.400000  0.799182  G  3661  29894.263089  0.298773  19176.000000  2305.072100  6422.466267  0.000000
G  3673  82366.474603  0.823198  A  3673  42513.600000  0.424895  10077.600000  0.000000  16023.060172  0.000000
G  3684  140764.569940  1.467916  A  3686  9751.200000  0.100671  1264.800000  0.000000  26120.236520  0.000000
G  3696  124509.771295  1.285440  A  3698  58915.200000  0.607966  7262.400000  0.000000  23769.746288  0.000000
A  3710  124684.800000  1.286667  G  3707  22313.104454  0.230257  28764.000000  0.000000  3906.448554  0.000000
A  3721  126847.200000  1.295185  T  3722  9446.014110  0.093391  29049.600000  0.000000  66.210992  1858.232284
A  3732  104080.800000  1.029032  T  3733  35228.987049  0.336176  22521.600000  0.000000  0.000000  6116.681268
T  3745  65076.843108  0.621003  A  3744  64300.800000  0.613597  14280.000000  889.099239  0.000000  14633.579236
T  3756  99183.148152  0.963479  C  3754  31513.628571  0.306128  6079.200000  5433.384236  99.316489  18969.454565
C  3766  65431.118047  0.632230  A  3766  42676.800000  0.412366  10077.600000  14653.672638  66.210992  5419.844161
C  3777  101028.017197  0.995476  T  3778  48391.465726  0.468014  7221.600000  19395.535244  529.687940  8168.479415
T  3790  87607.909550  0.847294  A  3788  37617.600000  0.363816  8037.600000  4708.933005  4105.081532  19511.438981
T  3801  135612.243551  1.304950  G  3803  48631.973952  0.470300  0.000000  3951.552172  8143.952071  25589.407076
G  3814  73494.201615  0.710733  T  3814  45836.396336  0.466268  0.000000  10537.472459  13970.519406  8942.742866
C  3825  67538.612539  0.687034  T  3826  52766.054228  0.569889  3794.400000  13237.699776  2681.545194  9446.014110
T  3838  125004.834263  1.350090  A  3837  46920.000000  0.506750  9547.200000  1020.817644  99.316489  23421.469411
T  3850  193643.289249  2.095576  A  3849  21420.000000  0.231803  4447.200000  0.000000  99.316489  36932.366642
T  3862  127134.058755  1.254257  A  3861  50265.600000  0.495901  10975.200000  0.000000  264.843970  24350.585553
A  3872  81314.400000  0.755937  T  3874  52882.193745  0.499922  21583.200000  0.000000  860.742902  9097.595556
T  3885  84007.584500  0.794166  A  3884  60751.200000  0.574311  13545.600000  0.000000  5164.457411  16065.966621
T  3897  101583.364852  0.943746  G  3898  70018.124512  0.650157  530.400000  2436.790506  12580.088565  19782.431189
G  3909  96005.939047  0.891469  C  3908  40997.353784  0.380683  1632.000000  9516.654814  18141.811930  3948.743603
C  3920  71457.235110  0.658387  A  3920  39494.400000  0.363890  8282.400000  16300.152709  3608.499088  309.705381
A  3931  72052.800000  0.705581  C  3931  62105.228303  0.609028  16156.800000  14324.376623  198.632977  0.000000
C  3942  103958.751724  1.019461  A  3942  68544.000000  0.672169  14769.600000  20548.071294  0.000000  0.000000
A  3954  96002.400000  0.908974  C  3953  66847.090909  0.632924  21787.200000  15345.194268  0.000000  0.000000
A  3965  94574.400000  0.920737  C  3965  73301.292790  0.789806  18645.600000  16695.307927  0.000000  0.000000
A  3977  137985.600000  1.486768  C  3977  12381.530139  0.131867  27172.800000  2996.593730  0.000000  0.000000
A  3989  144472.800000  1.538676  C  3989  15937.927094  0.159045  25010.400000  3786.904165  0.000000  0.000000
A  4001  62668.800000  0.625374  C  4001  59734.297000  0.609059  13831.200000  13468.206986  0.000000  774.263452
C  4012  120785.778056  1.231550  T  4014  38364.754028  0.383661  0.000000  22853.143395  0.000000  4723.007055
T  4026  97363.629041  0.973671  C  4025  72412.193551  0.724147  0.000000  15443.983072  0.000000  18969.454565
T  4037  123727.299568  1.235639  C  4037  33291.827049  0.332478  0.000000  8726.344380  0.000000  23305.329894
C  4049  63093.116346  0.598838  T  4049  20634.120986  0.197525  1672.800000  14192.658218  893.848398  4723.007055
C  4061  55486.378415  0.531157  A  4061  50347.200000  0.481960  11505.600000  12809.614957  2946.389164  0.000000
A  4073  88740.000000  0.890821  G  4071  33668.289659  0.337980  19951.200000  296.366413  5727.250847  0.000000
A  4085  85027.200000  0.859818  G  4083  55848.972128  0.564759  16564.800000  0.000000  9037.800469  0.000000
A  4097  87230.400000  0.890696  G  4094  55286.178692  0.564518  19624.800000  0.000000  8309.479552  2129.224492
G  4106  63529.447252  0.684146  T  4109  36196.816363  0.427024  1142.400000  4577.214599  12149.717114  3135.766979
T  4120  91092.095083  1.074640  C  4119  58219.535334  0.686832  0.000000  11228.994089  1887.013285  17304.788144
T  4132  120320.540381  1.373404  C  4132  41359.579400  0.472100  0.000000  9813.021227  0.000000  23460.182584
C  4144  74355.040036  0.849180  T  4143  20595.407813  0.235212  3468.000000  16892.885535  0.000000  4645.580710
A  4154  70910.400000  0.831695  C  4155  61446.636274  0.768289  15952.800000  11821.726914  0.000000  696.837106
A  4165  139372.800000  1.742629  T  4165  28105.763294  0.320818  26601.600000  625.662427  0.000000  5613.410024
A  4176  83272.800000  0.950533  T  4177  60779.680952  0.672452  17748.000000  329.296014  0.000000  12736.633779
T  4188  94653.706960  1.047227  C  4190  38758.140887  0.426023  3794.400000  5367.525034  0.000000  18350.043803
C  4201  70699.854277  0.777123  A  4200  26846.400000  0.295091  6283.200000  15345.194268  0.000000  1935.658629
A  4211  79315.200000  0.885771  C  4213  58087.816928  0.654494  16972.800000  9286.147604  0.000000  0.000000
A  4223  168912.000000  1.903187  N  -1  -1.000000  -1.000000  32721.600000  493.944021  0.000000  0.000000
A  4234  155529.600000  1.566411  N  -1  -1.000000  -1.000000  33007.200000  0.000000  529.687940  0.000000
A  4246  156631.200000  1.481368  G  4245  14930.578797  0.141208  29865.600000  0.000000  2913.283668  0.000000
A  4258  91718.400000  0.838643  G  4257  33999.344621  0.310879  18074.400000  1350.113659  6389.360771  0.000000
G  4268  49459.611357  0.445175  A  4269  26397.600000  0.242276  5018.400000  5466.313838  8408.796041  1896.945456
C  4281  45014.765159  0.413144  T  4280  38442.180373  0.352821  7956.000000  10208.176444  1324.219849  8671.750658
T  4292  96047.381173  0.965099  A  4291  62505.600000  0.628066  14157.600000  625.662427  0.000000  21214.818574
T  4303  176222.361588  1.748269  A  4303  40881.600000  0.405578  11056.800000  0.000000  0.000000  33370.754765
T  4315  139251.281773  1.278062  A  4314  55039.200000  0.505155  12484.800000  0.000000  0.000000  26750.802253
T  4327  203244.156049  1.754977  N  -1  -1.000000  -1.000000  367.200000  0.000000  364.160458  34764.428978
T  4339  132902.321470  1.036655  G  4341  21121.306590  0.169510  0.000000  0.000000  2582.228705  25008.709487
T  4351  89233.862799  0.716151  G  4353  43070.250586  0.365087  0.000000  1547.691267  7448.736650  14672.292408
G  4364  75612.953373  0.640937  T  4365  48120.473518  0.437973  0.000000  5927.328258  12315.244595  8516.897968
T  4377  92408.342950  0.841064  C  4375  39976.536140  0.363850  0.000000  6618.849888  7150.787184  18001.625250
T  4388  145406.676214  1.322604  G  4389  60583.058088  0.506825  0.000000  1481.832064  9600.593905  24118.306518
G  4401  79949.773378  0.668843  T  4400  48972.163315  0.409691  0.000000  2041.635289  15096.106278  10878.401495
T  4412  40610.118037  0.330089  C  4413  24104.468249  0.205172  408.000000  3786.904165  3409.866111  7897.487206
A  4423  39168.000000  0.333390  C  4425  35004.166323  0.337296  7915.200000  5104.088222  529.687940  1858.232284
A  4435  75398.400000  0.726530  T  4435  22879.484995  0.234918  17095.200000  592.732826  1357.325345  5032.712436
T  4447  65154.269454  0.668980  A  4446  41820.000000  0.429392  11179.200000  0.000000  5032.035426  12736.633779
T  4458  101660.791197  1.216264  G  4459  59656.104194  0.741434  0.000000  0.000000  10428.231310  18969.454565
G  4470  82234.052618  1.022045  T  4470  50288.411182  0.630493  0.000000  329.296014  15360.950247  10878.401495
T  4482  52572.488365  0.659131  A  4482  31864.800000  0.399506  7466.400000  1481.832064  3211.233134  10026.711698
A  4493  75480.000000  0.974485  C  4494  29208.556471  0.385523  16075.200000  4939.440215  0.000000  1045.255660
C  4506  91840.658397  1.212203  A  4505  49041.600000  0.647298  13096.800000  15476.912674  0.000000  0.000000
C  4518  131356.180116  1.865673  A  4516  21950.400000  0.311765  4692.000000  24730.130676  0.000000  0.000000
C  4530  101357.313211  1.341637  A  4528  51081.600000  0.676151  10567.200000  19066.239230  0.000000  0.000000
A  4540  105141.600000  1.288149  C  4541  49888.346171  0.565501  20563.200000  8561.696373  0.000000  0.000000
C  4552  65101.822033  0.737952  A  4552  64219.200000  0.727946  14647.200000  13534.066189  165.527481  0.000000
C  4564  128557.163995  1.474450  A  4564  13708.800000  0.157229  2978.400000  20844.437707  794.531909  0.000000
C  4577  88876.994268  0.950249  A  4575  22848.000000  0.244284  5304.000000  16958.744738  4171.292524  0.000000
G  4587  55451.706173  0.601091  A  4587  53284.800000  0.577601  10240.800000  2535.579310  10097.176348  0.000000
G  4599  100508.286533  1.122075  A  4602  26275.200000  0.278436  2774.400000  0.000000  18671.499870  0.000000
G  4611  91271.853087  0.967199  A  4613  75357.600000  0.785413  10281.600000  0.000000  17281.069028  0.000000
A  4625  167035.200000  1.740923  G  4622  16254.798645  0.169415  32068.800000  0.000000  2615.334202  0.000000
A  4636  168871.200000  1.632145  N  -1  -1.000000  -1.000000  31946.400000  1218.395253  0.000000  193.565863
A  4648  122889.600000  1.146173  C  4647  30163.514913  0.281330  27376.800000  5663.891446  0.000000  0.000000
A  4659  81436.800000  0.744595  C  4658  65529.906852  0.599154  17992.800000  12546.178146  0.000000  232.279035
C  4670  95199.477743  0.889714  A  4669  66218.400000  0.618863  14769.600000  17847.843977  0.000000  0.000000
A  4681  104570.400000  0.950555  C  4681  43071.918674  0.400255  20359.200000  9121.499597  0.000000  270.992208
C  4693  78668.817824  0.731047  A  4692  55161.600000  0.512601  12403.200000  14653.672638  0.000000  0.000000
C  4705  121115.074071  1.136267  A  4704  11097.600000  0.104114  2244.000000  22457.988177  529.687940  0.000000
C  4717  97372.831438  0.860513  A  4716  24031.200000  0.212371  5508.000000  15937.927094  2813.967179  348.418553
A  4727  35414.400000  0.313837  G  4728  34231.083095  0.319149  7833.600000  2535.579310  5561.723365  1548.526903
G  4740  55716.550143  0.519466  T  4741  54237.154786  0.564232  0.000000  0.000000  9137.116958  8826.603348
T  4753  86214.235337  0.896892  G  4754  34893.193019  0.397146  0.000000  0.000000  6091.411305  16065.966621
G  4766  73626.623600  0.838001  T  4765  65657.540697  0.747298  0.000000  329.296014  13672.569940  12504.354744
G  4778  111697.944256  1.346837  T  4777  8633.037486  0.104096  0.000000  1909.916883  21286.834071  2013.084974
G  4789  76672.329252  0.891957  C  4790  21931.114554  0.260752  734.400000  4544.284998  14301.574368  0.000000
A  4801  50184.000000  0.596669  C  4801  31777.065383  0.403937  9547.200000  6026.117062  4535.452983  0.000000
A  4812  95594.400000  1.215158  G  4813  27047.190414  0.336571  17380.800000  98.788804  4469.241990  232.279035
A  4824  76255.200000  0.948910  G  4825  55815.866632  0.735630  14157.600000  0.000000  9501.277416  2013.084974
G  4837  88755.835374  1.169766  T  4838  46610.659787  0.621366  2407.200000  0.000000  16321.009638  7936.200379
T  4850  72161.353691  0.961983  G  4850  68528.377182  0.913550  0.000000  0.000000  12778.721542  13394.757713
G  4862  78857.292003  1.002153  T  4862  65502.688007  0.808655  0.000000  0.000000  14665.734827  12233.362536
T  4874  87259.490997  1.077252  G  4874  28404.515759  0.350664  0.000000  32.929601  6058.305809  16375.672002
T  4886  57682.627145  0.711197  G  4887  44295.153946  0.557087  0.000000  2535.579310  7647.369628  11033.254186
G  4899  54359.224798  0.683660  C  4898  41162.001791  0.517682  1224.000000  7804.315540  10229.598333  1316.247868
C  4910  80940.960322  1.097085  A  4909  17748.000000  0.240559  3427.200000  14785.391043  1721.485804  0.000000
C  4922  87461.021406  1.178640  A  4920  47654.400000  0.642198  8935.200000  16003.786296  66.210992  0.000000
A  4932  82212.000000  1.054910  C  4933  57264.576892  0.747632  15096.000000  11821.726914  0.000000  348.418553
C  4944  81895.918764  1.069214  A  4943  55324.800000  0.722307  11995.200000  15378.123869  0.000000  1819.519111
A  4955  74745.600000  0.968727  C  4955  48637.021317  0.642008  12444.000000  10241.106046  0.000000  5729.549542
T  4969  119468.850584  1.576989  C  4967  62763.820331  0.828482  1387.200000  10570.402060  0.000000  22027.795198
T  4981  176919.198694  2.198074  C  4981  20745.648903  0.257747  0.000000  3819.833766  0.000000  32906.196694
T  4993  95776.388965  1.060711  C  4994  42018.171429  0.460997  0.000000  6915.216301  0.000000  18079.051595
C  5006  86473.133363  0.948730  T  5005  9639.579973  0.105759  0.000000  16102.575101  99.316489  2555.069390
C  5018  103695.314913  1.102846  G  5019  8309.479552  0.083969  0.000000  19626.042454  1688.380307  0.000000
C  5029  60129.452217  0.607621  G  5030  28801.781714  0.297300  285.600000  12875.474160  4700.980464  0.000000
G  5042  41746.030737  0.430915  C  5041  33983.348679  0.350786  3386.400000  6223.694671  7812.897109  0.000000
A  5053  49449.600000  0.535713  C  5053  27891.372414  0.313280  9261.600000  5433.384236  3343.655119  0.000000
A  5064  85272.000000  0.957790  G  5063  30291.529044  0.340239  15504.000000  592.732826  6488.677260  0.000000
G  5074  85114.230789  0.952406  A  5076  48756.000000  0.539309  7996.800000  0.000000  15427.161240  0.000000
G  5086  145432.444908  1.608687  C  5089  8232.400358  0.088520  979.200000  954.958442  26716.135452  464.558071
G  5098  117226.562126  1.260490  C  5100  33390.615853  0.383661  0.000000  5795.609852  22114.471477  503.271244
C  5112  82488.651590  0.947802  T  5113  35770.971465  0.417384  0.000000  13863.362203  2946.389164  7278.076445
T  5125  86330.374855  1.007323  C  5124  66419.006090  0.774992  0.000000  12151.022929  0.000000  18775.888702
T  5137  183074.593135  2.136514  C  5135  7672.597134  0.089541  530.400000  1448.902463  0.000000  30428.553649
T  5149  134644.414236  1.438103  A  5148  21216.000000  0.226603  4120.800000  0.000000  0.000000  25395.841213
T  5160  77348.918816  0.765241  A  5159  57364.800000  0.567530  10975.200000  0.000000  0.000000  16336.958829
A  5171  103591.200000  0.989994  T  5172  36971.079815  0.335941  19094.400000  0.000000  1125.586872  7626.494998
A  5183  67891.200000  0.616899  T  5183  66199.525113  0.611180  12974.400000  0.000000  4336.820005  12310.788881
T  5194  107545.193430  0.992900  G  5195  65515.777025  0.592595  2121.600000  0.000000  10262.703829  17188.648626
G  5207  74255.628028  0.671648  T  5207  69451.431610  0.671419  0.000000  0.000000  13904.308414  12736.633779
T  5219  90162.978941  0.871648  G  5219  10659.969784  0.103055  0.000000  0.000000  2416.701224  16298.245657
T  5231  90859.816047  0.901984  A  5231  11832.000000  0.117459  2652.000000  0.000000  0.000000  16453.098347
T  5243  84820.561125  0.835091  A  5242  39984.000000  0.393657  7466.400000  0.000000  0.000000  15523.982205
T  5254  85633.537749  0.844350  A  5254  55936.800000  0.551539  10485.600000  0.000000  231.738474  15407.842687
T  5266  115829.812362  1.263478  G  5268  20657.829643  0.230058  1632.000000  0.000000  2648.439698  21408.384437
T  5279  58069.758871  0.646701  G  5280  55484.811670  0.631470  163.200000  0.000000  9070.905965  11265.533221
G  5292  83326.533993  0.948337  A  5293  21338.400000  0.248585  3386.400000  0.000000  15294.739255  387.131726
A  5305  54590.400000  0.635959  G  5304  45089.685856  0.525278  9832.800000  0.000000  8243.268560  0.000000
A  5317  92616.000000  1.095925  G  5316  13308.409482  0.157478  16932.000000  0.000000  2847.072675  0.000000
A  5329  79396.800000  0.956398  G  5328  18936.343840  0.228103  14728.800000  0.000000  3509.182600  0.000000
A  5341  82293.600000  0.985191  G  5340  26749.240948  0.320232  15218.400000  0.000000  4932.718937  0.000000
A  5353  104448.000000  1.262308  N  -1  -1.000000  -1.000000  19257.600000  131.718406  430.371451  1509.813731
A  5365  49612.800000  0.589909  T  5364  31512.522481  0.374691  9588.000000  1086.676847  0.000000  5923.115405
T  5376  59231.154049  0.735045  C  5375  14291.447022  0.177353  856.800000  2733.156919  0.000000  11149.393703
T  5388  44945.993366  0.576663  C  5388  19362.605643  0.248425  0.000000  3589.326556  1092.481375  8400.758450
T  5400  55901.821207  0.788982  G  5401  25789.181558  0.365098  0.000000  625.662427  4237.503517  10529.982942
G  5413  42043.980203  0.595218  T  5412  22569.779615  0.319520  0.000000  0.000000  7746.686116  4374.588502
G  5425  26716.135452  0.401698  T  5424  20711.547331  0.311414  938.400000  0.000000  4998.929930  4103.596294
G  5437  27047.190414  0.424465  A  5437  26560.800000  0.416831  4977.600000  0.000000  5131.351915  2322.790355
A  5449  45165.600000  0.790109  T  5448  30467.266821  0.532981  7548.000000  0.000000  496.582443  5690.836369
T  5460  55669.542171  1.035893  A  5460  13749.600000  0.255851  3672.000000  0.000000  0.000000  10413.843424
T  5471  40919.823418  0.801121  A  5471  17707.200000  0.346668  3141.600000  493.944021  662.109924  7510.355481
T  5483  50288.411182  1.124381  G  5484  17711.440479  0.395406  0.000000  2008.705687  2813.967179  8478.184795
C  5496  34707.799910  0.774849  G  5496  28205.882782  0.666164  0.000000  6124.905867  4767.191456  1006.542487
C  5508  61018.551455  1.441135  N  -1  -1.000000  -1.000000  734.400000  9681.302821  496.582443  116.139518
C  5521  45409.920376  1.033267  A  5519  21664.800000  0.492965  3876.000000  7606.737931  0.000000  3445.472360
T  5531  46455.807097  1.082919  A  5531  42432.000000  0.989119  7956.000000  889.099239  0.000000  8400.758450
T  5543  81026.670212  1.869564  A  5543  31987.200000  0.738053  6038.400000  0.000000  0.000000  14943.284616
T  5555  54430.720649  1.116048  A  5555  37168.800000  0.762108  7058.400000  0.000000  0.000000  9987.998526
T  5567  66431.804149  1.289705  G  5569  6587.993748  0.122828  1020.000000  0.000000  1092.481375  12310.788881
T  5579  31047.964410  0.578865  G  5580  23571.113311  0.460609  1305.600000  0.000000  3740.921073  5845.689060
G  5592  35290.458974  0.689620  A  5593  28968.000000  0.572367  5916.000000  790.310434  5694.145350  0.000000
A  5604  65524.800000  1.294680  C  5603  13270.629378  0.262209  11791.200000  2502.649709  794.531909  0.000000
A  5616  54835.200000  1.051804  C  5615  33555.263860  0.643628  10036.800000  6124.905867  0.000000  0.000000
C  5627  52786.151097  0.974864  A  5626  30926.400000  0.571153  6568.800000  9582.514017  0.000000  0.000000
A  5638  48715.200000  0.913571  C  5638  33686.982266  0.627849  8976.000000  7211.582714  0.000000  0.000000
C  5649  43434.144290  0.809516  A  5650  27458.400000  0.514661  5712.000000  6915.216301  0.000000  2748.635253
T  5661  48623.744762  0.911371  A  5661  34435.200000  0.645429  6405.600000  1712.339275  0.000000  8710.463831
T  5674  83814.018637  1.672533  A  5673  9792.000000  0.195402  2162.400000  0.000000  0.000000  15330.416342
T  5686  68367.462778  1.288728  A  5684  17788.800000  0.335319  3182.400000  0.000000  0.000000  12543.067916
T  5698  45681.543645  0.857967  A  5696  26805.600000  0.503448  4773.600000  296.366413  0.000000  9717.006318
T  5710  71270.950721  1.302769  C  5710  10767.979669  0.196829  0.000000  1975.776086  0.000000  12968.912815
T  5723  74213.151837  1.272837  C  5722  17781.984774  0.304980  0.000000  2996.593730  0.000000  12039.796673
T  5735  91401.800463  1.544624  N  -1  -1.000000  -1.000000  0.000000  428.084819  198.632977  16569.237865
T  5747  77000.500263  1.225521  G  5748  7713.580620  0.118212  0.000000  0.000000  1224.903360  12155.936190
T  5760  39255.156997  0.601591  G  5760  23869.062777  0.365796  530.400000  0.000000  3807.132066  7432.929136
G  5772  28305.199271  0.440163  A  5772  19012.800000  0.295660  3508.800000  1415.972862  5164.457411  1161.395177
A  5785  27376.800000  0.435982  C  5783  24071.538648  0.383345  5222.400000  3556.396955  1787.696796  2400.216700
T  5796  35616.118774  0.587060  C  5795  34806.588715  0.573715  0.000000  5499.243439  2549.123209  6426.386648
T  5808  59037.588186  1.057096  G  5808  32145.436833  0.575578  0.000000  1942.846485  5627.934358  9833.145836
G  5820  53366.059911  0.971778  C  5820  12249.811733  0.223065  0.000000  2041.635289  8441.901537  1625.953248
C  5831  19626.042454  0.352452  G  5832  17214.858036  0.340754  367.200000  3128.312136  3244.338630  0.000000
A  5845  23745.600000  0.470025  G  5845  14003.624902  0.307953  4488.000000  1909.916883  2582.228705  0.000000
A  5857  38229.600000  0.840708  C  5856  16036.715898  0.352663  6487.200000  2864.875325  397.265955  2516.356218
T  5869  44094.303570  1.098079  C  5867  26804.695567  0.667515  367.200000  4182.059382  0.000000  7858.774034
T  5881  66509.230494  1.804117  C  5881  7804.315540  0.211698  0.000000  1448.902463  0.000000  12001.083500
T  5893  41190.815626  1.040418  C  5893  8825.133184  0.222909  285.600000  1613.550470  0.000000  6852.231547
A  5904  19910.400000  0.487054  C  5905  12941.333363  0.322464  4284.000000  1844.057680  0.000000  503.271244
A  5916  53366.400000  1.329753  N  -1  -1.000000  -1.000000  9873.600000  0.000000  0.000000  0.000000
A  5927  57691.200000  1.376628  T  5928  5381.130989  0.128818  9384.000000  0.000000  364.160458  1122.682005
A  5939  24439.200000  0.585048  T  5938  20905.113194  0.500445  5263.200000  0.000000  1721.485804  3910.030431
T  5951  29034.879436  0.746777  G  5951  20856.462620  0.523752  0.000000  1415.972862  4403.030998  5497.270506
G  5963  31615.748893  0.793943  C  5963  20778.578504  0.521796  0.000000  3655.185759  5793.461839  232.279035
C  5974  34806.588715  0.857132  A  5974  12607.200000  0.310459  2774.400000  5433.384236  1224.903360  0.000000
A  5986  31824.000000  0.790347  C  5986  14554.883833  0.372830  5916.000000  3062.452933  0.000000  0.000000
C  5998  23281.228213  0.596361  A  5997  19298.400000  0.494337  4243.200000  4873.581012  0.000000  0.000000
C  6010  45805.075593  1.319421  A  6009  5956.800000  0.171586  1387.200000  8133.611554  0.000000  0.000000
C  6023  35004.166323  0.995073  A  6020  23052.000000  0.655304  3998.400000  6454.201881  0.000000  0.000000
A  6033  49000.800000  1.335650  T  6034  8323.332105  0.229607  8078.400000  559.803224  0.000000  1664.666421
A  6045  34231.200000  0.944301  T  6045  27641.205223  0.815269  6487.200000  0.000000  0.000000  4955.286090
T  6057  38829.312099  1.145263  A  6057  17870.400000  0.527082  3916.800000  0.000000  0.000000  7161.936927
A  6068  31212.000000  0.883109  T  6068  11265.533221  0.316794  5793.600000  0.000000  463.476947  2864.774771
T  6080  27912.197431  0.784910  A  6080  17299.200000  0.486464  3345.600000  32.929601  1787.696796  4916.572918
T  6093  34416.010424  0.977987  G  6093  21915.838500  0.623465  0.000000  1383.043260  4634.769471  6387.673476
G  6105  38435.481115  1.093421  C  6105  21371.311330  0.607974  0.000000  3819.833766  6190.727794  812.976624
C  6117  36288.420779  1.013282  A  6117  7915.200000  0.221016  1795.200000  6421.272279  1258.008856  0.000000
C  6128  28088.950022  0.756840  A  6128  24031.200000  0.647504  4406.400000  5828.539454  33.105496  0.000000
C  6139  45936.793999  1.299785  A  6139  16605.600000  0.469855  3468.000000  8166.541155  0.000000  154.852690
C  6150  27726.724407  0.760989  A  6151  24888.000000  0.725433  4406.400000  5729.750649  0.000000  2400.216700
T  6164  44675.001158  1.302185  C  6162  40700.987371  1.186348  979.200000  6190.765069  0.000000  7858.774034
T  6176  69606.284300  1.968944  C  6175  13204.770175  0.373521  2162.400000  2766.086520  0.000000  11071.967358
T  6188  29151.018953  0.758553  A  6188  20277.600000  0.527652  3876.000000  3589.326556  0.000000  5226.278298
T  6200  37977.622302  0.993562  C  6198  29636.641290  0.775345  1346.400000  4610.144201  0.000000  6697.378856
T  6212  48972.163315  1.248327  A  6211  18400.800000  0.469045  3427.200000  724.451232  0.000000  8787.890176
A  6223  46634.400000  1.146207  T  6223  15756.261240  0.379616  7344.000000  0.000000  0.000000  3368.046015
A  6236  24072.000000  0.579968  T  6236  24040.880173  0.596782  4569.600000  0.000000  0.000000  5071.425608
T  6248  50830.395599  1.261798  N  -1  -1.000000  -1.000000  0.000000  164.648007  0.000000  9097.595556
T  6261  44094.303570  1.036093  C  6261  8989.781191  0.211234  0.000000  1613.550470  0.000000  7974.913552
T  6273  44791.140676  1.057043  C  6273  13896.291805  0.327943  0.000000  2206.283296  0.000000  7897.487206
T  6285  53811.309887  1.220753  A  6285  10118.400000  0.229544  2244.000000  0.000000  0.000000  11304.246394
T  6296  55592.115826  1.235543  A  6296  23868.000000  0.530469  3957.600000  0.000000  0.000000  9833.145836
T  6308  72277.493208  1.658020  N  -1  -1.000000  -1.000000  0.000000  230.507210  0.000000  13046.339160
T  6320  44597.574813  0.930953  C  6323  5367.525034  0.110517  0.000000  724.451232  0.000000  8013.626724
T  6332  17072.509108  0.351523  C  6334  15180.546261  0.334540  0.000000  2601.438513  0.000000  3755.177740
C  6346  37342.168025  0.822926  A  6344  2815.200000  0.062040  693.600000  5630.961845  0.000000  0.000000
C  6357  53181.306314  1.196481  A  6356  15912.000000  0.357990  3345.600000  6223.694671  0.000000  0.000000
A  6367  33823.200000  0.714187  C  6365  18835.732020  0.397721  6038.400000  4346.707389  0.000000  0.000000
A  6378  30151.200000  0.660366  C  6378  29010.978863  0.655406  5263.200000  4676.003403  0.000000  0.000000
A  6390  38964.000000  0.880264  N  -1  -1.000000  -1.000000  7017.600000  592.732826  0.000000  154.852690
A  6402  22480.800000  0.514655  T  6402  18311.330631  0.451593  4202.400000  0.000000  0.000000  3174.480152
T  6414  48043.047173  1.184837  N  -1  -1.000000  -1.000000  122.400000  0.000000  66.210992  7394.215963
T  6427  30351.127303  0.762719  G  6429  5992.094816  0.168314  0.000000  0.000000  1059.375879  5497.270506
G  6440  17380.385517  0.488204  T  6439  14556.152890  0.408872  0.000000  0.000000  3012.600156  3135.766979
G  6452  28437.621256  0.864918  N  -1  -1.000000  -1.000000  0.000000  0.000000  4998.929930  890.402969
G  6464  17711.440479  0.520688  C  6465  3194.171339  0.099654  0.000000  724.451232  3740.921073  929.116142
G  6477  26583.713467  0.829383  C  6476  13632.854993  0.425329  0.000000  2469.720107  3840.237562  696.837106
C  6488  23017.791402  0.783114  T  6490  20285.702432  0.716500  163.200000  3622.256158  695.215421  2593.782563
T  6502  25163.562178  0.888791  C  6498  9450.795611  0.333806  1428.000000  1679.409673  0.000000  4723.007055
A  6511  21787.200000  0.783336  C  6512  12809.614957  0.490869  3468.000000  2568.508912  0.000000  348.418553
C  6522  20844.437707  0.798770  A  6522  14320.800000  0.548779  2570.400000  3227.100940  0.000000  270.992208
A  6534  20236.800000  0.780378  T  6534  14440.013373  0.623718  2978.400000  856.169637  794.531909  2438.929873
T  6546  19937.283879  0.861169  G  6547  13904.308414  0.628866  81.600000  1020.817644  2251.173743  3793.890913
G  6559  23008.319875  1.040628  C  6559  13731.643798  0.621057  326.400000  2370.931303  3310.549622  0.000000
C  6571  24664.271473  1.087834  A  6571  15830.400000  0.698207  2529.600000  3885.692969  629.004428  0.000000
A  6583  25336.800000  1.136410  C  6583  4313.777788  0.187083  4569.600000  1514.761666  33.105496  0.000000
A  6595  17340.000000  0.752016  C  6593  10965.557277  0.475562  2937.600000  1909.916883  231.738474  0.000000
C  6606  17814.914375  0.804879  T  6609  7742.634516  0.358232  0.000000  2469.720107  893.848398  851.689797
T  6620  23421.469411  1.083657  G  6620  19432.926283  0.899112  0.000000  461.014420  2979.494660  3793.890913
G  6632  26616.818963  1.241505  T  6633  9794.432663  0.446781  0.000000  0.000000  4171.292524  1819.519111
T  6645  11459.099084  0.522719  G  6644  3939.554051  0.179706  0.000000  0.000000  827.637406  2438.929873
T  6656  16220.819311  0.773024  A  6656  5059.200000  0.241102  897.600000  0.000000  0.000000  2826.061598
T  6668  15562.695377  0.756132  A  6668  14035.200000  0.681914  2529.600000  0.000000  0.000000  2826.061598
T  6679  21834.229336  1.083879  A  6679  12770.400000  0.633936  2652.000000  230.507210  0.000000  4026.169948
A  6690  25296.000000  1.263088  C  6692  5137.017824  0.255695  4488.000000  823.240036  0.000000  0.000000
C  6703  20383.423287  1.014591  A  6702  17054.400000  0.848884  2978.400000  3490.537752  0.000000  0.000000
C  6715  41952.312226  2.140976  A  6714  4120.800000  0.210298  856.800000  5762.680251  0.000000  0.000000
C  6728  22062.832960  1.000302  A  6725  9343.200000  0.423607  1836.000000  3984.481773  0.000000  1316.247868
T  6738  23111.764031  1.028059  A  6738  21746.400000  0.967321  3386.400000  1152.536050  0.000000  3561.611877
T  6749  32209.359587  1.434715  A  6749  10893.600000  0.485236  2284.800000  1251.324854  0.000000  5071.425608
A  6760  19380.000000  0.842270  C  6761  18769.872817  0.788602  3468.000000  2733.156919  0.000000  890.402969
C  6773  22721.424989  0.954628  A  6772  19665.600000  0.826236  3508.800000  3622.256158  0.000000  0.000000
A  6785  41208.000000  1.685302  C  6786  2403.860905  0.088979  6283.200000  658.592029  0.000000  0.000000
A  6796  43248.000000  1.600833  N  -1  -1.000000  -1.000000  6568.800000  0.000000  0.000000  0.000000
A  6808  37740.000000  1.294358  G  6806  1489.747330  0.051093  5712.000000  0.000000  430.371451  0.000000
A  6821  32232.000000  1.060203  G  6819  6753.521229  0.222142  4814.400000  0.000000  1026.270383  0.000000
A  6833  27376.800000  0.866723  G  6830  9964.754363  0.315473  4692.000000  0.000000  1390.430841  0.000000
A  6845  47205.600000  1.566782  T  6843  4452.014847  0.147765  6364.800000  0.000000  264.843970  890.402969
A  6857  18686.400000  0.572442  T  6856  15059.424134  0.461331  3386.400000  0.000000  0.000000  3213.193324
T  6868  39255.156997  1.219076  N  -1  -1.000000  -1.000000  326.400000  0.000000  0.000000  6077.968095
T  6880  32790.057176  0.996497  N  -1  -1.000000  -1.000000  0.000000  0.000000  0.000000  5652.123197
T  6893  35499.979257  1.036606  N  -1  -1.000000  -1.000000  0.000000  0.000000  0.000000  5381.130989
T  6905  36971.079815  1.040729  N  -1  -1.000000  -1.000000  0.000000  0.000000  0.000000  5535.983679
T  6917  32673.917658  0.930867  N  -1  -1.000000  -1.000000  0.000000  0.000000  0.000000  5690.836369
T  6929  32015.793724  0.940449  N  -1  -1.000000  -1.000000  0.000000  0.000000  0.000000  5535.983679
T  6941  29963.995578  0.895231  N  -1  -1.000000  -1.000000  0.000000  0.000000  0.000000  5226.278298
T  6953  21176.105402  0.636993  N  -1  -1.000000  -1.000000  0.000000  98.788804  0.000000  4490.728019
T  6965  13588.323576  0.416516  C  6964  1909.916883  0.058543  244.800000  493.944021  0.000000  2400.216700
A  6976  9098.400000  0.310928  C  6977  4083.270578  0.144268  1387.200000  724.451232  33.105496  1238.821523
A  6987  9955.200000  0.351733  T  6986  8981.456039  0.317328  2080.800000  0.000000  529.687940  1858.232284
T  6999  13433.470886  0.529434  A  7001  5671.200000  0.241969  1305.600000  0.000000  1158.692368  2477.643045
A  7012  12811.200000  0.546608  G  7010  8938.483980  0.381372  2611.200000  0.000000  1357.325345  0.000000
A  7023  32436.000000  1.532259  N  -1  -1.000000  -1.000000  4284.000000  0.000000  231.738474  0.000000
A  7037  21542.400000  1.039930  N  -1  -1.000000  -1.000000  3753.600000  0.000000  0.000000  0.000000
A  7048  19135.200000  0.976182  T  7049  4181.022639  0.228295  2896.800000  0.000000  0.000000  851.689797
T  7059  11265.533221  0.615131  C  7057  2930.734528  0.160026  1713.600000  592.732826  0.000000  1858.232284
A  7068  8486.400000  0.516073  C  7069  7145.723511  0.470878  1713.600000  1350.113659  0.000000  77.426345
C  7081  9911.810031  0.653158  A  7078  5548.800000  0.365646  1305.600000  1811.128079  0.000000  425.844898
A  7092  12362.400000  0.834871  T  7094  4490.728019  0.296730  1713.600000  493.944021  231.738474  1316.247868
T  7105  11691.378119  0.772526  G  7107  2681.545194  0.175176  897.600000  0.000000  827.637406  2090.511319
G  7117  7514.947643  0.490930  A  7118  6609.600000  0.449149  1305.600000  0.000000  1125.586872  812.976624
T  7128  9097.595556  0.618223  A  7130  8527.200000  0.594459  1754.400000  32.929601  0.000000  1200.108350
T  7142  14362.587027  1.001270  C  7143  2140.424093  0.170727  0.000000  493.944021  0.000000  1935.658629
T  7154  9678.293145  0.771977  C  7153  5795.609852  0.462276  0.000000  757.380833  33.105496  1471.100558
T  7167  7394.215963  0.651438  G  7167  4038.870539  0.355825  0.000000  329.296014  827.637406  1393.674213
G  7180  6223.833290  0.611588  C  7178  2667.297716  0.262101  367.200000  526.873623  1026.270383  0.000000
C  7194  1844.057680  0.190653  A  7192  1713.600000  0.177163  1672.800000  658.592029  0.000000  0.000000
A  7202  21746.400000  2.414091  N  -1  -1.000000  -1.000000  3304.800000  65.859203  0.000000  0.000000
A  7213  21542.400000  2.113747  N  -1  -1.000000  -1.000000  3712.800000  0.000000  0.000000  0.000000
A  7225  29131.200000  2.622171  N  -1  -1.000000  -1.000000  3835.200000  0.000000  0.000000  0.000000
A  7236  15830.400000  1.231597  N  -1  -1.000000  -1.000000  3264.000000  0.000000  33.105496  0.000000
A  7248  9302.400000  0.679747  G  7248  5230.668403  0.362460  2366.400000  0.000000  761.426413  38.713173
A  7262  9751.200000  0.711477  G  7260  5528.617869  0.383106  1999.200000  0.000000  827.637406  580.697589
A  7274  7996.800000  0.603785  T  7274  4993.999263  0.360322  1754.400000  0.000000  264.843970  1664.666421
T  7282  15020.710961  1.148698  G  7283  4800.296952  0.333492  367.200000  0.000000  728.320917  2245.364010
G  7294  3045.705653  0.220082  T  7293  1780.805939  0.123718  0.000000  0.000000  1026.270383  1742.092766
T  7308  6968.371065  0.515369  N  -1  -1.000000  -1.000000  0.000000  0.000000  0.000000  1780.805939
T  7320  7316.789618  0.521378  A  7318  1958.400000  0.136460  367.200000  0.000000  0.000000  1354.961040
G  7331  2151.857254  0.170910  A  7329  1550.400000  0.107214  489.600000  0.000000  430.371451  77.426345
G  7343  4833.402449  0.453775  T  7343  851.689797  0.078639  0.000000  0.000000  993.164887  193.565863
G  7356  2780.861683  0.338232  N  -1  -1.000000  -1.000000  0.000000  0.000000  926.953894  348.418553
G  7368  6091.411305  0.880668  A  7368  2325.600000  0.283770  571.200000  329.296014  993.164887  0.000000
C  7378  7968.963547  1.208204  A  7380  6691.200000  0.944000  938.400000  954.958442  0.000000  116.139518
T  7391  9600.866800  1.496048  C  7390  6849.357098  0.966313  0.000000  1185.465652  0.000000  1471.100558
T  7404  15369.129515  2.336482  G  7407  893.848398  0.114444  0.000000  164.648007  297.949466  2671.208908
T  7415  9252.448247  1.399186  G  7417  4667.874967  0.645313  0.000000  0.000000  860.742902  1625.953248
G  7429  6687.310237  0.924503  T  7428  3561.611877  0.492377  0.000000  0.000000  1390.430841  619.410761
G  7441  4270.609013  0.592704  C  7446  2074.564890  0.300627  0.000000  296.366413  1092.481375  116.139518
C  7452  3161.241738  0.458105  G  7454  2449.806721  0.349886  0.000000  1053.747246  993.164887  0.000000
C  7456  3260.030542  0.465611  C  7463  2634.368115  0.384895  81.600000  1086.676847  695.215421  0.000000
C  7471  4445.496193  0.649519  G  7480  3111.916645  0.454667  408.000000  889.099239  0.000000  0.000000
C  7492  1975.776086  0.281821  A  7488  1387.200000  0.202677  122.400000  493.944021  33.105496  0.000000
A  7502  5140.800000  0.779005  T  7507  735.550279  0.110297  448.800000  329.296014  0.000000  309.705381
A  7512  3019.200000  0.477996  T  7513  2516.356218  0.407584  489.600000  65.859203  0.000000  1161.395177
T  7522  16336.958829  2.887305  G  7529  297.949466  0.043512  0.000000  0.000000  0.000000  2477.643045
T  7535  8207.192587  1.426101  G  7536  2813.967179  0.458954  40.800000  0.000000  397.265955  1277.534695
G  7546  3608.499088  0.638620  T  7545  1393.674213  0.227306  530.400000  0.000000  662.109924  696.837106
T  7558  7200.650100  1.347785  A  7560  7099.200000  1.263609  979.200000  0.000000  0.000000  1509.813731
T  7572  18582.322839  3.297320  C  7577  790.310434  0.112111  40.800000  65.859203  0.000000  2516.356218
T  7581  3290.619669  0.458451  C  7589  2239.212897  0.317065  81.600000  329.296014  0.000000  1664.666421
C  7595  3523.467353  0.490682  T  7600  1471.100558  0.207529  693.600000  592.732826  0.000000  1277.534695
A  7605  5671.200000  0.800051  T  7603  5419.844161  0.764581  1264.800000  526.873623  0.000000  1935.658629
T  7615  23111.764031  3.098885  C  7618  1152.536050  0.124527  0.000000  197.577609  0.000000  2942.201116
T  7630  12310.788881  1.330150  C  7626  3358.819346  0.362908  0.000000  526.873623  0.000000  2477.643045
T  7642  15794.974413  1.550907  C  7644  461.014420  0.045509  0.000000  164.648007  0.000000  3290.619669
T  7655  2477.643045  0.244581  A  7659  856.800000  0.089649  367.200000  296.366413  0.000000  1277.534695
A  7665  11301.600000  1.182523  C  7663  2601.438513  0.272194  1632.000000  526.873623  0.000000  38.713173
A  7678  8690.400000  0.841563  C  7677  230.507210  0.022322  2896.800000  197.577609  0.000000  0.000000
A  7686  19747.200000  1.885088  G  7694  662.109924  0.062510  3386.400000  0.000000  0.000000  0.000000
A  7699  12117.600000  1.144037  G  7706  562.793436  0.049046  2529.600000  0.000000  231.738474  38.713173
A  7712  4447.200000  0.387567  T  7708  2980.914289  0.259780  1060.800000  0.000000  893.848398  541.984416
G  7722  11454.501693  0.990271  T  7721  1974.371802  0.170688  0.000000  0.000000  1920.118781  967.829315
G  7733  16519.642615  1.360160  T  7736  2593.782563  0.225816  0.000000  0.000000  2449.806721  387.131726
G  7745  3145.022141  0.273810  T  7745  1703.379594  0.161157  0.000000  0.000000  1622.169315  348.418553
G  7748  2416.701224  0.228647  G  7758  1986.329773  0.215161  0.000000  0.000000  1291.114353  309.705381
A  7767  2611.200000  0.282850  C  7778  2173.353695  0.235079  408.000000  263.436811  430.371451  0.000000
C  7787  5598.032244  0.605513  G  7779  3509.182600  0.379568  367.200000  1119.606449  132.421985  0.000000
C  7793  8100.681953  0.933823  A  7791  2570.400000  0.296305  489.600000  1383.043260  0.000000  0.000000
A  7803  7629.600000  0.885538  C  7807  6684.709091  0.775859  1142.400000  1251.324854  0.000000  0.000000
T  7827  7084.510582  0.956847  A  7824  5630.400000  0.653491  1060.800000  493.944021  0.000000  1200.108350
T  7838  7820.060861  1.133226  A  7830  3264.000000  0.444105  244.800000  461.014420  0.000000  1664.666421
A  7848  3223.200000  0.445317  T  7845  1935.658629  0.279725  652.800000  362.225616  0.000000  812.976624
T  7865  7471.642308  1.164739  A  7863  3631.200000  0.524751  530.400000  164.648007  0.000000  1819.519111
T  7873  7665.208171  1.391128  C  7871  1415.972862  0.196056  0.000000  362.225616  0.000000  1974.371802
C  7884  4280.848186  0.718012  T  7885  3445.472360  0.613129  0.000000  658.592029  0.000000  1625.953248
T  7896  15756.261240  2.562619  C  7898  889.099239  0.129218  0.000000  263.436811  0.000000  2322.790355
T  7909  10026.711698  1.343522  C  7905  2305.072100  0.335010  0.000000  296.366413  0.000000  2516.356218
T  7920  14440.013373  1.826492  G  7920  2317.384736  0.303258  0.000000  0.000000  331.054962  2980.914289
G  7934  2184.962751  0.255856  T  7936  1935.658629  0.228176  122.400000  0.000000  1092.481375  1316.247868
G  7944  6124.516801  0.766011  A  7941  4610.400000  0.543475  856.800000  0.000000  1522.852826  116.139518
G  7950  8143.952071  1.030966  A  7953  6568.800000  0.782790  1224.000000  0.000000  1390.430841  0.000000
A  7963  26275.200000  3.312669  G  7967  1887.013285  0.184332  1876.800000  0.000000  695.215421  0.000000
A  7982  20522.400000  2.004741  T  7976  4026.169948  0.393295  2040.000000  0.000000  66.210992  1238.821523
T  7992  14981.997789  1.298041  C  7995  164.648007  0.013415  816.000000  0.000000  0.000000  1935.658629
T  8002  5535.983679  0.451045  C  8000  3457.608150  0.281707  693.600000  625.662427  0.000000  1432.387385
A  8013  7956.000000  0.641654  C  8015  6289.553874  0.541304  897.600000  1152.536050  33.105496  774.263452
C  8022  10339.894850  0.889899  T  8024  7355.502790  0.631342  163.200000  1350.113659  297.949466  1161.395177
G  8039  11355.185204  0.974653  T  8037  7936.200379  0.681184  0.000000  32.929601  1324.219849  1935.658629
G  8056  2913.283668  0.256858  T  8056  1161.395177  0.102397  0.000000  0.000000  794.531909  1161.395177
T  8060  8052.339897  0.705427  G  8061  231.738474  0.019427  0.000000  0.000000  297.949466  1354.961040
T  8076  12736.633779  1.097265  N  -1  -1.000000  -1.000000  0.000000  0.000000  0.000000  1858.232284
T  8083  5806.975887  0.481232  A  8089  2284.800000  0.184909  40.800000  65.859203  0.000000  1935.658629
T  8098  2980.914289  0.297494  C  8094  1679.409673  0.135915  693.600000  658.592029  0.000000  1083.968832
A  8104  11342.400000  1.372188  C  8106  9253.218003  0.851804  979.200000  1284.254456  0.000000  232.279035
C  8118  18242.999194  2.308667  A  8120  2080.800000  0.195653  367.200000  2403.860905  0.000000  0.000000
C  8130  7936.033945  0.865183  N  -1  -1.000000  -1.000000  244.800000  2008.705687  0.000000  0.000000
C  8141  9549.584416  1.041319  A  8141  7180.800000  0.723102  856.800000  1481.832064  0.000000  309.705381
T  8153  8710.463831  0.958075  A  8153  8608.800000  0.833225  1468.800000  526.873623  0.000000  1316.247868
T  8161  12078.509845  1.368334  A  8168  4039.200000  0.381733  979.200000  0.000000  0.000000  1432.387385
A  8173  6609.600000  0.678347  G  8181  297.949466  0.028158  1632.000000  0.000000  33.105496  193.565863
A  8187  9506.400000  0.990311  G  8191  8607.429018  0.827929  1632.000000  0.000000  463.476947  0.000000
A  8200  10444.800000  1.125955  N  -1  -1.000000  -1.000000  1836.000000  0.000000  430.371451  0.000000
A  8212  10934.400000  1.122609  T  8213  1780.805939  0.170325  1713.600000  0.000000  198.632977  851.689797
T  8219  2206.650837  0.209449  N  -1  -1.000000  -1.000000  612.000000  0.000000  198.632977  1083.968832
G  8233  3939.554051  0.409434  T  8236  658.123934  0.064091  0.000000  0.000000  794.531909  387.131726
G  8238  2582.228705  0.315229  N  -1  -1.000000  -1.000000  0.000000  0.000000  860.742902  232.279035
G  8243  5694.145350  0.743728  N  -1  -1.000000  -1.000000  0.000000  0.000000  960.059390  0.000000
C  8261  3490.537752  0.480084  C  8273  7672.597134  0.997327  204.000000  592.732826  0.000000  0.000000
A  8278  7466.400000  1.106349  C  8278  954.958442  0.127586  1264.800000  954.958442  0.000000  0.000000
C  8288  2469.720107  0.392800  A  8293  897.600000  0.119922  856.800000  823.240036  0.000000  0.000000
A  8297  5834.400000  0.993346  C  8297  724.451232  0.100657  897.600000  395.155217  99.316489  309.705381
T  8308  6310.247131  1.146008  G  8311  3145.022141  0.475049  163.200000  0.000000  496.582443  1083.968832
G  8322  7647.369628  1.501596  T  8318  1587.240076  0.239749  0.000000  0.000000  893.848398  580.697589
T  8334  4993.999263  1.048251  A  8340  1591.200000  0.270179  0.000000  0.000000  132.421985  851.689797
T  8346  4258.448984  0.844451  A  8349  2611.200000  0.500054  285.600000  0.000000  0.000000  851.689797
T  8358  4839.146573  0.953573  C  8358  1383.043260  0.264858  81.600000  296.366413  0.000000  890.402969
C  8367  2502.649709  0.472159  A  8364  1999.200000  0.376370  448.800000  526.873623  0.000000  270.992208
A  8376  8241.600000  1.654511  T  8379  2206.650837  0.396981  979.200000  65.859203  0.000000  464.558071
T  8391  5535.983679  1.014586  G  8397  430.371451  0.074677  40.800000  0.000000  99.316489  1393.674213
T  8401  3832.604086  0.728167  G  8404  1986.329773  0.367856  0.000000  0.000000  529.687940  851.689797
G  8414  4336.820005  0.803168  N  -1  -1.000000  -1.000000  0.000000  0.000000  1092.481375  0.000000
G  8430  1787.696796  0.340521  G  8426  1224.903360  0.233316  0.000000  0.000000  595.898932  0.000000
G  8442  3277.444126  0.683138  C  8444  922.028840  0.186392  0.000000  164.648007  662.109924  0.000000
C  8456  3622.256158  0.830671  G  8450  1787.696796  0.361391  0.000000  625.662427  629.004428  0.000000
C  8462  2634.368115  0.623746  G  8461  463.476947  0.101993  0.000000  559.803224  430.371451  38.713173
G  8478  2482.912217  0.611396  C  8484  592.732826  0.143495  0.000000  131.718406  629.004428  270.992208
G  8489  4965.824433  1.298108  A  8493  3835.200000  0.925629  285.600000  164.648007  662.109924  0.000000
A  8506  2570.400000  0.631276  C  8498  1152.536050  0.278166  856.800000  197.577609  0.000000  116.139518
T  8521  3484.185532  0.994166  A  8511  897.600000  0.216636  816.000000  0.000000  0.000000  1161.395177
A  8531  1591.200000  0.482262  T  8534  1006.542487  0.281435  612.000000  0.000000  0.000000  929.116142
T  8542  3484.185532  1.132954  A  8539  612.000000  0.171119  40.800000  230.507210  0.000000  1238.821523
T  8553  1664.666421  0.556736  C  8557  823.240036  0.260974  0.000000  461.014420  0.000000  464.558071
C  8564  4873.581012  1.636669  T  8565  309.705381  0.096537  0.000000  1218.395253  0.000000  116.139518
T  8577  3600.325050  1.147566  C  8576  1975.776086  0.615859  204.000000  954.958442  0.000000  851.689797
T  8587  4490.728019  1.432374  A  8587  2080.800000  0.642133  693.600000  329.296014  0.000000  1509.813731
T  8599  8478.184795  2.553054  A  8600  5140.800000  1.314218  1305.600000  65.859203  0.000000  1703.379594
T  8609  6271.533958  1.599747  A  8610  816.000000  0.190186  816.000000  296.366413  0.000000  1393.674213
T  8620  2477.643045  0.611628  C  8621  1811.128079  0.448108  448.800000  856.169637  0.000000  619.410761
C  8632  8100.681953  2.004314  T  8640  1819.519111  0.404035  0.000000  1020.817644  0.000000  1277.534695
T  8645  8207.192587  1.822495  G  8646  264.843970  0.051277  0.000000  0.000000  99.316489  2090.511319
T  8649  3639.038223  0.704575  G  8656  1026.270383  0.198104  0.000000  0.000000  165.527481  1858.232284
T  8659  3019.627461  0.582899  G  8674  1555.958322  0.292696  0.000000  0.000000  595.898932  1122.682005
G  8680  17082.436051  3.213489  A  8689  163.200000  0.024966  0.000000  0.000000  1721.485804  0.000000
G  8698  3277.444126  0.501388  A  8692  938.400000  0.143556  326.400000  0.000000  1158.692368  0.000000
A  8708  8976.000000  1.379978  N  -1  -1.000000  -1.000000  1509.600000  0.000000  397.265955  0.000000
A  8719  13912.800000  2.000984  T  8724  1664.666421  0.222058  1672.800000  0.000000  0.000000  464.558071
T  8736  7161.936927  0.955378  A  8732  2529.600000  0.337436  1142.400000  0.000000  0.000000  967.829315
A  8745  6895.200000  0.909000  N  -1  -1.000000  -1.000000  1387.200000  0.000000  0.000000  193.565863
A  8754  6487.200000  0.808149  N  -1  -1.000000  -1.000000  1632.000000  0.000000  0.000000  0.000000
A  8763  9016.800000  1.146317  N  -1  -1.000000  -1.000000  1550.400000  0.000000  66.210992  0.000000
G  8777  3774.026569  0.474909  A  8776  1305.600000  0.164289  612.000000  296.366413  397.265955  0.000000
C  8795  4577.214599  0.575002  G  8790  430.371451  0.054064  0.000000  1119.606449  165.527481  0.000000
C  8804  4149.129781  0.511222  T  8806  1354.961040  0.198591  0.000000  1383.043260  0.000000  503.271244
T  8820  7432.929136  1.089429  C  8817  1679.409673  0.246144  204.000000  395.155217  0.000000  1083.968832
T  8827  5187.565126  0.716680  A  8825  3386.400000  0.467837  938.400000  0.000000  0.000000  774.263452
A  8838  3182.400000  0.463942  N  -1  -1.000000  -1.000000  1591.200000  0.000000  0.000000  0.000000
A  8847  8037.600000  1.389041  T  8855  929.116142  0.158171  1632.000000  0.000000  0.000000  0.000000
A  8861  2203.200000  0.375076  G  8869  1489.747330  0.275629  816.000000  0.000000  132.421985  193.565863
G  8874  4469.241990  0.826901  T  8880  2787.348426  0.535708  0.000000  0.000000  728.320917  851.689797
G  8884  4038.870539  0.776256  T  8884  774.263452  0.164551  0.000000  0.000000  1026.270383  774.263452
T  8899  3639.038223  0.773405  G  8895  1092.481375  0.232180  367.200000  0.000000  165.527481  619.410761
A  8908  2937.600000  0.626124  N  -1  -1.000000  -1.000000  1428.000000  0.000000  0.000000  0.000000
A  8921  9832.800000  2.171671  C  8922  526.873623  0.103385  1672.800000  131.718406  0.000000  0.000000
A  8926  2692.800000  0.528402  A  8935  2570.400000  0.556097  1387.200000  65.859203  0.000000  0.000000
C  8944  9319.077206  2.016195  A  8942  612.000000  0.132404  408.000000  1185.465652  0.000000  0.000000
C  8960  3161.241738  0.627821  N  -1  -1.000000  -1.000000  163.200000  1119.606449  0.000000  309.705381
T  8961  2167.937665  0.430732  A  8972  1468.800000  0.330344  163.200000  1053.747246  0.000000  348.418553
T  8975  15252.989997  3.430583  A  8980  2652.000000  0.461116  652.800000  296.366413  0.000000  1432.387385
A  8985  5630.400000  0.979003  T  8988  774.263452  0.131961  938.400000  0.000000  0.000000  1045.255660
A  8996  6936.000000  1.182150  A  9008  1795.200000  0.291566  1387.200000  0.000000  0.000000  154.852690
A  9013  14688.000000  2.385582  N  -1  -1.000000  -1.000000  1836.000000  0.000000  0.000000  0.000000
A  9030  6895.200000  0.949506  G  9033  1059.375879  0.138340  1224.000000  0.000000  198.632977  0.000000
T  9042  2438.929873  0.318496  G  9045  1092.481375  0.142664  0.000000  0.000000  860.742902  580.697589
G  9055  3211.233134  0.464168  T  9051  2245.364010  0.293215  0.000000  0.000000  1589.063819  154.852690
G  9062  9401.960927  1.348899  T  9064  541.984416  0.070695  0.000000  0.000000  1622.169315  116.139518
G  9071  2482.912217  0.355800  C  9080  428.084819  0.061305  0.000000  32.929601  893.848398  0.000000
C  9083  1942.846485  0.281142  T  9081  1083.968832  0.155232  0.000000  658.592029  132.421985  193.565863
C  9098  19757.760860  2.868412  T  9100  154.852690  0.017964  0.000000  1383.043260  0.000000  0.000000
C  9111  7244.512315  0.987189  T  9112  619.410761  0.079217  0.000000  1251.324854  0.000000  541.984416
T  9121  4258.448984  0.567798  C  9121  1547.691267  0.197935  0.000000  790.310434  0.000000  851.689797
T  9127  1161.395177  0.160587  A  9138  775.200000  0.100911  122.400000  526.873623  0.000000  619.410761
A  9143  16483.200000  1.370366  C  9147  790.310434  0.102878  979.200000  131.718406  165.527481  0.000000
A  9152  16483.200000  1.370366  G  9157  993.164887  0.127124  979.200000  131.718406  66.210992  0.000000
A  9166  3672.000000  0.556834  C  9168  2864.875325  0.426896  1224.000000  526.873623  0.000000  0.000000
A  9180  4284.000000  0.645132  C  9176  4017.411375  0.598635  938.400000  526.873623  0.000000  580.697589
T  9189  4258.448984  0.694836  A  9190  3386.400000  0.516649  571.200000  230.507210  0.000000  1432.387385
T  9200  20169.562915  3.198339  A  9204  530.400000  0.069503  204.000000  0.000000  0.000000  2400.216700
T  9214  4993.999263  0.614349  A  9215  2040.000000  0.258804  612.000000  0.000000  0.000000  1742.092766
A  9222  9547.200000  1.435117  N  -1  -1.000000  -1.000000  979.200000  0.000000  0.000000  1277.534695
T  9232  7510.355481  1.091173  N  -1  -1.000000  -1.000000  1142.400000  0.000000  0.000000  1200.108350
A  9242  20032.800000  2.779239  N  -1  -1.000000  -1.000000  1224.000000  0.000000  0.000000  580.697589
T  9260  6581.239339  0.723598  C  9269  559.803224  0.062693  163.200000  164.648007  0.000000  541.984416
C  9278  7804.315540  0.874030  N  -1  -1.000000  -1.000000  122.400000  954.958442  0.000000  0.000000
A  9288  3916.800000  0.440813  G  9294  1489.747330  0.167200  489.600000  592.732826  198.632977  232.279035
T  9302  4568.154365  0.512707  G  9306  4105.081532  0.459264  40.800000  0.000000  662.109924  1161.395177
G  9316  8839.167492  0.988911  T  9312  774.263452  0.086622  0.000000  0.000000  1489.747330  77.426345
G  9322  2482.912217  0.264242  C  9329  164.648007  0.021926  0.000000  0.000000  1291.114353  0.000000
G  9328  3807.132066  0.499120  A  9344  897.600000  0.119535  0.000000  98.788804  827.637406  0.000000
T  9345  4026.169948  0.536179  A  9350  3794.400000  0.545407  448.800000  65.859203  0.000000  658.123934
T  9357  5884.402232  0.845836  A  9360  856.800000  0.126104  367.200000  0.000000  0.000000  1238.821523
G  9376  1589.063819  0.233882  A  9374  448.800000  0.066054  122.400000  0.000000  132.421985  0.000000
C  9383  889.099239  0.179618  T  9384  774.263452  0.113956  0.000000  197.577609  99.316489  154.852690
T  9395  2245.364010  0.512556  C  9394  362.225616  0.053312  0.000000  395.155217  0.000000  541.984416
C  9400  5400.454635  1.411948  T  9404  1548.526903  0.316182  0.000000  559.803224  0.000000  658.123934
T  9409  3832.604086  0.964616  N  -1  -1.000000  -1.000000  0.000000  625.662427  0.000000  658.123934
C  9417  8364.118764  2.144845  T  9432  774.263452  0.153677  0.000000  1251.324854  0.000000  0.000000
C  9430  5499.243439  1.427584  T  9442  2090.511319  0.414927  0.000000  1152.536050  0.000000  154.852690
C  9443  3029.523332  0.729344  T  9447  2516.356218  0.564548  244.800000  559.803224  0.000000  1083.968832
T  9457  13859.315784  3.400221  C  9463  592.732826  0.105941  0.000000  0.000000  0.000000  1664.666421
T  9466  4026.169948  0.795793  C  9470  1251.324854  0.222781  0.000000  329.296014  0.000000  929.116142
C  9475  3622.256158  0.743256  A  9484  1958.400000  0.351191  0.000000  889.099239  0.000000  0.000000
C  9488  6289.553874  1.238878  G  9501  1489.747330  0.225855  816.000000  954.958442  33.105496  0.000000
A  9496  12036.000000  2.142834  G  9506  2085.646262  0.316197  1591.200000  428.084819  264.843970  0.000000
G  9513  7945.319094  1.204580  N  -1  -1.000000  -1.000000  1591.200000  0.000000  893.848398  0.000000
A  9514  13382.400000  1.953518  G  9534  2549.123209  0.306853  1632.000000  0.000000  893.848398  0.000000
A  9529  13382.400000  1.714508  G  9544  1191.797864  0.143464  1632.000000  0.000000  595.898932  0.000000
A  9546  17136.000000  2.062784  G  9560  1191.797864  0.123405  1591.200000  0.000000  562.793436  0.000000
A  9560  4896.000000  0.516952  A  9565  1428.000000  0.147862  1632.000000  0.000000  430.371451  0.000000
A  9579  10363.200000  1.073068  T  9582  1587.240076  0.170524  1346.400000  0.000000  198.632977  425.844898
G  9595  2582.228705  0.277422  T  9590  1393.674213  0.149728  0.000000  164.648007  629.004428  464.558071
G  9603  3277.444126  0.357662  T  9602  812.976624  0.088718  40.800000  329.296014  595.898932  270.992208
C  9606  2601.438513  0.284963  A  9620  816.000000  0.093147  163.200000  526.873623  397.265955  154.852690
A  9624  5589.600000  0.638064  N  -1  -1.000000  -1.000000  979.200000  0.000000  0.000000  38.713173
T  9639  7084.510582  0.872949  A  9635  775.200000  0.095519  816.000000  0.000000  0.000000  735.550279
A  9642  9792.000000  1.219500  A  9655  1346.400000  0.175528  816.000000  0.000000  0.000000  658.123934
C  9661  5630.961845  0.734108  A  9662  448.800000  0.065087  448.800000  954.958442  0.000000  0.000000
C  9673  5104.088222  0.740223  A  9676  448.800000  0.078844  40.800000  1020.817644  0.000000  0.000000
C  9686  6882.286700  1.209084  T  9687  3290.619669  0.558596  448.800000  856.169637  0.000000  503.271244
T  9699  5303.704644  0.900341  G  9701  2946.389164  0.547155  81.600000  0.000000  496.582443  929.116142
G  9710  5098.246418  0.946780  T  9712  2864.774771  0.508252  0.000000  0.000000  1026.270383  619.410761
G  9720  5958.989320  1.057228  N  -1  -1.000000  -1.000000  0.000000  131.718406  926.953894  0.000000
C  9738  1679.409673  0.284425  N  -1  -1.000000  -1.000000  0.000000  856.169637  0.000000  77.426345
T  9747  2129.224492  0.366326  C  9741  757.380833  0.130303  0.000000  592.732826  0.000000  541.984416
T  9756  4103.596294  0.750702  C  9752  1086.676847  0.198791  244.800000  329.296014  165.527481  851.689797
G  9761  3045.705653  0.589311  A  9768  1428.000000  0.317777  489.600000  0.000000  397.265955  580.697589
A  9778  8037.600000  1.788669  N  -1  -1.000000  -1.000000  1632.000000  0.000000  0.000000  0.000000
A  9790  14280.000000  1.445966  N  -1  -1.000000  -1.000000  1836.000000  0.000000  0.000000  0.000000
A  9794  14280.000000  1.445966  G  9803  463.476947  0.093860  1795.200000  0.000000  0.000000  0.000000
A  9807  13504.800000  2.720741  N  -1  -1.000000  -1.000000  1591.200000  0.000000  165.527481  0.000000
A  9821  9669.600000  1.671854  A  9826  1224.000000  0.202756  1672.800000  0.000000  0.000000  193.565863
T  9834  2671.208908  0.428017  G  9845  1489.747330  0.252711  448.800000  0.000000  0.000000  890.402969
T  9842  6968.371065  1.178660  G  9849  1026.270383  0.174090  0.000000  0.000000  198.632977  1083.968832
G  9859  1986.329773  0.308388  N  -1  -1.000000  -1.000000  0.000000  0.000000  662.109924  38.713173
G  9870  2317.384736  0.360586  A  9871  2203.200000  0.370625  448.800000  0.000000  364.160458  0.000000
A  9883  2407.200000  0.385269  G  9884  165.527481  0.028663  816.000000  0.000000  99.316489  0.000000
A  9890  3712.800000  0.600364  G  9896  2052.540766  0.351364  612.000000  0.000000  99.316489  0.000000
T  9906  1896.945456  0.329802  T  9916  503.271244  0.096273  0.000000  0.000000  0.000000  387.131726
T  9920  3561.611877  0.681327  A  9924  1020.000000  0.209457  0.000000  0.000000  0.000000  658.123934
T  9932  1935.658629  0.397496  A  9935  856.800000  0.230769  244.800000  0.000000  0.000000  425.844898
A  9939  1346.400000  0.362646  A  9946  1264.800000  0.439092  448.800000  0.000000  0.000000  38.713173
A  9958  856.800000  0.297460  N  -1  -1.000000  -1.000000  448.800000  0.000000  0.000000  0.000000
T  9966  193.565863  0.071719  N  -1  -1.000000  -1.000000  326.400000  0.000000  0.000000  38.713173
A  9969  2856.000000  1.412833  C  9978  263.436811  0.110422  448.800000  32.929601  0.000000  38.713173
A  9976  1836.000000  0.870787  C  9996  395.155217  0.177207  285.600000  98.788804  0.000000  38.713173
C  9994  428.084819  0.207778  A  10004  285.600000  0.128077  81.600000  428.084819  0.000000  0.000000
A  10009  3427.200000  1.840219  A  10018  367.200000  0.156863  448.800000  65.859203  0.000000  0.000000
T  10022  2593.782563  1.414410  A  10021  1346.400000  0.575166  326.400000  0.000000  0.000000  464.558071
T  10034  967.829315  0.508444  A  10036  367.200000  0.155623  81.600000  0.000000  0.000000  193.565863
T  10054  2438.929873  1.483415  N  -1  -1.000000  -1.000000  0.000000  0.000000  0.000000  541.984416
T  10060  503.271244  0.297010  N  -1  -1.000000  -1.000000  0.000000  0.000000  0.000000  270.992208
G  10076  1324.219849  0.822422  T  10077  232.279035  0.106800  0.000000  0.000000  264.843970  116.139518
G  10087  2052.540766  1.238792  A  10083  163.200000  0.075038  0.000000  0.000000  695.215421  0.000000
G  10096  5561.723365  3.018106  C  10101  98.788804  0.041393  0.000000  0.000000  794.531909  0.000000
G  10104  1986.329773  0.939893  N  -1  -1.000000  -1.000000  0.000000  0.000000  695.215421  0.000000
A  10115  1346.400000  0.632590  G  10114  662.109924  0.270185  448.800000  197.577609  297.949466  0.000000
A  10130  1428.000000  0.643179  C  10130  329.296014  0.142689  693.600000  329.296014  0.000000  0.000000
C  10134  1646.480072  0.814967  A  10136  1550.400000  0.677377  856.800000  559.803224  0.000000  0.000000
C  10142  3655.185759  1.898233  N  -1  -1.000000  -1.000000  367.200000  658.592029  0.000000  0.000000
A  10153  5263.200000  2.398569  C  10165  164.648007  0.063359  448.800000  164.648007  0.000000  0.000000
G  10159  629.004428  0.253965  T  10170  348.418553  0.143158  367.200000  32.929601  165.527481  0.000000
C  10169  790.310434  0.317482  N  -1  -1.000000  -1.000000  0.000000  395.155217  132.421985  77.426345
C  10181  790.310434  0.324441  C  10192  98.788804  0.041501  0.000000  197.577609  33.105496  0.000000
C  10196  922.028840  0.399199  N  -1  -1.000000  -1.000000  0.000000  131.718406  0.000000  0.000000
C  10211  395.155217  0.214092  A  10220  285.600000  0.163135  40.800000  98.788804  0.000000  0.000000
A  10223  1836.000000  1.088576  C  10223  1185.465652  0.683003  448.800000  296.366413  0.000000  0.000000
A  10241  25214.400000  4.418172  C  10245  395.155217  0.227668  979.200000  0.000000  0.000000  0.000000
A  10253  25214.400000  4.418172  C  10253  197.577609  0.069238  979.200000  197.577609  0.000000  0.000000
C  10259  3128.312136  0.792066  N  -1  -1.000000  -1.000000  938.400000  362.225616  0.000000  0.000000
C  10272  428.084819  0.109853  N  -1  -1.000000  -1.000000  367.200000  428.084819  0.000000  0.000000
A  10278  1672.800000  0.490074  C  10283  1185.465652  0.415047  367.200000  263.436811  0.000000  0.000000
T  10295  5497.270506  1.562728  C  10291  98.788804  0.034587  0.000000  0.000000  0.000000  696.837106
T  10311  2787.348426  0.698857  C  10304  493.944021  0.162459  0.000000  0.000000  0.000000  929.116142
T  10314  2013.084974  0.480663  N  -1  -1.000000  -1.000000  0.000000  0.000000  0.000000  1006.542487
T  10332  3561.611877  0.828813  N  -1  -1.000000  -1.000000  81.600000  0.000000  0.000000  890.402969
T  10336  2438.929873  0.528606  T  10347  851.689797  0.252484  0.000000  0.000000  0.000000  851.689797
T  10350  2787.348426  0.596328  N  -1  -1.000000  -1.000000  0.000000  0.000000  0.000000  929.116142
T  10357  1548.526903  0.419405  T  10362  967.829315  0.263347  0.000000  0.000000  0.000000  812.976624
T  10380  774.263452  0.299367  C  10379  296.366413  0.080641  81.600000  164.648007  0.000000  193.565863
A  10390  6446.400000  2.742067  C  10395  493.944021  0.156600  448.800000  0.000000  0.000000  541.984416
T  10391  2787.348426  0.943981  A  10407  530.400000  0.168159  448.800000  0.000000  0.000000  580.697589
A  10411  3427.200000  1.118460  T  10410  232.279035  0.073642  571.200000  0.000000  0.000000  77.426345
A  10418  1346.400000  0.471230  A  10431  489.600000  0.167987  489.600000  0.000000  0.000000  38.713173
A  10436  2448.000000  0.902285  N  -1  -1.000000  -1.000000  612.000000  0.000000  0.000000  0.000000
A  10451  571.200000  0.207212  N  -1  -1.000000  -1.000000  571.200000  0.000000  0.000000  0.000000
T  10462  1161.395177  0.472580  A  10455  326.400000  0.119281  0.000000  0.000000  0.000000  232.279035
T  10472  2167.937665  0.930522  N  -1  -1.000000  -1.000000  0.000000  0.000000  0.000000  425.844898
C  10489  197.577609  0.087120  A  10482  163.200000  0.066092  0.000000  197.577609  0.000000  0.000000
C  10497  2963.664129  1.389583  A  10495  612.000000  0.247846  244.800000  329.296014  0.000000  0.000000
A  10500  1713.600000  0.728661  A  10506  856.800000  0.342253  285.600000  329.296014  0.000000  0.000000
G  10518  1787.696796  0.951696  T  10517  929.116142  0.371140  0.000000  0.000000  297.949466  193.565863
G  10532  364.160458  0.204761  T  10529  348.418553  0.170999  0.000000  0.000000  198.632977  77.426345
N  10540  -1.000000  -1.000000  N  -1  -1.000000  -1.000000  0.000000  0.000000  0.000000  0.000000
T  10552  580.697589  0.394452  N  -1  -1.000000  -1.000000  0.000000  0.000000  0.000000  193.565863
T  10555  541.984416  0.388354  C  10568  65.859203  0.043091  0.000000  0.000000  0.000000  270.992208
C  10571  493.944021  0.409915  C  10585  296.366413  0.205366  0.000000  98.788804  0.000000  0.000000
C  10589  1975.776086  1.650240  A  10587  448.800000  0.310995  122.400000  329.296014  0.000000  0.000000
A  10599  816.000000  0.638146  T  10604  580.697589  0.408836  204.000000  230.507210  0.000000  116.139518
T  10613  1083.968832  0.947931  C  10616  1053.747246  0.745949  0.000000  197.577609  0.000000  541.984416
C  10623  2502.649709  2.031125  N  -1  -1.000000  -1.000000  0.000000  526.873623  0.000000  0.000000
C  10638  3622.256158  3.054056  N  -1  -1.000000  -1.000000  0.000000  625.662427  0.000000  0.000000
C  10648  987.888043  0.717466  G  10655  99.316489  0.068999  0.000000  362.225616  0.000000  0.000000
G  10660  926.953894  0.714728  N  -1  -1.000000  -1.000000  0.000000  0.000000  132.421985  0.000000
C  10672  296.366413  0.219010  G  10667  99.316489  0.073388  0.000000  164.648007  0.000000  0.000000
C  10685  1415.972862  1.068837  T  10684  890.402969  0.672064  0.000000  296.366413  0.000000  309.705381
C  10697  987.888043  0.699549  T  10695  270.992208  0.191883  0.000000  329.296014  0.000000  232.279035
T  10697  580.697589  0.397310  C  10705  263.436811  0.199247  0.000000  329.296014  0.000000  232.279035
C  10711  2107.494492  1.594094  A  10726  2040.000000  1.405623  0.000000  428.084819  0.000000  0.000000
C  10730  2305.072100  1.588375  A  10734  612.000000  0.388961  367.200000  329.296014  0.000000  0.000000
C  10741  3589.326556  2.281365  N  -1  -1.000000  -1.000000  40.800000  625.662427  0.000000  0.000000
G  10756  397.265955  0.236188  C  10755  230.507210  0.137036  0.000000  197.577609  132.421985  0.000000
G  10770  1059.375879  0.779244  N  -1  -1.000000  -1.000000  0.000000  0.000000  165.527481  0.000000
G  10784  1390.430841  1.017407  A  10784  163.200000  0.114462  40.800000  0.000000  165.527481  0.000000
G  10796  397.265955  0.281153  A  10800  408.000000  0.288729  244.800000  0.000000  66.210992  0.000000
A  10810  2570.400000  1.806224  G  10810  1390.430841  0.847569  448.800000  0.000000  198.632977  0.000000
G  10821  1589.063819  1.032851  A  10824  163.200000  0.098444  0.000000  0.000000  529.687940  0.000000
G  10833  6058.305809  3.789664  N  -1  -1.000000  -1.000000  0.000000  0.000000  695.215421  0.000000
T  10839  1277.534695  0.595199  G  10842  529.687940  0.237047  0.000000  0.000000  562.793436  270.992208
T  10859  2477.643045  1.200755  G  10852  794.531909  0.355571  0.000000  0.000000  99.316489  193.565863
C  10870  493.944021  0.237398  T  10873  193.565863  0.085213  0.000000  197.577609  0.000000  77.426345
T  10880  2167.937665  1.224047  C  10882  65.859203  0.029169  0.000000  0.000000  0.000000  503.271244
A  10895  3141.600000  1.612574  T  10891  1161.395177  0.514386  408.000000  0.000000  0.000000  464.558071
T  10906  4452.014847  2.064547  A  10901  367.200000  0.165924  204.000000  0.000000  0.000000  619.410761
T  10917  2090.511319  0.848914  A  10912  1754.400000  0.687375  122.400000  0.000000  0.000000  696.837106
T  10921  3445.472360  1.309122  C  10926  395.155217  0.134997  0.000000  32.929601  0.000000  774.263452
T  10934  3484.185532  1.281232  C  10946  922.028840  0.305457  0.000000  0.000000  0.000000  425.844898
T  10948  1122.682005  0.385945  A  10959  612.000000  0.205930  0.000000  230.507210  0.000000  232.279035
T  10963  4490.728019  1.859243  A  10963  856.800000  0.288302  285.600000  197.577609  0.000000  425.844898
A  10975  1591.200000  0.581436  T  10977  580.697589  0.204004  326.400000  0.000000  0.000000  270.992208
C  10986  889.099239  0.335759  T  10986  348.418553  0.129637  367.200000  197.577609  0.000000  116.139518
A  10988  3508.800000  1.305579  G  11003  463.476947  0.164253  530.400000  164.648007  0.000000  116.139518
A  11007  1917.600000  0.679607  G  11016  529.687940  0.196229  408.000000  0.000000  264.843970  0.000000
G  11025  1522.852826  0.564181  A  11025  1020.000000  0.377872  204.000000  0.000000  397.265955  0.000000
A  11034  2652.000000  1.102101  N  -1  -1.000000  -1.000000  448.800000  0.000000  66.210992  0.000000
A  11047  1468.800000  0.596476  G  11044  529.687940  0.215096  530.400000  0.000000  99.316489  0.000000
A  11055  1795.200000  0.792655  N  -1  -1.000000  -1.000000  448.800000  0.000000  0.000000  0.000000
T  11070  1238.821523  0.591070  G  11074  165.527481  0.078538  81.600000  0.000000  0.000000  154.852690
T  11086  193.565863  0.091846  N  -1  -1.000000  -1.000000  0.000000  0.000000  0.000000  193.565863
T  11091  541.984416  0.323034  C  11093  131.718406  0.076905  0.000000  0.000000  0.000000  270.992208
T  11106  3871.317258  1.153875  N  -1  -1.000000  -1.000000  0.000000  0.000000  0.000000  503.271244
T  11109  3871.317258  1.153875  T  11113  425.844898  0.243732  0.000000  0.000000  0.000000  619.410761
T  11125  541.984416  0.356518  G  11134  132.421985  0.077328  0.000000  0.000000  0.000000  270.992208
T  11140  425.844898  0.307991  N  -1  -1.000000  -1.000000  0.000000  0.000000  0.000000  193.565863
T  11146  1896.945456  1.490194  T  11152  425.844898  0.303717  0.000000  0.000000  0.000000  270.992208
T  11161  967.829315  0.808244  A  11165  244.800000  0.181790  0.000000  32.929601  0.000000  193.565863
T  11181  1703.379594  1.484622  C  11179  230.507210  0.171176  0.000000  32.929601  0.000000  193.565863
T  11195  116.139518  0.102041  N  -1  -1.000000  -1.000000  0.000000  0.000000  0.000000  38.713173
C  11202  197.577609  0.192590  N  -1  -1.000000  -1.000000  0.000000  32.929601  0.000000  0.000000
C  11218  395.155217  0.385029  N  -1  -1.000000  -1.000000  0.000000  131.718406  0.000000  0.000000
T  11228  580.697589  0.574029  C  11221  197.577609  0.200664  0.000000  0.000000  0.000000  116.139518
G  11241  827.637406  0.944661  T  11239  116.139518  0.126403  0.000000  0.000000  165.527481  154.852690
T  11247  2167.937665  2.832724  G  11250  1390.430841  1.432549  0.000000  0.000000  198.632977  154.852690
G  11257  695.215421  0.749224  A  11261  244.800000  0.252215  0.000000  0.000000  165.527481  77.426345
T  11272  580.697589  0.608155  A  11275  326.400000  0.336287  40.800000  0.000000  0.000000  232.279035
C  11290  1317.184057  1.600026  A  11289  204.000000  0.210180  204.000000  131.718406  0.000000  0.000000
A  11294  1305.600000  1.521391  C  11297  197.577609  0.188715  285.600000  131.718406  0.000000  0.000000
A  11308  897.600000  1.096795  N  -1  -1.000000  -1.000000  163.200000  0.000000  0.000000  0.000000
T  11314  774.263452  0.863622  C  11317  98.788804  0.094358  0.000000  0.000000  0.000000  193.565863
T  11331  464.558071  0.486857  C  11335  296.366413  0.283073  0.000000  0.000000  0.000000  154.852690
C  11338  98.788804  0.102783  N  -1  -1.000000  -1.000000  0.000000  65.859203  0.000000  0.000000
N  11352  -1.000000  -1.000000  N  -1  -1.000000  -1.000000  0.000000  0.000000  0.000000  0.000000
G  11369  496.582443  0.543933  C  11360  131.718406  0.125810  0.000000  0.000000  99.316489  0.000000
T  11373  193.565863  0.220001  A  11377  163.200000  0.184679  0.000000  0.000000  33.105496  38.713173
A  11391  244.800000  0.358731  N  -1  -1.000000  -1.000000  122.400000  0.000000  0.000000  0.000000
A  11395  775.200000  1.216259  A  11400  81.600000  0.113558  163.200000  0.000000  0.000000  0.000000
A  11412  856.800000  1.304478  N  -1  -1.000000  -1.000000  285.600000  0.000000  0.000000  0.000000
A  11415  612.000000  1.002004  A  11427  244.800000  0.303653  244.800000  0.000000  0.000000  0.000000
A  11431  612.000000  1.130370  N  -1  -1.000000  -1.000000  163.200000  0.000000  0.000000  0.000000
T  11446  193.565863  0.377427  A  11444  81.600000  0.100826  122.400000  0.000000  0.000000  38.713173
A  11450  1264.800000  2.781088  C  11459  197.577609  0.301373  163.200000  0.000000  0.000000  0.000000
T  11465  1548.526903  2.895469  A  11466  408.000000  0.600102  81.600000  32.929601  0.000000  154.852690
A  11479  448.800000  0.660210  N  -1  -1.000000  -1.000000  163.200000  0.000000  0.000000  0.000000
A  11497  1999.200000  2.961752  T  11491  193.565863  0.286719  285.600000  0.000000  0.000000  0.000000
A  11513  367.200000  0.429188  N  -1  -1.000000  -1.000000  204.000000  0.000000  0.000000  0.000000
G  11520  893.848398  1.030006  A  11517  122.400000  0.143046  81.600000  0.000000  99.316489  0.000000
G  11536  1853.907788  2.107494  N  -1  -1.000000  -1.000000  0.000000  0.000000  231.738474  0.000000
G  11547  231.738474  0.236616  N  -1  -1.000000  -1.000000  0.000000  0.000000  132.421985  0.000000
G  11560  1158.692368  1.230872  N  -1  -1.000000  -1.000000  0.000000  0.000000  132.421985  0.000000
G  11567  99.316489  0.099713  N  -1  -1.000000  -1.000000  0.000000  0.000000  66.210992  0.000000
C  11583  296.366413  0.300391  T  11582  116.139518  0.109707  0.000000  98.788804  0.000000  38.713173
C  11595  131.718406  0.148038  T  11599  77.426345  0.079084  0.000000  32.929601  0.000000  0.000000
T  11606  1393.674213  1.863004  C  11606  98.788804  0.100903  0.000000  98.788804  0.000000  154.852690
C  11608  197.577609  0.234495  N  -1  -1.000000  -1.000000  0.000000  98.788804  0.000000  154.852690
T  11612  232.279035  0.350661  N  -1  -1.000000  -1.000000  0.000000  0.000000  0.000000  116.139518
T  11630  696.837106  1.073855  N  -1  -1.000000  -1.000000  0.000000  0.000000  0.000000  38.713173
C  11648  592.732826  0.942026  N  -1  -1.000000  -1.000000  0.000000  32.929601  0.000000  0.000000
N  11660  -1.000000  -1.000000  N  -1  -1.000000  -1.000000  0.000000  0.000000  0.000000  0.000000
G  11671  264.843970  0.526431  N  -1  -1.000000  -1.000000  0.000000  0.000000  132.421985  0.000000
G  11683  198.632977  0.392242  C  11684  65.859203  0.127526  0.000000  0.000000  198.632977  0.000000
G  11690  3012.600156  7.340681  T  11694  580.697589  0.827409  0.000000  0.000000  231.738474  38.713173
C  11701  329.296014  0.469266  G  11704  231.738474  0.330194  0.000000  197.577609  165.527481  0.000000
T  11714  735.550279  1.043305  C  11715  526.873623  0.706507  0.000000  131.718406  132.421985  38.713173
G  11725  3178.127637  4.152231  N  -1  -1.000000  -1.000000  0.000000  0.000000  132.421985  0.000000
T  11742  232.279035  0.246098  G  11739  198.632977  0.189105  0.000000  0.000000  0.000000  116.139518
C  11756  526.873623  0.556174  G  11752  132.421985  0.141742  0.000000  263.436811  0.000000  0.000000
C  11759  197.577609  0.202275  T  11768  77.426345  0.080054  0.000000  197.577609  0.000000  0.000000
C  11776  658.592029  0.710569  T  11772  309.705381  0.320216  0.000000  131.718406  0.000000  77.426345
C  11792  164.648007  0.176389  N  -1  -1.000000  -1.000000  0.000000  164.648007  0.000000  0.000000
C  11799  395.155217  0.427927  N  -1  -1.000000  -1.000000  0.000000  395.155217  0.000000  0.000000
C  11815  263.436811  0.279340  N  -1  -1.000000  -1.000000  0.000000  131.718406  0.000000  0.000000
A  11821  244.800000  0.366383  C  11819  98.788804  0.100842  81.600000  0.000000  0.000000  0.000000
C  11828  395.155217  0.598989  N  -1  -1.000000  -1.000000  0.000000  131.718406  0.000000  0.000000
T  11839  154.852690  0.247501  N  -1  -1.000000  -1.000000  0.000000  0.000000  0.000000  38.713173
T  11853  464.558071  1.436761  C  11861  131.718406  0.135030  0.000000  0.000000  0.000000  232.279035
C  11863  197.577609  0.570103  T  11868  116.139518  0.167355  0.000000  98.788804  0.000000  0.000000
C  11876  1152.536050  3.674765  N  -1  -1.000000  -1.000000  0.000000  296.366413  0.000000  0.000000
C  11895  263.436811  0.643893  C  11897  296.366413  0.667189  0.000000  263.436811  0.000000  0.000000
C  11900  987.888043  2.672744  N  -1  -1.000000  -1.000000  0.000000  329.296014  0.000000  0.000000
C  11903  559.803224  1.238668  T  11915  348.418553  0.666122  0.000000  296.366413  0.000000  0.000000
C  11923  1975.776086  4.218098  N  -1  -1.000000  -1.000000  0.000000  329.296014  0.000000  0.000000
C  11932  493.944021  0.772224  C  11942  197.577609  0.297264  0.000000  197.577609  0.000000  0.000000
C  11948  2074.564890  3.121746  A  11950  816.000000  0.980070  81.600000  230.507210  0.000000  0.000000
T  11966  154.852690  0.186011  C  11960  98.788804  0.118652  0.000000  0.000000  0.000000  38.713173
A  11971  163.200000  0.196038  T  11978  154.852690  0.185988  81.600000  32.929601  0.000000  0.000000
T  11981  580.697589  0.723739  C  11987  98.788804  0.112878  0.000000  0.000000  0.000000  193.565863
T  11989  1509.813731  1.795965  T  12000  154.852690  0.158061  0.000000  0.000000  0.000000  232.279035
T  12007  929.116142  1.060154  N  -1  -1.000000  -1.000000  0.000000  0.000000  0.000000  232.279035
T  12020  2090.511319  2.216954  A  12022  408.000000  0.355818  81.600000  0.000000  0.000000  541.984416
A  12036  734.400000  0.697285  T  12032  348.418553  0.303856  81.600000  0.000000  0.000000  116.139518
C  12049  1053.747246  0.984178  T  12040  116.139518  0.097290  0.000000  65.859203  0.000000  38.713173
T  12057  1083.968832  1.107803  A  12061  122.400000  0.101715  0.000000  65.859203  0.000000  270.992208
C  12069  329.296014  0.317398  T  12066  77.426345  0.064342  0.000000  164.648007  0.000000  38.713173
T  12080  580.697589  0.672913  N  -1  -1.000000  -1.000000  0.000000  65.859203  0.000000  116.139518
C  12085  823.240036  0.909110  T  12092  193.565863  0.177552  0.000000  164.648007  0.000000  38.713173
T  12096  2864.774771  2.948668  C  12102  658.592029  0.496197  0.000000  0.000000  0.000000  464.558071
T  12110  696.837106  0.580719  A  12111  40.800000  0.030740  40.800000  0.000000  0.000000  116.139518
