# Supplementary material for: SNP-PHAGE – High throughput SNP discovery pipeline
Source: BMC Bioinformatics. 2006 Oct 23;7:468. doi: 10.1186/1471-2105-7-468 (PMC1626092; doi:10.1186/1471-2105-7-468)
Supplement: Additional file 2 — Test dataset. This compressed file contains test data for recreating the demo website. It contains the database table entries and chromatogram files to test for proper installation of all functionalities provided. [file 1471-2105-7-468-S2.gz › test_data/AfterAnalysisStore/poly_dir/E06_015501Peking_.b_10.ab1.poly]

E06_015501Peking_.b_10.ab1 9059.454545 9059.454545 0.000000 10132.971429 11348.676923
N  5  -1.000000  -1.000000  N  -1  -1.000000  -1.000000  0.000000  0.000000  0.000000  52111.906677
T  13  2125905.232904  1.000000  N  -1  -1.000000  -1.000000  0.000000  0.000000  0.000000  52111.906677
T  34  2125905.232904  1.000000  N  -1  -1.000000  -1.000000  0.000000  0.000000  693.073025  52111.906677
G  41  36404.572594  0.034249  N  -1  -1.000000  -1.000000  0.000000  0.000000  5690.494313  52111.906677
G  55  97540.908934  0.135329  N  -1  -1.000000  -1.000000  0.000000  0.000000  14518.056004  0.000000
G  68  490367.404189  0.379136  A  73  6160.800000  0.037319  40.800000  0.000000  32173.179387  0.000000
G  72  490367.404189  0.379136  N  -1  -1.000000  -1.000000  1224.000000  0.000000  37535.375951  0.000000
G  77  490367.404189  0.379136  N  -1  -1.000000  -1.000000  204.000000  0.000000  29473.842341  0.000000
N  115  -1.000000  -1.000000  N  -1  -1.000000  -1.000000  0.000000  0.000000  0.000000  0.000000
A  139  1077120.000000  1.310055  N  -1  -1.000000  -1.000000  65280.000000  29865.600000  0.000000  52111.906677
A  147  1077120.000000  1.310055  T  142  551734.811947  3.342101  65280.000000  65280.000000  0.000000  52111.906677
T  154  23157.228530  0.054454  N  -1  -1.000000  -1.000000  0.000000  65280.000000  0.000000  12571.997486
C  168  3863229.600000  10.033072  N  -1  -1.000000  -1.000000  0.000000  65280.000000  0.000000  0.000000
A  183  941623.200000  1.415810  N  -1  -1.000000  -1.000000  65280.000000  65280.000000  58364.044239  52111.906677
T  184  1471640.244570  2.253853  N  -1  -1.000000  -1.000000  65280.000000  65280.000000  58364.044239  52111.906677
A  203  1370880.000000  1.721199  N  -1  -1.000000  -1.000000  65280.000000  39331.200000  58364.044239  0.000000
C  212  1196256.000000  1.294927  C  233  631012.800000  0.545311  65280.000000  65280.000000  58364.044239  52111.906677
G  233  6287412.575731  6.121628  N  -1  -1.000000  -1.000000  65280.000000  65280.000000  58364.044239  52111.906677
A  250  4141322.400000  2.526001  N  -1  -1.000000  -1.000000  65280.000000  65280.000000  58364.044239  52111.906677
T  242  6751814.048773  1.454506  N  -1  -1.000000  -1.000000  65280.000000  30028.800000  58364.044239  52111.906677
T  307  6751814.048773  1.454506  N  -1  -1.000000  -1.000000  0.000000  65280.000000  58364.044239  52111.906677
C  265  5618649.600000  0.974327  N  -1  -1.000000  -1.000000  65280.000000  65280.000000  58364.044239  52111.906677
C  308  5618649.600000  0.974327  N  -1  -1.000000  -1.000000  0.000000  65280.000000  58364.044239  52111.906677
G  313  1634193.238685  0.588271  A  325  952884.000000  0.286349  0.000000  65280.000000  58364.044239  52111.906677
N  329  -1.000000  -1.000000  N  -1  -1.000000  -1.000000  65280.000000  46063.200000  5471.629147  52111.906677
T  346  511706.353630  0.179722  G  342  393847.866029  0.118354  65280.000000  326.400000  47858.516276  52111.906677
A  347  1090869.600000  0.396503  T  358  26511.932522  0.008815  65280.000000  367.200000  25096.539023  52111.906677
G  363  920984.618088  0.338197  C  362  80376.000000  0.026725  0.000000  17544.000000  58364.044239  879.388425
A  381  2022660.000000  0.750330  N  -1  -1.000000  -1.000000  65280.000000  0.000000  0.000000  52111.906677
T  381  518871.740798  0.228656  T  397  448911.506084  0.152181  65280.000000  0.000000  0.000000  52111.906677
G  401  1679060.597694  0.880484  N  -1  -1.000000  -1.000000  0.000000  0.000000  58364.044239  49050.332160
A  416  1239381.600000  0.713399  T  419  555350.075473  0.252567  65280.000000  0.000000  48661.021884  52111.906677
G  431  1440570.521923  0.945481  N  -1  -1.000000  -1.000000  31946.400000  0.000000  58364.044239  0.000000
T  443  1071388.231346  0.772582  A  437  776301.600000  0.465494  65280.000000  0.000000  54132.651031  52111.906677
G  451  750196.833634  0.618480  N  -1  -1.000000  -1.000000  65280.000000  35128.800000  58364.044239  52111.906677
A  456  1169899.200000  1.040309  N  -1  -1.000000  -1.000000  65280.000000  65280.000000  58364.044239  0.000000
C  462  1386628.800000  1.164854  N  -1  -1.000000  -1.000000  65280.000000  65280.000000  48697.499412  0.000000
G  479  2088192.547808  1.711683  C  490  92779.200000  0.069410  0.000000  0.000000  58364.044239  0.000000
T  498  1075329.194288  0.804475  A  499  570628.800000  0.459461  65280.000000  0.000000  21485.263785  52111.906677
N  513  -1.000000  -1.000000  N  -1  -1.000000  -1.000000  0.000000  408.000000  58364.044239  0.000000
C  526  73929.600000  0.059527  N  -1  -1.000000  -1.000000  0.000000  17707.200000  58364.044239  0.000000
C  534  182376.000000  0.152303  N  -1  -1.000000  -1.000000  0.000000  34761.600000  58364.044239  0.000000
G  542  4185759.820221  3.994849  C  548  396086.400000  0.271483  16360.800000  11260.800000  58364.044239  0.000000
A  560  562713.600000  0.419176  C  561  112567.200000  0.080908  65280.000000  17380.800000  58364.044239  0.000000
N  572  -1.000000  -1.000000  N  -1  -1.000000  -1.000000  0.000000  0.000000  58364.044239  0.000000
A  590  87312.000000  0.069591  N  -1  -1.000000  -1.000000  39698.400000  1713.600000  0.000000  0.000000
N  596  -1.000000  -1.000000  N  -1  -1.000000  -1.000000  65280.000000  0.000000  0.000000  0.000000
G  603  120011.065966  0.103795  N  -1  -1.000000  -1.000000  65280.000000  652.800000  28634.859205  0.000000
A  617  3260491.200000  2.982479  N  -1  -1.000000  -1.000000  65280.000000  65280.000000  0.000000  0.000000
C  633  2399774.400000  1.842756  N  -1  -1.000000  -1.000000  65280.000000  65280.000000  0.000000  0.000000
G  642  188005.177504  0.133946  N  -1  -1.000000  -1.000000  65280.000000  65280.000000  41219.606244  0.000000
N  655  -1.000000  -1.000000  N  -1  -1.000000  -1.000000  0.000000  16809.600000  0.000000  0.000000
A  670  247819.200000  0.204207  N  -1  -1.000000  -1.000000  50836.800000  0.000000  0.000000  0.000000
N  677  -1.000000  -1.000000  N  -1  -1.000000  -1.000000  0.000000  0.000000  0.000000  0.000000
N  689  -1.000000  -1.000000  N  -1  -1.000000  -1.000000  0.000000  0.000000  0.000000  0.000000
N  701  -1.000000  -1.000000  N  -1  -1.000000  -1.000000  0.000000  0.000000  0.000000  0.000000
N  713  -1.000000  -1.000000  N  -1  -1.000000  -1.000000  0.000000  0.000000  0.000000  0.000000
N  724  -1.000000  -1.000000  N  -1  -1.000000  -1.000000  0.000000  0.000000  0.000000  0.000000
N  736  -1.000000  -1.000000  N  -1  -1.000000  -1.000000  0.000000  0.000000  0.000000  0.000000
N  748  -1.000000  -1.000000  N  -1  -1.000000  -1.000000  1142.400000  0.000000  0.000000  0.000000
N  759  -1.000000  -1.000000  N  -1  -1.000000  -1.000000  0.000000  0.000000  0.000000  0.000000
N  770  -1.000000  -1.000000  N  -1  -1.000000  -1.000000  0.000000  0.000000  0.000000  0.000000
N  781  -1.000000  -1.000000  N  -1  -1.000000  -1.000000  0.000000  0.000000  0.000000  0.000000
N  792  -1.000000  -1.000000  N  -1  -1.000000  -1.000000  0.000000  0.000000  218.865166  0.000000
N  803  -1.000000  -1.000000  N  -1  -1.000000  -1.000000  2203.200000  0.000000  0.000000  0.000000
A  817  57976.800000  0.051270  N  -1  -1.000000  -1.000000  8935.200000  0.000000  0.000000  1367.937550
T  826  226067.965155  0.200198  A  828  56875.200000  0.042650  8608.800000  0.000000  0.000000  31071.724356
T  837  458324.219228  0.404311  G  840  15758.291944  0.012701  81.600000  0.000000  1203.758412  42275.784292
N  847  -1.000000  -1.000000  N  -1  -1.000000  -1.000000  1020.000000  0.000000  109.432583  11236.629877
N  858  -1.000000  -1.000000  N  -1  -1.000000  -1.000000  0.000000  40.800000  0.000000  0.000000
A  870  28070.400000  0.036893  N  -1  -1.000000  -1.000000  6405.600000  0.000000  0.000000  1433.077434
A  880  34965.600000  0.049429  N  -1  -1.000000  -1.000000  7792.800000  0.000000  0.000000  0.000000
N  891  -1.000000  -1.000000  N  -1  -1.000000  -1.000000  2244.000000  0.000000  0.000000  0.000000
N  902  -1.000000  -1.000000  N  -1  -1.000000  -1.000000  1836.000000  0.000000  0.000000  0.000000
A  919  17054.400000  0.024289  N  -1  -1.000000  -1.000000  3835.200000  652.800000  547.162915  0.000000
G  929  25351.881716  0.036643  N  -1  -1.000000  -1.000000  5304.000000  40.800000  4815.033650  0.000000
A  933  82905.600000  0.225078  G  940  25862.567103  0.024864  13219.200000  81.600000  2735.814574  0.000000
T  945  31951.112782  0.233810  N  -1  -1.000000  -1.000000  2733.600000  0.000000  1240.235940  7165.387168
A  959  37740.000000  0.311775  N  -1  -1.000000  -1.000000  8364.000000  0.000000  0.000000  0.000000
A  970  57120.000000  0.570967  N  -1  -1.000000  -1.000000  10975.200000  0.000000  0.000000  0.000000
A  983  58548.000000  0.585743  N  -1  -1.000000  -1.000000  8568.000000  0.000000  0.000000  0.000000
T  996  43513.442076  0.522978  N  -1  -1.000000  -1.000000  367.200000  244.800000  0.000000  8337.905068
G  1008  33303.982744  0.798235  N  -1  -1.000000  -1.000000  1224.000000  408.000000  7331.983057  651.398833
G  1015  16706.707663  0.395468  A  1015  13219.200000  0.103494  3100.800000  122.400000  4596.168484  8533.324718
T  1024  107317.957814  2.655103  N  -1  -1.000000  -1.000000  0.000000  163.200000  0.000000  35826.935841
N  1039  -1.000000  -1.000000  N  -1  -1.000000  -1.000000  0.000000  0.000000  0.000000  52111.906677
A  1048  20685.600000  0.418348  N  -1  -1.000000  -1.000000  4365.600000  0.000000  0.000000  52111.906677
T  1057  3174136.235720  64.805747  A  1058  31171.200000  0.087045  5630.400000  0.000000  0.000000  52111.906677
A  1071  23949.600000  0.066879  N  -1  -1.000000  -1.000000  4651.200000  40.800000  0.000000  52111.906677
G  1081  27905.308652  0.078100  A  1083  10363.200000  0.028939  1305.600000  448.800000  6018.792062  52111.906677
G  1090  22287.769394  0.062550  T  1098  10910.930461  0.030469  856.800000  0.000000  5872.881952  28238.139431
G  1102  19041.269433  0.053966  N  -1  -1.000000  -1.000000  0.000000  0.000000  3939.572986  1433.077434
G  1112  28306.561456  0.081134  N  -1  -1.000000  -1.000000  0.000000  81.600000  6894.252726  0.000000
A  1122  13137.600000  0.037821  N  -1  -1.000000  -1.000000  2774.400000  81.600000  15065.218919  0.000000
G  1127  230537.974743  0.667554  A  1133  23704.800000  0.062718  244.800000  0.000000  19880.252569  1009.668192
G  1143  163091.026120  0.444716  A  1145  28845.600000  0.073869  5100.000000  0.000000  23783.348027  488.549125
G  1153  144669.874657  0.388576  N  -1  -1.000000  -1.000000  0.000000  204.000000  21412.308730  5830.019560
T  1156  63511.386263  0.165091  A  1166  5997.600000  0.014955  0.000000  408.000000  19624.909875  7849.355943
G  1165  56394.257746  0.765770  A  1182  24643.200000  0.061047  1060.800000  0.000000  12110.539180  3484.983759
T  1179  59733.273029  0.776884  G  1189  22032.426700  0.054579  2692.800000  204.000000  3246.499961  7816.786002
A  1194  27784.800000  0.347002  T  1203  21040.182321  0.051978  6079.200000  0.000000  1714.443800  3419.843876
A  1209  33129.600000  0.410931  N  -1  -1.000000  -1.000000  7017.600000  0.000000  0.000000  879.388425
A  1218  56508.000000  0.688873  G  1220  21339.353675  0.053222  11791.200000  0.000000  2334.561770  3419.843876
A  1228  43003.200000  0.506816  G  1229  14262.713311  0.162378  14361.600000  0.000000  3611.275237  195.419650
A  1235  92167.200000  1.049306  G  1241  20828.668288  0.281471  22480.800000  81.600000  2516.949408  0.000000
A  1248  456674.400000  6.171337  T  1249  34296.148582  0.331820  35700.000000  40.800000  5070.376343  6937.397576
A  1260  260997.600000  2.525190  T  1256  27456.460831  0.265645  38637.600000  530.400000  15539.426779  2735.875101
G  1260  87400.156248  0.760065  N  -1  -1.000000  -1.000000  38637.600000  530.400000  15539.426779  2735.875101
A  1274  159528.000000  1.359082  G  1285  22689.022198  0.177685  24724.800000  9792.000000  8025.056083  0.000000
C  1291  667651.200000  5.228581  A  1287  66014.400000  0.516979  9384.000000  38596.800000  4960.943760  1986.766442
A  1301  28764.000000  0.152607  N  -1  -1.000000  -1.000000  6120.000000  22032.000000  4705.601067  3029.004576
G  1310  126941.796219  0.673137  N  -1  -1.000000  -1.000000  1999.200000  4610.400000  20573.325594  0.000000
A  1315  55977.600000  0.282767  N  -1  -1.000000  -1.000000  8445.600000  856.800000  12475.314456  0.000000
G  1322  129859.998431  0.656155  A  1335  27050.400000  0.130074  1632.000000  0.000000  20500.370539  0.000000
G  1333  42423.364656  0.205344  N  -1  -1.000000  -1.000000  3672.000000  40.800000  9265.292023  0.000000
T  1345  50743.969127  0.251679  G  1353  9009.949329  0.044205  122.400000  326.400000  2480.471880  6937.397576
T  1360  34198.438757  0.212375  N  -1  -1.000000  -1.000000  1795.200000  448.800000  109.432583  7491.086585
A  1371  32721.600000  0.236515  T  1371  10129.251860  0.073006  6242.400000  0.000000  0.000000  2247.325975
A  1386  48837.600000  0.367529  N  -1  -1.000000  -1.000000  8323.200000  489.600000  0.000000  0.000000
N  1393  -1.000000  -1.000000  N  -1  -1.000000  -1.000000  612.000000  1713.600000  0.000000  0.000000
N  1403  -1.000000  -1.000000  N  -1  -1.000000  -1.000000  856.800000  1183.200000  0.000000  0.000000
N  1413  -1.000000  -1.000000  N  -1  -1.000000  -1.000000  122.400000  652.800000  0.000000  8305.335127
T  1413  35859.505782  0.294384  N  -1  -1.000000  -1.000000  122.400000  652.800000  0.000000  8305.335127
T  1424  37357.723099  0.637147  N  -1  -1.000000  -1.000000  0.000000  1305.600000  0.000000  8012.205652
A  1440  39616.800000  0.665916  N  -1  -1.000000  -1.000000  8853.600000  530.400000  0.000000  0.000000
A  1451  41167.200000  0.811022  N  -1  -1.000000  -1.000000  6609.600000  2284.800000  0.000000  0.000000
T  1465  70090.514481  1.422331  N  -1  -1.000000  -1.000000  0.000000  285.600000  0.000000  15568.432120
T  1474  25990.813455  0.600227  A  1477  21012.000000  0.504387  2162.400000  0.000000  0.000000  5732.309735
A  1487  26234.400000  0.629750  T  1483  8598.464602  0.206404  4447.200000  0.000000  2042.741548  683.968775
G  1496  41657.336575  1.062485  N  -1  -1.000000  -1.000000  244.800000  0.000000  6128.224645  0.000000
A  1505  46920.000000  1.174370  T  1508  14689.043695  0.355037  4120.800000  408.000000  72.955055  1758.776850
T  1518  33514.469982  0.810053  N  -1  -1.000000  -1.000000  1142.400000  204.000000  2079.219076  7491.086585
A  1523  21420.000000  0.537639  T  1527  22440.689813  0.584438  4773.600000  0.000000  2845.247157  3159.284342
G  1530  40635.965801  1.058313  A  1535  9955.200000  0.257075  0.000000  0.000000  8572.218998  3778.113234
G  1542  43116.437681  1.113408  N  -1  -1.000000  -1.000000  1836.000000  0.000000  9703.022355  0.000000
A  1547  25255.200000  0.646331  G  1553  9739.499882  0.259834  4692.000000  163.200000  1860.353910  0.000000
N  1562  -1.000000  -1.000000  N  -1  -1.000000  -1.000000  326.400000  408.000000  0.000000  32.569942
A  1569  58099.200000  1.549993  N  -1  -1.000000  -1.000000  9996.000000  0.000000  0.000000  455.979183
T  1580  64032.505330  1.764740  G  1580  15539.426779  0.428266  1428.000000  0.000000  3538.320182  11562.329294
G  1594  22798.454781  0.568702  T  1589  4071.242709  0.101556  938.400000  0.000000  4304.348263  1465.647375
A  1598  21583.200000  0.543042  G  1606  25351.881716  0.671793  4528.800000  0.000000  2589.904463  1791.346792
T  1606  48073.233910  1.273884  N  -1  -1.000000  -1.000000  0.000000  1060.800000  3647.752765  7653.936293
T  1620  31918.542840  0.843227  N  -1  -1.000000  -1.000000  244.800000  285.600000  36.477528  6839.687751
T  1630  66214.691422  1.756671  G  1634  5471.629147  0.129743  163.200000  122.400000  0.000000  12539.427544
T  1641  29443.227273  0.698158  G  1643  28853.724371  0.702831  0.000000  244.800000  4085.483097  6546.558276
A  1649  11628.000000  0.283240  G  1654  5799.926896  0.153013  3019.200000  571.200000  911.938191  0.000000
A  1660  65402.400000  1.725446  N  -1  -1.000000  -1.000000  12525.600000  326.400000  0.000000  0.000000
A  1670  14932.800000  0.356227  N  -1  -1.000000  -1.000000  3549.600000  897.600000  0.000000  9738.412560
T  1670  43090.032834  1.145929  N  -1  -1.000000  -1.000000  3549.600000  897.600000  0.000000  9738.412560
T  1683  73933.767599  2.082145  A  1687  12770.400000  0.314371  816.000000  204.000000  0.000000  10585.231044
T  1697  52730.735569  1.298084  A  1700  9506.400000  0.217355  938.400000  0.000000  0.000000  10292.101569
T  1709  50581.119419  1.156490  N  -1  -1.000000  -1.000000  0.000000  0.000000  0.000000  8337.905068
T  1722  38595.380883  0.877416  A  1716  16605.600000  0.377506  163.200000  0.000000  3027.634795  8305.335127
G  1724  25643.701937  0.574260  A  1728  15259.200000  0.375859  734.400000  0.000000  4669.123539  8240.195243
G  1736  49500.005020  1.219269  N  -1  -1.000000  -1.000000  0.000000  1224.000000  9557.112244  0.000000
G  1748  42022.111852  0.986347  N  -1  -1.000000  -1.000000  0.000000  1428.000000  9228.814495  0.000000
G  1760  15539.426779  0.340454  A  1754  4977.600000  0.109054  0.000000  285.600000  3282.977488  6351.138626
T  1763  68364.307572  1.681493  N  -1  -1.000000  -1.000000  0.000000  40.800000  1714.443800  11204.059936
G  1776  23163.230057  0.503548  N  -1  -1.000000  -1.000000  0.000000  612.000000  4267.870735  358.269358
A  1787  37209.600000  0.845531  T  1788  6937.397576  0.171994  8282.400000  0.000000  1094.325829  1237.657784
T  1798  54131.243061  1.342043  N  -1  -1.000000  -1.000000  4610.400000  0.000000  0.000000  10357.241452
A  1801  51000.000000  1.260037  N  -1  -1.000000  -1.000000  7629.600000  0.000000  0.000000  7719.076177
T  1813  137119.454445  3.384253  N  -1  -1.000000  -1.000000  0.000000  0.000000  0.000000  22668.679405
T  1824  21919.570746  0.435177  N  -1  -1.000000  -1.000000  0.000000  122.400000  5033.898816  4950.631134
G  1826  38520.269198  0.770453  G  1838  22068.904228  0.451316  0.000000  244.800000  8572.218998  4201.522476
T  1839  61231.490346  1.252205  N  -1  -1.000000  -1.000000  0.000000  40.800000  4997.421288  10031.542035
A  1852  26152.800000  0.514618  N  -1  -1.000000  -1.000000  5712.000000  81.600000  3830.140403  0.000000
G  1855  45232.134285  0.871841  A  1864  3672.000000  0.072597  4284.000000  367.200000  4669.123539  0.000000
T  1863  33286.480390  0.671532  N  -1  -1.000000  -1.000000  693.600000  408.000000  1130.803357  7035.107401
A  1877  55365.600000  1.094608  N  -1  -1.000000  -1.000000  9261.600000  856.800000  0.000000  325.699417
T  1887  124026.337892  2.367100  N  -1  -1.000000  -1.000000  122.400000  408.000000  0.000000  18141.457512
T  1901  50060.000352  0.842968  A  1900  17340.000000  0.291990  3345.600000  40.800000  182.387638  10292.101569
T  1908  46184.177293  0.778935  N  -1  -1.000000  -1.000000  0.000000  612.000000  0.000000  10064.111977
A  1920  9220.800000  0.183689  T  1917  7914.495827  0.157666  3141.600000  612.000000  0.000000  1661.067025
A  1927  28641.600000  0.585382  N  -1  -1.000000  -1.000000  6364.800000  1632.000000  0.000000  1074.808075
T  1939  64683.904163  1.349264  N  -1  -1.000000  -1.000000  40.800000  1632.000000  0.000000  9380.143202
A  1946  31293.600000  0.648097  N  -1  -1.000000  -1.000000  5752.800000  0.000000  182.387638  3419.843876
T  1951  30485.465406  0.624709  G  1952  29182.022119  0.573028  3712.800000  0.000000  4194.915680  6611.698160
G  1965  63872.150914  1.349655  N  -1  -1.000000  -1.000000  326.400000  0.000000  8025.056083  9608.132794
T  1965  35370.956657  0.702036  N  -1  -1.000000  -1.000000  326.400000  0.000000  8025.056083  9608.132794
T  1978  26805.061997  0.554008  N  -1  -1.000000  -1.000000  0.000000  367.200000  1349.668523  5895.159443
A  1990  31212.000000  0.807309  N  -1  -1.000000  -1.000000  7017.600000  81.600000  0.000000  1791.346792
T  1995  51786.207261  1.408115  G  2000  13642.595341  0.332474  1632.000000  40.800000  620.117970  9542.992910
A  2002  16809.600000  0.450211  N  -1  -1.000000  -1.000000  4569.600000  0.000000  2115.696604  5927.729385
T  2006  52633.025744  1.381587  G  2011  4705.601067  0.116201  1713.600000  0.000000  401.252804  9705.842619
A  2017  48960.000000  1.209032  N  -1  -1.000000  -1.000000  10608.000000  0.000000  36.477528  97.709825
A  2029  55692.000000  1.430832  N  -1  -1.000000  -1.000000  12607.200000  0.000000  36.477528  195.419650
G  2038  34507.741156  0.834273  N  -1  -1.000000  -1.000000  0.000000  0.000000  7806.190917  0.000000
T  2045  14558.763928  0.348589  G  2050  7076.640364  0.192124  0.000000  81.600000  182.387638  3029.004576
A  2054  60832.800000  1.651560  N  -1  -1.000000  -1.000000  12852.000000  40.800000  2261.606714  0.000000
G  2060  32173.179387  0.816999  T  2062  25534.834272  0.639704  2774.400000  244.800000  4924.466233  3908.393001
A  2069  52876.800000  1.324684  N  -1  -1.000000  -1.000000  10159.200000  0.000000  2918.202212  0.000000
G  2076  53147.757785  1.262927  T  2077  20942.472496  0.496041  285.600000  0.000000  10286.662797  3289.564109
A  2090  68299.200000  1.617730  G  2090  14736.921170  0.311114  11464.800000  0.000000  3100.589850  0.000000
G  2097  20682.758177  0.436639  T  2100  13874.795153  0.314100  1346.400000  122.400000  4486.735901  814.248542
A  2102  17788.800000  0.402707  G  2108  4669.123539  0.113726  3957.600000  40.800000  1677.966272  2605.595334
A  2110  15136.800000  0.368687  N  -1  -1.000000  -1.000000  4039.200000  40.800000  911.938191  846.818484
T  2120  63413.676438  1.713862  N  -1  -1.000000  -1.000000  0.000000  204.000000  0.000000  10454.951277
G  2135  23856.303083  0.598036  T  2134  7393.376760  0.199818  2448.000000  0.000000  3757.185348  1498.217317
A  2139  45165.600000  1.106436  N  -1  -1.000000  -1.000000  7344.000000  81.600000  3392.410071  97.709825
G  2147  51615.701624  1.314913  A  2154  17952.000000  0.434679  2529.600000  40.800000  8098.011138  8142.485418
T  2149  64423.344630  1.563736  G  2160  29692.707506  0.718962  2325.600000  0.000000  7915.623500  11985.738536
T  2163  49538.881285  1.169667  N  -1  -1.000000  -1.000000  0.000000  244.800000  4121.960624  11106.350111
T  2175  37260.013274  0.887310  A  2173  8935.200000  0.218115  1632.000000  122.400000  0.000000  6741.977926
T  2185  19085.985821  0.490791  G  2182  3392.410071  0.086152  0.000000  0.000000  328.297749  5113.480843
T  2198  47617.254726  1.229514  N  -1  -1.000000  -1.000000  2121.600000  0.000000  0.000000  8924.164019
A  2203  52836.000000  1.266705  N  -1  -1.000000  -1.000000  9139.200000  163.200000  0.000000  3224.424226
G  2211  30859.988391  0.678521  T  2212  27717.020364  0.656397  408.000000  81.600000  6930.730253  5178.620726
A  2217  64464.000000  1.526646  N  -1  -1.000000  -1.000000  10648.800000  0.000000  620.117970  1367.937550
G  2226  48040.903914  1.037899  A  2232  13219.200000  0.283830  285.600000  448.800000  10870.303239  0.000000
G  2239  52199.342066  1.120778  N  -1  -1.000000  -1.000000  856.800000  1183.200000  10250.185269  423.409242
A  2248  39494.400000  0.846927  G  2252  9557.112244  0.216519  6854.400000  122.400000  328.297749  0.000000
A  2256  24888.000000  0.563846  N  -1  -1.000000  -1.000000  5671.200000  448.800000  1094.325829  0.000000
A  2268  67197.600000  1.612436  N  -1  -1.000000  -1.000000  12525.600000  81.600000  0.000000  0.000000
G  2277  42058.589380  0.941575  N  -1  -1.000000  -1.000000  1305.600000  0.000000  7842.668445  162.849708
A  2281  9832.800000  0.209362  N  -1  -1.000000  -1.000000  2203.200000  122.400000  5252.763981  0.000000
T  2292  31918.542840  0.739075  G  2291  24002.213193  0.555771  0.000000  0.000000  4340.825790  4201.522476
T  2304  10194.391744  0.248066  A  2302  7792.800000  0.189627  1795.200000  40.800000  0.000000  2345.035800
A  2312  23949.600000  0.613638  N  -1  -1.000000  -1.000000  5263.200000  816.000000  0.000000  0.000000
T  2318  12669.707311  0.362225  G  2322  5581.061730  0.158440  1305.600000  652.800000  474.207859  2866.154867
A  2325  39331.200000  1.250981  N  -1  -1.000000  -1.000000  6364.800000  40.800000  510.685387  0.000000
A  2338  51040.800000  1.692700  N  -1  -1.000000  -1.000000  7711.200000  1142.400000  0.000000  0.000000
G  2348  7769.713389  0.248169  T  2345  3517.553701  0.102738  1428.000000  81.600000  1714.443800  390.839300
A  2354  72705.600000  2.456578  G  2359  8754.606636  0.244218  11587.200000  163.200000  291.820221  0.000000
T  2363  57713.936645  1.914411  N  -1  -1.000000  -1.000000  9547.200000  0.000000  547.162915  11008.640286
A  2365  39657.600000  1.250530  N  -1  -1.000000  -1.000000  9955.200000  0.000000  0.000000  10194.391744
A  2375  63362.400000  1.826263  N  -1  -1.000000  -1.000000  11424.000000  0.000000  0.000000  32.569942
T  2388  43936.851317  1.161137  N  -1  -1.000000  -1.000000  3019.200000  1060.800000  0.000000  8403.044952
T  2402  48464.073210  1.175920  N  -1  -1.000000  -1.000000  204.000000  1305.600000  0.000000  8109.915477
T  2410  54684.932070  1.252369  A  2413  19461.600000  0.406578  1917.600000  285.600000  656.595498  9640.702735
T  2425  113929.655973  2.380144  N  -1  -1.000000  -1.000000  0.000000  285.600000  0.000000  16968.939612
A  2432  25214.400000  0.455738  N  -1  -1.000000  -1.000000  5793.600000  530.400000  0.000000  1856.486675
G  2439  52600.594870  0.997283  T  2440  12311.437953  0.215133  0.000000  775.200000  11928.151541  2507.885509
A  2446  34557.600000  0.603869  N  -1  -1.000000  -1.000000  7874.400000  40.800000  291.820221  162.849708
G  2453  54533.903836  1.021001  T  2459  11236.629877  0.211635  0.000000  122.400000  10505.527963  97.709825
G  2468  25789.612048  0.485733  N  -1  -1.000000  -1.000000  0.000000  652.800000  5690.494313  390.839300
A  2477  21787.200000  0.421356  N  -1  -1.000000  -1.000000  4814.400000  0.000000  1896.831438  0.000000
A  2487  82252.800000  1.729821  G  2490  27175.758099  0.528901  12852.000000  0.000000  3319.455016  162.849708
A  2498  10893.600000  0.212014  N  -1  -1.000000  -1.000000  4120.800000  367.200000  547.162915  0.000000
T  2510  14819.323461  0.311171  G  2506  8936.994274  0.173934  0.000000  1999.200000  474.207859  5048.340959
T  2518  73575.498240  1.686047  N  -1  -1.000000  -1.000000  163.200000  693.600000  0.000000  13516.525794
G  2526  14992.263864  0.378569  A  2529  13056.000000  0.326299  1101.600000  163.200000  3355.932544  5276.330551
T  2533  85691.516543  2.221125  N  -1  -1.000000  -1.000000  938.400000  40.800000  72.955055  13711.945444
A  2543  89352.000000  2.133049  N  -1  -1.000000  -1.000000  13219.200000  40.800000  0.000000  0.000000
A  2558  51571.200000  1.088717  G  2553  15721.814417  0.316110  8119.200000  285.600000  948.415719  0.000000
A  2565  19584.000000  0.416039  T  2569  11757.748944  0.245251  5426.400000  40.800000  1532.056161  749.108658
G  2571  34726.606322  0.747581  N  -1  -1.000000  -1.000000  122.400000  0.000000  3830.140403  1856.486675
A  2582  73807.200000  1.545834  T  2584  4852.921309  0.089807  9955.200000  0.000000  1276.713468  651.398833
G  2591  25753.134520  0.549092  N  -1  -1.000000  -1.000000  10322.400000  0.000000  4632.646011  0.000000
A  2593  74378.400000  1.537148  A  2603  13464.000000  0.247758  11220.000000  0.000000  4450.258373  0.000000
G  2608  46983.055612  0.864562  A  2616  17136.000000  0.331553  897.600000  0.000000  8353.353832  32.569942
G  2620  58035.746490  1.122897  N  -1  -1.000000  -1.000000  2448.000000  0.000000  10104.275159  0.000000
G  2630  57561.538630  1.028100  N  -1  -1.000000  -1.000000  0.000000  0.000000  8353.353832  2735.875101
T  2633  28466.129023  0.535326  A  2635  5752.800000  0.122174  612.000000  0.000000  6565.954977  4852.921309
T  2640  30355.185640  0.644666  G  2646  15065.218919  0.335042  1428.000000  0.000000  838.983136  5406.610318
A  2653  16564.800000  0.368392  N  -1  -1.000000  -1.000000  4447.200000  979.200000  0.000000  488.549125
G  2667  16086.589693  0.360176  N  -1  -1.000000  -1.000000  0.000000  244.800000  3282.977488  7588.796410
T  2668  99110.332512  2.315706  N  -1  -1.000000  -1.000000  0.000000  244.800000  3246.499961  7947.065768
T  2682  47519.544901  1.048314  N  -1  -1.000000  -1.000000  0.000000  40.800000  1787.398855  8859.024135
G  2683  9228.814495  0.194266  N  -1  -1.000000  -1.000000  0.000000  0.000000  1896.831438  8305.335127
A  2694  43492.800000  1.061028  T  2696  9477.853027  0.216726  4732.800000  285.600000  1021.370774  1400.507492
G  2704  22834.932308  0.561853  N  -1  -1.000000  -1.000000  326.400000  530.400000  4742.078594  618.828892
A  2711  75602.400000  2.036589  N  -1  -1.000000  -1.000000  11383.200000  979.200000  364.775276  0.000000
G  2719  52454.684760  1.347544  N  -1  -1.000000  -1.000000  1346.400000  1305.600000  8791.084163  423.409242
T  2732  89925.608960  1.050882  N  -1  -1.000000  -1.000000  0.000000  408.000000  437.730332  10226.961685
T  2736  89925.608960  1.050882  N  -1  -1.000000  -1.000000  0.000000  448.800000  3210.022433  11204.059936
G  2737  16487.842497  0.361373  A  2744  5916.000000  0.138140  0.000000  530.400000  3428.887599  9836.122385
T  2749  20681.912963  0.452898  G  2757  11308.033571  0.261532  163.200000  652.800000  0.000000  5276.330551
T  2760  136956.604737  1.715443  N  -1  -1.000000  -1.000000  0.000000  326.400000  1860.353910  11334.339702
T  2766  136956.604737  1.715443  N  -1  -1.000000  -1.000000  0.000000  81.600000  0.000000  12116.018302
T  2773  14689.043695  0.320416  A  2776  7874.400000  0.213448  571.200000  571.200000  766.028081  5862.589501
G  2783  63288.510471  1.473083  N  -1  -1.000000  -1.000000  0.000000  612.000000  10140.752686  0.000000
A  2794  82497.600000  1.754945  G  2800  30604.645698  0.662468  14932.800000  0.000000  875.460664  0.000000
A  2805  35128.800000  0.736481  N  -1  -1.000000  -1.000000  11750.400000  938.400000  1714.443800  0.000000
A  2812  86210.400000  1.875542  N  -1  -1.000000  -1.000000  15422.400000  816.000000  0.000000  0.000000
T  2821  23026.948763  0.459708  N  -1  -1.000000  -1.000000  1958.400000  1876.800000  0.000000  4755.211484
A  2831  8323.200000  0.173774  N  -1  -1.000000  -1.000000  1876.800000  1999.200000  0.000000  0.000000
T  2837  8044.775593  0.170873  N  -1  -1.000000  -1.000000  40.800000  2652.000000  0.000000  1758.776850
A  2846  14728.800000  0.321473  N  -1  -1.000000  -1.000000  3427.200000  1101.600000  0.000000  3126.714401
T  2850  38758.230591  0.958374  N  -1  -1.000000  -1.000000  1060.800000  652.800000  0.000000  7295.666935
A  2862  35700.000000  0.952772  N  -1  -1.000000  -1.000000  6609.600000  1020.000000  36.477528  162.849708
G  2869  22871.409836  0.577988  N  -1  -1.000000  -1.000000  448.800000  489.600000  4450.258373  32.569942
A  2884  121380.000000  3.416363  T  2884  8598.464602  0.169058  14851.200000  489.600000  1094.325829  1986.766442
G  2890  53621.965644  1.360368  N  -1  -1.000000  -1.000000  5712.000000  285.600000  8864.039219  1856.486675
T  2896  62306.298421  1.509849  N  -1  -1.000000  -1.000000  652.800000  448.800000  3830.140403  8761.314310
A  2902  41248.800000  1.061031  G  2901  18202.286297  0.380203  5589.600000  163.200000  3939.572986  5015.771018
T  2909  38790.800533  0.953130  A  2915  5263.200000  0.120315  1428.000000  122.400000  1276.713468  7263.096993
G  2917  79812.830497  1.824497  N  -1  -1.000000  -1.000000  1428.000000  163.200000  8426.308887  32.569942
A  2924  9180.000000  0.180276  G  2929  5581.061730  0.110808  2203.200000  285.600000  3465.365127  781.678600
A  2934  34557.600000  0.686115  N  -1  -1.000000  -1.000000  6038.400000  0.000000  1969.786493  0.000000
G  2940  53330.145423  1.067735  A  2943  10567.200000  0.204355  4324.800000  0.000000  8681.651581  0.000000
G  2955  41547.903992  0.803479  A  2953  20522.400000  0.396874  4528.800000  0.000000  6347.089811  0.000000
A  2963  52428.000000  0.978543  N  -1  -1.000000  -1.000000  7099.200000  0.000000  4413.780846  0.000000
G  2969  75581.437289  1.619055  N  -1  -1.000000  -1.000000  4855.200000  0.000000  12256.449290  0.000000
A  2978  36475.200000  0.746244  N  -1  -1.000000  -1.000000  5752.800000  122.400000  3939.572986  0.000000
G  2983  37790.718645  0.816298  T  2986  29247.807623  0.636520  2774.400000  122.400000  7733.235862  3354.703992
G  2989  54460.948780  1.185236  T  3000  14656.473753  0.308450  0.000000  285.600000  8499.263942  3940.962942
G  3003  42751.662405  0.899723  A  3006  4406.400000  0.100579  326.400000  530.400000  6711.865087  1595.927142
G  3013  10687.915601  0.243959  N  -1  -1.000000  -1.000000  1224.000000  1509.600000  2845.247157  0.000000
A  3021  72216.000000  1.642723  T  3019  10682.940869  0.243845  7548.000000  571.200000  620.117970  1758.776850
G  3031  20317.982901  0.425713  N  -1  -1.000000  -1.000000  3590.400000  1713.600000  3064.112323  0.000000
A  3034  15789.600000  0.355415  G  3043  6383.567339  0.142059  4324.800000  1550.400000  2407.516825  0.000000
C  3046  32966.400000  0.787729  N  -1  -1.000000  -1.000000  0.000000  4569.600000  1203.758412  0.000000
A  3057  51856.800000  1.299546  G  3054  7514.370696  0.170479  10036.800000  1591.200000  1240.235940  2605.595334
T  3061  24850.865497  0.662137  G  3064  5252.763981  0.134867  4610.400000  1509.600000  802.505608  6025.439210
T  3071  56899.688103  1.564515  A  3069  32109.600000  0.824428  5956.800000  2284.800000  0.000000  13777.085328
T  3082  191413.547214  5.000382  G  3080  20463.893011  0.499239  2856.000000  367.200000  2407.516825  28628.978731
A  3087  25622.400000  0.492975  G  3094  18311.718880  0.342476  5712.000000  326.400000  1386.146051  25274.274739
T  3096  299643.463395  5.961616  N  -1  -1.000000  -1.000000  0.000000  1509.600000  2954.679740  34621.847999
T  3107  27847.300131  0.351795  G  3108  3428.887599  0.045889  0.000000  2040.000000  693.073025  27847.300131
T  3113  123374.939059  1.651146  A  3118  47817.600000  0.562384  856.800000  734.400000  0.000000  25469.694389
T  3124  142819.194238  1.679702  G  3124  10760.870657  0.126559  4039.200000  40.800000  2298.084242  21789.290979
A  3129  32884.800000  0.336488  N  -1  -1.000000  -1.000000  8323.200000  448.800000  766.028081  15828.991653
T  3141  66540.390839  0.680920  A  3138  34231.200000  0.350265  7140.000000  326.400000  0.000000  12148.588244
A  3148  47287.200000  0.476735  N  -1  -1.000000  -1.000000  8608.800000  612.000000  0.000000  2182.186092
T  3158  36869.173974  0.363482  G  3155  25862.567103  0.257007  693.600000  0.000000  4231.393207  4006.102826
A  3166  37413.600000  0.376280  N  -1  -1.000000  -1.000000  5671.200000  0.000000  0.000000  3029.004576
T  3171  15698.711887  0.186822  N  -1  -1.000000  -1.000000  2366.400000  0.000000  510.685387  3680.403409
G  3176  19697.864931  0.237215  N  -1  -1.000000  -1.000000  0.000000  0.000000  4486.735901  651.398833
A  3190  38800.800000  0.704914  N  -1  -1.000000  -1.000000  6528.000000  612.000000  0.000000  0.000000
A  3201  16850.400000  0.300157  G  3198  4194.915680  0.075401  3876.000000  326.400000  547.162915  293.129475
T  3206  13711.945444  0.301453  G  3210  9703.022355  0.222705  734.400000  1346.400000  510.685387  3159.284342
A  3215  35700.000000  1.095916  N  -1  -1.000000  -1.000000  7670.400000  652.800000  1094.325829  0.000000
G  3224  36769.347870  1.119072  N  -1  -1.000000  -1.000000  0.000000  122.400000  4924.466233  1921.626559
T  3230  36380.624849  1.217562  G  3235  13314.297592  0.462473  0.000000  244.800000  4377.303318  5895.159443
A  3243  49939.200000  1.734648  T  3240  13516.525794  0.469497  9424.800000  0.000000  5763.449369  2866.154867
T  3254  79242.668091  2.632975  G  3251  64929.999216  2.157404  5956.800000  0.000000  10833.825712  9738.412560
G  3266  185159.930347  5.401531  T  3267  37129.733508  0.724831  9506.400000  0.000000  16013.634638  8403.044952
A  3268  60792.000000  1.186758  N  -1  -1.000000  -1.000000  10363.200000  0.000000  16524.320025  9640.702735
T  3278  126403.943634  2.467604  N  -1  -1.000000  -1.000000  11872.800000  0.000000  14919.308809  21593.871329
G  3285  159333.840772  2.879457  N  -1  -1.000000  -1.000000  9669.600000  0.000000  20354.460428  22375.549930
T  3291  217892.909795  3.233408  N  -1  -1.000000  -1.000000  6446.400000  0.000000  19734.342458  32309.382140
T  3303  190534.158789  2.177726  G  3301  102830.150443  1.237454  6813.600000  40.800000  20865.145815  32179.102373
G  3309  203070.396423  1.930796  A  3305  35863.200000  0.356967  3223.200000  612.000000  20901.623343  29312.947506
T  3314  198025.245374  1.624336  G  3320  15320.561613  0.112954  938.400000  244.800000  18311.718880  34719.557824
T  3326  144024.282080  1.043374  G  3328  74742.454153  0.510674  3386.400000  0.000000  13277.820064  22017.280571
G  3339  50813.196015  0.341483  T  3337  33481.900040  0.228763  1958.400000  448.800000  10542.005491  6709.407985
N  3344  -1.000000  -1.000000  N  -1  -1.000000  -1.000000  612.000000  448.800000  7879.145972  1693.636967
G  3351  48588.066829  0.326338  T  3354  23548.067830  0.159560  0.000000  122.400000  7514.370696  2507.885509
A  3365  53407.200000  0.366246  N  -1  -1.000000  -1.000000  9016.800000  0.000000  1933.308965  0.000000
G  3372  16524.320025  0.124573  A  3376  9547.200000  0.064540  1020.000000  0.000000  3100.589850  1530.787259
N  3380  -1.000000  -1.000000  N  -1  -1.000000  -1.000000  1264.800000  81.600000  109.432583  455.979183
N  3389  -1.000000  -1.000000  N  -1  -1.000000  -1.000000  6038.400000  81.600000  0.000000  0.000000
A  3388  26275.200000  0.204921  N  -1  -1.000000  -1.000000  5997.600000  81.600000  0.000000  0.000000
A  3403  55447.200000  0.482504  N  -1  -1.000000  -1.000000  5752.800000  244.800000  0.000000  0.000000
T  3416  55108.341311  0.558506  A  3417  19828.800000  0.166297  3672.000000  244.800000  0.000000  8696.174427
T  3425  41591.815517  0.488578  N  -1  -1.000000  -1.000000  2162.400000  0.000000  0.000000  8924.164019
A  3427  15259.200000  0.221210  N  -1  -1.000000  -1.000000  3672.000000  0.000000  0.000000  8337.905068
A  3437  48103.200000  0.948708  G  3443  8900.516746  0.129777  9180.000000  81.600000  36.477528  0.000000
T  3450  22245.270163  0.541092  N  -1  -1.000000  -1.000000  0.000000  448.800000  36.477528  4918.061193
T  3460  21365.881738  0.558512  N  -1  -1.000000  -1.000000  5426.400000  0.000000  0.000000  4429.512068
A  3461  30477.600000  0.857732  N  -1  -1.000000  -1.000000  6650.400000  0.000000  0.000000  4364.372184
T  3471  72207.560690  2.172322  N  -1  -1.000000  -1.000000  0.000000  448.800000  911.938191  11497.189411
A  3486  33007.200000  0.850523  G  3492  19880.252569  0.503534  5875.200000  81.600000  1130.803357  1758.776850
T  3499  115851.282532  2.934331  N  -1  -1.000000  -1.000000  448.800000  530.400000  583.640442  14461.054103
T  3509  30680.885056  0.673983  G  3512  29583.274924  0.686720  0.000000  489.600000  2808.769629  10487.521219
T  3518  39572.479133  0.918603  A  3525  11505.600000  0.268339  0.000000  652.800000  547.162915  9966.402152
T  3530  104582.082713  2.439115  N  -1  -1.000000  -1.000000  326.400000  0.000000  984.893247  10422.381335
G  3535  31698.971527  0.611839  N  -1  -1.000000  -1.000000  0.000000  0.000000  5872.881952  7588.796410
T  3544  32146.532432  0.640766  N  -1  -1.000000  -1.000000  0.000000  448.800000  0.000000  5764.879676
T  3556  38334.821350  0.749326  G  3560  6201.179700  0.117322  0.000000  530.400000  328.297749  4527.221893
N  3569  -1.000000  -1.000000  N  -1  -1.000000  -1.000000  163.200000  693.600000  693.073025  0.000000
G  3578  25789.612048  0.487923  N  -1  -1.000000  -1.000000  0.000000  81.600000  4231.393207  0.000000
N  3589  -1.000000  -1.000000  N  -1  -1.000000  -1.000000  0.000000  652.800000  145.910111  0.000000
T  3600  17001.509553  0.324536  N  -1  -1.000000  -1.000000  0.000000  0.000000  0.000000  3517.553701
A  3610  18237.600000  0.389139  N  -1  -1.000000  -1.000000  2815.200000  0.000000  0.000000  1400.507492
T  3616  60449.811746  1.331799  T  3624  7230.527051  0.181446  897.600000  612.000000  0.000000  8370.475010
A  3629  87842.400000  1.066736  N  -1  -1.000000  -1.000000  11872.800000  0.000000  0.000000  488.549125
A  3632  87842.400000  1.066736  G  3642  7477.893168  0.180331  13790.400000  0.000000  0.000000  0.000000
A  3642  42513.600000  1.021757  G  3650  11964.629069  0.288529  9792.000000  122.400000  1677.966272  0.000000
A  3656  45124.800000  1.274658  N  -1  -1.000000  -1.000000  7221.600000  0.000000  656.595498  0.000000
G  3666  43955.420817  1.196259  A  3668  15871.200000  0.431898  1795.200000  571.200000  8207.443721  0.000000
A  3678  71114.400000  1.875135  N  -1  -1.000000  -1.000000  10077.600000  81.600000  7076.640364  455.979183
G  3680  48551.589301  1.178353  N  -1  -1.000000  -1.000000  8731.200000  244.800000  9338.247078  1009.668192
T  3689  68559.727222  1.576843  G  3693  4559.690956  0.099247  1632.000000  244.800000  182.387638  9477.853027
T  3701  42178.074467  0.867238  A  3702  23296.800000  0.480736  4406.400000  0.000000  437.730332  6904.827635
A  3712  104366.400000  1.039458  N  -1  -1.000000  -1.000000  12688.800000  163.200000  364.775276  0.000000
A  3716  104366.400000  1.039458  N  -1  -1.000000  -1.000000  13749.600000  81.600000  0.000000  0.000000
A  3730  118728.000000  2.326699  N  -1  -1.000000  -1.000000  13464.000000  122.400000  0.000000  0.000000
T  3740  23743.487480  0.405808  G  3737  4413.780846  0.070170  3794.400000  489.600000  875.460664  4299.232301
A  3746  25908.000000  0.457478  T  3751  18271.737279  0.308524  4284.000000  326.400000  109.432583  2573.025392
G  3753  42131.544435  0.770081  N  -1  -1.000000  -1.000000  612.000000  530.400000  6930.730253  2279.895917
T  3767  8305.335127  0.152313  N  -1  -1.000000  -1.000000  0.000000  2162.400000  36.477528  1823.916734
A  3775  33496.800000  0.694274  G  3771  2371.039297  0.040239  5467.200000  1917.600000  766.028081  0.000000
A  3785  22032.000000  0.471356  G  3781  16560.797553  0.286133  4814.400000  2121.600000  1386.146051  0.000000
T  3793  20877.332613  0.496029  N  -1  -1.000000  -1.000000  530.400000  1509.600000  0.000000  5667.169851
A  3799  35577.600000  0.890355  N  -1  -1.000000  -1.000000  6936.000000  1020.000000  0.000000  260.559533
A  3810  22440.000000  0.585926  N  -1  -1.000000  -1.000000  4161.600000  571.200000  0.000000  325.699417
T  3821  38921.080300  1.101831  N  -1  -1.000000  -1.000000  979.200000  285.600000  0.000000  7621.366352
A  3825  13015.200000  0.475992  N  -1  -1.000000  -1.000000  2937.600000  0.000000  0.000000  3224.424226
T  3833  34817.267649  1.325338  A  3836  11342.400000  0.392175  693.600000  0.000000  328.297749  6807.117810
G  3848  21521.741313  0.792364  T  3850  21040.182321  0.738689  0.000000  0.000000  2298.084242  3224.424226
A  3855  14892.000000  0.593296  N  -1  -1.000000  -1.000000  2896.800000  0.000000  802.505608  846.818484
A  3865  8037.600000  0.312030  N  -1  -1.000000  -1.000000  1713.600000  81.600000  0.000000  97.709825
T  3876  65986.701830  2.842639  N  -1  -1.000000  -1.000000  0.000000  775.200000  109.432583  6807.117810
A  3883  11138.400000  0.403439  N  -1  -1.000000  -1.000000  2366.400000  0.000000  0.000000  2540.455451
T  3893  70611.633548  2.651108  N  -1  -1.000000  -1.000000  0.000000  163.200000  1240.235940  7035.107401
G  3895  7331.983057  0.243279  G  3906  3647.752765  0.113509  0.000000  40.800000  1969.786493  6904.827635
T  3910  33253.910449  1.161613  N  -1  -1.000000  -1.000000  0.000000  897.600000  547.162915  6448.848451
T  3922  32765.361323  1.167662  A  3921  16116.000000  0.505142  3672.000000  0.000000  1240.235940  5471.750201
A  3932  18115.200000  0.603123  N  -1  -1.000000  -1.000000  3794.400000  1224.000000  2699.337046  0.000000
G  3935  26665.072712  0.940055  N  -1  -1.000000  -1.000000  1958.400000  938.400000  3465.365127  0.000000
A  3946  75806.400000  2.624895  N  -1  -1.000000  -1.000000  11097.600000  163.200000  1021.370774  0.000000
G  3949  7514.370696  0.214873  N  -1  -1.000000  -1.000000  9016.800000  612.000000  1386.146051  0.000000
T  3956  51916.487027  1.486773  N  -1  -1.000000  -1.000000  0.000000  1346.400000  72.955055  8565.894660
T  3970  34817.267649  1.038953  A  3973  13831.200000  0.385486  1550.400000  530.400000  36.477528  7393.376760
T  3979  92205.504877  1.379129  N  -1  -1.000000  -1.000000  326.400000  367.200000  0.000000  11855.458769
T  3983  92205.504877  1.379129  N  -1  -1.000000  -1.000000  0.000000  163.200000  0.000000  11757.748944
A  3993  48511.200000  1.300361  G  3998  5143.331399  0.136984  9016.800000  40.800000  72.955055  1791.346792
A  4005  57364.800000  1.477268  G  4008  4194.915680  0.104983  10730.400000  81.600000  656.595498  293.129475
T  4016  55759.740145  1.350388  N  -1  -1.000000  -1.000000  40.800000  40.800000  0.000000  8989.303902
A  4025  26234.400000  0.582261  N  -1  -1.000000  -1.000000  2856.000000  489.600000  766.028081  1074.808075
G  4030  25497.791827  0.566454  N  -1  -1.000000  -1.000000  2529.600000  163.200000  5836.404424  0.000000
A  4042  64586.400000  1.615381  N  -1  -1.000000  -1.000000  12199.200000  163.200000  218.865166  0.000000
T  4053  26153.663164  0.572424  N  -1  -1.000000  -1.000000  285.600000  897.600000  109.432583  2638.165276
G  4059  17582.168327  0.407815  N  -1  -1.000000  -1.000000  0.000000  408.000000  3501.842654  1758.776850
T  4067  18857.996229  0.455622  N  -1  -1.000000  -1.000000  0.000000  204.000000  0.000000  4234.092418
A  4074  9220.800000  0.238479  G  4078  6930.730253  0.198151  1672.800000  367.200000  364.775276  0.000000
G  4084  12694.179622  0.362930  N  -1  -1.000000  -1.000000  285.600000  408.000000  2261.606714  0.000000
A  4091  72868.800000  2.321018  G  4095  3137.067378  0.095219  11913.600000  40.800000  729.550553  0.000000
A  4102  23500.800000  0.713321  N  -1  -1.000000  -1.000000  4855.200000  612.000000  620.117970  0.000000
A  4111  6732.000000  0.226516  N  -1  -1.000000  -1.000000  1917.600000  612.000000  0.000000  4657.501659
T  4115  67354.639381  2.425493  N  -1  -1.000000  -1.000000  285.600000  40.800000  0.000000  11269.199819
A  4124  56630.400000  1.772184  N  -1  -1.000000  -1.000000  9139.200000  0.000000  0.000000  1530.787259
A  4136  38964.000000  1.250468  N  -1  -1.000000  -1.000000  8078.400000  0.000000  0.000000  0.000000
A  4143  34068.000000  1.050166  N  -1  -1.000000  -1.000000  7425.600000  0.000000  0.000000  162.849708
T  4151  41982.654817  1.231554  N  -1  -1.000000  -1.000000  0.000000  122.400000  0.000000  6807.117810
A  4159  17380.800000  0.477473  N  -1  -1.000000  -1.000000  3468.000000  0.000000  2845.247157  195.419650
G  4164  60042.010511  1.613268  N  -1  -1.000000  -1.000000  652.800000  0.000000  9921.887521  0.000000
G  4174  12876.567260  0.306933  N  -1  -1.000000  -1.000000  0.000000  530.400000  3465.365127  618.828892
T  4181  41591.815517  1.156833  G  4182  3173.544905  0.084040  0.000000  122.400000  1021.370774  6839.687751
G  4194  20573.325594  0.544811  A  4189  12852.000000  0.340339  408.000000  326.400000  3939.572986  5667.169851
T  4197  73184.658940  1.014476  N  -1  -1.000000  -1.000000  0.000000  40.800000  2808.769629  8859.024135
T  4201  73184.658940  1.014476  N  -1  -1.000000  -1.000000  0.000000  40.800000  145.910111  9770.982502
T  4218  37292.583216  1.094703  N  -1  -1.000000  -1.000000  571.200000  0.000000  0.000000  3973.532884
G  4224  7368.460585  0.217364  A  4221  3712.800000  0.098233  2366.400000  122.400000  1677.966272  2833.584926
A  4228  10485.600000  0.335762  T  4229  9901.262269  0.306750  3508.800000  40.800000  656.595498  2377.605742
A  4238  60832.800000  2.166442  N  -1  -1.000000  -1.000000  8976.000000  163.200000  0.000000  390.839300
G  4248  19989.685152  0.616494  N  -1  -1.000000  -1.000000  0.000000  1020.000000  3428.887599  0.000000
G  4260  8499.263942  0.299064  N  -1  -1.000000  -1.000000  6079.200000  408.000000  1860.353910  0.000000
A  4263  63688.800000  2.276078  N  -1  -1.000000  -1.000000  10159.200000  122.400000  1203.758412  0.000000
A  4273  38025.600000  1.259480  T  4273  16480.390487  0.484800  7262.400000  40.800000  36.477528  3615.263526
G  4279  18603.539101  0.582512  N  -1  -1.000000  -1.000000  612.000000  0.000000  3574.797710  2345.035800
T  4286  41103.266392  1.363841  N  -1  -1.000000  -1.000000  0.000000  326.400000  145.910111  4201.522476
A  4297  37128.000000  1.213771  G  4299  3064.112323  0.100224  6813.600000  0.000000  474.207859  3778.113234
T  4307  80447.755933  2.631376  A  4310  12240.000000  0.323121  3672.000000  0.000000  328.297749  11920.598652
A  4314  15830.400000  0.417904  G  4312  10359.617852  0.273481  4202.400000  0.000000  1677.966272  1563.357200
T  4321  76441.653107  1.057176  A  4324  5956.800000  0.164763  163.200000  81.600000  0.000000  8142.485418
T  4325  76441.653107  1.057176  G  4328  6055.269590  0.167486  1264.800000  0.000000  693.073025  9705.842619
T  4335  41787.235167  1.100335  N  -1  -1.000000  -1.000000  652.800000  0.000000  1094.325829  7523.656527
T  4345  14167.924628  0.343002  N  -1  -1.000000  -1.000000  367.200000  0.000000  2443.994352  3810.683176
G  4350  38593.224253  1.061608  N  -1  -1.000000  -1.000000  0.000000  0.000000  5325.719037  749.108658
A  4362  60628.800000  1.665155  G  4360  12001.106597  0.329783  6324.000000  163.200000  2115.696604  260.559533
T  4371  56639.128570  1.394612  N  -1  -1.000000  -1.000000  571.200000  0.000000  145.910111  10161.821802
A  4383  8812.800000  0.209000  G  4378  4742.078594  0.111697  2040.000000  0.000000  401.252804  3745.543292
T  4387  22342.979988  0.568019  G  4387  1459.101106  0.037198  897.600000  326.400000  364.775276  4787.781426
A  4397  65851.200000  1.964276  N  -1  -1.000000  -1.000000  8812.800000  0.000000  0.000000  1074.808075
T  4404  11106.350111  0.288278  N  -1  -1.000000  -1.000000  1183.200000  775.200000  1641.488744  2963.864692
G  4407  16706.707663  0.466472  N  -1  -1.000000  -1.000000  0.000000  1183.200000  2808.769629  1889.056617
A  4417  21460.800000  0.637507  N  -1  -1.000000  -1.000000  4610.400000  1387.200000  0.000000  0.000000
A  4427  17136.000000  0.541747  N  -1  -1.000000  -1.000000  3753.600000  408.000000  0.000000  0.000000
T  4433  20291.073663  0.635530  G  4434  9593.589772  0.318748  408.000000  0.000000  1933.308965  4006.102826
G  4439  14335.668366  0.476306  N  -1  -1.000000  -1.000000  0.000000  0.000000  3027.634795  846.818484
T  4445  13939.935036  0.547345  N  -1  -1.000000  -1.000000  0.000000  0.000000  693.073025  2638.165276
T  4456  21203.032029  1.000221  N  -1  -1.000000  -1.000000  0.000000  285.600000  0.000000  4103.812651
T  4468  8044.775593  0.358544  N  -1  -1.000000  -1.000000  0.000000  408.000000  4486.735901  1628.497084
G  4469  25789.612048  1.227635  A  4474  6324.000000  0.371967  0.000000  367.200000  4960.943760  1726.206909
T  4482  25762.823864  1.515336  G  4484  6274.134756  0.339746  0.000000  408.000000  693.073025  4592.361776
T  4493  51753.637319  2.802486  N  -1  -1.000000  -1.000000  285.600000  0.000000  145.910111  8533.324718
A  4499  22603.200000  1.028740  N  -1  -1.000000  -1.000000  3672.000000  0.000000  255.342694  1889.056617
G  4505  16816.140246  0.761394  N  -1  -1.000000  -1.000000  1142.400000  0.000000  3173.544905  97.709825
A  4511  10444.800000  0.473601  N  -1  -1.000000  -1.000000  2284.800000  0.000000  1057.848302  32.569942
T  4521  9901.262269  0.469936  G  4519  3137.067378  0.148892  1591.200000  40.800000  620.117970  2247.325975
A  4525  17707.200000  0.858493  T  4529  7295.666935  0.347367  3182.400000  0.000000  0.000000  1433.077434
G  4535  10067.797631  0.479358  N  -1  -1.000000  -1.000000  0.000000  40.800000  1641.488744  97.709825
A  4543  11791.200000  0.592847  T  4542  11529.759352  0.579699  2203.200000  0.000000  291.820221  3094.144459
T  4552  66214.691422  1.576875  N  -1  -1.000000  -1.000000  0.000000  0.000000  0.000000  9217.293494
T  4555  66214.691422  1.576875  N  -1  -1.000000  -1.000000  0.000000  0.000000  0.000000  10650.370927
T  4569  4755.211484  0.218832  N  -1  -1.000000  -1.000000  0.000000  122.400000  0.000000  1628.497084
T  4576  10259.531627  0.602433  N  -1  -1.000000  -1.000000  0.000000  81.600000  36.477528  2214.756034
A  4584  11628.000000  0.736146  G  4581  2589.904463  0.143436  2570.400000  326.400000  255.342694  1595.927142
T  4590  64716.474105  4.236212  A  4595  2733.600000  0.125690  1958.400000  81.600000  72.955055  10585.231044
A  4598  14320.800000  0.691688  N  -1  -1.000000  -1.000000  3060.000000  0.000000  0.000000  553.689008
T  4608  36478.334674  1.725063  A  4608  8772.000000  0.396272  2244.000000  122.400000  0.000000  6579.128218
T  4616  14005.074920  0.608303  N  -1  -1.000000  -1.000000  4284.000000  122.400000  36.477528  3810.683176
A  4619  35006.400000  1.494918  G  4620  2261.606714  0.084019  5467.200000  244.800000  401.252804  1954.196500
A  4628  9628.800000  0.374102  N  -1  -1.000000  -1.000000  3264.000000  367.200000  0.000000  0.000000
A  4637  31456.800000  1.344848  N  -1  -1.000000  -1.000000  6609.600000  326.400000  36.477528  0.000000
G  4643  7733.235862  0.332963  T  4644  5569.460026  0.236762  1346.400000  244.800000  1422.623578  977.098250
A  4650  12648.000000  0.537679  G  4657  9812.454938  0.408630  2815.200000  285.600000  182.387638  358.269358
T  4655  14135.354686  0.594867  N  -1  -1.000000  -1.000000  652.800000  204.000000  1167.280885  2801.014984
G  4668  3684.230293  0.153427  T  4672  3387.273934  0.141060  0.000000  612.000000  693.073025  325.699417
A  4678  49612.800000  2.770163  N  -1  -1.000000  -1.000000  5426.400000  0.000000  36.477528  1661.067025
T  4681  15861.561595  0.739849  G  4685  11672.808848  0.515203  4202.400000  0.000000  948.415719  2866.154867
A  4691  9506.400000  0.490597  N  -1  -1.000000  -1.000000  1999.200000  0.000000  474.207859  0.000000
G  4696  3392.410071  0.179233  N  -1  -1.000000  -1.000000  734.400000  81.600000  802.505608  0.000000
T  4706  7784.216060  0.493736  N  -1  -1.000000  -1.000000  0.000000  938.400000  0.000000  1661.067025
A  4712  18441.600000  1.183557  N  -1  -1.000000  -1.000000  4202.400000  367.200000  474.207859  65.139883
T  4719  30159.765990  2.112031  G  4723  24330.510942  1.232155  0.000000  40.800000  2443.994352  5536.890084
T  4729  6220.858860  0.376505  N  -1  -1.000000  -1.000000  0.000000  40.800000  620.117970  2117.046209
A  4737  33129.600000  2.086257  N  -1  -1.000000  -1.000000  6364.800000  81.600000  0.000000  3615.263526
T  4742  61687.469529  3.469614  N  -1  -1.000000  -1.000000  1795.200000  0.000000  0.000000  9640.702735
T  4752  28531.268906  1.209995  A  4753  8078.400000  0.297008  1632.000000  0.000000  0.000000  7393.376760
A  4764  5875.200000  0.273628  G  4761  5435.151620  0.199827  1264.800000  40.800000  656.595498  2019.336384
T  4770  54196.382944  2.647228  N  -1  -1.000000  -1.000000  81.600000  81.600000  0.000000  6937.397576
A  4776  18890.400000  0.757377  N  -1  -1.000000  -1.000000  4120.800000  0.000000  838.983136  3778.113234
G  4781  19077.746961  0.720141  A  4784  13994.400000  0.486320  3468.000000  0.000000  2407.516825  2312.465859
G  4792  6492.999922  0.235075  N  -1  -1.000000  -1.000000  204.000000  244.800000  1750.921327  0.000000
A  4798  29090.400000  1.100818  N  -1  -1.000000  -1.000000  5671.200000  204.000000  364.775276  358.269358
T  4805  106308.289622  1.713955  N  -1  -1.000000  -1.000000  244.800000  652.800000  36.477528  7719.076177
T  4811  106308.289622  1.713955  N  -1  -1.000000  -1.000000  163.200000  0.000000  0.000000  9868.692327
A  4821  36924.000000  1.118400  N  -1  -1.000000  -1.000000  7099.200000  0.000000  218.865166  0.000000
G  4832  18968.314378  0.621124  N  -1  -1.000000  -1.000000  0.000000  326.400000  3064.112323  0.000000
A  4840  75439.200000  1.151153  N  -1  -1.000000  -1.000000  6854.400000  0.000000  364.775276  0.000000
A  4845  75439.200000  1.151153  N  -1  -1.000000  -1.000000  7548.000000  0.000000  0.000000  1726.206909
T  4848  16936.369670  0.544243  N  -1  -1.000000  -1.000000  5875.200000  0.000000  0.000000  3550.123642
A  4855  19584.000000  0.633300  T  4860  6611.698160  0.217103  4936.800000  0.000000  0.000000  97.709825
A  4864  28315.200000  0.914150  G  4873  2516.949408  0.090929  5222.400000  0.000000  0.000000  1758.776850
T  4870  17034.079495  0.513747  N  -1  -1.000000  -1.000000  1142.400000  0.000000  364.775276  3647.833467
A  4879  21338.400000  0.667849  T  4888  5113.480843  0.183236  4080.000000  81.600000  36.477528  1270.227725
A  4891  8119.200000  0.282217  G  4899  1240.235940  0.048054  1713.600000  244.800000  72.955055  488.549125
T  4903  7425.946702  0.306024  N  -1  -1.000000  -1.000000  0.000000  734.400000  364.775276  2475.315567
T  4910  37455.432924  1.757145  G  4909  7076.640364  0.333228  0.000000  244.800000  1532.056161  5960.299326
G  4920  11453.943682  0.494455  N  -1  -1.000000  -1.000000  0.000000  0.000000  2443.994352  0.000000
G  4928  2115.696604  0.103013  N  -1  -1.000000  -1.000000  856.800000  204.000000  2115.696604  0.000000
A  4934  24480.000000  1.441881  G  4932  15028.741391  0.731742  4365.600000  0.000000  2443.994352  0.000000
T  4944  37488.002866  2.114121  N  -1  -1.000000  -1.000000  3508.800000  0.000000  328.297749  6090.579093
A  4946  19461.600000  0.996876  A  4953  12403.200000  0.583480  4120.800000  0.000000  328.297749  5536.890084
N  4958  -1.000000  -1.000000  N  -1  -1.000000  -1.000000  612.000000  0.000000  36.477528  0.000000
T  4967  14167.924628  0.760195  A  4966  9506.400000  0.447207  2121.600000  0.000000  693.073025  2051.906325
A  4977  29988.000000  1.634169  N  -1  -1.000000  -1.000000  5671.200000  0.000000  109.432583  1954.196500
T  4983  57160.247637  2.974683  N  -1  -1.000000  -1.000000  1958.400000  0.000000  0.000000  7784.216060
A  4988  13953.600000  0.578515  N  -1  -1.000000  -1.000000  3060.000000  0.000000  0.000000  3159.284342
T  4996  20616.773079  0.832246  A  5001  4692.000000  0.176241  0.000000  0.000000  0.000000  3973.532884
G  5006  31626.016472  1.369769  N  -1  -1.000000  -1.000000  0.000000  0.000000  5106.853871  0.000000
T  5020  45435.068634  0.836250  N  -1  -1.000000  -1.000000  0.000000  612.000000  109.432583  4755.211484
T  5024  45435.068634  0.836250  N  -1  -1.000000  -1.000000  0.000000  163.200000  1459.101106  5080.910901
G  5026  13350.775120  0.494661  N  -1  -1.000000  -1.000000  0.000000  0.000000  2225.129187  4234.092418
G  5036  12438.836928  0.506138  N  -1  -1.000000  -1.000000  0.000000  40.800000  2553.426935  2573.025392
T  5040  31625.413365  1.324695  N  -1  -1.000000  -1.000000  0.000000  0.000000  2225.129187  2801.014984
G  5046  10286.662797  0.401517  N  -1  -1.000000  -1.000000  0.000000  0.000000  1787.398855  1693.636967
T  5057  10748.080752  0.454477  A  5057  10118.400000  0.379702  1958.400000  81.600000  583.640442  2149.616150
A  5069  17870.400000  0.940145  N  -1  -1.000000  -1.000000  3590.400000  122.400000  0.000000  2051.906325
T  5071  17718.048270  0.913311  T  5079  3094.144459  0.146145  2774.400000  81.600000  0.000000  3094.144459
A  5082  17380.800000  0.909517  N  -1  -1.000000  -1.000000  3712.800000  81.600000  109.432583  3354.703992
T  5085  19118.555762  1.081036  N  -1  -1.000000  -1.000000  2937.600000  122.400000  1422.623578  3452.413817
G  5090  27941.786179  1.612754  A  5101  10567.200000  0.566818  0.000000  0.000000  4669.123539  1302.797667
T  5098  21300.741854  1.193457  N  -1  -1.000000  -1.000000  1428.000000  81.600000  36.477528  3582.693584
T  5109  29443.227273  1.579324  N  -1  -1.000000  -1.000000  1020.000000  81.600000  0.000000  5504.320143
A  5115  12525.600000  0.615709  T  5122  6872.257693  0.372814  2652.000000  0.000000  36.477528  618.828892
A  5126  42758.400000  2.319617  N  -1  -1.000000  -1.000000  7466.400000  0.000000  802.505608  911.958367
A  5136  43900.800000  2.024892  G  5135  12767.134677  0.588872  7507.200000  0.000000  2516.949408  195.419650
A  5143  29049.600000  1.162178  N  -1  -1.000000  -1.000000  6120.000000  0.000000  0.000000  0.000000
T  5150  9217.293494  0.352967  N  -1  -1.000000  -1.000000  3549.600000  489.600000  0.000000  2247.325975
A  5157  30518.400000  1.207995  N  -1  -1.000000  -1.000000  5140.800000  0.000000  0.000000  0.000000
A  5167  23174.400000  0.871958  N  -1  -1.000000  -1.000000  5916.000000  0.000000  0.000000  0.000000
A  5176  31742.400000  1.176384  T  5178  6807.117810  0.248769  6609.600000  0.000000  0.000000  1042.238134
A  5186  25092.000000  0.917002  N  -1  -1.000000  -1.000000  4569.600000  0.000000  911.938191  0.000000
G  5190  18603.539101  0.670586  N  -1  -1.000000  -1.000000  2611.200000  0.000000  3465.365127  0.000000
N  5199  -1.000000  -1.000000  N  -1  -1.000000  -1.000000  81.600000  163.200000  0.000000  0.000000
A  5206  15789.600000  0.592297  T  5210  1563.357200  0.057935  3100.800000  0.000000  0.000000  32.569942
A  5219  5752.800000  0.213188  N  -1  -1.000000  -1.000000  1183.200000  489.600000  0.000000  4852.921309
T  5222  106373.429505  2.196648  N  -1  -1.000000  -1.000000  734.400000  285.600000  0.000000  7458.516643
T  5228  106373.429505  2.196648  N  -1  -1.000000  -1.000000  0.000000  0.000000  0.000000  10096.681919
G  5237  5617.539258  0.210976  N  -1  -1.000000  -1.000000  408.000000  0.000000  1240.235940  3712.973351
T  5240  26186.233105  0.996948  N  -1  -1.000000  -1.000000  408.000000  0.000000  911.938191  4885.491251
T  5250  3419.843876  0.132382  A  5251  2733.600000  0.117155  530.400000  40.800000  109.432583  944.528309
T  5260  8565.894660  0.359041  N  -1  -1.000000  -1.000000  204.000000  408.000000  0.000000  2084.476267
A  5266  29865.600000  1.386512  N  -1  -1.000000  -1.000000  4977.600000  204.000000  0.000000  2996.434634
T  5274  72761.249698  3.304709  N  -1  -1.000000  -1.000000  204.000000  163.200000  0.000000  10259.531627
A  5281  9588.000000  0.349503  N  -1  -1.000000  -1.000000  1958.400000  81.600000  0.000000  3387.273934
T  5290  71621.301740  2.671135  N  -1  -1.000000  -1.000000  0.000000  0.000000  0.000000  8793.884252
T  5304  19932.804304  0.596792  G  5300  4377.303318  0.179703  40.800000  244.800000  291.820221  5048.340959
A  5311  14157.600000  0.470751  N  -1  -1.000000  -1.000000  2978.400000  0.000000  0.000000  4690.071601
T  5315  36738.894208  1.403769  N  -1  -1.000000  -1.000000  3019.200000  81.600000  36.477528  6774.547868
A  5316  12933.600000  0.441665  A  5329  8772.000000  0.399113  3019.200000  163.200000  109.432583  6644.268101
T  5326  11822.888827  0.422873  N  -1  -1.000000  -1.000000  734.400000  530.400000  510.685387  3354.703992
T  5339  35794.365899  1.242912  N  -1  -1.000000  -1.000000  0.000000  571.200000  0.000000  4852.921309
A  5353  5589.600000  0.177326  N  -1  -1.000000  -1.000000  1224.000000  856.800000  0.000000  3387.273934
T  5355  25893.103630  0.889980  G  5359  2407.516825  0.089336  856.800000  652.800000  109.432583  4690.071601
A  5364  6038.400000  0.247402  T  5362  4852.921309  0.180079  1346.400000  285.600000  182.387638  1986.766442
T  5372  12050.878419  0.501029  A  5370  3835.200000  0.156117  897.600000  81.600000  182.387638  2573.025392
A  5380  14851.200000  0.820725  G  5385  2188.651659  0.115062  2815.200000  408.000000  218.865166  32.569942
T  5389  54782.641895  3.114942  A  5391  4569.600000  0.203035  612.000000  204.000000  255.342694  8826.454193
G  5400  5398.674092  0.249366  N  -1  -1.000000  -1.000000  0.000000  122.400000  1057.848302  521.119067
A  5407  9139.200000  0.493596  N  -1  -1.000000  -1.000000  1958.400000  0.000000  36.477528  1465.647375
T  5412  39474.769308  2.176586  N  -1  -1.000000  -1.000000  122.400000  40.800000  0.000000  6774.547868
T  5424  12409.147778  0.593703  N  -1  -1.000000  -1.000000  0.000000  122.400000  0.000000  2019.336384
G  5432  5581.061730  0.300659  N  -1  -1.000000  -1.000000  0.000000  448.800000  1276.713468  97.709825
N  5440  -1.000000  -1.000000  N  -1  -1.000000  -1.000000  0.000000  448.800000  0.000000  293.129475
T  5448  22864.099055  1.231775  N  -1  -1.000000  -1.000000  0.000000  326.400000  36.477528  4885.491251
A  5457  23133.600000  1.266969  N  -1  -1.000000  -1.000000  4284.000000  448.800000  766.028081  97.709825
G  5462  19807.297514  0.991926  A  5467  16156.800000  0.778856  2733.600000  40.800000  3647.752765  651.398833
G  5474  25060.061495  1.208053  A  5476  3876.000000  0.178083  2080.800000  0.000000  3903.095458  0.000000
G  5488  12913.044788  0.593293  N  -1  -1.000000  -1.000000  6568.800000  0.000000  2152.174131  0.000000
A  5489  47450.400000  2.699405  G  5493  2334.561770  0.111001  6895.200000  0.000000  2225.129187  0.000000
A  5502  35618.400000  1.635127  T  5498  21365.881738  1.015878  7425.600000  0.000000  1203.758412  2410.175684
A  5509  48429.600000  1.982286  G  5513  14116.803200  0.504479  8608.800000  0.000000  1313.190995  0.000000
A  5519  38800.800000  1.532013  N  -1  -1.000000  -1.000000  7058.400000  0.000000  1167.280885  0.000000
G  5525  11344.511099  0.405656  N  -1  -1.000000  -1.000000  3386.400000  0.000000  2079.219076  0.000000
A  5534  54100.800000  1.895468  N  -1  -1.000000  -1.000000  7466.400000  0.000000  1750.921327  0.000000
G  5538  20536.848067  0.648549  T  5547  12441.717719  0.378715  5630.400000  0.000000  2881.724684  32.569942
A  5546  15585.600000  0.496259  A  5555  6936.000000  0.211126  3264.000000  81.600000  1313.190995  1335.367609
G  5557  39796.982665  1.284436  N  -1  -1.000000  -1.000000  1387.200000  81.600000  4049.005569  32.569942
T  5568  19574.534946  0.603078  N  -1  -1.000000  -1.000000  0.000000  326.400000  474.207859  3550.123642
G  5574  9155.859440  0.276413  N  -1  -1.000000  -1.000000  40.800000  81.600000  1714.443800  1628.497084
T  5579  20030.514129  0.683766  N  -1  -1.000000  -1.000000  1999.200000  244.800000  547.162915  4331.802243
A  5582  23500.800000  0.847315  G  5592  5872.881952  0.202854  3304.800000  40.800000  0.000000  3322.134051
A  5594  27866.400000  1.103938  N  -1  -1.000000  -1.000000  5059.200000  0.000000  911.938191  0.000000
A  5606  23786.400000  0.984973  G  5610  6237.657228  0.245639  4120.800000  0.000000  766.028081  0.000000
A  5619  47328.000000  1.863786  N  -1  -1.000000  -1.000000  6650.400000  0.000000  0.000000  0.000000
T  5626  2312.465859  0.093561  N  -1  -1.000000  -1.000000  2529.600000  204.000000  145.910111  618.828892
A  5638  31742.400000  1.386509  N  -1  -1.000000  -1.000000  5344.800000  0.000000  0.000000  2149.616150
T  5641  18857.996229  0.769418  N  -1  -1.000000  -1.000000  3712.800000  0.000000  0.000000  3322.134051
T  5650  16252.400895  0.725051  N  -1  -1.000000  -1.000000  0.000000  693.600000  0.000000  3484.983759
A  5662  13872.000000  0.628166  G  5664  1386.146051  0.059646  3141.600000  0.000000  291.820221  3224.424226
T  5665  31625.413365  1.402150  N  -1  -1.000000  -1.000000  2040.000000  0.000000  510.685387  3712.973351
G  5676  10687.915601  0.450693  N  -1  -1.000000  -1.000000  408.000000  775.200000  1933.308965  651.398833
T  5686  27586.740597  1.229732  G  5685  6565.954977  0.267430  40.800000  81.600000  1422.623578  5243.760609
A  5692  11056.800000  0.493493  N  -1  -1.000000  -1.000000  2366.400000  40.800000  1349.668523  683.968775
G  5698  41657.336575  1.971272  N  -1  -1.000000  -1.000000  489.600000  0.000000  6784.820143  0.000000
G  5710  19807.297514  0.963149  N  -1  -1.000000  -1.000000  3345.600000  0.000000  3647.752765  195.419650
A  5715  52836.000000  2.367774  N  -1  -1.000000  -1.000000  5875.200000  0.000000  1459.101106  1563.357200
T  5720  17880.897979  0.732104  G  5723  6055.269590  0.248918  3182.400000  122.400000  1057.848302  2833.584926
A  5731  12444.000000  0.511546  N  -1  -1.000000  -1.000000  2448.000000  367.200000  364.775276  0.000000
G  5740  16305.454859  0.680942  N  -1  -1.000000  -1.000000  0.000000  326.400000  2516.949408  3094.144459
T  5740  13516.525794  0.558793  N  -1  -1.000000  -1.000000  0.000000  326.400000  2516.949408  3094.144459
G  5751  36769.347870  1.643110  T  5759  3680.403409  0.147298  0.000000  652.800000  6711.865087  0.000000
G  5761  13642.595341  0.546009  A  5766  5671.200000  0.240389  0.000000  244.800000  3647.752765  781.678600
T  5772  26772.492056  1.134830  N  -1  -1.000000  -1.000000  81.600000  326.400000  0.000000  4396.942126
T  5783  14786.753520  0.587634  N  -1  -1.000000  -1.000000  0.000000  204.000000  0.000000  3322.134051
N  5789  -1.000000  -1.000000  N  -1  -1.000000  -1.000000  0.000000  122.400000  0.000000  358.269358
N  5797  -1.000000  -1.000000  N  -1  -1.000000  -1.000000  0.000000  244.800000  656.595498  0.000000
T  5802  3647.833467  0.162298  A  5803  3019.200000  0.144734  693.600000  326.400000  2079.219076  749.108658
G  5805  16013.634638  0.767665  N  -1  -1.000000  -1.000000  530.400000  244.800000  3428.887599  455.979183
G  5814  14299.190838  0.832415  A  5826  5589.600000  0.332321  0.000000  326.400000  3064.112323  0.000000
T  5826  8500.754777  0.505402  N  -1  -1.000000  -1.000000  1305.600000  163.200000  1240.235940  1661.067025
T  5836  10194.391744  0.620646  A  5835  6487.200000  0.394945  1264.800000  326.400000  0.000000  2540.455451
T  5843  13549.095736  0.856759  A  5845  3386.400000  0.214089  489.600000  244.800000  0.000000  3419.843876
T  5852  12213.728128  0.772160  N  -1  -1.000000  -1.000000  0.000000  163.200000  0.000000  2670.735217
A  5859  15544.800000  1.163355  T  5861  8631.034543  0.636865  3060.000000  0.000000  547.162915  1465.647375
T  5872  4852.921309  0.358089  A  5869  1713.600000  0.126443  204.000000  40.800000  109.432583  1628.497084
T  5878  24101.756838  2.121576  G  5877  4778.556122  0.352599  0.000000  40.800000  1130.803357  2963.864692
G  5882  7404.938113  0.602429  N  -1  -1.000000  -1.000000  0.000000  40.800000  1495.578634  2475.315567
T  5895  12506.857603  0.987317  G  5892  4997.421288  0.398293  0.000000  0.000000  656.595498  1367.937550
G  5906  1605.011217  0.130310  N  -1  -1.000000  -1.000000  0.000000  0.000000  547.162915  423.409242
T  5910  3452.413817  0.312508  N  -1  -1.000000  -1.000000  163.200000  0.000000  291.820221  911.958367
A  5918  9057.600000  0.859144  G  5918  2735.814574  0.234779  1917.600000  0.000000  620.117970  521.119067
T  5922  3191.854284  0.306058  N  -1  -1.000000  -1.000000  1060.800000  0.000000  291.820221  683.968775
A  5930  8323.200000  0.886089  N  -1  -1.000000  -1.000000  2203.200000  0.000000  0.000000  0.000000
A  5942  10159.200000  1.128282  N  -1  -1.000000  -1.000000  2284.800000  0.000000  109.432583  2117.046209
T  5942  11757.748944  1.388890  N  -1  -1.000000  -1.000000  2284.800000  0.000000  109.432583  2117.046209
T  5951  7067.677343  0.771913  N  -1  -1.000000  -1.000000  0.000000  0.000000  0.000000  1856.486675
A  5956  10485.600000  1.406963  N  -1  -1.000000  -1.000000  2080.800000  0.000000  0.000000  1172.517900
T  5966  16936.369670  2.182320  N  -1  -1.000000  -1.000000  122.400000  0.000000  0.000000  3256.994167
T  5978  19639.674829  2.394012  N  -1  -1.000000  -1.000000  0.000000  0.000000  0.000000  4201.522476
T  5985  12832.557019  1.282341  N  -1  -1.000000  -1.000000  0.000000  0.000000  0.000000  3322.134051
T  5994  8989.303902  0.821305  N  -1  -1.000000  -1.000000  0.000000  0.000000  145.910111  2051.906325
T  6005  1889.056617  0.172701  N  -1  -1.000000  -1.000000  0.000000  0.000000  0.000000  455.979183
T  6014  4266.662359  0.394767  N  -1  -1.000000  -1.000000  0.000000  163.200000  0.000000  1074.808075
T  6023  13027.976669  1.252403  N  -1  -1.000000  -1.000000  0.000000  81.600000  72.955055  2833.584926
T  6034  17359.778912  1.624039  G  6032  6018.792062  0.563064  0.000000  0.000000  911.938191  3224.424226
T  6044  17001.509553  1.511317  A  6044  5304.000000  0.471485  1101.600000  0.000000  547.162915  3615.263526
G  6048  3793.662876  0.309868  N  -1  -1.000000  -1.000000  326.400000  0.000000  1276.713468  2149.616150
G  6058  16524.320025  1.427753  T  6057  1791.346792  0.146317  0.000000  40.800000  2298.084242  618.828892
T  6066  6025.439210  0.522477  G  6069  1203.758412  0.102398  0.000000  0.000000  729.550553  1237.657784
G  6077  729.550553  0.071728  N  -1  -1.000000  -1.000000  163.200000  0.000000  729.550553  0.000000
G  6081  4377.303318  0.488499  A  6081  4202.400000  0.357477  816.000000  0.000000  875.460664  0.000000
A  6091  5712.000000  0.672037  N  -1  -1.000000  -1.000000  1387.200000  0.000000  547.162915  0.000000
G  6094  4851.511177  0.546229  T  6099  4234.092418  0.465098  734.400000  0.000000  802.505608  97.709825
A  6101  6976.800000  0.780376  T  6109  4657.501659  0.484529  1428.000000  0.000000  510.685387  651.398833
A  6112  5304.000000  0.636338  N  -1  -1.000000  -1.000000  1101.600000  0.000000  218.865166  553.689008
G  6121  19989.685152  2.803756  A  6120  2080.800000  0.214159  448.800000  40.800000  1787.398855  0.000000
G  6135  1677.966272  0.225884  N  -1  -1.000000  -1.000000  40.800000  0.000000  474.207859  1042.238134
T  6140  10715.510811  1.484789  N  -1  -1.000000  -1.000000  0.000000  0.000000  145.910111  2247.325975
G  6143  2042.741548  0.307828  T  6148  814.248542  0.098673  0.000000  0.000000  437.730332  1856.486675
A  6156  7833.600000  1.255846  N  -1  -1.000000  -1.000000  1999.200000  0.000000  0.000000  1400.507492
T  6156  6513.988335  0.937519  N  -1  -1.000000  -1.000000  1999.200000  0.000000  0.000000  1400.507492
A  6166  24316.800000  3.395357  N  -1  -1.000000  -1.000000  4202.400000  0.000000  0.000000  0.000000
A  6179  33496.800000  3.712684  T  6183  2898.724809  0.237518  4488.000000  122.400000  0.000000  130.279767
A  6191  10526.400000  0.885555  T  6192  2312.465859  0.181061  2733.600000  122.400000  0.000000  423.409242
A  6199  9261.600000  0.756559  N  -1  -1.000000  -1.000000  2080.800000  40.800000  0.000000  683.968775
T  6204  25339.414622  2.005096  N  -1  -1.000000  -1.000000  489.600000  122.400000  0.000000  3647.833467
A  6214  15748.800000  1.195583  G  6213  875.460664  0.058349  2244.000000  0.000000  182.387638  716.538717
T  6221  13158.256436  0.902514  G  6226  802.505608  0.054136  326.400000  0.000000  0.000000  2149.616150
A  6232  47532.000000  3.206457  N  -1  -1.000000  -1.000000  4732.800000  0.000000  0.000000  0.000000
G  6239  1568.533689  0.080966  N  -1  -1.000000  -1.000000  2448.000000  122.400000  364.775276  0.000000
A  6247  13341.600000  0.711694  G  6248  4231.393207  0.212380  2774.400000  0.000000  838.983136  0.000000
A  6252  13790.400000  0.709784  N  -1  -1.000000  -1.000000  2937.600000  0.000000  693.073025  0.000000
G  6260  10614.960546  0.577642  A  6262  3753.600000  0.194677  1183.200000  40.800000  2261.606714  0.000000
A  6272  2040.000000  0.126801  G  6272  838.983136  0.043513  408.000000  285.600000  838.983136  0.000000
G  6282  11125.645933  0.730051  N  -1  -1.000000  -1.000000  0.000000  408.000000  1750.921327  651.398833
T  6285  6611.698160  0.428609  N  -1  -1.000000  -1.000000  0.000000  204.000000  1641.488744  1628.497084
T  6294  19835.094479  1.463500  G  6292  620.117970  0.037239  122.400000  489.600000  401.252804  3387.273934
T  6300  16903.799728  1.210716  N  -1  -1.000000  -1.000000  0.000000  0.000000  72.955055  3484.983759
T  6311  16740.950020  1.167726  A  6312  5793.600000  0.341492  1101.600000  163.200000  0.000000  3680.403409
T  6320  11562.329294  1.027099  A  6321  5263.200000  0.313175  897.600000  285.600000  145.910111  2540.455451
G  6324  1605.011217  0.130950  N  -1  -1.000000  -1.000000  816.000000  489.600000  547.162915  1270.227725
A  6336  7303.200000  0.658956  T  6332  4950.631134  0.294576  1264.800000  0.000000  1240.235940  1498.217317
G  6336  6821.297670  0.653740  G  6343  802.505608  0.070616  1264.800000  0.000000  1240.235940  1498.217317
T  6338  6123.149035  0.608971  T  6350  2996.434634  0.257042  1346.400000  0.000000  1094.325829  1465.647375
A  6350  13545.600000  1.294592  T  6362  2735.875101  0.204406  2896.800000  0.000000  510.685387  781.678600
A  6361  28396.800000  2.652614  G  6363  2699.337046  0.201676  3753.600000  204.000000  401.252804  455.979183
T  6376  1856.486675  0.144096  G  6375  1677.966272  0.125366  3835.200000  204.000000  328.297749  488.549125
A  6377  21664.800000  1.954273  N  -1  -1.000000  -1.000000  4161.600000  163.200000  255.342694  521.119067
A  6390  19747.200000  1.707945  T  6388  14461.054103  0.971205  2937.600000  163.200000  0.000000  1433.077434
N  6397  -1.000000  -1.000000  N  -1  -1.000000  -1.000000  938.400000  571.200000  0.000000  162.849708
A  6404  29498.400000  1.210809  N  -1  -1.000000  -1.000000  3835.200000  0.000000  0.000000  0.000000
A  6407  29498.400000  1.210809  A  6417  12974.400000  0.884685  4814.400000  0.000000  0.000000  0.000000
G  6418  9046.426857  0.670320  T  6420  6611.698160  0.475795  2896.800000  0.000000  1422.623578  977.098250
A  6430  16156.800000  1.181915  G  6427  5836.404424  0.420003  2407.200000  40.800000  1823.876382  325.699417
G  6434  9374.724606  0.641948  N  -1  -1.000000  -1.000000  1387.200000  163.200000  2006.264021  1107.378017
T  6443  15991.841362  1.071213  N  -1  -1.000000  -1.000000  0.000000  0.000000  766.028081  3224.424226
T  6449  25599.974155  1.687167  G  6452  3976.050514  0.228149  0.000000  81.600000  620.117970  4462.082009
T  6460  13777.085328  0.925030  N  -1  -1.000000  -1.000000  448.800000  122.400000  0.000000  3582.693584
T  6471  16675.810137  1.036684  A  6468  9139.200000  0.523719  1183.200000  40.800000  0.000000  3452.413817
A  6481  9751.200000  0.625605  G  6480  875.460664  0.053780  1305.600000  0.000000  145.910111  4429.512068
T  6482  25795.393805  1.768355  T  6491  2898.724809  0.184727  1346.400000  0.000000  145.910111  4592.361776
A  6493  9588.000000  0.611018  N  -1  -1.000000  -1.000000  2040.000000  163.200000  0.000000  1074.808075
T  6502  5960.299326  0.392752  N  -1  -1.000000  -1.000000  2284.800000  326.400000  0.000000  1237.657784
A  6504  12974.400000  0.872691  A  6512  4569.600000  0.314084  2856.000000  204.000000  0.000000  879.388425
T  6516  10520.091160  0.723086  N  -1  -1.000000  -1.000000  285.600000  0.000000  0.000000  1661.067025
T  6528  14363.344278  0.979536  A  6524  1509.600000  0.102949  448.800000  40.800000  401.252804  2866.154867
G  6533  8061.533610  0.555946  A  6532  3100.800000  0.213839  652.800000  122.400000  1422.623578  488.549125
T  6540  14656.473753  1.149824  A  6542  2040.000000  0.158943  285.600000  0.000000  1130.803357  2833.584926
G  6548  11526.898737  0.898107  A  6551  4977.600000  0.404030  244.800000  326.400000  2079.219076  390.839300
G  6557  9593.589772  0.778715  A  6560  2407.200000  0.195642  448.800000  0.000000  2079.219076  0.000000
G  6568  4997.421288  0.406162  N  -1  -1.000000  -1.000000  938.400000  204.000000  1313.190995  0.000000
A  6570  6201.600000  0.606561  G  6572  838.983136  0.084869  1183.200000  163.200000  1167.280885  0.000000
T  6581  4462.082009  0.451373  N  -1  -1.000000  -1.000000  0.000000  81.600000  72.955055  1530.787259
T  6588  10389.811394  1.067182  A  6586  4528.800000  0.465168  938.400000  40.800000  36.477528  2670.735217
T  6598  27879.870072  2.941757  N  -1  -1.000000  -1.000000  0.000000  0.000000  255.342694  5895.159443
G  6602  3976.050514  0.354585  N  -1  -1.000000  -1.000000  0.000000  0.000000  802.505608  3843.253117
T  6609  6937.397576  0.681839  G  6617  4632.646011  0.460400  0.000000  0.000000  145.910111  1823.916734
T  6617  10389.811394  1.032567  G  6621  656.595498  0.068143  0.000000  0.000000  984.893247  2247.325975
G  6632  1495.578634  0.155216  N  -1  -1.000000  -1.000000  122.400000  40.800000  510.685387  0.000000
A  6636  2652.000000  0.307217  G  6635  474.207859  0.049214  693.600000  0.000000  437.730332  0.000000
G  6641  4340.825790  0.546830  N  -1  -1.000000  -1.000000  0.000000  0.000000  911.938191  0.000000
T  6651  10357.241452  1.315622  G  6652  437.730332  0.049976  81.600000  204.000000  182.387638  1335.367609
A  6655  2692.800000  0.324901  N  -1  -1.000000  -1.000000  734.400000  81.600000  36.477528  1107.378017
T  6666  28368.419198  3.497464  N  -1  -1.000000  -1.000000  0.000000  40.800000  0.000000  4364.372184
T  6676  39311.919600  2.163179  A  6677  816.000000  0.075566  204.000000  81.600000  182.387638  5211.190668
T  6680  39311.919600  2.163179  N  -1  -1.000000  -1.000000  122.400000  81.600000  0.000000  4852.921309
T  6689  22636.109463  1.020319  N  -1  -1.000000  -1.000000  0.000000  81.600000  0.000000  3550.123642
T  6692  22636.109463  1.020319  G  6703  291.820221  0.027676  0.000000  285.600000  0.000000  3256.994167
T  6702  8728.744368  0.780363  N  -1  -1.000000  -1.000000  0.000000  530.400000  109.432583  1889.056617
T  6714  33775.029515  2.836139  G  6714  218.865166  0.020757  0.000000  775.200000  72.955055  5667.169851
G  6723  3976.050514  0.264698  N  -1  -1.000000  -1.000000  0.000000  204.000000  838.983136  879.388425
T  6727  8305.335127  0.554257  G  6730  2443.994352  0.185828  0.000000  122.400000  1057.848302  1823.916734
G  6738  10542.005491  0.713289  N  -1  -1.000000  -1.000000  0.000000  244.800000  2188.651659  162.849708
T  6746  13060.546611  0.839132  G  6749  5362.196564  0.381858  0.000000  0.000000  1203.758412  2475.315567
G  6753  1021.370774  0.072781  N  -1  -1.000000  -1.000000  40.800000  0.000000  1021.370774  521.119067
G  6765  12803.612205  1.052053  N  -1  -1.000000  -1.000000  0.000000  0.000000  2042.741548  0.000000
G  6772  1568.533689  0.136574  N  -1  -1.000000  -1.000000  0.000000  204.000000  1568.533689  32.569942
G  6776  11490.421210  1.093292  A  6783  8364.000000  0.723721  285.600000  122.400000  1969.786493  65.139883
G  6787  16378.409915  1.555823  N  -1  -1.000000  -1.000000  1264.800000  0.000000  2954.679740  0.000000
A  6794  12240.000000  1.083941  N  -1  -1.000000  -1.000000  2203.200000  40.800000  1094.325829  32.569942
G  6805  8426.308887  0.922054  N  -1  -1.000000  -1.000000  1183.200000  40.800000  1313.190995  3094.144459
T  6806  27195.901297  2.837738  N  -1  -1.000000  -1.000000  1428.000000  122.400000  1349.668523  3191.854284
A  6810  14443.200000  1.258918  G  6823  4450.258373  0.336799  3019.200000  408.000000  766.028081  2507.885509
T  6822  14526.193986  1.224513  N  -1  -1.000000  -1.000000  285.600000  530.400000  838.983136  3354.703992
A  6832  6160.800000  0.512998  G  6839  948.415719  0.075731  1346.400000  285.600000  948.415719  0.000000
A  6841  11056.800000  0.882896  G  6841  2626.381991  0.212684  2040.000000  163.200000  911.938191  0.000000
A  6853  25051.200000  2.028658  G  6851  5726.971841  0.463769  3957.600000  0.000000  1057.848302  651.398833
G  6862  5435.151620  0.369816  N  -1  -1.000000  -1.000000  3141.600000  0.000000  1240.235940  293.129475
A  6865  22317.600000  1.583775  N  -1  -1.000000  -1.000000  3876.000000  0.000000  802.505608  423.409242
A  6875  3835.200000  0.261159  G  6875  2699.337046  0.194969  3835.200000  122.400000  620.117970  0.000000
A  6885  50714.400000  3.663055  G  6887  1896.831438  0.104950  6650.400000  0.000000  328.297749  0.000000
A  6895  28968.000000  1.602776  N  -1  -1.000000  -1.000000  5875.200000  0.000000  0.000000  423.409242
A  6902  29049.600000  1.591684  G  6900  1787.398855  0.097935  5018.400000  0.000000  328.297749  0.000000
T  6908  3354.703992  0.170190  A  6909  3141.600000  0.159378  3345.600000  0.000000  109.432583  618.828892
A  6918  15218.400000  0.818442  N  -1  -1.000000  -1.000000  3141.600000  122.400000  0.000000  2540.455451
T  6922  29052.387973  1.489858  N  -1  -1.000000  -1.000000  2325.600000  0.000000  0.000000  4592.361776
A  6928  2652.000000  0.124509  N  -1  -1.000000  -1.000000  1020.000000  0.000000  0.000000  3322.134051
T  6934  30029.486223  1.575545  N  -1  -1.000000  -1.000000  448.800000  0.000000  0.000000  4494.651951
T  6947  34556.708115  1.605856  A  6947  5956.800000  0.274162  1387.200000  0.000000  0.000000  6025.439210
T  6956  19541.965004  0.859249  A  6958  17054.400000  0.700043  2244.000000  40.800000  0.000000  4983.201076
A  6967  3508.800000  0.144313  N  -1  -1.000000  -1.000000  1264.800000  0.000000  0.000000  3387.273934
T  6972  24753.155672  1.263354  N  -1  -1.000000  -1.000000  244.800000  0.000000  0.000000  4299.232301
A  6983  7915.200000  0.412858  T  6981  3550.123642  0.134201  1591.200000  0.000000  0.000000  3680.403409
T  6985  23906.337188  1.401451  A  6994  2325.600000  0.107331  1183.200000  40.800000  0.000000  3680.403409
T  6998  6253.428801  0.327174  G  7002  1021.370774  0.052681  0.000000  448.800000  109.432583  2996.434634
T  7004  28791.828439  1.580497  N  -1  -1.000000  -1.000000  0.000000  0.000000  145.910111  4657.501659
A  7014  3182.400000  0.174945  G  7015  1787.398855  0.098434  652.800000  0.000000  364.775276  1661.067025
T  7021  28856.968323  1.581730  G  7024  4742.078594  0.228217  652.800000  0.000000  729.550553  2963.864692
G  7034  14226.235783  0.784823  N  -1  -1.000000  -1.000000  693.600000  0.000000  2334.561770  65.139883
A  7037  7629.600000  0.474076  N  -1  -1.000000  -1.000000  1305.600000  0.000000  1823.876382  488.549125
G  7047  1459.101106  0.097911  N  -1  -1.000000  -1.000000  1183.200000  122.400000  437.730332  521.119067
A  7052  8731.200000  0.594063  G  7057  2261.606714  0.146622  2244.000000  163.200000  36.477528  0.000000
T  7063  4396.942126  0.335767  G  7065  474.207859  0.035417  1591.200000  0.000000  255.342694  781.678600
A  7066  12648.000000  0.992513  N  -1  -1.000000  -1.000000  2325.600000  81.600000  218.865166  618.828892
G  7075  2626.381991  0.226070  N  -1  -1.000000  -1.000000  163.200000  122.400000  583.640442  553.689008
T  7080  9542.992910  0.847899  G  7088  1057.848302  0.087691  0.000000  81.600000  36.477528  1563.357200
A  7093  8772.000000  0.940195  N  -1  -1.000000  -1.000000  1672.800000  408.000000  0.000000  0.000000
A  7103  4977.600000  0.503350  T  7108  3419.843876  0.333940  1264.800000  163.200000  0.000000  0.000000
A  7113  11709.600000  1.561071  G  7115  1057.848302  0.124071  2284.800000  163.200000  109.432583  227.989592
T  7121  24688.015788  3.405553  N  -1  -1.000000  -1.000000  0.000000  0.000000  36.477528  3973.532884
A  7130  11913.600000  1.330358  N  -1  -1.000000  -1.000000  1632.000000  0.000000  255.342694  4006.102826
T  7132  24232.036605  2.423050  G  7134  3647.752765  0.315800  1509.600000  0.000000  583.640442  4559.791834
T  7143  9836.122385  0.851559  G  7145  2881.724684  0.238263  81.600000  0.000000  547.162915  2084.476267
A  7152  9098.400000  0.752267  N  -1  -1.000000  -1.000000  1713.600000  81.600000  0.000000  2084.476267
T  7152  9380.143202  0.799012  G  7158  5070.376343  0.408402  1713.600000  81.600000  0.000000  2084.476267
T  7164  7881.925885  0.634869  A  7169  4080.000000  0.343889  163.200000  0.000000  911.938191  1335.367609
G  7168  4924.466233  0.402032  N  -1  -1.000000  -1.000000  693.600000  0.000000  1240.235940  814.248542
G  7181  19260.134599  1.623384  T  7183  3908.393001  0.294029  0.000000  0.000000  2225.129187  521.119067
G  7194  1787.398855  0.134467  N  -1  -1.000000  -1.000000  408.000000  122.400000  1787.398855  0.000000
A  7198  7384.800000  0.600379  N  -1  -1.000000  -1.000000  1264.800000  0.000000  2261.606714  0.000000
G  7199  17035.005412  1.611652  N  -1  -1.000000  -1.000000  1387.200000  0.000000  2334.561770  0.000000
A  7208  12158.400000  1.097126  T  7215  1367.937550  0.112873  2121.600000  326.400000  401.252804  0.000000
A  7217  13627.200000  1.380014  A  7229  17054.400000  1.542162  2896.800000  448.800000  36.477528  227.989592
T  7230  5048.340959  0.492339  N  -1  -1.000000  -1.000000  3060.000000  367.200000  0.000000  944.528309
A  7240  37454.400000  1.736655  T  7245  7588.796410  0.565670  4324.800000  40.800000  0.000000  260.559533
A  7244  37454.400000  1.736655  N  -1  -1.000000  -1.000000  4569.600000  163.200000  0.000000  1302.797667
T  7258  34068.158990  1.302402  A  7258  6691.200000  0.498763  1591.200000  0.000000  0.000000  4071.242709
T  7262  34068.158990  1.302402  N  -1  -1.000000  -1.000000  530.400000  0.000000  0.000000  4559.791834
T  7277  15405.582412  1.198284  N  -1  -1.000000  -1.000000  408.000000  0.000000  109.432583  2898.724809
A  7282  9792.000000  0.688695  T  7290  3387.273934  0.197814  1713.600000  0.000000  0.000000  814.248542
A  7293  9302.400000  0.643368  G  7293  6894.252726  0.427478  2366.400000  0.000000  1240.235940  521.119067
A  7301  7711.200000  0.563452  G  7306  4815.033650  0.297953  2570.400000  81.600000  437.730332  0.000000
G  7315  5654.016786  0.427011  A  7310  2733.600000  0.169155  3549.600000  0.000000  1021.370774  0.000000
A  7318  26071.200000  2.095148  T  7324  12604.567428  0.738665  4732.800000  0.000000  729.550553  162.849708
A  7330  14198.400000  0.976110  G  7329  1386.146051  0.081232  2896.800000  0.000000  474.207859  2214.756034
T  7335  22245.270163  1.578461  N  -1  -1.000000  -1.000000  2978.400000  0.000000  36.477528  3940.962942
A  7337  25051.200000  1.734268  G  7346  2042.741548  0.101477  3060.000000  0.000000  0.000000  3843.253117
T  7348  16024.411303  1.051020  A  7359  1999.200000  0.122602  530.400000  0.000000  328.297749  3354.703992
T  7357  17262.069087  1.139744  G  7362  6274.134756  0.384763  612.000000  0.000000  109.432583  3745.543292
T  7369  11888.028711  0.775413  N  -1  -1.000000  -1.000000  0.000000  0.000000  875.460664  2312.465859
G  7379  25242.449133  1.624268  A  7384  5793.600000  0.331067  163.200000  0.000000  3501.842654  553.689008
G  7391  13642.595341  0.796191  N  -1  -1.000000  -1.000000  652.800000  0.000000  2881.724684  0.000000
A  7395  9261.600000  0.522429  N  -1  -1.000000  -1.000000  1591.200000  0.000000  2079.219076  0.000000
G  7406  13569.640286  0.750171  T  7407  2670.735217  0.157047  3019.200000  40.800000  1860.353910  553.689008
A  7407  15871.200000  0.942551  T  7415  4885.491251  0.287281  3141.600000  40.800000  1823.876382  683.968775
A  7420  21624.000000  1.271563  G  7419  8426.308887  0.495492  3304.800000  530.400000  1532.056161  65.139883
T  7429  13679.375503  0.807342  N  -1  -1.000000  -1.000000  163.200000  122.400000  36.477528  2540.455451
A  7438  8119.200000  0.513661  N  -1  -1.000000  -1.000000  1591.200000  0.000000  36.477528  488.549125
T  7442  7816.786002  0.520563  N  -1  -1.000000  -1.000000  571.200000  0.000000  364.775276  1628.497084
G  7448  10979.735822  0.780283  N  -1  -1.000000  -1.000000  0.000000  0.000000  1495.578634  0.000000
G  7460  2772.292101  0.198295  N  -1  -1.000000  -1.000000  0.000000  0.000000  766.028081  0.000000
T  7477  19053.415879  0.841429  N  -1  -1.000000  -1.000000  163.200000  40.800000  0.000000  2410.175684
T  7481  19053.415879  0.841429  N  -1  -1.000000  -1.000000  1468.800000  244.800000  0.000000  2475.315567
A  7481  7262.400000  0.639940  N  -1  -1.000000  -1.000000  1468.800000  244.800000  0.000000  2475.315567
T  7493  24492.596138  2.285217  A  7493  3998.400000  0.331133  1346.400000  244.800000  0.000000  4690.071601
A  7501  8200.800000  0.708188  T  7504  4624.931718  0.372974  2203.200000  122.400000  36.477528  488.549125
A  7512  15708.000000  1.534335  N  -1  -1.000000  -1.000000  2815.200000  285.600000  0.000000  1400.507492
A  7518  6854.400000  0.656519  T  7513  6546.558276  0.554391  1836.000000  326.400000  72.955055  227.989592
T  7527  14135.354686  1.370496  N  -1  -1.000000  -1.000000  1305.600000  367.200000  766.028081  2703.305159
A  7529  8078.400000  0.738030  G  7530  6383.567339  0.543105  1632.000000  489.600000  1203.758412  2345.035800
G  7538  7806.190917  0.732579  T  7539  6969.967518  0.609450  0.000000  0.000000  1605.011217  1433.077434
G  7547  14882.831281  1.333688  N  -1  -1.000000  -1.000000  0.000000  40.800000  2662.859518  0.000000
T  7556  7719.076177  0.660045  G  7556  4851.511177  0.383593  0.000000  0.000000  1641.488744  1563.357200
G  7564  5325.719037  0.462543  N  -1  -1.000000  -1.000000  0.000000  0.000000  1203.758412  0.000000
A  7570  2080.800000  0.183811  N  -1  -1.000000  -1.000000  489.600000  0.000000  218.865166  0.000000
A  7579  5385.600000  0.593183  T  7576  3322.134051  0.365904  1346.400000  326.400000  474.207859  455.979183
T  7589  8044.775593  0.914425  N  -1  -1.000000  -1.000000  2611.200000  0.000000  145.910111  1400.507492
A  7590  15789.600000  1.966004  N  -1  -1.000000  -1.000000  2815.200000  0.000000  109.432583  1530.787259
T  7602  12637.137369  1.415952  A  7599  11016.000000  1.234295  1387.200000  0.000000  766.028081  2507.885509
A  7612  7262.400000  0.827623  G  7611  6201.179700  0.706678  1428.000000  0.000000  1313.190995  1433.077434
T  7614  21463.591563  1.194283  G  7622  4705.601067  0.465273  1346.400000  0.000000  948.415719  2117.046209
T  7618  21463.591563  1.194283  N  -1  -1.000000  -1.000000  571.200000  163.200000  437.730332  2410.175684
G  7633  9082.904385  1.059741  T  7633  7458.516643  0.728278  0.000000  0.000000  1386.146051  1726.206909
T  7639  18695.146521  2.147077  A  7640  7425.600000  0.699042  1550.400000  489.600000  1349.668523  3061.574517
G  7650  4012.528041  0.399487  N  -1  -1.000000  -1.000000  0.000000  163.200000  911.938191  455.979183
T  7654  11236.629877  1.097609  N  -1  -1.000000  -1.000000  0.000000  0.000000  364.775276  2247.325975
T  7665  2638.165276  0.243767  G  7666  2407.516825  0.224885  0.000000  326.400000  547.162915  618.828892
T  7675  5895.159443  0.573358  N  -1  -1.000000  -1.000000  1142.400000  285.600000  72.955055  1270.227725
A  7678  10852.800000  1.167926  N  -1  -1.000000  -1.000000  1672.800000  285.600000  109.432583  651.398833
T  7688  9542.992910  1.047077  N  -1  -1.000000  -1.000000  81.600000  408.000000  0.000000  1823.916734
A  7694  13341.600000  1.428132  G  7700  729.550553  0.063226  2856.000000  285.600000  0.000000  260.559533
A  7702  16728.000000  1.741961  T  7703  2996.434634  0.250794  3508.800000  163.200000  145.910111  521.119067
A  7713  6405.600000  0.627840  G  7712  802.505608  0.067168  2203.200000  0.000000  182.387638  423.409242
T  7717  4624.931718  0.465526  A  7721  3712.800000  0.371421  1672.800000  0.000000  36.477528  814.248542
G  7726  2553.426935  0.299422  N  -1  -1.000000  -1.000000  285.600000  204.000000  583.640442  0.000000
A  7735  7099.200000  0.846965  T  7735  3029.004576  0.342779  1550.400000  0.000000  291.820221  683.968775
A  7746  7588.800000  0.952387  T  7743  3191.854284  0.361208  1428.000000  122.400000  145.910111  749.108658
T  7752  7621.366352  0.900525  N  -1  -1.000000  -1.000000  571.200000  0.000000  0.000000  1823.916734
A  7757  13708.800000  1.587425  N  -1  -1.000000  -1.000000  2529.600000  204.000000  0.000000  2540.455451
T  7761  21105.322204  2.365677  N  -1  -1.000000  -1.000000  1509.600000  204.000000  0.000000  3289.564109
T  7773  8859.024135  0.879072  A  7773  4080.000000  0.378592  734.400000  204.000000  0.000000  2247.325975
T  7782  7132.817226  0.740730  A  7783  1754.400000  0.173918  408.000000  204.000000  109.432583  2377.605742
T  7791  16708.380078  0.942402  A  7795  17870.400000  1.771886  1346.400000  40.800000  0.000000  2345.035800
T  7794  16708.380078  0.942402  N  -1  -1.000000  -1.000000  2284.800000  244.800000  145.910111  2279.895917
A  7809  11464.800000  1.241086  T  7806  8435.614893  0.836408  1917.600000  0.000000  145.910111  2312.465859
T  7814  11757.748944  1.160818  N  -1  -1.000000  -1.000000  734.400000  81.600000  72.955055  2963.864692
T  7825  20747.052846  1.958247  A  7823  6732.000000  0.595503  1387.200000  326.400000  401.252804  4006.102826
G  7829  4851.511177  0.407330  N  -1  -1.000000  -1.000000  163.200000  81.600000  1021.370774  1367.937550
T  7839  26446.792639  2.273322  N  -1  -1.000000  -1.000000  0.000000  0.000000  984.893247  3289.564109
G  7847  5581.061730  0.432394  N  -1  -1.000000  -1.000000  0.000000  40.800000  1021.370774  1921.626559
T  7853  17131.789320  1.508755  N  -1  -1.000000  -1.000000  0.000000  0.000000  401.252804  3191.854284
G  7858  6274.134756  0.515025  T  7861  4820.351368  0.364889  0.000000  0.000000  1532.056161  1530.787259
G  7868  14591.011060  1.206235  T  7874  4527.221893  0.328448  0.000000  0.000000  2480.471880  0.000000
G  7880  23309.140168  1.832478  A  7877  4324.800000  0.313763  1428.000000  0.000000  2589.904463  0.000000
A  7886  13504.800000  0.950005  T  7888  4071.242709  0.277153  2570.400000  0.000000  2553.426935  521.119067
G  7887  7550.848223  0.523655  N  -1  -1.000000  -1.000000  2407.200000  0.000000  2553.426935  716.538717
G  7896  14518.056004  1.037092  G  7905  2115.696604  0.141371  326.400000  40.800000  2954.679740  0.000000
A  7908  19706.400000  1.473275  G  7907  4596.168484  0.307116  2488.800000  0.000000  1532.056161  0.000000
G  7920  12402.359401  0.834535  N  -1  -1.000000  -1.000000  1468.800000  0.000000  1459.101106  0.000000
A  7921  6201.600000  0.460847  T  7926  3712.973351  0.274646  1591.200000  0.000000  1459.101106  32.569942
A  7931  12607.200000  0.932553  N  -1  -1.000000  -1.000000  2407.200000  40.800000  291.820221  32.569942
T  7942  6123.149035  0.468612  G  7942  3757.185348  0.287540  0.000000  0.000000  693.073025  781.678600
A  7948  7629.600000  0.584578  N  -1  -1.000000  -1.000000  1754.400000  40.800000  109.432583  423.409242
T  7962  5439.180259  0.440230  N  -1  -1.000000  -1.000000  0.000000  0.000000  109.432583  814.248542
G  7967  4705.601067  0.445255  N  -1  -1.000000  -1.000000  0.000000  0.000000  911.938191  423.409242
T  7981  4006.102826  0.413495  G  7975  1823.876382  0.188252  1142.400000  0.000000  145.910111  1074.808075
A  7983  7017.600000  0.751838  G  7990  5799.926896  0.601953  1509.600000  0.000000  218.865166  977.098250
T  7991  8337.905068  0.971345  A  7995  5956.800000  0.660607  326.400000  204.000000  620.117970  1595.927142
T  8001  5895.159443  0.791612  A  8003  1958.400000  0.256468  367.200000  163.200000  72.955055  1335.367609
T  8012  10357.241452  1.523951  A  8015  3019.200000  0.406269  163.200000  326.400000  0.000000  2247.325975
T  8026  17164.359262  1.260348  N  -1  -1.000000  -1.000000  612.000000  40.800000  109.432583  1856.486675
T  8030  17164.359262  1.260348  A  8026  3019.200000  0.406269  163.200000  326.400000  0.000000  2377.605742
A  8039  7629.600000  1.081404  N  -1  -1.000000  -1.000000  1754.400000  326.400000  0.000000  2345.035800
T  8039  14917.033286  2.114309  N  -1  -1.000000  -1.000000  1754.400000  326.400000  0.000000  2345.035800
T  8052  11985.738536  1.497644  G  8055  3282.977488  0.351307  0.000000  0.000000  255.342694  2214.756034
T  8061  6709.407985  0.768452  N  -1  -1.000000  -1.000000  0.000000  204.000000  36.477528  1465.647375
T  8070  2475.315567  0.274992  G  8075  583.640442  0.063103  0.000000  0.000000  0.000000  651.398833
A  8078  13953.600000  1.632539  G  8078  3757.185348  0.377886  2611.200000  0.000000  1057.848302  0.000000
A  8089  5344.800000  0.586777  N  -1  -1.000000  -1.000000  1142.400000  0.000000  474.207859  0.000000
G  8091  3976.050514  0.439163  N  -1  -1.000000  -1.000000  1101.600000  0.000000  729.550553  0.000000
N  8103  -1.000000  -1.000000  N  -1  -1.000000  -1.000000  0.000000  0.000000  109.432583  0.000000
T  8109  6058.009151  0.719856  G  8109  4705.601067  0.497873  0.000000  0.000000  729.550553  1400.507492
T  8119  7328.236877  0.897719  A  8124  3672.000000  0.456837  0.000000  204.000000  0.000000  1465.647375
T  8130  6937.397576  0.863099  N  -1  -1.000000  -1.000000  0.000000  0.000000  0.000000  1465.647375
A  8140  7384.800000  0.926742  N  -1  -1.000000  -1.000000  1468.800000  0.000000  36.477528  1074.808075
T  8143  11920.598652  1.652120  G  8144  1313.190995  0.182162  1020.000000  0.000000  182.387638  1986.766442
A  8152  8404.800000  1.165905  N  -1  -1.000000  -1.000000  1632.000000  0.000000  0.000000  0.000000
G  8158  4194.915680  0.568543  T  8159  3712.973351  0.491757  285.600000  0.000000  875.460664  846.818484
T  8172  5927.729385  0.785096  G  8172  1094.325829  0.144936  1468.800000  0.000000  218.865166  1270.227725
A  8174  10404.000000  1.541851  N  -1  -1.000000  -1.000000  1876.800000  0.000000  145.910111  1270.227725
A  8187  24480.000000  3.374851  T  8185  2475.315567  0.341246  3304.800000  0.000000  72.955055  618.828892
T  8195  9249.863435  0.994176  N  -1  -1.000000  -1.000000  244.800000  40.800000  0.000000  1661.067025
A  8201  6201.600000  0.644440  N  -1  -1.000000  -1.000000  1468.800000  0.000000  0.000000  683.968775
T  8213  9054.443785  0.952040  A  8212  5589.600000  0.587719  1509.600000  0.000000  109.432583  1530.787259
T  8219  6904.827635  0.710207  A  8222  3345.600000  0.345821  448.800000  0.000000  36.477528  1563.357200
A  8234  2244.000000  0.231955  G  8233  875.460664  0.090493  448.800000  40.800000  182.387638  618.828892
T  8236  4559.791834  0.523716  A  8241  4202.400000  0.470157  612.000000  0.000000  109.432583  879.388425
A  8249  13545.600000  1.627663  N  -1  -1.000000  -1.000000  2366.400000  0.000000  0.000000  1009.668192
T  8251  6253.428801  0.675522  T  8258  1889.056617  0.195590  2080.800000  0.000000  0.000000  1400.507492
A  8260  9832.800000  1.058456  N  -1  -1.000000  -1.000000  2244.000000  0.000000  0.000000  553.689008
A  8272  5222.400000  0.565646  N  -1  -1.000000  -1.000000  1183.200000  40.800000  0.000000  0.000000
A  8280  3386.400000  0.463454  T  8278  2866.154867  0.300733  979.200000  81.600000  182.387638  651.398833
T  8288  7425.946702  1.104965  A  8288  1672.800000  0.225408  367.200000  163.200000  145.910111  1595.927142
G  8297  5216.286454  0.762285  T  8301  651.398833  0.091229  0.000000  0.000000  911.938191  65.139883
T  8306  7947.065768  1.230358  N  -1  -1.000000  -1.000000  1387.200000  0.000000  109.432583  1791.346792
A  8307  10404.000000  1.585161  N  -1  -1.000000  -1.000000  1509.600000  0.000000  145.910111  1791.346792
A  8317  6324.000000  0.856983  T  8322  3680.403409  0.487090  1468.800000  40.800000  0.000000  97.709825
A  8332  2896.800000  0.383388  G  8334  2735.814574  0.362077  734.400000  0.000000  182.387638  488.549125
T  8338  10422.381335  1.605688  N  -1  -1.000000  -1.000000  0.000000  0.000000  182.387638  1758.776850
A  8343  5752.800000  0.832797  N  -1  -1.000000  -1.000000  1264.800000  40.800000  109.432583  651.398833
A  8355  64912.800000  9.986880  N  -1  -1.000000  -1.000000  12321.600000  1836.000000  474.207859  455.979183
T  8359  97416.695545  1.815911  G  8361  44429.628677  3.497981  6732.000000  2162.400000  6055.269590  10096.681919
T  8362  97416.695545  1.815911  N  -1  -1.000000  -1.000000  1795.200000  693.600000  8353.353832  16545.530370
T  8364  97416.695545  1.815911  N  -1  -1.000000  -1.000000  979.200000  122.400000  6492.999922  14265.634453
T  8386  9315.003319  0.452017  N  -1  -1.000000  -1.000000  81.600000  0.000000  145.910111  1856.486675
T  8397  3745.543292  0.180556  N  -1  -1.000000  -1.000000  448.800000  163.200000  145.910111  749.108658
A  8403  14076.000000  0.701045  N  -1  -1.000000  -1.000000  1754.400000  40.800000  0.000000  0.000000
N  8412  -1.000000  -1.000000  N  -1  -1.000000  -1.000000  0.000000  0.000000  182.387638  0.000000
N  8420  -1.000000  -1.000000  N  -1  -1.000000  -1.000000  2652.000000  40.800000  0.000000  260.559533
A  8420  13627.200000  0.653464  N  -1  -1.000000  -1.000000  2652.000000  40.800000  0.000000  260.559533
T  8432  3712.973351  0.169335  N  -1  -1.000000  -1.000000  489.600000  163.200000  72.955055  879.388425
A  8444  3672.000000  0.172752  T  8443  2801.014984  0.122152  734.400000  0.000000  0.000000  651.398833
A  8455  3672.000000  0.174460  T  8454  3191.854284  0.140825  734.400000  0.000000  145.910111  651.398833
T  8464  2670.735217  0.178959  N  -1  -1.000000  -1.000000  163.200000  40.800000  0.000000  488.549125
A  8469  8894.400000  0.744701  N  -1  -1.000000  -1.000000  1713.600000  40.800000  0.000000  65.139883
N  8477  -1.000000  -1.000000  N  -1  -1.000000  -1.000000  0.000000  0.000000  36.477528  0.000000
T  8483  7165.387168  0.747499  A  8483  4080.000000  0.182922  856.800000  0.000000  72.955055  1726.206909
T  8496  3191.854284  0.452416  G  8492  2371.039297  0.143440  1428.000000  81.600000  620.117970  651.398833
A  8497  7384.800000  1.146208  N  -1  -1.000000  -1.000000  1468.800000  163.200000  693.073025  651.398833
G  8500  4450.258373  0.653802  A  8510  3182.400000  0.452035  775.200000  163.200000  984.893247  195.419650
T  8512  4006.102826  0.685488  N  -1  -1.000000  -1.000000  530.400000  81.600000  72.955055  944.528309
A  8521  4080.000000  0.835714  T  8528  3191.854284  0.526135  856.800000  0.000000  72.955055  0.000000
G  8532  7441.415640  1.512866  N  -1  -1.000000  -1.000000  0.000000  40.800000  1130.803357  195.419650
A  8541  5589.600000  1.055499  N  -1  -1.000000  -1.000000  1468.800000  0.000000  72.955055  97.709825
T  8546  4234.092418  0.771595  G  8546  3428.887599  0.608423  326.400000  0.000000  693.073025  814.248542
T  8556  9347.573260  0.895065  A  8560  3998.400000  0.638777  204.000000  40.800000  547.162915  1661.067025
T  8559  9347.573260  0.895065  N  -1  -1.000000  -1.000000  652.800000  163.200000  291.820221  1986.766442
A  8575  8894.400000  1.788693  N  -1  -1.000000  -1.000000  1754.400000  571.200000  0.000000  0.000000
N  8580  -1.000000  -1.000000  N  -1  -1.000000  -1.000000  326.400000  326.400000  0.000000  32.569942
A  8592  3549.600000  0.640396  T  8587  2019.336384  0.322605  734.400000  0.000000  182.387638  846.818484
T  8593  3484.983759  0.675476  N  -1  -1.000000  -1.000000  652.800000  0.000000  182.387638  814.248542
A  8604  5181.600000  1.023470  N  -1  -1.000000  -1.000000  1183.200000  0.000000  0.000000  0.000000
A  8613  4977.600000  0.960866  T  8612  2801.014984  0.501881  1183.200000  204.000000  109.432583  651.398833
T  8623  7881.925885  1.495597  G  8625  3647.752765  0.602100  734.400000  40.800000  583.640442  1628.497084
A  8627  8037.600000  1.512494  N  -1  -1.000000  -1.000000  1713.600000  204.000000  620.117970  553.689008
A  8635  7915.200000  1.423869  T  8638  3289.564109  0.517996  1468.800000  0.000000  109.432583  358.269358
A  8645  5956.800000  1.005020  N  -1  -1.000000  -1.000000  1183.200000  0.000000  36.477528  749.108658
T  8648  7035.107401  1.161800  N  -1  -1.000000  -1.000000  775.200000  0.000000  145.910111  1693.636967
T  8660  2931.294751  0.465915  N  -1  -1.000000  -1.000000  0.000000  163.200000  0.000000  618.828892
T  8668  2833.584926  0.497542  N  -1  -1.000000  -1.000000  0.000000  163.200000  0.000000  618.828892
A  8676  4365.600000  0.776304  T  8678  3582.693584  0.627252  816.000000  0.000000  0.000000  553.689008
A  8688  6813.600000  1.192934  G  8683  1933.308965  0.338480  1632.000000  40.800000  620.117970  423.409242
T  8692  4559.791834  0.776157  G  8698  547.162915  0.093802  530.400000  0.000000  437.730332  911.958367
G  8703  3100.589850  0.531555  N  -1  -1.000000  -1.000000  0.000000  81.600000  1057.848302  0.000000
A  8709  4528.800000  0.845727  T  8711  4006.102826  0.800558  856.800000  0.000000  1057.848302  455.979183
G  8713  6930.730253  1.385028  N  -1  -1.000000  -1.000000  244.800000  0.000000  1459.101106  749.108658
T  8723  11529.759352  2.350331  G  8729  2662.859518  0.487437  0.000000  204.000000  72.955055  1661.067025
A  8732  2896.800000  0.530269  G  8737  255.342694  0.050571  775.200000  0.000000  401.252804  65.139883
T  8746  9054.443785  1.793295  G  8741  3100.589850  0.614081  0.000000  0.000000  656.595498  1661.067025
G  8748  3611.275237  0.637880  N  -1  -1.000000  -1.000000  0.000000  0.000000  656.595498  1661.067025
T  8758  2410.175684  0.419954  N  -1  -1.000000  -1.000000  0.000000  285.600000  0.000000  521.119067
T  8768  7425.946702  1.339554  G  8767  1276.713468  0.222453  0.000000  244.800000  182.387638  1661.067025
G  8780  2334.561770  0.416527  N  -1  -1.000000  -1.000000  0.000000  40.800000  620.117970  814.248542
T  8781  3745.543292  0.695899  N  -1  -1.000000  -1.000000  0.000000  81.600000  656.595498  911.958367
T  8796  3778.113234  0.693639  G  8791  437.730332  0.079357  775.200000  367.200000  0.000000  814.248542
A  8797  4528.800000  0.843080  N  -1  -1.000000  -1.000000  856.800000  408.000000  0.000000  814.248542
T  8804  4266.662359  0.831458  A  8813  3019.200000  0.536027  0.000000  81.600000  72.955055  781.678600
T  8814  3680.403409  0.835462  N  -1  -1.000000  -1.000000  612.000000  367.200000  72.955055  651.398833
T  8827  8175.055360  1.823327  G  8825  2881.724684  0.542951  489.600000  0.000000  656.595498  1693.636967
A  8829  3712.800000  0.844653  N  -1  -1.000000  -1.000000  775.200000  0.000000  328.297749  1237.657784
T  8845  13255.966261  1.372939  N  -1  -1.000000  -1.000000  0.000000  0.000000  583.640442  2117.046209
T  8847  13255.966261  1.372939  G  8846  3027.634795  0.599099  0.000000  0.000000  656.595498  2475.315567
A  8857  3712.800000  0.782006  G  8856  3027.634795  0.553114  775.200000  0.000000  693.073025  455.979183
G  8869  729.550553  0.149326  N  -1  -1.000000  -1.000000  0.000000  81.600000  182.387638  162.849708
T  8878  15861.561595  1.586384  N  -1  -1.000000  -1.000000  0.000000  0.000000  0.000000  2377.605742
T  8881  15861.561595  1.586384  G  8883  583.640442  0.092238  244.800000  0.000000  72.955055  2475.315567
A  8886  7588.800000  1.421262  N  -1  -1.000000  -1.000000  1713.600000  0.000000  72.955055  325.699417
A  8896  7833.600000  1.381175  T  8897  2377.605742  0.327415  1713.600000  122.400000  182.387638  488.549125
A  8906  5222.400000  0.857958  T  8906  2051.906325  0.279890  1346.400000  122.400000  109.432583  716.538717
A  8914  6691.200000  1.155299  G  8918  364.775276  0.045876  1550.400000  0.000000  0.000000  1270.227725
T  8915  7458.516643  1.224798  G  8924  218.865166  0.027525  1509.600000  0.000000  36.477528  1433.077434
T  8927  7719.076177  1.250531  G  8927  2115.696604  0.266080  1632.000000  0.000000  583.640442  1758.776850
A  8928  9098.400000  1.448386  T  8939  3778.113234  0.447414  1795.200000  0.000000  583.640442  1661.067025
A  8940  10567.200000  1.549372  N  -1  -1.000000  -1.000000  1754.400000  0.000000  547.162915  716.538717
T  8951  9087.013727  1.164393  A  8956  3019.200000  0.346522  571.200000  0.000000  0.000000  1693.636967
T  8962  9282.433377  1.172069  N  -1  -1.000000  -1.000000  0.000000  163.200000  0.000000  1726.206909
A  8971  6813.600000  0.845899  G  8972  1094.325829  0.137178  1509.600000  0.000000  182.387638  0.000000
A  8979  3794.400000  0.475647  N  -1  -1.000000  -1.000000  1264.800000  0.000000  0.000000  0.000000
T  8987  10813.220636  1.427785  A  8988  9547.200000  1.173941  1713.600000  163.200000  145.910111  1856.486675
N  8994  -1.000000  -1.000000  N  -1  -1.000000  -1.000000  244.800000  163.200000  0.000000  195.419650
A  9003  5793.600000  0.712400  T  9007  781.678600  0.100570  775.200000  122.400000  145.910111  1270.227725
T  9003  4755.211484  0.591242  G  9008  3866.617931  0.497473  775.200000  122.400000  145.910111  1270.227725
A  9016  12811.200000  1.648291  T  9016  1921.626559  0.232032  2448.000000  40.800000  0.000000  716.538717
T  9028  8044.775593  0.971400  G  9024  838.983136  0.101305  693.600000  81.600000  0.000000  1563.357200
A  9032  10730.400000  1.312384  G  9036  875.460664  0.106859  1754.400000  122.400000  0.000000  651.398833
T  9039  7979.635710  0.974007  N  -1  -1.000000  -1.000000  530.400000  81.600000  72.955055  1661.067025
A  9043  2733.600000  0.338239  N  -1  -1.000000  -1.000000  693.600000  122.400000  0.000000  553.689008
T  9057  3191.854284  0.429766  G  9061  2553.426935  0.361425  0.000000  0.000000  145.910111  814.248542
A  9069  11097.600000  1.570832  G  9065  182.387638  0.025816  1917.600000  448.800000  109.432583  683.968775
T  9076  3191.854284  0.409469  G  9079  2443.994352  0.347500  163.200000  0.000000  218.865166  814.248542
A  9080  1795.200000  0.255255  N  -1  -1.000000  -1.000000  408.000000  0.000000  656.595498  423.409242
A  9092  15300.000000  2.306602  G  9089  1860.353910  0.264515  2611.200000  571.200000  364.775276  2573.025392
T  9092  13972.504978  1.817535  G  9098  145.910111  0.016384  2611.200000  571.200000  364.775276  2573.025392
T  9106  13125.686494  1.681973  A  9105  7507.200000  0.842990  1468.800000  163.200000  182.387638  2605.595334
T  9118  15470.722295  1.861289  N  -1  -1.000000  -1.000000  489.600000  40.800000  255.342694  3289.564109
G  9122  4231.393207  0.481614  A  9122  4120.800000  0.425725  693.600000  40.800000  1130.803357  1889.056617
T  9130  2670.735217  0.317527  N  -1  -1.000000  -1.000000  530.400000  0.000000  0.000000  586.258950
T  9138  6904.827635  0.821538  G  9141  2371.039297  0.257816  1346.400000  163.200000  182.387638  1595.927142
A  9139  6976.800000  0.794982  G  9150  145.910111  0.015866  1591.200000  163.200000  182.387638  1595.927142
T  9150  7621.366352  0.911214  A  9161  2774.400000  0.286451  122.400000  163.200000  145.910111  1758.776850
T  9161  6872.257693  0.780324  G  9164  182.387638  0.018142  775.200000  81.600000  547.162915  1465.647375
T  9171  16643.240195  1.786785  A  9174  11016.000000  1.038459  1020.000000  40.800000  0.000000  2703.305159
T  9182  5960.299326  0.630789  N  -1  -1.000000  -1.000000  326.400000  204.000000  0.000000  1465.647375
A  9189  2448.000000  0.283080  G  9192  1276.713468  0.120354  489.600000  163.200000  109.432583  32.569942
T  9197  19737.384654  2.603889  A  9199  2448.000000  0.199632  571.200000  0.000000  0.000000  2801.014984
T  9210  10910.930461  1.362737  G  9204  729.550553  0.059494  367.200000  81.600000  0.000000  2410.175684
A  9214  4120.800000  0.475043  G  9215  364.775276  0.029747  1387.200000  204.000000  109.432583  911.958367
A  9225  23908.800000  2.710874  G  9227  2991.157267  0.227924  2529.600000  81.600000  510.685387  846.818484
T  9230  13939.935036  1.325090  N  -1  -1.000000  -1.000000  1591.200000  285.600000  437.730332  2703.305159
N  9238  -1.000000  -1.000000  N  -1  -1.000000  -1.000000  0.000000  40.800000  36.477528  0.000000
T  9246  15210.162761  1.356077  A  9245  2407.200000  0.183473  571.200000  408.000000  145.910111  2312.465859
A  9258  7629.600000  0.637118  N  -1  -1.000000  -1.000000  979.200000  163.200000  291.820221  846.818484
T  9260  8175.055360  0.678376  G  9262  3684.230293  0.290748  897.600000  81.600000  620.117970  1465.647375
T  9270  11757.748944  1.049415  G  9276  2006.264021  0.152572  0.000000  81.600000  0.000000  2442.745626
T  9276  14135.354686  1.199554  A  9278  2733.600000  0.198072  408.000000  163.200000  510.685387  2540.455451
A  9287  8976.000000  0.692990  G  9285  5289.241509  0.383249  1672.800000  163.200000  838.983136  683.968775
G  9297  3100.589850  0.261071  A  9297  2896.800000  0.206746  693.600000  0.000000  693.073025  293.129475
T  9304  14851.893403  1.338563  G  9307  3793.662876  0.274261  0.000000  0.000000  474.207859  1693.636967
A  9311  3060.000000  0.251469  N  -1  -1.000000  -1.000000  856.800000  122.400000  328.297749  716.538717
A  9322  3794.400000  0.376293  G  9320  766.028081  0.055380  775.200000  40.800000  145.910111  2214.756034
T  9323  13255.966261  1.461666  N  -1  -1.000000  -1.000000  816.000000  163.200000  72.955055  2573.025392
T  9336  19639.674829  2.213255  G  9336  2225.129187  0.199157  285.600000  0.000000  729.550553  3322.134051
A  9339  3182.400000  0.315881  N  -1  -1.000000  -1.000000  816.000000  0.000000  547.162915  2312.465859
T  9351  11692.609061  1.221109  G  9353  4121.960624  0.376565  408.000000  448.800000  547.162915  2247.325975
A  9357  612.000000  0.063957  N  -1  -1.000000  -1.000000  612.000000  40.800000  401.252804  293.129475
T  9368  16480.390487  2.005755  N  -1  -1.000000  -1.000000  693.600000  40.800000  109.432583  2703.305159
A  9370  5834.400000  0.650653  G  9379  3939.572986  0.352238  1305.600000  40.800000  145.910111  2638.165276
T  9382  17327.208970  1.875163  N  -1  -1.000000  -1.000000  0.000000  163.200000  437.730332  2573.025392
G  9391  4085.483097  0.430599  N  -1  -1.000000  -1.000000  0.000000  204.000000  729.550553  1465.647375
T  9393  7328.236877  0.764118  G  9396  364.775276  0.035546  0.000000  204.000000  729.550553  1595.927142
G  9403  3611.275237  0.363167  A  9405  2937.600000  0.286767  367.200000  204.000000  693.073025  618.828892
T  9412  5536.890084  0.616624  G  9416  2188.651659  0.231066  0.000000  0.000000  72.955055  1367.937550
A  9420  9220.800000  1.218218  N  -1  -1.000000  -1.000000  1632.000000  40.800000  109.432583  2377.605742
T  9422  12637.137369  1.546219  A  9432  8772.000000  0.935626  1795.200000  163.200000  0.000000  2573.025392
T  9434  8989.303902  1.087322  N  -1  -1.000000  -1.000000  1305.600000  0.000000  0.000000  2084.476267
T  9445  8924.164019  0.980127  A  9446  4488.000000  0.537511  897.600000  367.200000  182.387638  1693.636967
G  9452  3282.977488  0.393195  A  9454  2325.600000  0.278529  734.400000  81.600000  182.387638  586.258950
N  9459  -1.000000  -1.000000  N  -1  -1.000000  -1.000000  0.000000  163.200000  182.387638  227.989592
A  9466  6364.800000  0.786326  T  9466  4103.812651  0.488396  1591.200000  122.400000  0.000000  977.098250
T  9481  17034.079495  1.144569  N  -1  -1.000000  -1.000000  734.400000  0.000000  255.342694  2866.154867
T  9484  17034.079495  1.144569  G  9486  4194.915680  0.500986  367.200000  0.000000  656.595498  2475.315567
A  9491  5589.600000  0.739351  N  -1  -1.000000  -1.000000  1264.800000  0.000000  182.387638  0.000000
T  9499  8109.915477  1.045365  N  -1  -1.000000  -1.000000  0.000000  326.400000  0.000000  1823.916734
A  9507  4284.000000  0.534479  N  -1  -1.000000  -1.000000  775.200000  81.600000  0.000000  162.849708
T  9511  4038.672767  0.536943  N  -1  -1.000000  -1.000000  530.400000  0.000000  0.000000  716.538717
A  9518  7384.800000  1.108537  N  -1  -1.000000  -1.000000  1468.800000  0.000000  36.477528  618.828892
T  9526  7588.796410  1.167274  G  9529  291.820221  0.037265  0.000000  326.400000  36.477528  1595.927142
T  9538  5048.340959  0.792796  A  9538  3835.200000  0.489751  897.600000  122.400000  620.117970  814.248542
N  9542  -1.000000  -1.000000  N  -1  -1.000000  -1.000000  285.600000  81.600000  145.910111  553.689008
T  9551  3517.553701  0.537499  G  9552  1094.325829  0.158686  0.000000  204.000000  182.387638  911.958367
T  9563  16806.089903  1.344880  N  -1  -1.000000  -1.000000  0.000000  0.000000  0.000000  3191.854284
T  9566  16806.089903  1.344880  N  -1  -1.000000  -1.000000  0.000000  0.000000  0.000000  3419.843876
A  9576  8078.400000  1.295284  G  9577  4377.303318  0.621360  1713.600000  204.000000  693.073025  358.269358
T  9580  5992.869268  0.924019  N  -1  -1.000000  -1.000000  979.200000  40.800000  510.685387  911.958367
A  9590  7711.200000  1.229082  N  -1  -1.000000  -1.000000  1672.800000  40.800000  547.162915  651.398833
T  9593  7849.355943  1.186300  G  9594  7660.280806  1.034934  1305.600000  0.000000  1240.235940  1758.776850
A  9602  8486.400000  1.212734  N  -1  -1.000000  -1.000000  1672.800000  81.600000  36.477528  0.000000
A  9611  1264.800000  0.177943  N  -1  -1.000000  -1.000000  612.000000  0.000000  0.000000  32.569942
T  9617  7035.107401  1.086419  G  9619  5617.539258  0.719136  734.400000  163.200000  802.505608  1595.927142
T  9625  5862.589501  0.878399  A  9626  3019.200000  0.395241  612.000000  0.000000  510.685387  1530.787259
G  9636  2918.202212  0.422396  N  -1  -1.000000  -1.000000  1346.400000  0.000000  693.073025  293.129475
A  9638  7996.800000  1.257320  N  -1  -1.000000  -1.000000  1713.600000  0.000000  510.685387  977.098250
T  9641  11041.210227  1.747145  G  9652  1969.786493  0.226775  1591.200000  0.000000  72.955055  1889.056617
A  9652  15463.200000  1.138720  T  9656  8696.174427  1.016881  2244.000000  0.000000  182.387638  488.549125
A  9655  15463.200000  1.138720  N  -1  -1.000000  -1.000000  2407.200000  0.000000  182.387638  1465.647375
A  9673  9710.400000  1.429731  T  9670  4331.802243  0.506536  1876.800000  0.000000  729.550553  846.818484
N  9678  -1.000000  -1.000000  N  -1  -1.000000  -1.000000  571.200000  0.000000  0.000000  488.549125
A  9686  10608.000000  1.520234  T  9686  2247.325975  0.244899  1672.800000  163.200000  182.387638  781.678600
T  9696  3550.123642  0.493756  G  9695  3064.112323  0.333908  1509.600000  163.200000  729.550553  846.818484
A  9705  5834.400000  0.786460  G  9699  364.775276  0.041639  1591.200000  0.000000  109.432583  586.258950
T  9709  11562.329294  1.584208  N  -1  -1.000000  -1.000000  489.600000  40.800000  0.000000  2638.165276
A  9715  10812.000000  1.374092  N  -1  -1.000000  -1.000000  2325.600000  0.000000  72.955055  423.409242
G  9723  8754.606636  1.011176  T  9728  1693.636967  0.177653  0.000000  122.400000  1240.235940  0.000000
A  9731  5059.200000  0.579278  G  9732  1057.848302  0.114490  1754.400000  163.200000  583.640442  195.419650
A  9738  7996.800000  0.982960  T  9740  6611.698160  0.739960  1713.600000  0.000000  36.477528  1074.808075
G  9744  729.550553  0.089384  T  9747  586.258950  0.065612  367.200000  40.800000  182.387638  716.538717
T  9755  3843.253117  0.515061  G  9756  3210.022433  0.412960  1672.800000  0.000000  510.685387  1009.668192
A  9757  11709.600000  1.703208  N  -1  -1.000000  -1.000000  2407.200000  0.000000  620.117970  879.388425
A  9769  8404.800000  1.203232  T  9767  7621.366352  0.955881  1836.000000  0.000000  583.640442  1139.947959
T  9780  16806.089903  2.249614  N  -1  -1.000000  -1.000000  2244.000000  0.000000  182.387638  2801.014984
A  9782  16442.400000  1.919087  G  9785  2371.039297  0.233849  2937.600000  0.000000  182.387638  2638.165276
T  9795  2149.616150  0.237374  N  -1  -1.000000  -1.000000  3508.800000  0.000000  36.477528  521.119067
A  9795  19747.200000  2.411256  G  9802  3355.932544  0.306263  3508.800000  0.000000  36.477528  521.119067
T  9805  13777.085328  1.483185  N  -1  -1.000000  -1.000000  489.600000  0.000000  547.162915  2573.025392
A  9807  3631.200000  0.357379  T  9815  1498.217317  0.139475  652.800000  0.000000  218.865166  2279.895917
T  9819  10031.542035  1.031619  A  9820  8935.200000  0.795010  1836.000000  0.000000  72.955055  1661.067025
G  9827  2443.994352  0.229391  N  -1  -1.000000  -1.000000  0.000000  0.000000  474.207859  325.699417
T  9833  23450.358005  1.114994  A  9836  3712.800000  0.290415  326.400000  0.000000  255.342694  2247.325975
T  9837  23450.358005  1.114994  N  -1  -1.000000  -1.000000  652.800000  0.000000  693.073025  2735.875101
T  9850  9087.013727  0.837671  G  9851  3282.977488  0.246677  0.000000  0.000000  693.073025  1661.067025
N  9859  -1.000000  -1.000000  N  -1  -1.000000  -1.000000  571.200000  0.000000  72.955055  488.549125
T  9868  9770.982502  0.969724  A  9867  8649.600000  0.649914  1591.200000  0.000000  328.297749  1823.916734
A  9878  4610.400000  0.490004  N  -1  -1.000000  -1.000000  693.600000  204.000000  182.387638  195.419650
G  9886  3465.365127  0.358920  T  9879  1042.238134  0.079469  204.000000  40.800000  182.387638  65.139883
T  9892  12148.588244  1.513504  A  9891  8241.600000  0.628412  1795.200000  0.000000  182.387638  2703.305159
T  9901  2703.305159  0.343759  N  -1  -1.000000  -1.000000  0.000000  326.400000  36.477528  1367.937550
G  9906  3210.022433  0.413069  N  -1  -1.000000  -1.000000  0.000000  0.000000  620.117970  1563.357200
T  9911  20909.902554  2.949625  N  -1  -1.000000  -1.000000  0.000000  122.400000  72.955055  2833.584926
G  9919  4632.646011  0.518449  T  9923  2605.595334  0.235480  0.000000  0.000000  802.505608  488.549125
A  9927  8364.000000  1.016734  N  -1  -1.000000  -1.000000  1672.800000  40.800000  0.000000  97.709825
T  9934  6058.009151  0.767787  A  9936  3100.800000  0.288007  571.200000  81.600000  0.000000  1400.507492
N  9941  -1.000000  -1.000000  N  -1  -1.000000  -1.000000  81.600000  204.000000  0.000000  0.000000
A  9949  8037.600000  1.059346  G  9946  1276.713468  0.118583  1632.000000  40.800000  109.432583  162.849708
T  9954  9184.723552  1.238838  N  -1  -1.000000  -1.000000  204.000000  0.000000  0.000000  1563.357200
A  9963  2366.400000  0.300632  G  9963  2006.264021  0.236912  816.000000  204.000000  182.387638  0.000000
A  9972  4488.000000  0.578237  T  9969  1433.077434  0.169227  775.200000  0.000000  0.000000  1107.378017
T  9976  10259.531627  1.466598  N  -1  -1.000000  -1.000000  326.400000  0.000000  0.000000  1986.766442
A  9983  3060.000000  0.394784  N  -1  -1.000000  -1.000000  856.800000  81.600000  0.000000  0.000000
N  9990  -1.000000  -1.000000  N  -1  -1.000000  -1.000000  0.000000  0.000000  0.000000  0.000000
N  9997  -1.000000  -1.000000  N  -1  -1.000000  -1.000000  0.000000  285.600000  0.000000  0.000000
G  10003  1276.713468  0.165034  N  -1  -1.000000  -1.000000  163.200000  163.200000  291.820221  0.000000
A  10009  12158.400000  2.106167  N  -1  -1.000000  -1.000000  1836.000000  285.600000  0.000000  0.000000
T  10019  3452.413817  0.529078  N  -1  -1.000000  -1.000000  897.600000  0.000000  0.000000  716.538717
A  10025  18360.000000  3.042667  N  -1  -1.000000  -1.000000  2652.000000  122.400000  0.000000  0.000000
T  10032  3452.413817  0.475252  N  -1  -1.000000  -1.000000  326.400000  40.800000  0.000000  716.538717
A  10042  4202.400000  0.617468  N  -1  -1.000000  -1.000000  856.800000  0.000000  0.000000  586.258950
T  10045  5080.910901  0.805519  N  -1  -1.000000  -1.000000  775.200000  163.200000  0.000000  1335.367609
T  10050  781.678600  0.118813  N  -1  -1.000000  -1.000000  0.000000  163.200000  0.000000  781.678600
T  10060  5308.900493  0.855109  A  10058  2366.400000  0.381152  775.200000  163.200000  0.000000  977.098250
N  10067  -1.000000  -1.000000  N  -1  -1.000000  -1.000000  693.600000  0.000000  0.000000  0.000000
N  10074  -1.000000  -1.000000  N  -1  -1.000000  -1.000000  693.600000  0.000000  0.000000  0.000000
A  10082  3427.200000  0.599855  N  -1  -1.000000  -1.000000  816.000000  0.000000  0.000000  130.279767
T  10087  4071.242709  0.708030  N  -1  -1.000000  -1.000000  40.800000  0.000000  0.000000  879.388425
A  10093  3590.400000  0.595467  N  -1  -1.000000  -1.000000  816.000000  40.800000  0.000000  879.388425
T  10093  4071.242709  0.787055  N  -1  -1.000000  -1.000000  816.000000  40.800000  0.000000  879.388425
A  10103  7140.000000  1.363991  N  -1  -1.000000  -1.000000  1428.000000  0.000000  0.000000  0.000000
T  10111  18304.307220  1.954497  A  10116  12566.400000  2.244830  530.400000  40.800000  0.000000  2214.756034
T  10115  18304.307220  1.954497  N  -1  -1.000000  -1.000000  1795.200000  163.200000  0.000000  2507.885509
T  10130  15014.743111  2.899949  N  -1  -1.000000  -1.000000  1387.200000  0.000000  0.000000  2768.445042
A  10132  10934.400000  1.771909  N  -1  -1.000000  -1.000000  1917.600000  0.000000  0.000000  2638.165276
T  10141  8142.485418  1.133066  N  -1  -1.000000  -1.000000  693.600000  0.000000  0.000000  1758.776850
A  10155  2692.800000  0.360501  N  -1  -1.000000  -1.000000  938.400000  81.600000  0.000000  2670.735217
T  10158  24948.575322  3.373179  A  10158  489.600000  0.061195  489.600000  285.600000  0.000000  2898.724809
A  10169  7956.000000  0.838896  N  -1  -1.000000  -1.000000  1754.400000  0.000000  0.000000  130.279767
T  10175  8533.324718  0.860175  G  10178  3465.365127  0.318987  530.400000  0.000000  437.730332  1465.647375
A  10179  7221.600000  0.696618  N  -1  -1.000000  -1.000000  1591.200000  40.800000  766.028081  1433.077434
T  10186  14200.494570  1.368746  N  -1  -1.000000  -1.000000  40.800000  122.400000  0.000000  2605.595334
G  10194  4012.528041  0.368810  A  10195  2448.000000  0.205250  775.200000  0.000000  729.550553  879.388425
T  10202  22310.410046  2.152331  A  10206  8241.600000  0.668551  326.400000  0.000000  109.432583  3484.983759
T  10211  6090.579093  0.548935  G  10214  4778.556122  0.417883  652.800000  40.800000  875.460664  1433.077434
A  10219  4447.200000  0.419117  N  -1  -1.000000  -1.000000  734.400000  81.600000  1167.280885  618.828892
T  10225  17457.488737  1.704608  G  10225  5508.106675  0.510652  489.600000  0.000000  1203.758412  1758.776850
A  10233  14361.600000  1.225620  G  10234  1860.353910  0.174530  1876.800000  81.600000  620.117970  618.828892
T  10241  9966.402152  0.935012  G  10237  401.252804  0.037644  40.800000  0.000000  255.342694  1856.486675
G  10246  4705.601067  0.433290  A  10246  3100.800000  0.285518  571.200000  0.000000  766.028081  651.398833
T  10255  8109.915477  0.774040  G  10258  2954.679740  0.279632  326.400000  0.000000  401.252804  1726.206909
A  10259  9996.000000  0.946034  G  10262  583.640442  0.057525  1754.400000  81.600000  766.028081  1074.808075
T  10268  4103.812651  0.404485  G  10270  364.775276  0.035921  0.000000  0.000000  72.955055  716.538717
G  10274  3428.887599  0.337658  A  10276  3141.600000  0.380024  571.200000  0.000000  729.550553  586.258950
T  10281  16480.390487  1.993576  G  10282  1386.146051  0.148955  612.000000  0.000000  656.595498  1823.916734
A  10293  15504.000000  1.666070  N  -1  -1.000000  -1.000000  2978.400000  40.800000  72.955055  227.989592
T  10296  3289.564109  0.315958  N  -1  -1.000000  -1.000000  1876.800000  40.800000  0.000000  749.108658
A  10306  6201.600000  0.689479  N  -1  -1.000000  -1.000000  1672.800000  40.800000  36.477528  1791.346792
T  10306  11171.489994  1.365939  N  -1  -1.000000  -1.000000  1672.800000  40.800000  36.477528  1791.346792
G  10317  7076.640364  0.852697  A  10320  5426.400000  0.635683  693.600000  0.000000  1495.578634  455.979183
T  10322  12083.448361  1.415549  G  10326  3538.320182  0.396065  693.600000  40.800000  1167.280885  2312.465859
T  10334  12734.847194  1.425503  A  10334  8241.600000  0.922531  1713.600000  0.000000  437.730332  2377.605742
A  10341  8731.200000  0.948274  N  -1  -1.000000  -1.000000  1632.000000  244.800000  0.000000  1270.227725
T  10347  17490.058679  1.808654  G  10350  3793.662876  0.342499  367.200000  163.200000  510.685387  2801.014984
A  10351  5181.600000  0.467809  T  10356  2670.735217  0.268509  1346.400000  0.000000  802.505608  1856.486675
A  10363  9628.800000  0.968064  G  10366  5872.881952  0.573795  1795.200000  0.000000  766.028081  2475.315567
T  10364  12050.878419  1.287635  N  -1  -1.000000  -1.000000  1836.000000  40.800000  1057.848302  2703.305159
A  10374  9424.800000  0.920835  G  10379  364.775276  0.034551  1795.200000  0.000000  0.000000  0.000000
A  10386  9424.800000  0.892722  G  10382  2918.202212  0.276411  1795.200000  81.600000  364.775276  0.000000
T  10392  2540.455451  0.244681  A  10395  938.400000  0.094509  652.800000  0.000000  218.865166  846.818484
T  10399  13744.515386  1.384268  G  10396  3210.022433  0.323292  40.800000  204.000000  437.730332  2410.175684
A  10405  8772.000000  0.868928  G  10408  5654.016786  0.582948  1672.800000  40.800000  547.162915  1465.647375
T  10411  8044.775593  0.829451  G  10414  656.595498  0.068180  0.000000  0.000000  729.550553  1628.497084
A  10421  17992.800000  1.868359  N  -1  -1.000000  -1.000000  2815.200000  0.000000  0.000000  1433.077434
T  10423  9575.562852  0.989156  N  -1  -1.000000  -1.000000  2407.200000  0.000000  72.955055  1823.916734
A  10433  10118.400000  0.999848  G  10435  3830.140403  0.376649  1795.200000  0.000000  182.387638  553.689008
T  10437  6448.848451  0.634174  A  10444  1917.600000  0.199567  1020.000000  40.800000  182.387638  1367.937550
T  10446  21105.322204  2.196481  N  -1  -1.000000  -1.000000  612.000000  0.000000  182.387638  3484.983759
A  10456  8241.600000  0.764758  T  10459  3061.574517  0.287242  1713.600000  448.800000  182.387638  455.979183
A  10462  4651.200000  0.436387  N  -1  -1.000000  -1.000000  1632.000000  81.600000  72.955055  586.258950
T  10471  10292.101569  0.946879  G  10469  2954.679740  0.271830  1672.800000  0.000000  474.207859  1921.626559
A  10473  9465.600000  0.899408  N  -1  -1.000000  -1.000000  1836.000000  0.000000  182.387638  1693.636967
T  10485  3908.393001  0.368938  G  10481  291.820221  0.027547  244.800000  81.600000  36.477528  846.818484
G  10493  7733.235862  0.759651  A  10489  2366.400000  0.232454  693.600000  0.000000  1276.713468  977.098250
T  10496  9608.132794  1.049607  A  10496  2366.400000  0.258506  816.000000  0.000000  1057.848302  1661.067025
T  10505  8142.485418  0.889181  G  10507  2662.859518  0.297201  0.000000  122.400000  510.685387  1661.067025
A  10516  2774.400000  0.309654  N  -1  -1.000000  -1.000000  652.800000  40.800000  182.387638  1595.927142
T  10518  9803.552444  1.140977  G  10521  3611.275237  0.483944  489.600000  40.800000  474.207859  1791.346792
T  10529  9412.713144  1.261408  G  10527  583.640442  0.078213  2162.400000  40.800000  547.162915  1954.196500
A  10531  18849.600000  2.487023  N  -1  -1.000000  -1.000000  2733.600000  0.000000  656.595498  1628.497084
G  10535  5909.359479  0.656667  T  10545  2996.434634  0.350016  1999.200000  0.000000  1276.713468  162.849708
A  10546  9016.800000  1.053273  G  10548  1969.786493  0.231305  1672.800000  0.000000  437.730332  814.248542
T  10556  14591.333870  1.713429  N  -1  -1.000000  -1.000000  1713.600000  0.000000  72.955055  1823.916734
A  10557  8364.000000  0.872690  G  10562  1459.101106  0.151244  1836.000000  0.000000  145.910111  1889.056617
A  10567  1509.600000  0.156480  T  10568  1107.378017  0.125305  775.200000  0.000000  109.432583  553.689008
T  10578  15601.002062  1.765342  A  10579  3223.200000  0.336334  734.400000  0.000000  1240.235940  2866.154867
G  10579  6967.207781  0.727020  A  10585  2407.200000  0.240657  816.000000  0.000000  1313.190995  2898.724809
T  10589  13027.976669  1.302470  N  -1  -1.000000  -1.000000  408.000000  40.800000  36.477528  2801.014984
A  10599  2692.800000  0.260805  T  10599  2214.756034  0.229435  938.400000  0.000000  729.550553  618.828892
G  10599  3173.544905  0.328764  N  -1  -1.000000  -1.000000  938.400000  0.000000  729.550553  618.828892
T  10611  2833.584926  0.350459  G  10617  1823.876382  0.234495  0.000000  0.000000  0.000000  749.108658
A  10621  8404.800000  1.080616  N  -1  -1.000000  -1.000000  1550.400000  81.600000  182.387638  2247.325975
T  10622  12702.277253  1.646101  A  10631  1509.600000  0.200537  1713.600000  122.400000  109.432583  2410.175684
T  10632  7328.236877  0.973505  G  10640  291.820221  0.039307  734.400000  0.000000  182.387638  1628.497084
A  10643  3223.200000  0.434153  N  -1  -1.000000  -1.000000  816.000000  244.800000  72.955055  0.000000
G  10650  3319.455016  0.437031  N  -1  -1.000000  -1.000000  734.400000  0.000000  766.028081  488.549125
T  10654  8924.164019  1.401560  A  10659  2407.200000  0.366778  734.400000  0.000000  255.342694  1758.776850
T  10664  1856.486675  0.282871  N  -1  -1.000000  -1.000000  244.800000  163.200000  182.387638  651.398833
T  10674  8403.044952  1.543017  A  10672  3264.000000  0.497326  816.000000  408.000000  182.387638  1856.486675
G  10676  5617.539258  0.933630  N  -1  -1.000000  -1.000000  734.400000  285.600000  182.387638  1563.357200
T  10686  4722.641543  0.754261  A  10686  3060.000000  0.478642  816.000000  163.200000  182.387638  814.248542
T  10697  11073.780169  1.716816  N  -1  -1.000000  -1.000000  0.000000  81.600000  0.000000  1986.766442
A  10704  5140.800000  0.765332  G  10703  838.983136  0.113807  979.200000  0.000000  182.387638  0.000000
G  10715  3574.797710  0.599704  T  10710  2475.315567  0.351327  326.400000  408.000000  766.028081  0.000000
A  10718  3100.800000  0.555143  N  -1  -1.000000  -1.000000  856.800000  204.000000  474.207859  32.569942
T  10731  4071.242709  0.730484  N  -1  -1.000000  -1.000000  0.000000  40.800000  182.387638  879.388425
T  10738  4071.242709  0.720761  A  10738  3876.000000  0.668861  816.000000  81.600000  182.387638  879.388425
A  10747  2080.800000  0.403003  N  -1  -1.000000  -1.000000  734.400000  40.800000  0.000000  0.000000
A  10755  1060.800000  0.204564  G  10754  437.730332  0.074569  1060.800000  0.000000  109.432583  358.269358
A  10759  9261.600000  2.080583  T  10758  4168.952534  0.710201  1836.000000  163.200000  0.000000  977.098250
G  10771  1641.488744  0.340851  N  -1  -1.000000  -1.000000  1672.800000  122.400000  182.387638  0.000000
A  10772  11424.000000  2.534310  N  -1  -1.000000  -1.000000  1795.200000  81.600000  182.387638  0.000000
A  10783  6609.600000  1.454975  N  -1  -1.000000  -1.000000  1795.200000  40.800000  0.000000  651.398833
T  10785  4071.242709  0.868136  G  10793  2516.949408  0.403357  1387.200000  0.000000  72.955055  879.388425
T  10795  4071.242709  0.859042  A  10797  3916.800000  0.707035  652.800000  81.600000  182.387638  879.388425
N  10805  -1.000000  -1.000000  N  -1  -1.000000  -1.000000  0.000000  40.800000  0.000000  0.000000
A  10816  5140.800000  1.062956  T  10814  2703.305159  0.487983  979.200000  40.800000  547.162915  749.108658
G  10819  4924.466233  0.996194  T  10822  4690.071601  0.826485  489.600000  0.000000  838.983136  1074.808075
T  10828  10226.961685  2.033758  G  10829  328.297749  0.051398  0.000000  40.800000  109.432583  2345.035800
T  10841  4234.092418  0.724616  N  -1  -1.000000  -1.000000  571.200000  0.000000  0.000000  846.818484
A  10844  7058.400000  1.145742  T  10848  3191.854284  0.477390  1672.800000  0.000000  0.000000  814.248542
N  10852  -1.000000  -1.000000  N  -1  -1.000000  -1.000000  0.000000  0.000000  72.955055  260.559533
T  10861  6285.998743  1.058208  G  10858  2954.679740  0.441917  367.200000  40.800000  474.207859  1628.497084
A  10868  18278.400000  2.853913  G  10871  656.595498  0.084080  1876.800000  0.000000  0.000000  0.000000
T  10874  8696.174427  1.226520  G  10881  510.685387  0.067762  1020.000000  0.000000  72.955055  1856.486675
T  10885  4006.102826  0.548873  N  -1  -1.000000  -1.000000  938.400000  0.000000  0.000000  781.678600
A  10888  9384.000000  1.286843  N  -1  -1.000000  -1.000000  1795.200000  0.000000  0.000000  553.689008
T  10901  8761.314310  1.119866  A  10902  3264.000000  0.394376  693.600000  0.000000  0.000000  1954.196500
T  10911  8240.195243  1.006671  G  10913  437.730332  0.050980  326.400000  0.000000  72.955055  1791.346792
A  10914  2366.400000  0.277839  N  -1  -1.000000  -1.000000  856.800000  0.000000  109.432583  1400.507492
A  10925  6528.000000  0.844381  N  -1  -1.000000  -1.000000  1754.400000  0.000000  0.000000  1302.797667
T  10929  16415.250603  2.062088  N  -1  -1.000000  -1.000000  897.600000  0.000000  0.000000  1921.626559
A  10935  2815.200000  0.316450  N  -1  -1.000000  -1.000000  693.600000  40.800000  0.000000  781.678600
A  10942  3060.000000  0.357932  G  10949  1276.713468  0.167092  816.000000  0.000000  0.000000  260.559533
T  10947  8500.754777  1.209682  N  -1  -1.000000  -1.000000  81.600000  81.600000  182.387638  1758.776850
T  10958  3582.693584  0.511249  G  10962  1094.325829  0.153494  0.000000  0.000000  72.955055  749.108658
A  10970  7099.200000  1.019212  N  -1  -1.000000  -1.000000  1428.000000  0.000000  0.000000  1856.486675
T  10970  16219.830953  2.407610  G  10982  766.028081  0.094311  1428.000000  0.000000  0.000000  1856.486675
T  10983  7881.925885  1.053346  N  -1  -1.000000  -1.000000  0.000000  0.000000  182.387638  1693.636967
A  10992  4324.800000  0.580750  G  10994  3355.932544  0.439093  979.200000  0.000000  547.162915  1661.067025
T  11000  6416.278510  0.839523  G  11006  510.685387  0.066916  0.000000  0.000000  0.000000  1628.497084
T  11012  15601.002062  2.044265  A  11012  3794.400000  0.497190  693.600000  0.000000  36.477528  2931.294751
A  11023  8037.600000  1.064559  G  11018  145.910111  0.019325  1876.800000  0.000000  182.387638  749.108658
T  11027  9901.262269  1.226556  G  11028  3611.275237  0.447355  734.400000  0.000000  693.073025  1856.486675
G  11041  4231.393207  0.483227  A  11036  408.000000  0.050542  0.000000  40.800000  766.028081  1009.668192
T  11044  10064.111977  1.208235  N  -1  -1.000000  -1.000000  244.800000  40.800000  547.162915  1758.776850
A  11048  3876.000000  0.431734  N  -1  -1.000000  -1.000000  816.000000  40.800000  72.955055  1433.077434
T  11054  6253.428801  0.722487  A  11062  3060.000000  0.369087  734.400000  0.000000  0.000000  1465.647375
T  11065  3550.123642  0.463536  G  11068  291.820221  0.041548  408.000000  0.000000  255.342694  749.108658
T  11076  17783.188154  2.461137  A  11078  3712.800000  0.463295  530.400000  0.000000  255.342694  1889.056617
G  11080  4267.870735  0.497918  N  -1  -1.000000  -1.000000  693.600000  0.000000  838.983136  1628.497084
T  11090  9315.003319  1.114688  G  11093  3574.797710  0.430799  816.000000  0.000000  218.865166  1628.497084
A  11094  13708.800000  1.773913  G  11105  401.252804  0.049483  1754.400000  0.000000  838.983136  1726.206909
A  11107  8445.600000  1.018141  G  11108  291.820221  0.035808  1795.200000  0.000000  182.387638  1791.346792
T  11108  7881.925885  0.967161  N  -1  -1.000000  -1.000000  1672.800000  0.000000  182.387638  1758.776850
G  11121  7222.550475  0.848254  G  11126  875.460664  0.092911  0.000000  0.000000  1276.713468  2670.735217
T  11121  15796.421712  1.919266  G  11133  2918.202212  0.309703  0.000000  0.000000  1276.713468  2670.735217
T  11134  9836.122385  1.043898  N  -1  -1.000000  -1.000000  0.000000  40.800000  729.550553  1856.486675
A  11141  10771.200000  1.101264  G  11148  3137.067378  0.298684  1999.200000  0.000000  0.000000  553.689008
T  11154  12637.137369  1.203208  A  11155  1060.800000  0.106204  448.800000  0.000000  36.477528  2768.445042
T  11165  3810.683176  0.381516  G  11168  3647.752765  0.388111  612.000000  40.800000  182.387638  814.248542
A  11167  3876.000000  0.389840  A  11174  2448.000000  0.260460  816.000000  0.000000  182.387638  814.248542
T  11178  4787.781426  0.509412  N  -1  -1.000000  -1.000000  408.000000  163.200000  182.387638  1205.087842
T  11191  18336.877162  2.155621  A  11190  6568.800000  0.772197  856.800000  0.000000  766.028081  2214.756034
G  11195  3611.275237  0.380308  N  -1  -1.000000  -1.000000  571.200000  0.000000  766.028081  1595.927142
A  11206  5875.200000  0.647862  N  -1  -1.000000  -1.000000  897.600000  204.000000  0.000000  0.000000
T  11215  4462.082009  0.499457  G  11213  1933.308965  0.207992  244.800000  81.600000  802.505608  1107.378017
A  11218  3549.600000  0.455051  G  11218  1969.786493  0.252719  816.000000  204.000000  766.028081  553.689008
T  11229  15796.421712  1.147248  G  11231  2735.814574  0.359948  652.800000  122.400000  328.297749  2768.445042
T  11232  15796.421712  1.147248  A  11234  775.200000  0.101992  897.600000  81.600000  656.595498  3322.134051
T  11240  4722.641543  0.736694  A  11243  408.000000  0.058321  244.800000  81.600000  0.000000  1661.067025
T  11253  9738.412560  1.497805  G  11255  1021.370774  0.152310  0.000000  285.600000  109.432583  1954.196500
A  11259  3386.400000  0.477763  N  -1  -1.000000  -1.000000  856.800000  367.200000  145.910111  97.709825
A  11270  8282.400000  1.192074  G  11270  364.775276  0.051347  1713.600000  0.000000  364.775276  553.689008
T  11274  9184.723552  1.545614  G  11275  6894.252726  0.913902  530.400000  0.000000  838.983136  2149.616150
A  11287  7180.800000  1.104774  N  -1  -1.000000  -1.000000  897.600000  81.600000  218.865166  0.000000
T  11295  7035.107401  1.061046  G  11292  5033.898816  0.783103  81.600000  0.000000  547.162915  1465.647375
A  11306  938.400000  0.136244  N  -1  -1.000000  -1.000000  938.400000  367.200000  255.342694  651.398833
A  11310  8976.000000  1.354555  T  11308  4364.372184  0.666913  1917.600000  408.000000  729.550553  651.398833
G  11317  4413.780846  0.655417  N  -1  -1.000000  -1.000000  163.200000  40.800000  766.028081  0.000000
T  11324  5927.729385  0.928258  A  11326  2325.600000  0.328384  530.400000  204.000000  36.477528  1009.668192
A  11338  4120.800000  0.633348  N  -1  -1.000000  -1.000000  897.600000  0.000000  474.207859  1823.916734
T  11341  33188.770565  2.284025  G  11340  3647.752765  0.544099  530.400000  0.000000  729.550553  2801.014984
T  11346  33188.770565  2.284025  N  -1  -1.000000  -1.000000  0.000000  0.000000  36.477528  2670.735217
G  11356  3976.050514  0.491076  N  -1  -1.000000  -1.000000  0.000000  81.600000  729.550553  0.000000
G  11371  9301.769551  1.227836  T  11365  7491.086585  0.784340  0.000000  0.000000  729.550553  2019.336384
T  11374  13418.815969  1.723047  A  11375  1183.200000  0.112574  204.000000  40.800000  729.550553  2866.154867
A  11384  7588.800000  0.900618  G  11387  4450.258373  0.426228  1591.200000  0.000000  656.595498  1563.357200
T  11388  8142.485418  0.895640  A  11391  4936.800000  0.477594  1795.200000  0.000000  729.550553  1758.776850
T  11402  8240.195243  0.914774  G  11400  729.550553  0.070578  1713.600000  285.600000  182.387638  1726.206909
A  11405  16238.400000  1.729229  N  -1  -1.000000  -1.000000  1876.800000  40.800000  36.477528  1465.647375
T  11414  6579.128218  0.631297  G  11415  4924.466233  0.442713  204.000000  163.200000  802.505608  1465.647375
A  11423  16075.200000  1.506941  G  11428  2261.606714  0.184027  2937.600000  0.000000  0.000000  651.398833
A  11436  11628.000000  1.095377  T  11432  6872.257693  0.559196  1795.200000  40.800000  0.000000  1726.206909
T  11440  9184.723552  0.907681  G  11440  1021.370774  0.078324  1305.600000  0.000000  255.342694  1726.206909
T  11450  6220.858860  0.584681  A  11449  4284.000000  0.402637  734.400000  163.200000  72.955055  1335.367609
G  11461  4158.438152  0.402495  A  11456  3916.800000  0.368125  163.200000  0.000000  802.505608  423.409242
T  11466  11432.049527  1.215448  A  11468  7752.000000  0.714280  1183.200000  0.000000  218.865166  1823.916734
T  11475  9412.713144  0.961467  A  11472  816.000000  0.075187  326.400000  204.000000  218.865166  1954.196500
A  11480  9016.800000  0.909229  G  11479  4413.780846  0.422280  1632.000000  81.600000  802.505608  455.979183
T  11490  11594.899236  1.160113  A  11491  8160.000000  0.745865  1550.400000  40.800000  729.550553  1921.626559
A  11501  7588.800000  0.796283  G  11499  474.207859  0.043345  1795.200000  0.000000  182.387638  879.388425
T  11504  7132.817226  0.740591  G  11511  3137.067378  0.286744  979.200000  40.800000  0.000000  1758.776850
A  11515  17788.800000  2.036028  N  -1  -1.000000  -1.000000  3345.600000  0.000000  255.342694  1889.056617
T  11518  16480.390487  1.762026  G  11525  3210.022433  0.269311  2448.000000  0.000000  0.000000  2670.735217
N  11530  -1.000000  -1.000000  N  -1  -1.000000  -1.000000  0.000000  0.000000  109.432583  488.549125
T  11535  7491.086585  0.742968  A  11538  6038.400000  0.502757  530.400000  204.000000  36.477528  1661.067025
A  11545  13096.800000  1.282783  G  11547  364.775276  0.032415  1836.000000  0.000000  729.550553  1139.947959
T  11546  7035.107401  0.633593  N  -1  -1.000000  -1.000000  1754.400000  0.000000  510.685387  1335.367609
T  11557  10910.930461  1.023173  G  11559  2954.679740  0.258591  1060.800000  367.200000  474.207859  2117.046209
A  11560  8568.000000  0.792332  G  11570  2662.859518  0.239043  1876.800000  448.800000  656.595498  1270.227725
T  11571  9217.293494  0.855929  T  11582  5602.029968  0.481683  571.200000  0.000000  693.073025  1823.916734
A  11581  14116.800000  1.340499  N  -1  -1.000000  -1.000000  2244.000000  163.200000  766.028081  1107.378017
T  11594  4364.372184  0.390240  G  11595  3137.067378  0.269737  367.200000  40.800000  620.117970  911.958367
A  11600  14892.000000  1.365367  N  -1  -1.000000  -1.000000  1917.600000  40.800000  109.432583  781.678600
A  11614  17340.000000  1.633187  G  11611  2006.264021  0.172506  2856.000000  0.000000  182.387638  846.818484
T  11616  4983.201076  0.465579  N  -1  -1.000000  -1.000000  2774.400000  0.000000  182.387638  911.958367
A  11626  11546.400000  1.104660  G  11628  729.550553  0.072337  1836.000000  204.000000  109.432583  749.108658
T  11627  4038.672767  0.392203  G  11639  875.460664  0.086805  1876.800000  204.000000  182.387638  879.388425
A  11641  16238.400000  1.624203  N  -1  -1.000000  -1.000000  1917.600000  163.200000  218.865166  0.000000
T  11652  9315.003319  0.884573  G  11654  4194.915680  0.394720  326.400000  0.000000  547.162915  1986.766442
A  11657  10363.200000  0.977180  N  -1  -1.000000  -1.000000  1999.200000  0.000000  583.640442  1693.636967
T  11661  9347.573260  0.871991  N  -1  -1.000000  -1.000000  938.400000  40.800000  72.955055  1628.497084
A  11669  8527.200000  0.832500  T  11675  5374.040376  0.507860  1917.600000  0.000000  0.000000  618.828892
A  11683  6936.000000  0.650708  G  11685  4340.825790  0.440082  1632.000000  367.200000  182.387638  911.958367
A  11695  2774.400000  0.281278  T  11694  2442.745626  0.247651  816.000000  0.000000  182.387638  618.828892
T  11704  16219.830953  1.929323  A  11703  1632.000000  0.165456  367.200000  0.000000  0.000000  3029.004576
G  11711  4158.438152  0.436322  N  -1  -1.000000  -1.000000  0.000000  163.200000  838.983136  358.269358
T  11716  9673.272677  1.100252  G  11723  510.685387  0.053859  0.000000  0.000000  109.432583  1726.206909
A  11727  5834.400000  0.623644  N  -1  -1.000000  -1.000000  938.400000  40.800000  0.000000  1791.346792
T  11727  8370.475010  1.006680  G  11740  2553.426935  0.287722  938.400000  40.800000  0.000000  1791.346792
T  11740  21072.752263  2.563446  N  -1  -1.000000  -1.000000  734.400000  0.000000  182.387638  3061.574517
A  11744  8527.200000  0.917749  N  -1  -1.000000  -1.000000  1060.800000  81.600000  182.387638  2117.046209
T  11757  7881.925885  0.855857  A  11761  5140.800000  0.528875  408.000000  0.000000  182.387638  1758.776850
T  11770  8728.744368  0.954496  N  -1  -1.000000  -1.000000  326.400000  0.000000  182.387638  1889.056617
A  11776  15708.000000  1.684659  T  11782  8305.335127  0.782223  3060.000000  0.000000  0.000000  455.979183
A  11786  1591.200000  0.149866  G  11784  1276.713468  0.120245  530.400000  0.000000  182.387638  1042.238134
T  11795  22994.378821  1.162681  A  11795  8078.400000  0.760850  1795.200000  0.000000  255.342694  2507.885509
T  11799  22994.378821  1.162681  N  -1  -1.000000  -1.000000  816.000000  40.800000  145.910111  2898.724809
A  11813  13831.200000  1.373382  T  11812  9249.863435  0.818930  734.400000  0.000000  36.477528  1921.626559
N  11819  -1.000000  -1.000000  N  -1  -1.000000  -1.000000  734.400000  0.000000  0.000000  0.000000
T  11829  13972.504978  1.285350  A  11826  2448.000000  0.199636  571.200000  40.800000  182.387638  2703.305159
G  11830  2553.426935  0.223381  T  11841  14265.634453  1.153789  408.000000  40.800000  182.387638  2638.165276
A  11844  20644.800000  2.155246  G  11848  328.297749  0.024154  3060.000000  0.000000  0.000000  2019.336384
T  11854  8859.024135  0.820993  N  -1  -1.000000  -1.000000  204.000000  40.800000  36.477528  2051.906325
A  11860  12444.000000  1.142875  G  11859  1130.803357  0.083199  1999.200000  81.600000  255.342694  227.989592
A  11870  5793.600000  0.514536  T  11869  4787.781426  0.376140  1509.600000  0.000000  182.387638  1009.668192
A  11880  4243.200000  0.413228  T  11881  1498.217317  0.117704  775.200000  0.000000  0.000000  521.119067
A  11891  7384.800000  0.701070  T  11886  1400.507492  0.110027  1632.000000  285.600000  109.432583  2735.875101
T  11893  21137.892146  2.088235  N  -1  -1.000000  -1.000000  1509.600000  408.000000  0.000000  3094.144459
T  11903  6481.418393  0.584626  A  11905  2325.600000  0.169562  530.400000  0.000000  182.387638  1400.507492
T  11914  10259.531627  0.991119  N  -1  -1.000000  -1.000000  408.000000  0.000000  72.955055  1889.056617
T  11924  5667.169851  0.567843  A  11918  5100.000000  0.387229  81.600000  0.000000  182.387638  1530.787259
