# Supplementary material for: SNP-PHAGE – High throughput SNP discovery pipeline
Source: BMC Bioinformatics. 2006 Oct 23;7:468. doi: 10.1186/1471-2105-7-468 (PMC1626092; doi:10.1186/1471-2105-7-468)
Supplement: Additional file 2 — Test dataset. This compressed file contains test data for recreating the demo website. It contains the database table entries and chromatogram files to test for proper installation of all functionalities provided. [file 1471-2105-7-468-S2.gz › test_data/AfterAnalysisStore/poly_dir/E07_015501Archer_.g_09.ab1.poly]

E07_015501Archer_.g_09.ab1 2652.000000 4100.400000 2652.000000 7393.542857 6276.400000
G  1  146.346078  1.000000  N  -1  -1.000000  -1.000000  0.000000  0.000000  175.615294  27583.098592
G  2  146.346078  1.000000  N  -1  -1.000000  -1.000000  0.000000  0.000000  146.346078  27583.098592
G  27  2326.902641  31.800000  N  -1  -1.000000  -1.000000  0.000000  0.000000  556.115097  27583.098592
T  46  55028.281690  66.748178  G  40  27483.793457  111.079348  0.000000  0.000000  4551.363027  27583.098592
G  53  67055.772960  4.664625  N  -1  -1.000000  -1.000000  0.000000  0.000000  11224.744186  0.000000
G  67  483381.095782  3.959459  N  -1  -1.000000  -1.000000  0.000000  0.000000  23415.372487  0.000000
G  78  483381.095782  3.959459  N  -1  -1.000000  -1.000000  0.000000  0.000000  23415.372487  0.000000
G  98  136204.294836  1.568300  N  -1  -1.000000  -1.000000  0.000000  0.000000  23415.372487  0.000000
C  111  55243.200000  0.593899  N  -1  -1.000000  -1.000000  0.000000  11220.000000  0.000000  0.000000
T  129  272003.830986  3.062394  N  -1  -1.000000  -1.000000  42220.895522  65280.000000  0.000000  27583.098592
T  141  267038.873239  2.492453  N  -1  -1.000000  -1.000000  42220.895522  65280.000000  0.000000  27583.098592
A  151  2491586.985075  18.616781  N  -1  -1.000000  -1.000000  42220.895522  65280.000000  0.000000  0.000000
T  165  413746.478873  1.080315  N  -1  -1.000000  -1.000000  42220.895522  65280.000000  0.000000  27583.098592
C  169  5600656.800000  13.205082  N  -1  -1.000000  -1.000000  42220.895522  65280.000000  0.000000  27583.098592
T  181  274193.239437  0.280163  T  194  13774.309859  0.013691  18207.761194  65280.000000  23415.372487  27583.098592
N  203  -1.000000  -1.000000  N  -1  -1.000000  -1.000000  42220.895522  65280.000000  23415.372487  27583.098592
T  214  772326.760563  0.772786  N  -1  -1.000000  -1.000000  42220.895522  5344.800000  23415.372487  27583.098592
C  229  567772.800000  0.539467  N  -1  -1.000000  -1.000000  42220.895522  65280.000000  23415.372487  15980.957746
G  241  3135859.856523  2.889987  N  -1  -1.000000  -1.000000  42220.895522  0.000000  23415.372487  0.000000
A  224  4871103.880597  1.500580  N  -1  -1.000000  -1.000000  42220.895522  15463.200000  23415.372487  27583.098592
A  282  4871103.880597  1.500580  N  -1  -1.000000  -1.000000  42220.895522  65280.000000  23415.372487  27583.098592
C  265  3786240.000000  0.945597  T  289  2088988.732394  0.941812  42220.895522  65280.000000  23415.372487  27583.098592
C  294  3786240.000000  0.945597  N  -1  -1.000000  -1.000000  42220.895522  65280.000000  23415.372487  27583.098592
C  314  85027.200000  0.043779  N  -1  -1.000000  -1.000000  0.000000  42636.000000  0.000000  27583.098592
C  324  584460.000000  0.306109  G  320  48103.955853  0.021687  0.000000  65280.000000  3234.248325  27583.098592
C  336  713061.600000  0.506544  A  345  618773.611940  0.298644  3377.671642  65280.000000  0.000000  17739.380282
C  350  697802.400000  0.480717  T  351  247834.140845  0.117997  42220.895522  65280.000000  0.000000  27583.098592
A  360  371148.059701  0.257004  A  370  337767.164179  0.160815  42220.895522  2448.000000  9102.726054  27583.098592
A  381  321063.522388  0.225392  T  376  264728.788732  0.126040  42220.895522  0.000000  23415.372487  21514.816901
N  389  -1.000000  -1.000000  N  -1  -1.000000  -1.000000  20371.582090  0.000000  23415.372487  0.000000
T  407  383525.746479  0.335546  N  -1  -1.000000  -1.000000  42220.895522  0.000000  23415.372487  27583.098592
A  416  2251666.746269  2.401040  T  423  246317.070423  0.138662  42220.895522  65280.000000  23415.372487  3706.478873
C  428  2068192.800000  2.249504  N  -1  -1.000000  -1.000000  42220.895522  65280.000000  23415.372487  12584.788732
G  413  3994867.430824  2.108470  N  -1  -1.000000  -1.000000  42220.895522  44512.800000  23415.372487  27583.098592
G  498  3994867.430824  2.108470  T  452  186099.718310  0.097640  15885.611940  0.000000  23415.372487  0.000000
T  461  241610.704225  0.212204  N  -1  -1.000000  -1.000000  0.000000  0.000000  23415.372487  27583.098592
N  480  -1.000000  -1.000000  N  -1  -1.000000  -1.000000  0.000000  0.000000  23415.372487  0.000000
A  490  70667.223881  0.063993  N  -1  -1.000000  -1.000000  15595.343284  0.000000  23415.372487  0.000000
A  501  238336.955224  0.229158  N  -1  -1.000000  -1.000000  42220.895522  0.000000  23415.372487  0.000000
A  513  401283.223881  0.403662  N  -1  -1.000000  -1.000000  42220.895522  0.000000  23415.372487  0.000000
C  536  74908.800000  0.075125  N  -1  -1.000000  -1.000000  0.000000  15952.800000  23415.372487  0.000000
N  546  -1.000000  -1.000000  N  -1  -1.000000  -1.000000  38473.791045  57364.800000  0.000000  0.000000
C  548  314812.800000  0.323713  C  562  46348.800000  0.040998  42220.895522  65280.000000  0.000000  0.000000
A  570  2166802.746269  2.243916  N  -1  -1.000000  -1.000000  42220.895522  65280.000000  0.000000  0.000000
C  578  2538657.600000  1.446921  N  -1  -1.000000  -1.000000  42220.895522  65280.000000  0.000000  0.000000
C  597  2538657.600000  1.446921  N  -1  -1.000000  -1.000000  16175.880597  65280.000000  0.000000  0.000000
N  615  -1.000000  -1.000000  N  -1  -1.000000  -1.000000  0.000000  0.000000  0.000000  0.000000
T  628  48098.028169  0.059790  N  -1  -1.000000  -1.000000  0.000000  0.000000  0.000000  11378.028169
G  643  64538.620418  0.105885  N  -1  -1.000000  -1.000000  0.000000  0.000000  11649.147812  0.000000
G  655  128652.837209  0.217389  N  -1  -1.000000  -1.000000  0.000000  0.000000  20634.797004  0.000000
G  669  55026.125345  0.092077  N  -1  -1.000000  -1.000000  0.000000  0.000000  12322.339771  0.000000
G  683  55216.375246  0.095319  N  -1  -1.000000  -1.000000  0.000000  0.000000  11341.821048  0.000000
G  695  58304.277493  0.107045  N  -1  -1.000000  -1.000000  0.000000  0.000000  13141.877808  0.000000
G  708  203099.087111  0.374024  N  -1  -1.000000  -1.000000  0.000000  0.000000  23415.372487  0.000000
G  720  234153.724872  0.440271  N  -1  -1.000000  -1.000000  0.000000  0.000000  23415.372487  0.000000
G  732  206743.104454  0.610628  N  -1  -1.000000  -1.000000  0.000000  0.000000  23415.372487  0.000000
G  745  157248.860859  0.676875  N  -1  -1.000000  -1.000000  0.000000  0.000000  23415.372487  0.000000
G  758  86871.031927  0.717302  T  760  14360.450704  0.023560  0.000000  0.000000  19376.220733  3016.901408
T  772  269917.859155  2.159595  G  770  71987.635790  0.118103  0.000000  0.000000  15307.799764  27583.098592
G  783  177459.254237  1.219456  T  781  112211.492958  0.185460  0.000000  0.000000  23415.372487  14308.732394
G  795  97876.256996  0.650756  N  -1  -1.000000  -1.000000  0.000000  40.800000  19039.624754  0.000000
N  810  -1.000000  -1.000000  N  -1  -1.000000  -1.000000  1372.179104  1632.000000  0.000000  0.000000
A  819  13959.283582  0.090241  N  -1  -1.000000  -1.000000  2823.522388  326.400000  0.000000  0.000000
N  836  -1.000000  -1.000000  N  -1  -1.000000  -1.000000  0.000000  0.000000  0.000000  0.000000
N  849  -1.000000  -1.000000  N  -1  -1.000000  -1.000000  0.000000  0.000000  468.307450  0.000000
N  862  -1.000000  -1.000000  N  -1  -1.000000  -1.000000  0.000000  0.000000  0.000000  0.000000
N  870  -1.000000  -1.000000  N  -1  -1.000000  -1.000000  0.000000  0.000000  0.000000  0.000000
N  883  -1.000000  -1.000000  N  -1  -1.000000  -1.000000  0.000000  0.000000  0.000000  0.000000
N  896  -1.000000  -1.000000  N  -1  -1.000000  -1.000000  0.000000  0.000000  0.000000  0.000000
T  909  6102.760563  0.040533  N  -1  -1.000000  -1.000000  0.000000  0.000000  0.000000  1448.112676
G  920  6600.208120  0.045411  G  932  5034.305085  0.031070  0.000000  0.000000  1361.018526  206.873239
T  936  12033.126761  0.095734  N  -1  -1.000000  -1.000000  0.000000  0.000000  482.942058  4085.746479
T  945  16032.676056  0.154933  G  958  10375.936933  0.068819  0.000000  0.000000  87.807647  16032.676056
G  969  8180.745763  0.096917  N  -1  -1.000000  -1.000000  0.000000  0.000000  1697.614505  27583.098592
T  980  1785867.718310  25.694711  G  983  18322.528971  0.056634  0.000000  0.000000  2224.460386  27583.098592
G  995  24820.294836  0.103676  N  -1  -1.000000  -1.000000  0.000000  0.000000  5487.977927  27583.098592
N  1006  -1.000000  -1.000000  N  -1  -1.000000  -1.000000  0.000000  734.400000  102.442255  27583.098592
G  1021  16624.914466  0.077364  N  -1  -1.000000  -1.000000  316.656716  571.200000  2751.306267  344.788732
G  1036  39162.210485  0.196983  N  -1  -1.000000  -1.000000  158.328358  122.400000  9410.052818  0.000000
G  1047  112144.999606  0.581248  N  -1  -1.000000  -1.000000  0.000000  40.800000  18820.105637  0.000000
G  1060  222226.519511  1.096024  T  1066  6016.563380  0.021242  0.000000  122.400000  22566.565235  0.000000
G  1074  159034.283011  0.708806  N  -1  -1.000000  -1.000000  0.000000  0.000000  23415.372487  293.070423
G  1085  48499.090264  0.202406  N  -1  -1.000000  -1.000000  0.000000  285.600000  12658.935751  0.000000
G  1098  15395.607410  0.063289  T  1096  7792.225352  0.029042  0.000000  612.000000  3629.382736  1310.197183
T  1120  10619.492958  0.043666  N  -1  -1.000000  -1.000000  633.313433  0.000000  14.634608  1758.422535
A  1127  19817.432836  0.081406  G  1132  11678.417028  0.043525  3272.119403  0.000000  995.153331  103.436620
A  1137  14698.149254  0.219919  G  1142  1390.287741  0.005516  6992.835821  0.000000  497.576665  258.591549
A  1150  125422.447761  1.905471  G  1157  36996.288530  0.145203  18154.985075  0.000000  4009.882538  310.309859
A  1163  229919.164179  2.997563  G  1170  62694.659834  0.227007  26176.955224  163.200000  4814.785968  1620.507042
A  1172  212318.328358  2.216782  G  1180  28508.216003  0.239918  24356.179104  3304.800000  8239.284194  86.197183
A  1183  76815.641791  0.726080  A  1195  26308.895522  0.212127  16598.089552  28029.600000  4756.247536  0.000000
C  1191  1492749.600000  2.062751  T  1207  13532.957746  0.050237  5884.537313  65280.000000  2136.652739  413.746479
C  1197  1492749.600000  2.062751  N  -1  -1.000000  -1.000000  3615.164179  65280.000000  117.076862  224.112676
C  1202  1492749.600000  2.062751  N  -1  -1.000000  -1.000000  184.716418  65280.000000  0.000000  706.816901
C  1208  1492749.600000  2.062751  N  -1  -1.000000  -1.000000  0.000000  65280.000000  0.000000  1913.577465
T  1252  13412.281690  0.061758  N  -1  -1.000000  -1.000000  0.000000  0.000000  0.000000  2637.633803
N  1267  -1.000000  -1.000000  N  -1  -1.000000  -1.000000  0.000000  1713.600000  0.000000  379.267606
T  1282  36013.183099  0.166317  N  -1  -1.000000  -1.000000  184.716418  0.000000  0.000000  4275.380282
N  1294  -1.000000  -1.000000  N  -1  -1.000000  -1.000000  26.388060  1305.600000  0.000000  0.000000
N  1307  -1.000000  -1.000000  N  -1  -1.000000  -1.000000  0.000000  448.800000  0.000000  0.000000
N  1320  -1.000000  -1.000000  N  -1  -1.000000  -1.000000  184.716418  938.400000  0.000000  810.253521
N  1333  -1.000000  -1.000000  N  -1  -1.000000  -1.000000  0.000000  979.200000  0.000000  0.000000
A  1344  9631.641791  0.044047  N  -1  -1.000000  -1.000000  2137.432836  0.000000  0.000000  465.464789
N  1359  -1.000000  -1.000000  N  -1  -1.000000  -1.000000  395.820896  0.000000  0.000000  224.112676
N  1371  -1.000000  -1.000000  N  -1  -1.000000  -1.000000  0.000000  0.000000  0.000000  17.239437
T  1392  11740.056338  0.056692  N  -1  -1.000000  -1.000000  369.432836  122.400000  0.000000  2258.366197
N  1397  -1.000000  -1.000000  N  -1  -1.000000  -1.000000  79.164179  0.000000  0.000000  1017.126761
N  1410  -1.000000  -1.000000  N  -1  -1.000000  -1.000000  0.000000  0.000000  102.442255  379.267606
T  1426  10033.352113  0.054156  N  -1  -1.000000  -1.000000  0.000000  0.000000  0.000000  2292.845070
N  1436  -1.000000  -1.000000  N  -1  -1.000000  -1.000000  0.000000  40.800000  380.499803  879.211268
N  1449  -1.000000  -1.000000  N  -1  -1.000000  -1.000000  0.000000  816.000000  0.000000  0.000000
T  1463  10360.901408  0.062778  N  -1  -1.000000  -1.000000  923.582090  0.000000  0.000000  2379.042254
T  1473  11240.112676  0.070963  G  1476  6102.631454  0.023313  0.000000  122.400000  526.845881  2499.718310
T  1485  7326.760563  0.059957  G  1487  6366.054395  0.024319  131.940299  0.000000  980.518723  1534.309859
G  1498  8517.341742  0.099486  N  -1  -1.000000  -1.000000  765.253731  0.000000  1565.903035  0.000000
T  1512  12153.802817  0.247298  G  1509  9571.033504  0.036563  0.000000  163.200000  1170.768624  2034.253521
G  1526  3073.267639  0.235627  N  -1  -1.000000  -1.000000  422.208955  1060.800000  526.845881  0.000000
A  1537  11637.134328  0.969031  T  1533  7843.943662  0.032703  2533.253731  856.800000  0.000000  603.380282
A  1548  15331.462687  1.601793  G  1543  4273.305479  0.018983  2770.746269  0.000000  219.519117  0.000000
G  1556  5780.670083  0.570006  N  -1  -1.000000  -1.000000  659.701493  530.400000  1346.383918  120.676056
A  1570  15780.059701  1.653145  T  1578  7843.943662  0.037362  2849.910448  530.400000  0.000000  224.112676
A  1582  19527.164179  1.929533  T  1590  13084.732394  0.069267  2691.582090  2203.200000  102.442255  827.492958
G  1593  10727.167521  0.971947  N  -1  -1.000000  -1.000000  395.820896  2121.600000  1741.518329  2103.211268
A  1607  11452.417910  1.042505  T  1604  11446.985915  0.067837  1688.835821  0.000000  248.788333  1499.830986
G  1616  20546.989358  1.802676  N  -1  -1.000000  -1.000000  0.000000  0.000000  3395.229011  982.647887
G  1629  10756.436736  0.853617  T  1627  3068.619718  0.204751  0.000000  530.400000  2107.383524  689.577465
G  1641  10858.878991  0.871410  T  1646  7206.084507  0.544269  52.776119  285.600000  2034.210485  34.478873
A  1656  13827.343284  1.044374  N  -1  -1.000000  -1.000000  2269.373134  0.000000  731.730390  0.000000
G  1661  17093.221916  1.270035  T  1665  8930.028169  0.654928  870.805970  0.000000  2122.018132  706.816901
T  1675  13395.042254  0.982399  A  1683  6623.402985  0.460068  0.000000  0.000000  175.615294  2223.887324
G  1690  11444.263303  0.794935  N  -1  -1.000000  -1.000000  52.776119  0.000000  2546.421758  224.112676
T  1698  9654.084507  0.691410  T  1708  4292.619718  0.330820  105.552239  81.600000  0.000000  1810.140845
A  1714  10396.895522  0.801266  N  -1  -1.000000  -1.000000  2111.044776  122.400000  0.000000  1844.619718
T  1720  21601.014085  1.668991  N  -1  -1.000000  -1.000000  131.940299  0.000000  380.499803  4034.028169
G  1724  9249.072132  0.662664  A  1731  7863.641791  0.613019  26.388060  0.000000  1756.152937  2034.253521
G  1737  28888.715806  2.252070  T  1745  2827.267606  0.193107  158.328358  81.600000  4873.324399  0.000000
A  1753  14645.373134  1.000309  A  1762  7863.641791  0.523559  2374.925373  0.000000  0.000000  0.000000
T  1767  27858.929577  1.854850  N  -1  -1.000000  -1.000000  343.044776  204.000000  0.000000  4447.774648
T  1786  30720.676056  1.870627  G  1779  1609.806858  0.098023  0.000000  204.000000  0.000000  3516.845070
G  1797  15849.280252  0.891140  A  1793  1477.731343  0.083086  184.716418  0.000000  2648.864013  0.000000
T  1814  17929.014085  0.994353  A  1810  11927.402985  0.661497  1424.955224  0.000000  409.769019  3344.450704
G  1820  13990.685061  0.748994  N  -1  -1.000000  -1.000000  263.880597  0.000000  2253.729602  637.859155
T  1830  7085.408451  0.370712  A  1839  3562.388060  0.189671  184.716418  0.000000  1287.845487  1465.352113
G  1844  40830.555775  2.173941  A  1851  4010.985075  0.193722  105.552239  122.400000  4565.997635  0.000000
G  1858  14678.511628  0.708943  N  -1  -1.000000  -1.000000  0.000000  0.000000  3204.979109  0.000000
G  1870  14137.031139  0.665344  A  1865  1530.507463  0.072031  26.388060  0.000000  2370.806464  0.000000
A  1884  11848.238806  0.599227  T  1876  6344.112676  0.320853  2269.373134  326.400000  0.000000  0.000000
T  1894  16618.816901  0.852560  N  -1  -1.000000  -1.000000  26.388060  612.000000  0.000000  3241.014085
G  1903  8546.610958  0.465278  A  1905  1979.104478  0.122534  290.268657  0.000000  1741.518329  0.000000
A  1915  12798.208955  0.792389  T  1913  6482.028169  0.401326  2480.477612  40.800000  556.115097  1051.605634
T  1928  11533.183099  0.727815  G  1924  8649.053212  0.545805  554.149254  0.000000  1185.403232  2120.450704
G  1937  15893.184076  1.045142  N  -1  -1.000000  -1.000000  0.000000  0.000000  2239.094994  0.000000
A  1951  11769.074627  0.764376  T  1949  3378.929577  0.219453  2533.253731  40.800000  439.038234  534.422535
T  1965  19032.338028  1.199617  A  1971  8391.402985  0.613155  26.388060  204.000000  1141.499409  3689.239437
G  1977  20664.066220  1.509922  A  1981  4565.134328  0.319594  765.253731  204.000000  3526.940481  0.000000
T  1987  23704.225352  1.659486  A  1995  4195.701493  0.275292  52.776119  652.800000  0.000000  2827.267606
G  2002  25625.198266  1.681356  T  2006  2568.676056  0.154566  0.000000  285.600000  4346.478518  155.154930
G  2014  31698.560505  1.907427  A  2018  3008.238806  0.165957  0.000000  0.000000  5092.843516  0.000000
T  2027  6068.281690  0.334775  G  2027  4961.132046  0.273694  0.000000  285.600000  1112.230193  1344.676056
G  2039  16741.991328  0.936425  T  2033  3085.859155  0.172599  0.000000  0.000000  3190.344501  155.154930
T  2047  6120.000000  0.334920  N  -1  -1.000000  -1.000000  0.000000  1346.400000  0.000000  1482.591549
T  2056  17067.042254  0.962516  N  -1  -1.000000  -1.000000  0.000000  0.000000  0.000000  3241.014085
T  2069  22669.859155  1.270086  A  2075  7467.820896  0.394304  26.388060  367.200000  0.000000  3672.000000
T  2084  29858.704225  1.576559  N  -1  -1.000000  -1.000000  0.000000  775.200000  0.000000  5775.211268
T  2104  4206.422535  0.210092  A  2103  2216.597015  0.110709  606.925373  489.600000  0.000000  913.690141
A  2114  8048.358209  0.437981  N  -1  -1.000000  -1.000000  1556.895522  2162.400000  0.000000  0.000000
G  2124  10844.244383  0.645090  T  2124  2758.309859  0.179900  0.000000  612.000000  2107.383524  586.140845
A  2136  16017.552239  1.044690  N  -1  -1.000000  -1.000000  2691.582090  81.600000  117.076862  0.000000
A  2147  12349.611940  0.897224  G  2143  9644.206543  0.700666  2269.373134  0.000000  1185.403232  206.873239
A  2159  12032.955224  0.836064  G  2162  9805.187229  0.704316  2242.985075  0.000000  1229.307056  603.380282
A  2170  2849.910448  0.204713  N  -1  -1.000000  -1.000000  738.865672  1346.400000  87.807647  0.000000
A  2181  8628.895522  0.634736  T  2188  6309.633803  0.494844  1002.746269  2407.200000  921.980292  0.000000
G  2194  13332.127710  1.045604  A  2199  3140.179104  0.265735  26.388060  938.400000  2546.421758  68.957746
T  2207  14050.140845  1.188989  A  2211  12639.880597  1.234831  923.582090  0.000000  351.230587  2137.690141
G  2218  17985.932992  1.757121  N  -1  -1.000000  -1.000000  474.985075  0.000000  3161.075286  0.000000
A  2231  22218.746269  1.913105  T  2235  2775.549296  0.212994  4142.925373  0.000000  365.865195  189.633803
A  2242  10476.059701  0.803933  G  2240  4580.632243  0.351515  2295.761194  122.400000  760.999606  34.478873
G  2256  4873.324399  0.375039  N  -1  -1.000000  -1.000000  0.000000  1795.200000  1024.422546  1206.760563
T  2266  36289.014085  3.054690  N  -1  -1.000000  -1.000000  0.000000  0.000000  0.000000  5878.647887
T  2277  17377.352113  1.217438  N  -1  -1.000000  -1.000000  0.000000  0.000000  0.000000  3792.676056
T  2289  11602.140845  0.783497  G  2290  1258.576271  0.080249  26.388060  81.600000  234.153725  2672.112676
G  2303  19259.143871  1.227998  A  2298  9024.716418  0.575428  923.582090  0.000000  3658.651951  0.000000
T  2312  11533.183099  0.688696  N  -1  -1.000000  -1.000000  105.552239  0.000000  160.980686  2223.887324
A  2321  12032.955224  0.726342  G  2323  5824.573906  0.355919  1715.223881  0.000000  980.518723  0.000000
A  2335  22561.791045  1.378679  G  2342  1419.556957  0.084385  4195.701493  0.000000  58.538431  0.000000
A  2348  15225.910448  0.905099  T  2343  5964.845070  0.354576  2876.298507  0.000000  14.634608  275.830986
T  2361  27134.873239  1.682982  N  -1  -1.000000  -1.000000  79.164179  1142.400000  0.000000  2861.746479
A  2369  11927.402985  0.670494  N  -1  -1.000000  -1.000000  2242.985075  0.000000  0.000000  775.774648
T  2379  18084.169014  0.977820  A  2380  9499.701493  0.569732  1847.164179  81.600000  658.557351  2999.661972
G  2390  5605.054789  0.336158  A  2400  1345.791045  0.080712  1266.626866  326.400000  1039.057154  1120.563380
A  2407  17231.402985  1.111943  T  2402  6947.492958  0.416666  2665.194030  0.000000  526.845881  189.633803
A  2422  9658.029851  0.601387  G  2418  4156.228616  0.249483  2454.089552  0.000000  614.653528  551.661972
T  2427  13601.915493  0.900820  A  2433  4010.985075  0.252275  1847.164179  0.000000  687.826567  2620.394366
G  2441  19039.624754  1.243904  A  2440  10766.328358  0.677159  1820.776119  0.000000  3541.575089  0.000000
A  2454  9552.477612  0.596768  G  2452  5751.400867  0.345431  1768.000000  0.000000  1492.729996  86.197183
G  2466  21820.200236  1.483753  T  2471  8585.239437  0.525808  0.000000  489.600000  3043.998423  310.309859
A  2475  7203.940299  0.468838  T  2484  4861.521127  0.357520  1530.507463  0.000000  1141.499409  896.450704
G  2478  7858.784391  0.587686  T  2493  1206.760563  0.088746  1240.238806  0.000000  1287.845487  206.873239
G  2498  6951.438707  0.536146  G  2509  4419.651557  0.337370  26.388060  1468.800000  1346.383918  0.000000
T  2514  33323.830986  2.811595  G  2519  848.807253  0.058041  0.000000  285.600000  73.173039  4689.126761
T  2527  17429.070423  1.191799  G  2531  3922.074892  0.267828  26.388060  0.000000  263.422940  3258.253521
T  2539  9723.042254  0.663964  G  2543  4229.401655  0.288686  79.164179  0.000000  468.307450  2223.887324
A  2552  25596.417910  1.747144  N  -1  -1.000000  -1.000000  2559.641791  0.000000  321.961372  0.000000
G  2560  7961.226646  0.502289  N  -1  -1.000000  -1.000000  580.537313  816.000000  1463.460780  0.000000
T  2570  17601.464789  1.193964  A  2576  12639.880597  0.813009  184.716418  244.800000  0.000000  2896.225352
T  2582  13084.732394  0.841627  A  2585  1081.910448  0.073732  633.313433  1305.600000  43.903823  2448.000000
T  2603  14084.619718  0.959875  A  2596  7810.865672  0.532311  527.761194  81.600000  14.634608  2585.915493
A  2607  9658.029851  0.628718  T  2614  5085.633803  0.340885  2084.656716  81.600000  0.000000  1327.436620
A  2621  13853.731343  0.891409  G  2626  10536.917619  0.678995  2612.417910  0.000000  424.403626  51.718310
A  2634  18102.208955  1.115244  T  2629  2310.084507  0.148861  2902.686567  0.000000  204.884509  34.478873
T  2644  9309.295775  0.632878  A  2645  5805.373134  0.407909  1477.731343  122.400000  0.000000  1568.788732
G  2656  3409.863618  0.245358  A  2657  2137.432836  0.166595  976.358209  571.200000  658.557351  0.000000
G  2667  2970.825384  0.223940  N  -1  -1.000000  -1.000000  0.000000  3386.400000  570.749704  0.000000
T  2679  20739.042254  1.884751  G  2676  2370.806464  0.195050  52.776119  40.800000  204.884509  3809.915493
T  2688  5189.070423  0.422515  N  -1  -1.000000  -1.000000  0.000000  612.000000  43.903823  1448.112676
A  2704  11003.820896  0.996710  G  2705  5956.285376  0.554994  1873.552239  163.200000  1243.941663  0.000000
A  2718  3641.552239  0.336183  G  2713  3453.767442  0.321815  580.537313  285.600000  234.153725  0.000000
T  2732  5809.690141  0.593568  N  -1  -1.000000  -1.000000  0.000000  244.800000  29.269216  1258.478873
A  2743  4485.970149  0.477083  N  -1  -1.000000  -1.000000  1002.746269  0.000000  73.173039  258.591549
T  2752  27376.225352  3.233616  N  -1  -1.000000  -1.000000  0.000000  122.400000  0.000000  4706.366197
G  2765  12497.955065  1.330485  A  2762  7230.328358  0.667023  1002.746269  0.000000  2136.652739  0.000000
A  2775  14618.985075  1.505187  N  -1  -1.000000  -1.000000  1715.223881  122.400000  102.442255  0.000000
G  2786  23898.314545  2.206002  N  -1  -1.000000  -1.000000  448.597015  0.000000  2019.575877  0.000000
A  2803  17495.283582  1.353489  N  -1  -1.000000  -1.000000  2876.298507  0.000000  248.788333  0.000000
T  2811  16480.901408  1.307833  G  2809  8429.534095  0.589003  0.000000  0.000000  1082.960978  3103.098592
T  2832  7309.521127  0.532342  G  2833  1580.537643  0.113825  26.388060  204.000000  526.845881  1517.070423
G  2840  8619.783997  0.645124  A  2843  1873.552239  0.131673  316.656716  204.000000  1917.133622  17.239437
T  2849  8102.535211  0.584630  A  2857  4354.029851  0.312371  897.194030  1713.600000  0.000000  1379.154930
T  2861  26376.338028  1.872183  C  2869  22195.200000  1.387605  1741.611940  2733.600000  0.000000  4137.464789
T  2877  55683.380282  3.420863  C  2875  16687.200000  1.043255  1873.552239  3141.600000  380.499803  9171.380282
T  2891  113521.690141  5.940962  A  2888  9288.597015  0.439904  1187.462687  1958.400000  0.000000  18704.788732
T  2901  151551.887324  5.188237  A  2908  10660.776119  0.244317  316.656716  122.400000  0.000000  25152.338028
T  2914  958064.450704  5.417853  A  2919  4881.791045  0.111878  1161.074627  367.200000  0.000000  27583.098592
T  2931  958064.450704  5.417853  N  -1  -1.000000  -1.000000  0.000000  1060.800000  0.000000  27583.098592
T  2943  62010.253521  0.460799  A  2946  7019.223881  0.074762  1081.910448  0.000000  0.000000  21618.253521
T  2952  69354.253521  0.498507  A  2954  6438.686567  0.064989  1451.343284  0.000000  29.269216  14584.563380
T  2963  38150.873239  0.262515  A  2971  13985.671642  0.138143  1002.746269  0.000000  0.000000  8085.295775
T  2980  11981.408451  0.080802  A  2983  9314.985075  0.092009  1609.671642  0.000000  0.000000  3137.577465
T  2992  31513.690141  0.211972  N  -1  -1.000000  -1.000000  0.000000  0.000000  0.000000  3723.718310
G  3008  12219.897517  0.081912  A  3001  4934.567164  0.047663  0.000000  0.000000  2326.902641  0.000000
A  3013  2586.029851  0.017855  N  -1  -1.000000  -1.000000  606.925373  122.400000  760.999606  0.000000
G  3020  8678.322428  0.064888  A  3021  1240.238806  0.011980  237.492537  0.000000  1668.345290  0.000000
A  3036  8628.895522  0.072235  G  3035  3892.805676  0.037601  1899.940299  0.000000  1039.057154  0.000000
G  3046  14254.108002  0.196838  N  -1  -1.000000  -1.000000  0.000000  81.600000  2180.556563  0.000000
G  3060  22112.892393  0.852536  T  3063  6292.394366  0.060668  52.776119  0.000000  3278.152148  758.535211
G  3072  30015.580607  1.367575  T  3072  7361.239437  0.072774  1108.298507  0.000000  4946.497438  1551.549296
G  3082  39586.614111  2.197526  T  3084  15618.929577  0.166587  606.925373  1387.200000  6556.304296  2327.323944
T  3095  40995.380282  2.257735  G  3091  23122.680331  0.246620  1240.238806  0.000000  8063.668900  7309.521127
G  3102  79378.112732  3.769295  T  3110  51183.887324  1.197640  1108.298507  0.000000  10112.513993  4465.014085
G  3114  65431.331494  2.531625  T  3122  19049.577465  0.442197  1424.955224  81.600000  10975.955853  4758.084507
G  3124  78500.036263  2.518713  T  3134  28858.816901  0.655972  1002.746269  122.400000  11488.167127  3689.239437
G  3138  40523.229011  1.045541  T  3146  9171.380282  0.207351  897.194030  163.200000  8414.899488  2413.521127
G  3150  27747.216397  0.661552  A  3155  6491.462687  0.148023  158.328358  1101.600000  5897.746945  930.929577
G  3164  27630.139535  0.630042  A  3164  2586.029851  0.058968  738.865672  326.400000  3292.786756  0.000000
N  3175  -1.000000  -1.000000  N  -1  -1.000000  -1.000000  0.000000  2284.800000  1126.864801  86.197183
N  3187  -1.000000  -1.000000  N  -1  -1.000000  -1.000000  26.388060  979.200000  0.000000  396.507042
T  3192  9860.957746  0.218201  N  -1  -1.000000  -1.000000  0.000000  571.200000  248.788333  1706.704225
G  3203  4902.593615  0.111507  A  3210  3720.716418  0.089752  0.000000  0.000000  1112.230193  0.000000
A  3222  6359.522388  0.153406  N  -1  -1.000000  -1.000000  1187.462687  0.000000  58.538431  0.000000
N  3236  -1.000000  -1.000000  N  -1  -1.000000  -1.000000  263.880597  0.000000  497.576665  0.000000
A  3245  6280.358209  0.164697  T  3253  4482.253521  0.129315  1055.522388  204.000000  0.000000  0.000000
T  3265  6688.901408  0.192979  N  -1  -1.000000  -1.000000  0.000000  0.000000  0.000000  1430.873239
A  3276  8285.850746  0.302487  N  -1  -1.000000  -1.000000  1530.507463  122.400000  0.000000  103.436620
T  3285  7912.901408  0.365022  A  3285  3192.955224  0.147290  1055.522388  0.000000  0.000000  1499.830986
T  3297  4533.971831  0.310139  A  3307  5198.447761  0.471714  237.492537  448.800000  0.000000  982.647887
T  3313  22066.478873  2.002359  N  -1  -1.000000  -1.000000  79.164179  122.400000  0.000000  4896.000000
T  3325  31341.295775  2.998545  N  -1  -1.000000  -1.000000  0.000000  204.000000  0.000000  4620.169014
T  3339  7999.098592  0.739064  N  -1  -1.000000  -1.000000  0.000000  326.400000  0.000000  1775.661972
T  3347  4068.507042  0.382483  A  3346  3879.044776  0.364668  923.582090  0.000000  29.269216  1034.366197
T  3360  16946.366197  1.605729  N  -1  -1.000000  -1.000000  0.000000  0.000000  307.326764  3258.253521
G  3371  5458.708711  0.470077  A  3372  2058.268657  0.178509  316.656716  0.000000  1214.672448  172.394366
A  3383  1794.388060  0.155625  N  -1  -1.000000  -1.000000  633.313433  204.000000  43.903823  103.436620
T  3395  2499.718310  0.226408  A  3395  765.253731  0.066369  290.268657  40.800000  0.000000  620.619718
T  3407  10498.816901  1.003505  A  3413  4908.179104  0.433099  0.000000  0.000000  570.749704  2430.760563
G  3420  5707.497044  0.532379  T  3421  4275.380282  0.384748  0.000000  0.000000  1170.768624  827.492958
T  3430  12722.704225  1.173888  A  3429  3536.000000  0.318210  791.641791  0.000000  0.000000  2430.760563
A  3441  10608.000000  1.071114  N  -1  -1.000000  -1.000000  1794.388060  0.000000  0.000000  0.000000
A  3453  11399.641791  1.455822  T  3460  7050.929577  0.802062  2163.820896  81.600000  29.269216  0.000000
A  3466  8892.776119  1.088409  N  -1  -1.000000  -1.000000  1556.895522  0.000000  439.038234  172.394366
G  3470  9717.379582  1.123025  G  3480  6512.400473  0.689489  1372.179104  0.000000  1785.422152  0.000000
A  3486  7335.880597  0.925084  A  3497  6253.970149  0.737130  1530.507463  0.000000  424.403626  0.000000
G  3502  7858.784391  0.968107  T  3499  6568.225352  0.774170  527.761194  0.000000  1697.614505  741.295775
T  3517  5861.408451  0.671862  G  3514  5326.997241  0.610599  844.417910  0.000000  673.191959  1344.676056
G  3529  13888.242806  1.532870  A  3527  10212.179104  1.127124  1583.283582  0.000000  3117.171462  0.000000
A  3539  19210.507463  2.043838  G  3543  4375.747734  0.407060  2797.134328  204.000000  278.057548  0.000000
T  3551  10671.211268  0.992714  N  -1  -1.000000  -1.000000  52.776119  1591.200000  0.000000  1603.267606
G  3563  7536.823019  0.714771  T  3567  1258.478873  0.122930  0.000000  1428.000000  1609.806858  206.873239
A  3573  11082.985075  1.082612  G  3577  8034.399685  0.787246  1451.343284  2407.200000  643.922743  0.000000
A  3588  21559.044776  2.112472  N  -1  -1.000000  -1.000000  3166.567164  734.400000  0.000000  0.000000
A  3601  11214.925373  0.977572  T  3599  9136.901408  0.796430  2454.089552  367.200000  0.000000  1224.000000
A  3614  9974.686567  0.858260  G  3610  4595.266851  0.395391  1530.507463  163.200000  219.519117  327.549296
T  3625  8964.507042  0.754216  G  3624  8268.553410  0.695657  0.000000  204.000000  1595.172251  2085.971831
T  3637  14705.239437  1.225801  N  -1  -1.000000  -1.000000  0.000000  367.200000  14.634608  2361.802817
G  3652  1800.056760  0.139747  A  3655  1768.000000  0.151472  158.328358  285.600000  600.018920  0.000000
T  3662  11757.295775  1.007308  G  3658  5531.881750  0.473941  0.000000  0.000000  541.480489  2361.802817
G  3675  13507.743004  1.236217  T  3674  7516.394366  0.687888  0.000000  0.000000  2619.594797  1723.943662
A  3687  9420.537313  0.840344  T  3685  861.971831  0.076890  1873.552239  0.000000  0.000000  155.154930
T  3696  8240.450704  0.722929  A  3697  5330.388060  0.479587  949.970149  0.000000  204.884509  1482.591549
G  3708  5356.266456  0.481919  A  3708  2427.701493  0.218426  580.537313  122.400000  1214.672448  362.028169
G  3721  8927.110761  0.940273  A  3719  6042.865672  0.636475  949.970149  81.600000  1668.345290  620.619718
G  3733  6951.438707  0.750259  A  3737  5805.373134  0.647692  184.716418  0.000000  1463.460780  1155.042254
G  3744  10053.975562  1.121712  A  3748  4380.417910  0.482844  580.537313  204.000000  1931.768230  0.000000
A  3754  7072.000000  0.779540  G  3759  2195.191171  0.264201  1899.940299  408.000000  29.269216  0.000000
T  3767  24135.211268  2.904816  N  -1  -1.000000  -1.000000  26.388060  367.200000  0.000000  2620.394366
T  3780  3223.774648  0.305797  A  3776  1556.895522  0.147681  474.985075  0.000000  29.269216  1086.084507
T  3788  12153.802817  1.254411  A  3789  1662.447761  0.174013  1372.179104  163.200000  0.000000  2275.605634
A  3792  11056.597015  1.157340  T  3798  4568.450704  0.470142  2269.373134  0.000000  0.000000  1224.000000
A  3802  13273.194030  1.365968  N  -1  -1.000000  -1.000000  2084.656716  0.000000  0.000000  344.788732
T  3817  12343.436620  1.207733  T  3832  3447.887324  0.315765  237.492537  0.000000  0.000000  2258.366197
A  3836  12613.492537  1.155182  N  -1  -1.000000  -1.000000  1926.328358  530.400000  0.000000  344.788732
T  3848  19790.873239  1.753314  N  -1  -1.000000  -1.000000  0.000000  122.400000  0.000000  3292.732394
G  3861  3892.805676  0.309650  N  -1  -1.000000  -1.000000  0.000000  448.800000  907.345684  1361.915493
T  3862  10826.366197  0.905554  A  3872  1319.402985  0.106998  0.000000  448.800000  863.441860  1448.112676
G  3880  7039.246354  0.570860  A  3882  1899.940299  0.178878  237.492537  489.600000  1024.422546  0.000000
A  3891  7388.656716  0.695641  T  3888  2982.422535  0.280792  1081.910448  0.000000  0.000000  344.788732
G  3900  8473.437919  0.767671  A  3909  5119.283582  0.479787  0.000000  856.800000  1668.345290  0.000000
T  3911  9723.042254  0.911267  G  3913  3029.363816  0.287510  791.641791  0.000000  453.672842  1654.985915
A  3924  8813.611940  0.836487  T  3928  1413.633803  0.140094  1583.283582  0.000000  87.807647  34.478873
A  3933  7045.611940  0.698242  G  3935  4624.536066  0.483697  1530.507463  122.400000  570.749704  103.436620
A  3946  8180.298507  0.855616  T  3948  3258.253521  0.357363  2190.208955  0.000000  131.711470  603.380282
G  3955  7858.784391  0.861955  A  3957  4749.850746  0.599404  580.537313  0.000000  1039.057154  396.507042
G  3966  8166.111155  1.030530  T  3971  982.647887  0.117660  0.000000  0.000000  1068.326370  499.943662
T  3975  7809.464789  0.935095  G  3982  3965.978715  0.492673  0.000000  0.000000  600.018920  1413.633803
T  3992  16360.225352  2.032370  G  3993  3146.440678  0.350304  0.000000  0.000000  556.115097  3051.380282
T  4002  9895.436620  1.101706  N  -1  -1.000000  -1.000000  0.000000  1183.200000  907.345684  2103.211268
G  4004  7009.977138  0.759263  A  4010  3430.447761  0.377538  0.000000  938.400000  1302.480095  1982.535211
G  4016  11517.436342  1.267567  T  4024  3740.957746  0.403738  184.716418  0.000000  1917.133622  224.112676
A  4032  15437.014925  1.666039  N  -1  -1.000000  -1.000000  2295.761194  0.000000  0.000000  17.239437
T  4042  5499.380282  0.553924  T  4052  2465.239437  0.252237  237.492537  1224.000000  117.076862  1224.000000
A  4056  15146.746269  1.549791  G  4055  3731.824990  0.381830  1926.328358  122.400000  834.172645  137.915493
T  4064  10326.422535  0.986281  A  4066  2454.089552  0.228992  1213.850746  81.600000  0.000000  1948.056338
T  4077  9378.253521  0.875097  G  4078  2312.268033  0.213346  79.164179  0.000000  468.307450  1465.352113
T  4091  17204.957746  1.587461  A  4089  9684.417910  0.893550  1293.014925  81.600000  0.000000  2672.112676
A  4101  7335.880597  0.622868  G  4106  2795.210091  0.237331  1372.179104  0.000000  0.000000  586.140845
T  4113  27169.352113  2.498297  N  -1  -1.000000  -1.000000  0.000000  0.000000  0.000000  3137.577465
T  4127  9619.605634  0.763307  G  4130  1404.922349  0.109494  0.000000  122.400000  146.346078  2085.971831
T  4135  9119.661972  0.708956  G  4138  2048.845093  0.157096  184.716418  0.000000  292.692156  1930.816901
G  4150  13697.992905  1.085099  A  4144  2902.686567  0.222565  369.432836  0.000000  2136.652739  258.591549
A  4160  4274.865672  0.343368  G  4156  1126.864801  0.084982  949.970149  40.800000  219.519117  293.070423
T  4169  30117.295775  2.443123  N  -1  -1.000000  -1.000000  0.000000  0.000000  131.711470  3085.859155
A  4182  3404.059701  0.246235  G  4178  1273.210879  0.087173  738.865672  163.200000  87.807647  396.507042
A  4192  7415.044776  0.564646  T  4189  3896.112676  0.290076  1240.238806  204.000000  0.000000  551.661972
G  4200  12322.339771  0.952571  A  4207  4195.701493  0.312305  105.552239  489.600000  2268.364210  0.000000
G  4211  5736.766259  0.460873  N  -1  -1.000000  -1.000000  395.820896  367.200000  1317.114702  0.000000
G  4228  17561.529365  1.429196  A  4225  9077.492537  0.738740  1134.686567  0.000000  1361.018526  103.436620
A  4241  3615.164179  0.319166  N  -1  -1.000000  -1.000000  791.641791  0.000000  43.903823  0.000000
G  4248  11093.032716  1.034173  T  4253  2103.211268  0.183297  0.000000  122.400000  1946.402838  0.000000
T  4262  4964.957746  0.454508  G  4264  3761.094206  0.340097  0.000000  81.600000  497.576665  1086.084507
T  4272  8102.535211  0.806182  N  -1  -1.000000  -1.000000  79.164179  0.000000  29.269216  1706.704225
A  4282  9658.029851  0.925695  N  -1  -1.000000  -1.000000  949.970149  0.000000  0.000000  0.000000
T  4294  4327.098592  0.515908  A  4295  1952.716418  0.230855  633.313433  0.000000  0.000000  879.211268
A  4303  5488.716418  0.647281  T  4308  8895.549296  1.026358  1319.402985  0.000000  0.000000  206.873239
A  4312  1847.164179  0.222899  G  4311  1302.480095  0.150279  422.208955  0.000000  351.230587  1034.366197
T  4322  4964.957746  0.685815  N  -1  -1.000000  -1.000000  211.104478  0.000000  73.173039  1103.323944
T  4332  4344.338028  0.606555  N  -1  -1.000000  -1.000000  0.000000  0.000000  0.000000  1120.563380
T  4341  6878.535211  1.177710  A  4346  5251.223881  0.851499  263.880597  0.000000  0.000000  1517.070423
T  4354  20152.901408  3.267895  N  -1  -1.000000  -1.000000  0.000000  0.000000  102.442255  2999.661972
T  4367  6051.042254  0.855522  N  -1  -1.000000  -1.000000  52.776119  0.000000  0.000000  1137.802817
A  4375  9341.373134  1.300749  T  4377  2775.549296  0.379925  1424.955224  0.000000  0.000000  655.098592
T  4384  6981.971831  0.955725  A  4388  5304.000000  0.753633  448.597015  122.400000  0.000000  1517.070423
T  4395  5258.028169  0.747111  A  4400  1345.791045  0.188724  105.552239  0.000000  263.422940  1086.084507
T  4401  7119.887324  0.998455  A  4407  343.044776  0.047030  448.597015  40.800000  73.173039  1120.563380
A  4412  4195.701493  0.575225  T  4420  3034.140845  0.402995  738.865672  40.800000  0.000000  34.478873
T  4427  11240.112676  1.492934  A  4434  2190.208955  0.268523  0.000000  612.000000  234.153725  1879.098592
G  4440  4156.228616  0.509567  T  4443  1879.098592  0.230913  52.776119  326.400000  790.268821  120.676056
T  4455  8516.281690  1.046538  N  -1  -1.000000  -1.000000  422.208955  122.400000  102.442255  1586.028169
A  4458  5620.656716  0.677077  G  4465  1873.229799  0.284046  765.253731  0.000000  58.538431  1344.676056
T  4462  3516.845070  0.513548  A  4472  369.432836  0.056019  501.373134  0.000000  146.346078  982.647887
A  4477  7335.880597  1.112389  A  4486  1424.955224  0.222849  1293.014925  0.000000  0.000000  155.154930
T  4489  5482.140845  0.857367  N  -1  -1.000000  -1.000000  237.492537  693.600000  146.346078  793.014085
T  4502  7206.084507  1.154049  A  4501  4380.417910  0.701509  765.253731  204.000000  0.000000  1568.788732
T  4514  17894.535211  2.779094  A  4514  2744.358209  0.426203  765.253731  0.000000  0.000000  3292.732394
T  4525  9533.408451  1.268340  A  4524  5092.895522  0.677558  949.970149  0.000000  0.000000  2120.450704
T  4535  5068.394366  0.629597  A  4532  2902.686567  0.360568  870.805970  0.000000  131.711470  1292.957746
T  4542  5982.084507  0.804796  A  4546  4090.149254  0.537066  765.253731  0.000000  29.269216  1448.112676
T  4554  5706.253521  0.749282  A  4561  4538.746269  0.618802  0.000000  0.000000  146.346078  1189.521127
T  4561  5982.084507  0.815595  N  -1  -1.000000  -1.000000  870.805970  0.000000  439.038234  1103.323944
G  4575  5151.381947  0.698893  T  4579  3706.478873  0.491946  0.000000  1550.400000  746.364998  120.676056
T  4592  22428.507042  2.976883  G  4597  1009.787939  0.111658  0.000000  81.600000  0.000000  2878.985915
T  4607  2965.183099  0.327880  G  4608  6556.304296  0.745722  263.880597  0.000000  1126.864801  706.816901
T  4616  1568.788732  0.178438  A  4616  343.044776  0.039018  343.044776  0.000000  219.519117  327.549296
A  4624  17706.388060  1.208804  G  4625  570.749704  0.064918  1768.000000  0.000000  117.076862  0.000000
A  4628  17706.388060  1.208804  A  4638  3536.000000  0.394793  1979.104478  0.000000  43.903823  0.000000
T  4642  12222.760563  1.684526  G  4640  1419.556957  0.158493  263.880597  40.800000  234.153725  2051.492958
G  4655  3629.382736  0.455304  A  4652  3192.955224  0.380593  554.149254  0.000000  643.922743  0.000000
G  4667  5575.785574  0.720751  A  4663  5488.716418  0.703770  395.820896  40.800000  1097.595585  0.000000
A  4679  6728.955224  0.871285  G  4678  3717.190382  0.473542  1055.522388  40.800000  980.518723  0.000000
G  4689  8488.072527  1.088534  T  4689  1672.225352  0.203865  0.000000  326.400000  1214.672448  362.028169
A  4700  2322.149254  0.285579  T  4700  2206.647887  0.281581  501.373134  204.000000  482.942058  413.746479
A  4714  5673.432836  0.926918  G  4707  3204.979109  0.408974  976.358209  0.000000  921.980292  34.478873
G  4717  7112.419393  1.112781  T  4718  2292.845070  0.360667  712.477612  0.000000  1507.364604  413.746479
T  4727  9585.126761  1.379962  A  4730  5383.164179  0.766917  501.373134  0.000000  0.000000  1844.619718
G  4741  5502.612534  0.783945  T  4742  5654.535211  0.845959  290.268657  122.400000  892.711076  1189.521127
T  4752  6619.943662  0.990406  A  4749  1477.731343  0.221079  316.656716  0.000000  102.442255  1275.718310
T  4764  6275.154930  1.024718  A  4760  2638.805970  0.430904  211.104478  204.000000  0.000000  1344.676056
G  4777  7814.880568  1.223299  N  -1  -1.000000  -1.000000  52.776119  0.000000  1273.210879  155.154930
T  4782  5757.971831  0.870800  N  -1  -1.000000  -1.000000  52.776119  244.800000  760.999606  1155.042254
G  4787  5619.689397  0.862554  T  4794  4964.957746  0.797143  0.000000  0.000000  1243.941663  206.873239
T  4802  4102.985915  0.658761  G  4799  3336.690579  0.535719  316.656716  0.000000  600.018920  861.971831
T  4812  2706.591549  0.422481  G  4811  1580.537643  0.253761  0.000000  0.000000  526.845881  637.859155
T  4821  20894.197183  1.621413  G  4818  2795.210091  0.448782  26.388060  0.000000  453.672842  2275.605634
T  4825  20894.197183  1.621413  G  4835  2985.459992  0.424015  0.000000  0.000000  29.269216  2275.605634
T  4840  7499.154930  1.148521  A  4847  3298.507463  0.456635  0.000000  0.000000  160.980686  1654.985915
T  4850  9878.197183  1.467991  A  4856  1451.343284  0.193510  395.820896  0.000000  0.000000  1568.788732
T  4862  8998.985915  1.275569  G  4861  1580.537643  0.210736  0.000000  0.000000  351.230587  1637.746479
T  4874  13395.042254  1.828109  A  4875  738.865672  0.089769  158.328358  122.400000  0.000000  1586.028169
A  4883  1636.059701  0.207483  N  -1  -1.000000  -1.000000  343.044776  0.000000  87.807647  206.873239
A  4891  5567.880597  0.745057  G  4891  3673.286559  0.479441  976.358209  0.000000  614.653528  51.718310
A  4902  6042.865672  0.809178  T  4899  3241.014085  0.423021  1266.626866  163.200000  234.153725  499.943662
A  4912  6227.582090  0.812799  G  4915  3395.229011  0.450812  1266.626866  0.000000  278.057548  120.676056
A  4917  5620.656716  0.701355  A  4926  2242.985075  0.297816  1424.955224  0.000000  556.115097  155.154930
A  4931  7388.656716  0.981053  G  4937  1287.845487  0.178234  1293.014925  0.000000  0.000000  34.478873
A  4941  1161.074627  0.160691  N  -1  -1.000000  -1.000000  580.537313  0.000000  117.076862  0.000000
A  4950  8576.119403  1.301048  G  4949  629.288136  0.087091  1372.179104  81.600000  131.711470  34.478873
A  4964  3799.880597  0.588081  T  4963  3068.619718  0.418450  1029.134328  0.000000  248.788333  844.732394
T  4970  3482.366197  0.586101  G  4969  2004.941269  0.298112  79.164179  163.200000  512.211273  810.253521
A  4979  4037.373134  0.815579  N  -1  -1.000000  -1.000000  870.805970  81.600000  146.346078  51.718310
T  4988  3154.816901  0.607812  A  4991  2427.701493  0.450415  791.641791  0.000000  29.269216  689.577465
T  4998  10343.661972  2.089992  G  5004  1317.114702  0.224476  369.432836  0.000000  43.903823  1689.464789
T  5009  5120.112676  0.951832  N  -1  -1.000000  -1.000000  0.000000  163.200000  14.634608  1155.042254
T  5019  2620.394366  0.497373  A  5020  1715.223881  0.316783  474.985075  0.000000  0.000000  586.140845
A  5029  3852.656716  0.775425  N  -1  -1.000000  -1.000000  844.417910  204.000000  0.000000  861.971831
T  5032  16222.309859  1.527567  G  5041  453.672842  0.085438  633.313433  122.400000  0.000000  1465.352113
T  5037  16222.309859  1.527567  N  -1  -1.000000  -1.000000  0.000000  0.000000  29.269216  1637.746479
T  5048  7119.887324  1.352727  T  5060  7257.802817  1.405371  0.000000  0.000000  0.000000  1534.309859
G  5061  3600.113520  0.643411  N  -1  -1.000000  -1.000000  131.940299  0.000000  834.172645  1120.563380
T  5073  3740.957746  0.667178  A  5078  2849.910448  0.551217  184.716418  0.000000  0.000000  827.492958
T  5084  11981.408451  2.148172  N  -1  -1.000000  -1.000000  0.000000  979.200000  0.000000  2361.802817
G  5098  2926.921561  0.453073  T  5093  2482.478873  0.416201  0.000000  81.600000  585.384312  155.154930
T  5102  5395.943662  0.943598  N  -1  -1.000000  -1.000000  0.000000  775.200000  248.788333  1051.605634
A  5112  4855.402985  0.844997  T  5112  1637.746479  0.302135  1029.134328  122.400000  29.269216  741.295775
T  5121  13877.746479  2.324752  G  5119  2897.652345  0.534565  527.761194  0.000000  468.307450  2534.197183
A  5125  4169.313433  0.598002  G  5130  556.115097  0.084542  844.417910  0.000000  87.807647  1586.028169
T  5134  8619.718310  1.310409  G  5144  2312.268033  0.348819  52.776119  0.000000  73.173039  1586.028169
T  5146  6533.746479  0.985669  N  -1  -1.000000  -1.000000  0.000000  0.000000  468.307450  1086.084507
A  5156  6227.582090  0.947863  G  5158  4858.689791  0.711065  976.358209  0.000000  687.826567  499.943662
T  5167  12360.676056  0.873322  A  5174  633.313433  0.082303  0.000000  0.000000  73.173039  1465.352113
T  5171  12360.676056  0.873322  N  -1  -1.000000  -1.000000  131.940299  0.000000  29.269216  1723.943662
T  5189  1982.535211  0.305160  G  5185  585.384312  0.076074  79.164179  897.600000  29.269216  413.746479
T  5200  6171.718310  0.963990  A  5197  4802.626866  0.717339  527.761194  816.000000  73.173039  1068.845070
T  5207  5171.830986  0.798141  N  -1  -1.000000  -1.000000  0.000000  40.800000  0.000000  1361.915493
T  5219  13481.239437  2.070378  G  5218  2561.056366  0.366015  1002.746269  40.800000  482.942058  1792.901408
A  5222  9737.194030  1.504549  N  -1  -1.000000  -1.000000  1451.343284  163.200000  278.057548  1448.112676
G  5233  4565.997635  0.649629  A  5234  4090.149254  0.546422  738.865672  0.000000  307.326764  34.478873
T  5243  5464.901408  0.825108  A  5251  3694.328358  0.515259  395.820896  0.000000  204.884509  1292.957746
G  5253  6175.804493  0.947737  T  5259  2568.676056  0.360059  1345.791045  81.600000  614.653528  0.000000
A  5267  10185.791045  1.564352  G  5268  3892.805676  0.516982  1662.447761  0.000000  760.999606  0.000000
T  5275  5637.295775  0.815612  G  5272  1843.960583  0.244886  263.880597  0.000000  395.134411  1275.718310
A  5282  6544.238806  0.954328  N  -1  -1.000000  -1.000000  1398.567164  0.000000  234.153725  0.000000
G  5286  4375.747734  0.598303  G  5297  2619.594797  0.367193  949.970149  0.000000  834.172645  0.000000
T  5301  4861.521127  0.681458  A  5305  2612.417910  0.367787  263.880597  0.000000  87.807647  896.450704
T  5316  8309.408451  1.169849  A  5312  2454.089552  0.345497  211.104478  489.600000  482.942058  1637.746479
G  5317  2707.402444  0.411098  A  5326  659.701493  0.112139  105.552239  448.800000  526.845881  1551.549296
A  5331  4855.402985  0.825354  T  5333  3482.366197  0.589048  1081.910448  0.000000  585.384312  465.464789
A  5342  2902.686567  0.491003  G  5345  1317.114702  0.222792  765.253731  81.600000  117.076862  0.000000
A  5351  3245.731343  0.573904  G  5350  2356.171857  0.398551  738.865672  163.200000  497.576665  34.478873
A  5362  6438.686567  1.200682  G  5365  248.788333  0.043523  1398.567164  0.000000  117.076862  0.000000
T  5375  11843.492958  2.374487  A  5374  3008.238806  0.526263  1002.746269  0.000000  0.000000  1620.507042
T  5386  7861.183099  1.401672  A  5380  2058.268657  0.349927  448.597015  122.400000  0.000000  1534.309859
A  5397  3509.611940  0.611417  G  5394  760.999606  0.124664  738.865672  0.000000  73.173039  861.971831
T  5403  13360.563380  2.363232  A  5405  1583.283582  0.233316  158.328358  122.400000  263.422940  2327.323944
T  5410  5344.225352  0.821757  G  5414  1229.307056  0.178604  52.776119  81.600000  102.442255  1896.338028
T  5418  1482.591549  0.238862  G  5422  878.076468  0.127574  0.000000  0.000000  160.980686  810.253521
A  5434  4987.343284  0.819691  G  5432  834.172645  0.121196  976.358209  448.800000  248.788333  499.943662
T  5437  6413.070423  1.051735  G  5440  1082.960978  0.161496  606.925373  408.000000  204.884509  1241.239437
T  5449  11671.098592  1.809851  A  5448  2058.268657  0.306938  448.597015  0.000000  497.576665  1827.380282
G  5458  6556.304296  0.899209  N  -1  -1.000000  -1.000000  26.388060  0.000000  1214.672448  0.000000
T  5464  913.690141  0.125112  G  5465  512.211273  0.067941  0.000000  0.000000  570.749704  224.112676
T  5474  3051.380282  0.491368  G  5481  2063.479700  0.286581  0.000000  448.800000  190.249901  689.577465
T  5484  5913.126761  1.032142  A  5487  2084.656716  0.315508  422.208955  0.000000  204.884509  1327.436620
T  5495  4413.295775  0.739327  A  5497  474.985075  0.075846  79.164179  652.800000  0.000000  965.408451
T  5503  4137.464789  0.815326  N  -1  -1.000000  -1.000000  0.000000  367.200000  0.000000  1155.042254
T  5512  4723.605634  0.953505  G  5510  658.557351  0.123321  0.000000  326.400000  117.076862  1017.126761
T  5522  5844.169014  1.107262  G  5522  4844.055183  0.917758  0.000000  122.400000  804.903429  1137.802817
T  5531  2120.450704  0.395332  G  5536  878.076468  0.177944  0.000000  285.600000  14.634608  586.140845
G  5543  1800.056760  0.364793  N  -1  -1.000000  -1.000000  0.000000  448.800000  600.018920  224.112676
T  5545  1586.028169  0.401795  T  5554  1086.084507  0.314768  0.000000  326.400000  600.018920  344.788732
G  5555  3570.844304  1.034929  A  5561  290.268657  0.079215  343.044776  0.000000  775.634214  224.112676
A  5557  2533.253731  0.681707  A  5571  1477.731343  0.417282  580.537313  0.000000  717.095782  103.436620
G  5569  4683.074497  1.278052  A  5580  3061.014925  0.864370  316.656716  0.000000  995.153331  0.000000
T  5581  4102.985915  1.158635  N  -1  -1.000000  -1.000000  606.925373  0.000000  731.730390  793.014085
G  5582  3541.575089  1.008940  A  5594  2163.820896  0.627066  580.537313  0.000000  790.268821  844.732394
T  5594  2603.154930  0.754406  T  5605  1206.760563  0.372611  501.373134  204.000000  219.519117  568.901408
A  5606  6728.955224  2.077762  N  -1  -1.000000  -1.000000  1134.686567  0.000000  29.269216  293.070423
T  5617  7654.309859  2.300638  A  5619  2454.089552  0.632412  422.208955  122.400000  146.346078  1327.436620
A  5628  1293.014925  0.333215  T  5631  1137.802817  0.293209  290.268657  122.400000  190.249901  327.549296
A  5639  4354.029851  1.136906  G  5639  351.230587  0.084922  1029.134328  0.000000  131.711470  155.154930
T  5643  3689.239437  0.898386  G  5651  775.634214  0.178461  343.044776  0.000000  87.807647  827.492958
A  5654  4934.567164  1.198188  T  5653  1413.633803  0.325254  1108.298507  0.000000  73.173039  362.028169
A  5661  1029.134328  0.236122  A  5669  343.044776  0.079185  554.149254  122.400000  0.000000  0.000000
A  5673  3826.268657  0.958221  G  5677  234.153725  0.055140  818.029851  0.000000  0.000000  0.000000
A  5683  8048.358209  2.029633  T  5680  5068.394366  1.193540  1477.731343  81.600000  0.000000  689.577465
T  5694  3792.676056  0.858829  A  5694  3008.238806  0.648179  659.701493  122.400000  43.903823  706.816901
A  5704  4142.925373  0.913534  G  5707  365.865195  0.070413  765.253731  81.600000  29.269216  1327.436620
T  5705  7550.873239  1.765686  N  -1  -1.000000  -1.000000  659.701493  122.400000  58.538431  1620.507042
T  5720  15877.521127  3.721781  A  5718  1187.462687  0.228535  184.716418  0.000000  0.000000  1810.140845
T  5732  4861.521127  0.849239  A  5736  1240.238806  0.212678  105.552239  0.000000  0.000000  1034.366197
T  5742  2103.211268  0.364173  G  5743  834.172645  0.148788  52.776119  0.000000  175.615294  706.816901
T  5749  7930.140845  1.411885  G  5753  424.403626  0.070376  0.000000  81.600000  0.000000  1327.436620
T  5760  2258.366197  0.381722  G  5756  73.173039  0.012134  0.000000  204.000000  0.000000  586.140845
T  5768  2758.309859  0.456735  G  5772  687.826567  0.121838  0.000000  40.800000  263.422940  689.577465
G  5769  921.980292  0.155415  N  -1  -1.000000  -1.000000  0.000000  81.600000  321.961372  620.619718
T  5782  10981.521127  2.103839  G  5791  2107.383524  0.354854  0.000000  0.000000  248.788333  2137.690141
A  5792  4538.746269  0.764274  T  5792  3241.014085  0.542128  818.029851  0.000000  453.672842  724.056338
G  5804  3395.229011  0.567933  A  5802  2691.582090  0.450224  501.373134  0.000000  687.826567  293.070423
G  5817  4331.843910  0.778737  N  -1  -1.000000  -1.000000  0.000000  0.000000  804.903429  0.000000
T  5825  3378.929577  0.766530  N  -1  -1.000000  -1.000000  606.925373  0.000000  0.000000  775.774648
A  5829  8523.343284  2.000866  T  5837  2120.450704  0.432574  1002.746269  0.000000  117.076862  310.309859
T  5842  6619.943662  1.350501  N  -1  -1.000000  -1.000000  105.552239  0.000000  0.000000  1206.760563
A  5854  4934.567164  1.034322  T  5852  3206.535211  0.672100  554.149254  0.000000  0.000000  689.577465
G  5857  234.153725  0.046473  N  -1  -1.000000  -1.000000  501.373134  0.000000  43.903823  206.873239
T  5872  4533.971831  0.947335  A  5868  1583.283582  0.314235  448.597015  0.000000  0.000000  827.492958
A  5875  1979.104478  0.384499  N  -1  -1.000000  -1.000000  659.701493  0.000000  0.000000  724.056338
T  5883  5689.014085  1.339542  A  5884  5145.671642  1.073677  1029.134328  40.800000  0.000000  896.450704
T  5899  2379.042254  0.545400  A  5892  1319.402985  0.275302  580.537313  0.000000  0.000000  413.746479
A  5901  3430.447761  0.805195  N  -1  -1.000000  -1.000000  765.253731  0.000000  0.000000  413.746479
A  5910  4565.134328  1.094690  T  5913  1637.746479  0.341287  1002.746269  0.000000  0.000000  103.436620
A  5922  3773.492537  0.879833  G  5922  878.076468  0.185135  791.641791  0.000000  175.615294  844.732394
T  5923  4206.422535  1.102923  N  -1  -1.000000  -1.000000  870.805970  0.000000  175.615294  896.450704
T  5934  5395.943662  1.510396  A  5936  3852.656716  0.853698  791.641791  0.000000  0.000000  861.971831
G  5945  365.865195  0.101105  N  -1  -1.000000  -1.000000  26.388060  0.000000  73.173039  0.000000
A  5956  6253.970149  1.721982  T  5956  3775.436620  0.843427  1319.402985  0.000000  0.000000  775.774648
A  5966  5594.268657  1.470688  N  -1  -1.000000  -1.000000  1319.402985  81.600000  0.000000  0.000000
A  5977  4670.686567  1.121316  G  5980  3000.094600  0.658501  897.194030  0.000000  321.961372  0.000000
G  5986  702.461175  0.172870  N  -1  -1.000000  -1.000000  0.000000  0.000000  278.057548  0.000000
G  5996  3614.748128  0.927841  T  5996  2430.760563  0.515045  0.000000  40.800000  804.903429  482.704225
G  6007  351.230587  0.089730  N  -1  -1.000000  -1.000000  105.552239  0.000000  87.807647  241.352113
T  6012  5861.408451  1.678088  G  6016  1990.306661  0.420184  105.552239  0.000000  131.711470  1241.239437
T  6020  8154.253521  2.202840  G  6023  336.595980  0.064617  0.000000  0.000000  336.595980  1482.591549
T  6030  2844.507042  0.694378  G  6034  2883.017737  0.572360  0.000000  0.000000  307.326764  775.774648
T  6039  2775.549296  0.722547  N  -1  -1.000000  -1.000000  0.000000  0.000000  131.711470  689.577465
T  6047  5551.098592  1.359794  G  6048  409.769019  0.080795  26.388060  0.000000  73.173039  1189.521127
T  6057  4120.225352  1.026970  G  6057  1741.518329  0.343377  131.940299  0.000000  380.499803  896.450704
A  6071  3324.895522  0.860343  T  6069  1603.267606  0.324274  738.865672  81.600000  190.249901  293.070423
G  6078  1917.133622  0.513972  T  6083  5292.507042  1.235542  105.552239  0.000000  365.865195  155.154930
A  6085  7124.776119  1.849868  N  -1  -1.000000  -1.000000  1187.462687  367.200000  58.538431  913.690141
A  6096  5409.552239  1.287220  G  6098  614.653528  0.130543  1134.686567  0.000000  73.173039  0.000000
G  6108  1331.749310  0.282849  T  6106  913.690141  0.194054  0.000000  0.000000  336.595980  310.309859
A  6117  3324.895522  0.781340  T  6113  2465.239437  0.523579  659.701493  40.800000  102.442255  327.549296
T  6123  5671.774648  1.503477  G  6124  907.345684  0.215699  26.388060  1428.000000  278.057548  1241.239437
T  6132  3585.802817  0.884256  A  6132  2322.149254  0.552033  527.761194  0.000000  248.788333  810.253521
T  6142  3878.873239  0.937789  G  6141  3307.421364  0.772641  0.000000  0.000000  585.384312  896.450704
T  6152  6464.788732  1.628834  G  6151  5283.093417  1.203163  26.388060  0.000000  980.518723  1517.070423
T  6163  3809.915493  0.906384  G  6161  1785.422152  0.398321  422.208955  0.000000  380.499803  861.971831
T  6173  8585.239437  2.019141  G  6169  1434.191565  0.322193  0.000000  0.000000  146.346078  1620.507042
A  6181  897.194030  0.182403  G  6180  746.364998  0.149952  211.104478  0.000000  160.980686  310.309859
T  6188  9757.521127  2.271315  A  6191  738.865672  0.143786  26.388060  0.000000  102.442255  1827.380282
T  6199  5499.380282  1.162469  G  6201  278.057548  0.054017  0.000000  81.600000  43.903823  1206.760563
T  6212  4068.507042  0.790379  A  6208  791.641791  0.153787  52.776119  0.000000  0.000000  896.450704
T  6222  4568.450704  0.874864  A  6225  1504.119403  0.294252  158.328358  0.000000  160.980686  793.014085
G  6230  892.711076  0.174645  N  -1  -1.000000  -1.000000  79.164179  0.000000  190.249901  34.478873
G  6246  5605.054789  1.157529  T  6242  3585.802817  0.701494  52.776119  40.800000  658.557351  861.971831
T  6250  4206.422535  0.838789  N  -1  -1.000000  -1.000000  0.000000  775.200000  453.672842  1155.042254
G  6261  7844.149783  1.637938  T  6259  3447.887324  0.644905  0.000000  0.000000  921.980292  741.295775
G  6273  1126.864801  0.217019  N  -1  -1.000000  -1.000000  0.000000  0.000000  556.115097  0.000000
G  6279  4097.690185  0.921528  A  6283  4248.477612  0.770620  290.268657  0.000000  585.384312  68.957746
A  6296  1372.179104  0.287869  T  6295  1241.239437  0.225145  343.044776  81.600000  234.153725  310.309859
G  6306  614.653528  0.156474  A  6305  158.328358  0.028719  131.940299  0.000000  131.711470  1861.859155
T  6308  13808.788732  4.014570  A  6317  1715.223881  0.284193  79.164179  0.000000  131.711470  2310.084507
T  6319  10205.746479  2.312290  G  6319  2956.190777  0.489807  316.656716  40.800000  541.480489  1672.225352
T  6337  1913.577465  0.384451  G  6329  1814.691368  0.260497  237.492537  0.000000  43.903823  362.028169
A  6341  4063.761194  0.800030  G  6344  2531.787150  0.395784  818.029851  0.000000  307.326764  172.394366
T  6351  3792.676056  0.770027  A  6357  1768.000000  0.283960  0.000000  448.800000  14.634608  844.732394
T  6362  7292.281690  1.493093  A  6367  1688.835821  0.257893  131.940299  122.400000  175.615294  1258.478873
T  6373  4602.929577  0.953220  G  6373  248.788333  0.037991  26.388060  571.200000  43.903823  1189.521127
T  6383  12102.084507  2.337922  A  6378  3483.223881  0.531624  52.776119  0.000000  0.000000  2137.690141
T  6393  6413.070423  1.072982  A  6397  2058.268657  0.277304  79.164179  0.000000  146.346078  1654.985915
T  6400  1999.774648  0.308562  G  6402  687.826567  0.100589  263.880597  122.400000  87.807647  1051.605634
T  6407  4878.760563  0.737032  A  6410  2058.268657  0.297606  158.328358  0.000000  175.615294  1068.845070
T  6422  17808.338028  1.591079  G  6423  2839.113914  0.410509  343.044776  163.200000  541.480489  1654.985915
T  6427  17808.338028  1.591079  N  -1  -1.000000  -1.000000  184.716418  0.000000  614.653528  1810.140845
G  6438  3863.536460  0.613711  A  6444  3641.552239  0.628786  131.940299  0.000000  614.653528  793.014085
T  6444  4034.028169  0.642838  G  6454  1756.152937  0.303390  765.253731  0.000000  292.692156  861.971831
T  6456  8964.507042  1.423055  A  6465  3061.014925  0.485443  105.552239  40.800000  321.961372  1861.859155
T  6470  6981.971831  1.079680  T  6477  2223.887324  0.354428  184.716418  0.000000  629.288136  1241.239437
A  6483  3061.014925  0.456554  G  6491  2883.017737  0.471051  527.761194  0.000000  263.422940  34.478873
G  6499  3161.075286  0.544966  A  6502  3615.164179  0.691727  343.044776  40.800000  585.384312  258.591549
G  6509  4185.497832  0.764433  T  6504  3620.281690  0.692706  211.104478  0.000000  673.191959  155.154930
T  6515  7050.929577  1.238336  A  6522  949.970149  0.172451  0.000000  326.400000  102.442255  1413.633803
T  6526  2534.197183  0.428719  G  6525  878.076468  0.159400  52.776119  81.600000  146.346078  568.901408
T  6535  2913.464789  0.552411  A  6536  1293.014925  0.276573  263.880597  285.600000  87.807647  793.014085
T  6545  4740.845070  1.014080  A  6552  3351.283582  0.703629  79.164179  40.800000  175.615294  827.492958
T  6556  5792.450704  1.216198  N  -1  -1.000000  -1.000000  448.597015  367.200000  0.000000  1206.760563
A  6564  5172.059701  1.047273  G  6569  1858.595191  0.407636  976.358209  0.000000  87.807647  0.000000
A  6580  4354.029851  0.954967  T  6577  3896.112676  0.854514  923.582090  489.600000  43.903823  620.619718
A  6593  3324.895522  0.773851  G  6590  1990.306661  0.463222  474.985075  0.000000  307.326764  137.915493
T  6601  3361.690141  0.777639  A  6600  2876.298507  0.669427  501.373134  571.200000  0.000000  758.535211
T  6614  6447.549296  1.484582  A  6612  343.044776  0.079285  686.089552  448.800000  0.000000  1379.154930
A  6619  12006.567164  2.627711  T  6620  3568.563380  0.656290  1213.850746  81.600000  0.000000  1224.000000
T  6629  7378.478873  1.456823  N  -1  -1.000000  -1.000000  131.940299  0.000000  0.000000  1534.309859
T  6640  10171.267606  1.832924  G  6641  2429.344896  0.389697  26.388060  0.000000  365.865195  1741.183099
T  6649  7792.225352  1.241792  A  6650  2586.029851  0.384722  554.149254  448.800000  146.346078  1689.464789
T  6660  6688.901408  1.016532  A  6666  1451.343284  0.209834  211.104478  0.000000  0.000000  1448.112676
T  6669  6671.661972  1.000284  N  -1  -1.000000  -1.000000  184.716418  326.400000  0.000000  1741.183099
T  6683  10722.929577  1.572340  G  6683  512.211273  0.073126  369.432836  81.600000  117.076862  1741.183099
A  6686  3377.671642  0.452976  G  6691  892.711076  0.119634  659.701493  163.200000  146.346078  1396.394366
T  6696  7326.760563  0.981890  A  6698  1794.388060  0.228337  316.656716  81.600000  14.634608  1396.394366
T  6708  4758.084507  0.605477  G  6707  351.230587  0.044694  0.000000  81.600000  117.076862  879.211268
T  6717  3706.478873  0.482021  G  6717  1946.402838  0.253123  0.000000  204.000000  336.595980  861.971831
T  6729  3965.070423  0.578045  A  6731  2665.194030  0.446806  448.597015  571.200000  658.557351  896.450704
G  6730  4639.170674  0.711736  G  6745  2180.556563  0.369942  580.537313  775.200000  673.191959  913.690141
T  6744  7085.408451  1.187851  A  6752  3298.507463  0.559608  79.164179  0.000000  380.499803  1517.070423
T  6767  1965.295775  0.333428  G  6763  1170.768624  0.198627  0.000000  0.000000  395.134411  430.985915
G  6771  2941.556169  0.542537  T  6772  1620.507042  0.293592  0.000000  326.400000  585.384312  413.746479
A  6788  2031.880597  0.402445  T  6782  1051.605634  0.190523  474.985075  326.400000  0.000000  137.915493
T  6793  3344.450704  0.800158  A  6798  1794.388060  0.345949  105.552239  897.600000  0.000000  706.816901
T  6801  4861.521127  1.164041  N  -1  -1.000000  -1.000000  211.104478  367.200000  131.711470  896.450704
T  6812  6602.704225  1.680124  A  6812  3272.119403  0.711219  606.925373  163.200000  395.134411  1482.591549
T  6826  4327.098592  1.051708  G  6826  1185.403232  0.240778  0.000000  81.600000  146.346078  879.211268
T  6838  6378.591549  1.527288  A  6834  3192.955224  0.690629  290.268657  0.000000  43.903823  1206.760563
A  6845  2137.432836  0.483826  N  -1  -1.000000  -1.000000  554.149254  0.000000  0.000000  120.676056
T  6856  5585.577465  1.340240  A  6859  1530.507463  0.307750  211.104478  0.000000  146.346078  930.929577
T  6870  5223.549296  1.300163  G  6866  2341.537249  0.470830  237.492537  0.000000  365.865195  1189.521127
A  6882  3536.000000  0.814102  G  6880  3029.363816  0.594102  659.701493  40.800000  570.749704  379.267606
G  6890  790.268821  0.179489  N  -1  -1.000000  -1.000000  52.776119  0.000000  219.519117  103.436620
T  6901  4034.028169  0.942812  G  6899  1565.903035  0.313887  870.805970  897.600000  234.153725  861.971831
A  6902  5515.104478  1.268517  T  6911  1241.239437  0.251214  923.582090  652.800000  160.980686  861.971831
A  6918  5515.104478  1.249730  G  6923  453.672842  0.090278  580.537313  0.000000  0.000000  224.112676
T  6921  3534.084507  0.821064  G  6931  248.788333  0.049036  580.537313  0.000000  73.173039  758.535211
T  6928  7085.408451  1.677030  A  6936  1820.776119  0.358876  0.000000  0.000000  29.269216  1396.394366
T  6939  4275.380282  0.995280  N  -1  -1.000000  -1.000000  211.104478  0.000000  0.000000  1017.126761
A  6950  4222.089552  0.936276  N  -1  -1.000000  -1.000000  949.970149  326.400000  0.000000  293.070423
T  6954  3378.929577  0.772662  G  6964  804.903429  0.173768  422.208955  0.000000  0.000000  448.225352
T  6967  2585.915493  0.617364  T  6977  1758.422535  0.402541  0.000000  0.000000  131.711470  689.577465
A  6984  4063.761194  0.992703  G  6986  2531.787150  0.572663  818.029851  0.000000  468.307450  0.000000
T  6994  5844.169014  1.321917  G  6997  1009.787939  0.228403  0.000000  0.000000  307.326764  982.647887
A  7012  5119.283582  1.112405  G  7005  585.384312  0.132408  897.194030  0.000000  102.442255  120.676056
T  7018  7275.042254  1.594560  G  7015  819.538037  0.180929  131.940299  0.000000  87.807647  1224.000000
T  7028  4499.492958  0.949579  A  7030  1556.895522  0.338159  369.432836  0.000000  175.615294  879.211268
T  7041  4413.295775  0.912791  G  7043  409.769019  0.087334  26.388060  0.000000  87.807647  1068.845070
A  7052  2770.746269  0.606591  T  7051  1586.028169  0.338031  606.925373  0.000000  307.326764  344.788732
G  7064  6058.727631  1.371599  N  -1  -1.000000  -1.000000  26.388060  0.000000  1126.864801  896.450704
T  7066  6206.197183  1.348899  A  7074  2797.134328  0.603190  79.164179  0.000000  965.884115  1310.197183
G  7074  3014.729208  0.617309  N  -1  -1.000000  -1.000000  184.716418  0.000000  629.288136  103.436620
T  7090  2068.732394  0.419915  N  -1  -1.000000  -1.000000  26.388060  0.000000  0.000000  448.225352
T  7102  7895.661972  1.670318  G  7107  1756.152937  0.342210  131.940299  163.200000  14.634608  1568.788732
T  7114  4309.859155  0.873822  A  7119  2295.761194  0.445225  26.388060  81.600000  117.076862  844.732394
T  7128  4137.464789  0.852866  G  7130  702.461175  0.138875  79.164179  163.200000  117.076862  810.253521
T  7141  2103.211268  0.463519  G  7138  526.845881  0.104156  0.000000  0.000000  73.173039  379.267606
T  7153  4878.760563  1.135160  A  7148  633.313433  0.139464  52.776119  0.000000  58.538431  844.732394
T  7166  3637.521127  0.837288  N  -1  -1.000000  -1.000000  343.044776  0.000000  117.076862  1224.000000
T  7175  11102.197183  2.505525  A  7168  2084.656716  0.463114  131.940299  81.600000  0.000000  1758.422535
A  7179  2929.074627  0.593479  T  7181  896.450704  0.178520  633.313433  122.400000  0.000000  1275.718310
A  7194  4881.791045  1.059481  T  7190  4034.028169  0.803340  580.537313  122.400000  14.634608  293.070423
T  7201  1896.338028  0.395530  A  7200  263.880597  0.053973  131.940299  40.800000  219.519117  413.746479
A  7213  5119.283582  1.071610  G  7210  1492.729996  0.305316  923.582090  0.000000  278.057548  396.507042
G  7219  3907.440284  0.868407  A  7224  3061.014925  0.651174  527.761194  0.000000  863.441860  396.507042
A  7237  2770.746269  0.621340  G  7233  2297.633425  0.488779  580.537313  163.200000  204.884509  310.309859
T  7245  5913.126761  1.367945  G  7245  731.730390  0.155662  554.149254  122.400000  175.615294  1327.436620
G  7257  1551.268427  0.329803  A  7252  1029.134328  0.211709  448.597015  40.800000  409.769019  948.169014
A  7263  7494.208955  1.714577  T  7258  4999.436620  1.028461  976.358209  40.800000  29.269216  137.915493
T  7272  3758.197183  0.790110  G  7270  1434.191565  0.275978  26.388060  0.000000  248.788333  810.253521
T  7281  6413.070423  1.594439  A  7279  4723.462687  0.908924  870.805970  0.000000  453.672842  1361.915493
T  7291  4275.380282  0.978225  A  7290  606.925373  0.107845  131.940299  0.000000  614.653528  913.690141
G  7298  3585.478912  0.831916  A  7302  2929.074627  0.526111  158.328358  163.200000  643.922743  51.718310
A  7315  3245.731343  0.724684  G  7308  2780.575483  0.499438  897.194030  0.000000  278.057548  965.408451
T  7319  7516.394366  1.751475  G  7318  1068.326370  0.191889  290.268657  0.000000  365.865195  1396.394366
A  7328  3245.731343  0.697653  T  7328  2085.971831  0.403503  633.313433  163.200000  87.807647  724.056338
T  7340  7533.633803  1.602949  A  7341  5040.119403  0.895209  870.805970  0.000000  307.326764  1292.957746
T  7347  7585.352113  1.560159  A  7353  2955.462687  0.500887  131.940299  0.000000  102.442255  1344.676056
G  7363  1595.172251  0.291872  N  -1  -1.000000  -1.000000  158.328358  0.000000  351.230587  0.000000
A  7368  4776.238806  0.979658  T  7372  2172.169014  0.370288  870.805970  0.000000  175.615294  68.957746
A  7382  4776.238806  0.959620  G  7380  585.384312  0.099790  580.537313  0.000000  190.249901  758.535211
T  7382  3792.676056  0.787919  N  -1  -1.000000  -1.000000  580.537313  0.000000  190.249901  758.535211
T  7397  18101.408451  3.798615  G  7399  2048.845093  0.301225  26.388060  122.400000  307.326764  2361.802817
A  7404  4960.955224  0.797984  G  7413  658.557351  0.098934  976.358209  0.000000  117.076862  465.464789
T  7420  10222.985915  1.600247  A  7419  2242.985075  0.336962  527.761194  81.600000  0.000000  1465.352113
T  7432  1723.943662  0.258888  N  -1  -1.000000  -1.000000  158.328358  0.000000  0.000000  448.225352
A  7446  3588.776119  0.551537  T  7441  2672.112676  0.400496  897.194030  0.000000  380.499803  17.239437
A  7455  4538.746269  0.742550  T  7453  1292.957746  0.192797  949.970149  40.800000  0.000000  430.985915
G  7461  702.461175  0.120953  T  7460  655.098592  0.102250  211.104478  0.000000  146.346078  310.309859
T  7472  6188.957746  1.082280  A  7469  3879.044776  0.605454  606.925373  0.000000  643.922743  1327.436620
T  7482  6275.154930  1.070898  N  -1  -1.000000  -1.000000  26.388060  489.600000  0.000000  1344.676056
T  7490  3775.436620  0.628234  A  7488  2981.850746  0.464674  422.208955  204.000000  131.711470  844.732394
T  7501  4654.647887  0.774757  A  7504  1847.164179  0.288475  184.716418  81.600000  73.173039  999.887324
T  7511  7688.788732  1.648820  G  7507  3029.363816  0.473101  343.044776  40.800000  424.403626  1448.112676
A  7514  2454.089552  0.497183  G  7517  2239.094994  0.438072  659.701493  163.200000  409.769019  1017.126761
G  7529  7331.938510  1.762866  A  7534  2876.298507  0.596477  52.776119  489.600000  1156.134017  413.746479
T  7542  3206.535211  0.679365  G  7537  2004.941269  0.415778  0.000000  204.000000  336.595980  741.295775
G  7549  4287.940087  0.915899  T  7550  3947.830986  0.783250  211.104478  40.800000  673.191959  827.492958
T  7560  4344.338028  0.932943  G  7565  2078.114308  0.413894  26.388060  979.200000  336.595980  844.732394
A  7569  3272.119403  0.651715  N  -1  -1.000000  -1.000000  633.313433  0.000000  160.980686  51.718310
G  7582  2678.133228  0.566309  A  7585  2533.253731  0.535662  237.492537  122.400000  439.038234  362.028169
T  7591  3654.760563  0.836445  N  -1  -1.000000  -1.000000  0.000000  204.000000  102.442255  758.535211
T  7603  5189.070423  1.190883  G  7597  2780.575483  0.622448  131.940299  40.800000  102.442255  1155.042254
A  7608  3272.119403  0.741847  N  -1  -1.000000  -1.000000  633.313433  40.800000  0.000000  482.704225
G  7619  512.211273  0.129050  A  7618  395.820896  0.088545  79.164179  0.000000  175.615294  0.000000
T  7625  4671.887324  1.237613  A  7634  1609.671642  0.386144  79.164179  40.800000  175.615294  1051.605634
T  7636  3103.098592  0.884348  A  7637  316.656716  0.074798  422.208955  571.200000  14.634608  827.492958
T  7645  4171.943662  1.192472  G  7645  2019.575877  0.477049  0.000000  81.600000  395.134411  965.408451
G  7657  3190.344501  0.914934  T  7656  1948.056338  0.497273  0.000000  0.000000  658.557351  430.985915
T  7666  3620.281690  1.073768  A  7667  501.373134  0.130257  158.328358  122.400000  102.442255  861.971831
T  7678  2206.647887  0.647798  A  7678  1398.567164  0.363349  316.656716  122.400000  146.346078  465.464789
G  7681  3365.959795  1.002001  A  7686  1609.671642  0.441646  263.880597  163.200000  146.346078  241.352113
T  7697  4499.492958  1.351054  G  7702  614.653528  0.164822  131.940299  693.600000  87.807647  965.408451
A  7708  6465.074627  1.982301  G  7707  2780.575483  0.745626  976.358209  81.600000  409.769019  310.309859
T  7721  5102.873239  1.425107  A  7714  369.432836  0.095788  712.477612  40.800000  0.000000  896.450704
A  7723  4301.253731  1.064730  T  7729  4206.422535  1.050871  949.970149  122.400000  0.000000  948.169014
A  7734  4354.029851  1.087774  N  -1  -1.000000  -1.000000  976.358209  0.000000  14.634608  362.028169
T  7740  2603.154930  0.630641  G  7739  351.230587  0.085087  105.552239  122.400000  175.615294  724.056338
G  7750  1975.672054  0.497536  T  7751  1758.422535  0.425986  184.716418  0.000000  395.134411  293.070423
T  7763  4378.816901  1.137519  A  7762  1583.283582  0.383558  527.761194  0.000000  146.346078  1017.126761
A  7771  3166.567164  0.806708  G  7772  1141.499409  0.275312  554.149254  81.600000  175.615294  620.619718
T  7774  7137.126761  1.774835  A  7786  1213.850746  0.269871  580.537313  204.000000  175.615294  1034.366197
T  7789  4482.253521  1.019063  A  7789  897.194030  0.199470  501.373134  0.000000  204.884509  1034.366197
T  7802  7430.197183  1.689955  G  7801  424.403626  0.089812  26.388060  122.400000  117.076862  1430.873239
G  7809  2356.171857  0.524387  A  7810  1187.462687  0.241475  211.104478  0.000000  424.403626  275.830986
T  7816  8895.549296  2.108687  G  7822  2648.864013  0.513288  52.776119  0.000000  29.269216  965.408451
T  7830  3965.070423  0.847608  A  7833  1768.000000  0.350321  290.268657  81.600000  29.269216  758.535211
T  7840  2585.915493  0.557423  G  7843  1243.941663  0.255153  0.000000  0.000000  175.615294  672.338028
T  7848  3585.802817  0.773247  G  7851  1141.499409  0.237889  131.940299  122.400000  190.249901  965.408451
G  7860  570.749704  0.118947  A  7856  501.373134  0.104487  26.388060  0.000000  117.076862  86.197183
T  7866  5275.267606  1.194164  G  7871  2107.383524  0.431126  184.716418  0.000000  117.076862  1172.281690
T  7876  1879.098592  0.405992  N  -1  -1.000000  -1.000000  131.940299  0.000000  87.807647  413.746479
T  7887  3982.309859  0.970678  G  7887  3834.267245  0.784410  184.716418  0.000000  731.730390  758.535211
T  7900  14050.140845  1.750971  N  -1  -1.000000  -1.000000  0.000000  0.000000  204.884509  1775.661972
T  7904  14050.140845  1.750971  G  7906  4346.478518  0.767798  105.552239  0.000000  409.769019  1844.619718
N  7912  -1.000000  -1.000000  N  -1  -1.000000  -1.000000  79.164179  0.000000  234.153725  189.633803
T  7921  6878.535211  1.535733  A  7922  3536.000000  0.599261  554.149254  652.800000  160.980686  1413.633803
T  7931  5775.211268  1.350204  G  7931  585.384312  0.099208  0.000000  0.000000  117.076862  1172.281690
G  7941  468.307450  0.105042  N  -1  -1.000000  -1.000000  0.000000  0.000000  175.615294  0.000000
T  7948  4344.338028  1.023029  A  7948  2322.149254  0.404901  501.373134  0.000000  234.153725  827.492958
A  7955  2586.029851  0.598286  T  7956  672.338028  0.126785  870.805970  0.000000  117.076862  379.267606
G  7965  1507.364604  0.333198  A  7965  211.104478  0.039809  211.104478  122.400000  336.595980  0.000000
T  7976  2258.366197  0.544561  A  7979  1794.388060  0.349627  237.492537  0.000000  146.346078  551.661972
N  7986  -1.000000  -1.000000  N  -1  -1.000000  -1.000000  0.000000  122.400000  14.634608  0.000000
T  7996  3016.901408  0.720874  A  7994  1029.134328  0.200521  184.716418  448.800000  117.076862  672.338028
A  8008  2454.089552  0.600239  G  8005  248.788333  0.048071  554.149254  163.200000  29.269216  327.549296
T  8013  4206.422535  1.158341  A  8019  1002.746269  0.202357  105.552239  0.000000  146.346078  948.169014
T  8027  1965.295775  0.586733  A  8028  1688.835821  0.355273  343.044776  0.000000  146.346078  396.507042
A  8038  1794.388060  0.627796  G  8037  1024.422546  0.215503  422.208955  0.000000  219.519117  0.000000
T  8044  2482.478873  1.009076  N  -1  -1.000000  -1.000000  0.000000  0.000000  0.000000  499.943662
A  8055  2929.074627  1.100507  G  8050  1639.076074  0.530711  501.373134  0.000000  131.711470  344.788732
T  8056  1930.816901  0.766185  G  8060  775.634214  0.302688  474.985075  0.000000  131.711470  396.507042
T  8069  4516.732394  1.840169  G  8071  717.095782  0.260236  0.000000  81.600000  117.076862  1017.126761
T  8079  7240.563380  2.627718  N  -1  -1.000000  -1.000000  52.776119  0.000000  0.000000  1517.070423
A  8084  2981.850746  0.916456  T  8097  620.619718  0.190944  606.925373  0.000000  0.000000  637.859155
T  8100  4689.126761  1.442732  A  8102  606.925373  0.174716  131.940299  0.000000  146.346078  999.887324
T  8111  4465.014085  1.285386  A  8115  3773.492537  1.078253  158.328358  0.000000  87.807647  965.408451
T  8122  1654.985915  0.472916  G  8120  746.364998  0.213269  0.000000  0.000000  146.346078  448.225352
G  8132  1346.383918  0.388174  A  8129  369.432836  0.106508  105.552239  122.400000  234.153725  0.000000
T  8140  5447.661972  1.591161  A  8140  4538.746269  1.325645  870.805970  0.000000  0.000000  1034.366197
T  8151  1103.323944  0.296575  N  -1  -1.000000  -1.000000  158.328358  0.000000  0.000000  224.112676
A  8156  1451.343284  0.410257  G  8163  131.711470  0.037742  211.104478  0.000000  0.000000  0.000000
T  8164  7240.563380  2.074839  G  8165  512.211273  0.136147  26.388060  40.800000  146.346078  1637.746479
T  8177  3499.605634  0.930231  G  8183  219.519117  0.064791  79.164179  204.000000  87.807647  930.929577
A  8184  2797.134328  0.825604  T  8186  1465.352113  0.434872  633.313433  204.000000  43.903823  379.267606
T  8197  4447.774648  1.320005  A  8197  1952.716418  0.579507  395.820896  0.000000  453.672842  982.647887
G  8197  2575.690974  0.769925  A  8205  712.477612  0.225714  395.820896  0.000000  453.672842  982.647887
T  8207  4861.521127  1.540188  A  8215  422.208955  0.121422  131.940299  40.800000  0.000000  999.887324
T  8222  9412.732394  2.707064  N  -1  -1.000000  -1.000000  659.701493  0.000000  0.000000  1517.070423
A  8224  5304.000000  1.238172  G  8238  892.711076  0.194778  1055.522388  0.000000  0.000000  1499.830986
T  8235  4240.901408  0.993332  A  8244  1688.835821  0.368482  79.164179  0.000000  73.173039  896.450704
T  8251  17429.070423  3.802878  A  8257  263.880597  0.042692  52.776119  0.000000  131.711470  2017.014085
T  8267  3603.042254  0.582932  A  8264  633.313433  0.102461  79.164179  0.000000  175.615294  810.253521
T  8274  3913.352113  0.672727  A  8274  474.985075  0.081651  158.328358  0.000000  175.615294  879.211268
T  8287  6637.183099  1.132911  A  8283  2031.880597  0.346819  501.373134  40.800000  0.000000  1430.873239
A  8292  5673.432836  0.908836  G  8298  512.211273  0.080471  1187.462687  244.800000  0.000000  482.704225
T  8301  8895.549296  1.397552  A  8302  686.089552  0.098052  448.597015  0.000000  146.346078  1482.591549
T  8315  4327.098592  0.618415  A  8313  501.373134  0.071654  105.552239  122.400000  73.173039  965.408451
A  8323  2902.686567  0.418036  T  8322  861.971831  0.124137  686.089552  0.000000  43.903823  293.070423
G  8331  1346.383918  0.213962  A  8336  1187.462687  0.201368  52.776119  40.800000  234.153725  0.000000
T  8342  2430.760563  0.412212  N  -1  -1.000000  -1.000000  26.388060  0.000000  0.000000  430.985915
T  8352  2430.760563  0.425266  A  8349  712.477612  0.124647  158.328358  0.000000  0.000000  482.704225
A  8357  1820.776119  0.431870  G  8362  1404.922349  0.347934  633.313433  0.000000  0.000000  68.957746
T  8367  4585.690141  1.135691  A  8367  422.208955  0.104562  422.208955  0.000000  73.173039  1086.084507
T  8379  6826.816901  1.663036  G  8382  1712.249113  0.415182  0.000000  0.000000  160.980686  1517.070423
T  8391  4723.605634  1.145395  G  8387  102.442255  0.024840  0.000000  0.000000  0.000000  1034.366197
A  8397  3615.164179  0.897283  T  8400  568.901408  0.162493  712.477612  0.000000  0.000000  327.549296
T  8411  8981.746479  2.565499  N  -1  -1.000000  -1.000000  474.985075  122.400000  146.346078  1654.985915
A  8413  2665.194030  0.671936  A  8422  158.328358  0.040156  606.925373  81.600000  146.346078  1534.309859
G  8427  248.788333  0.063101  G  8431  131.711470  0.033406  211.104478  326.400000  131.711470  137.915493
T  8432  4792.563380  1.250365  G  8437  2780.575483  0.648545  211.104478  244.800000  160.980686  1086.084507
A  8442  7599.761194  1.867671  T  8443  1758.422535  0.366010  211.104478  122.400000  234.153725  362.028169
T  8458  1999.774648  0.436060  G  8452  775.634214  0.161446  211.104478  122.400000  14.634608  430.985915
T  8464  1999.774648  0.434364  G  8462  819.538037  0.172128  52.776119  0.000000  175.615294  482.704225
A  8473  4829.014925  1.111314  G  8472  673.191959  0.140861  923.582090  0.000000  146.346078  0.000000
G  8485  936.614899  0.225933  N  -1  -1.000000  -1.000000  79.164179  0.000000  219.519117  68.957746
T  8490  2534.197183  0.672765  A  8495  1187.462687  0.271471  52.776119  40.800000  29.269216  534.422535
T  8505  4189.183099  1.144979  N  -1  -1.000000  -1.000000  0.000000  163.200000  0.000000  896.450704
T  8513  4999.436620  1.572404  A  8515  633.313433  0.142025  79.164179  0.000000  146.346078  1120.563380
G  8522  1829.325976  0.536002  A  8527  448.597015  0.121476  0.000000  244.800000  424.403626  224.112676
T  8525  2154.929577  0.603459  G  8533  863.441860  0.233812  105.552239  938.400000  263.422940  396.507042
T  8536  5620.056338  1.699339  A  8537  316.656716  0.083868  79.164179  40.800000  102.442255  1017.126761
A  8549  3377.671642  1.086337  T  8547  1982.535211  0.525085  897.194030  81.600000  175.615294  362.028169
T  8557  1879.098592  0.578715  A  8561  791.641791  0.236921  0.000000  204.000000  0.000000  396.507042
G  8569  263.422940  0.081430  N  -1  -1.000000  -1.000000  0.000000  0.000000  87.807647  241.352113
T  8575  14688.000000  5.286508  A  8577  1240.238806  0.269021  184.716418  0.000000  0.000000  2017.014085
T  8588  741.295775  0.178474  G  8587  687.826567  0.149197  26.388060  163.200000  351.230587  362.028169
G  8596  5663.593220  1.425075  A  8594  2797.134328  0.606728  554.149254  40.800000  965.884115  448.225352
A  8610  5383.164179  1.306060  T  8605  1654.985915  0.352601  686.089552  0.000000  248.788333  0.000000
T  8616  5171.830986  1.243212  G  8615  4375.747734  0.878921  290.268657  163.200000  409.769019  1344.676056
T  8624  6171.718310  1.373230  A  8625  237.492537  0.045724  184.716418  204.000000  336.595980  1327.436620
G  8630  4536.728419  0.926622  A  8634  633.313433  0.115890  0.000000  0.000000  775.634214  155.154930
T  8642  4034.028169  0.842590  A  8645  2691.582090  0.476160  158.328358  81.600000  43.903823  844.732394
G  8650  4112.324793  0.847328  T  8656  3137.577465  0.570270  52.776119  0.000000  760.999606  0.000000
A  8660  3377.671642  0.665340  T  8664  1206.760563  0.219335  712.477612  40.800000  190.249901  465.464789
A  8673  1662.447761  0.308544  T  8676  1137.802817  0.206801  554.149254  0.000000  0.000000  155.154930
T  8685  5361.464789  1.312322  A  8683  1899.940299  0.345323  343.044776  0.000000  175.615294  1068.845070
A  8694  686.089552  0.150872  G  8693  219.519117  0.037524  211.104478  40.800000  87.807647  86.197183
T  8705  10429.859155  2.575435  G  8706  936.614899  0.172669  158.328358  40.800000  175.615294  1672.225352
T  8716  3378.929577  0.741902  G  8716  570.749704  0.105220  105.552239  0.000000  131.711470  896.450704
A  8721  1847.164179  0.422197  N  -1  -1.000000  -1.000000  211.104478  367.200000  0.000000  344.788732
T  8735  4758.084507  1.206818  G  8735  219.519117  0.045334  0.000000  0.000000  131.711470  1051.605634
A  8742  923.582090  0.232945  G  8744  365.865195  0.085561  237.492537  81.600000  73.173039  17.239437
G  8750  2985.459992  0.817092  A  8755  2691.582090  0.653145  0.000000  285.600000  453.672842  0.000000
T  8757  4034.028169  1.139210  G  8763  1448.826173  0.351575  474.985075  0.000000  87.807647  1086.084507
T  8766  4602.929577  1.276212  G  8774  1975.672054  0.473780  131.940299  40.800000  131.711470  896.450704
A  8781  10924.656716  2.800649  G  8784  1551.268427  0.314997  1424.955224  122.400000  102.442255  0.000000
T  8797  4396.056338  0.986309  G  8795  614.653528  0.124810  105.552239  81.600000  175.615294  982.647887
A  8802  2163.820896  0.448175  T  8808  793.014085  0.198176  554.149254  0.000000  0.000000  379.267606
T  8815  2034.253521  0.508376  N  -1  -1.000000  -1.000000  1002.746269  81.600000  0.000000  482.704225
A  8817  7520.597015  1.944813  N  -1  -1.000000  -1.000000  1081.910448  367.200000  0.000000  362.028169
A  8833  6517.850746  1.469856  G  8832  804.903429  0.181512  606.925373  204.000000  175.615294  1086.084507
T  8833  6516.507042  1.413460  G  8843  746.364998  0.144373  606.925373  204.000000  175.615294  1086.084507
A  8848  3826.268657  0.740146  G  8854  834.172645  0.163331  976.358209  204.000000  14.634608  68.957746
T  8852  2568.676056  0.488927  T  8863  706.816901  0.138394  606.925373  204.000000  146.346078  672.338028
T  8866  7206.084507  1.410976  A  8881  1662.447761  0.309720  158.328358  40.800000  73.173039  1620.507042
T  8881  4120.225352  0.767628  G  8884  951.249507  0.202949  474.985075  81.600000  117.076862  879.211268
T  8893  7309.521127  1.559520  A  8899  4960.955224  0.996480  105.552239  122.400000  0.000000  1189.521127
T  8903  568.901408  0.114274  N  -1  -1.000000  -1.000000  501.373134  652.800000  0.000000  293.070423
A  8917  3008.238806  0.624260  G  8916  307.326764  0.061731  606.925373  448.800000  160.980686  1465.352113
T  8918  9292.056338  1.890056  G  8925  717.095782  0.123878  554.149254  571.200000  146.346078  1551.549296
T  8934  5913.126761  1.160931  A  8934  1794.388060  0.309981  606.925373  0.000000  0.000000  1034.366197
A  8945  3826.268657  0.760242  N  -1  -1.000000  -1.000000  633.313433  81.600000  0.000000  0.000000
T  8952  2672.112676  0.560904  N  -1  -1.000000  -1.000000  52.776119  571.200000  0.000000  568.901408
T  8964  3344.450704  0.719466  A  8966  3113.791045  0.632091  211.104478  163.200000  0.000000  551.661972
T  8977  2137.690141  0.452316  G  8982  512.211273  0.103977  52.776119  244.800000  14.634608  517.183099
T  8989  3551.323944  0.841694  A  8988  1820.776119  0.369612  606.925373  204.000000  146.346078  896.450704
A  8998  3298.507463  0.792459  G  8994  219.519117  0.043690  870.805970  40.800000  0.000000  1517.070423
T  8998  5775.211268  1.535443  A  9013  2269.373134  0.493058  870.805970  40.800000  0.000000  1517.070423
T  9009  5344.225352  1.248097  N  -1  -1.000000  -1.000000  131.940299  81.600000  0.000000  1034.366197
A  9025  6517.850746  1.443440  N  -1  -1.000000  -1.000000  1002.746269  0.000000  0.000000  1275.718310
T  9027  9188.619718  2.168111  A  9041  4274.865672  0.870859  844.417910  0.000000  0.000000  1499.830986
T  9039  5568.338028  1.219622  N  -1  -1.000000  -1.000000  580.537313  40.800000  0.000000  1034.366197
T  9051  4551.211268  0.960205  A  9058  369.432836  0.074164  0.000000  571.200000  0.000000  1051.605634
T  9066  7223.323944  1.465848  A  9076  501.373134  0.085109  554.149254  40.800000  0.000000  1120.563380
A  9070  7890.029851  1.484308  G  9080  702.461175  0.119244  1161.074627  571.200000  0.000000  896.450704
A  9086  1926.328358  0.327003  G  9092  746.364998  0.130291  474.985075  816.000000  14.634608  0.000000
T  9098  6102.760563  1.065358  A  9099  4485.970149  0.746556  712.477612  0.000000  0.000000  1172.281690
T  9111  6206.197183  1.032853  G  9108  2824.479306  0.470050  211.104478  0.000000  395.134411  1155.042254
T  9123  7395.718310  1.222051  A  9124  3430.447761  0.548246  606.925373  40.800000  131.711470  1672.225352
T  9135  4671.887324  0.746661  A  9135  2401.313433  0.383772  580.537313  0.000000  146.346078  930.929577
T  9145  3206.535211  0.528047  A  9142  3008.238806  0.495384  474.985075  204.000000  0.000000  793.014085
T  9154  8826.591549  1.612389  N  -1  -1.000000  -1.000000  0.000000  40.800000  278.057548  1551.549296
A  9164  9103.880597  1.569619  G  9158  4434.286165  0.764511  1108.298507  0.000000  131.711470  930.929577
T  9166  6016.563380  0.961831  G  9170  1390.287741  0.226625  949.970149  0.000000  73.173039  999.887324
T  9178  4689.126761  0.764368  A  9181  3615.164179  0.621733  422.208955  1142.400000  58.538431  913.690141
T  9190  5723.492958  0.984338  G  9199  2165.921955  0.340276  633.313433  0.000000  87.807647  1068.845070
A  9194  7810.865672  1.260981  N  -1  -1.000000  -1.000000  1081.910448  204.000000  87.807647  655.098592
T  9210  10016.112676  1.573602  A  9213  606.925373  0.089966  105.552239  122.400000  0.000000  1948.056338
T  9225  2499.718310  0.370544  A  9224  1187.462687  0.176020  316.656716  204.000000  234.153725  517.183099
T  9240  11550.422535  1.846154  G  9236  307.326764  0.049121  606.925373  0.000000  336.595980  1723.943662
A  9242  4248.477612  0.611791  G  9242  2824.479306  0.400714  712.477612  40.800000  453.672842  1568.788732
T  9258  9516.169014  1.350094  G  9257  3322.055972  0.471306  0.000000  0.000000  453.672842  1586.028169
A  9264  2533.253731  0.355920  T  9268  1448.112676  0.203456  633.313433  0.000000  117.076862  534.422535
A  9272  1293.014925  0.200144  N  -1  -1.000000  -1.000000  659.701493  122.400000  0.000000  68.957746
T  9284  11567.661972  1.931786  G  9291  1902.499015  0.258353  52.776119  0.000000  0.000000  2103.211268
A  9292  4855.402985  0.727301  T  9293  3534.084507  0.487605  1055.522388  448.800000  351.230587  1120.563380
T  9304  3999.549296  0.606994  G  9305  1873.229799  0.260936  105.552239  163.200000  380.499803  913.690141
T  9316  3465.126761  0.558173  G  9320  439.038234  0.063143  79.164179  163.200000  58.538431  775.774648
A  9326  2638.805970  0.475214  N  -1  -1.000000  -1.000000  659.701493  0.000000  204.884509  413.746479
T  9328  4378.816901  0.786597  G  9332  614.653528  0.104673  448.597015  0.000000  204.884509  413.746479
T  9344  8757.633803  1.805836  G  9343  965.884115  0.164487  263.880597  0.000000  204.884509  1448.112676
G  9356  1741.518329  0.328555  A  9355  818.029851  0.125891  290.268657  0.000000  395.134411  1534.309859
T  9357  8998.985915  1.989571  T  9369  1723.943662  0.287704  263.880597  0.000000  365.865195  1706.704225
A  9372  4406.805970  0.852438  G  9373  3878.171068  0.707549  738.865672  0.000000  512.211273  241.352113
T  9382  5775.211268  1.053672  G  9385  1068.326370  0.217942  105.552239  122.400000  58.538431  1137.802817
T  9396  14498.366197  2.957772  G  9399  3351.325187  0.571296  0.000000  0.000000  336.595980  2068.732394
T  9405  2827.267606  0.481969  G  9408  658.557351  0.114553  131.940299  0.000000  278.057548  1017.126761
A  9413  2955.462687  0.514096  G  9417  1492.729996  0.261975  659.701493  0.000000  117.076862  0.000000
T  9423  7637.070423  1.340334  G  9423  160.980686  0.028252  26.388060  0.000000  102.442255  1499.830986
A  9432  3958.208955  0.638656  G  9434  2414.710288  0.392269  712.477612  0.000000  380.499803  0.000000
T  9443  2051.492958  0.333270  G  9449  160.980686  0.029349  0.000000  0.000000  0.000000  482.704225
G  9455  2458.614111  0.448240  T  9452  2275.605634  0.414867  79.164179  0.000000  424.403626  534.422535
G  9465  2400.075680  0.431921  T  9465  2275.605634  0.464698  501.373134  0.000000  439.038234  499.943662
A  9467  2480.477612  0.506545  N  -1  -1.000000  -1.000000  686.089552  0.000000  365.865195  448.225352
G  9479  4346.478518  0.923952  A  9483  2295.761194  0.503296  211.104478  0.000000  804.903429  51.718310
T  9496  5654.535211  1.239662  G  9496  3351.325187  0.734706  0.000000  0.000000  439.038234  982.647887
T  9502  3620.281690  0.984583  T  9510  3758.197183  0.961318  0.000000  0.000000  380.499803  965.408451
A  9510  4485.970149  1.194262  N  -1  -1.000000  -1.000000  738.865672  0.000000  190.249901  999.887324
T  9523  7688.788732  1.966784  A  9530  2506.865672  0.640390  105.552239  0.000000  351.230587  1758.422535
T  9536  5154.591549  1.316797  G  9534  1770.787544  0.452356  211.104478  0.000000  234.153725  1120.563380
G  9550  3102.536855  0.769072  A  9548  2506.865672  0.621399  633.313433  0.000000  497.576665  482.704225
A  9558  4195.701493  1.013642  N  -1  -1.000000  -1.000000  949.970149  0.000000  0.000000  68.957746
T  9564  7068.169014  1.638827  G  9572  321.961372  0.067358  158.328358  0.000000  0.000000  1137.802817
T  9576  1999.774648  0.418385  G  9581  1902.499015  0.402068  184.716418  0.000000  131.711470  482.704225
A  9587  4829.014925  1.020570  T  9588  3689.239437  0.771802  211.104478  0.000000  87.807647  896.450704
T  9600  1103.323944  0.230824  G  9605  936.614899  0.195943  131.940299  0.000000  117.076862  379.267606
T  9608  6378.591549  1.474882  A  9610  2744.358209  0.565562  422.208955  40.800000  102.442255  1086.084507
G  9621  3453.767442  0.750714  A  9620  870.805970  0.179457  237.492537  0.000000  468.307450  1310.197183
T  9623  11515.943662  2.560563  G  9627  380.499803  0.068697  184.716418  0.000000  482.942058  1620.507042
T  9634  7050.929577  1.444821  A  9640  2981.850746  0.544630  26.388060  122.400000  146.346078  1517.070423
T  9645  1379.154930  0.272035  G  9651  848.807253  0.155033  237.492537  0.000000  0.000000  448.225352
T  9658  3844.394366  0.784981  N  -1  -1.000000  -1.000000  0.000000  204.000000  0.000000  965.408451
T  9667  6947.492958  1.428847  A  9667  2269.373134  0.424660  211.104478  0.000000  14.634608  1482.591549
G  9678  2853.748522  0.588373  T  9676  1189.521127  0.207650  0.000000  326.400000  629.288136  293.070423
T  9689  8326.647887  1.687047  A  9693  1240.238806  0.218196  105.552239  0.000000  321.961372  1155.042254
G  9690  1639.076074  0.310114  G  9704  2502.517935  0.440269  131.940299  0.000000  365.865195  1103.323944
T  9706  5033.915493  0.942862  A  9708  4222.089552  0.740127  474.985075  163.200000  409.769019  1068.845070
T  9717  4896.000000  0.940723  G  9723  292.692156  0.050700  263.880597  0.000000  365.865195  1086.084507
A  9722  5620.656716  1.050839  N  -1  -1.000000  -1.000000  712.477612  0.000000  146.346078  396.507042
T  9727  3930.591549  0.825893  G  9740  1609.806858  0.333413  474.985075  0.000000  0.000000  1051.605634
T  9740  5189.070423  1.166826  T  9752  2292.845070  0.474880  237.492537  0.000000  248.788333  1172.281690
G  9755  2824.479306  0.585001  N  -1  -1.000000  -1.000000  184.716418  0.000000  482.942058  327.549296
T  9765  4378.816901  0.926505  A  9772  2955.462687  0.661266  26.388060  0.000000  73.173039  1224.000000
T  9778  1344.676056  0.300869  G  9782  1053.691762  0.235757  52.776119  0.000000  102.442255  293.070423
T  9792  4896.000000  1.133755  G  9793  687.826567  0.147172  0.000000  0.000000  146.346078  982.647887
G  9803  2239.094994  0.563248  A  9804  1899.940299  0.467405  501.373134  0.000000  482.942058  637.859155
T  9806  6550.985915  1.623408  T  9817  1034.366197  0.227031  395.820896  0.000000  365.865195  1103.323944
A  9820  3140.179104  0.749976  G  9824  2839.113914  0.650176  633.313433  0.000000  204.884509  86.197183
A  9831  3720.716418  0.927523  G  9837  307.326764  0.072326  712.477612  0.000000  102.442255  0.000000
T  9843  2758.309859  0.721795  G  9844  585.384312  0.147715  105.552239  81.600000  248.788333  568.901408
A  9848  1662.447761  0.448797  G  9852  482.942058  0.121865  211.104478  81.600000  175.615294  86.197183
T  9860  4861.521127  1.450520  G  9865  1843.960583  0.454623  26.388060  40.800000  131.711470  568.901408
A  9866  3351.283582  0.942623  G  9876  3073.267639  0.793667  659.701493  571.200000  380.499803  172.394366
T  9880  7723.267606  2.236993  A  9879  1345.791045  0.347549  343.044776  0.000000  234.153725  1689.464789
T  9890  8861.070423  2.166319  G  9890  1492.729996  0.342203  158.328358  0.000000  395.134411  1568.788732
T  9903  9119.661972  2.032514  A  9898  2322.149254  0.482741  79.164179  0.000000  146.346078  1723.943662
A  9909  3720.716418  0.718987  N  -1  -1.000000  -1.000000  765.253731  204.000000  0.000000  241.352113
T  9922  5482.140845  1.120653  G  9927  1858.595191  0.352408  184.716418  0.000000  175.615294  1051.605634
T  9935  7930.140845  1.547008  N  -1  -1.000000  -1.000000  0.000000  122.400000  117.076862  1775.661972
G  9944  3644.017343  0.656928  T  9948  5516.619718  0.960195  26.388060  0.000000  482.942058  241.352113
A  9952  7599.761194  1.348521  N  -1  -1.000000  -1.000000  1081.910448  0.000000  0.000000  517.183099
T  9961  1758.422535  0.282280  A  9967  818.029851  0.131316  0.000000  40.800000  0.000000  465.464789
T  9970  4964.957746  0.838810  G  9977  1756.152937  0.281444  184.716418  0.000000  175.615294  948.169014
T  9981  2430.760563  0.399769  N  -1  -1.000000  -1.000000  0.000000  0.000000  160.980686  413.746479
G  9994  4624.536066  0.833075  A  9996  2084.656716  0.357092  211.104478  0.000000  775.634214  137.915493
T  10004  5051.154930  0.985108  N  -1  -1.000000  -1.000000  158.328358  0.000000  29.269216  1068.845070
T  10010  3189.295775  0.675604  G  10009  629.288136  0.115320  395.820896  0.000000  219.519117  1137.802817
A  10012  2269.373134  0.486205  A  10027  2295.761194  0.486523  527.761194  0.000000  204.884509  965.408451
T  10028  2827.267606  0.650509  G  10037  936.614899  0.210323  211.104478  0.000000  102.442255  465.464789
T  10039  2292.845070  0.597725  N  -1  -1.000000  -1.000000  0.000000  0.000000  175.615294  499.943662
T  10051  11481.464789  1.633240  G  10049  1829.325976  0.470325  26.388060  0.000000  307.326764  1534.309859
T  10055  11481.464789  1.633240  G  10062  1024.422546  0.249910  237.492537  0.000000  0.000000  1448.112676
T  10067  4689.126761  1.198295  A  10067  474.985075  0.115874  237.492537  0.000000  14.634608  948.169014
T  10079  2430.760563  0.625585  G  10077  1800.056760  0.472691  184.716418  0.000000  380.499803  517.183099
T  10090  4292.619718  1.104756  A  10090  2797.134328  0.786887  633.313433  40.800000  190.249901  1034.366197
A  10103  844.417910  0.219193  N  -1  -1.000000  -1.000000  211.104478  0.000000  0.000000  0.000000
N  10108  -1.000000  -1.000000  N  -1  -1.000000  -1.000000  158.328358  0.000000  0.000000  0.000000
A  10115  2269.373134  0.661294  T  10122  620.619718  0.177049  527.761194  0.000000  0.000000  0.000000
T  10125  4378.816901  1.311131  G  10124  1770.787544  0.505166  0.000000  0.000000  380.499803  999.887324
T  10136  5378.704225  1.514842  G  10135  921.980292  0.268164  0.000000  0.000000  190.249901  1051.605634
T  10148  4568.450704  1.200388  N  -1  -1.000000  -1.000000  0.000000  0.000000  409.769019  965.408451
G  10149  2443.979503  0.605939  A  10156  474.985075  0.111301  0.000000  40.800000  482.942058  982.647887
T  10155  6482.028169  1.750150  N  -1  -1.000000  -1.000000  184.716418  163.200000  43.903823  1379.154930
T  10169  5654.535211  1.496769  A  10180  949.970149  0.215803  0.000000  0.000000  0.000000  1034.366197
T  10179  6120.000000  1.579612  N  -1  -1.000000  -1.000000  211.104478  0.000000  43.903823  1120.563380
T  10194  8257.690141  1.946057  G  10196  1243.941663  0.249551  0.000000  0.000000  204.884509  1637.746479
G  10208  2795.210091  0.602442  A  10210  818.029851  0.169190  131.940299  0.000000  468.307450  430.985915
T  10213  9136.901408  1.889789  G  10215  219.519117  0.039755  184.716418  122.400000  219.519117  1534.309859
T  10226  5809.690141  1.052169  G  10224  965.884115  0.174924  0.000000  0.000000  190.249901  1017.126761
T  10235  4964.957746  0.876470  A  10239  263.880597  0.050077  395.820896  0.000000  0.000000  1086.084507
A  10236  1029.134328  0.183011  A  10246  844.417910  0.160246  527.761194  0.000000  0.000000  1051.605634
T  10250  6602.704225  1.253025  T  10255  982.647887  0.172838  52.776119  0.000000  0.000000  1034.366197
T  10265  5085.633803  0.894526  G  10266  1536.633819  0.277083  211.104478  0.000000  219.519117  1051.605634
A  10271  5673.432836  1.023043  G  10278  307.326764  0.057028  211.104478  0.000000  102.442255  379.267606
T  10277  4533.971831  0.817295  G  10285  1785.422152  0.331307  211.104478  448.800000  117.076862  896.450704
T  10292  5999.323944  1.113268  A  10297  4327.641791  0.838171  79.164179  81.600000  160.980686  1120.563380
G  10310  3439.132834  0.666099  T  10304  2396.281690  0.464108  422.208955  285.600000  482.942058  379.267606
T  10315  6275.154930  1.200415  A  10318  395.820896  0.071821  131.940299  81.600000  219.519117  1155.042254
N  10323  -1.000000  -1.000000  N  -1  -1.000000  -1.000000  26.388060  0.000000  0.000000  17.239437
T  10334  6499.267606  1.315291  A  10332  2717.970149  0.493173  580.537313  122.400000  482.942058  1241.239437
T  10346  4396.056338  0.877409  G  10339  190.249901  0.036256  0.000000  0.000000  234.153725  930.929577
G  10352  4858.689791  0.980883  T  10353  3689.239437  0.724028  105.552239  204.000000  439.038234  1068.845070
T  10363  5326.985915  0.998248  A  10363  1768.000000  0.346977  606.925373  0.000000  117.076862  1137.802817
A  10378  1636.059701  0.314097  N  -1  -1.000000  -1.000000  211.104478  0.000000  117.076862  1120.563380
T  10380  11584.901408  2.381858  G  10382  1712.249113  0.284264  211.104478  0.000000  278.057548  1327.436620
A  10394  2533.253731  0.464395  G  10393  2400.075680  0.398456  554.149254  0.000000  409.769019  310.309859
T  10402  9998.873239  1.902778  G  10405  2400.075680  0.387062  79.164179  81.600000  204.884509  1189.521127
A  10411  3245.731343  0.573974  N  -1  -1.000000  -1.000000  712.477612  204.000000  424.403626  17.239437
T  10421  3878.873239  0.688293  G  10421  2824.479306  0.465170  0.000000  0.000000  439.038234  913.690141
T  10427  10585.014085  1.961688  A  10435  3958.208955  0.629200  184.716418  0.000000  131.711470  1654.985915
T  10443  4861.521127  0.837552  N  -1  -1.000000  -1.000000  211.104478  81.600000  0.000000  948.169014
T  10457  2137.690141  0.365355  G  10457  351.230587  0.057324  0.000000  0.000000  160.980686  448.225352
G  10465  4609.901458  0.826312  N  -1  -1.000000  -1.000000  0.000000  0.000000  790.268821  0.000000
T  10471  4689.126761  0.851457  N  -1  -1.000000  -1.000000  0.000000  0.000000  117.076862  1068.845070
G  10480  2839.113914  0.488451  T  10480  2120.450704  0.360453  52.776119  122.400000  482.942058  499.943662
A  10494  3536.000000  0.716092  T  10493  1654.985915  0.281330  712.477612  0.000000  219.519117  413.746479
T  10503  5895.887324  1.170240  G  10501  863.441860  0.170041  52.776119  0.000000  160.980686  1224.000000
G  10513  2970.825384  0.641940  N  -1  -1.000000  -1.000000  0.000000  0.000000  482.942058  706.816901
T  10516  8085.295775  1.757522  N  -1  -1.000000  -1.000000  0.000000  0.000000  336.595980  1758.422535
T  10529  7550.873239  1.503847  G  10528  2780.575483  0.535214  211.104478  448.800000  482.942058  1155.042254
G  10541  2268.364210  0.480828  A  10538  263.880597  0.047440  52.776119  0.000000  424.403626  0.000000
A  10547  3641.552239  0.816801  T  10548  948.169014  0.205730  765.253731  326.400000  131.711470  172.394366
G  10562  1668.345290  0.362000  A  10562  738.865672  0.160316  211.104478  0.000000  321.961372  1465.352113
T  10564  15601.690141  3.616074  N  -1  -1.000000  -1.000000  105.552239  0.000000  278.057548  1689.464789
G  10576  2926.921561  0.541441  T  10580  2465.239437  0.455288  0.000000  0.000000  204.884509  310.309859
A  10583  2612.417910  0.482479  G  10587  1156.134017  0.217224  712.477612  0.000000  204.884509  379.267606
T  10598  6171.718310  1.159614  G  10599  995.153331  0.186013  158.328358  0.000000  190.249901  1172.281690
T  10609  6309.633803  1.179415  A  10613  1134.686567  0.224522  52.776119  40.800000  190.249901  1189.521127
G  10612  1785.422152  0.314131  G  10623  2165.921955  0.428573  263.880597  163.200000  409.769019  913.690141
T  10626  5171.830986  1.023376  A  10627  1240.238806  0.257531  448.597015  40.800000  351.230587  1189.521127
A  10634  5726.208955  1.189049  T  10636  2620.394366  0.507664  1108.298507  0.000000  190.249901  430.985915
G  10649  2385.441072  0.462154  A  10650  1240.238806  0.240278  211.104478  0.000000  453.672842  0.000000
A  10656  263.880597  0.052399  N  -1  -1.000000  -1.000000  158.328358  0.000000  0.000000  0.000000
A  10666  5198.447761  1.061879  G  10666  2839.113914  0.533933  791.641791  81.600000  468.307450  586.140845
G  10679  3717.190382  0.964204  A  10681  3430.447761  0.621205  527.761194  204.000000  702.461175  499.943662
T  10683  930.929577  0.236624  G  10689  292.692156  0.053002  686.089552  204.000000  365.865195  482.704225
A  10699  4248.477612  1.128093  T  10694  3620.281690  0.655581  818.029851  489.600000  73.173039  155.154930
T  10711  3465.126761  0.969606  G  10706  2004.941269  0.457026  79.164179  0.000000  190.249901  637.859155
A  10718  4776.238806  1.452055  G  10720  453.672842  0.099232  818.029851  489.600000  117.076862  413.746479
G  10724  6527.035081  1.818938  T  10722  2241.126761  0.490200  79.164179  0.000000  1097.595585  396.507042
G  10737  526.845881  0.141477  N  -1  -1.000000  -1.000000  0.000000  0.000000  117.076862  0.000000
G  10747  2209.825778  0.689717  T  10743  1586.028169  0.319550  316.656716  40.800000  482.942058  34.478873
T  10755  1586.028169  0.497749  G  10752  307.326764  0.067291  0.000000  0.000000  131.711470  344.788732
A  10765  2849.910448  0.858765  T  10767  2534.197183  0.603205  659.701493  204.000000  234.153725  379.267606
A  10773  686.089552  0.222485  N  -1  -1.000000  -1.000000  158.328358  204.000000  14.634608  0.000000
T  10781  8154.253521  2.932498  G  10780  2912.286953  0.776062  0.000000  0.000000  468.307450  1189.521127
G  10788  2092.748916  0.597419  A  10787  738.865672  0.184927  158.328358  0.000000  468.307450  430.985915
N  10799  -1.000000  -1.000000  N  -1  -1.000000  -1.000000  26.388060  0.000000  0.000000  0.000000
T  10805  4602.929577  1.400169  N  -1  -1.000000  -1.000000  0.000000  81.600000  0.000000  999.887324
G  10812  2400.075680  0.705658  A  10818  1161.074627  0.319916  0.000000  0.000000  541.480489  0.000000
T  10817  2499.718310  0.790156  N  -1  -1.000000  -1.000000  263.880597  0.000000  204.884509  551.661972
T  10830  2551.436620  0.924151  A  10835  818.029851  0.240115  0.000000  122.400000  0.000000  551.661972
G  10846  907.345684  0.306194  N  -1  -1.000000  -1.000000  0.000000  0.000000  234.153725  430.985915
T  10852  9274.816901  3.273788  G  10859  1434.191565  0.403843  0.000000  163.200000  146.346078  1206.760563
A  10865  3219.343284  0.893782  G  10866  1156.134017  0.311233  686.089552  0.000000  219.519117  0.000000
T  10878  3740.957746  1.028053  N  -1  -1.000000  -1.000000  527.761194  204.000000  0.000000  551.661972
A  10880  3166.567164  0.802808  G  10889  3175.709894  0.783769  659.701493  816.000000  29.269216  534.422535
A  10893  3272.119403  0.949653  N  -1  -1.000000  -1.000000  712.477612  0.000000  321.961372  293.070423
T  10904  3947.830986  1.107842  G  10904  3146.440678  0.882931  211.104478  0.000000  512.211273  1103.323944
A  10909  4142.925373  1.184363  T  10917  2654.873239  0.722925  791.641791  0.000000  248.788333  155.154930
A  10931  1134.686567  0.308985  G  10927  1126.864801  0.306846  316.656716  122.400000  102.442255  0.000000
N  10934  -1.000000  -1.000000  N  -1  -1.000000  -1.000000  184.716418  204.000000  0.000000  0.000000
T  10942  2379.042254  0.672844  N  -1  -1.000000  -1.000000  0.000000  0.000000  73.173039  620.619718
G  10946  1039.057154  0.295307  A  10956  949.970149  0.270716  0.000000  0.000000  263.422940  293.070423
T  10962  2896.225352  0.820057  A  10967  949.970149  0.294128  0.000000  0.000000  643.922743  586.140845
G  10963  4492.824596  1.552529  G  10978  995.153331  0.287657  26.388060  0.000000  760.999606  586.140845
T  10977  5516.619718  1.825955  A  10980  1161.074627  0.335618  131.940299  122.400000  190.249901  1206.760563
T  10988  3103.098592  0.970085  G  10995  863.441860  0.249585  0.000000  204.000000  204.884509  517.183099
T  11004  2775.549296  0.869412  G  11005  365.865195  0.108792  0.000000  0.000000  278.057548  620.619718
G  11009  4214.767048  1.341093  N  -1  -1.000000  -1.000000  0.000000  0.000000  673.191959  155.154930
G  11020  2502.517935  0.789567  T  11016  861.971831  0.248565  0.000000  122.400000  468.307450  534.422535
T  11026  9223.098592  3.068803  N  -1  -1.000000  -1.000000  0.000000  0.000000  117.076862  1155.042254
G  11036  2546.421758  0.667602  N  -1  -1.000000  -1.000000  0.000000  163.200000  439.038234  637.859155
T  11041  12222.760563  3.190473  N  -1  -1.000000  -1.000000  0.000000  40.800000  453.672842  1723.943662
G  11044  2707.402444  0.547018  N  -1  -1.000000  -1.000000  0.000000  0.000000  453.672842  1517.070423
T  11056  4878.760563  0.989505  A  11063  2506.865672  0.490756  105.552239  0.000000  0.000000  1103.323944
T  11069  8447.323944  1.699971  N  -1  -1.000000  -1.000000  211.104478  81.600000  0.000000  1206.760563
G  11080  1082.960978  0.205801  A  11082  1029.134328  0.186992  158.328358  122.400000  263.422940  137.915493
N  11089  -1.000000  -1.000000  N  -1  -1.000000  -1.000000  26.388060  0.000000  0.000000  0.000000
G  11103  848.807253  0.167743  N  -1  -1.000000  -1.000000  0.000000  0.000000  395.134411  120.676056
T  11109  6361.352113  1.306908  G  11109  1170.768624  0.212727  158.328358  81.600000  453.672842  1120.563380
T  11118  5309.746479  1.044785  G  11120  190.249901  0.032569  131.940299  0.000000  73.173039  1120.563380
A  11122  3456.835821  0.644588  N  -1  -1.000000  -1.000000  765.253731  244.800000  365.865195  672.338028
G  11125  3175.709894  0.663509  A  11136  949.970149  0.162860  554.149254  571.200000  512.211273  120.676056
T  11140  5947.605634  1.226521  N  -1  -1.000000  -1.000000  26.388060  0.000000  0.000000  1017.126761
G  11152  3102.536855  0.734911  N  -1  -1.000000  -1.000000  52.776119  0.000000  526.845881  1137.802817
T  11152  5258.028169  1.233942  A  11158  1847.164179  0.379713  52.776119  0.000000  526.845881  1137.802817
T  11166  5826.929577  1.355387  N  -1  -1.000000  -1.000000  52.776119  0.000000  321.961372  1241.239437
G  11170  3644.017343  0.902643  T  11179  2723.830986  0.539041  0.000000  0.000000  541.480489  827.492958
A  11183  5462.328358  1.272334  A  11187  3219.343284  0.677099  1108.298507  0.000000  0.000000  465.464789
G  11199  1126.864801  0.237010  A  11198  369.432836  0.077700  184.716418  0.000000  263.422940  0.000000
T  11209  11843.492958  1.379634  N  -1  -1.000000  -1.000000  131.940299  0.000000  14.634608  1017.126761
T  11214  11843.492958  1.379634  G  11213  863.441860  0.162827  791.641791  122.400000  204.884509  1275.718310
A  11215  4222.089552  0.930232  G  11223  2092.748916  0.402912  818.029851  122.400000  175.615294  1172.281690
T  11225  2499.718310  0.538339  G  11229  2078.114308  0.407606  158.328358  0.000000  468.307450  517.183099
T  11238  7533.633803  1.752578  A  11241  3298.507463  0.596029  369.432836  0.000000  351.230587  1224.000000
A  11253  7546.985075  1.591617  T  11253  2154.929577  0.378451  1213.850746  0.000000  131.711470  551.661972
G  11255  834.172645  0.167821  N  -1  -1.000000  -1.000000  1213.850746  0.000000  204.884509  499.943662
T  11270  9292.056338  2.078141  A  11269  4327.641791  0.760025  791.641791  204.000000  219.519117  1258.478873
G  11276  1156.134017  0.229568  N  -1  -1.000000  -1.000000  26.388060  0.000000  219.519117  275.830986
T  11288  3482.366197  0.756130  N  -1  -1.000000  -1.000000  0.000000  0.000000  73.173039  568.901408
A  11296  3219.343284  0.665007  G  11292  1726.883721  0.281459  712.477612  81.600000  204.884509  396.507042
T  11303  8085.295775  1.768892  G  11307  995.153331  0.157490  26.388060  0.000000  58.538431  1275.718310
A  11311  4169.313433  0.870933  G  11311  541.480489  0.087483  791.641791  81.600000  204.884509  0.000000
G  11325  2619.594797  0.547814  N  -1  -1.000000  -1.000000  184.716418  0.000000  453.672842  0.000000
A  11332  3351.283582  0.699074  N  -1  -1.000000  -1.000000  211.104478  0.000000  439.038234  689.577465
T  11337  11981.408451  2.738198  N  -1  -1.000000  -1.000000  211.104478  0.000000  468.307450  1189.521127
G  11339  2707.402444  0.561807  G  11354  819.538037  0.155718  211.104478  0.000000  453.672842  1137.802817
A  11353  3720.716418  0.743189  N  -1  -1.000000  -1.000000  791.641791  40.800000  175.615294  1068.845070
T  11354  6516.507042  1.464619  G  11364  819.538037  0.164387  818.029851  81.600000  204.884509  1137.802817
T  11368  6275.154930  1.258726  A  11377  1662.447761  0.315772  0.000000  163.200000  29.269216  1172.281690
T  11380  2982.422535  0.566505  A  11391  844.417910  0.161117  211.104478  0.000000  190.249901  465.464789
T  11392  8792.112676  1.677593  G  11395  292.692156  0.055103  184.716418  40.800000  219.519117  1706.704225
T  11403  1948.056338  0.366756  G  11403  1668.345290  0.314089  0.000000  0.000000  439.038234  534.422535
