# Supplementary material for: SNP-PHAGE – High throughput SNP discovery pipeline
Source: BMC Bioinformatics. 2006 Oct 23;7:468. doi: 10.1186/1471-2105-7-468 (PMC1626092; doi:10.1186/1471-2105-7-468)
Supplement: Additional file 2 — Test dataset. This compressed file contains test data for recreating the demo website. It contains the database table entries and chromatogram files to test for proper installation of all functionalities provided. [file 1471-2105-7-468-S2.gz › test_data/AfterAnalysisStore/poly_dir/E08_015501Minsoy_.g_10.ab1.poly]

E08_015501Minsoy_.g_10.ab1 26652.600000 46580.000000 34549.950000 26652.600000 35963.545946
T  16  502386.064665  1.000000  N  -1  -1.000000  -1.000000  0.000000  0.000000  0.000000  48379.037223
T  21  502386.064665  1.000000  G  30  1060.800000  0.042230  0.000000  0.000000  0.000000  48379.037223
T  40  297500.842025  1.184351  G  44  1428.000000  0.026025  0.000000  0.000000  367.200000  37070.437272
G  47  1550.400000  0.005815  N  -1  -1.000000  -1.000000  0.000000  0.000000  775.200000  14816.080150
N  65  -1.000000  -1.000000  N  -1  -1.000000  -1.000000  0.000000  0.000000  2896.800000  0.000000
G  63  18890.400000  0.094283  N  -1  -1.000000  -1.000000  0.000000  0.000000  2815.200000  0.000000
G  78  55651.200000  0.339201  N  -1  -1.000000  -1.000000  0.000000  0.000000  5467.200000  0.000000
G  93  11424.000000  0.078248  N  -1  -1.000000  -1.000000  0.000000  0.000000  2652.000000  0.000000
G  114  16442.400000  0.129701  N  -1  -1.000000  -1.000000  0.000000  0.000000  3835.200000  0.000000
N  132  -1.000000  -1.000000  N  -1  -1.000000  -1.000000  0.000000  0.000000  0.000000  0.000000
N  146  -1.000000  -1.000000  N  -1  -1.000000  -1.000000  233.453431  0.000000  0.000000  0.000000
A  164  2273672.997197  5.013779  N  -1  -1.000000  -1.000000  37352.548905  50358.444166  0.000000  48379.037223
A  195  2273672.997197  5.013779  N  -1  -1.000000  -1.000000  37352.548905  50358.444166  0.000000  48379.037223
C  185  3108312.018068  9.782200  N  -1  -1.000000  -1.000000  37352.548905  50358.444166  0.000000  48379.037223
T  194  3961033.672656  6.563831  N  -1  -1.000000  -1.000000  37352.548905  50358.444166  0.000000  48379.037223
G  215  288456.000000  0.296020  C  222  97317.693350  0.094643  0.000000  50358.444166  51734.400000  48379.037223
C  231  232781.908156  0.239108  N  -1  -1.000000  -1.000000  0.000000  40034.963112  65280.000000  48379.037223
C  243  336897.991468  0.338025  N  -1  -1.000000  -1.000000  37352.548905  50358.444166  65280.000000  2660.847047
T  254  114597.844423  0.111426  C  254  50232.548055  0.048753  37352.548905  18412.306148  65280.000000  18746.876924
G  244  5548800.000000  2.116797  N  -1  -1.000000  -1.000000  37352.548905  50358.444166  65280.000000  3084.163623
G  287  5548800.000000  2.116797  C  289  40192.333250  0.028282  37352.548905  4909.948306  65280.000000  48379.037223
T  279  1104432.946011  0.696164  N  -1  -1.000000  -1.000000  37352.548905  0.000000  65280.000000  48379.037223
A  299  4479737.880876  2.829520  N  -1  -1.000000  -1.000000  37352.548905  2171.707905  65280.000000  11792.390323
G  317  505593.600000  0.263673  N  -1  -1.000000  -1.000000  37352.548905  50358.444166  65280.000000  36344.751714
C  333  2668997.540778  1.610514  G  331  118564.800000  0.070131  37352.548905  50358.444166  28968.000000  48379.037223
T  341  2345990.225652  1.535304  G  343  557613.600000  0.375450  37352.548905  50358.444166  65280.000000  48379.037223
A  365  4132.125723  0.002383  N  -1  -1.000000  -1.000000  4132.125723  440.636386  0.000000  39580.099828
C  372  126997.701380  0.074228  N  -1  -1.000000  -1.000000  0.000000  20458.117942  0.000000  15027.738437
T  376  262214.381750  0.155163  T  384  50072.303526  0.033774  0.000000  14446.578670  0.000000  36828.542086
C  399  271211.695859  0.159097  T  400  31083.531416  0.020912  256.798774  45354.073777  0.000000  5412.404789
A  407  287754.698628  0.197855  A  423  201983.908204  0.134027  37352.548905  0.000000  0.000000  0.000000
C  416  370103.090590  0.306960  G  430  28927.200000  0.022760  5112.630131  50358.444166  14280.000000  0.000000
T  426  413368.636175  0.365079  T  442  119798.590924  0.094260  23251.961693  0.000000  1183.200000  48379.037223
G  445  153856.800000  0.212030  A  464  123450.174131  0.158323  3665.218861  0.000000  33292.800000  13455.419728
G  457  518282.400000  0.750631  G  470  60873.600000  0.078069  3268.348029  0.000000  65280.000000  0.000000
G  478  142147.200000  0.299011  N  -1  -1.000000  -1.000000  37352.548905  0.000000  29131.200000  46897.429208
A  493  1299681.939153  5.096655  G  493  574096.800000  0.946634  37352.548905  36132.183689  65280.000000  48379.037223
T  505  2870660.884338  7.464757  C  503  1045000.664492  1.723112  37352.548905  50358.444166  48796.800000  48379.037223
A  516  182046.985226  0.276277  N  -1  -1.000000  -1.000000  37352.548905  10890.013551  34802.400000  48379.037223
G  527  2465421.600000  1.650080  N  -1  -1.000000  -1.000000  4715.759299  0.000000  65280.000000  48379.037223
G  545  2465421.600000  1.650080  N  -1  -1.000000  -1.000000  0.000000  94.422083  65280.000000  0.000000
C  553  106067.473024  0.126037  A  562  36325.353810  0.049124  0.000000  18129.039900  65280.000000  0.000000
G  565  3580730.400000  0.917988  A  576  45733.527066  0.061847  5742.954394  3934.253450  65280.000000  0.000000
G  579  3580730.400000  0.917988  C  582  72767.951819  0.098406  5089.284788  7144.604266  65280.000000  0.000000
G  592  3580730.400000  0.917988  C  601  32292.352321  0.040355  4038.744350  0.000000  65280.000000  2177.056675
G  606  3580730.400000  0.917988  T  613  81427.967026  0.102366  37352.548905  1731.071518  65280.000000  0.000000
A  603  322655.986511  0.307157  C  627  20772.858218  0.025610  37352.548905  7396.396487  65280.000000  0.000000
G  621  569976.000000  0.598238  A  640  98890.873226  0.121919  0.000000  0.000000  65280.000000  0.000000
C  641  314582.905897  0.435294  T  648  15027.738437  0.018167  22108.039883  50358.444166  0.000000  0.000000
A  654  483341.982832  0.656765  T  662  128264.922438  0.155718  37352.548905  1919.915684  0.000000  0.000000
A  672  814448.983533  1.232135  N  -1  -1.000000  -1.000000  37352.548905  50358.444166  0.000000  0.000000
C  683  1706427.354580  2.755945  N  -1  -1.000000  -1.000000  30045.456526  50358.444166  0.000000  393.079677
T  689  109941.362090  0.141092  N  -1  -1.000000  -1.000000  23.345343  50358.444166  0.000000  25005.914865
C  709  78370.328733  0.111847  N  -1  -1.000000  -1.000000  0.000000  17373.663237  0.000000  0.000000
A  720  42488.524380  0.068639  T  718  20409.906329  0.031135  8941.266394  0.000000  0.000000  4202.928859
T  729  162674.512663  0.304781  G  734  101755.200000  0.185505  0.000000  0.000000  4324.800000  30629.977942
G  747  63852.000000  0.138661  A  747  40434.134190  0.073714  8427.668847  0.000000  10648.800000  0.000000
C  759  219625.764617  0.505339  N  -1  -1.000000  -1.000000  0.000000  41325.398243  0.000000  0.000000
A  772  36091.900380  0.090326  T  771  20379.669430  0.036400  7540.545810  0.000000  0.000000  4686.719231
C  783  183902.743287  0.494726  N  -1  -1.000000  -1.000000  0.000000  30309.488582  0.000000  423.316576
T  797  159922.954921  0.467909  G  798  33170.400000  0.070204  0.000000  566.532497  7507.200000  35800.487545
T  811  37342.569357  0.135138  N  -1  -1.000000  -1.000000  0.000000  0.000000  51571.200000  10250.308512
G  812  317016.000000  2.897206  N  -1  -1.000000  -1.000000  0.000000  0.000000  54182.400000  9826.991936
T  826  59022.425412  0.453570  A  830  11112.383299  0.029473  256.798774  0.000000  244.800000  13455.419728
T  842  83151.470228  0.648638  A  842  13376.881577  0.035479  2848.131854  0.000000  0.000000  18807.350721
T  856  69756.524296  0.527419  A  853  24139.084730  0.079430  3828.636263  0.000000  0.000000  13546.130423
T  869  161102.193954  1.310110  G  875  64096.800000  0.440977  0.000000  0.000000  1142.400000  30146.187570
A  883  132531.512584  0.998780  G  889  57650.400000  0.405026  25399.733255  0.000000  1224.000000  2600.373251
T  892  215861.216711  1.741041  N  -1  -1.000000  -1.000000  0.000000  0.000000  6160.800000  40970.997148
T  908  107855.016110  0.759751  G  904  76867.200000  0.541467  3758.600234  0.000000  5671.200000  21075.118090
A  920  109559.695007  0.815442  C  920  36887.560351  0.285243  20660.628613  7144.604266  7180.800000  0.000000
T  932  264814.755001  2.047750  A  936  15501.307796  0.101937  1307.339212  0.000000  0.000000  48379.037223
A  946  109326.241577  0.718934  G  945  43737.600000  0.287620  21290.952876  0.000000  9669.600000  695.448660
A  958  142406.592701  1.084605  G  960  103101.600000  0.738356  27057.252613  0.000000  15708.000000  0.000000
T  971  100507.449831  0.719779  A  979  23672.177869  0.167446  0.000000  1384.857215  0.000000  22677.673698
C  989  120073.415307  0.849343  A  988  21034.154102  0.148786  7377.128409  23007.514178  0.000000  0.000000
A  998  168693.448993  1.152248  N  -1  -1.000000  -1.000000  27407.432759  0.000000  734.400000  0.000000
T  1010  178730.305642  1.214506  A  1015  19960.268321  0.131505  163.417401  0.000000  1795.200000  34923.617496
G  1024  256060.800000  1.687021  T  1024  24068.571019  0.154481  0.000000  0.000000  44145.600000  5503.115484
T  1039  106887.435365  0.686043  G  1036  59568.000000  0.382329  46.690686  0.000000  8119.200000  23887.149629
G  1050  74256.000000  0.476899  A  1054  61935.195153  0.406998  3851.981606  692.428607  14198.400000  0.000000
C  1065  242979.493099  1.596704  G  1065  60016.800000  0.400133  0.000000  46172.398494  13545.600000  0.000000
G  1078  177031.200000  1.180270  N  -1  -1.000000  -1.000000  0.000000  912.746801  29539.200000  60.473797
T  1093  169145.208892  1.078989  A  1098  39126.794978  0.245407  1354.029898  0.000000  489.600000  27938.893996
G  1106  224073.600000  1.405410  T  1107  166181.992862  0.967337  0.000000  0.000000  42554.400000  17446.690299
T  1121  336899.520464  1.961077  G  1120  51122.400000  0.297581  0.000000  346.214304  11505.600000  48379.037223
T  1134  272222.795076  1.407013  C  1136  111732.797992  0.548170  443.561518  15264.903388  0.000000  32655.850126
T  1149  233156.722518  1.143886  A  1148  25586.496000  0.125529  5696.263708  251.792221  0.000000  44266.819059
G  1163  200858.400000  0.959799  N  -1  -1.000000  -1.000000  0.000000  62.948055  39168.000000  0.000000
C  1176  104902.934003  0.514858  N  -1  -1.000000  -1.000000  0.000000  20363.695859  0.000000  0.000000
T  1190  193818.517876  0.952179  N  -1  -1.000000  -1.000000  0.000000  314.740276  204.000000  36254.041019
C  1205  116642.746299  0.541243  N  -1  -1.000000  -1.000000  163.417401  22850.144040  367.200000  0.000000
A  1216  172171.905109  0.848659  G  1222  12688.800000  0.062695  32683.480292  62.948055  163.200000  0.000000
T  1226  220910.778721  1.091514  N  -1  -1.000000  -1.000000  420.216175  0.000000  1509.600000  42603.789655
G  1239  259692.000000  1.251131  N  -1  -1.000000  -1.000000  256.798774  0.000000  45165.600000  846.633151
T  1253  129837.241148  0.614970  N  -1  -1.000000  -1.000000  0.000000  0.000000  0.000000  24008.097222
G  1266  175848.000000  0.923468  N  -1  -1.000000  -1.000000  0.000000  0.000000  32640.000000  0.000000
T  1281  111876.523579  0.618841  N  -1  -1.000000  -1.000000  0.000000  0.000000  0.000000  21710.092954
G  1294  187272.000000  1.110379  A  1291  9221.410511  0.054676  1213.957839  0.000000  35414.400000  0.000000
T  1307  87747.478764  0.524500  A  1304  13867.133781  0.082889  2684.714453  0.000000  1428.000000  16781.478537
G  1321  225175.200000  1.359904  A  1317  38076.254540  0.229954  4482.305869  0.000000  37658.400000  0.000000
G  1335  217668.000000  1.290134  A  1330  26146.784234  0.154974  3198.312000  188.844166  42105.600000  0.000000
G  1348  135904.800000  0.760009  A  1343  20497.211212  0.114625  1680.864701  9095.993977  28927.200000  0.000000
C  1362  459269.010790  2.621500  T  1363  111543.917698  0.560440  0.000000  23385.202509  0.000000  19744.694567
A  1376  98517.347737  0.494990  N  -1  -1.000000  -1.000000  18863.037197  5917.117189  0.000000  0.000000
C  1387  309358.217315  1.691299  N  -1  -1.000000  -1.000000  0.000000  50358.444166  0.000000  0.000000
C  1401  197090.360853  0.981215  A  1396  5065.939445  0.025221  186.762745  37391.144793  0.000000  0.000000
A  1412  165355.064934  0.814606  N  -1  -1.000000  -1.000000  31282.759708  0.000000  0.000000  0.000000
C  1423  205021.815809  0.984093  N  -1  -1.000000  -1.000000  630.324263  38461.261731  0.000000  393.079677
A  1438  168483.340905  0.801879  N  -1  -1.000000  -1.000000  32426.681518  912.746801  0.000000  0.000000
G  1447  93799.200000  0.429908  N  -1  -1.000000  -1.000000  0.000000  0.000000  17911.200000  241.895186
C  1463  87466.322710  0.426568  N  -1  -1.000000  -1.000000  0.000000  16177.650188  0.000000  0.000000
C  1479  200017.445420  1.041614  N  -1  -1.000000  -1.000000  0.000000  37768.833124  0.000000  574.501067
T  1491  193848.754774  0.976874  N  -1  -1.000000  -1.000000  0.000000  1101.590966  0.000000  37493.753848
C  1505  89040.024090  0.517988  N  -1  -1.000000  -1.000000  0.000000  17121.871016  0.000000  1602.555608
T  1517  220668.883535  1.290853  N  -1  -1.000000  -1.000000  0.000000  0.000000  0.000000  41938.577893
C  1531  94296.186700  0.581791  N  -1  -1.000000  -1.000000  350.180146  17814.299624  0.000000  1542.081811
T  1543  243588.452419  1.604670  N  -1  -1.000000  -1.000000  0.000000  0.000000  530.400000  47078.850598
G  1556  156549.600000  0.980746  N  -1  -1.000000  -1.000000  326.834803  0.000000  30110.400000  393.079677
A  1572  154802.969869  1.000175  N  -1  -1.000000  -1.000000  29858.693781  0.000000  652.800000  0.000000
A  1584  150087.210569  0.978355  N  -1  -1.000000  -1.000000  29228.369518  0.000000  0.000000  0.000000
C  1593  222426.953074  1.398590  N  -1  -1.000000  -1.000000  0.000000  41451.294354  0.000000  0.000000
A  1605  162857.113226  0.943921  N  -1  -1.000000  -1.000000  31049.306277  0.000000  0.000000  0.000000
A  1616  115722.865577  0.685495  N  -1  -1.000000  -1.000000  24886.135708  0.000000  0.000000  1209.475931
T  1628  166151.755964  1.031973  N  -1  -1.000000  -1.000000  140.072058  0.000000  0.000000  31567.321788
T  1642  87868.426357  0.520809  N  -1  -1.000000  -1.000000  0.000000  220.318193  0.000000  19079.482805
T  1655  92131.829012  0.592735  N  -1  -1.000000  -1.000000  303.489460  0.000000  0.000000  19805.168363
A  1668  173572.625693  1.118245  N  -1  -1.000000  -1.000000  33990.819504  440.636386  0.000000  0.000000
C  1678  230956.414555  1.558230  N  -1  -1.000000  -1.000000  140.072058  43497.106148  0.000000  0.000000
C  1693  210246.504391  1.350697  N  -1  -1.000000  -1.000000  46.690686  40129.385194  40.800000  0.000000
A  1703  184614.972964  1.145239  N  -1  -1.000000  -1.000000  30862.543533  1290.435132  0.000000  0.000000
C  1715  170998.391970  1.038526  N  -1  -1.000000  -1.000000  1027.195095  32984.780928  326.400000  0.000000
C  1730  196649.724467  1.232820  N  -1  -1.000000  -1.000000  536.942891  37831.781179  81.600000  0.000000
T  1743  187589.716833  1.151625  N  -1  -1.000000  -1.000000  0.000000  157.370138  0.000000  42361.894469
T  1756  150821.648544  0.886779  N  -1  -1.000000  -1.000000  0.000000  723.902635  0.000000  32686.087024
T  1770  120131.196805  0.712754  N  -1  -1.000000  -1.000000  0.000000  0.000000  0.000000  27303.919133
T  1783  99086.315613  0.576850  N  -1  -1.000000  -1.000000  0.000000  0.000000  0.000000  22647.436800
T  1795  116865.611792  0.677612  N  -1  -1.000000  -1.000000  0.000000  0.000000  0.000000  25308.283847
T  1808  119254.326755  0.714971  N  -1  -1.000000  -1.000000  0.000000  0.000000  693.600000  26124.680101
T  1821  126329.760949  0.811753  N  -1  -1.000000  -1.000000  280.144117  157.370138  0.000000  28120.315386
A  1832  137760.869431  0.935658  N  -1  -1.000000  -1.000000  29041.606774  314.740276  204.000000  0.000000
T  1843  199230.922665  1.397634  N  -1  -1.000000  -1.000000  70.036029  0.000000  1876.800000  38521.808389
G  1857  209548.800000  1.441466  N  -1  -1.000000  -1.000000  0.000000  0.000000  40106.400000  0.000000
T  1870  84512.130649  0.576238  N  -1  -1.000000  -1.000000  0.000000  0.000000  448.800000  19291.141093
T  1884  73536.136579  0.539302  N  -1  -1.000000  -1.000000  0.000000  0.000000  0.000000  16932.663028
T  1897  76862.195388  0.597565  N  -1  -1.000000  -1.000000  0.000000  0.000000  0.000000  17658.348586
T  1909  86840.371816  0.698643  N  -1  -1.000000  -1.000000  0.000000  472.110414  0.000000  18807.350721
T  1922  114749.028914  0.932357  N  -1  -1.000000  -1.000000  0.000000  0.000000  0.000000  25308.283847
T  1935  88533.638119  0.720591  N  -1  -1.000000  -1.000000  0.000000  62.948055  612.000000  23433.596155
T  1948  95850.967499  0.800156  N  -1  -1.000000  -1.000000  0.000000  598.006524  0.000000  25882.784914
T  1961  86507.765935  0.741013  N  -1  -1.000000  -1.000000  536.942891  188.844166  0.000000  23312.648562
T  1973  95397.414025  0.854684  N  -1  -1.000000  -1.000000  0.000000  2234.655960  0.000000  20682.038413
C  1987  78590.646926  0.776328  T  1985  19714.457668  0.194742  0.000000  15390.799498  81.600000  3628.427792
T  1998  125362.180205  1.422339  N  -1  -1.000000  -1.000000  0.000000  1605.175408  0.000000  33623.430870
T  2010  116200.400031  1.259993  N  -1  -1.000000  -1.000000  490.252204  1416.331242  0.000000  24794.256577
C  2025  69179.912673  0.716969  T  2022  11883.101018  0.123154  46.690686  13533.831870  40.800000  1421.134218
T  2036  113116.236408  1.181726  G  2036  18237.600000  0.190528  0.000000  566.532497  3957.600000  25671.126627
G  2049  136802.400000  1.390992  A  2050  18676.274453  0.185733  3338.384058  0.000000  25377.600000  0.000000
A  2063  148406.345869  1.475885  N  -1  -1.000000  -1.000000  28738.117314  0.000000  1591.200000  0.000000
A  2075  136430.184876  1.280536  N  -1  -1.000000  -1.000000  26847.144526  0.000000  0.000000  0.000000
A  2086  102556.092088  0.927276  N  -1  -1.000000  -1.000000  21757.859737  0.000000  0.000000  816.396253
T  2097  101293.609186  0.902761  N  -1  -1.000000  -1.000000  280.144117  157.370138  0.000000  22889.331986
T  2110  75985.325339  0.673666  N  -1  -1.000000  -1.000000  0.000000  0.000000  244.800000  17446.690299
T  2122  59022.425412  0.524489  G  2123  15789.600000  0.149100  0.000000  0.000000  2815.200000  13455.419728
G  2136  124154.400000  1.172382  N  -1  -1.000000  -1.000000  2848.131854  0.000000  23990.400000  0.000000
A  2149  124243.915796  1.164481  N  -1  -1.000000  -1.000000  24349.192818  0.000000  2080.800000  725.685558
T  2159  93583.200129  0.834067  N  -1  -1.000000  -1.000000  70.036029  2329.078043  0.000000  21075.118090
C  2174  102227.641656  0.927253  N  -1  -1.000000  -1.000000  0.000000  23101.936261  285.600000  0.000000
C  2186  177670.885822  1.663736  N  -1  -1.000000  -1.000000  256.798774  34243.742033  0.000000  0.000000
C  2198  111795.746048  1.018949  A  2197  13610.335007  0.124050  2521.297051  24329.423338  0.000000  0.000000
A  2209  117613.838365  1.096599  N  -1  -1.000000  -1.000000  22131.385226  660.954580  2407.200000  0.000000
G  2220  118891.200000  1.093161  N  -1  -1.000000  -1.000000  23.345343  0.000000  22970.400000  0.000000
G  2233  210487.200000  1.904537  N  -1  -1.000000  -1.000000  0.000000  2045.811794  40269.600000  0.000000
C  2247  111795.746048  0.901804  T  2248  25852.548016  0.200025  0.000000  21842.975157  1224.000000  5049.562010
T  2261  172108.424922  1.331631  N  -1  -1.000000  -1.000000  1097.231124  786.850690  81.600000  38521.808389
A  2271  83809.781606  0.625251  N  -1  -1.000000  -1.000000  17859.187445  0.000000  2244.000000  967.580744
G  2284  83191.200000  0.639940  N  -1  -1.000000  -1.000000  116.726715  0.000000  18604.800000  2267.767370
T  2297  73294.241393  0.568352  N  -1  -1.000000  -1.000000  1610.828672  0.000000  40.800000  14029.920795
A  2309  69895.957139  0.554440  T  2307  17930.480671  0.142231  13680.371036  0.000000  0.000000  3477.243300
T  2320  162130.248495  1.406302  A  2320  12583.139912  0.109145  2964.858569  629.480552  0.000000  31174.242111
A  2332  105240.806540  0.874661  T  2331  18504.981738  0.153796  19773.505577  283.266248  0.000000  3961.033673
T  2344  150882.122340  1.267018  N  -1  -1.000000  -1.000000  186.762745  1794.019573  0.000000  29420.502011
C  2358  67385.893099  0.551063  A  2356  18839.691854  0.154065  3034.894599  14352.156587  0.000000  0.000000
A  2369  133512.016993  1.236526  N  -1  -1.000000  -1.000000  26146.784234  0.000000  1509.600000  0.000000
G  2382  49123.200000  0.445986  A  2383  27570.850161  0.281776  4132.125723  0.000000  10404.000000  0.000000
A  2397  175463.598482  1.793253  N  -1  -1.000000  -1.000000  32753.516321  0.000000  0.000000  0.000000
A  2409  119948.372672  1.120888  N  -1  -1.000000  -1.000000  26917.180555  566.532497  0.000000  0.000000
A  2421  99684.614891  0.900594  C  2418  17688.403513  0.159805  21687.823708  3399.194981  0.000000  0.000000
C  2432  155198.430113  1.369478  T  2432  13394.945931  0.109923  1377.375241  30403.910665  0.000000  3205.111216
T  2445  158501.820703  1.300721  N  -1  -1.000000  -1.000000  23.345343  881.272773  0.000000  30992.820721
T  2457  80278.964892  0.660764  N  -1  -1.000000  -1.000000  0.000000  1007.168883  0.000000  17295.505807
C  2471  70375.925721  0.591405  T  2470  19049.245907  0.160080  0.000000  13565.305897  0.000000  3749.375385
T  2483  144895.216484  1.305983  N  -1  -1.000000  -1.000000  0.000000  786.850690  81.600000  32565.139431
T  2495  113509.316085  0.956285  C  2495  10732.643413  0.090420  0.000000  2140.233877  0.000000  24552.361391
C  2508  91432.050188  0.783493  N  -1  -1.000000  -1.000000  0.000000  17436.611292  0.000000  0.000000
C  2521  144151.046424  1.192032  T  2519  15934.845385  0.131770  0.000000  28232.202760  0.000000  3205.111216
T  2532  188285.165493  1.598379  N  -1  -1.000000  -1.000000  0.000000  251.792221  897.600000  36374.988612
T  2545  134070.406905  1.075737  G  2545  24357.600000  0.195437  0.000000  0.000000  5018.400000  30327.608959
G  2557  170095.200000  1.328144  N  -1  -1.000000  -1.000000  723.705635  0.000000  31905.600000  2056.109082
T  2569  58689.819531  0.452995  A  2569  9641.626686  0.074418  2007.699504  0.000000  652.800000  11550.495137
A  2581  55468.535124  0.463868  T  2580  14604.421862  0.122133  11742.707562  881.272773  81.600000  2812.031539
T  2592  154873.392911  1.322605  G  2593  23215.200000  0.184912  490.252204  0.000000  4243.200000  29571.686503
G  2606  177643.200000  1.414954  N  -1  -1.000000  -1.000000  140.072058  0.000000  34924.800000  604.737965
G  2618  169809.600000  1.318174  A  2616  9384.827912  0.072851  1517.447299  0.000000  36189.600000  0.000000
G  2631  103550.400000  0.770167  A  2632  23368.688409  0.172254  4085.435036  0.000000  22888.800000  0.000000
A  2645  154125.954920  1.136089  N  -1  -1.000000  -1.000000  29788.657752  0.000000  408.000000  1390.897320
T  2656  116260.873827  0.850724  A  2655  16271.704117  0.119066  3851.981606  0.000000  0.000000  22889.331986
A  2666  98844.182540  0.763519  T  2666  12306.417594  0.097719  18419.475679  0.000000  0.000000  2872.505335
T  2679  129202.266284  1.025935  N  -1  -1.000000  -1.000000  326.834803  0.000000  448.800000  29027.422334
T  2692  73264.004495  0.601280  G  2693  22725.600000  0.184305  0.000000  0.000000  4080.000000  16388.398859
G  2706  129621.600000  1.051234  A  2705  14590.839416  0.118332  2894.822540  0.000000  25092.000000  0.000000
A  2718  102509.401401  0.784193  G  2717  12076.800000  0.092387  19913.577635  62.948055  2488.800000  0.000000
G  2730  80049.600000  0.637931  C  2730  19860.111418  0.158269  350.180146  4060.149561  18033.600000  0.000000
C  2742  128476.980678  1.110204  A  2742  9057.993109  0.078272  1961.008818  24140.579172  0.000000  30.236898
A  2754  88315.432818  0.791424  C  2753  17656.929486  0.158230  17298.899212  4123.097616  0.000000  0.000000
C  2765  162846.618821  1.479522  N  -1  -1.000000  -1.000000  0.000000  31662.871769  0.000000  0.000000
C  2778  108931.609536  0.981905  T  2779  14664.895658  0.133068  46.690686  23416.676537  0.000000  2963.216030
T  2791  124273.651867  1.127647  N  -1  -1.000000  -1.000000  0.000000  1133.064994  0.000000  26487.522880
T  2804  114779.265812  1.018006  G  2804  13137.600000  0.116521  0.000000  125.896110  2856.000000  22314.830919
G  2816  136802.400000  1.229057  T  2816  9312.964665  0.079151  0.000000  535.058469  26030.400000  1874.687692
T  2828  60262.138241  0.512169  N  -1  -1.000000  -1.000000  0.000000  1510.753325  122.400000  11641.205832
C  2841  69935.289335  0.631614  N  -1  -1.000000  -1.000000  0.000000  13439.409787  408.000000  0.000000
G  2855  58996.800000  0.548974  N  -1  -1.000000  -1.000000  23.345343  881.272773  13219.200000  0.000000
C  2864  52561.626098  0.498867  T  2866  14060.157693  0.143808  583.633577  11299.175910  0.000000  1572.318710
T  2879  134372.775888  1.374370  G  2879  11832.000000  0.121018  0.000000  157.370138  2611.200000  30085.713773
G  2891  141453.600000  1.381704  N  -1  -1.000000  -1.000000  0.000000  62.948055  27703.200000  60.473797
G  2903  111996.000000  1.117313  N  -1  -1.000000  -1.000000  0.000000  157.370138  25173.600000  332.605881
T  2915  67821.362807  0.674548  N  -1  -1.000000  -1.000000  70.036029  0.000000  163.200000  13153.050745
T  2928  57994.370871  0.611122  G  2928  14443.200000  0.152197  0.000000  31.474028  3060.000000  12911.155559
G  2940  140882.400000  1.579051  A  2936  6023.098511  0.067509  910.468380  62.948055  29784.000000  0.000000
G  2953  94248.000000  1.051551  A  2953  15477.962453  0.172692  3151.621314  0.000000  21338.400000  0.000000
A  2966  118430.925372  1.273092  G  2964  11179.200000  0.120172  20847.391358  0.000000  1754.400000  0.000000
G  2977  80335.200000  0.820787  N  -1  -1.000000  -1.000000  373.525489  0.000000  18074.400000  483.790372
T  2989  47441.693377  0.474371  N  -1  -1.000000  -1.000000  70.036029  1605.175408  0.000000  10220.071613
C  3002  59454.438143  0.597546  N  -1  -1.000000  -1.000000  0.000000  13313.513676  571.200000  0.000000
G  3015  57568.800000  0.625708  N  -1  -1.000000  -1.000000  0.000000  94.422083  11383.200000  0.000000
T  3026  26759.654964  0.320025  G  3026  13056.000000  0.156140  0.000000  62.948055  2856.000000  5563.589281
G  3038  124399.200000  1.656587  N  -1  -1.000000  -1.000000  46.690686  0.000000  23827.200000  0.000000
G  3050  100776.000000  1.247977  N  -1  -1.000000  -1.000000  0.000000  0.000000  19788.000000  60.473797
T  3063  41152.418538  0.483977  N  -1  -1.000000  -1.000000  443.561518  0.000000  0.000000  8133.725633
A  3073  51499.826803  0.686146  N  -1  -1.000000  -1.000000  9828.389431  0.000000  0.000000  1300.186625
T  3085  103259.007573  1.458835  G  3086  7792.800000  0.112507  233.453431  629.480552  1387.200000  19623.746974
G  3098  103346.400000  1.492052  N  -1  -1.000000  -1.000000  0.000000  1133.064994  19788.000000  997.817643
T  3110  54154.284792  0.756707  G  3111  15096.000000  0.208978  163.417401  188.844166  2611.200000  10552.677494
G  3123  92044.800000  1.274206  A  3122  13727.061723  0.190028  2567.987737  786.850690  17748.000000  846.633151
A  3134  127162.083679  1.684354  N  -1  -1.000000  -1.000000  24349.192818  0.000000  0.000000  1118.765236
A  3146  77203.049518  0.936301  T  3146  19321.377991  0.220816  16691.920292  723.902635  0.000000  4233.165757
T  3159  120524.276482  1.377425  N  -1  -1.000000  -1.000000  420.216175  1101.590966  0.000000  20833.222904
A  3168  54978.282920  0.631120  C  3168  17719.877541  0.214702  11696.016876  3713.935257  0.000000  60.473797
C  3180  142388.500878  1.725243  A  3179  10388.677664  0.125874  2194.462248  27508.300125  0.000000  60.473797
A  3191  81125.067153  0.875551  T  3191  6894.012804  0.072099  15664.725197  503.584442  0.000000  1421.134218
T  3203  102472.848219  1.071683  G  3204  9384.000000  0.098221  0.000000  0.000000  1795.200000  19593.510075
G  3217  91392.000000  0.956584  T  3216  8163.962531  0.085451  0.000000  0.000000  20400.000000  1542.081811
T  3228  51584.148439  0.546764  N  -1  -1.000000  -1.000000  210.108088  0.000000  0.000000  11157.415460
A  3239  59810.768934  0.635693  N  -1  -1.000000  -1.000000  11766.052905  0.000000  0.000000  0.000000
A  3250  98727.455825  1.086540  N  -1  -1.000000  -1.000000  18886.382540  0.000000  0.000000  0.000000
A  3263  83109.421314  0.944204  N  -1  -1.000000  -1.000000  16084.941372  0.000000  0.000000  211.658288
T  3275  81397.730128  0.918593  N  -1  -1.000000  -1.000000  0.000000  0.000000  81.600000  15934.845385
T  3287  47955.720648  0.566192  N  -1  -1.000000  -1.000000  0.000000  0.000000  489.600000  10250.308512
T  3299  44327.292856  0.527729  N  -1  -1.000000  -1.000000  933.813723  0.000000  1101.600000  9857.228834
A  3309  86517.841401  1.166162  G  3311  10771.200000  0.144136  16855.337693  0.000000  1672.800000  1904.924591
T  3321  101233.135390  1.354661  G  3323  6691.200000  0.089688  116.726715  94.422083  2040.000000  22617.199902
T  3333  59506.215785  0.797611  G  3332  14524.800000  0.194688  1050.540438  31.474028  2448.000000  12850.681762
A  3343  57079.363796  0.799241  G  3345  18727.200000  0.260221  12816.593343  31.474028  3182.400000  1935.161489
T  3355  92857.514570  1.290288  G  3356  22358.400000  0.297038  46.690686  31.474028  3794.400000  17537.400993
G  3369  94044.000000  1.249403  A  3367  10412.023007  0.138327  1587.483328  94.422083  16360.800000  0.000000
A  3379  110703.616818  1.479939  N  -1  -1.000000  -1.000000  21220.916847  314.740276  571.200000  0.000000
A  3391  76502.689226  0.986339  N  -1  -1.000000  -1.000000  17275.553869  0.000000  326.400000  0.000000
A  3402  73070.923796  0.948077  N  -1  -1.000000  -1.000000  15641.379854  0.000000  0.000000  0.000000
A  3414  58923.645898  0.740393  N  -1  -1.000000  -1.000000  11602.635504  31.474028  0.000000  846.633151
T  3426  59687.637174  0.736485  N  -1  -1.000000  -1.000000  420.216175  0.000000  0.000000  13425.182829
A  3435  64830.017693  0.827326  N  -1  -1.000000  -1.000000  12746.557314  31.474028  0.000000  0.000000
A  3446  56845.910365  0.760780  N  -1  -1.000000  -1.000000  12536.449226  0.000000  367.200000  0.000000
G  3460  37821.600000  0.507983  A  3460  13657.025693  0.183427  2894.822540  0.000000  8527.200000  0.000000
A  3472  111730.811912  1.540504  N  -1  -1.000000  -1.000000  21641.133022  31.474028  81.600000  60.473797
T  3483  45113.452211  0.606233  G  3483  8772.000000  0.117878  0.000000  0.000000  1836.000000  10159.597817
G  3495  91596.000000  1.317491  N  -1  -1.000000  -1.000000  0.000000  0.000000  17870.400000  786.159355
T  3506  41243.129233  0.609995  N  -1  -1.000000  -1.000000  0.000000  0.000000  81.600000  9312.964665
T  3518  47683.588563  0.744053  N  -1  -1.000000  -1.000000  0.000000  0.000000  0.000000  9373.438462
T  3530  47411.456479  0.770322  N  -1  -1.000000  -1.000000  0.000000  0.000000  0.000000  8919.884988
T  3542  47895.246851  0.793015  N  -1  -1.000000  -1.000000  0.000000  0.000000  0.000000  9312.964665
T  3554  44720.372533  0.755193  G  3554  5140.800000  0.086813  0.000000  0.000000  1183.200000  8798.937395
G  3566  60710.400000  1.061256  N  -1  -1.000000  -1.000000  536.942891  0.000000  11342.400000  0.000000
A  3577  46573.959416  0.808679  N  -1  -1.000000  -1.000000  10528.749723  944.220828  0.000000  0.000000
C  3587  57471.574404  0.982960  T  3588  4989.088214  0.094059  70.036029  12841.403262  0.000000  907.106948
T  3600  61894.930748  1.166906  G  3601  14932.800000  0.272894  0.000000  314.740276  2937.600000  13304.235236
G  3612  101836.800000  1.861050  N  -1  -1.000000  -1.000000  0.000000  849.798745  18931.200000  0.000000
C  3622  36383.975910  0.652696  N  -1  -1.000000  -1.000000  0.000000  6987.234128  81.600000  302.368983
T  3636  72296.423751  1.308338  N  -1  -1.000000  -1.000000  0.000000  62.948055  0.000000  13939.210100
T  3648  29208.843724  0.506048  G  3648  5467.200000  0.094720  23.345343  0.000000  1387.200000  7891.830447
G  3660  66136.800000  1.183143  N  -1  -1.000000  -1.000000  677.014949  0.000000  14810.400000  60.473797
T  3671  26729.418066  0.463060  N  -1  -1.000000  -1.000000  0.000000  0.000000  0.000000  6138.090348
T  3683  28120.315386  0.502828  N  -1  -1.000000  -1.000000  70.036029  723.902635  204.000000  6470.696229
C  3693  45920.606274  0.871933  N  -1  -1.000000  -1.000000  770.396321  8875.675784  0.000000  0.000000
C  3704  64805.022836  1.232035  N  -1  -1.000000  -1.000000  0.000000  12306.344793  0.000000  0.000000
C  3716  42993.521706  0.806129  T  3716  7347.566278  0.142829  186.762745  9694.000502  40.800000  1511.844913
T  3728  88080.084645  1.712182  A  3726  13213.464175  0.256855  2217.807591  0.000000  0.000000  16902.426130
A  3738  70969.842920  1.417483  N  -1  -1.000000  -1.000000  13493.608292  0.000000  0.000000  0.000000
A  3749  55935.441985  1.045013  N  -1  -1.000000  -1.000000  10622.131095  1101.590966  0.000000  0.000000
C  3759  69274.334755  1.335023  T  3761  7135.907990  0.127663  0.000000  13093.195483  0.000000  876.870050
T  3773  76287.694321  1.364802  N  -1  -1.000000  -1.000000  256.798774  881.272773  0.000000  14997.501539
A  3781  58106.558891  1.020996  N  -1  -1.000000  -1.000000  11112.383299  157.370138  0.000000  695.448660
T  3794  69665.813602  1.160143  N  -1  -1.000000  -1.000000  116.726715  251.792221  0.000000  15692.950199
T  3806  28755.290250  0.447875  G  3806  7262.400000  0.113114  70.036029  0.000000  1713.600000  6410.222432
G  3818  75480.000000  1.207924  N  -1  -1.000000  -1.000000  560.288234  283.266248  14239.200000  0.000000
C  3827  42175.196989  0.663603  N  -1  -1.000000  -1.000000  630.324263  7899.980928  0.000000  0.000000
A  3838  43048.812613  0.678222  T  3838  4989.088214  0.084604  8194.215416  0.000000  0.000000  1118.765236
T  3850  67579.467621  1.145999  N  -1  -1.000000  -1.000000  0.000000  314.740276  0.000000  12880.918661
C  3861  23416.676537  0.399392  N  -1  -1.000000  -1.000000  0.000000  5067.318444  0.000000  514.027270
T  3874  63043.932882  1.138409  N  -1  -1.000000  -1.000000  0.000000  0.000000  0.000000  11913.337916
T  3886  47683.588563  0.870839  N  -1  -1.000000  -1.000000  677.014949  0.000000  122.400000  9312.964665
A  3895  64526.528234  1.243393  N  -1  -1.000000  -1.000000  12302.995796  0.000000  0.000000  30.236898
A  3906  63219.189022  1.203315  N  -1  -1.000000  -1.000000  12256.305109  0.000000  0.000000  0.000000
A  3917  44402.842511  0.855664  C  3916  6011.539272  0.115845  9548.245314  1353.383187  285.600000  0.000000
C  3928  62759.211041  1.173999  N  -1  -1.000000  -1.000000  0.000000  12180.448683  571.200000  907.106948
T  3941  66279.280996  1.270070  G  3937  4773.600000  0.091473  0.000000  188.844166  448.800000  13001.866254
T  3953  36163.330324  0.662381  C  3951  5665.324969  0.103768  0.000000  1101.590966  0.000000  8254.673226
C  3963  36824.612296  0.683109  N  -1  -1.000000  -1.000000  0.000000  7239.026349  0.000000  0.000000
C  3974  68172.743789  1.341140  N  -1  -1.000000  -1.000000  256.798774  12809.929235  0.000000  30.236898
A  3983  62682.246131  1.133340  N  -1  -1.000000  -1.000000  11625.980847  0.000000  0.000000  0.000000
A  3995  60254.330453  1.090155  N  -1  -1.000000  -1.000000  11532.599474  0.000000  0.000000  846.633151
T  4006  56845.368737  1.005607  N  -1  -1.000000  -1.000000  0.000000  0.000000  0.000000  10673.625087
T  4018  32746.560821  0.587274  N  -1  -1.000000  -1.000000  0.000000  440.636386  0.000000  7075.434194
C  4029  25084.800000  0.475875  T  4029  7166.144889  0.141118  0.000000  5382.058720  0.000000  1723.503201
T  4041  81669.862213  1.608268  N  -1  -1.000000  -1.000000  0.000000  0.000000  0.000000  15451.055013
T  4053  56059.209382  1.064301  N  -1  -1.000000  -1.000000  0.000000  0.000000  0.000000  10975.994070
T  4064  38884.651168  0.752845  N  -1  -1.000000  -1.000000  0.000000  566.532497  204.000000  8315.147023
C  4075  38020.625345  0.732258  A  4073  5836.335766  0.112405  957.159066  6420.701631  163.200000  0.000000
A  4085  53110.655474  1.020534  N  -1  -1.000000  -1.000000  10061.842861  31.474028  693.600000  0.000000
G  4096  42024.000000  0.831568  N  -1  -1.000000  -1.000000  0.000000  377.688331  8119.200000  0.000000
G  4108  80172.000000  1.654054  N  -1  -1.000000  -1.000000  466.906861  535.058469  15096.000000  0.000000
C  4120  53002.262484  1.050345  N  -1  -1.000000  -1.000000  186.762745  9190.416060  81.600000  0.000000
C  4133  54922.178168  1.096744  A  4128  10085.188204  0.201391  513.597547  10701.169385  0.000000  0.000000
A  4142  50846.157197  0.972294  N  -1  -1.000000  -1.000000  8894.575708  0.000000  163.200000  786.159355
T  4153  54335.706181  0.990242  G  4153  12403.200000  0.226042  0.000000  0.000000  2488.800000  10220.071613
G  4165  78417.600000  1.504047  N  -1  -1.000000  -1.000000  0.000000  0.000000  13586.400000  90.710695
G  4176  56997.600000  1.048259  N  -1  -1.000000  -1.000000  0.000000  0.000000  10771.200000  272.132084
T  4189  25187.336254  0.448294  N  -1  -1.000000  -1.000000  0.000000  0.000000  81.600000  4837.903722
T  4201  35588.829257  0.648230  N  -1  -1.000000  -1.000000  723.705635  0.000000  0.000000  6803.302110
A  4211  41461.329285  0.780091  N  -1  -1.000000  -1.000000  7167.020321  0.000000  81.600000  483.790372
T  4222  58931.714718  1.109969  C  4230  3902.779423  0.076571  326.834803  31.474028  0.000000  11187.652358
T  4235  30025.239977  0.589087  G  4235  5956.800000  0.116871  93.381372  251.792221  1224.000000  5896.195162
G  4247  65688.000000  1.349623  N  -1  -1.000000  -1.000000  396.870832  220.318193  12403.200000  0.000000
C  4258  27854.514429  0.559913  N  -1  -1.000000  -1.000000  396.870832  5476.480803  0.000000  0.000000
A  4268  27617.540847  0.582049  T  4267  4928.614417  0.103872  5883.026453  0.000000  0.000000  967.580744
T  4280  64223.171914  1.434290  N  -1  -1.000000  -1.000000  256.798774  125.896110  0.000000  11217.889256
T  4293  33351.298786  0.769216  N  -1  -1.000000  -1.000000  0.000000  503.584442  0.000000  6531.170025
C  4304  29428.215809  0.717886  T  4303  4535.534740  0.110642  0.000000  5570.902886  0.000000  1088.528338
T  4316  46353.165040  1.119182  C  4316  3808.357340  0.091951  0.000000  849.798745  40.800000  8980.358785
C  4328  18286.410038  0.430335  N  -1  -1.000000  -1.000000  93.381372  4091.623588  0.000000  634.974864
T  4339  59838.821666  1.489420  N  -1  -1.000000  -1.000000  0.000000  598.006524  81.600000  11369.073747
C  4351  23259.306399  0.577632  T  4350  5926.432060  0.147179  0.000000  4532.259975  0.000000  1390.897320
T  4362  60201.664445  1.520626  N  -1  -1.000000  -1.000000  70.036029  0.000000  0.000000  11550.495137
T  4374  25429.231440  0.651340  G  4373  5100.000000  0.130630  70.036029  535.058469  1020.000000  5775.247569
G  4385  61975.200000  1.597345  N  -1  -1.000000  -1.000000  513.597547  31.474028  11628.000000  0.000000
G  4397  34272.000000  0.811466  N  -1  -1.000000  -1.000000  910.468380  0.000000  6691.200000  0.000000
A  4409  43725.827562  1.114331  N  -1  -1.000000  -1.000000  8240.906102  0.000000  326.400000  0.000000
A  4420  38543.161401  0.956953  N  -1  -1.000000  -1.000000  7400.473752  62.948055  0.000000  483.790372
T  4431  35649.303054  0.865516  G  4429  8323.200000  0.202075  46.690686  0.000000  1754.400000  6863.775906
G  4442  67116.000000  1.672961  N  -1  -1.000000  -1.000000  70.036029  0.000000  12648.000000  332.605881
G  4454  48960.000000  1.087975  N  -1  -1.000000  -1.000000  70.036029  0.000000  9424.800000  0.000000
G  4466  37740.000000  0.859423  A  4466  5836.335766  0.132906  1167.267153  62.948055  7221.600000  0.000000
A  4479  52807.166015  1.164147  N  -1  -1.000000  -1.000000  9104.683796  0.000000  693.600000  0.000000
G  4489  33170.400000  0.743368  N  -1  -1.000000  -1.000000  46.690686  503.584442  6242.400000  181.421390
C  4501  40223.807277  0.886067  T  4502  5230.983400  0.121029  0.000000  7081.656211  0.000000  786.159355
T  4514  42210.709977  0.976630  N  -1  -1.000000  -1.000000  0.000000  346.214304  0.000000  8012.778040
A  4523  26310.201635  0.597760  N  -1  -1.000000  -1.000000  4972.558073  0.000000  0.000000  816.396253
T  4535  48499.984816  1.147302  N  -1  -1.000000  -1.000000  0.000000  31.474028  652.800000  8284.910124
G  4547  29988.000000  0.693064  N  -1  -1.000000  -1.000000  256.798774  346.214304  5752.800000  0.000000
C  4558  35723.021330  0.836553  N  -1  -1.000000  -1.000000  0.000000  6735.441907  0.000000  120.947593
C  4571  37579.988959  0.949869  N  -1  -1.000000  -1.000000  396.870832  7113.130238  0.000000  0.000000
A  4580  34714.525139  0.903428  N  -1  -1.000000  -1.000000  5696.263708  31.474028  40.800000  211.658288
T  4592  41303.603029  1.083436  G  4592  5263.200000  0.138059  0.000000  31.474028  1224.000000  6924.249703
G  4604  52387.200000  1.416926  N  -1  -1.000000  -1.000000  0.000000  0.000000  9832.800000  0.000000
G  4616  35944.800000  0.924171  N  -1  -1.000000  -1.000000  350.180146  0.000000  6976.800000  0.000000
A  4629  33127.041810  0.861199  N  -1  -1.000000  -1.000000  5439.464934  62.948055  0.000000  514.027270
T  4640  37705.412136  1.003929  N  -1  -1.000000  -1.000000  70.036029  31.474028  0.000000  7226.618685
T  4652  19895.879058  0.514141  C  4654  4437.837892  0.123834  466.906861  566.532497  0.000000  3719.138487
A  4661  26730.417810  0.745890  N  -1  -1.000000  -1.000000  5019.248759  125.896110  0.000000  967.580744
T  4673  50193.251119  1.413449  N  -1  -1.000000  -1.000000  466.906861  157.370138  0.000000  9252.490869
A  4684  25726.568058  0.696099  T  4687  4837.903722  0.135239  4902.522044  0.000000  0.000000  453.553474
A  4696  27314.051387  0.763541  N  -1  -1.000000  -1.000000  5252.702190  0.000000  0.000000  483.790372
T  4708  29480.975808  0.841524  N  -1  -1.000000  -1.000000  0.000000  0.000000  856.800000  4958.851315
G  4720  53366.400000  1.576529  N  -1  -1.000000  -1.000000  0.000000  125.896110  8853.600000  211.658288
T  4732  12487.838983  0.367847  C  4733  4941.422334  0.156360  0.000000  755.376662  40.800000  2812.031539
C  4744  17593.981430  0.556723  N  -1  -1.000000  -1.000000  0.000000  3273.298871  0.000000  393.079677
T  4756  32474.428736  1.080699  N  -1  -1.000000  -1.000000  0.000000  94.422083  489.600000  5382.167891
G  4769  33904.800000  1.148288  N  -1  -1.000000  -1.000000  233.453431  0.000000  6324.000000  0.000000
A  4781  31562.903825  1.020552  N  -1  -1.000000  -1.000000  5416.119591  0.000000  367.200000  0.000000
G  4791  24806.400000  0.789748  A  4798  4972.558073  0.172228  140.072058  0.000000  4773.600000  0.000000
G  4803  56304.000000  1.950136  N  -1  -1.000000  -1.000000  186.762745  0.000000  9424.800000  181.421390
T  4815  14181.105286  0.444137  N  -1  -1.000000  -1.000000  280.144117  62.948055  0.000000  2751.557742
A  4826  18045.950190  0.589423  C  4823  5161.740527  0.168594  3104.930628  755.376662  0.000000  0.000000
C  4837  51711.827353  1.754562  N  -1  -1.000000  -1.000000  0.000000  8844.201757  81.600000  0.000000
C  4849  37107.878545  1.266164  N  -1  -1.000000  -1.000000  210.108088  6263.331493  40.800000  0.000000
A  4859  31913.083971  1.004525  N  -1  -1.000000  -1.000000  5486.155620  125.896110  0.000000  302.368983
T  4871  37735.649034  1.136574  N  -1  -1.000000  -1.000000  0.000000  31.474028  0.000000  6259.037941
T  4884  21044.881192  0.623971  N  -1  -1.000000  -1.000000  0.000000  0.000000  408.000000  4051.744367
T  4896  20077.300448  0.618880  N  -1  -1.000000  -1.000000  0.000000  0.000000  0.000000  3749.375385
T  4908  21256.539480  0.679279  N  -1  -1.000000  -1.000000  0.000000  0.000000  0.000000  4021.507469
T  4920  21861.277445  0.706620  N  -1  -1.000000  -1.000000  490.252204  0.000000  0.000000  4202.928859
A  4930  23041.853606  0.838082  N  -1  -1.000000  -1.000000  4318.888467  0.000000  81.600000  362.842779
T  4941  35256.223376  1.242308  N  -1  -1.000000  -1.000000  0.000000  0.000000  775.200000  5835.721365
G  4954  40473.600000  1.344609  N  -1  -1.000000  -1.000000  0.000000  0.000000  6772.800000  0.000000
G  4966  43696.800000  1.507991  N  -1  -1.000000  -1.000000  0.000000  0.000000  7262.400000  30.236898
T  4978  13697.314914  0.462189  N  -1  -1.000000  -1.000000  0.000000  0.000000  0.000000  2509.662556
T  4991  18958.535212  0.681615  N  -1  -1.000000  -1.000000  0.000000  0.000000  0.000000  3537.717097
T  5003  14664.895658  0.565417  N  -1  -1.000000  -1.000000  0.000000  0.000000  0.000000  2781.794640
T  5014  19170.193500  0.757762  N  -1  -1.000000  -1.000000  280.144117  0.000000  0.000000  3205.111216
A  5024  22808.400175  0.904818  N  -1  -1.000000  -1.000000  4295.543124  314.740276  0.000000  0.000000
C  5035  40129.385194  1.582207  N  -1  -1.000000  -1.000000  70.036029  6703.967880  0.000000  0.000000
A  5046  23135.234978  0.850882  N  -1  -1.000000  -1.000000  3898.672292  31.474028  40.800000  151.184491
T  5058  35709.776850  1.312905  N  -1  -1.000000  -1.000000  443.561518  0.000000  0.000000  6168.327246
T  5071  23040.516478  0.845697  A  5077  2778.095825  0.108940  280.144117  0.000000  0.000000  3900.559876
T  5083  10461.966800  0.410255  N  -1  -1.000000  -1.000000  256.798774  0.000000  0.000000  2056.109082
T  5095  13999.683896  0.631253  A  5092  6373.278657  0.287373  747.050978  0.000000  0.000000  2660.847047
A  5105  25259.661197  1.137420  N  -1  -1.000000  -1.000000  4132.125723  0.000000  244.800000  0.000000
G  5117  18523.200000  0.811070  N  -1  -1.000000  -1.000000  186.762745  188.844166  3386.400000  0.000000
G  5130  45614.400000  1.964123  N  -1  -1.000000  -1.000000  70.036029  472.110414  7588.800000  0.000000
C  5142  18632.624341  0.720290  T  5143  2146.819777  0.084352  0.000000  3147.402760  0.000000  423.316576
T  5155  29662.397198  1.165487  N  -1  -1.000000  -1.000000  0.000000  0.000000  0.000000  5624.063077
T  5166  17870.006874  0.732259  N  -1  -1.000000  -1.000000  0.000000  31.474028  0.000000  3779.612283
T  5179  14785.843251  0.619239  N  -1  -1.000000  -1.000000  0.000000  0.000000  0.000000  3205.111216
T  5191  16811.715435  0.771710  N  -1  -1.000000  -1.000000  140.072058  31.474028  0.000000  3053.926725
A  5201  21010.808759  0.992848  N  -1  -1.000000  -1.000000  3641.873518  31.474028  0.000000  846.633151
T  5212  39761.521218  1.789686  N  -1  -1.000000  -1.000000  0.000000  0.000000  0.000000  6712.591415
T  5224  23070.753376  0.930527  N  -1  -1.000000  -1.000000  0.000000  409.162359  0.000000  3779.612283
C  5237  20961.702384  0.852992  N  -1  -1.000000  -1.000000  0.000000  3367.720954  0.000000  0.000000
C  5249  26532.605270  1.069080  N  -1  -1.000000  -1.000000  0.000000  4909.948306  0.000000  0.000000
C  5261  21276.442660  0.928697  N  -1  -1.000000  -1.000000  23.345343  4060.149561  0.000000  60.473797
A  5270  23368.688409  1.008385  N  -1  -1.000000  -1.000000  4318.888467  0.000000  0.000000  30.236898
A  5281  21150.880818  0.938162  N  -1  -1.000000  -1.000000  4482.305869  0.000000  0.000000  0.000000
A  5293  19680.124204  0.860405  N  -1  -1.000000  -1.000000  3221.657343  0.000000  285.600000  0.000000
G  5303  21379.200000  0.915107  T  5303  4051.744367  0.170103  0.000000  0.000000  3508.800000  725.685558
T  5316  11459.784442  0.481114  N  -1  -1.000000  -1.000000  116.726715  0.000000  163.200000  2056.109082
A  5327  8287.596788  0.362471  T  5324  3114.400521  0.136213  1587.483328  0.000000  0.000000  665.211762
T  5338  28906.474741  1.466085  N  -1  -1.000000  -1.000000  0.000000  251.792221  0.000000  4747.193028
A  5350  14637.530102  0.721048  N  -1  -1.000000  -1.000000  2497.951708  283.266248  122.400000  0.000000
G  5362  14647.200000  0.744725  N  -1  -1.000000  -1.000000  0.000000  0.000000  2733.600000  90.710695
G  5375  33088.800000  1.790578  A  5374  2894.822540  0.156651  747.050978  0.000000  5059.200000  0.000000
A  5388  31049.306277  1.579263  N  -1  -1.000000  -1.000000  5159.320818  0.000000  285.600000  0.000000
A  5399  17579.043328  0.860508  N  -1  -1.000000  -1.000000  3221.657343  0.000000  0.000000  211.658288
T  5411  21861.277445  1.089170  A  5409  1937.663474  0.096538  583.633577  0.000000  0.000000  3719.138487
A  5421  18933.073226  0.933141  N  -1  -1.000000  -1.000000  3128.275971  0.000000  0.000000  60.473797
T  5433  20379.669430  1.016695  N  -1  -1.000000  -1.000000  0.000000  0.000000  81.600000  3779.612283
G  5446  23908.800000  1.141940  N  -1  -1.000000  -1.000000  0.000000  472.110414  4080.000000  30.236898
C  5457  28074.832622  1.247819  N  -1  -1.000000  -1.000000  0.000000  4280.467754  122.400000  0.000000
A  5469  17462.316613  0.779013  N  -1  -1.000000  -1.000000  2638.023766  251.792221  204.000000  0.000000
G  5482  9832.800000  0.433193  N  -1  -1.000000  -1.000000  0.000000  125.896110  1672.800000  60.473797
C  5493  8655.357591  0.389583  N  -1  -1.000000  -1.000000  93.381372  1573.701380  0.000000  0.000000
A  5504  16621.884263  0.840608  N  -1  -1.000000  -1.000000  3011.549255  0.000000  0.000000  0.000000
A  5516  14730.911474  0.803611  N  -1  -1.000000  -1.000000  2754.750482  503.584442  0.000000  0.000000
C  5527  32009.086073  1.773741  A  5527  2708.059796  0.150063  583.633577  5161.740527  0.000000  0.000000
A  5539  18652.929109  0.978598  N  -1  -1.000000  -1.000000  3408.420088  0.000000  0.000000  181.421390
A  5550  10972.311241  0.576493  T  5551  2086.345980  0.115317  2381.224993  0.000000  0.000000  423.316576
T  5563  23282.411664  1.286881  N  -1  -1.000000  -1.000000  0.000000  0.000000  367.200000  3477.243300
G  5575  25989.600000  1.441505  N  -1  -1.000000  -1.000000  0.000000  0.000000  4324.800000  0.000000
A  5587  21967.967825  1.232704  N  -1  -1.000000  -1.000000  3548.492146  0.000000  0.000000  120.947593
T  5599  24582.598289  1.345405  N  -1  -1.000000  -1.000000  70.036029  62.948055  0.000000  3779.612283
A  5610  12256.305109  0.620682  N  -1  -1.000000  -1.000000  2287.843620  535.058469  0.000000  0.000000
C  5622  32858.884818  1.634234  N  -1  -1.000000  -1.000000  70.036029  5476.480803  0.000000  0.000000
A  5633  19353.289401  0.890613  N  -1  -1.000000  -1.000000  3315.038715  409.162359  0.000000  544.264169
T  5645  27394.629828  1.234407  N  -1  -1.000000  -1.000000  0.000000  346.214304  244.800000  4475.060943
G  5658  27295.200000  1.256044  T  5658  5745.010670  0.254256  0.000000  0.000000  4610.400000  1118.765236
T  5670  14302.052879  0.632965  N  -1  -1.000000  -1.000000  0.000000  251.792221  285.600000  2691.083946
G  5683  15789.600000  0.688651  N  -1  -1.000000  -1.000000  46.690686  377.688331  3345.600000  0.000000
A  5695  19026.454599  0.857858  N  -1  -1.000000  -1.000000  3478.456117  346.214304  0.000000  0.000000
C  5707  27885.988457  1.298067  N  -1  -1.000000  -1.000000  233.453431  4343.415809  0.000000  0.000000
A  5718  25002.862423  1.132658  N  -1  -1.000000  -1.000000  4038.744350  157.370138  0.000000  0.000000
A  5729  14077.241869  0.636503  T  5728  1783.976998  0.080662  2614.678423  0.000000  0.000000  483.790372
T  5742  22707.910597  1.018355  N  -1  -1.000000  -1.000000  0.000000  314.740276  0.000000  3386.532606
C  5754  10890.013551  0.511664  N  -1  -1.000000  -1.000000  140.072058  1605.175408  0.000000  362.842779
T  5767  25489.705237  1.247221  N  -1  -1.000000  -1.000000  0.000000  0.000000  0.000000  4172.691961
T  5779  20016.826651  0.988646  N  -1  -1.000000  -1.000000  46.690686  0.000000  204.000000  3235.348114
A  5791  22925.126891  1.174511  N  -1  -1.000000  -1.000000  3781.945577  0.000000  0.000000  634.974864
T  5802  23675.491341  1.161635  N  -1  -1.000000  -1.000000  0.000000  0.000000  489.600000  3961.033673
G  5814  24520.800000  1.158294  N  -1  -1.000000  -1.000000  0.000000  0.000000  4488.000000  0.000000
G  5826  30804.000000  1.418284  N  -1  -1.000000  -1.000000  46.690686  0.000000  4896.000000  0.000000
G  5839  20604.000000  0.936078  N  -1  -1.000000  -1.000000  0.000000  0.000000  3386.400000  90.710695
T  5851  11520.258239  0.534060  N  -1  -1.000000  -1.000000  0.000000  0.000000  0.000000  2056.109082
A  5862  13143.428146  0.616616  N  -1  -1.000000  -1.000000  2194.462248  0.000000  0.000000  211.658288
A  5874  21360.988905  1.049218  N  -1  -1.000000  -1.000000  3501.801460  0.000000  0.000000  90.710695
A  5886  17322.244555  0.809221  N  -1  -1.000000  -1.000000  3151.621314  0.000000  0.000000  0.000000
A  5898  15921.523971  0.773291  N  -1  -1.000000  -1.000000  2521.297051  314.740276  0.000000  0.000000
C  5910  24958.903890  1.236827  N  -1  -1.000000  -1.000000  23.345343  3682.461230  0.000000  0.000000
A  5920  15664.725197  0.768513  N  -1  -1.000000  -1.000000  2567.987737  62.948055  326.400000  0.000000
G  5933  16809.600000  0.858417  N  -1  -1.000000  -1.000000  0.000000  0.000000  2325.600000  0.000000
T  5946  7589.461464  0.403459  N  -1  -1.000000  -1.000000  0.000000  0.000000  0.000000  1300.186625
A  5957  8194.215416  0.496935  N  -1  -1.000000  -1.000000  1797.591416  0.000000  0.000000  0.000000
A  5968  14147.277898  0.927779  N  -1  -1.000000  -1.000000  2311.188964  0.000000  0.000000  0.000000
T  5981  17779.296180  1.146220  N  -1  -1.000000  -1.000000  0.000000  125.896110  0.000000  2660.847047
C  5994  12872.877290  0.805823  N  -1  -1.000000  -1.000000  0.000000  1951.389711  0.000000  151.184491
T  6007  16721.004740  1.105447  N  -1  -1.000000  -1.000000  0.000000  62.948055  0.000000  2812.031539
C  6019  11739.812296  0.779231  N  -1  -1.000000  -1.000000  0.000000  1762.545546  0.000000  0.000000
A  6029  25819.949431  1.762729  N  -1  -1.000000  -1.000000  3735.254891  0.000000  0.000000  0.000000
A  6041  16995.409752  1.153496  N  -1  -1.000000  -1.000000  2801.441168  0.000000  40.800000  0.000000
G  6052  15014.400000  1.009922  A  6053  3081.585285  0.209810  747.050978  0.000000  2284.800000  0.000000
A  6066  31516.213139  2.145804  N  -1  -1.000000  -1.000000  5065.939445  0.000000  163.200000  0.000000
G  6077  11750.400000  0.687961  N  -1  -1.000000  -1.000000  326.834803  0.000000  2080.800000  30.236898
A  6091  27337.396730  1.567901  N  -1  -1.000000  -1.000000  4062.089693  0.000000  0.000000  90.710695
T  6100  12397.128288  0.661015  N  -1  -1.000000  -1.000000  396.870832  0.000000  204.000000  1995.635285
G  6113  18156.000000  0.996681  A  6112  4248.852438  0.233241  770.396321  0.000000  2978.400000  0.000000
A  6125  23882.285956  1.274077  N  -1  -1.000000  -1.000000  3968.708321  0.000000  0.000000  0.000000
T  6137  12245.943797  0.629259  N  -1  -1.000000  -1.000000  0.000000  0.000000  326.400000  2056.109082
G  6150  19420.800000  0.995351  N  -1  -1.000000  -1.000000  0.000000  0.000000  3304.800000  0.000000
T  6162  8647.752904  0.458242  N  -1  -1.000000  -1.000000  0.000000  157.370138  408.000000  1602.555608
G  6174  20644.800000  1.144591  N  -1  -1.000000  -1.000000  0.000000  283.266248  2774.400000  332.605881
C  6186  19954.533501  1.072832  T  6186  2691.083946  0.154272  0.000000  2706.766374  0.000000  514.027270
T  6200  23403.359257  1.341651  N  -1  -1.000000  -1.000000  0.000000  188.844166  0.000000  3537.717097
A  6210  12723.211971  0.683713  N  -1  -1.000000  -1.000000  2101.080876  440.636386  0.000000  0.000000
C  6221  21842.975157  1.273822  N  -1  -1.000000  -1.000000  93.381372  3493.617064  0.000000  0.000000
C  6235  26501.131242  1.464785  A  6231  1680.864701  0.092905  326.834803  3871.305395  0.000000  0.000000
A  6245  21547.751650  1.138486  N  -1  -1.000000  -1.000000  3151.621314  251.792221  0.000000  211.658288
T  6258  25489.705237  1.363580  N  -1  -1.000000  -1.000000  93.381372  251.792221  0.000000  4202.928859
T  6270  14634.658760  0.731090  N  -1  -1.000000  -1.000000  0.000000  220.318193  0.000000  2298.004268
T  6283  11610.968934  0.594246  N  -1  -1.000000  -1.000000  0.000000  0.000000  0.000000  1904.924591
T  6296  7438.276973  0.375002  N  -1  -1.000000  -1.000000  0.000000  0.000000  367.200000  1239.712829
G  6308  17992.800000  0.971814  N  -1  -1.000000  -1.000000  210.108088  0.000000  2570.400000  0.000000
A  6320  19633.433518  1.071783  N  -1  -1.000000  -1.000000  2778.095825  0.000000  40.800000  0.000000
A  6332  16061.596029  0.895221  N  -1  -1.000000  -1.000000  2521.297051  0.000000  122.400000  0.000000
G  6343  8853.600000  0.484456  N  -1  -1.000000  -1.000000  560.288234  0.000000  1468.800000  0.000000
A  6357  25329.697226  1.492054  N  -1  -1.000000  -1.000000  3735.254891  0.000000  0.000000  90.710695
T  6367  13515.893524  0.801690  N  -1  -1.000000  -1.000000  0.000000  0.000000  81.600000  2056.109082
G  6380  9996.000000  0.622569  A  6378  2824.786511  0.175932  560.288234  0.000000  1876.800000  0.000000
A  6391  25726.568058  1.773428  N  -1  -1.000000  -1.000000  3408.420088  0.000000  0.000000  0.000000
A  6403  13773.752409  0.882035  T  6401  1874.687692  0.120049  2147.771562  0.000000  0.000000  483.790372
T  6416  16025.556080  1.012215  N  -1  -1.000000  -1.000000  0.000000  0.000000  40.800000  2207.293573
C  6428  6420.701631  0.384683  N  -1  -1.000000  -1.000000  0.000000  1384.857215  0.000000  0.000000
A  6438  16248.358774  1.046008  N  -1  -1.000000  -1.000000  2591.333080  94.422083  0.000000  0.000000
A  6450  12092.887708  0.795837  N  -1  -1.000000  -1.000000  1961.008818  0.000000  0.000000  0.000000
T  6462  15783.660894  1.066586  N  -1  -1.000000  -1.000000  0.000000  0.000000  163.200000  2086.345980
G  6475  24031.200000  1.551270  N  -1  -1.000000  -1.000000  0.000000  62.948055  3182.400000  30.236898
C  6487  13376.461731  0.870781  N  -1  -1.000000  -1.000000  0.000000  1982.863739  40.800000  151.184491
T  6501  19472.562482  1.268776  N  -1  -1.000000  -1.000000  0.000000  0.000000  204.000000  2993.452928
G  6513  16605.600000  1.019050  N  -1  -1.000000  -1.000000  0.000000  94.422083  2203.200000  0.000000
C  6525  10197.584944  0.662909  N  -1  -1.000000  -1.000000  93.381372  1605.175408  0.000000  0.000000
A  6537  10598.785752  0.705389  N  -1  -1.000000  -1.000000  1517.447299  220.318193  0.000000  0.000000
C  6548  18506.728231  1.277844  N  -1  -1.000000  -1.000000  23.345343  2769.714429  0.000000  272.132084
A  6559  14380.731328  0.916473  N  -1  -1.000000  -1.000000  2264.498277  0.000000  0.000000  0.000000
A  6571  8777.848993  0.566144  N  -1  -1.000000  -1.000000  1470.756613  0.000000  163.200000  0.000000
G  6582  11832.000000  0.779800  N  -1  -1.000000  -1.000000  0.000000  0.000000  1876.800000  181.421390
T  6596  9161.780174  0.619963  N  -1  -1.000000  -1.000000  0.000000  0.000000  40.800000  1481.608015
C  6611  5256.162610  0.395468  N  -1  -1.000000  -1.000000  23.345343  1133.064994  0.000000  0.000000
A  6619  13026.701431  1.043892  N  -1  -1.000000  -1.000000  2077.735533  31.474028  0.000000  0.000000
C  6630  13313.513676  1.124985  N  -1  -1.000000  -1.000000  0.000000  2171.707905  0.000000  30.236898
T  6644  21619.382259  1.879099  N  -1  -1.000000  -1.000000  0.000000  0.000000  40.800000  3174.874318
A  6655  18886.382540  1.493306  N  -1  -1.000000  -1.000000  2451.261022  0.000000  0.000000  0.000000
A  6668  12699.866628  0.942398  N  -1  -1.000000  -1.000000  2264.498277  220.318193  0.000000  0.000000
C  6679  22063.293350  1.710938  N  -1  -1.000000  -1.000000  443.561518  3115.928733  0.000000  0.000000
A  6691  12769.902657  0.934586  N  -1  -1.000000  -1.000000  2147.771562  220.318193  0.000000  0.000000
T  6703  16267.451266  1.156764  N  -1  -1.000000  -1.000000  0.000000  0.000000  0.000000  2418.951861
C  6715  6011.539272  0.414405  N  -1  -1.000000  -1.000000  0.000000  975.694856  0.000000  0.000000
T  6728  14423.000472  1.016318  N  -1  -1.000000  -1.000000  0.000000  188.844166  0.000000  2358.478065
T  6741  9192.017072  0.608416  N  -1  -1.000000  -1.000000  140.072058  0.000000  0.000000  1965.398387
T  6754  14937.027743  1.014424  N  -1  -1.000000  -1.000000  116.726715  0.000000  0.000000  2086.345980
T  6767  7952.304244  0.534178  N  -1  -1.000000  -1.000000  93.381372  0.000000  0.000000  1451.371117
T  6778  5775.247569  0.427154  N  -1  -1.000000  -1.000000  0.000000  157.370138  122.400000  1058.291439
G  6791  15789.600000  1.293258  N  -1  -1.000000  -1.000000  0.000000  31.474028  2325.600000  0.000000
C  6802  11676.864241  0.932796  N  -1  -1.000000  -1.000000  0.000000  1542.227353  0.000000  0.000000
A  6814  10925.620555  0.951751  N  -1  -1.000000  -1.000000  1354.029898  0.000000  40.800000  0.000000
G  6825  5916.000000  0.523768  A  6827  1750.900730  0.170653  373.525489  0.000000  938.400000  0.000000
A  6839  20730.664642  2.020548  N  -1  -1.000000  -1.000000  2684.714453  0.000000  0.000000  181.421390
T  6849  12548.312780  1.069595  N  -1  -1.000000  -1.000000  46.690686  31.474028  0.000000  1632.792506
C  6862  6924.286073  0.599798  N  -1  -1.000000  -1.000000  116.726715  1133.064994  0.000000  0.000000
A  6872  14847.638190  1.311908  N  -1  -1.000000  -1.000000  1914.318131  62.948055  0.000000  151.184491
T  6885  16690.767842  1.475929  N  -1  -1.000000  -1.000000  0.000000  0.000000  367.200000  2449.188759
G  6898  21664.800000  1.778354  N  -1  -1.000000  -1.000000  0.000000  0.000000  2856.000000  0.000000
T  6910  6712.591415  0.487428  N  -1  -1.000000  -1.000000  0.000000  31.474028  122.400000  1088.528338
A  6922  7820.689927  0.607963  N  -1  -1.000000  -1.000000  1120.576467  0.000000  0.000000  0.000000
T  6934  13213.524542  1.058934  N  -1  -1.000000  -1.000000  0.000000  31.474028  0.000000  2086.345980
T  6947  4354.113350  0.342657  N  -1  -1.000000  -1.000000  0.000000  0.000000  0.000000  907.106948
T  6959  2388.714963  0.190325  N  -1  -1.000000  -1.000000  0.000000  62.948055  0.000000  544.264169
C  6973  9064.519950  0.845844  N  -1  -1.000000  -1.000000  280.144117  1258.961104  0.000000  0.000000
A  6982  14217.313927  1.371247  T  6989  1421.134218  0.128058  1867.627445  314.740276  0.000000  60.473797
T  6994  15330.107420  1.381406  N  -1  -1.000000  -1.000000  0.000000  0.000000  326.400000  2146.819777
G  7007  15544.800000  1.394689  N  -1  -1.000000  -1.000000  303.489460  0.000000  2244.000000  0.000000
A  7020  17462.316613  1.583005  N  -1  -1.000000  -1.000000  2708.059796  0.000000  0.000000  0.000000
A  7032  12489.758540  1.177072  N  -1  -1.000000  -1.000000  2147.771562  0.000000  0.000000  0.000000
A  7043  8007.452672  0.715680  N  -1  -1.000000  -1.000000  2031.044847  0.000000  0.000000  0.000000
A  7055  13423.572263  1.197757  N  -1  -1.000000  -1.000000  1961.008818  0.000000  0.000000  0.000000
A  7067  10131.878891  0.902355  N  -1  -1.000000  -1.000000  2054.390190  0.000000  0.000000  0.000000
A  7080  16154.977401  1.368365  C  7085  2266.129987  0.171901  2404.570336  62.948055  0.000000  0.000000
A  7091  14147.277898  1.073172  N  -1  -1.000000  -1.000000  2427.915679  31.474028  0.000000  0.000000
A  7101  15267.854365  1.115179  N  -1  -1.000000  -1.000000  2287.843620  31.474028  0.000000  0.000000
A  7115  12022.851679  0.871474  N  -1  -1.000000  -1.000000  1540.792642  0.000000  0.000000  151.184491
T  7123  10582.914393  0.785941  N  -1  -1.000000  -1.000000  116.726715  0.000000  0.000000  1390.897320
T  7138  8073.251837  0.622500  N  -1  -1.000000  -1.000000  0.000000  94.422083  0.000000  1179.239032
C  7148  3336.246926  0.277323  N  -1  -1.000000  -1.000000  0.000000  692.428607  0.000000  241.895186
T  7162  15360.344318  1.381969  N  -1  -1.000000  -1.000000  0.000000  0.000000  0.000000  2449.188759
T  7173  12518.075882  1.056367  N  -1  -1.000000  -1.000000  0.000000  62.948055  0.000000  1935.161489
T  7186  12245.943797  1.041360  A  7185  1307.339212  0.111171  93.381372  0.000000  0.000000  1874.687692
T  7198  3447.006402  0.287947  N  -1  -1.000000  -1.000000  46.690686  125.896110  40.800000  1149.002134
G  7212  9710.400000  0.907499  N  -1  -1.000000  -1.000000  210.108088  0.000000  1550.400000  181.421390
T  7223  4596.008536  0.448107  N  -1  -1.000000  -1.000000  46.690686  0.000000  0.000000  967.580744
A  7235  2801.441168  0.304859  N  -1  -1.000000  -1.000000  606.978920  0.000000  0.000000  241.895186
T  7246  16297.688165  1.971376  N  -1  -1.000000  -1.000000  0.000000  0.000000  530.400000  1753.740099
G  7259  13586.400000  1.537159  N  -1  -1.000000  -1.000000  0.000000  0.000000  2325.600000  0.000000
G  7273  11505.600000  1.225309  N  -1  -1.000000  -1.000000  0.000000  0.000000  2121.600000  0.000000
T  7285  2751.557742  0.269578  N  -1  -1.000000  -1.000000  0.000000  157.370138  0.000000  725.685558
T  7299  8526.805311  0.953140  A  7303  1307.339212  0.152959  350.180146  220.318193  0.000000  1209.475931
A  7308  5182.666161  0.606381  C  7311  1101.590966  0.140497  793.741664  62.948055  0.000000  483.790372
T  7321  10794.572680  1.376761  C  7323  723.902635  0.084416  233.453431  157.370138  0.000000  1965.398387
A  7330  10108.533547  1.178795  C  7337  660.954580  0.076719  1377.375241  188.844166  0.000000  0.000000
A  7343  13166.773489  1.528332  C  7351  2769.714429  0.292401  1517.447299  409.162359  0.000000  0.000000
C  7357  16083.228105  1.697939  A  7362  1003.849752  0.092945  536.942891  1982.863739  0.000000  0.000000
A  7367  10598.785752  0.981334  N  -1  -1.000000  -1.000000  1494.101956  535.058469  40.800000  0.000000
G  7381  5956.800000  0.582259  C  7380  1888.441656  0.184588  0.000000  409.162359  693.600000  211.658288
T  7392  4384.350248  0.463093  C  7390  472.110414  0.049866  0.000000  62.948055  0.000000  604.737965
T  7403  3991.270571  0.455863  G  7405  1224.000000  0.137846  0.000000  0.000000  163.200000  634.974864
G  7417  5344.800000  0.601934  C  7421  346.214304  0.040440  0.000000  0.000000  1305.600000  0.000000
C  7431  8088.825094  0.944826  A  7435  1540.792642  0.174064  70.036029  1007.168883  0.000000  0.000000
A  7443  3688.564204  0.416702  T  7449  695.448660  0.085422  677.014949  31.474028  0.000000  120.947593
T  7454  8829.174293  1.084506  C  7453  377.688331  0.046392  163.417401  125.896110  0.000000  1390.897320
G  7467  9506.400000  1.186334  A  7464  1073.885781  0.134012  140.072058  0.000000  1264.800000  30.236898
T  7479  6954.486601  0.909414  G  7485  1305.600000  0.193869  0.000000  0.000000  0.000000  967.580744
A  7490  1914.318131  0.284262  N  -1  -1.000000  -1.000000  396.870832  0.000000  204.000000  30.236898
G  7502  1550.400000  0.264307  N  -1  -1.000000  -1.000000  0.000000  94.422083  530.400000  0.000000
C  7513  3934.253450  0.725173  N  -1  -1.000000  -1.000000  0.000000  818.324718  204.000000  0.000000
A  7527  5159.320818  0.958937  C  7523  1794.019573  0.333439  700.360292  755.376662  0.000000  0.000000
C  7537  8938.623839  1.626075  N  -1  -1.000000  -1.000000  373.525489  1447.805270  0.000000  0.000000
A  7551  11135.728642  1.901451  N  -1  -1.000000  -1.000000  1680.864701  94.422083  0.000000  0.000000
A  7564  6630.077431  1.076114  N  -1  -1.000000  -1.000000  1354.029898  0.000000  0.000000  0.000000
A  7577  7470.509781  1.157272  T  7581  483.790372  0.076555  1354.029898  0.000000  0.000000  60.473797
T  7588  4142.455062  0.655513  N  -1  -1.000000  -1.000000  0.000000  0.000000  0.000000  1088.528338
T  7601  3023.689826  0.522857  G  7601  612.000000  0.105825  0.000000  125.896110  285.600000  604.737965
G  7612  10363.200000  1.922694  C  7609  660.954580  0.122625  0.000000  188.844166  1672.800000  0.000000
T  7626  1179.239032  0.189137  C  7624  912.746801  0.146393  0.000000  157.370138  285.600000  423.316576
G  7636  9751.200000  1.573355  T  7633  302.368983  0.048786  0.000000  0.000000  1346.400000  30.236898
G  7649  4732.800000  0.698114  A  7652  700.360292  0.103960  70.036029  94.422083  1020.000000  0.000000
A  7664  13423.572263  1.992588  N  -1  -1.000000  -1.000000  1610.828672  0.000000  0.000000  0.000000
A  7674  2614.678423  0.363895  N  -1  -1.000000  -1.000000  1330.684555  0.000000  0.000000  30.236898
A  7686  4902.522044  0.774106  T  7684  907.106948  0.143229  1073.885781  0.000000  0.000000  332.605881
T  7698  6652.117618  1.079821  C  7695  1825.493601  0.296323  163.417401  188.844166  0.000000  967.580744
A  7709  3221.657343  0.530004  G  7715  816.000000  0.136305  513.597547  0.000000  81.600000  241.895186
G  7721  5059.200000  0.845106  A  7722  863.777693  0.139541  233.453431  0.000000  693.600000  30.236898
A  7734  8054.143358  1.301150  N  -1  -1.000000  -1.000000  1237.303182  0.000000  40.800000  0.000000
A  7747  7563.891153  1.269298  T  7751  423.316576  0.064161  933.813723  0.000000  81.600000  30.236898
G  7759  2774.400000  0.420518  T  7756  1904.924591  0.288727  0.000000  31.474028  81.600000  544.264169
T  7769  3295.821911  0.558624  C  7765  692.428607  0.117361  116.726715  31.474028  81.600000  544.264169
A  7781  7960.761985  1.382989  C  7785  881.272773  0.169150  933.813723  188.844166  0.000000  0.000000
G  7795  2448.000000  0.469873  C  7792  660.954580  0.126862  46.690686  62.948055  448.800000  0.000000
T  7804  907.106948  0.174670  A  7803  677.014949  0.130362  163.417401  62.948055  0.000000  332.605881
A  7815  1820.936759  0.379860  G  7818  204.000000  0.047324  396.870832  0.000000  0.000000  60.473797
G  7829  1999.200000  0.463788  N  -1  -1.000000  -1.000000  0.000000  0.000000  408.000000  0.000000
C  7843  944.220828  0.225440  T  7840  786.159355  0.187697  0.000000  157.370138  122.400000  181.421390
G  7856  8404.800000  2.225348  C  7858  314.740276  0.082565  0.000000  62.948055  1101.600000  0.000000
T  7868  1663.029405  0.436271  N  -1  -1.000000  -1.000000  0.000000  0.000000  326.400000  272.132084
G  7882  5834.400000  1.810898  C  7881  3178.876788  0.986638  0.000000  377.688331  897.600000  0.000000
C  7894  2864.136512  0.811870  A  7900  723.705635  0.207677  116.726715  975.694856  0.000000  0.000000
A  7907  2684.714453  0.770438  T  7911  1360.660422  0.460125  490.252204  62.948055  0.000000  60.473797
T  7917  2146.819777  0.725999  C  7918  1101.590966  0.376350  0.000000  157.370138  0.000000  1088.528338
T  7931  4384.350248  1.497931  C  7937  377.688331  0.115333  116.726715  0.000000  0.000000  665.211762
A  7941  7914.071299  2.416761  T  7939  604.737965  0.184666  863.777693  0.000000  0.000000  211.658288
T  7955  8798.937395  2.265447  C  7951  1731.071518  0.445684  0.000000  157.370138  0.000000  846.633151
T  7965  483.790372  0.106003  G  7971  448.800000  0.098334  0.000000  0.000000  40.800000  483.790372
G  7978  9302.400000  2.059007  C  7975  1101.590966  0.241363  0.000000  157.370138  1264.800000  0.000000
G  7995  1468.800000  0.318773  N  -1  -1.000000  -1.000000  0.000000  0.000000  571.200000  0.000000
T  8003  1935.161489  0.421765  N  -1  -1.000000  -1.000000  0.000000  0.000000  0.000000  332.605881
T  8013  1088.528338  0.259277  G  8021  285.600000  0.067060  0.000000  0.000000  0.000000  362.842779
G  8028  4977.600000  1.237976  C  8032  2171.707905  0.485815  0.000000  157.370138  897.600000  0.000000
C  8041  3965.727478  0.933102  A  8038  840.432350  0.188006  163.417401  660.954580  0.000000  0.000000
T  8058  2146.819777  0.484398  A  8048  700.360292  0.152307  70.036029  125.896110  122.400000  725.685558
T  8065  9040.832581  2.148393  N  -1  -1.000000  -1.000000  0.000000  0.000000  0.000000  997.817643
T  8077  3023.689826  0.699789  C  8078  314.740276  0.068796  46.690686  94.422083  0.000000  634.974864
G  8095  1060.800000  0.283384  A  8096  1143.921810  0.300942  186.762745  31.474028  244.800000  30.236898
G  8100  2040.000000  0.536696  A  8107  420.216175  0.136660  70.036029  62.948055  489.600000  0.000000
A  8116  9805.044088  3.188844  G  8113  163.200000  0.053075  1190.612496  0.000000  0.000000  0.000000
A  8127  4458.960526  1.140860  G  8130  652.800000  0.156889  793.741664  0.000000  40.800000  0.000000
G  8135  3019.200000  0.725630  C  8139  1007.168883  0.231322  256.798774  31.474028  530.400000  0.000000
C  8150  1353.383187  0.310846  T  8150  846.633151  0.194451  70.036029  251.792221  0.000000  302.368983
C  8164  1479.279297  0.370612  N  -1  -1.000000  -1.000000  0.000000  409.162359  0.000000  0.000000
G  8174  1713.600000  0.457839  A  8180  980.504409  0.265031  0.000000  0.000000  285.600000  0.000000
C  8181  2580.870263  0.697631  C  8191  566.532497  0.185530  186.762745  409.162359  0.000000  0.000000
A  8196  3758.600234  1.230922  G  8198  163.200000  0.052189  583.633577  0.000000  40.800000  30.236898
G  8206  1183.200000  0.378385  C  8211  283.266248  0.090585  70.036029  0.000000  244.800000  0.000000
N  8221  -1.000000  -1.000000  N  -1  -1.000000  -1.000000  0.000000  0.000000  0.000000  90.710695
C  8237  1762.545546  0.561461  A  8235  443.561518  0.141846  256.798774  220.318193  0.000000  0.000000
A  8249  6630.077431  2.130852  C  8245  188.844166  0.059065  630.324263  94.422083  0.000000  0.000000
A  8258  3828.636263  1.370320  N  -1  -1.000000  -1.000000  653.669606  0.000000  0.000000  0.000000
G  8277  3060.000000  1.120494  A  8269  1867.627445  0.610612  116.726715  0.000000  448.800000  30.236898
A  8286  2101.080876  0.768214  N  -1  -1.000000  -1.000000  420.216175  0.000000  0.000000  0.000000
A  8296  5812.990423  2.068835  T  8300  2298.004268  0.702138  747.050978  31.474028  0.000000  241.895186
A  8312  4085.435036  1.259708  C  8307  2832.662484  0.865499  630.324263  157.370138  0.000000  60.473797
A  8323  1050.540438  0.301850  T  8325  544.264169  0.154030  350.180146  0.000000  0.000000  90.710695
T  8336  1179.239032  0.354412  G  8341  612.000000  0.173200  70.036029  0.000000  40.800000  393.079677
G  8349  4896.000000  1.595113  N  -1  -1.000000  -1.000000  0.000000  0.000000  693.600000  0.000000
T  8365  1179.239032  0.342737  G  8361  448.800000  0.116519  0.000000  0.000000  122.400000  211.658288
G  8374  4365.600000  1.290710  T  8374  453.553474  0.120234  0.000000  0.000000  489.600000  90.710695
T  8391  1783.976998  0.565287  A  8393  326.834803  0.086592  70.036029  0.000000  0.000000  120.947593
C  8406  472.110414  0.159961  N  -1  -1.000000  -1.000000  0.000000  157.370138  0.000000  30.236898
A  8418  4272.197781  1.586632  C  8417  1101.590966  0.291858  560.288234  283.266248  0.000000  0.000000
A  8431  2918.167883  1.002899  C  8421  157.370138  0.044472  536.942891  0.000000  0.000000  0.000000
T  8442  2418.951861  0.923176  A  8439  817.087007  0.237004  116.726715  0.000000  0.000000  483.790372
A  8454  1890.972788  0.770692  T  8460  1814.213896  0.539551  186.762745  0.000000  0.000000  60.473797
T  8466  1360.660422  0.536190  G  8476  530.400000  0.181817  0.000000  31.474028  0.000000  272.132084
G  8484  7792.800000  3.049080  T  8482  151.184491  0.051825  0.000000  0.000000  652.800000  30.236898
C  8492  1007.168883  0.353955  C  8503  660.954580  0.227988  0.000000  220.318193  530.400000  0.000000
A  8507  1097.231124  0.387953  C  8514  1133.064994  0.391946  186.762745  157.370138  0.000000  120.947593
T  8523  2207.293573  0.882415  A  8523  887.123036  0.306870  163.417401  31.474028  0.000000  544.264169
A  8535  1984.354161  0.780088  T  8534  393.079677  0.146943  420.216175  0.000000  0.000000  181.421390
T  8548  1632.792506  0.605864  A  8554  466.906861  0.192053  0.000000  31.474028  0.000000  332.605881
C  8562  1321.909159  0.543763  A  8568  560.288234  0.246659  46.690686  188.844166  0.000000  0.000000
A  8574  4342.233810  1.911688  C  8579  346.214304  0.140518  536.942891  0.000000  0.000000  0.000000
C  8585  2706.766374  1.098641  A  8583  233.453431  0.094752  210.108088  472.110414  0.000000  0.000000
A  8592  3221.657343  1.265718  G  8606  734.400000  0.361071  560.288234  94.422083  0.000000  60.473797
A  8603  817.087007  0.299144  G  8609  204.000000  0.100297  303.489460  0.000000  163.200000  0.000000
A  8620  2708.059796  1.331495  T  8629  2267.767370  1.028915  466.906861  0.000000  0.000000  151.184491
C  8640  692.428607  0.314178  T  8646  574.501067  0.265535  93.381372  157.370138  0.000000  393.079677
C  8654  1447.805270  0.669209  T  8659  1360.660422  0.651779  0.000000  251.792221  0.000000  151.184491
T  8665  4354.113350  2.085793  C  8669  944.220828  0.406189  70.036029  0.000000  0.000000  544.264169
T  8679  755.922457  0.325200  T  8672  423.316576  0.182104  0.000000  0.000000  0.000000  393.079677
C  8694  1731.071518  0.773906  T  8690  151.184491  0.067587  70.036029  440.636386  0.000000  0.000000
C  8704  3839.831368  1.685826  A  8698  1540.792642  0.676435  163.417401  692.428607  0.000000  0.000000
A  8712  5135.975474  2.305739  C  8717  566.532497  0.229319  817.087007  0.000000  0.000000  30.236898
T  8730  4081.981266  1.652360  A  8725  3805.290920  1.540295  326.834803  0.000000  0.000000  665.211762
A  8740  1750.900730  0.684901  C  8740  755.376662  0.295470  350.180146  157.370138  0.000000  60.473797
A  8754  3221.657343  1.215807  T  8759  120.947593  0.043242  677.014949  0.000000  0.000000  0.000000
A  8767  4318.888467  1.598896  C  8769  660.954580  0.223441  560.288234  125.896110  0.000000  0.000000
C  8777  5980.065245  1.951836  A  8773  747.050978  0.252547  256.798774  535.058469  0.000000  0.000000
A  8785  1494.101956  0.424818  T  8790  1330.423524  0.381051  373.525489  188.844166  0.000000  30.236898
T  8800  2358.478065  0.729944  A  8797  887.123036  0.254084  70.036029  0.000000  0.000000  604.737965
T  8814  1451.371117  0.427970  A  8819  793.741664  0.236131  140.072058  0.000000  0.000000  393.079677
A  8831  1680.864701  0.499763  T  8832  725.685558  0.216208  560.288234  0.000000  0.000000  60.473797
A  8839  4155.471066  1.320275  C  8840  692.428607  0.204378  630.324263  125.896110  0.000000  30.236898
A  8851  1634.174015  0.535904  T  8852  120.947593  0.039814  443.561518  0.000000  204.000000  30.236898
G  8856  3304.800000  1.178351  G  8865  1958.400000  0.661602  163.417401  0.000000  408.000000  0.000000
G  8870  3957.600000  1.337033  C  8882  692.428607  0.228247  93.381372  0.000000  652.800000  0.000000
C  8886  2706.766374  0.892268  N  -1  -1.000000  -1.000000  0.000000  566.532497  0.000000  0.000000
C  8898  2675.292346  0.931389  T  8897  151.184491  0.052632  0.000000  503.584442  0.000000  211.658288
T  8909  9826.991936  3.866015  N  -1  -1.000000  -1.000000  0.000000  0.000000  0.000000  483.790372
C  8923  849.798745  0.251779  A  8922  326.834803  0.096832  70.036029  283.266248  204.000000  30.236898
G  8928  2448.000000  0.759231  A  8934  350.180146  0.105347  0.000000  62.948055  285.600000  0.000000
C  8938  1321.909159  0.397689  N  -1  -1.000000  -1.000000  0.000000  346.214304  0.000000  0.000000
G  8952  2080.800000  0.632831  C  8962  377.688331  0.122598  0.000000  0.000000  244.800000  0.000000
G  8965  2244.000000  0.728426  G  8970  1387.200000  0.441545  46.690686  125.896110  448.800000  0.000000
C  8987  1101.590966  0.350647  A  8984  723.705635  0.230355  443.561518  188.844166  40.800000  0.000000
A  8991  3968.708321  1.358554  C  8996  472.110414  0.147163  677.014949  125.896110  0.000000  0.000000
G  9007  2121.600000  0.725982  A  9004  466.906861  0.145541  116.726715  0.000000  367.200000  0.000000
T  9016  1269.949727  0.443438  A  9018  677.014949  0.235009  93.381372  94.422083  122.400000  211.658288
G  9020  897.600000  0.329596  C  9030  755.376662  0.279455  93.381372  62.948055  244.800000  120.947593
G  9036  3957.600000  2.162155  G  9051  367.200000  0.173527  0.000000  0.000000  326.400000  0.000000
G  9057  4936.800000  1.151727  N  -1  -1.000000  -1.000000  0.000000  0.000000  326.400000  0.000000
G  9064  4936.800000  1.151727  C  9075  283.266248  0.124351  0.000000  0.000000  326.400000  0.000000
A  9080  1704.210044  0.754788  C  9086  283.266248  0.128548  443.561518  0.000000  0.000000  0.000000
A  9094  3128.275971  1.409003  N  -1  -1.000000  -1.000000  536.942891  0.000000  0.000000  0.000000
C  9112  3713.935257  1.608716  A  9106  303.489460  0.127291  23.345343  598.006524  0.000000  0.000000
A  9119  1494.101956  0.581393  N  -1  -1.000000  -1.000000  326.834803  94.422083  0.000000  0.000000
C  9131  1762.545546  0.758930  A  9131  1400.720584  0.566511  303.489460  251.792221  0.000000  0.000000
T  9143  362.842779  0.158689  N  -1  -1.000000  -1.000000  0.000000  0.000000  0.000000  362.842779
T  9158  1753.740099  0.798683  C  9153  283.266248  0.125789  0.000000  0.000000  0.000000  393.079677
G  9168  1713.600000  0.751116  C  9167  1290.435132  0.582553  0.000000  283.266248  285.600000  0.000000
C  9179  472.110414  0.229513  N  -1  -1.000000  -1.000000  0.000000  157.370138  40.800000  0.000000
A  9195  606.978920  0.326794  C  9191  503.584442  0.222874  140.072058  157.370138  0.000000  30.236898
A  9202  1050.540438  0.628602  A  9209  2287.843620  1.179463  350.180146  188.844166  0.000000  0.000000
C  9218  472.110414  0.293991  N  -1  -1.000000  -1.000000  0.000000  157.370138  0.000000  0.000000
T  9231  1511.844913  1.128032  C  9232  598.006524  0.324285  0.000000  377.688331  0.000000  332.605881
T  9239  997.817643  0.890876  G  9240  652.800000  0.368099  70.036029  0.000000  244.800000  241.895186
G  9251  1795.200000  1.677109  N  -1  -1.000000  -1.000000  0.000000  0.000000  448.800000  0.000000
G  9263  693.600000  0.646003  T  9259  120.947593  0.073743  0.000000  0.000000  285.600000  30.236898
T  9269  483.790372  0.437125  T  9280  876.870050  0.708831  0.000000  0.000000  0.000000  120.947593
C  9281  692.428607  0.706733  A  9292  560.288234  0.495807  0.000000  188.844166  0.000000  181.421390
T  9292  2146.819777  2.446122  G  9298  408.000000  0.348908  116.726715  0.000000  0.000000  241.895186
T  9309  332.605881  0.318249  N  -1  -1.000000  -1.000000  0.000000  0.000000  0.000000  120.947593
T  9326  1269.949727  1.247892  C  9321  692.428607  0.592142  0.000000  0.000000  0.000000  211.658288
T  9336  151.184491  0.145423  N  -1  -1.000000  -1.000000  0.000000  0.000000  0.000000  30.236898
C  9349  786.850690  0.780975  N  -1  -1.000000  -1.000000  0.000000  157.370138  0.000000  0.000000
T  9366  362.842779  0.388057  N  -1  -1.000000  -1.000000  23.345343  0.000000  0.000000  90.710695
T  9374  1269.949727  1.457154  C  9375  944.220828  0.899237  23.345343  157.370138  0.000000  332.605881
G  9384  3794.400000  4.632955  A  9380  1237.303182  1.178356  93.381372  31.474028  326.400000  0.000000
G  9398  1713.600000  1.517693  A  9399  1540.792642  1.165922  93.381372  0.000000  326.400000  0.000000
T  9414  1390.897320  1.110884  C  9407  692.428607  0.523963  0.000000  0.000000  40.800000  241.895186
T  9427  423.316576  0.320231  T  9419  151.184491  0.114402  0.000000  0.000000  163.200000  120.947593
G  9432  5426.400000  1.955292  A  9434  793.741664  0.600626  93.381372  0.000000  326.400000  0.000000
G  9440  5426.400000  1.955292  N  -1  -1.000000  -1.000000  23.345343  0.000000  326.400000  60.473797
A  9463  560.288234  0.365737  T  9458  181.421390  0.101081  116.726715  0.000000  0.000000  0.000000
T  9469  423.316576  0.269139  C  9471  283.266248  0.159538  0.000000  31.474028  0.000000  120.947593
C  9485  1007.168883  0.655495  N  -1  -1.000000  -1.000000  163.417401  251.792221  0.000000  0.000000
A  9490  2778.095825  1.735297  T  9497  332.605881  0.183518  186.762745  94.422083  0.000000  0.000000
C  9498  849.798745  0.485115  N  -1  -1.000000  -1.000000  140.072058  283.266248  0.000000  120.947593
T  9513  1209.475931  0.829950  C  9521  598.006524  0.314186  0.000000  0.000000  0.000000  272.132084
G  9530  1060.800000  0.754011  A  9530  560.288234  0.294370  116.726715  0.000000  81.600000  0.000000
C  9539  1258.961104  0.916364  A  9544  840.432350  0.515954  46.690686  157.370138  0.000000  30.236898
A  9559  677.014949  0.464526  C  9554  503.584442  0.309158  163.417401  157.370138  0.000000  0.000000
G  9574  897.600000  0.715897  A  9568  420.216175  0.257977  0.000000  0.000000  81.600000  0.000000
C  9581  755.376662  0.704477  A  9582  116.726715  0.108061  70.036029  251.792221  40.800000  0.000000
A  9587  1634.174015  1.496824  C  9597  692.428607  0.583060  256.798774  31.474028  0.000000  0.000000
A  9603  3221.657343  2.656278  T  9605  120.947593  0.082422  443.561518  0.000000  0.000000  30.236898
A  9619  1424.065927  0.992868  C  9616  692.428607  0.471871  303.489460  94.422083  0.000000  60.473797
T  9629  1028.054541  0.791485  A  9623  210.108088  0.139227  0.000000  0.000000  0.000000  241.895186
A  9636  560.288234  0.425519  N  -1  -1.000000  -1.000000  116.726715  0.000000  0.000000  0.000000
T  9650  332.605881  0.265702  G  9654  244.800000  0.183495  0.000000  0.000000  0.000000  120.947593
C  9666  2990.032622  2.536118  A  9663  560.288234  0.419976  70.036029  157.370138  0.000000  0.000000
A  9679  466.906861  0.345323  N  -1  -1.000000  -1.000000  116.726715  31.474028  0.000000  0.000000
T  9687  1300.186625  0.976794  N  -1  -1.000000  -1.000000  0.000000  0.000000  0.000000  302.368983
T  9698  1542.081811  1.124511  N  -1  -1.000000  -1.000000  0.000000  0.000000  0.000000  332.605881
T  9713  302.368983  0.208530  N  -1  -1.000000  -1.000000  0.000000  0.000000  0.000000  60.473797
A  9718  280.144117  0.212742  G  9723  163.200000  0.112714  70.036029  0.000000  40.800000  30.236898
G  9730  2448.000000  2.393726  A  9739  560.288234  0.351535  93.381372  0.000000  204.000000  60.473797
A  9734  1400.720584  1.245011  A  9747  653.669606  0.410125  210.108088  0.000000  204.000000  0.000000
A  9750  1307.339212  1.124754  N  -1  -1.000000  -1.000000  443.561518  0.000000  0.000000  60.473797
A  9760  677.014949  0.547287  T  9769  120.947593  0.091096  256.798774  0.000000  0.000000  0.000000
G  9780  897.600000  0.705949  C  9779  692.428607  0.521527  186.762745  188.844166  163.200000  30.236898
A  9799  1564.137985  1.472495  C  9791  566.532497  0.430938  233.453431  0.000000  0.000000  0.000000
C  9805  881.272773  0.751965  A  9804  210.108088  0.179264  163.417401  188.844166  0.000000  0.000000
A  9809  793.741664  0.702384  N  -1  -1.000000  -1.000000  163.417401  62.948055  0.000000  0.000000
C  9817  692.428607  0.656185  A  9836  560.288234  0.498577  0.000000  188.844166  0.000000  0.000000
T  9835  574.501067  0.525023  C  9843  503.584442  0.448118  93.381372  0.000000  0.000000  120.947593
C  9854  629.480552  0.560198  N  -1  -1.000000  -1.000000  0.000000  157.370138  0.000000  0.000000
G  9868  1060.800000  1.126325  C  9868  692.428607  0.735122  0.000000  188.844166  81.600000  0.000000
A  9882  280.144117  0.308586  N  -1  -1.000000  -1.000000  70.036029  0.000000  0.000000  0.000000
A  9890  606.978920  0.753906  G  9897  367.200000  0.438241  210.108088  0.000000  0.000000  0.000000
G  9901  1346.400000  1.686989  A  9904  606.978920  0.670818  70.036029  0.000000  326.400000  60.473797
C  9911  692.428607  0.821397  G  9914  326.400000  0.369098  0.000000  188.844166  40.800000  0.000000
T  9930  1542.081811  2.040283  N  -1  -1.000000  -1.000000  0.000000  0.000000  0.000000  332.605881
T  9935  151.184491  0.183945  N  -1  -1.000000  -1.000000  0.000000  0.000000  0.000000  151.184491
T  9955  604.737965  0.798183  A  9958  560.288234  0.666721  23.345343  0.000000  81.600000  60.473797
G  9956  652.800000  0.871709  C  9969  125.896110  0.149811  70.036029  0.000000  81.600000  60.473797
G  9974  408.000000  0.539181  C  9971  377.688331  0.449434  0.000000  31.474028  81.600000  0.000000
G  9991  204.000000  0.277719  N  -1  -1.000000  -1.000000  0.000000  94.422083  40.800000  0.000000
C  9996  1573.701380  2.425274  A  10009  93.381372  0.100573  0.000000  157.370138  0.000000  0.000000
T  10017  1088.528338  1.398721  A  10019  186.762745  0.190595  46.690686  0.000000  0.000000  241.895186
A  10030  887.123036  1.073497  T  10028  272.132084  0.277716  233.453431  0.000000  0.000000  60.473797
T  10041  423.316576  0.542395  A  10041  93.381372  0.092856  93.381372  0.000000  0.000000  120.947593
A  10050  3174.966657  4.213360  T  10054  30.236898  0.025225  233.453431  0.000000  0.000000  0.000000
T  10062  846.633151  0.923429  N  -1  -1.000000  -1.000000  0.000000  0.000000  0.000000  60.473797
C  10080  1101.590966  1.116801  G  10080  571.200000  0.480142  0.000000  157.370138  81.600000  0.000000
A  10090  700.360292  0.675980  N  -1  -1.000000  -1.000000  93.381372  0.000000  0.000000  0.000000
T  10108  725.685558  0.697223  A  10104  536.942891  0.485712  46.690686  0.000000  0.000000  60.473797
G  10116  244.800000  0.228232  N  -1  -1.000000  -1.000000  0.000000  0.000000  81.600000  30.236898
A  10132  980.504409  0.910682  G  10128  244.800000  0.219047  93.381372  0.000000  0.000000  0.000000
T  10145  181.421390  0.178327  N  -1  -1.000000  -1.000000  0.000000  0.000000  0.000000  30.236898
T  10153  241.895186  0.261045  N  -1  -1.000000  -1.000000  0.000000  0.000000  0.000000  120.947593
N  10163  -1.000000  -1.000000  N  -1  -1.000000  -1.000000  0.000000  0.000000  0.000000  0.000000
T  10178  1451.371117  1.683496  N  -1  -1.000000  -1.000000  0.000000  0.000000  0.000000  272.132084
A  10195  256.798774  0.266134  T  10193  120.947593  0.114812  116.726715  0.000000  0.000000  30.236898
A  10200  256.798774  0.381513  N  -1  -1.000000  -1.000000  140.072058  0.000000  0.000000  0.000000
T  10215  786.159355  1.280134  N  -1  -1.000000  -1.000000  0.000000  0.000000  0.000000  60.473797
A  10220  1517.447299  2.604704  G  10227  326.400000  0.296774  326.834803  0.000000  0.000000  60.473797
A  10234  93.381372  0.140574  N  -1  -1.000000  -1.000000  93.381372  0.000000  0.000000  0.000000
G  10240  856.800000  1.425487  A  10246  466.906861  0.424528  0.000000  0.000000  163.200000  0.000000
A  10261  560.288234  0.846027  T  10259  151.184491  0.137462  116.726715  0.000000  0.000000  30.236898
T  10273  1118.765236  1.803773  N  -1  -1.000000  -1.000000  0.000000  0.000000  0.000000  302.368983
C  10278  692.428607  0.969828  N  -1  -1.000000  -1.000000  0.000000  188.844166  0.000000  30.236898
A  10287  1167.267153  1.537853  C  10292  755.376662  0.866909  233.453431  31.474028  0.000000  0.000000
A  10311  560.288234  0.766874  C  10304  472.110414  0.541818  116.726715  0.000000  0.000000  0.000000
C  10316  723.902635  0.951299  N  -1  -1.000000  -1.000000  0.000000  188.844166  0.000000  0.000000
T  10335  272.132084  0.336934  T  10327  120.947593  0.138834  0.000000  0.000000  0.000000  90.710695
A  10342  466.906861  0.617381  T  10338  90.710695  0.104126  116.726715  0.000000  0.000000  0.000000
T  10349  120.947593  0.185726  T  10358  30.236898  0.036883  0.000000  0.000000  0.000000  60.473797
C  10367  1573.701380  2.406372  T  10361  241.895186  0.295064  46.690686  157.370138  0.000000  0.000000
A  10370  466.906861  0.643421  N  -1  -1.000000  -1.000000  116.726715  157.370138  0.000000  0.000000
N  10390  -1.000000  -1.000000  N  -1  -1.000000  -1.000000  23.345343  0.000000  0.000000  0.000000
A  10397  1167.267153  1.629522  T  10407  151.184491  0.159884  233.453431  0.000000  0.000000  0.000000
G  10413  897.600000  1.244636  A  10415  303.489460  0.343468  70.036029  0.000000  81.600000  0.000000
A  10426  793.741664  1.070177  C  10427  692.428607  0.763470  93.381372  157.370138  0.000000  0.000000
T  10440  151.184491  0.214647  N  -1  -1.000000  -1.000000  0.000000  0.000000  0.000000  30.236898
A  10454  280.144117  0.422267  N  -1  -1.000000  -1.000000  70.036029  0.000000  0.000000  0.000000
A  10467  513.597547  0.829650  T  10466  120.947593  0.157287  116.726715  0.000000  0.000000  60.473797
A  10480  350.180146  0.544435  T  10476  30.236898  0.042975  116.726715  0.000000  0.000000  60.473797
C  10485  881.272773  1.395463  T  10483  725.685558  1.089253  0.000000  283.266248  0.000000  60.473797
A  10500  887.123036  1.253779  N  -1  -1.000000  -1.000000  93.381372  0.000000  0.000000  0.000000
N  10510  -1.000000  -1.000000  N  -1  -1.000000  -1.000000  0.000000  0.000000  0.000000  0.000000
A  10521  980.504409  1.534672  T  10527  241.895186  0.350389  93.381372  0.000000  0.000000  0.000000
A  10537  350.180146  0.507315  T  10531  30.236898  0.043799  140.072058  0.000000  0.000000  0.000000
A  10541  1610.828672  2.646982  A  10553  163.417401  0.240328  373.525489  0.000000  0.000000  0.000000
A  10556  933.813723  1.373507  N  -1  -1.000000  -1.000000  233.453431  0.000000  0.000000  0.000000
T  10569  151.184491  0.217882  N  -1  -1.000000  -1.000000  0.000000  0.000000  0.000000  30.236898
G  10585  163.200000  0.235198  N  -1  -1.000000  -1.000000  0.000000  0.000000  81.600000  0.000000
A  10591  560.288234  0.821310  N  -1  -1.000000  -1.000000  116.726715  0.000000  0.000000  0.000000
A  10606  677.014949  0.985670  N  -1  -1.000000  -1.000000  116.726715  0.000000  0.000000  0.000000
N  10617  -1.000000  -1.000000  N  -1  -1.000000  -1.000000  0.000000  0.000000  0.000000  0.000000
C  10627  723.902635  1.006062  T  10636  30.236898  0.042956  0.000000  188.844166  0.000000  0.000000
C  10642  409.162359  0.581358  T  10638  120.947593  0.171824  0.000000  188.844166  0.000000  0.000000
C  10647  1510.753325  2.302950  N  -1  -1.000000  -1.000000  0.000000  251.792221  0.000000  0.000000
C  10659  472.110414  0.665851  A  10661  373.525489  0.517832  70.036029  157.370138  0.000000  0.000000
A  10674  887.123036  1.230021  T  10681  60.473797  0.093186  233.453431  0.000000  0.000000  0.000000
T  10685  362.842779  0.559204  N  -1  -1.000000  -1.000000  0.000000  0.000000  0.000000  120.947593
N  10699  -1.000000  -1.000000  N  -1  -1.000000  -1.000000  0.000000  0.000000  0.000000  0.000000
A  10717  560.288234  0.946820  N  -1  -1.000000  -1.000000  116.726715  0.000000  0.000000  0.000000
A  10730  700.360292  1.106994  N  -1  -1.000000  -1.000000  233.453431  62.948055  0.000000  0.000000
C  10733  881.272773  1.283934  A  10733  163.417401  0.238050  163.417401  188.844166  0.000000  0.000000
T  10751  181.421390  0.252506  N  -1  -1.000000  -1.000000  0.000000  0.000000  0.000000  60.473797
N  10760  -1.000000  -1.000000  N  -1  -1.000000  -1.000000  0.000000  0.000000  0.000000  0.000000
N  10772  -1.000000  -1.000000  N  -1  -1.000000  -1.000000  0.000000  0.000000  0.000000  0.000000
N  10784  -1.000000  -1.000000  N  -1  -1.000000  -1.000000  0.000000  0.000000  0.000000  0.000000
C  10796  692.428607  1.035138  A  10793  466.906861  0.697893  70.036029  188.844166  0.000000  30.236898
A  10812  466.906861  0.701297  T  10809  181.421390  0.272455  116.726715  0.000000  0.000000  30.236898
C  10820  723.902635  1.077957  T  10828  30.236898  0.050993  0.000000  188.844166  0.000000  0.000000
A  10833  280.144117  0.472525  T  10831  181.421390  0.305956  70.036029  0.000000  0.000000  30.236898
C  10843  723.902635  1.261882  T  10845  151.184491  0.244578  0.000000  188.844166  0.000000  0.000000
C  10857  314.740276  0.564711  N  -1  -1.000000  -1.000000  0.000000  125.896110  0.000000  0.000000
T  10871  1028.054541  0.938159  N  -1  -1.000000  -1.000000  0.000000  0.000000  0.000000  241.895186
T  10873  1028.054541  0.938159  T  10885  120.947593  0.209969  0.000000  0.000000  0.000000  241.895186
C  10889  881.272773  1.665049  A  10893  93.381372  0.153557  0.000000  188.844166  0.000000  0.000000
T  10897  181.421390  0.342772  T  10911  30.236898  0.062185  0.000000  0.000000  0.000000  60.473797
T  10908  181.421390  0.342772  T  10917  30.236898  0.062185  0.000000  0.000000  0.000000  60.473797
T  10921  423.316576  0.885272  N  -1  -1.000000  -1.000000  0.000000  0.000000  0.000000  60.473797
C  10941  912.746801  1.926367  N  -1  -1.000000  -1.000000  70.036029  220.318193  0.000000  0.000000
A  10943  560.288234  1.137175  A  10961  93.381372  0.165618  116.726715  157.370138  0.000000  0.000000
C  10957  944.220828  1.813311  T  10976  120.947593  0.219051  23.345343  157.370138  0.000000  0.000000
A  10974  606.978920  1.118343  T  10979  30.236898  0.054763  93.381372  0.000000  0.000000  30.236898
A  10989  793.741664  1.387728  T  11001  181.421390  0.302347  93.381372  0.000000  0.000000  0.000000
C  11002  912.746801  1.521388  T  11004  30.236898  0.047251  23.345343  220.318193  0.000000  60.473797
A  11006  677.014949  1.058141  T  11023  362.842779  0.585712  116.726715  31.474028  0.000000  0.000000
A  11025  933.813723  1.507635  T  11028  30.236898  0.043523  233.453431  0.000000  0.000000  60.473797
A  11037  326.834803  0.470517  T  11040  120.947593  0.170524  93.381372  0.000000  0.000000  0.000000
C  11053  566.532497  0.798867  N  -1  -1.000000  -1.000000  0.000000  283.266248  0.000000  0.000000
T  11062  272.132084  0.376137  N  -1  -1.000000  -1.000000  0.000000  0.000000  0.000000  90.710695
C  11079  1101.590966  1.670519  T  11080  181.421390  0.254212  0.000000  220.318193  0.000000  60.473797
C  11090  692.428607  0.970385  T  11090  151.184491  0.219591  0.000000  188.844166  0.000000  30.236898
A  11103  980.504409  1.424362  T  11103  30.236898  0.041658  93.381372  0.000000  0.000000  30.236898
T  11106  181.421390  0.249983  C  11115  94.422083  0.142073  93.381372  0.000000  0.000000  60.473797
C  11118  755.376662  1.136756  T  11126  181.421390  0.279598  0.000000  220.318193  0.000000  0.000000
C  11134  314.740276  0.485138  N  -1  -1.000000  -1.000000  0.000000  125.896110  0.000000  0.000000
N  11148  -1.000000  -1.000000  N  -1  -1.000000  -1.000000  0.000000  0.000000  0.000000  0.000000
C  11164  755.376662  1.233192  G  11160  326.400000  0.532778  70.036029  251.792221  40.800000  0.000000
C  11168  157.370138  0.264624  N  -1  -1.000000  -1.000000  0.000000  157.370138  0.000000  0.000000
A  11186  350.180146  0.606113  T  11187  181.421390  0.303823  116.726715  62.948055  0.000000  30.236898
T  11197  665.211762  1.196183  A  11201  280.144117  0.461525  23.345343  0.000000  0.000000  120.947593
C  11209  723.902635  1.215785  T  11210  120.947593  0.185453  70.036029  188.844166  0.000000  30.236898
A  11212  677.014949  1.214047  T  11226  483.790372  0.769631  116.726715  94.422083  0.000000  30.236898
C  11225  881.272773  1.584710  C  11237  377.688331  0.600840  0.000000  188.844166  0.000000  120.947593
T  11252  90.710695  0.166080  N  -1  -1.000000  -1.000000  0.000000  0.000000  0.000000  90.710695
T  11258  907.106948  1.688848  C  11263  692.428607  1.028633  46.690686  0.000000  0.000000  302.368983
A  11263  700.360292  1.268105  T  11269  30.236898  0.044918  93.381372  188.844166  0.000000  151.184491
T  11287  90.710695  0.153526  N  -1  -1.000000  -1.000000  0.000000  157.370138  0.000000  90.710695
C  11288  2832.662484  5.401885  N  -1  -1.000000  -1.000000  0.000000  157.370138  0.000000  60.473797
A  11302  466.906861  0.589593  N  -1  -1.000000  -1.000000  116.726715  0.000000  0.000000  0.000000
N  11321  -1.000000  -1.000000  N  -1  -1.000000  -1.000000  0.000000  0.000000  0.000000  0.000000
A  11336  233.453431  0.290515  N  -1  -1.000000  -1.000000  233.453431  0.000000  0.000000  0.000000
A  11339  817.087007  1.074535  A  11343  70.036029  0.078639  233.453431  0.000000  0.000000  0.000000
N  11357  -1.000000  -1.000000  N  -1  -1.000000  -1.000000  0.000000  0.000000  0.000000  0.000000
T  11374  332.605881  0.432108  N  -1  -1.000000  -1.000000  0.000000  0.000000  0.000000  120.947593
T  11387  151.184491  0.205613  T  11378  90.710695  0.105805  0.000000  31.474028  0.000000  30.236898
C  11391  723.902635  1.093048  N  -1  -1.000000  -1.000000  0.000000  188.844166  0.000000  0.000000
T  11408  181.421390  0.250030  N  -1  -1.000000  -1.000000  0.000000  0.000000  0.000000  60.473797
A  11418  677.014949  1.036729  T  11420  120.947593  0.169928  116.726715  0.000000  0.000000  30.236898
N  11433  -1.000000  -1.000000  N  -1  -1.000000  -1.000000  0.000000  0.000000  0.000000  0.000000
A  11449  186.762745  0.287020  T  11448  120.947593  0.169928  93.381372  0.000000  0.000000  60.473797
N  11457  -1.000000  -1.000000  N  -1  -1.000000  -1.000000  0.000000  0.000000  0.000000  0.000000
T  11473  362.842779  0.549512  N  -1  -1.000000  -1.000000  0.000000  0.000000  0.000000  120.947593
C  11481  912.746801  2.208339  T  11479  30.236898  0.073139  0.000000  220.318193  0.000000  0.000000
C  11493  314.740276  0.687353  N  -1  -1.000000  -1.000000  0.000000  125.896110  0.000000  0.000000
T  11509  695.448660  1.492280  N  -1  -1.000000  -1.000000  70.036029  0.000000  0.000000  120.947593
A  11512  606.978920  1.337350  T  11520  120.947593  0.251239  93.381372  0.000000  0.000000  90.710695
C  11528  912.746801  1.896403  T  11533  241.895186  0.433846  0.000000  220.318193  0.000000  0.000000
C  11541  692.428607  1.242112  T  11537  30.236898  0.054231  0.000000  188.844166  0.000000  0.000000
T  11553  241.895186  0.436387  N  -1  -1.000000  -1.000000  0.000000  0.000000  0.000000  60.473797
C  11567  723.902635  1.291851  T  11565  302.368983  0.539501  0.000000  157.370138  0.000000  60.473797
T  11581  181.421390  0.321072  N  -1  -1.000000  -1.000000  0.000000  0.000000  0.000000  60.473797
T  11584  30.236898  0.053563  T  11597  181.421390  0.321319  0.000000  0.000000  0.000000  30.236898
A  11599  560.288234  1.054651  T  11600  30.236898  0.051744  116.726715  0.000000  0.000000  30.236898
A  11620  677.014949  1.364925  N  -1  -1.000000  -1.000000  116.726715  0.000000  0.000000  0.000000
N  11629  -1.000000  -1.000000  N  -1  -1.000000  -1.000000  0.000000  0.000000  0.000000  0.000000
A  11647  1330.684555  1.257200  N  -1  -1.000000  -1.000000  233.453431  0.000000  0.000000  0.000000
A  11650  1330.684555  1.257200  C  11660  157.370138  0.264112  233.453431  0.000000  0.000000  0.000000
C  11662  503.584442  0.941170  A  11661  420.216175  0.705242  93.381372  251.792221  0.000000  0.000000
T  11675  30.236898  0.061190  N  -1  -1.000000  -1.000000  0.000000  0.000000  0.000000  30.236898
T  11682  665.211762  1.554500  A  11693  233.453431  0.432134  0.000000  0.000000  0.000000  60.473797
A  11690  490.252204  1.042517  T  11706  120.947593  0.235759  233.453431  0.000000  0.000000  0.000000
A  11703  420.216175  0.940306  T  11714  423.316576  0.825158  93.381372  0.000000  0.000000  0.000000
A  11719  560.288234  1.190146  T  11719  30.236898  0.055496  116.726715  0.000000  0.000000  30.236898
T  11732  181.421390  0.346371  T  11740  60.473797  0.110991  0.000000  0.000000  0.000000  60.473797
T  11747  1300.186625  2.675881  A  11745  280.144117  0.514165  70.036029  0.000000  0.000000  120.947593
A  11756  466.906861  0.851696  T  11755  90.710695  0.150562  233.453431  0.000000  0.000000  30.236898
A  11768  817.087007  1.546445  T  11766  483.790372  0.766669  186.762745  0.000000  0.000000  60.473797
T  11781  181.421390  0.333778  N  -1  -1.000000  -1.000000  0.000000  0.000000  0.000000  90.710695
T  11797  332.605881  0.650481  N  -1  -1.000000  -1.000000  0.000000  0.000000  0.000000  120.947593
T  11808  181.421390  0.334998  A  11813  46.690686  0.081360  0.000000  0.000000  0.000000  60.473797
A  11821  700.360292  1.420089  N  -1  -1.000000  -1.000000  233.453431  0.000000  0.000000  0.000000
A  11831  326.834803  0.635629  N  -1  -1.000000  -1.000000  93.381372  0.000000  0.000000  0.000000
T  11846  332.605881  0.658817  N  -1  -1.000000  -1.000000  0.000000  0.000000  0.000000  120.947593
T  11860  30.236898  0.062721  N  -1  -1.000000  -1.000000  0.000000  0.000000  0.000000  30.236898
T  11867  725.685558  1.554041  N  -1  -1.000000  -1.000000  0.000000  0.000000  0.000000  60.473797
