# Supplementary material for: SNP-PHAGE – High throughput SNP discovery pipeline
Source: BMC Bioinformatics. 2006 Oct 23;7:468. doi: 10.1186/1471-2105-7-468 (PMC1626092; doi:10.1186/1471-2105-7-468)
Supplement: Additional file 2 — Test dataset. This compressed file contains test data for recreating the demo website. It contains the database table entries and chromatogram files to test for proper installation of all functionalities provided. [file 1471-2105-7-468-S2.gz › test_data/AfterAnalysisStore/poly_dir/E09_015501Noir_1_.g_09.ab1.poly]

E09_015501Noir_1_.g_09.ab1 35599.360000 43855.466667 35599.360000 36156.218182 36449.046154
T  1  8248.719419  1.000000  N  -1  -1.000000  -1.000000  0.000000  0.000000  120.514863  8248.719419
T  15  417257.686170  1.923932  N  -1  -1.000000  -1.000000  0.000000  0.000000  0.000000  44949.543501
T  19  417257.686170  1.923932  N  -1  -1.000000  -1.000000  0.000000  0.000000  0.000000  51365.214160
T  36  282568.451211  1.992227  G  41  1767.551317  0.035390  0.000000  0.000000  80.343242  36063.241905
G  55  7753.122823  0.043798  N  -1  -1.000000  -1.000000  0.000000  0.000000  1566.693213  0.000000
G  69  16390.021305  0.114483  N  -1  -1.000000  -1.000000  0.000000  0.000000  4057.333705  0.000000
G  79  41135.739746  0.337078  N  -1  -1.000000  -1.000000  0.000000  0.000000  4258.191810  0.000000
G  100  32539.012885  0.294526  N  -1  -1.000000  -1.000000  0.000000  0.000000  5423.168814  0.000000
C  114  11301.600000  0.112190  N  -1  -1.000000  -1.000000  0.000000  2244.000000  0.000000  0.000000
T  141  2223288.901200  3.234621  N  -1  -1.000000  -1.000000  52990.571015  65280.000000  0.000000  63758.217732
T  152  2223288.901200  3.234621  N  -1  -1.000000  -1.000000  52990.571015  65280.000000  0.000000  63758.217732
T  164  2223288.901200  3.234621  A  156  2750806.779607  16.063501  52990.571015  65280.000000  0.000000  63758.217732
C  162  3701253.600000  13.108252  T  175  67703.257454  0.125059  52990.571015  65280.000000  0.000000  63758.217732
G  188  214516.455314  0.339627  N  -1  -1.000000  -1.000000  0.000000  65280.000000  41738.314058  63758.217732
T  195  1506128.498374  2.410508  C  195  123787.200000  0.228655  397.429283  33700.800000  8195.010652  63758.217732
C  215  386824.800000  0.499351  N  -1  -1.000000  -1.000000  52990.571015  55814.400000  64274.593352  10161.465951
T  221  187050.671271  0.230443  N  -1  -1.000000  -1.000000  52990.571015  18441.600000  64274.593352  34628.682006
G  236  4235494.843824  5.125916  T  236  327239.052509  0.291403  52990.571015  1672.800000  64274.593352  48894.583223
T  249  954779.310536  0.765915  C  253  32925.600000  0.027059  52990.571015  530.400000  64274.593352  63758.217732
A  257  6076759.969369  4.531738  T  260  172027.641218  0.094501  52990.571015  3019.200000  64274.593352  62164.262289
G  273  27758.590004  0.014809  N  -1  -1.000000  -1.000000  52990.571015  65280.000000  27758.590004  2590.177595
C  291  3187826.400000  1.767905  T  284  828577.888313  0.455168  52990.571015  65280.000000  31092.834534  62283.808947
T  301  699786.288495  0.341719  G  301  446427.222454  0.209011  52990.571015  65280.000000  64274.593352  63758.217732
T  314  628735.724610  0.359752  A  318  180167.941451  0.084352  46731.059814  65280.000000  1647.036455  63758.217732
C  326  310814.400000  0.173725  T  329  26619.055903  0.012463  596.143924  51367.200000  0.000000  2430.782051
T  338  105798.792549  0.063368  G  335  36274.973623  0.016983  1357.883382  8037.600000  5624.026918  22753.713953
A  349  102404.278487  0.062385  C  348  93309.600000  0.043686  18182.389680  16483.200000  0.000000  239.093316
C  364  207060.000000  0.126796  G  365  66202.831153  0.030714  1523.478917  39045.600000  13578.007846  0.000000
T  374  311100.253646  0.252892  G  376  109347.151941  0.052687  298.071962  5059.200000  18599.460451  58179.373680
G  390  110913.845154  0.095139  T  387  113449.778677  0.054663  960.454100  0.000000  24866.233303  18768.825345
G  402  182138.128913  0.319979  A  408  175729.981129  0.110941  1324.764275  530.400000  33864.676373  0.000000
A  417  97668.246202  0.167052  G  417  73072.178318  0.046132  24971.806591  6446.400000  19121.691522  23351.447244
A  437  943397.759603  3.422547  G  433  348609.325696  0.220082  52990.571015  65280.000000  33462.960164  63758.217732
T  445  3345553.079941  11.151727  C  441  1289402.400000  0.786388  52990.571015  65280.000000  28120.134592  63758.217732
G  458  329447.462552  0.576275  N  -1  -1.000000  -1.000000  0.000000  0.000000  59293.312368  63758.217732
G  472  562483.035076  0.980708  N  -1  -1.000000  -1.000000  0.000000  0.000000  64274.593352  31879.108866
G  485  113324.142405  0.183012  A  484  73590.655497  0.046336  14671.764350  14606.400000  28923.567009  0.000000
G  502  441405.769848  0.711591  A  496  101510.062601  0.063915  662.382138  0.000000  64274.593352  996.222152
G  514  769125.852704  1.194771  T  521  131023.137439  0.130229  0.000000  13219.200000  64274.593352  0.000000
G  525  449279.407534  0.651559  A  533  172517.427761  0.235600  4437.960323  0.000000  64274.593352  9882.523748
G  538  445945.163004  0.616472  T  541  180635.000612  0.238893  28548.670134  0.000000  64274.593352  15341.821142
G  553  314543.791219  0.419524  A  556  42193.742171  0.055777  2450.813909  0.000000  50817.100369  0.000000
C  567  291434.400000  0.377775  G  565  27798.761625  0.036748  4603.555857  49612.800000  5463.340435  0.000000
A  581  988737.816928  1.399974  T  586  162463.908558  0.189974  52990.571015  4406.400000  0.000000  2709.724254
A  599  411140.592863  0.873703  G  592  93840.906295  0.109731  52990.571015  65280.000000  40.171621  0.000000
C  605  1875045.600000  3.916610  G  605  99424.761592  0.151813  26362.809080  65280.000000  21933.704982  1992.444304
T  610  136402.737060  0.223612  G  620  48326.459877  0.078925  4272.364788  65280.000000  6387.287714  29966.362334
C  630  144840.000000  0.236548  A  635  132708.261286  0.227767  4471.079429  23337.600000  0.000000  0.000000
T  647  187568.706790  0.321924  N  -1  -1.000000  -1.000000  0.000000  0.000000  0.000000  42160.121475
A  660  55938.171528  0.106652  N  -1  -1.000000  -1.000000  12254.069547  0.000000  0.000000  0.000000
C  673  249532.800000  0.514331  N  -1  -1.000000  -1.000000  0.000000  47736.000000  0.000000  0.000000
A  683  127574.799719  0.274049  N  -1  -1.000000  -1.000000  24773.091950  0.000000  0.000000  0.000000
C  696  333254.400000  0.745833  N  -1  -1.000000  -1.000000  0.000000  48919.200000  0.000000  0.000000
T  709  335368.225270  0.743604  N  -1  -1.000000  -1.000000  0.000000  0.000000  441.887829  57422.244845
G  721  317315.633057  0.822772  T  723  34190.344259  0.083026  0.000000  0.000000  59092.454263  5260.052963
T  734  72405.426012  0.192422  C  740  26071.200000  0.068984  0.000000  0.000000  0.000000  15780.158889
A  748  88494.253595  0.451455  T  749  77665.478975  0.389739  17354.412007  0.000000  0.000000  15501.216686
T  762  77944.421177  0.407597  C  758  59404.800000  0.298103  0.000000  5304.000000  0.000000  17374.114332
T  773  215741.869251  1.169081  N  -1  -1.000000  -1.000000  0.000000  0.000000  0.000000  40048.130513
A  786  177087.864511  0.945189  T  784  37258.708487  0.185810  34410.752053  0.000000  0.000000  7531.439470
T  795  265034.941335  1.328683  G  797  101031.626426  0.502589  0.000000  0.000000  13658.351087  50847.178641
T  809  140347.776783  0.698171  A  813  32787.915816  0.162076  2119.622841  0.000000  0.000000  30125.757878
A  821  184109.115171  0.910082  N  -1  -1.000000  -1.000000  30237.744585  0.000000  0.000000  0.000000
T  831  262683.857056  1.401841  A  834  46466.106959  0.257978  3908.054612  0.000000  0.000000  50289.294236
A  843  154765.586471  0.859253  N  -1  -1.000000  -1.000000  32556.082067  0.000000  0.000000  0.000000
A  855  159501.618755  0.973393  T  855  56027.533832  0.324663  31231.317792  0.000000  80.343242  12273.456913
T  867  138116.239162  0.800344  G  867  134414.243348  0.778891  0.000000  0.000000  25790.180583  29806.966790
C  883  149858.400000  0.844114  G  880  114489.119409  0.644888  0.000000  28682.400000  15506.245646  0.000000
A  890  184937.092843  1.001150  G  893  90225.460419  0.496715  35271.848832  1183.200000  7672.779581  0.000000
T  903  224668.019733  1.236857  G  906  71666.171588  0.384470  0.000000  326.400000  6989.862027  43754.076919
G  916  237534.794058  1.274313  A  923  87103.251106  0.474283  33.119107  0.000000  45514.446418  0.000000
T  930  139431.252403  0.759213  G  932  113123.284300  0.616272  331.191069  0.000000  16108.819959  31241.526689
G  945  132526.177169  0.721975  A  941  95482.385148  0.520168  10432.518669  0.000000  25388.464374  0.000000
C  953  348064.800000  1.951011  N  -1  -1.000000  -1.000000  0.000000  57772.800000  0.000000  0.000000
G  966  124893.569208  0.668093  A  970  69020.218747  0.375205  5067.223353  0.000000  24183.315749  0.000000
T  979  173661.445547  0.944052  N  -1  -1.000000  -1.000000  0.000000  0.000000  0.000000  32476.842157
G  992  153495.763250  0.828054  T  995  58139.524794  0.311061  0.000000  0.000000  34346.735823  16377.892180
T  1006  366490.205301  1.960814  N  -1  -1.000000  -1.000000  0.000000  0.000000  0.000000  58577.862541
T  1017  187728.102335  0.900071  C  1019  106692.000000  0.510856  0.000000  13382.400000  0.000000  28890.442410
T  1031  265632.674626  1.271886  N  -1  -1.000000  -1.000000  0.000000  0.000000  0.000000  49372.769856
G  1044  236249.302191  1.109434  N  -1  -1.000000  -1.000000  0.000000  244.800000  45313.588314  0.000000
C  1056  134476.800000  0.631888  N  -1  -1.000000  -1.000000  0.000000  26356.800000  0.000000  79.697772
T  1070  247581.129231  1.166065  N  -1  -1.000000  -1.000000  0.000000  816.000000  0.000000  48057.756615
C  1083  139699.200000  0.624138  N  -1  -1.000000  -1.000000  0.000000  27540.000000  361.544588  0.000000
A  1092  207458.085524  1.022007  N  -1  -1.000000  -1.000000  39378.618086  122.400000  80.343242  239.093316
T  1103  272526.531918  1.290083  N  -1  -1.000000  -1.000000  0.000000  0.000000  1526.521592  53078.716262
G  1115  261477.080082  1.182438  N  -1  -1.000000  -1.000000  0.000000  0.000000  50937.615232  597.733291
T  1129  141981.581112  0.612169  N  -1  -1.000000  -1.000000  0.000000  0.000000  562.402692  31879.108866
G  1141  198126.434009  0.945796  N  -1  -1.000000  -1.000000  0.000000  0.000000  38725.442495  79.697772
T  1154  137677.901415  0.653987  N  -1  -1.000000  -1.000000  0.000000  0.000000  763.260796  26499.509245
G  1166  218975.505228  1.107473  N  -1  -1.000000  -1.000000  993.573207  0.000000  41216.082987  0.000000
T  1180  99263.575231  0.506452  A  1186  29045.456738  0.150904  2152.741947  0.000000  1486.349971  22474.771751
G  1192  197483.688076  1.026013  A  1199  25104.283018  0.133913  2947.600513  0.000000  44108.439688  0.000000
G  1204  250068.339762  1.333933  N  -1  -1.000000  -1.000000  2980.719620  0.000000  47482.855839  0.000000
G  1217  183744.993746  0.925649  A  1212  19076.605565  0.096102  1755.312665  8527.200000  35511.712827  0.000000
C  1226  169646.400000  0.864958  T  1232  121379.707007  0.653125  264.952855  20073.600000  0.000000  1713.502102
A  1242  123434.911358  0.664184  N  -1  -1.000000  -1.000000  23282.732140  5344.800000  0.000000  0.000000
C  1252  351369.600000  2.042368  N  -1  -1.000000  -1.000000  0.000000  65280.000000  0.000000  0.000000
C  1266  214934.400000  1.113770  N  -1  -1.000000  -1.000000  596.143924  47368.800000  0.000000  0.000000
A  1276  205636.534645  1.056389  N  -1  -1.000000  -1.000000  38649.997734  0.000000  0.000000  0.000000
C  1287  257815.200000  1.279761  N  -1  -1.000000  -1.000000  1225.406955  50184.000000  0.000000  0.000000
A  1300  219745.274178  1.070155  N  -1  -1.000000  -1.000000  41498.240926  489.600000  0.000000  0.000000
G  1310  115613.924793  0.531832  N  -1  -1.000000  -1.000000  66.238214  326.400000  22536.279294  398.488861
C  1325  96573.600000  0.461631  N  -1  -1.000000  -1.000000  0.000000  21624.000000  0.000000  0.000000
C  1339  258957.600000  1.335856  N  -1  -1.000000  -1.000000  0.000000  49164.000000  0.000000  1075.919924
T  1351  256308.035283  1.272804  N  -1  -1.000000  -1.000000  0.000000  326.400000  0.000000  50329.143122
C  1364  85108.800000  0.405205  N  -1  -1.000000  -1.000000  0.000000  19257.600000  0.000000  1593.955443
T  1376  245030.800521  1.188280  N  -1  -1.000000  -1.000000  0.000000  163.200000  0.000000  54951.613908
C  1388  109874.400000  0.561809  N  -1  -1.000000  -1.000000  0.000000  23337.600000  0.000000  2151.839848
T  1400  300978.636581  1.626328  N  -1  -1.000000  -1.000000  0.000000  0.000000  843.604038  59056.049174
G  1412  180009.033008  0.925018  N  -1  -1.000000  -1.000000  1026.692313  0.000000  34587.765548  119.546658
A  1427  201066.097895  1.076256  N  -1  -1.000000  -1.000000  39477.975406  0.000000  0.000000  0.000000
A  1438  195303.373297  1.055967  N  -1  -1.000000  -1.000000  37755.781848  0.000000  0.000000  0.000000
C  1447  283152.000000  1.467709  N  -1  -1.000000  -1.000000  0.000000  53937.600000  0.000000  0.000000
A  1458  208683.492479  0.986315  N  -1  -1.000000  -1.000000  39908.523796  0.000000  0.000000  0.000000
A  1469  169073.040645  0.818552  N  -1  -1.000000  -1.000000  32953.511350  0.000000  0.000000  1394.711013
T  1480  194343.017424  0.982384  N  -1  -1.000000  -1.000000  33.119107  0.000000  0.000000  41642.085956
T  1494  108707.761233  0.520752  N  -1  -1.000000  -1.000000  0.000000  0.000000  0.000000  24586.762713
T  1506  111178.392170  0.569798  N  -1  -1.000000  -1.000000  794.858565  0.000000  0.000000  24905.553802
A  1517  239815.452950  1.228251  N  -1  -1.000000  -1.000000  45505.652859  1020.000000  0.000000  0.000000
C  1528  260997.600000  1.379967  N  -1  -1.000000  -1.000000  66.238214  58466.400000  0.000000  0.000000
C  1542  266301.600000  1.350195  N  -1  -1.000000  -1.000000  298.071962  52591.200000  0.000000  0.000000
A  1551  233059.155146  1.143817  N  -1  -1.000000  -1.000000  44379.603225  0.000000  0.000000  0.000000
C  1562  217382.400000  1.047469  N  -1  -1.000000  -1.000000  331.191069  41289.600000  0.000000  0.000000
C  1577  241454.400000  1.201540  N  -1  -1.000000  -1.000000  0.000000  47491.200000  0.000000  119.546658
T  1589  281691.775717  1.379278  N  -1  -1.000000  -1.000000  0.000000  0.000000  0.000000  54871.916136
T  1602  204305.238945  0.948082  N  -1  -1.000000  -1.000000  0.000000  0.000000  0.000000  45985.614539
T  1615  126918.702173  0.586258  N  -1  -1.000000  -1.000000  0.000000  0.000000  0.000000  34429.437575
T  1627  116597.840677  0.534092  N  -1  -1.000000  -1.000000  0.000000  0.000000  40.171621  25981.473726
T  1639  150110.753873  0.685899  N  -1  -1.000000  -1.000000  0.000000  0.000000  40.171621  33114.424335
T  1652  161627.081951  0.770086  N  -1  -1.000000  -1.000000  0.000000  0.000000  281.201346  37418.104031
T  1664  140427.474555  0.702331  N  -1  -1.000000  -1.000000  728.620351  0.000000  120.514863  38055.686209
A  1674  187089.834790  0.998571  N  -1  -1.000000  -1.000000  39776.047368  0.000000  321.372967  0.000000
T  1685  232398.703633  1.271602  N  -1  -1.000000  -1.000000  33.119107  0.000000  2088.924284  52879.471831
G  1698  240587.837243  1.305682  N  -1  -1.000000  -1.000000  596.143924  0.000000  46317.878835  0.000000
T  1710  105280.757030  0.571633  N  -1  -1.000000  -1.000000  0.000000  0.000000  401.716208  22634.167295
T  1724  91214.100243  0.547719  N  -1  -1.000000  -1.000000  33.119107  0.000000  0.000000  21797.340687
T  1736  93565.184522  0.602770  N  -1  -1.000000  -1.000000  0.000000  0.000000  0.000000  21239.456282
T  1748  108667.912347  0.715438  N  -1  -1.000000  -1.000000  0.000000  0.000000  0.000000  23749.936105
T  1761  116836.933994  0.773258  N  -1  -1.000000  -1.000000  0.000000  0.000000  0.000000  31879.108866
T  1773  121220.311463  0.820333  N  -1  -1.000000  -1.000000  33.119107  0.000000  40.171621  32636.237702
T  1785  149552.869468  1.040520  N  -1  -1.000000  -1.000000  0.000000  122.400000  0.000000  32915.179904
T  1798  142579.314403  0.985743  N  -1  -1.000000  -1.000000  0.000000  122.400000  0.000000  32955.028790
T  1810  104244.685992  0.743594  N  -1  -1.000000  -1.000000  0.000000  3345.600000  0.000000  28093.464688
C  1822  105712.800000  0.829934  T  1821  16298.194408  0.127954  0.000000  20073.600000  0.000000  3945.039722
T  1834  214466.704896  1.883145  N  -1  -1.000000  -1.000000  0.000000  693.600000  0.000000  48695.338793
T  1846  159993.277621  1.281935  N  -1  -1.000000  -1.000000  0.000000  2529.600000  0.000000  35027.170867
C  1859  95839.200000  0.727797  N  -1  -1.000000  -1.000000  165.595534  18768.000000  160.686483  1434.559899
T  1871  144292.816505  1.093862  G  1871  22737.137398  0.172367  298.071962  326.400000  4740.251260  33194.122107
G  1883  162735.236044  1.201230  A  1883  30436.459227  0.224666  6060.796560  0.000000  31133.006155  0.000000
A  1896  179075.010924  1.278525  N  -1  -1.000000  -1.000000  40305.953078  0.000000  1124.805384  0.000000
A  1907  167450.204408  1.148105  N  -1  -1.000000  -1.000000  37258.995245  0.000000  0.000000  0.000000
A  1919  135523.385371  0.917938  N  -1  -1.000000  -1.000000  30668.292975  0.000000  0.000000  796.977722
T  1930  141383.847821  0.962231  N  -1  -1.000000  -1.000000  563.024817  0.000000  0.000000  32237.748841
T  1942  89659.993686  0.595165  N  -1  -1.000000  -1.000000  0.000000  0.000000  80.343242  24188.273852
T  1954  73839.985911  0.495431  G  1954  22134.563086  0.148512  0.000000  0.000000  4579.564776  17055.323243
G  1966  127946.612392  0.947898  A  1967  21626.776796  0.164119  4471.079429  0.000000  27236.358933  0.000000
A  1979  171159.544379  1.298881  N  -1  -1.000000  -1.000000  33582.774381  163.200000  1084.633763  677.431063
T  1989  131700.568503  0.945400  C  1990  21746.400000  0.157528  264.952855  3957.600000  0.000000  28292.709119
C  2003  145166.400000  1.051569  N  -1  -1.000000  -1.000000  0.000000  32680.800000  0.000000  0.000000
C  2015  231295.200000  1.697074  N  -1  -1.000000  -1.000000  0.000000  44390.400000  0.000000  0.000000
C  2027  174012.000000  1.229658  A  2025  16857.625404  0.119124  3245.672475  34190.400000  40.171621  0.000000
A  2038  147214.430101  1.035491  G  2035  18639.632072  0.131109  33052.868671  938.400000  2490.640492  0.000000
G  2048  126299.575938  0.881132  N  -1  -1.000000  -1.000000  33.119107  0.000000  28280.821075  0.000000
G  2061  260593.304423  1.837371  C  2062  18033.600000  0.113474  0.000000  3427.200000  51299.159819  0.000000
C  2074  153775.200000  0.967610  T  2075  31679.864436  0.189795  0.000000  29906.400000  1847.894559  6176.577343
T  2088  237339.965507  1.421910  N  -1  -1.000000  -1.000000  1954.027306  612.000000  522.231071  53477.205123
A  2098  140259.417656  0.788614  G  2098  15385.730784  0.088036  27389.501393  0.000000  3213.729668  996.222152
G  2110  119831.944982  0.685672  N  -1  -1.000000  -1.000000  397.429283  0.000000  23219.196849  2430.782051
T  2123  98347.050852  0.566585  A  2122  12088.474013  0.069643  2450.813909  0.000000  482.059450  19207.163092
A  2134  89752.779657  0.531406  T  2133  24825.856029  0.146988  19242.201100  0.000000  0.000000  5937.484026
T  2146  203986.447856  1.318231  A  2145  17553.126649  0.113434  4173.007467  204.000000  0.000000  45945.765653
A  2157  135589.623585  0.859577  T  2156  25304.042662  0.160416  28912.980310  285.600000  0.000000  6176.577343
T  2169  193386.644158  1.235086  N  -1  -1.000000  -1.000000  430.548389  2448.000000  0.000000  43554.832488
C  2183  109996.800000  0.673644  A  2181  27985.645317  0.171390  4007.411933  21501.600000  0.000000  0.000000
A  2193  200072.524689  1.349775  N  -1  -1.000000  -1.000000  39146.784337  40.800000  1566.693213  0.000000
G  2206  64194.250111  0.419965  A  2208  40405.310399  0.298102  5928.320132  0.000000  13658.351087  0.000000
A  2221  259388.845119  1.913719  N  -1  -1.000000  -1.000000  50407.280678  0.000000  80.343242  0.000000
A  2232  170033.494745  1.153124  N  -1  -1.000000  -1.000000  37126.518817  244.800000  0.000000  0.000000
A  2244  145127.926368  0.951816  C  2242  28192.800000  0.184901  31032.603151  5589.600000  0.000000  0.000000
C  2255  226929.600000  1.444005  T  2255  23072.505042  0.135029  662.382138  44594.400000  0.000000  5499.146279
T  2268  203309.016793  1.189842  N  -1  -1.000000  -1.000000  0.000000  1632.000000  0.000000  45945.765653
T  2280  119028.622728  0.696877  N  -1  -1.000000  -1.000000  0.000000  2407.200000  0.000000  27097.242536
C  2293  95145.600000  0.562503  T  2292  30803.188942  0.182109  0.000000  18319.200000  0.000000  6256.275115
T  2305  201954.154666  1.267580  N  -1  -1.000000  -1.000000  0.000000  1101.600000  0.000000  45507.427906
T  2317  163898.468457  0.972585  C  2317  17992.800000  0.106770  0.000000  3386.400000  0.000000  36063.241905
C  2330  116035.200000  0.703666  N  -1  -1.000000  -1.000000  0.000000  26193.600000  0.000000  318.791089
C  2342  211752.000000  1.244977  T  2341  32715.935474  0.192350  0.000000  40555.200000  0.000000  6335.972887
T  2353  251087.831206  1.518786  N  -1  -1.000000  -1.000000  0.000000  2488.800000  803.432417  53397.507351
T  2366  227058.952898  1.309249  G  2366  30891.976430  0.178127  0.000000  0.000000  6306.944473  44551.054640
G  2378  218091.729569  1.200814  T  2377  15262.123370  0.084033  165.595534  0.000000  40734.023537  3267.608659
T  2390  86990.118318  0.481310  N  -1  -1.000000  -1.000000  2252.099268  0.000000  1004.290521  16975.625471
A  2402  95912.933537  0.567182  T  2400  23550.691675  0.139267  18480.461642  0.000000  401.716208  4582.621899
T  2413  229728.828266  1.377331  G  2413  27477.388658  0.164740  264.952855  0.000000  6186.429610  45228.485704
G  2426  230344.073927  1.277907  N  -1  -1.000000  -1.000000  165.595534  0.000000  44228.954551  398.488861
G  2439  220301.168716  1.203240  N  -1  -1.000000  -1.000000  629.263031  0.000000  49451.265261  0.000000
G  2451  135177.504144  0.716247  A  2452  37292.114352  0.195611  6259.511201  0.000000  29244.939975  0.000000
A  2465  231303.842481  1.213273  T  2463  15023.030053  0.078801  44975.747149  0.000000  441.887829  2869.119798
T  2476  161507.535292  0.838566  A  2475  14804.240777  0.076865  3411.268009  0.000000  0.000000  36222.637449
A  2486  144498.663337  0.786851  T  2486  24825.856029  0.141550  27323.263180  0.000000  0.000000  5658.541824
T  2499  191872.386487  1.094003  N  -1  -1.000000  -1.000000  861.096779  0.000000  0.000000  43076.645855
T  2512  128432.959844  0.743402  G  2513  22737.137398  0.128525  0.000000  0.000000  4378.706672  25264.193776
G  2525  174786.722298  0.988009  A  2525  24441.900881  0.138162  5067.223353  0.000000  33221.930439  0.000000
A  2537  153308.345768  0.829611  G  2537  15024.186196  0.084809  29045.456738  448.800000  3655.617497  0.000000
G  2549  118265.251769  0.667587  C  2549  29131.200000  0.164441  1225.406955  5834.400000  23058.510365  0.000000
C  2561  187394.400000  1.129253  A  2561  16095.885946  0.096995  3411.268009  34843.200000  0.000000  0.000000
A  2573  133668.715386  0.821794  C  2572  27621.600000  0.169817  25799.784263  6772.800000  0.000000  0.000000
C  2584  250920.000000  1.544086  N  -1  -1.000000  -1.000000  99.357321  48837.600000  0.000000  79.697772
C  2597  187843.200000  1.142144  T  2598  28531.802435  0.170748  0.000000  36108.000000  0.000000  5499.146279
T  2610  226381.521835  1.354774  N  -1  -1.000000  -1.000000  0.000000  1550.400000  0.000000  43395.436944
T  2623  173940.387750  0.992316  G  2623  17514.826689  0.099921  0.000000  163.200000  3816.303980  34190.344259
G  2635  191457.944949  1.103541  T  2634  15859.856661  0.091414  0.000000  448.800000  37078.406040  3506.701975
T  2647  88623.922647  0.492912  N  -1  -1.000000  -1.000000  0.000000  2856.000000  40.171621  17374.114332
C  2660  102652.800000  0.599676  N  -1  -1.000000  -1.000000  0.000000  19665.600000  923.947279  0.000000
G  2673  77410.713369  0.466007  N  -1  -1.000000  -1.000000  0.000000  1876.800000  16631.051030  0.000000
C  2683  94125.600000  0.580917  T  2685  27057.393650  0.177190  0.000000  18156.000000  0.000000  3945.039722
T  2697  213629.878288  1.398994  G  2697  17554.998309  0.114962  0.000000  448.800000  4057.333705  45826.218995
G  2710  171653.335872  1.068169  N  -1  -1.000000  -1.000000  33.119107  0.000000  38604.927632  757.128836
G  2721  147228.990398  0.963718  N  -1  -1.000000  -1.000000  66.238214  40.800000  31414.207501  1593.955443
T  2734  92130.624623  0.619530  N  -1  -1.000000  -1.000000  0.000000  0.000000  401.716208  20761.269649
T  2747  114764.791918  0.848316  G  2747  20005.467181  0.147876  0.000000  0.000000  4900.937743  22713.865067
G  2759  209414.659467  1.618753  N  -1  -1.000000  -1.000000  794.858565  0.000000  39609.218153  0.000000
G  2771  126861.978629  0.967205  A  2772  25700.426942  0.190391  4934.746926  0.000000  27115.844071  0.000000
A  2784  170132.852065  1.260362  G  2783  14903.671334  0.110408  31761.223502  0.000000  3294.072909  0.000000
G  2795  113645.515371  0.801815  N  -1  -1.000000  -1.000000  529.905710  81.600000  24263.658991  1235.315469
T  2809  77107.594570  0.530464  C  2808  13953.600000  0.095994  0.000000  3223.200000  0.000000  17493.660990
C  2820  109425.600000  0.761714  N  -1  -1.000000  -1.000000  0.000000  20563.200000  522.231071  0.000000
G  2834  82391.994354  0.618389  N  -1  -1.000000  -1.000000  0.000000  693.600000  16269.506442  0.000000
T  2845  46184.858970  0.371528  G  2845  18961.005039  0.152529  0.000000  163.200000  4017.162085  10599.803698
G  2858  154660.740254  1.354225  N  -1  -1.000000  -1.000000  66.238214  0.000000  34788.623652  0.000000
G  2869  143010.970209  1.187216  N  -1  -1.000000  -1.000000  0.000000  0.000000  27477.388658  239.093316
T  2882  65591.266492  0.532035  N  -1  -1.000000  -1.000000  1225.406955  0.000000  0.000000  13070.434635
A  2892  72895.154253  0.669369  T  2892  14783.936737  0.142833  15532.861129  81.600000  0.000000  3506.701975
T  2905  174259.178839  1.683588  G  2905  12252.344358  0.118375  0.000000  856.800000  2771.841838  34230.193145
G  2918  151527.353828  1.458153  T  2917  9802.825976  0.094333  0.000000  571.200000  29445.798080  2072.142076
T  2930  74158.777000  0.688533  G  2930  18559.288831  0.172315  0.000000  244.800000  3735.960739  16696.683269
G  2943  132807.378515  1.236446  A  2942  24143.828919  0.224781  4702.913178  0.000000  25308.121133  119.546658
A  2954  205272.224470  1.870383  N  -1  -1.000000  -1.000000  38285.687558  0.000000  0.000000  39.848886
A  2967  142478.397817  1.167504  T  2967  24108.576080  0.183104  27853.168890  0.000000  0.000000  5060.808532
T  2979  163938.317343  1.245106  N  -1  -1.000000  -1.000000  1490.359810  530.400000  0.000000  31400.922233
A  2989  106246.094885  0.801289  C  2988  34720.800000  0.261858  20533.846268  6813.600000  0.000000  0.000000
C  3000  247411.200000  1.919145  A  2999  13148.285433  0.101990  3113.196047  45940.800000  0.000000  0.000000
A  3012  132807.618607  0.902843  T  3012  10998.292559  0.071842  26031.618011  1183.200000  0.000000  2390.933165
T  3024  172107.338990  1.124218  G  3025  17635.341551  0.115357  0.000000  285.600000  3535.102634  32915.179904
G  3038  155343.657809  1.016145  T  3037  8726.906052  0.057085  0.000000  0.000000  30369.745359  1952.595418
T  3050  82686.438621  0.539528  N  -1  -1.000000  -1.000000  662.382138  0.000000  281.201346  18728.976459
A  3060  89057.278412  0.577882  N  -1  -1.000000  -1.000000  19043.486459  0.000000  40.171621  0.000000
A  3072  169702.303676  1.133352  N  -1  -1.000000  -1.000000  32821.034922  0.000000  0.000000  0.000000
A  3085  138007.318387  0.944105  N  -1  -1.000000  -1.000000  26992.072111  0.000000  0.000000  557.884405
T  3097  130784.044123  0.897436  N  -1  -1.000000  -1.000000  0.000000  163.200000  0.000000  25543.135979
T  3110  75872.279101  0.532754  N  -1  -1.000000  -1.000000  0.000000  122.400000  0.000000  17334.265446
T  3122  68340.839631  0.490327  N  -1  -1.000000  -1.000000  1523.478917  0.000000  401.716208  15421.518914
A  3131  131549.092545  1.082968  T  3131  12950.887977  0.106728  27886.287997  326.400000  682.917554  3227.759773
T  3143  194103.924108  1.599603  N  -1  -1.000000  -1.000000  0.000000  244.800000  1004.290521  36820.370740
T  3156  100977.077333  0.817332  N  -1  -1.000000  -1.000000  1225.406955  40.800000  1526.521592  22036.434004
A  3166  125620.772413  1.063609  T  3167  8726.906052  0.071297  24508.139094  0.000000  1807.722938  2390.933165
T  3179  151903.953746  1.241030  G  3179  21491.817152  0.175584  231.833748  0.000000  4619.736397  29846.815676
G  3192  124973.912450  0.971153  A  3191  21626.776796  0.168058  4173.007467  0.000000  23460.226574  0.000000
A  3203  198085.378276  1.594719  N  -1  -1.000000  -1.000000  37921.377383  571.200000  682.917554  0.000000
A  3215  135026.598768  1.036902  N  -1  -1.000000  -1.000000  29442.886020  0.000000  0.000000  0.000000
A  3227  145922.784933  1.116938  N  -1  -1.000000  -1.000000  28217.479066  204.000000  0.000000  0.000000
A  3239  105550.593641  0.766802  T  3238  13628.319040  0.099007  20566.965375  40.800000  0.000000  3187.910887
T  3251  127277.342147  0.900305  N  -1  -1.000000  -1.000000  728.620351  0.000000  0.000000  24945.402688
A  3260  113466.060186  0.805042  N  -1  -1.000000  -1.000000  21792.372330  0.000000  0.000000  0.000000
A  3272  117473.472119  0.884054  G  3273  9359.987657  0.069575  22885.302857  0.000000  1807.722938  0.000000
G  3285  73152.521559  0.543763  A  3286  26130.975332  0.202122  5365.295315  0.000000  13939.552433  0.000000
A  3298  205371.581790  1.588540  N  -1  -1.000000  -1.000000  38881.831482  0.000000  401.716208  1793.199874
T  3309  100698.135130  0.747962  G  3309  16671.222651  0.123830  132.476428  0.000000  3976.990464  19645.500839
G  3321  152692.330833  1.154989  T  3320  11675.723622  0.088317  0.000000  0.000000  28521.850800  2470.630937
T  3333  79339.132190  0.621473  N  -1  -1.000000  -1.000000  0.000000  0.000000  361.544588  17812.452079
T  3345  83363.869685  0.682782  N  -1  -1.000000  -1.000000  0.000000  0.000000  0.000000  17852.300965
T  3358  72325.728240  0.624367  N  -1  -1.000000  -1.000000  0.000000  0.000000  0.000000  16417.741066
T  3370  89540.447027  0.795802  N  -1  -1.000000  -1.000000  0.000000  0.000000  0.000000  17613.207648
T  3382  87548.002723  0.805096  G  3383  12573.717325  0.118452  0.000000  0.000000  2490.640492  16975.625471
G  3395  112801.911334  1.062660  A  3394  16360.838801  0.154129  2980.719620  0.000000  21572.160394  0.000000
A  3406  130621.757552  1.235973  C  3404  15585.600000  0.147474  22785.945536  2325.600000  281.201346  0.000000
C  3416  129744.000000  1.164351  T  3418  14544.843420  0.140032  198.714641  24806.400000  160.686483  2271.386507
T  3430  147759.669594  1.422578  G  3430  23299.540090  0.224320  0.000000  612.000000  4700.079639  28093.464688
G  3443  202384.625819  1.864030  N  -1  -1.000000  -1.000000  132.476428  816.000000  35310.854723  557.884405
C  3453  74419.200000  0.655428  T  3454  15222.274484  0.134650  0.000000  14606.400000  441.887829  2749.573140
T  3467  143256.745467  1.267188  N  -1  -1.000000  -1.000000  0.000000  40.800000  321.372967  27734.824713
T  3479  87269.060521  0.733106  G  3478  14984.014575  0.125873  0.000000  0.000000  3494.931014  17015.474357
G  3491  136543.339253  1.132815  N  -1  -1.000000  -1.000000  331.191069  0.000000  25991.038687  1036.071038
T  3502  66746.884188  0.532974  N  -1  -1.000000  -1.000000  0.000000  0.000000  241.029725  12671.945774
T  3515  75633.185785  0.614131  N  -1  -1.000000  -1.000000  0.000000  1876.800000  0.000000  14744.087851
C  3526  97144.800000  0.813350  N  -1  -1.000000  -1.000000  0.000000  18604.800000  0.000000  0.000000
C  3538  136190.400000  1.173143  N  -1  -1.000000  -1.000000  33.119107  26560.800000  0.000000  0.000000
C  3549  102897.600000  0.881465  T  3550  20043.989699  0.178568  264.952855  19420.800000  0.000000  3945.039722
T  3562  192071.630918  1.711127  A  3560  13015.809006  0.115955  2715.766765  122.400000  0.000000  36421.881879
A  3573  133436.881637  1.199785  N  -1  -1.000000  -1.000000  26097.856225  0.000000  120.514863  0.000000
A  3584  116546.137126  0.995108  C  3582  14239.200000  0.121579  22454.754468  2856.000000  0.000000  0.000000
C  3595  157610.400000  1.377136  T  3596  17254.567674  0.142034  298.071962  27336.000000  0.000000  3068.364228
T  3608  164536.050635  1.354405  A  3605  11856.640265  0.097600  1357.883382  367.200000  0.000000  30803.188942
A  3617  120056.762456  0.966008  T  3619  11715.572508  0.090389  22620.350002  0.000000  0.000000  3148.062001
T  3630  171270.512383  1.321405  N  -1  -1.000000  -1.000000  264.952855  0.000000  160.686483  32636.237702
T  3643  76948.199025  0.552884  G  3643  20085.810423  0.144319  0.000000  0.000000  3936.818843  14983.181167
G  3656  149759.802511  1.091890  N  -1  -1.000000  -1.000000  66.238214  938.400000  28803.052146  0.000000
C  3666  93554.400000  0.675418  A  3665  11724.163837  0.084643  2285.218375  16360.800000  441.887829  0.000000
A  3677  99655.392615  0.724350  T  3677  16776.381041  0.130721  18944.129138  81.600000  0.000000  3586.399747
T  3689  150110.753873  1.169657  N  -1  -1.000000  -1.000000  0.000000  1509.600000  0.000000  28412.255777
C  3701  58344.000000  0.448783  T  3701  11356.932534  0.091452  0.000000  11138.400000  0.000000  3785.644178
T  3714  134649.386073  1.084268  N  -1  -1.000000  -1.000000  99.357321  0.000000  0.000000  25423.589321
T  3727  109544.587841  0.898728  A  3724  17321.292901  0.142108  1987.146413  0.000000  0.000000  21478.549598
A  3736  140656.846938  1.208502  N  -1  -1.000000  -1.000000  26164.094439  0.000000  0.000000  0.000000
A  3748  135622.742692  1.144985  N  -1  -1.000000  -1.000000  26329.689973  0.000000  0.000000  0.000000
A  3760  112836.797155  0.982175  C  3758  12729.600000  0.110803  21924.848757  2488.800000  0.000000  0.000000
C  3770  147900.000000  1.248381  T  3772  15660.612230  0.132394  132.476428  24602.400000  0.000000  2351.084279
T  3784  149991.207214  1.268023  N  -1  -1.000000  -1.000000  0.000000  530.400000  0.000000  28890.442410
T  3796  96035.815459  0.774913  C  3795  9220.800000  0.074403  0.000000  1754.400000  0.000000  18609.429801
C  3807  77193.600000  0.624699  N  -1  -1.000000  -1.000000  33.119107  14524.800000  0.000000  0.000000
C  3819  159732.000000  1.373714  A  3816  18612.938069  0.160073  2351.456589  26724.000000  0.000000  0.000000
A  3829  151288.080248  1.196745  N  -1  -1.000000  -1.000000  26064.737118  0.000000  0.000000  0.000000
A  3840  124958.390275  0.975626  T  3840  11277.234761  0.087001  23779.518743  0.000000  0.000000  2749.573140
T  3852  125165.351185  0.965621  N  -1  -1.000000  -1.000000  629.263031  0.000000  0.000000  23431.145017
T  3865  85954.047280  0.671136  N  -1  -1.000000  -1.000000  0.000000  1346.400000  0.000000  16537.287724
C  3877  65565.600000  0.532597  T  3876  20761.269649  0.168646  0.000000  12607.200000  0.000000  4901.412988
T  3889  178801.951852  1.510427  N  -1  -1.000000  -1.000000  0.000000  530.400000  0.000000  33911.402056
T  3901  130544.950806  1.074722  N  -1  -1.000000  -1.000000  0.000000  204.000000  0.000000  24865.704915
T  3913  110142.321132  0.921508  C  3913  9180.000000  0.076805  0.000000  1999.200000  0.000000  20601.874105
C  3925  77071.200000  0.637296  A  3922  13247.642754  0.109544  1391.002489  14769.600000  0.000000  0.000000
A  3934  119990.524242  0.992294  N  -1  -1.000000  -1.000000  22355.397147  0.000000  1807.722938  0.000000
G  3946  79379.122790  0.678754  N  -1  -1.000000  -1.000000  198.714641  0.000000  14742.984850  0.000000
G  3959  160606.140140  1.463284  C  3958  9710.400000  0.088471  132.476428  2284.800000  30409.916980  0.000000
C  3971  104774.400000  0.924571  N  -1  -1.000000  -1.000000  66.238214  20196.000000  522.231071  0.000000
C  3984  125215.200000  1.125196  A  3981  11260.496341  0.101188  1192.287848  23704.800000  0.000000  0.000000
A  3994  118533.283539  1.028853  T  3993  10161.465951  0.088200  19672.749489  0.000000  200.858104  2430.782051
T  4006  129548.728654  1.075040  G  4006  16912.252376  0.140344  0.000000  0.000000  3856.475601  24467.216055
G  4018  138752.778400  1.200485  N  -1  -1.000000  -1.000000  132.476428  0.000000  25669.665720  39.848886
G  4030  113766.030234  0.977360  N  -1  -1.000000  -1.000000  132.476428  0.000000  21250.787427  239.093316
T  4044  52999.018490  0.453900  N  -1  -1.000000  -1.000000  0.000000  0.000000  281.201346  10440.408154
T  4056  81212.029836  0.710165  N  -1  -1.000000  -1.000000  1192.287848  0.000000  0.000000  15142.576711
A  4066  91309.377680  0.826489  N  -1  -1.000000  -1.000000  15069.193632  0.000000  40.171621  2709.724254
T  4078  138634.274681  1.241445  N  -1  -1.000000  -1.000000  66.238214  0.000000  0.000000  25822.078181
T  4091  64714.590998  0.591138  G  4092  16590.879409  0.157306  0.000000  40.800000  2972.699943  13668.167926
G  4105  147429.848502  1.397856  N  -1  -1.000000  -1.000000  397.429283  734.400000  25549.150858  0.000000
C  4114  75684.000000  0.702795  N  -1  -1.000000  -1.000000  1755.312665  12566.400000  0.000000  0.000000
A  4127  78227.330461  0.756514  T  4126  9962.221521  0.096342  14969.836312  40.800000  0.000000  2351.084279
T  4139  148277.705113  1.508836  N  -1  -1.000000  -1.000000  33.119107  204.000000  0.000000  26021.322612
T  4151  87468.304951  0.881511  C  4151  8812.800000  0.088816  0.000000  1999.200000  0.000000  14823.785623
C  4164  77356.800000  0.800831  T  4163  12632.096888  0.130773  0.000000  13219.200000  0.000000  2590.177595
T  4176  128512.657616  1.297696  C  4176  8160.000000  0.082398  0.000000  1917.600000  0.000000  22195.829548
C  4188  54957.600000  0.529653  T  4187  15780.158889  0.152081  0.000000  10240.800000  0.000000  3705.946406
T  4200  144930.398682  1.447476  C  4200  9751.200000  0.097389  0.000000  2040.000000  0.000000  27137.091422
C  4212  66177.600000  0.656811  T  4211  17692.905421  0.175601  0.000000  10893.600000  0.000000  4144.284153
T  4224  151067.127139  1.497163  N  -1  -1.000000  -1.000000  0.000000  285.600000  0.000000  28491.953549
T  4236  82885.683052  0.818495  G  4235  12814.747050  0.126545  0.000000  0.000000  2972.699943  15740.310003
G  4248  129513.305605  1.269911  N  -1  -1.000000  -1.000000  198.714641  0.000000  24143.144128  0.000000
G  4260  76607.280952  0.715189  A  4261  11359.853661  0.113658  2417.694803  0.000000  14461.783504  0.000000
A  4273  108663.789688  1.087207  N  -1  -1.000000  -1.000000  20070.178772  0.000000  321.372967  0.000000
A  4285  92998.452131  0.911149  N  -1  -1.000000  -1.000000  17950.555931  0.000000  160.686483  757.128836
T  4296  94720.802218  0.914017  G  4294  20889.242840  0.201572  66.238214  0.000000  3735.960739  16457.589952
G  4307  166551.540025  1.661325  N  -1  -1.000000  -1.000000  66.238214  0.000000  27236.358933  0.000000
G  4320  108985.607353  0.978225  N  -1  -1.000000  -1.000000  198.714641  0.000000  20969.586081  0.000000
G  4332  85123.664571  0.789519  A  4332  12320.307761  0.114270  2748.885871  0.000000  16068.648338  0.000000
A  4345  123169.958503  1.122669  G  4343  11489.083562  0.104721  20302.012520  0.000000  2329.954009  0.000000
G  4356  81387.703833  0.761188  C  4356  9996.000000  0.093489  33.119107  2325.600000  13377.149741  39.848886
C  4368  110078.400000  1.030965  T  4369  9802.825976  0.093513  0.000000  17788.800000  0.000000  1673.653215
T  4382  111616.729917  1.064753  N  -1  -1.000000  -1.000000  463.667496  489.600000  0.000000  20801.118535
A  4392  66370.690196  0.612673  T  4392  7770.532786  0.074645  12783.975257  81.600000  0.000000  3028.515342
T  4404  129947.217515  1.248288  N  -1  -1.000000  -1.000000  0.000000  367.200000  1606.864834  22036.434004
G  4416  82150.964629  0.762102  C  4415  12933.600000  0.119983  0.000000  2529.600000  13537.836225  119.546658
C  4428  110404.800000  1.036293  N  -1  -1.000000  -1.000000  0.000000  18523.200000  0.000000  0.000000
C  4442  114199.200000  1.131541  N  -1  -1.000000  -1.000000  596.143924  19502.400000  0.000000  0.000000
A  4451  89289.112160  0.880173  N  -1  -1.000000  -1.000000  14605.526136  40.800000  0.000000  1952.595418
T  4463  109106.250094  1.071124  G  4463  13618.179467  0.133693  0.000000  81.600000  3093.214805  17892.149851
G  4476  135980.936561  1.353649  N  -1  -1.000000  -1.000000  0.000000  0.000000  23058.510365  318.791089
G  4488  84721.948363  0.799909  N  -1  -1.000000  -1.000000  1324.764275  0.000000  16390.021305  0.000000
A  4502  75677.159231  0.732038  T  4500  10440.408154  0.100992  14075.620426  40.800000  200.858104  1673.653215
T  4513  116956.480652  1.172087  N  -1  -1.000000  -1.000000  0.000000  122.400000  0.000000  20004.140813
T  4525  65631.115378  0.625992  N  -1  -1.000000  -1.000000  1059.811420  0.000000  0.000000  11994.514711
A  4535  84321.246128  0.856821  T  4535  12831.341319  0.130097  13876.905785  0.000000  0.000000  3586.399747
T  4547  152780.629240  1.549046  N  -1  -1.000000  -1.000000  1556.598024  326.400000  0.000000  24905.553802
A  4558  73458.179070  0.714112  N  -1  -1.000000  -1.000000  13380.119181  0.000000  0.000000  79.697772
A  4570  84884.270945  0.859219  N  -1  -1.000000  -1.000000  14075.620426  0.000000  0.000000  1434.559899
T  4583  77266.990114  0.785618  G  4583  13899.380812  0.141323  264.952855  81.600000  2691.498597  12871.190205
G  4596  126580.777284  1.330079  N  -1  -1.000000  -1.000000  33.119107  81.600000  21331.130669  1354.862127
T  4608  50926.876413  0.540465  C  4608  6038.400000  0.064083  0.000000  1346.400000  200.858104  8726.906052
C  4621  50510.400000  0.555986  T  4620  7411.892811  0.081585  0.000000  8404.800000  40.171621  1713.502102
T  4633  93086.997889  1.053835  N  -1  -1.000000  -1.000000  0.000000  489.600000  1647.036455  15222.274484
G  4646  96050.345441  1.117582  N  -1  -1.000000  -1.000000  1589.717130  0.000000  15506.245646  0.000000
A  4658  79585.213843  0.894350  N  -1  -1.000000  -1.000000  13214.523647  0.000000  1606.864834  0.000000
G  4669  72670.462109  0.821014  N  -1  -1.000000  -1.000000  0.000000  0.000000  12372.859220  0.000000
G  4682  141524.620238  1.758025  N  -1  -1.000000  -1.000000  33.119107  204.000000  23781.599540  637.582177
T  4694  49293.072084  0.564584  N  -1  -1.000000  -1.000000  463.667496  489.600000  602.574313  8208.870533
A  4705  50473.518892  0.602672  C  4703  17299.200000  0.206558  8511.610469  3141.600000  0.000000  0.000000
C  4716  140392.800000  1.731743  N  -1  -1.000000  -1.000000  0.000000  23256.000000  0.000000  0.000000
C  4729  104284.800000  1.264803  A  4726  9372.707248  0.113675  1357.883382  16891.200000  0.000000  0.000000
A  4739  93859.548910  1.069171  T  4739  6854.008406  0.074401  15267.908274  40.800000  0.000000  1833.048760
T  4752  119427.111589  1.296400  N  -1  -1.000000  -1.000000  0.000000  40.800000  0.000000  20123.687472
T  4765  67065.675277  0.707771  N  -1  -1.000000  -1.000000  0.000000  0.000000  0.000000  12552.399116
T  4777  59215.444719  0.644643  N  -1  -1.000000  -1.000000  0.000000  0.000000  0.000000  10799.048128
T  4790  62761.995580  0.698748  N  -1  -1.000000  -1.000000  0.000000  0.000000  0.000000  11874.968053
T  4802  68619.781834  0.772486  N  -1  -1.000000  -1.000000  1126.049634  0.000000  0.000000  12791.492432
A  4813  84519.960769  1.036554  N  -1  -1.000000  -1.000000  14174.977747  0.000000  160.686483  1833.048760
T  4824  101495.112852  1.193189  G  4824  11328.397078  0.133178  0.000000  0.000000  2490.640492  17015.474357
G  4837  94724.681953  1.050579  N  -1  -1.000000  -1.000000  0.000000  0.000000  17394.311826  39.848886
G  4850  102437.633156  1.196738  N  -1  -1.000000  -1.000000  0.000000  0.000000  19121.691522  398.488861
T  4862  38653.419500  0.452549  N  -1  -1.000000  -1.000000  0.000000  0.000000  200.858104  7252.497267
T  4875  55230.556110  0.691315  N  -1  -1.000000  -1.000000  0.000000  0.000000  0.000000  10320.861495
T  4887  47061.534463  0.640533  N  -1  -1.000000  -1.000000  0.000000  0.000000  0.000000  8846.452710
T  4899  58816.955858  0.822937  A  4896  7882.347438  0.110286  1192.287848  0.000000  0.000000  9603.581546
A  4909  76670.732437  1.073336  C  4908  12158.400000  0.170209  12254.069547  2652.000000  0.000000  0.000000
C  4921  118972.800000  1.633725  N  -1  -1.000000  -1.000000  1357.883382  19788.000000  0.000000  0.000000
A  4932  77465.591003  0.994956  T  4931  7252.497267  0.093150  12883.332578  163.200000  0.000000  1952.595418
T  4944  117554.213943  1.523653  N  -1  -1.000000  -1.000000  99.357321  244.800000  0.000000  19685.349725
T  4957  75872.279101  0.963350  N  -1  -1.000000  -1.000000  0.000000  0.000000  0.000000  12353.154686
T  4970  47300.627780  0.615304  N  -1  -1.000000  -1.000000  0.000000  0.000000  0.000000  8926.150482
T  4982  59693.631352  0.836515  N  -1  -1.000000  -1.000000  1092.930527  0.000000  0.000000  9762.977090
A  4993  84023.174166  1.143734  N  -1  -1.000000  -1.000000  12485.903295  0.000000  1164.977005  0.000000
G  5005  57365.074567  0.751411  N  -1  -1.000000  -1.000000  132.476428  0.000000  9560.845761  0.000000
G  5018  119872.116602  1.549266  N  -1  -1.000000  -1.000000  0.000000  1060.800000  20125.982043  0.000000
C  5031  65973.600000  0.790302  T  5031  6296.124001  0.076401  0.000000  10159.200000  281.201346  1753.350988
T  5044  106396.525840  1.291074  N  -1  -1.000000  -1.000000  0.000000  122.400000  0.000000  17732.754307
T  5056  59095.898060  0.728215  N  -1  -1.000000  -1.000000  0.000000  0.000000  0.000000  10998.292559
T  5068  57661.338161  0.726994  N  -1  -1.000000  -1.000000  0.000000  81.600000  0.000000  10639.652584
T  5080  48376.547704  0.659751  N  -1  -1.000000  -1.000000  1092.930527  40.800000  0.000000  8766.754938
A  5091  81870.432218  1.160035  N  -1  -1.000000  -1.000000  12485.903295  0.000000  0.000000  1713.502102
T  5102  103447.708270  1.397322  N  -1  -1.000000  -1.000000  0.000000  448.800000  0.000000  19127.465320
T  5115  69616.003986  0.887866  C  5115  7915.200000  0.100948  0.000000  1509.600000  0.000000  11635.874736
C  5128  52468.800000  0.681701  N  -1  -1.000000  -1.000000  0.000000  9628.800000  0.000000  0.000000
C  5140  77030.400000  1.007224  N  -1  -1.000000  -1.000000  0.000000  14035.200000  0.000000  0.000000
C  5152  72175.200000  0.999743  N  -1  -1.000000  -1.000000  761.739458  11872.800000  0.000000  0.000000
A  5162  86440.868968  1.187148  N  -1  -1.000000  -1.000000  14208.096853  40.800000  0.000000  0.000000
A  5174  71636.628191  1.011555  N  -1  -1.000000  -1.000000  13479.476502  0.000000  0.000000  0.000000
A  5186  62462.635584  0.866665  N  -1  -1.000000  -1.000000  10465.637775  0.000000  1004.290521  0.000000
G  5196  60056.573164  0.827767  N  -1  -1.000000  -1.000000  0.000000  0.000000  9761.703865  757.128836
T  5210  43873.623577  0.595134  N  -1  -1.000000  -1.000000  0.000000  0.000000  241.029725  7172.799495
A  5220  30635.173868  0.438141  T  5219  6176.577343  0.088337  5729.605491  0.000000  0.000000  2072.142076
T  5232  106834.863587  1.705549  N  -1  -1.000000  -1.000000  0.000000  0.000000  0.000000  16019.252205
A  5243  46234.273211  0.696704  N  -1  -1.000000  -1.000000  7551.156370  0.000000  923.947279  0.000000
G  5256  50415.384161  0.766914  N  -1  -1.000000  -1.000000  0.000000  0.000000  8315.525515  0.000000
G  5269  84320.232154  1.336793  N  -1  -1.000000  -1.000000  1192.287848  0.000000  13899.380812  0.000000
A  5282  95747.338003  1.489280  N  -1  -1.000000  -1.000000  15864.052198  0.000000  160.686483  0.000000
A  5294  57097.340269  0.875435  T  5293  7611.137242  0.116696  10664.352417  0.000000  0.000000  1593.955443
T  5306  74676.812519  1.171075  N  -1  -1.000000  -1.000000  66.238214  0.000000  0.000000  12353.154686
A  5316  41365.764499  0.636503  N  -1  -1.000000  -1.000000  7617.394583  0.000000  0.000000  1593.955443
T  5328  79299.283304  1.256324  N  -1  -1.000000  -1.000000  0.000000  163.200000  1124.805384  12632.096888
G  5342  68653.300025  1.029862  N  -1  -1.000000  -1.000000  0.000000  1428.000000  10283.934936  119.546658
C  5353  80824.800000  1.147029  N  -1  -1.000000  -1.000000  0.000000  12892.800000  80.343242  0.000000
A  5365  48883.801761  0.720326  N  -1  -1.000000  -1.000000  8246.657614  0.000000  522.231071  0.000000
G  5378  34949.310135  0.512992  N  -1  -1.000000  -1.000000  0.000000  448.800000  5302.653952  0.000000
C  5390  31987.200000  0.480420  N  -1  -1.000000  -1.000000  0.000000  5997.600000  0.000000  0.000000
A  5402  54679.645466  0.891296  N  -1  -1.000000  -1.000000  9107.754393  81.600000  0.000000  0.000000
A  5413  42094.384850  0.735379  C  5411  9996.000000  0.174628  6955.012446  2244.000000  0.000000  0.000000
C  5425  116402.400000  2.088256  N  -1  -1.000000  -1.000000  596.143924  17136.000000  0.000000  0.000000
A  5437  67794.811792  1.131536  N  -1  -1.000000  -1.000000  11094.900806  285.600000  0.000000  0.000000
A  5449  41100.811644  0.657015  T  5448  7132.950609  0.114023  7849.228332  0.000000  0.000000  1593.955443
T  5461  76111.372418  1.295798  G  5460  7391.578236  0.125842  0.000000  0.000000  1647.036455  11277.234761
G  5473  75683.333673  1.272355  N  -1  -1.000000  -1.000000  761.739458  0.000000  12091.657874  119.546658
A  5486  85414.176655  1.448466  N  -1  -1.000000  -1.000000  12783.975257  0.000000  40.171621  1275.164355
T  5498  81809.763127  1.306411  N  -1  -1.000000  -1.000000  198.714641  81.600000  0.000000  12233.608027
A  5509  46134.915890  0.685432  C  5508  10730.400000  0.159423  6921.893339  2448.000000  0.000000  39.848886
C  5521  118850.400000  1.729423  N  -1  -1.000000  -1.000000  563.024817  17666.400000  0.000000  39.848886
A  5532  67894.169113  0.903573  T  5531  8926.150482  0.118794  10962.424379  163.200000  0.000000  1912.746532
T  5544  91572.740218  1.178245  G  5544  8797.584965  0.113196  0.000000  40.800000  1566.693213  14544.843420
G  5558  88698.938826  1.178933  T  5557  7093.101723  0.094277  0.000000  0.000000  13377.149741  1753.350988
T  5570  50608.085325  0.654468  G  5570  7070.205269  0.091432  0.000000  0.000000  1847.894559  8248.719419
G  5583  66725.062224  0.852414  N  -1  -1.000000  -1.000000  728.620351  0.000000  9761.703865  0.000000
A  5596  78757.236171  1.018336  C  5594  7711.200000  0.099706  12850.213471  1468.800000  441.887829  0.000000
C  5607  92208.000000  1.187535  N  -1  -1.000000  -1.000000  1291.645168  13586.400000  0.000000  0.000000
A  5618  71967.819260  0.918825  N  -1  -1.000000  -1.000000  11558.568303  40.800000  0.000000  0.000000
A  5630  47658.394807  0.616205  N  -1  -1.000000  -1.000000  8875.920645  0.000000  0.000000  1235.315469
T  5643  69376.910670  0.895254  N  -1  -1.000000  -1.000000  0.000000  897.600000  0.000000  11356.932534
C  5656  42717.600000  0.588829  T  5655  7372.043925  0.101618  0.000000  7058.400000  0.000000  1912.746532
T  5668  74636.963633  1.065800  N  -1  -1.000000  -1.000000  0.000000  0.000000  0.000000  13468.923496
T  5681  62483.053377  0.914357  N  -1  -1.000000  -1.000000  993.573207  0.000000  0.000000  11476.479192
A  5692  88096.824313  1.340611  N  -1  -1.000000  -1.000000  12883.332578  0.000000  0.000000  1793.199874
T  5703  82726.287507  1.190944  G  5702  5342.825572  0.076916  0.000000  40.800000  1446.178350  13349.376838
G  5716  72590.118867  1.021491  N  -1  -1.000000  -1.000000  0.000000  0.000000  13136.120016  199.244430
G  5729  89221.169897  1.266515  N  -1  -1.000000  -1.000000  0.000000  0.000000  14381.440263  0.000000
G  5742  58248.850226  0.830377  N  -1  -1.000000  -1.000000  0.000000  0.000000  9761.703865  916.524380
T  5754  55111.009452  0.801316  N  -1  -1.000000  -1.000000  496.786603  0.000000  0.000000  8089.323875
A  5764  41730.074674  0.600252  N  -1  -1.000000  -1.000000  7319.322621  0.000000  0.000000  0.000000
A  5777  80214.476874  1.201603  N  -1  -1.000000  -1.000000  12949.570792  0.000000  0.000000  0.000000
A  5790  77233.757254  1.095423  N  -1  -1.000000  -1.000000  12452.784189  0.000000  0.000000  0.000000
A  5802  57163.578483  0.807788  C  5800  6201.600000  0.087636  10465.637775  1346.400000  0.000000  0.000000
C  5813  90984.000000  1.295448  N  -1  -1.000000  -1.000000  1059.811420  13015.200000  0.000000  0.000000
A  5824  66403.809303  0.941600  N  -1  -1.000000  -1.000000  10631.233310  326.400000  723.089175  0.000000
G  5837  44871.700484  0.651352  N  -1  -1.000000  -1.000000  0.000000  0.000000  6668.489060  438.337747
T  5850  33433.215423  0.505658  N  -1  -1.000000  -1.000000  364.310176  0.000000  0.000000  5020.959646
A  5860  36629.732214  0.605056  N  -1  -1.000000  -1.000000  6458.225842  0.000000  0.000000  0.000000
A  5873  53123.047443  0.909991  N  -1  -1.000000  -1.000000  8743.444217  0.000000  0.000000  1036.071038
T  5885  62283.808947  1.070560  N  -1  -1.000000  -1.000000  0.000000  775.200000  0.000000  10081.768179
C  5899  44839.200000  0.744415  N  -1  -1.000000  -1.000000  0.000000  6568.800000  0.000000  1434.559899
T  5911  69376.910670  1.223652  N  -1  -1.000000  -1.000000  0.000000  775.200000  0.000000  10281.012609
C  5924  38719.200000  0.692516  N  -1  -1.000000  -1.000000  927.334993  5671.200000  0.000000  0.000000
A  5933  88394.896275  1.634930  N  -1  -1.000000  -1.000000  12320.307761  326.400000  0.000000  0.000000
A  5945  55938.171528  1.039597  N  -1  -1.000000  -1.000000  8909.039752  0.000000  642.745934  0.000000
G  5956  52705.166549  0.998942  A  5957  10498.756882  0.196076  2649.528551  0.000000  7512.093098  0.000000
A  5971  112538.725193  2.101786  N  -1  -1.000000  -1.000000  16294.600587  0.000000  883.775659  0.000000
G  5981  46719.595043  0.760226  A  5982  8909.039752  0.142627  3444.387116  0.000000  6789.003923  0.000000
A  5996  101410.705280  1.623510  N  -1  -1.000000  -1.000000  15002.955419  0.000000  120.514863  518.035519
T  6006  60291.364643  0.895958  N  -1  -1.000000  -1.000000  132.476428  0.000000  1044.462142  8169.021647
G  6018  62868.586623  0.937031  A  6017  7683.632797  0.114521  1622.836237  0.000000  9078.786311  0.000000
A  6030  79055.308133  1.147453  N  -1  -1.000000  -1.000000  12585.260616  0.000000  160.686483  518.035519
T  6042  51763.703021  0.740919  N  -1  -1.000000  -1.000000  0.000000  0.000000  1124.805384  8447.963849
G  6055  65961.801428  0.926838  N  -1  -1.000000  -1.000000  0.000000  0.000000  9560.845761  398.488861
T  6067  34309.890917  0.497784  N  -1  -1.000000  -1.000000  0.000000  0.000000  1526.521592  5100.657419
G  6081  61342.065031  0.918810  N  -1  -1.000000  -1.000000  0.000000  1142.400000  9159.129553  0.000000
C  6092  64423.200000  0.952637  N  -1  -1.000000  -1.000000  0.000000  9547.200000  0.000000  916.524380
T  6105  87986.340470  1.400730  N  -1  -1.000000  -1.000000  298.071962  367.200000  0.000000  11596.025850
A  6116  46996.012669  0.702048  C  6113  6446.400000  0.096299  7120.607980  1713.600000  0.000000  0.000000
C  6127  75969.600000  1.235282  N  -1  -1.000000  -1.000000  0.000000  12158.400000  0.000000  0.000000
C  6141  89474.400000  1.418705  N  -1  -1.000000  -1.000000  993.573207  13015.200000  0.000000  0.000000
A  6151  67198.667869  1.022371  N  -1  -1.000000  -1.000000  9902.612958  938.400000  0.000000  1593.955443
T  6163  93764.428952  1.452753  N  -1  -1.000000  -1.000000  0.000000  81.600000  0.000000  14704.238964
T  6177  49890.805375  0.725762  N  -1  -1.000000  -1.000000  0.000000  0.000000  0.000000  9005.848255
T  6189  37936.139551  0.565068  N  -1  -1.000000  -1.000000  0.000000  40.800000  0.000000  6774.310634
T  6202  37736.895120  0.559080  N  -1  -1.000000  -1.000000  0.000000  0.000000  763.260796  6216.426229
G  6214  57043.701600  0.875741  N  -1  -1.000000  -1.000000  960.454100  0.000000  7431.749856  0.000000
A  6227  69583.243564  1.080490  N  -1  -1.000000  -1.000000  11260.496341  0.000000  0.000000  0.000000
A  6238  57229.816696  0.914808  N  -1  -1.000000  -1.000000  9041.516179  0.000000  562.402692  0.000000
G  6250  35672.399311  0.561039  N  -1  -1.000000  -1.000000  1689.074451  0.000000  5382.997193  0.000000
A  6264  87798.752351  1.474295  N  -1  -1.000000  -1.000000  13048.928112  0.000000  0.000000  717.279949
T  6274  51444.911932  0.866288  N  -1  -1.000000  -1.000000  0.000000  0.000000  401.716208  7571.288356
G  6286  42622.089717  0.737277  A  6283  6656.940484  0.115152  1291.645168  0.000000  6186.429610  0.000000
A  6298  74385.514062  1.411600  N  -1  -1.000000  -1.000000  11955.997585  0.000000  0.000000  0.000000
A  6311  59912.464354  1.086446  N  -1  -1.000000  -1.000000  8710.325111  0.000000  0.000000  757.128836
T  6322  55828.289402  0.973585  N  -1  -1.000000  -1.000000  0.000000  571.200000  0.000000  8169.021647
C  6335  37740.000000  0.638016  N  -1  -1.000000  -1.000000  695.501245  5508.000000  0.000000  0.000000
A  6344  63754.280753  1.114162  N  -1  -1.000000  -1.000000  10068.208493  122.400000  0.000000  0.000000
A  6357  48552.610693  0.857232  N  -1  -1.000000  -1.000000  7153.727087  0.000000  0.000000  557.884405
T  6369  53517.054009  0.959583  N  -1  -1.000000  -1.000000  0.000000  0.000000  1285.491867  7690.835014
G  6382  68532.785162  1.190723  N  -1  -1.000000  -1.000000  0.000000  571.200000  11127.538974  239.093316
C  6394  51693.600000  0.929256  N  -1  -1.000000  -1.000000  0.000000  7629.600000  241.029725  1075.919924
T  6407  84997.674014  1.527255  N  -1  -1.000000  -1.000000  0.000000  40.800000  923.947279  11317.083647
G  6420  53187.225999  0.888061  N  -1  -1.000000  -1.000000  0.000000  448.800000  7793.294444  0.000000
C  6431  33292.800000  0.576283  N  -1  -1.000000  -1.000000  132.476428  4814.400000  0.000000  0.000000
A  6443  42127.503957  0.764431  N  -1  -1.000000  -1.000000  6193.272987  1468.800000  0.000000  0.000000
C  6454  73603.200000  1.369628  N  -1  -1.000000  -1.000000  1258.526062  10689.600000  0.000000  0.000000
A  6466  59779.987926  1.042810  N  -1  -1.000000  -1.000000  9505.183676  81.600000  0.000000  0.000000
A  6478  40074.119330  0.703938  N  -1  -1.000000  -1.000000  6656.940484  0.000000  803.432417  0.000000
G  6489  46679.423422  0.832363  N  -1  -1.000000  -1.000000  0.000000  0.000000  6869.347165  358.639975
T  6503  35545.206386  0.641647  N  -1  -1.000000  -1.000000  0.000000  326.400000  0.000000  5260.052963
C  6516  33945.600000  0.651571  N  -1  -1.000000  -1.000000  827.977672  4773.600000  0.000000  0.000000
A  6525  49778.017647  0.989165  N  -1  -1.000000  -1.000000  7915.466545  1550.400000  0.000000  0.000000
C  6537  58466.400000  1.249247  T  6537  9723.128204  0.205436  0.000000  8445.600000  0.000000  1514.257671
T  6551  93883.975610  1.983636  N  -1  -1.000000  -1.000000  861.096779  40.800000  0.000000  13907.261243
A  6562  60276.774530  1.129025  N  -1  -1.000000  -1.000000  9604.540996  0.000000  0.000000  0.000000
A  6574  58256.509010  1.055309  N  -1  -1.000000  -1.000000  8246.657614  1509.600000  0.000000  0.000000
C  6586  69278.400000  1.290855  N  -1  -1.000000  -1.000000  1192.287848  11138.400000  0.000000  0.000000
A  6597  56269.362597  1.030226  N  -1  -1.000000  -1.000000  8147.300294  204.000000  0.000000  757.128836
T  6608  73321.950392  1.303780  N  -1  -1.000000  -1.000000  0.000000  408.000000  0.000000  9523.883774
C  6622  28478.400000  0.483486  N  -1  -1.000000  -1.000000  0.000000  4120.800000  0.000000  1235.315469
T  6634  67782.955226  1.164745  N  -1  -1.000000  -1.000000  0.000000  0.000000  0.000000  9324.639343
T  6646  58816.955858  0.955142  N  -1  -1.000000  -1.000000  0.000000  0.000000  0.000000  8926.150482
T  6659  61247.737909  0.980228  N  -1  -1.000000  -1.000000  0.000000  0.000000  0.000000  9444.186002
T  6672  37457.952918  0.596832  N  -1  -1.000000  -1.000000  0.000000  0.000000  0.000000  6694.612862
T  6684  35903.846360  0.628583  N  -1  -1.000000  -1.000000  0.000000  0.000000  964.118900  5937.484026
G  6697  54954.777316  1.004999  N  -1  -1.000000  -1.000000  0.000000  530.400000  8034.324169  0.000000
C  6708  42432.000000  0.780700  N  -1  -1.000000  -1.000000  695.501245  6242.400000  120.514863  0.000000
A  6719  39477.975406  0.764091  N  -1  -1.000000  -1.000000  5762.724598  0.000000  441.887829  0.000000
G  6731  26151.725170  0.523166  N  -1  -1.000000  -1.000000  1291.645168  0.000000  3856.475601  0.000000
A  6745  71967.819260  1.589731  N  -1  -1.000000  -1.000000  10399.399562  0.000000  0.000000  278.942203
T  6755  44630.752412  0.899462  N  -1  -1.000000  -1.000000  132.476428  367.200000  0.000000  6535.217318
C  6769  31783.200000  0.671890  N  -1  -1.000000  -1.000000  861.096779  4692.000000  0.000000  0.000000
A  6778  56699.910986  1.271276  N  -1  -1.000000  -1.000000  8246.657614  81.600000  0.000000  717.279949
T  6790  75274.545810  1.705127  N  -1  -1.000000  -1.000000  0.000000  0.000000  1205.148625  9842.674862
G  6803  66885.748707  1.395556  N  -1  -1.000000  -1.000000  0.000000  0.000000  8877.928207  557.884405
T  6815  42917.250311  0.841088  N  -1  -1.000000  -1.000000  298.071962  0.000000  80.343242  5618.692938
A  6827  33549.655274  0.673389  N  -1  -1.000000  -1.000000  4967.866033  0.000000  0.000000  1235.315469
T  6838  67105.524163  1.371352  N  -1  -1.000000  -1.000000  0.000000  40.800000  0.000000  10679.501470
T  6851  40526.317146  0.783926  N  -1  -1.000000  -1.000000  0.000000  0.000000  0.000000  6296.124001
T  6864  27694.975827  0.521228  N  -1  -1.000000  -1.000000  0.000000  367.200000  0.000000  4542.773013
C  6877  29253.600000  0.600606  N  -1  -1.000000  -1.000000  927.334993  3957.600000  0.000000  0.000000
A  6886  64085.471821  1.358633  N  -1  -1.000000  -1.000000  8577.848683  204.000000  0.000000  916.524380
T  6898  74437.719202  1.476959  N  -1  -1.000000  -1.000000  0.000000  40.800000  1084.633763  9802.825976
G  6911  55959.067838  1.072566  N  -1  -1.000000  -1.000000  1192.287848  0.000000  8034.324169  199.244430
A  6924  68854.623213  1.370472  N  -1  -1.000000  -1.000000  10829.947951  0.000000  0.000000  0.000000
A  6936  40372.191292  0.800425  N  -1  -1.000000  -1.000000  8246.657614  0.000000  0.000000  0.000000
A  6947  57561.007765  1.147001  N  -1  -1.000000  -1.000000  8445.372256  0.000000  0.000000  0.000000
A  6958  39842.285582  0.757673  N  -1  -1.000000  -1.000000  8114.181187  0.000000  0.000000  0.000000
A  6970  58057.794368  1.164446  N  -1  -1.000000  -1.000000  8677.206004  0.000000  0.000000  0.000000
A  6981  57395.412231  1.112058  N  -1  -1.000000  -1.000000  8445.372256  0.000000  0.000000  0.000000
A  6993  57859.079727  1.060041  N  -1  -1.000000  -1.000000  8511.610469  0.000000  0.000000  0.000000
A  7005  48221.419624  0.839473  N  -1  -1.000000  -1.000000  8312.895828  0.000000  0.000000  0.000000
A  7017  44876.389828  0.803429  N  -1  -1.000000  -1.000000  7253.084408  81.600000  0.000000  876.675494
T  7027  39490.246108  0.746509  N  -1  -1.000000  -1.000000  629.263031  0.000000  0.000000  6176.577343
T  7039  21080.060738  0.411294  N  -1  -1.000000  -1.000000  33.119107  693.600000  0.000000  4383.377469
C  7052  32436.000000  0.697915  N  -1  -1.000000  -1.000000  0.000000  3753.600000  0.000000  2111.990962
T  7064  62602.600036  1.370401  N  -1  -1.000000  -1.000000  0.000000  367.200000  0.000000  9643.430432
T  7076  46264.556742  1.001698  N  -1  -1.000000  -1.000000  0.000000  0.000000  0.000000  8089.323875
T  7088  34469.286461  0.736077  N  -1  -1.000000  -1.000000  0.000000  81.600000  0.000000  7132.950609
T  7100  25543.135979  0.574397  N  -1  -1.000000  -1.000000  0.000000  81.600000  883.775659  4502.924127
G  7113  47121.311252  1.141386  N  -1  -1.000000  -1.000000  132.476428  0.000000  6106.086368  1075.919924
T  7124  27216.789194  0.676858  N  -1  -1.000000  -1.000000  695.501245  0.000000  160.686483  3347.306431
A  7136  22355.397147  0.586601  T  7136  5618.692938  0.156693  3013.838726  0.000000  0.000000  1872.897646
T  7147  50727.631983  1.414683  N  -1  -1.000000  -1.000000  0.000000  0.000000  1124.805384  7252.497267
G  7160  52464.136824  1.418652  N  -1  -1.000000  -1.000000  0.000000  0.000000  8154.839032  79.697772
G  7173  54071.001658  1.347729  N  -1  -1.000000  -1.000000  0.000000  0.000000  7592.436340  318.791089
T  7185  13907.261243  0.328904  N  -1  -1.000000  -1.000000  0.000000  0.000000  120.514863  2869.119798
T  7198  32038.504410  0.856323  N  -1  -1.000000  -1.000000  927.334993  0.000000  0.000000  4383.377469
A  7208  37855.139169  1.051782  N  -1  -1.000000  -1.000000  4835.389605  0.000000  0.000000  2032.293190
T  7219  62084.564517  1.708905  N  -1  -1.000000  -1.000000  1920.908199  40.800000  0.000000  7969.777216
A  7230  36927.804176  0.923561  N  -1  -1.000000  -1.000000  6391.987629  122.400000  0.000000  398.488861
A  7242  50970.305495  1.308111  C  7242  7752.000000  0.187517  6391.987629  1591.200000  0.000000  0.000000
C  7255  69360.000000  1.677787  N  -1  -1.000000  -1.000000  2053.384627  8282.400000  0.000000  0.000000
A  7266  43319.791805  0.940903  N  -1  -1.000000  -1.000000  6093.915667  530.400000  401.716208  0.000000
G  7278  25067.091407  0.553359  N  -1  -1.000000  -1.000000  364.310176  0.000000  3294.072909  39.848886
T  7291  15301.972256  0.359538  N  -1  -1.000000  -1.000000  0.000000  0.000000  0.000000  2630.026481
T  7304  15421.518914  0.398661  N  -1  -1.000000  -1.000000  0.000000  81.600000  642.745934  2749.573140
G  7317  34266.392581  0.882366  N  -1  -1.000000  -1.000000  0.000000  652.800000  4900.937743  0.000000
C  7327  33007.200000  0.845093  N  -1  -1.000000  -1.000000  695.501245  4202.400000  200.858104  0.000000
A  7340  26031.618011  0.674872  N  -1  -1.000000  -1.000000  3808.697292  81.600000  0.000000  1036.071038
T  7351  46463.801172  1.328776  N  -1  -1.000000  -1.000000  0.000000  204.000000  923.947279  6614.915090
G  7363  44670.842380  1.243587  N  -1  -1.000000  -1.000000  0.000000  0.000000  5664.198539  1115.768810
T  7376  25742.380409  0.729431  N  -1  -1.000000  -1.000000  463.667496  0.000000  120.514863  3666.097520
A  7388  21626.776796  0.699234  N  -1  -1.000000  -1.000000  2318.337482  0.000000  482.059450  39.848886
G  7399  19965.295560  0.694205  N  -1  -1.000000  -1.000000  66.238214  856.800000  2370.125630  0.000000
C  7410  14892.000000  0.527155  N  -1  -1.000000  -1.000000  430.548389  3672.000000  80.343242  0.000000
A  7422  22984.660178  0.814805  N  -1  -1.000000  -1.000000  4007.411933  2244.000000  0.000000  0.000000
C  7435  46348.800000  1.600160  N  -1  -1.000000  -1.000000  1788.431772  6079.200000  0.000000  0.000000
A  7445  50738.471747  1.681566  N  -1  -1.000000  -1.000000  6723.178698  571.200000  0.000000  0.000000
A  7456  26727.119256  0.836622  N  -1  -1.000000  -1.000000  5497.771743  40.800000  0.000000  0.000000
A  7470  38120.092024  1.190657  N  -1  -1.000000  -1.000000  5000.985140  0.000000  0.000000  916.524380
T  7481  47499.872210  1.523328  N  -1  -1.000000  -1.000000  33.119107  0.000000  0.000000  5379.599621
T  7494  22753.713953  0.723154  G  7492  5945.399885  0.188955  0.000000  0.000000  1486.349971  3626.248634
G  7506  48969.205810  1.571254  N  -1  -1.000000  -1.000000  0.000000  40.800000  6789.003923  677.431063
T  7517  17015.474357  0.501933  N  -1  -1.000000  -1.000000  0.000000  0.000000  1727.379696  2111.990962
G  7530  38363.897907  1.141615  N  -1  -1.000000  -1.000000  0.000000  0.000000  5865.056643  0.000000
G  7542  28883.395388  0.803385  N  -1  -1.000000  -1.000000  728.620351  0.000000  4539.393156  0.000000
A  7555  43220.434484  1.182760  N  -1  -1.000000  -1.000000  5597.129063  0.000000  80.343242  0.000000
A  7566  37126.518817  1.024769  N  -1  -1.000000  -1.000000  6358.868522  0.000000  0.000000  0.000000
A  7579  33615.893488  0.964091  N  -1  -1.000000  -1.000000  4504.198536  0.000000  0.000000  1235.315469
T  7590  35067.019753  0.986224  N  -1  -1.000000  -1.000000  993.573207  0.000000  0.000000  4622.470786
A  7599  22388.516254  0.635107  N  -1  -1.000000  -1.000000  3113.196047  0.000000  562.402692  518.035519
G  7612  25549.150858  0.780355  A  7609  4073.650147  0.124422  1291.645168  0.000000  3334.244530  0.000000
A  7626  45075.104470  1.365087  N  -1  -1.000000  -1.000000  6855.655125  0.000000  0.000000  0.000000
A  7637  31993.057250  0.980464  N  -1  -1.000000  -1.000000  5166.580674  0.000000  0.000000  677.431063
T  7647  32795.633246  0.960951  N  -1  -1.000000  -1.000000  331.191069  0.000000  0.000000  4463.075241
T  7660  17135.021015  0.510404  N  -1  -1.000000  -1.000000  695.501245  81.600000  0.000000  3068.364228
A  7670  24938.687484  0.769793  N  -1  -1.000000  -1.000000  3543.744437  40.800000  401.716208  199.244430
G  7682  22616.622536  0.739868  N  -1  -1.000000  -1.000000  99.357321  40.800000  2691.498597  0.000000
T  7695  15939.554433  0.547422  N  -1  -1.000000  -1.000000  264.952855  0.000000  120.514863  1912.746532
A  7707  19076.605565  0.697503  N  -1  -1.000000  -1.000000  2285.218375  0.000000  602.574313  0.000000
G  7718  17233.625343  0.669246  N  -1  -1.000000  -1.000000  0.000000  0.000000  2651.326976  0.000000
T  7731  18410.185370  0.729541  N  -1  -1.000000  -1.000000  0.000000  0.000000  1486.349971  1872.897646
G  7743  44188.782930  1.802049  N  -1  -1.000000  -1.000000  0.000000  40.800000  5423.168814  159.395544
T  7755  13030.585749  0.533324  N  -1  -1.000000  -1.000000  0.000000  40.800000  1647.036455  1753.350988
G  7768  31574.893984  1.401054  N  -1  -1.000000  -1.000000  0.000000  775.200000  4378.706672  0.000000
C  7779  35047.200000  1.563598  N  -1  -1.000000  -1.000000  728.620351  4406.400000  361.544588  0.000000
A  7791  23746.399636  0.981026  N  -1  -1.000000  -1.000000  3080.076940  285.600000  0.000000  757.128836
T  7802  57462.093731  2.385661  N  -1  -1.000000  -1.000000  132.476428  0.000000  0.000000  5977.332912
T  7816  21877.038459  0.793480  N  -1  -1.000000  -1.000000  1225.406955  81.600000  0.000000  3865.341950
A  7826  28316.836386  1.005400  N  -1  -1.000000  -1.000000  3941.173719  0.000000  0.000000  1633.804329
T  7837  39251.152791  1.349358  N  -1  -1.000000  -1.000000  331.191069  0.000000  0.000000  5379.599621
T  7851  19685.349725  0.629116  N  -1  -1.000000  -1.000000  0.000000  0.000000  1124.805384  3148.062001
G  7862  49089.720673  1.562470  N  -1  -1.000000  -1.000000  0.000000  0.000000  5945.399885  0.000000
G  7876  23299.540090  0.730207  N  -1  -1.000000  -1.000000  0.000000  0.000000  3776.132359  159.395544
T  7886  12711.794660  0.385966  N  -1  -1.000000  -1.000000  0.000000  40.800000  200.858104  2191.688735
T  7898  19326.709750  0.622464  N  -1  -1.000000  -1.000000  0.000000  0.000000  602.574313  2510.479823
G  7912  33101.415577  1.122970  N  -1  -1.000000  -1.000000  66.238214  693.600000  4258.191810  39.848886
C  7923  19298.400000  0.634562  N  -1  -1.000000  -1.000000  728.620351  2774.400000  160.686483  0.000000
A  7934  25534.831408  0.960108  T  7933  2470.630937  0.092895  2550.171230  326.400000  0.000000  1315.013241
T  7945  43514.983602  1.613963  N  -1  -1.000000  -1.000000  66.238214  0.000000  0.000000  5339.750735
T  7957  7451.741697  0.261635  N  -1  -1.000000  -1.000000  0.000000  0.000000  0.000000  3785.644178
T  7969  13708.016812  0.541788  G  7977  5182.139089  0.209771  0.000000  0.000000  281.201346  2151.839848
G  7982  13457.492983  0.544756  A  7983  4570.436750  0.216192  1324.764275  0.000000  2771.841838  0.000000
A  7995  29641.600662  1.402124  N  -1  -1.000000  -1.000000  5100.342460  0.000000  120.514863  0.000000
A  8006  32489.843854  1.492092  N  -1  -1.000000  -1.000000  3974.292826  0.000000  682.917554  0.000000
G  8017  23138.853607  0.974165  T  8025  1195.466582  0.049535  496.786603  0.000000  2691.498597  159.395544
T  8032  7690.835014  0.318676  N  -1  -1.000000  -1.000000  0.000000  775.200000  0.000000  1394.711013
C  8041  19584.000000  0.906975  N  -1  -1.000000  -1.000000  0.000000  2488.800000  0.000000  0.000000
G  8056  3093.214805  0.143064  N  -1  -1.000000  -1.000000  0.000000  1101.600000  1124.805384  0.000000
C  8065  14892.000000  0.768538  N  -1  -1.000000  -1.000000  695.501245  1999.200000  40.171621  0.000000
A  8077  18646.057176  1.129054  G  8081  2169.267526  0.123014  2583.290337  81.600000  281.201346  0.000000
G  8087  5945.399885  0.337152  N  -1  -1.000000  -1.000000  231.833748  0.000000  1245.320246  199.244430
T  8097  6375.821773  0.378209  N  -1  -1.000000  -1.000000  0.000000  163.200000  40.171621  1036.071038
C  8113  16116.000000  0.997909  N  -1  -1.000000  -1.000000  695.501245  2570.400000  0.000000  0.000000
A  8121  18049.913252  1.219819  N  -1  -1.000000  -1.000000  2947.600513  448.800000  0.000000  0.000000
A  8133  19805.225917  1.483181  N  -1  -1.000000  -1.000000  4007.411933  81.600000  0.000000  0.000000
A  8147  8246.657614  0.633391  N  -1  -1.000000  -1.000000  2914.481406  0.000000  803.432417  0.000000
G  8155  22174.734707  1.695909  A  8154  1722.193558  0.131711  1589.717130  0.000000  2570.983734  0.000000
A  8171  31363.794220  2.352078  T  8166  996.222152  0.074710  4272.364788  40.800000  0.000000  1075.919924
T  8179  26300.264814  1.627334  N  -1  -1.000000  -1.000000  1954.027306  40.800000  0.000000  2869.119798
A  8190  15234.789167  0.880502  N  -1  -1.000000  -1.000000  3113.196047  0.000000  0.000000  278.942203
A  8201  19440.915741  1.146195  N  -1  -1.000000  -1.000000  2748.885871  0.000000  0.000000  597.733291
T  8214  22195.829548  1.212171  G  8217  1526.521592  0.076737  198.714641  0.000000  964.118900  2829.270912
G  8226  37198.920903  1.869968  N  -1  -1.000000  -1.000000  0.000000  0.000000  3856.475601  637.582177
T  8238  11476.479192  0.521632  N  -1  -1.000000  -1.000000  0.000000  0.000000  1205.148625  1514.257671
G  8250  19764.437456  0.926005  T  8256  1036.071038  0.048551  0.000000  0.000000  3093.214805  438.337747
T  8262  10799.048128  0.506055  N  -1  -1.000000  -1.000000  0.000000  0.000000  281.201346  1833.048760
T  8276  6216.426229  0.287865  N  -1  -1.000000  -1.000000  0.000000  367.200000  0.000000  1235.315469
C  8288  11138.400000  0.556945  A  8283  2218.980161  0.110953  1258.526062  2040.000000  0.000000  0.000000
A  8295  25932.260691  1.442560  N  -1  -1.000000  -1.000000  3378.148902  571.200000  0.000000  0.000000
A  8307  22256.039826  1.240599  T  8311  1354.862127  0.072678  3146.315154  0.000000  0.000000  557.884405
T  8319  33034.726562  1.772071  N  -1  -1.000000  -1.000000  861.096779  0.000000  0.000000  3267.608659
A  8330  14141.858640  0.707048  N  -1  -1.000000  -1.000000  2020.265520  0.000000  0.000000  1235.315469
T  8340  23829.633877  1.241394  G  8350  2651.326976  0.148459  132.476428  0.000000  522.231071  2948.817570
G  8355  24504.688716  1.372125  N  -1  -1.000000  -1.000000  0.000000  0.000000  3615.445876  0.000000
G  8366  31936.438572  1.666676  N  -1  -1.000000  -1.000000  0.000000  81.600000  3334.244530  0.000000
C  8378  11464.800000  0.562580  A  8383  3576.863544  0.174945  463.667496  1428.000000  281.201346  0.000000
A  8391  14771.121670  0.722462  T  8394  1833.048760  0.086054  2020.265520  0.000000  0.000000  1115.768810
T  8401  32038.504410  1.504085  N  -1  -1.000000  -1.000000  993.573207  0.000000  0.000000  3626.248634
A  8414  14969.836312  0.639983  N  -1  -1.000000  -1.000000  2119.622841  0.000000  0.000000  1633.804329
T  8422  27934.069144  1.252943  N  -1  -1.000000  -1.000000  364.310176  204.000000  0.000000  2829.270912
C  8433  5752.800000  0.251625  C  8442  5793.600000  0.287745  397.429283  856.800000  0.000000  438.337747
A  8447  16990.101832  0.843836  N  -1  -1.000000  -1.000000  2616.409444  1101.600000  0.000000  0.000000
C  8456  22848.000000  1.118947  A  8464  1954.027306  0.096157  1059.811420  2815.200000  0.000000  0.000000
A  8469  20401.369841  1.003953  N  -1  -1.000000  -1.000000  2748.885871  204.000000  281.201346  0.000000
G  8479  12935.261912  0.649664  A  8481  1059.811420  0.058843  1126.049634  0.000000  1365.835109  0.000000
A  8495  21891.729651  1.215492  T  8498  3307.457545  0.173589  2748.885871  0.000000  0.000000  916.524380
T  8505  25662.682637  1.346891  N  -1  -1.000000  -1.000000  364.310176  0.000000  0.000000  2709.724254
T  8517  13827.563471  0.686489  N  -1  -1.000000  -1.000000  0.000000  163.200000  0.000000  2111.990962
C  8527  13015.200000  0.710385  T  8534  2789.422026  0.153891  0.000000  1346.400000  0.000000  1474.408785
T  8541  36023.393019  1.987401  N  -1  -1.000000  -1.000000  0.000000  122.400000  0.000000  4184.133039
T  8550  20482.327446  1.081729  N  -1  -1.000000  -1.000000  0.000000  367.200000  0.000000  3148.062001
C  8564  13586.400000  0.665747  N  -1  -1.000000  -1.000000  0.000000  2244.000000  0.000000  358.639975
C  8575  32966.400000  1.642784  N  -1  -1.000000  -1.000000  861.096779  3345.600000  0.000000  0.000000
A  8588  37921.377383  1.798992  N  -1  -1.000000  -1.000000  3345.029795  367.200000  0.000000  39.848886
A  8598  16327.719694  0.715148  T  8595  1952.595418  0.085523  2517.052123  0.000000  0.000000  1235.315469
T  8606  23630.389447  1.019849  A  8612  1490.359810  0.063842  1059.811420  0.000000  0.000000  2948.817570
A  8616  13015.809006  0.557557  N  -1  -1.000000  -1.000000  2185.861054  0.000000  0.000000  518.035519
A  8627  11724.163837  0.530994  N  -1  -1.000000  -1.000000  2914.481406  0.000000  0.000000  0.000000
A  8641  28846.742096  1.319051  C  8648  2448.000000  0.104381  2848.243192  1020.000000  0.000000  0.000000
C  8653  24684.000000  1.052512  A  8658  5729.605491  0.256718  1523.478917  3060.000000  0.000000  278.942203
A  8663  13313.880968  0.596539  T  8669  2749.573140  0.127285  2053.384627  489.600000  0.000000  1115.768810
T  8674  25662.682637  1.187994  N  -1  -1.000000  -1.000000  132.476428  0.000000  0.000000  3785.644178
T  8688  16377.892180  0.718035  N  -1  -1.000000  -1.000000  861.096779  0.000000  0.000000  2550.328709
A  8700  16029.647732  0.757886  N  -1  -1.000000  -1.000000  3245.672475  0.000000  0.000000  0.000000
A  8707  10498.756882  0.553694  N  -1  -1.000000  -1.000000  3510.625330  0.000000  0.000000  0.000000
A  8716  19805.225917  1.077636  A  8726  4173.007467  0.231886  3411.268009  0.000000  441.887829  0.000000
G  8728  19001.176660  1.055863  N  -1  -1.000000  -1.000000  1192.287848  0.000000  2771.841838  0.000000
G  8740  47402.512597  2.549287  C  8740  1754.400000  0.094350  132.476428  408.000000  4780.422881  0.000000
C  8753  13831.200000  0.624088  N  -1  -1.000000  -1.000000  0.000000  2325.600000  682.917554  0.000000
C  8768  26275.200000  1.271748  T  8762  1673.653215  0.081006  0.000000  2692.800000  0.000000  757.128836
T  8779  25503.287093  1.224952  N  -1  -1.000000  -1.000000  0.000000  204.000000  0.000000  3307.457545
T  8787  7850.230558  0.356201  N  -1  -1.000000  -1.000000  0.000000  0.000000  401.716208  2749.573140
G  8802  18117.401001  0.894355  N  -1  -1.000000  -1.000000  0.000000  652.800000  2450.468872  79.697772
C  8810  11995.200000  0.587094  N  -1  -1.000000  -1.000000  33.119107  1591.200000  1084.633763  0.000000
G  8823  12292.515979  0.613766  N  -1  -1.000000  -1.000000  0.000000  244.800000  2008.581042  0.000000
G  8835  8797.584965  0.435365  N  -1  -1.000000  -1.000000  33.119107  0.000000  2932.528322  0.000000
G  8851  8837.756586  0.462549  A  8851  927.334993  0.048534  927.334993  0.000000  1566.693213  0.000000
A  8863  31098.841364  1.719090  G  8867  1004.290521  0.061014  3676.220864  0.000000  281.201346  0.000000
A  8869  9604.540996  0.583511  G  8871  682.917554  0.042583  3345.029795  0.000000  562.402692  0.000000
G  8882  22455.936053  1.400236  T  8890  3705.946406  0.236720  894.215886  0.000000  2530.812113  199.244430
T  8894  2032.293190  0.129815  G  8897  1365.835109  0.087244  0.000000  0.000000  1245.320246  1036.071038
G  8907  20125.982043  1.512296  T  8905  1554.106557  0.099269  0.000000  0.000000  2691.498597  677.431063
T  8916  5020.959646  0.345420  N  -1  -1.000000  -1.000000  66.238214  0.000000  1365.835109  1036.071038
G  8932  8315.525515  0.628718  N  -1  -1.000000  -1.000000  0.000000  0.000000  2812.013459  0.000000
G  8940  9279.644415  0.721691  C  8950  1428.000000  0.105131  0.000000  244.800000  2370.125630  0.000000
A  8961  4868.508712  0.387716  C  8954  1672.800000  0.123154  1622.836237  326.400000  0.000000  0.000000
A  8966  14638.645243  1.203440  N  -1  -1.000000  -1.000000  2152.741947  163.200000  0.000000  0.000000
C  8982  14892.000000  1.168542  A  8979  4338.603002  0.313990  1126.049634  1999.200000  0.000000  0.000000
C  8990  6242.400000  0.561195  A  8990  2649.528551  0.183650  1291.645168  2203.200000  0.000000  0.000000
A  8999  12684.617937  1.175896  N  -1  -1.000000  -1.000000  1788.431772  1550.400000  0.000000  0.000000
C  9009  12566.400000  1.280971  T  9015  1992.444304  0.157851  198.714641  1999.200000  0.000000  876.675494
T  9021  24028.878308  2.211897  N  -1  -1.000000  -1.000000  0.000000  244.800000  0.000000  3148.062001
T  9029  6216.426229  0.552387  C  9033  693.600000  0.060903  0.000000  81.600000  200.858104  2191.688735
T  9034  7132.950609  0.627166  C  9048  3304.800000  0.255204  0.000000  122.400000  763.260796  1514.257671
G  9042  21813.190119  1.938081  C  9051  3060.000000  0.236300  0.000000  204.000000  1928.237801  0.000000
C  9059  25581.600000  2.045153  C  9067  10934.400000  0.749969  264.952855  2448.000000  0.000000  0.000000
A  9075  18116.151466  1.242559  C  9076  1020.000000  0.068330  2152.741947  1101.600000  0.000000  0.000000
A  9085  16824.506297  1.127084  N  -1  -1.000000  -1.000000  2517.052123  571.200000  0.000000  0.000000
C  9098  14973.600000  0.990271  A  9095  960.454100  0.063519  496.786603  1999.200000  0.000000  199.244430
T  9110  16338.043294  1.021521  C  9106  2203.200000  0.137752  33.119107  571.200000  843.604038  1593.955443
G  9123  36475.831728  2.229687  N  -1  -1.000000  -1.000000  0.000000  0.000000  3253.901288  119.546658
G  9136  5061.624227  0.269952  N  -1  -1.000000  -1.000000  0.000000  0.000000  1888.066180  0.000000
T  9147  1633.804329  0.096942  N  -1  -1.000000  -1.000000  0.000000  40.800000  361.544588  796.977722
T  9157  6734.461748  0.410760  G  9157  1245.320246  0.073891  0.000000  40.800000  602.574313  1036.071038
G  9166  6427.459335  0.392990  T  9164  597.733291  0.035358  0.000000  0.000000  1566.693213  518.035519
G  9171  6869.347165  0.463622  T  9184  2749.573140  0.207858  0.000000  0.000000  1767.551317  358.639975
G  9176  4459.049914  0.344448  N  -1  -1.000000  -1.000000  0.000000  0.000000  1205.148625  438.337747
T  9188  3586.399747  0.309712  T  9197  1195.466582  0.101525  0.000000  0.000000  0.000000  1195.466582
T  9206  3586.399747  0.349689  T  9216  1673.653215  0.160138  0.000000  122.400000  0.000000  1195.466582
C  9227  1224.000000  0.134251  T  9219  557.884405  0.053379  0.000000  1224.000000  0.000000  0.000000
C  9234  23500.800000  2.289056  N  -1  -1.000000  -1.000000  0.000000  1591.200000  0.000000  0.000000
C  9242  23500.800000  2.289056  N  -1  -1.000000  -1.000000  0.000000  1387.200000  120.514863  876.675494
T  9245  9364.488229  1.613962  G  9257  1888.066180  0.200184  0.000000  1101.600000  281.201346  1195.466582
G  9260  6869.347165  1.044729  N  -1  -1.000000  -1.000000  0.000000  0.000000  2289.782388  159.395544
G  9266  12935.261912  1.963241  G  9277  2249.610767  0.309934  0.000000  0.000000  2691.498597  0.000000
T  9284  2111.990962  0.291731  G  9290  1205.148625  0.177329  0.000000  0.000000  361.544588  518.035519
T  9296  6575.066204  0.972100  G  9297  682.917554  0.100269  0.000000  0.000000  562.402692  876.675494
G  9305  9721.532245  1.393693  N  -1  -1.000000  -1.000000  0.000000  0.000000  1968.409421  39.848886
G  9318  6789.003923  0.894598  N  -1  -1.000000  -1.000000  0.000000  0.000000  1767.551317  0.000000
T  9333  518.035519  0.065498  G  9327  401.716208  0.054811  33.119107  0.000000  0.000000  518.035519
T  9336  3148.062001  0.401613  N  -1  -1.000000  -1.000000  66.238214  0.000000  0.000000  637.582177
A  9351  8180.419400  1.172262  C  9349  1224.000000  0.167006  861.096779  612.000000  0.000000  0.000000
C  9360  10200.000000  1.540478  A  9358  827.977672  0.106308  761.739458  1795.200000  0.000000  0.000000
A  9369  6259.511201  0.933577  C  9370  6038.400000  0.764281  1059.811420  1060.800000  0.000000  0.000000
T  9381  11954.665825  1.799348  A  9380  298.071962  0.037727  231.833748  122.400000  0.000000  1354.862127
T  9395  2151.839848  0.328735  G  9397  562.402692  0.073153  0.000000  0.000000  401.716208  796.977722
G  9408  9400.159278  1.435180  A  9407  1324.764275  0.172315  364.310176  0.000000  1406.006730  0.000000
A  9420  6789.416911  0.993720  G  9414  3454.759393  0.471027  1159.168741  530.400000  160.686483  0.000000
C  9431  17911.200000  2.739088  A  9425  927.334993  0.118855  662.382138  1632.000000  80.343242  0.000000
A  9442  6193.272987  0.809437  G  9443  2169.267526  0.252739  927.334993  204.000000  682.917554  0.000000
G  9450  3976.990464  0.483886  C  9450  1224.000000  0.142607  165.595534  244.800000  1004.290521  0.000000
C  9461  1632.000000  0.196585  G  9457  763.260796  0.091939  132.476428  408.000000  80.343242  0.000000
A  9474  3643.101757  0.476415  C  9470  489.600000  0.058975  1225.406955  81.600000  0.000000  0.000000
A  9482  13512.595609  1.932796  N  -1  -1.000000  -1.000000  1523.478917  0.000000  0.000000  0.000000
A  9496  7551.156370  0.978570  N  -1  -1.000000  -1.000000  1291.645168  0.000000  0.000000  318.791089
T  9501  3945.039722  0.542186  A  9504  1689.074451  0.224983  993.573207  0.000000  0.000000  956.373266
T  9509  10759.199242  1.443124  A  9523  761.739458  0.091027  662.382138  0.000000  0.000000  1195.466582
T  9524  4144.284153  0.545918  C  9533  1632.000000  0.208091  264.952855  0.000000  80.343242  1394.711013
G  9537  6186.429610  0.844347  C  9541  2284.800000  0.293585  0.000000  612.000000  964.118900  318.791089
C  9553  6772.800000  1.100480  T  9555  1075.919924  0.161342  0.000000  856.800000  0.000000  796.977722
T  9561  14584.692306  2.347690  N  -1  -1.000000  -1.000000  0.000000  81.600000  0.000000  1833.048760
T  9567  3865.341950  0.531455  N  -1  -1.000000  -1.000000  0.000000  0.000000  0.000000  1952.595418
T  9575  3148.062001  0.419940  C  9586  979.200000  0.131488  0.000000  0.000000  0.000000  1593.955443
T  9592  1912.746532  0.256849  G  9602  1084.633763  0.172518  0.000000  0.000000  80.343242  996.222152
G  9609  11368.568699  1.808273  A  9605  198.714641  0.031607  0.000000  0.000000  1647.036455  0.000000
G  9618  5021.452606  0.752986  A  9625  794.858565  0.117297  397.429283  0.000000  1325.663488  0.000000
A  9628  3080.076940  0.454533  T  9634  1753.350988  0.291810  1026.692313  0.000000  160.686483  79.697772
T  9638  3347.306431  0.557100  A  9643  397.429283  0.067033  761.739458  0.000000  0.000000  1115.768810
T  9644  6057.030685  1.021637  G  9658  2289.782388  0.387055  331.191069  0.000000  0.000000  1235.315469
G  9663  7712.951202  1.303787  A  9671  165.595534  0.027554  0.000000  0.000000  1566.693213  0.000000
A  9680  2848.243192  0.473931  G  9678  1044.462142  0.173790  695.501245  0.000000  401.716208  0.000000
A  9688  8114.181187  1.677809  G  9693  441.887829  0.083991  960.454100  0.000000  321.372967  0.000000
G  9698  1687.208076  0.320697  C  9697  856.800000  0.162854  198.714641  448.800000  401.716208  0.000000
T  9713  2510.479823  0.490810  C  9707  1917.600000  0.374892  0.000000  652.800000  0.000000  836.826608
T  9722  5419.448507  1.047287  C  9727  530.400000  0.115809  0.000000  285.600000  0.000000  1394.711013
C  9730  1836.000000  0.400888  T  9736  916.524380  0.215076  0.000000  612.000000  0.000000  836.826608
T  9741  5658.541824  1.327893  G  9750  3012.871563  0.666677  0.000000  0.000000  80.343242  1155.617696
G  9755  8395.868757  1.857847  N  -1  -1.000000  -1.000000  0.000000  0.000000  1406.006730  0.000000
G  9768  1606.864834  0.319838  A  9772  761.739458  0.166352  529.905710  0.000000  843.604038  0.000000
A  9777  3444.387116  0.752217  G  9777  1647.036455  0.396664  861.096779  81.600000  803.432417  0.000000
G  9787  4700.079639  1.131970  A  9786  1026.692313  0.247263  463.667496  0.000000  1566.693213  0.000000
G  9797  11007.024112  2.537756  A  9796  695.501245  0.160350  231.833748  40.800000  1687.208076  0.000000
T  9812  4702.168558  1.016336  C  9808  326.400000  0.070547  0.000000  40.800000  0.000000  677.431063
T  9821  4662.319672  0.946071  C  9818  163.200000  0.033116  0.000000  0.000000  0.000000  796.977722
G  9831  361.544588  0.070295  N  -1  -1.000000  -1.000000  0.000000  0.000000  361.544588  159.395544
G  9838  6748.832302  1.455280  N  -1  -1.000000  -1.000000  0.000000  0.000000  883.775659  0.000000
G  9857  763.260796  0.148820  N  -1  -1.000000  -1.000000  0.000000  0.000000  763.260796  0.000000
G  9864  2892.356701  0.623456  C  9866  244.800000  0.051177  0.000000  40.800000  964.118900  0.000000
G  9867  923.947279  0.225966  G  9869  843.604038  0.195735  0.000000  81.600000  923.947279  0.000000
G  9883  3173.558047  0.789326  C  9880  1264.800000  0.293462  33.119107  122.400000  682.917554  0.000000
C  9893  4488.000000  1.123824  C  9900  5263.200000  1.291326  198.714641  612.000000  241.029725  0.000000
A  9907  1589.717130  0.400201  N  -1  -1.000000  -1.000000  596.143924  81.600000  0.000000  119.546658
T  9918  6854.008406  2.261623  A  9918  596.143924  0.146264  298.071962  0.000000  0.000000  1195.466582
A  9924  2185.861054  0.673452  T  9923  1753.350988  0.396976  364.310176  0.000000  0.000000  836.826608
A  9940  16658.910763  2.194908  N  -1  -1.000000  -1.000000  1291.645168  0.000000  0.000000  0.000000
A  9947  16658.910763  2.194908  N  -1  -1.000000  -1.000000  1192.287848  0.000000  0.000000  0.000000
A  9953  1291.645168  0.326754  T  9956  1195.466582  0.272348  695.501245  0.000000  40.171621  159.395544
G  9968  5865.056643  1.464141  N  -1  -1.000000  -1.000000  0.000000  0.000000  1004.290521  0.000000
G  9974  763.260796  0.177376  C  9975  652.800000  0.144753  0.000000  163.200000  763.260796  0.000000
C  9980  4651.200000  1.084954  A  9983  563.024817  0.120160  66.238214  734.400000  241.029725  0.000000
A  9994  5332.176208  1.202358  G  10001  241.029725  0.046320  596.143924  0.000000  0.000000  159.395544
T  9999  3945.039722  0.872954  G  10009  3133.386426  0.602156  298.071962  40.800000  120.514863  637.582177
G  10016  4740.251260  0.996958  N  -1  -1.000000  -1.000000  0.000000  0.000000  964.118900  0.000000
T  10026  717.279949  0.157875  A  10028  364.310176  0.069673  331.191069  0.000000  40.171621  79.697772
T  10041  597.733291  0.135957  A  10043  298.071962  0.057005  264.952855  0.000000  0.000000  597.733291
T  10045  4821.715216  1.330749  A  10045  264.952855  0.050671  264.952855  0.000000  0.000000  836.826608
T  10060  1673.653215  0.511424  N  -1  -1.000000  -1.000000  0.000000  0.000000  0.000000  557.884405
T  10063  518.035519  0.156471  T  10068  398.488861  0.118587  0.000000  0.000000  0.000000  518.035519
C  10077  1387.200000  0.499706  T  10079  557.884405  0.165551  0.000000  367.200000  0.000000  239.093316
C  10092  9016.800000  3.176687  A  10091  99.357321  0.029484  33.119107  1020.000000  0.000000  0.000000
C  10106  2325.600000  0.710109  T  10104  278.942203  0.075696  0.000000  652.800000  0.000000  478.186633
T  10110  6694.612862  2.250796  C  10117  1101.600000  0.272295  0.000000  163.200000  0.000000  796.977722
G  10124  1807.722938  0.556344  N  -1  -1.000000  -1.000000  0.000000  0.000000  602.574313  159.395544
G  10131  2169.267526  0.733844  A  10139  165.595534  0.046889  0.000000  0.000000  1044.462142  0.000000
G  10135  4900.937743  1.580319  C  10145  1264.800000  0.358132  0.000000  0.000000  1245.320246  0.000000
A  10152  4206.126574  1.191013  N  -1  -1.000000  -1.000000  563.024817  40.800000  120.514863  0.000000
A  10158  1490.359810  0.429499  C  10169  244.800000  0.070920  529.905710  0.000000  0.000000  0.000000
T  10169  2749.573140  0.796593  C  10180  204.000000  0.055511  198.714641  122.400000  0.000000  478.186633
T  10185  4502.924127  1.225345  N  -1  -1.000000  -1.000000  0.000000  0.000000  0.000000  398.488861
T  10201  1633.804329  0.409845  N  -1  -1.000000  -1.000000  0.000000  0.000000  0.000000  358.639975
T  10213  1354.862127  0.417125  A  10217  165.595534  0.052551  0.000000  0.000000  0.000000  358.639975
T  10222  1075.919924  0.341451  N  -1  -1.000000  -1.000000  0.000000  0.000000  0.000000  239.093316
A  10237  2550.171230  0.984945  N  -1  -1.000000  -1.000000  364.310176  0.000000  0.000000  0.000000
A  10244  1324.764275  0.497397  T  10246  557.884405  0.216314  298.071962  0.000000  0.000000  199.244430
T  10256  119.546658  0.046355  N  -1  -1.000000  -1.000000  0.000000  0.000000  0.000000  119.546658
T  10265  677.431063  0.322463  A  10271  165.595534  0.076782  33.119107  0.000000  0.000000  79.697772
A  10279  1457.240703  0.833692  C  10274  489.600000  0.227014  364.310176  0.000000  0.000000  0.000000
T  10286  1075.919924  0.616706  A  10293  596.143924  0.323928  231.833748  40.800000  40.171621  278.942203
T  10301  956.373266  0.606352  A  10297  99.357321  0.053988  0.000000  0.000000  0.000000  358.639975
C  10306  204.000000  0.166857  T  10307  199.244430  0.119952  0.000000  40.800000  40.171621  119.546658
A  10321  264.952855  0.245412  C  10321  244.800000  0.147377  264.952855  81.600000  0.000000  0.000000
A  10329  7551.156370  7.779629  N  -1  -1.000000  -1.000000  563.024817  0.000000  0.000000  0.000000
T  10348  1912.746532  1.182054  C  10350  163.200000  0.081855  0.000000  40.800000  0.000000  398.488861
T  10352  398.488861  0.256360  N  -1  -1.000000  -1.000000  0.000000  40.800000  0.000000  239.093316
T  10368  398.488861  0.272604  N  -1  -1.000000  -1.000000  0.000000  0.000000  0.000000  79.697772
T  10380  717.279949  0.481499  N  -1  -1.000000  -1.000000  0.000000  0.000000  0.000000  119.546658
T  10391  2032.293190  1.360609  N  -1  -1.000000  -1.000000  66.238214  0.000000  0.000000  398.488861
A  10396  1258.526062  0.811340  C  10399  244.800000  0.135710  298.071962  40.800000  0.000000  39.848886
A  10405  1689.074451  1.076234  A  10409  1092.930527  0.573714  596.143924  0.000000  0.000000  0.000000
A  10420  496.786603  0.302421  A  10418  198.714641  0.104312  198.714641  0.000000  40.171621  0.000000
A  10430  496.786603  0.297125  T  10433  398.488861  0.220286  165.595534  0.000000  0.000000  39.848886
A  10445  3013.838726  1.777905  C  10447  326.400000  0.162975  728.620351  40.800000  0.000000  0.000000
A  10450  728.620351  0.586920  N  -1  -1.000000  -1.000000  728.620351  40.800000  0.000000  0.000000
C  10462  3304.800000  2.942784  A  10460  463.667496  0.234178  430.548389  693.600000  0.000000  0.000000
C  10480  2815.200000  1.991441  A  10474  1092.930527  0.702693  66.238214  571.200000  0.000000  0.000000
A  10488  2881.362299  1.740667  C  10485  734.400000  0.472178  397.429283  204.000000  0.000000  0.000000
A  10502  331.191069  0.176944  A  10500  298.071962  0.180408  331.191069  0.000000  0.000000  0.000000
A  10512  1490.359810  0.875848  N  -1  -1.000000  -1.000000  728.620351  0.000000  0.000000  0.000000
A  10519  2517.052123  1.459328  G  10523  361.544588  0.186232  662.382138  0.000000  0.000000  0.000000
A  10529  1556.598024  0.861141  C  10532  326.400000  0.172352  364.310176  81.600000  0.000000  0.000000
C  10543  1428.000000  0.746245  T  10547  1155.617696  0.604798  0.000000  285.600000  0.000000  278.942203
G  10554  1205.148625  0.600562  C  10548  612.000000  0.320293  0.000000  0.000000  200.858104  0.000000
G  10566  1807.722938  0.990081  C  10565  367.200000  0.197170  0.000000  122.400000  241.029725  0.000000
C  10573  2856.000000  1.476928  N  -1  -1.000000  -1.000000  0.000000  489.600000  0.000000  0.000000
C  10585  2407.200000  1.274417  N  -1  -1.000000  -1.000000  0.000000  612.000000  0.000000  39.848886
T  10590  1793.199874  0.970313  C  10597  571.200000  0.286407  0.000000  285.600000  0.000000  358.639975
T  10597  2550.328709  1.466341  A  10611  463.667496  0.236413  0.000000  163.200000  0.000000  637.582177
G  10611  602.574313  0.307254  A  10614  496.786603  0.265309  231.833748  0.000000  120.514863  518.035519
G  10624  1606.864834  0.858193  G  10628  522.231071  0.293147  0.000000  0.000000  321.372967  0.000000
A  10637  728.620351  0.409024  N  -1  -1.000000  -1.000000  165.595534  0.000000  0.000000  0.000000
A  10651  165.595534  0.097491  N  -1  -1.000000  -1.000000  33.119107  0.000000  0.000000  0.000000
C  10656  612.000000  0.389232  T  10665  478.186633  0.295713  0.000000  163.200000  0.000000  0.000000
T  10668  996.222152  0.658437  N  -1  -1.000000  -1.000000  0.000000  0.000000  0.000000  478.186633
G  10687  3535.102634  2.468887  T  10679  239.093316  0.147856  0.000000  0.000000  441.887829  39.848886
G  10693  1084.633763  0.723200  N  -1  -1.000000  -1.000000  0.000000  0.000000  401.716208  0.000000
C  10705  1101.600000  0.805549  A  10708  496.786603  0.279180  66.238214  163.200000  0.000000  0.000000
A  10711  463.667496  0.357119  G  10716  321.372967  0.180603  231.833748  81.600000  0.000000  0.000000
G  10726  522.231071  0.479248  A  10725  496.786603  0.279180  165.595534  0.000000  522.231071  0.000000
G  10735  11408.740320  10.547497  A  10736  397.429283  0.162466  132.476428  0.000000  723.089175  0.000000
A  10751  331.191069  0.160629  N  -1  -1.000000  -1.000000  331.191069  0.000000  80.343242  0.000000
A  10756  3841.816399  1.899916  C  10759  122.400000  0.046170  529.905710  40.800000  0.000000  0.000000
C  10765  1346.400000  0.563413  A  10765  794.858565  0.299824  331.191069  448.800000  0.000000  0.000000
C  10769  2080.800000  0.844768  C  10772  693.600000  0.258949  66.238214  693.600000  0.000000  0.000000
T  10787  597.733291  0.232435  C  10782  367.200000  0.137091  0.000000  204.000000  0.000000  597.733291
T  10796  9643.430432  4.233509  N  -1  -1.000000  -1.000000  0.000000  0.000000  0.000000  637.582177
C  10807  489.600000  0.156234  N  -1  -1.000000  -1.000000  0.000000  81.600000  0.000000  79.697772
A  10817  2252.099268  0.732971  C  10819  122.400000  0.033677  364.310176  0.000000  0.000000  0.000000
C  10824  1917.600000  0.589776  A  10827  496.786603  0.131946  231.833748  408.000000  0.000000  0.000000
C  10835  2856.000000  0.842244  A  10836  99.357321  0.026874  33.119107  571.200000  0.000000  0.000000
A  10844  3345.029795  1.319191  N  -1  -1.000000  -1.000000  264.952855  122.400000  0.000000  0.000000
T  10854  4343.528583  1.531001  C  10859  1224.000000  0.284410  231.833748  81.600000  0.000000  398.488861
A  10869  3742.459078  1.296214  T  10872  3506.701975  0.991429  529.905710  40.800000  0.000000  398.488861
A  10885  629.263031  0.201246  T  10887  239.093316  0.067597  331.191069  0.000000  0.000000  79.697772
A  10894  1490.359810  0.499840  T  10893  1275.164355  0.360520  298.071962  0.000000  0.000000  159.395544
G  10908  2209.439146  0.719467  A  10911  529.905710  0.156399  66.238214  0.000000  200.858104  0.000000
C  10918  816.000000  0.350585  A  10921  364.310176  0.107524  99.357321  408.000000  0.000000  0.000000
A  10928  2086.503734  0.884045  C  10923  244.800000  0.072251  231.833748  122.400000  40.171621  0.000000
G  10932  723.089175  0.308535  A  10938  231.833748  0.092856  231.833748  122.400000  40.171621  0.000000
C  10952  408.000000  0.183439  N  -1  -1.000000  -1.000000  0.000000  81.600000  0.000000  0.000000
G  10968  482.059450  0.243542  N  -1  -1.000000  -1.000000  33.119107  0.000000  120.514863  0.000000
A  10970  231.833748  0.136931  N  -1  -1.000000  -1.000000  66.238214  0.000000  120.514863  0.000000
A  10991  2550.171230  1.989367  N  -1  -1.000000  -1.000000  231.833748  0.000000  0.000000  0.000000
A  10998  397.429283  0.341824  N  -1  -1.000000  -1.000000  165.595534  0.000000  0.000000  0.000000
G  11015  4499.221535  3.948457  T  11012  796.977722  0.334448  0.000000  0.000000  200.858104  119.546658
A  11019  165.595534  0.114967  N  -1  -1.000000  -1.000000  33.119107  0.000000  200.858104  0.000000
G  11035  441.887829  0.357517  C  11029  163.200000  0.064068  0.000000  0.000000  160.686483  0.000000
C  11044  856.800000  0.714846  N  -1  -1.000000  -1.000000  0.000000  285.600000  0.000000  0.000000
T  11060  1075.919924  1.000289  C  11059  326.400000  0.171042  33.119107  81.600000  0.000000  358.639975
T  11063  796.977722  0.717422  C  11063  40.800000  0.024853  0.000000  40.800000  0.000000  398.488861
G  11080  3816.303980  3.319132  T  11074  597.733291  0.380163  99.357321  0.000000  321.372967  39.848886
G  11088  723.089175  0.487515  A  11094  927.334993  0.580800  99.357321  0.000000  281.201346  0.000000
T  11102  637.582177  0.416084  A  11098  496.786603  0.311143  66.238214  163.200000  120.514863  159.395544
T  11113  1275.164355  0.950848  G  11116  281.201346  0.158422  0.000000  285.600000  200.858104  239.093316
C  11114  1713.600000  1.199283  G  11122  883.775659  0.497898  0.000000  285.600000  200.858104  239.093316
G  11125  1084.633763  0.942920  T  11130  119.546658  0.073411  0.000000  0.000000  401.716208  159.395544
A  11136  1059.811420  0.853176  A  11150  364.310176  0.283616  132.476428  0.000000  40.171621  0.000000
A  11159  463.667496  0.355576  N  -1  -1.000000  -1.000000  264.952855  0.000000  0.000000  0.000000
T  11171  119.546658  0.094528  A  11162  99.357321  0.077350  33.119107  0.000000  0.000000  119.546658
T  11178  2271.386507  1.942954  A  11176  463.667496  0.360966  198.714641  0.000000  0.000000  478.186633
T  11187  597.733291  0.454040  N  -1  -1.000000  -1.000000  0.000000  0.000000  0.000000  239.093316
T  11204  557.884405  0.560901  C  11196  163.200000  0.111212  0.000000  0.000000  40.171621  79.697772
C  11212  734.400000  0.750843  G  11216  1084.633763  0.745336  0.000000  163.200000  120.514863  0.000000
C  11224  163.200000  0.165219  G  11221  120.514863  0.082815  0.000000  81.600000  0.000000  0.000000
C  11236  1020.000000  1.163605  A  11236  993.573207  0.682761  132.476428  163.200000  0.000000  0.000000
N  11242  -1.000000  -1.000000  N  -1  -1.000000  -1.000000  0.000000  40.800000  0.000000  0.000000
