# Supplementary material for: SNP-PHAGE – High throughput SNP discovery pipeline
Source: BMC Bioinformatics. 2006 Oct 23;7:468. doi: 10.1186/1471-2105-7-468 (PMC1626092; doi:10.1186/1471-2105-7-468)
Supplement: Additional file 2 — Test dataset. This compressed file contains test data for recreating the demo website. It contains the database table entries and chromatogram files to test for proper installation of all functionalities provided. [file 1471-2105-7-468-S2.gz › test_data/AfterAnalysisStore/poly_dir/E10_015501Evans__.g_10.ab1.poly]

E10_015501Evans__.g_10.ab1 39002.080000 49232.850000 39002.080000 44156.727273 39471.384615
T  1  6087.549672  1.000000  N  -1  -1.000000  -1.000000  0.000000  0.000000  0.000000  6087.549672
T  17  268537.538837  44.112583  N  -1  -1.000000  -1.000000  0.000000  0.000000  0.000000  33541.995543
T  36  177748.387439  1.294480  N  -1  -1.000000  -1.000000  0.000000  0.000000  0.000000  22495.713357
G  52  468.483615  0.003107  N  -1  -1.000000  -1.000000  0.000000  0.000000  468.483615  0.000000
G  62  1441.488047  0.012733  N  -1  -1.000000  -1.000000  0.000000  0.000000  1441.488047  0.000000
G  72  16721.261346  0.184040  N  -1  -1.000000  -1.000000  0.000000  0.000000  2774.864491  0.000000
G  84  14198.657263  0.180873  N  -1  -1.000000  -1.000000  0.000000  0.000000  2270.343674  0.000000
G  102  27244.124089  0.393049  A  102  1777.688424  0.036783  1777.688424  0.000000  4036.166532  0.000000
A  109  18940.462116  0.295686  N  -1  -1.000000  -1.000000  2424.120578  0.000000  432.446414  0.000000
N  127  -1.000000  -1.000000  N  -1  -1.000000  -1.000000  0.000000  0.000000  0.000000  0.000000
A  148  2583272.174378  7.085129  N  -1  -1.000000  -1.000000  51714.572331  65280.000000  0.000000  64503.837583
A  173  2583272.174378  7.085129  T  161  2574146.583438  8.269683  51714.572331  65280.000000  0.000000  64503.837583
C  153  3432993.600000  3.767112  N  -1  -1.000000  -1.000000  51714.572331  65280.000000  0.000000  64503.837583
C  180  3432993.600000  3.767112  N  -1  -1.000000  -1.000000  51714.572331  65280.000000  0.000000  64503.837583
T  196  1859685.952411  3.051026  C  198  7221.600000  0.008237  0.000000  244.800000  55785.587420  64503.837583
G  197  367507.377593  0.462012  G  209  150851.724123  0.172071  0.000000  1468.800000  57659.521882  64503.837583
C  212  224400.000000  0.269693  C  225  205264.800000  0.235322  0.000000  34884.000000  40686.000128  31002.156938
A  238  1758586.353733  2.062074  T  248  156462.121037  0.114783  51714.572331  18604.800000  57659.521882  0.000000
G  245  3344252.269131  3.255498  N  -1  -1.000000  -1.000000  51714.572331  7384.800000  57659.521882  17295.091452
T  258  311513.220627  0.229228  C  269  54753.600000  0.039311  43181.667897  0.000000  57659.521882  50595.197604
T  274  296959.542272  0.213914  N  -1  -1.000000  -1.000000  51714.572331  17625.600000  57659.521882  50151.733721
A  291  3256434.298093  2.526809  N  -1  -1.000000  -1.000000  51714.572331  65280.000000  0.000000  17416.036147
C  301  2797288.800000  1.883400  T  303  990980.519765  0.561474  51714.572331  65280.000000  7459.700643  57206.840956
T  323  595007.586803  0.373441  N  -1  -1.000000  -1.000000  50130.813554  55528.800000  0.000000  64503.837583
T  339  98448.982111  0.066467  C  328  32191.200000  0.018239  0.000000  1346.400000  612.632420  18464.223508
G  346  114562.262538  0.087784  C  349  84292.800000  0.047759  2908.944694  7792.800000  19928.572250  806.297970
C  364  28070.400000  0.021934  T  357  25882.164830  0.014664  6270.391895  6446.400000  8757.039886  0.000000
A  368  103687.717524  0.082285  G  367  68939.165850  0.039060  19651.537486  2121.600000  14739.215281  2177.004518
A  387  389475.372870  0.355808  G  390  42271.636979  0.032896  51714.572331  0.000000  4504.650147  7740.460510
T  391  141061.829814  0.176516  G  403  30991.993011  0.024687  37040.562432  0.000000  9441.746708  33017.901863
A  399  154788.179309  0.197914  A  411  109602.571735  0.087305  33194.291115  0.000000  1225.264840  0.000000
G  416  192006.207866  0.250046  A  422  145253.305035  0.132199  12217.567713  0.000000  32001.034644  0.000000
G  431  181735.605530  0.393845  T  434  166097.381776  0.212266  9761.125528  0.000000  28361.277325  17375.721249
G  449  337632.537818  1.689139  C  453  306040.800000  0.389808  31125.708222  17992.800000  57659.521882  64503.837583
T  462  2579468.150039  14.812024  G  461  215502.463032  0.274488  0.000000  4365.600000  36902.094004  64503.837583
G  475  140256.786977  0.332166  A  479  100778.772831  0.143613  4945.205979  0.000000  29009.946947  64503.837583
G  488  515908.572035  1.214422  N  -1  -1.000000  -1.000000  0.000000  0.000000  57659.521882  4313.694138
G  502  458465.273361  0.968039  C  504  95104.800000  0.186817  8920.763727  16116.000000  57659.521882  0.000000
T  515  160372.666190  0.315025  C  516  47899.200000  0.098524  0.000000  8445.600000  19279.902629  36605.927828
G  520  248260.278901  0.510645  N  -1  -1.000000  -1.000000  1745.366816  5997.600000  42415.785784  7982.349901
G  529  186600.627689  0.375537  N  -1  -1.000000  -1.000000  19102.070155  13545.600000  38992.251672  0.000000
T  540  267045.887593  0.537435  N  -1  -1.000000  -1.000000  1810.010032  3468.000000  40325.628116  51038.661487
G  543  343362.452805  0.675757  N  -1  -1.000000  -1.000000  0.000000  285.600000  53371.094942  38379.783362
A  554  169462.189208  0.323864  N  -1  -1.000000  -1.000000  31481.245907  1020.000000  16577.112541  0.000000
T  561  281397.991455  0.537788  N  -1  -1.000000  -1.000000  1874.653247  3916.800000  16901.447352  54949.206641
A  577  132744.842853  0.248951  N  -1  -1.000000  -1.000000  24467.457034  367.200000  0.000000  0.000000
C  588  323992.800000  0.631900  A  586  20233.326425  0.039462  10116.663212  55202.400000  0.000000  0.000000
A  598  392448.960779  1.366557  T  607  300184.734151  0.960898  51714.572331  2815.200000  0.000000  0.000000
A  610  113804.380737  0.364291  N  -1  -1.000000  -1.000000  28798.552467  36393.600000  0.000000  45152.686308
C  623  1492994.400000  5.485127  A  621  325543.232825  1.196016  49904.562300  65280.000000  108.111604  0.000000
T  632  230077.125678  0.612490  N  -1  -1.000000  -1.000000  549.467331  65280.000000  0.000000  43419.145673
C  651  117177.600000  0.306256  N  -1  -1.000000  -1.000000  0.000000  22684.800000  0.000000  0.000000
A  658  211027.776719  0.571110  N  -1  -1.000000  -1.000000  39755.577480  693.600000  0.000000  0.000000
T  670  244227.655048  0.671134  N  -1  -1.000000  -1.000000  0.000000  0.000000  0.000000  54546.057656
A  684  142796.862850  0.403393  N  -1  -1.000000  -1.000000  27634.974590  0.000000  0.000000  0.000000
C  697  350798.400000  1.031368  N  -1  -1.000000  -1.000000  0.000000  60016.800000  0.000000  0.000000
A  708  212094.389774  0.586002  N  -1  -1.000000  -1.000000  40111.115164  0.000000  288.297609  0.000000
C  720  306979.200000  0.875221  N  -1  -1.000000  -1.000000  0.000000  53529.600000  0.000000  80.629797
T  733  257894.405636  0.753641  N  -1  -1.000000  -1.000000  0.000000  0.000000  1333.376444  57771.249535
G  746  341164.183533  0.956696  N  -1  -1.000000  -1.000000  0.000000  0.000000  57659.521882  0.000000
T  760  99013.390690  0.410123  N  -1  -1.000000  -1.000000  0.000000  0.000000  108.111604  22294.138865
T  774  107600.464068  0.471276  N  -1  -1.000000  -1.000000  0.000000  0.000000  108.111604  23463.270921
T  788  113970.218029  0.501277  N  -1  -1.000000  -1.000000  0.000000  0.000000  0.000000  25680.590338
T  801  174644.140255  0.802394  N  -1  -1.000000  -1.000000  0.000000  0.000000  0.000000  34187.033919
A  812  217653.706299  1.033025  N  -1  -1.000000  -1.000000  41048.441788  0.000000  0.000000  0.000000
T  821  309134.641616  1.416871  N  -1  -1.000000  -1.000000  0.000000  0.000000  0.000000  57368.100550
T  836  186496.720411  0.871419  N  -1  -1.000000  -1.000000  64.643215  0.000000  0.000000  35275.536178
A  847  170399.515832  0.805843  N  -1  -1.000000  -1.000000  32838.753430  0.000000  0.000000  0.000000
T  858  326429.733068  1.650326  N  -1  -1.000000  -1.000000  0.000000  0.000000  0.000000  61117.386110
A  871  158505.164195  0.774516  N  -1  -1.000000  -1.000000  30899.456968  0.000000  0.000000  0.000000
A  883  212870.108359  1.142100  N  -1  -1.000000  -1.000000  41888.803588  0.000000  0.000000  0.000000
T  895  176498.625586  0.892442  N  -1  -1.000000  -1.000000  0.000000  244.800000  0.000000  37412.225798
C  912  184456.800000  0.901283  N  -1  -1.000000  -1.000000  258.572862  36026.400000  0.000000  0.000000
A  919  224150.349448  1.058767  N  -1  -1.000000  -1.000000  42470.592527  897.600000  0.000000  0.000000
T  932  278535.633662  1.285591  N  -1  -1.000000  -1.000000  0.000000  40.800000  0.000000  54425.112961
G  945  290784.176289  1.305442  N  -1  -1.000000  -1.000000  64.643215  0.000000  55208.992202  120.944695
T  959  198671.819755  0.899323  N  -1  -1.000000  -1.000000  0.000000  0.000000  0.000000  38299.153565
A  972  99809.124599  0.449327  N  -1  -1.000000  -1.000000  22204.944495  693.600000  0.000000  0.000000
C  983  350308.800000  1.628804  N  -1  -1.000000  -1.000000  0.000000  65280.000000  0.000000  0.000000
G  996  155248.262666  0.713919  N  -1  -1.000000  -1.000000  0.000000  0.000000  29334.281757  362.834086
T  1010  229149.883013  1.055342  N  -1  -1.000000  -1.000000  0.000000  0.000000  252.260408  39145.766433
G  1022  220835.968806  1.009483  T  1023  105786.293636  0.473963  0.000000  0.000000  41262.595346  12658.878126
T  1037  315786.599866  1.414846  N  -1  -1.000000  -1.000000  0.000000  0.000000  0.000000  52772.202122
C  1051  128397.600000  0.543302  T  1049  69664.144589  0.294777  0.000000  25296.000000  0.000000  10360.928912
T  1063  285913.260086  1.260903  N  -1  -1.000000  -1.000000  0.000000  0.000000  0.000000  55392.670524
G  1076  294640.156815  1.295175  N  -1  -1.000000  -1.000000  0.000000  285.600000  56974.815059  0.000000
C  1088  160017.600000  0.702213  N  -1  -1.000000  -1.000000  0.000000  31008.000000  0.000000  80.629797
T  1102  253540.396599  1.131823  N  -1  -1.000000  -1.000000  0.000000  775.200000  0.000000  54183.223570
C  1115  168055.200000  0.702032  N  -1  -1.000000  -1.000000  193.929646  31864.800000  72.074402  0.000000
A  1125  266911.836445  1.206880  N  -1  -1.000000  -1.000000  51326.713039  0.000000  0.000000  120.944695
T  1136  330743.427206  1.423625  N  -1  -1.000000  -1.000000  96.964823  0.000000  1045.078834  64503.837583
G  1148  305739.614777  1.260864  N  -1  -1.000000  -1.000000  161.608039  0.000000  57659.521882  846.612868
T  1162  196736.704628  0.783891  N  -1  -1.000000  -1.000000  0.000000  0.000000  720.744024  37936.319478
G  1174  248584.613712  1.039800  N  -1  -1.000000  -1.000000  129.286431  0.000000  46920.435931  201.574492
T  1188  170411.075914  0.678690  N  -1  -1.000000  -1.000000  0.000000  0.000000  1117.153236  33017.901863
G  1200  262531.010567  1.095989  N  -1  -1.000000  -1.000000  808.040193  0.000000  48902.481996  161.259594
T  1214  142432.536363  0.602692  N  -1  -1.000000  -1.000000  1131.256270  0.000000  1982.046065  27978.539552
G  1226  266423.028294  1.135800  N  -1  -1.000000  -1.000000  2133.226109  0.000000  50380.007244  0.000000
G  1239  300766.481015  1.275207  N  -1  -1.000000  -1.000000  1422.150739  163.200000  57659.521882  0.000000
G  1252  215250.202624  0.864014  C  1248  23460.000000  0.094168  743.396977  6568.800000  41478.818554  0.000000
T  1267  149648.903192  0.613411  C  1260  87148.800000  0.357223  32.321608  6732.000000  0.000000  33743.570036
A  1278  149713.686899  0.662883  C  1273  18237.600000  0.080750  29121.768544  1060.800000  0.000000  0.000000
C  1288  373850.400000  1.778125  N  -1  -1.000000  -1.000000  0.000000  65280.000000  0.000000  0.000000
C  1302  282540.000000  1.239421  N  -1  -1.000000  -1.000000  226.251254  54998.400000  0.000000  0.000000
A  1312  246322.972335  1.064689  N  -1  -1.000000  -1.000000  46252.220629  0.000000  0.000000  0.000000
C  1323  285396.000000  1.194386  N  -1  -1.000000  -1.000000  937.326624  54631.200000  0.000000  0.000000
A  1337  262968.600305  1.090096  N  -1  -1.000000  -1.000000  51132.783393  530.400000  0.000000  0.000000
G  1346  132869.160736  0.524577  N  -1  -1.000000  -1.000000  0.000000  40.800000  25190.003622  524.093680
C  1361  126276.000000  0.526298  N  -1  -1.000000  -1.000000  0.000000  23868.000000  0.000000  0.000000
C  1376  292780.800000  1.315966  N  -1  -1.000000  -1.000000  0.000000  55610.400000  0.000000  927.242665
T  1388  294298.758972  1.278245  N  -1  -1.000000  -1.000000  0.000000  530.400000  0.000000  57851.879332
C  1401  117177.600000  0.478859  N  -1  -1.000000  -1.000000  0.000000  23092.800000  0.000000  1773.855534
T  1413  324333.358346  1.343284  N  -1  -1.000000  -1.000000  0.000000  448.800000  0.000000  63092.816136
C  1426  139821.600000  0.591221  N  -1  -1.000000  -1.000000  0.000000  26928.000000  0.000000  1652.910838
T  1438  299378.436181  1.347189  N  -1  -1.000000  -1.000000  0.000000  0.000000  720.744024  64503.837583
G  1450  208799.543614  0.917679  N  -1  -1.000000  -1.000000  1422.150739  0.000000  40325.628116  403.148985
A  1465  239826.329186  1.090762  N  -1  -1.000000  -1.000000  46672.401529  0.000000  0.000000  0.000000
A  1476  201428.259230  0.925868  N  -1  -1.000000  -1.000000  42793.808604  0.000000  0.000000  0.000000
C  1486  359896.800000  1.603732  N  -1  -1.000000  -1.000000  0.000000  63117.600000  0.000000  0.000000
A  1497  254209.444616  1.025972  N  -1  -1.000000  -1.000000  49807.597477  0.000000  0.000000  0.000000
A  1508  203787.736593  0.835480  N  -1  -1.000000  -1.000000  40337.366418  0.000000  0.000000  362.834086
T  1519  214717.149354  0.914212  N  -1  -1.000000  -1.000000  743.396977  0.000000  0.000000  46200.873669
T  1533  126790.355749  0.518316  N  -1  -1.000000  -1.000000  0.000000  0.000000  0.000000  28905.782217
T  1545  130418.696613  0.579985  N  -1  -1.000000  -1.000000  549.467331  0.000000  0.000000  28744.522623
A  1557  270531.856508  1.208135  N  -1  -1.000000  -1.000000  51714.572331  571.200000  0.000000  0.000000
C  1567  319300.800000  1.444535  N  -1  -1.000000  -1.000000  517.145723  60996.000000  0.000000  0.000000
C  1581  265444.800000  1.143711  N  -1  -1.000000  -1.000000  258.572862  57405.600000  0.000000  0.000000
A  1591  272568.117794  1.161582  N  -1  -1.000000  -1.000000  51714.572331  0.000000  0.000000  0.000000
C  1602  241046.400000  0.997021  N  -1  -1.000000  -1.000000  32.321608  45614.400000  0.000000  0.000000
C  1617  273564.000000  1.190022  N  -1  -1.000000  -1.000000  0.000000  53244.000000  36.037201  0.000000
T  1629  274100.994829  1.182403  N  -1  -1.000000  -1.000000  0.000000  693.600000  72.074402  60512.662632
T  1642  217216.673060  0.909434  N  -1  -1.000000  -1.000000  0.000000  0.000000  0.000000  46563.707755
T  1655  165815.177486  0.693502  N  -1  -1.000000  -1.000000  0.000000  0.000000  0.000000  36404.353336
T  1668  111269.119830  0.457896  N  -1  -1.000000  -1.000000  0.000000  0.000000  0.000000  30115.229171
T  1680  139046.084889  0.576749  N  -1  -1.000000  -1.000000  0.000000  0.000000  0.000000  36888.132118
T  1692  178272.481120  0.782112  N  -1  -1.000000  -1.000000  0.000000  0.000000  72.074402  38621.672753
T  1705  158356.921266  0.740559  N  -1  -1.000000  -1.000000  840.361800  0.000000  0.000000  42774.107297
A  1716  216457.806814  1.065635  N  -1  -1.000000  -1.000000  48417.768345  0.000000  108.111604  0.000000
T  1726  253459.766802  1.283246  N  -1  -1.000000  -1.000000  193.929646  81.600000  1946.008864  55795.819509
G  1740  231214.682745  1.163310  N  -1  -1.000000  -1.000000  387.859292  0.000000  51677.346486  0.000000
T  1752  105020.310565  0.539892  N  -1  -1.000000  -1.000000  0.000000  0.000000  468.483615  27978.539552
T  1765  105020.310565  0.591288  N  -1  -1.000000  -1.000000  0.000000  0.000000  0.000000  22656.972951
T  1778  100545.356832  0.604263  N  -1  -1.000000  -1.000000  0.000000  0.000000  0.000000  22697.287849
T  1790  124855.240621  0.780998  N  -1  -1.000000  -1.000000  0.000000  0.000000  0.000000  27535.075668
T  1803  133160.109710  0.825928  N  -1  -1.000000  -1.000000  0.000000  0.000000  0.000000  36122.149046
T  1815  153922.282432  0.958204  N  -1  -1.000000  -1.000000  0.000000  0.000000  0.000000  33783.884934
T  1828  136264.356894  0.861335  N  -1  -1.000000  -1.000000  0.000000  40.800000  0.000000  37130.021509
T  1840  156986.214717  1.006373  N  -1  -1.000000  -1.000000  0.000000  244.800000  0.000000  34993.331889
T  1853  133885.777883  0.892305  N  -1  -1.000000  -1.000000  0.000000  3508.800000  0.000000  30760.267547
C  1865  116239.200000  0.841780  T  1864  16246.904091  0.117657  0.000000  22236.000000  0.000000  3386.451473
T  1877  240800.888676  1.902212  N  -1  -1.000000  -1.000000  0.000000  938.400000  0.000000  54787.947047
T  1890  173434.693301  1.237335  N  -1  -1.000000  -1.000000  0.000000  3060.000000  0.000000  39952.064403
C  1902  103958.400000  0.707155  N  -1  -1.000000  -1.000000  64.643215  20155.200000  72.074402  2822.042894
T  1914  199074.968740  1.351028  G  1914  23532.292368  0.159702  64.643215  408.000000  4865.022159  39387.655824
G  1926  178924.703839  1.156048  A  1927  29057.125329  0.182349  5494.673310  0.000000  33658.745898  0.000000
A  1939  233588.258899  1.465890  N  -1  -1.000000  -1.000000  44312.924166  0.000000  1441.488047  0.000000
A  1951  200264.681353  1.196927  N  -1  -1.000000  -1.000000  45282.572398  0.000000  0.000000  0.000000
A  1962  162254.470689  0.934023  N  -1  -1.000000  -1.000000  34907.336324  0.000000  0.000000  927.242665
T  1973  158356.921266  0.908830  N  -1  -1.000000  -1.000000  775.718585  40.800000  0.000000  34469.238208
T  1986  119291.784630  0.675148  N  -1  -1.000000  -1.000000  0.000000  0.000000  180.186006  27414.130973
T  1998  76114.528348  0.430038  G  1998  21802.506711  0.123181  0.000000  0.000000  4468.612946  17859.500031
G  2011  139716.228959  0.870363  A  2011  23724.060057  0.147789  5074.492410  0.000000  31316.327822  0.000000
A  2023  198486.992929  1.263006  T  2020  18423.908610  0.117234  38753.607641  122.400000  1189.227639  2297.949214
T  2033  156220.231646  0.937655  C  2035  22888.800000  0.141009  420.180900  3876.000000  0.000000  35154.591483
C  2047  174216.000000  1.073275  N  -1  -1.000000  -1.000000  0.000000  34027.200000  0.000000  0.000000
C  2059  230193.600000  1.422256  N  -1  -1.000000  -1.000000  0.000000  49408.800000  0.000000  0.000000
C  2071  176052.000000  1.090027  A  2069  18035.457101  0.111667  3620.020063  38556.000000  36.037201  0.000000
A  2082  192604.460326  1.210661  G  2080  19315.939830  0.121415  37040.562432  979.200000  2919.013295  0.000000
G  2093  137301.736480  0.846887  N  -1  -1.000000  -1.000000  0.000000  40.800000  30991.993011  0.000000
G  2105  256548.835172  1.603232  C  2106  22154.400000  0.127511  0.000000  3998.400000  55100.880598  0.000000
C  2119  171115.200000  0.984861  T  2120  36283.408640  0.198004  0.000000  33537.600000  1982.046065  6853.532743
T  2132  306151.339127  1.670717  N  -1  -1.000000  -1.000000  2036.261286  1713.600000  252.260408  58416.287911
A  2143  153592.279824  0.768388  G  2142  18451.047002  0.092306  30156.059991  0.000000  3495.608514  1088.502259
G  2155  132797.086333  0.679618  N  -1  -1.000000  -1.000000  226.251254  0.000000  25910.747646  2862.357793
T  2168  117679.188690  0.609556  N  -1  -1.000000  -1.000000  1939.296462  0.000000  432.446414  22777.917646
A  2179  96867.858298  0.516894  T  2178  29671.765288  0.158331  20685.828933  0.000000  0.000000  7055.107236
T  2191  253258.192310  1.454913  A  2190  18940.462116  0.108809  4040.200963  204.000000  0.000000  49426.065548
A  2203  146837.063813  0.807722  T  2202  33300.106152  0.183177  33000.361469  0.000000  0.000000  6772.902946
T  2214  241445.927052  1.362447  C  2216  15708.000000  0.083718  226.251254  2529.600000  0.000000  45999.299176
C  2228  103346.400000  0.550801  A  2226  26180.502243  0.139533  3878.592925  22154.400000  0.000000  120.944695
A  2238  213581.183728  1.239524  N  -1  -1.000000  -1.000000  40208.079988  244.800000  2054.120467  0.000000
G  2252  77660.168534  0.439862  A  2253  42082.733235  0.273786  5979.497426  0.000000  14991.475689  0.000000
A  2267  274636.700687  1.786760  N  -1  -1.000000  -1.000000  51714.572331  0.000000  144.148805  0.000000
A  2278  193735.716596  1.168413  N  -1  -1.000000  -1.000000  43634.170405  122.400000  0.000000  0.000000
A  2290  189533.907594  1.102551  C  2288  34557.600000  0.201027  36846.632786  5018.400000  0.000000  0.000000
C  2300  234885.600000  1.311548  T  2301  28663.892826  0.148601  517.145723  43900.800000  0.000000  5523.141093
T  2313  223586.427021  1.159127  N  -1  -1.000000  -1.000000  0.000000  2080.800000  0.000000  47652.210014
T  2326  127395.079226  0.670766  C  2326  13464.000000  0.070891  0.000000  2488.800000  0.000000  28865.467318
C  2339  102326.400000  0.544345  T  2338  30961.842040  0.164707  0.000000  20032.800000  0.000000  6369.753961
T  2351  222659.184356  1.279145  N  -1  -1.000000  -1.000000  0.000000  1101.600000  0.000000  50111.418822
T  2363  171217.373884  0.920523  C  2363  17340.000000  0.093226  0.000000  3141.600000  0.000000  37573.485392
C  2376  118809.600000  0.653649  N  -1  -1.000000  -1.000000  0.000000  26764.800000  0.000000  120.944695
C  2388  227990.400000  1.226555  T  2387  26809.407495  0.144231  0.000000  43574.400000  0.000000  6208.494367
T  2400  263417.546729  1.453627  N  -1  -1.000000  -1.000000  0.000000  1795.200000  648.669621  59545.105069
T  2412  209355.267855  1.112514  G  2412  30955.955810  0.164500  0.000000  40.800000  6270.473005  46442.763060
G  2425  232007.501171  1.220037  N  -1  -1.000000  -1.000000  129.286431  0.000000  45514.985085  3023.617387
T  2436  86475.457259  0.455430  N  -1  -1.000000  -1.000000  2230.190932  0.000000  1045.078834  19431.781072
A  2448  106855.235080  0.606562  T  2447  24592.088078  0.139597  20394.934463  0.000000  252.260408  5240.936804
T  2459  248460.719389  1.427022  G  2460  32541.592662  0.172429  193.929646  0.000000  6270.473005  48095.673898
G  2472  252008.147824  1.335321  N  -1  -1.000000  -1.000000  420.180900  0.000000  47857.403162  40.314898
G  2485  274963.844973  1.434646  N  -1  -1.000000  -1.000000  905.005016  0.000000  53154.871735  0.000000
G  2498  168834.287509  0.835671  A  2499  35876.984555  0.173288  6625.929580  0.000000  33370.448289  0.000000
A  2511  261287.876704  1.262036  T  2510  15843.755106  0.076526  49645.989438  0.000000  612.632420  2942.987590
T  2522  197865.521785  0.940575  A  2522  13187.215944  0.062687  3781.628102  40.800000  0.000000  38460.413159
A  2533  158408.199372  0.777229  T  2532  22294.138865  0.109386  31028.743399  0.000000  0.000000  5361.881499
T  2545  234390.819817  1.179523  N  -1  -1.000000  -1.000000  678.753762  81.600000  0.000000  45596.150191
T  2558  113889.588232  0.572439  G  2559  20541.204670  0.101842  0.000000  0.000000  4000.129331  24914.607266
G  2572  187934.004133  0.931767  A  2571  26633.004751  0.132045  5268.422056  0.000000  36721.907998  0.000000
A  2584  171853.988178  0.819116  G  2583  19099.716623  0.091036  33517.507192  204.000000  3855.980526  0.000000
G  2595  129049.217411  0.638404  C  2595  29008.800000  0.143506  1906.974855  5630.400000  24433.222397  0.000000
C  2608  196452.000000  1.034787  A  2607  19457.607840  0.102491  3813.949709  37413.600000  0.000000  0.000000
A  2620  130837.867998  0.718903  C  2618  32803.200000  0.180241  29315.698190  6120.000000  0.000000  0.000000
C  2630  260834.400000  1.463743  N  -1  -1.000000  -1.000000  258.572862  49164.000000  0.000000  201.574492
C  2644  194860.800000  1.093792  T  2644  26083.739323  0.146660  0.000000  38229.600000  0.000000  6168.179469
T  2657  232133.185501  1.305211  N  -1  -1.000000  -1.000000  0.000000  1795.200000  0.000000  45515.520394
T  2669  154406.061214  0.833620  G  2669  19496.125836  0.105257  0.000000  285.600000  4036.166532  32735.697573
G  2682  173807.421272  0.980716  T  2681  15319.661426  0.086442  0.000000  122.400000  38956.214471  3628.340864
T  2694  81637.669441  0.445579  C  2694  14443.200000  0.078831  0.000000  3019.200000  216.223207  18383.593711
C  2707  107875.200000  0.625047  N  -1  -1.000000  -1.000000  0.000000  21093.600000  973.004432  0.000000
G  2720  89047.924106  0.535822  C  2717  13178.400000  0.079297  226.251254  1754.400000  17442.005369  0.000000
C  2730  96288.000000  0.593677  T  2731  27897.909755  0.183330  0.000000  19012.800000  0.000000  5442.511296
T  2744  250597.409009  1.646794  G  2744  18775.381813  0.123382  0.000000  530.400000  4072.203733  48861.656969
G  2756  208114.836791  1.267843  N  -1  -1.000000  -1.000000  355.537685  0.000000  40758.074530  1048.187361
G  2768  180366.191886  1.135258  N  -1  -1.000000  -1.000000  226.251254  0.000000  35388.531555  2338.264112
T  2780  100222.837644  0.636629  N  -1  -1.000000  -1.000000  32.321608  0.000000  252.260408  21608.785590
T  2793  108285.817342  0.750753  G  2793  19496.125836  0.135168  0.000000  0.000000  4576.724549  23664.845413
G  2806  191934.133463  1.374647  N  -1  -1.000000  -1.000000  517.145723  0.000000  43100.492606  0.000000
G  2818  156473.527506  1.106313  A  2818  23012.984687  0.162708  4686.633118  0.000000  30991.993011  0.000000
A  2831  180871.716729  1.214551  G  2829  17045.596156  0.114461  35359.838832  0.000000  2846.938893  0.000000
G  2842  116832.606213  0.747871  N  -1  -1.000000  -1.000000  743.396977  0.000000  26199.045255  1814.170432
T  2855  89660.334240  0.563906  C  2854  13627.200000  0.085706  0.000000  3141.600000  0.000000  20238.079042
C  2867  113383.200000  0.716093  N  -1  -1.000000  -1.000000  0.000000  22195.200000  432.446414  0.000000
G  2880  82813.488302  0.572650  N  -1  -1.000000  -1.000000  0.000000  448.800000  16216.740529  40.314898
T  2891  50433.938010  0.381831  G  2891  17946.526186  0.135872  0.000000  163.200000  3783.906123  11530.060968
G  2904  157951.052754  1.326304  N  -1  -1.000000  -1.000000  0.000000  0.000000  35532.680360  0.000000
G  2916  128652.808198  1.030344  N  -1  -1.000000  -1.000000  0.000000  0.000000  29118.058550  161.259594
T  2928  71276.740529  0.561673  N  -1  -1.000000  -1.000000  808.040193  40.800000  0.000000  13828.010182
A  2939  75406.310781  0.656650  T  2938  13626.435689  0.118661  16968.844046  0.000000  0.000000  3265.506778
T  2951  182747.434852  1.712269  G  2951  10739.085950  0.100621  0.000000  734.400000  2414.492479  35396.480874
G  2964  148257.045638  1.386671  T  2963  11409.116272  0.106711  0.000000  40.800000  28649.574935  2499.523706
T  2976  90869.781195  0.825652  G  2977  12829.243619  0.116440  0.000000  163.200000  2702.790088  17778.870234
G  2989  125913.980909  1.142811  A  2988  28022.833882  0.254339  5300.743664  0.000000  24072.850386  201.574492
A  3000  208797.585788  1.873762  N  -1  -1.000000  -1.000000  39464.683010  0.000000  0.000000  40.314898
A  3013  145350.269859  1.171890  T  3012  19512.410869  0.157319  28669.266036  0.000000  0.000000  4515.268631
T  3025  164686.360329  1.233400  N  -1  -1.000000  -1.000000  969.648231  530.400000  0.000000  32050.344299
A  3035  88916.742802  0.662589  C  3034  32844.000000  0.244747  19974.753563  6405.600000  0.000000  0.000000
C  3046  227664.000000  1.748273  N  -1  -1.000000  -1.000000  2553.407009  42676.800000  0.000000  0.000000
A  3057  120333.345493  0.824987  T  3058  12255.729141  0.081513  25889.607773  979.200000  0.000000  2418.893909
T  3070  155857.397560  1.036605  G  3071  15784.294115  0.106893  0.000000  122.400000  3099.199301  34993.331889
G  3083  154599.593045  1.046964  T  3082  12336.358938  0.083543  0.000000  0.000000  29586.542165  2741.413097
T  3095  104657.476478  0.705720  N  -1  -1.000000  -1.000000  355.537685  0.000000  360.372012  20399.338636
A  3106  88108.702609  0.588656  N  -1  -1.000000  -1.000000  19877.788740  0.000000  0.000000  0.000000
A  3117  146578.490951  1.004670  N  -1  -1.000000  -1.000000  31028.743399  0.000000  0.000000  0.000000
A  3130  117650.652054  0.842316  N  -1  -1.000000  -1.000000  25695.678127  0.000000  0.000000  1249.761853
T  3142  129894.602932  0.948792  N  -1  -1.000000  -1.000000  0.000000  163.200000  0.000000  24833.977469
T  3155  83492.154771  0.625756  N  -1  -1.000000  -1.000000  0.000000  0.000000  0.000000  16569.423279
T  3167  67245.250680  0.506046  N  -1  -1.000000  -1.000000  1260.542701  0.000000  288.297609  15077.772035
A  3176  128736.963497  1.101806  T  3177  9756.205434  0.082903  27247.115297  0.000000  540.558018  3144.562082
T  3188  192423.010489  1.635108  N  -1  -1.000000  -1.000000  0.000000  244.800000  648.669621  36686.557625
T  3201  98086.148024  0.808367  N  -1  -1.000000  -1.000000  808.040193  0.000000  973.004432  21487.840895
A  3211  110895.436043  0.958579  T  3211  11207.541780  0.096358  21655.477164  0.000000  1477.525248  2418.893909
T  3224  134853.335447  1.159419  G  3224  14450.917672  0.124244  0.000000  163.200000  3747.868922  30155.544070
G  3237  115967.713384  0.958525  A  3235  16645.627969  0.137583  3264.482378  0.000000  22162.878723  0.000000
A  3248  189695.515633  1.608618  N  -1  -1.000000  -1.000000  37105.205648  204.000000  504.520816  0.000000
A  3260  132809.486068  1.061380  N  -1  -1.000000  -1.000000  30123.738383  0.000000  0.000000  0.000000
A  3271  126312.842919  1.007115  N  -1  -1.000000  -1.000000  26891.577612  163.200000  0.000000  0.000000
A  3283  104463.436109  0.805408  T  3283  9675.575637  0.072517  20136.361601  0.000000  0.000000  2096.374721
T  3295  121710.678539  0.912207  N  -1  -1.000000  -1.000000  808.040193  0.000000  0.000000  23624.530515
A  3304  111024.722474  0.836522  N  -1  -1.000000  -1.000000  21073.688225  0.000000  0.000000  0.000000
A  3316  114580.099321  0.919717  N  -1  -1.000000  -1.000000  22107.979672  0.000000  1297.339242  0.000000
G  3329  69335.575063  0.549274  A  3330  23336.200764  0.191162  4815.919548  0.000000  13189.615630  0.000000
A  3342  197969.847206  1.621702  N  -1  -1.000000  -1.000000  37783.959410  0.000000  360.372012  1330.391650
T  3353  95626.939217  0.744834  G  3353  16649.186943  0.129680  290.894469  0.000000  3495.608514  18746.427798
G  3365  145950.664763  1.155103  T  3364  11610.690765  0.091891  0.000000  0.000000  27712.607704  2338.264112
T  3376  75751.694261  0.621025  N  -1  -1.000000  -1.000000  0.000000  0.000000  324.334811  16045.329599
T  3389  84298.452741  0.725007  N  -1  -1.000000  -1.000000  0.000000  0.000000  0.000000  16408.163685
T  3401  68696.587026  0.612973  N  -1  -1.000000  -1.000000  0.000000  0.000000  0.000000  15198.716730
T  3413  79823.499009  0.735738  N  -1  -1.000000  -1.000000  0.000000  0.000000  0.000000  15400.291223
T  3425  79581.609618  0.762964  G  3426  10126.453530  0.100102  0.000000  0.000000  2198.269272  15118.086933
G  3438  105733.148250  1.045192  A  3436  13736.683275  0.135790  2747.336655  0.000000  20072.721055  0.000000
A  3449  109440.963696  1.091389  N  -1  -1.000000  -1.000000  21235.296264  2080.800000  396.409213  0.000000
C  3459  119217.600000  1.143165  T  3461  11691.320562  0.121264  323.216077  22807.200000  0.000000  1975.430026
T  3473  136667.505879  1.417535  G  3473  22126.841522  0.229502  0.000000  734.400000  4540.687348  26244.998917
G  3485  172401.970426  1.715166  N  -1  -1.000000  -1.000000  161.608039  1183.200000  32325.369455  645.038376
C  3495  67972.800000  0.658898  T  3497  10481.873607  0.102379  0.000000  12770.400000  504.520816  1209.446955
T  3510  117477.614198  1.147428  N  -1  -1.000000  -1.000000  0.000000  40.800000  0.000000  26285.313815
T  3521  69664.144589  0.659066  G  3521  14883.364086  0.140806  0.000000  0.000000  3099.199301  14835.882644
G  3533  126058.129714  1.191497  N  -1  -1.000000  -1.000000  96.964823  0.000000  23568.329569  1290.076752
T  3545  57045.581362  0.516616  N  -1  -1.000000  -1.000000  0.000000  0.000000  360.372012  12860.452618
T  3557  71558.944818  0.661554  C  3556  8078.400000  0.074684  0.000000  1754.400000  0.000000  13868.325080
C  3568  89311.200000  0.852609  N  -1  -1.000000  -1.000000  0.000000  17217.600000  0.000000  0.000000
C  3580  106120.800000  1.032931  N  -1  -1.000000  -1.000000  0.000000  23623.200000  0.000000  0.000000
C  3591  94003.200000  0.926799  T  3592  17617.610640  0.181323  129.286431  18156.000000  0.000000  3668.655763
T  3604  176740.514977  1.819040  A  3602  13445.788806  0.138386  2100.904501  367.200000  0.000000  34267.663716
A  3614  128736.963497  1.319090  N  -1  -1.000000  -1.000000  24629.065073  0.000000  0.000000  0.000000
A  3625  108826.853150  1.049726  C  3624  13872.000000  0.133807  20621.185717  2611.200000  0.000000  0.000000
C  3636  123950.400000  1.205665  T  3637  14392.418761  0.132973  64.643215  23745.600000  0.000000  2781.727996
T  3650  146343.081516  1.352083  N  -1  -1.000000  -1.000000  517.145723  530.400000  0.000000  28663.892826
A  3658  104463.436109  0.947396  T  3660  10764.077897  0.093596  19651.537486  0.000000  0.000000  2822.042894
T  3671  162952.819694  1.416913  N  -1  -1.000000  -1.000000  96.964823  81.600000  0.000000  31405.305923
T  3684  77606.179592  0.625126  A  3681  10148.984820  0.081751  1001.969839  0.000000  0.000000  15118.086933
A  3693  92827.657335  0.754853  C  3692  14769.600000  0.120103  17776.884239  3468.000000  288.297609  0.000000
C  3704  171523.200000  1.410030  A  3703  12346.854144  0.101499  2876.623086  28600.800000  0.000000  0.000000
A  3715  117715.295269  0.909721  T  3715  12296.044039  0.099567  22172.622887  408.000000  0.000000  2781.727996
T  3728  139126.714686  1.126581  N  -1  -1.000000  -1.000000  0.000000  1264.800000  0.000000  27010.981988
C  3740  53488.800000  0.429513  T  3741  14150.529370  0.118912  0.000000  10281.600000  0.000000  2902.672691
T  3753  122597.606306  1.030234  N  -1  -1.000000  -1.000000  0.000000  0.000000  0.000000  23664.845413
T  3765  99134.335385  0.834011  A  3763  11215.597874  0.094356  1842.331639  0.000000  0.000000  18786.742696
A  3775  130837.867998  1.146257  N  -1  -1.000000  -1.000000  25178.532404  0.000000  0.000000  0.000000
A  3786  127541.064012  1.092138  N  -1  -1.000000  -1.000000  24370.492211  0.000000  0.000000  0.000000
A  3798  109117.747619  0.963598  C  3796  10934.400000  0.096560  20976.723402  2244.000000  0.000000  0.000000
C  3809  117667.200000  1.010965  T  3810  13868.325080  0.116663  129.286431  22603.200000  0.000000  2580.153503
T  3822  135820.893010  1.142552  N  -1  -1.000000  -1.000000  0.000000  612.000000  0.000000  25841.849932
T  3834  82242.392918  0.713261  N  -1  -1.000000  -1.000000  0.000000  1346.400000  0.000000  15803.440208
C  3845  67768.800000  0.606392  N  -1  -1.000000  -1.000000  0.000000  12852.000000  0.000000  0.000000
C  3857  126276.000000  1.206977  A  3854  10698.452151  0.102258  1583.758778  23786.400000  0.000000  0.000000
A  3866  124729.084142  1.114644  N  -1  -1.000000  -1.000000  23012.984687  326.400000  0.000000  0.000000
A  3878  110216.682281  0.983081  T  3878  12658.878126  0.111806  21364.582694  0.000000  0.000000  2701.098199
T  3890  116066.592751  1.025126  N  -1  -1.000000  -1.000000  129.286431  0.000000  0.000000  22213.509068
T  3903  78049.643475  0.698464  N  -1  -1.000000  -1.000000  0.000000  1101.600000  0.000000  15279.346527
C  3914  59731.200000  0.559304  T  3914  17295.091452  0.169798  0.000000  11464.800000  0.000000  4192.749443
T  3926  159848.572510  1.569345  N  -1  -1.000000  -1.000000  0.000000  204.000000  0.000000  29833.024882
T  3938  114857.145796  1.082792  N  -1  -1.000000  -1.000000  0.000000  0.000000  0.000000  21729.730286
T  3950  97441.109649  0.937126  N  -1  -1.000000  -1.000000  0.000000  1509.600000  0.000000  18182.019219
C  3962  69441.600000  0.658224  A  3959  13348.823983  0.126531  1292.864308  13260.000000  0.000000  0.000000
A  3971  111671.154628  1.056834  N  -1  -1.000000  -1.000000  21041.366617  0.000000  1549.599651  0.000000
G  3983  73804.188008  0.708258  N  -1  -1.000000  -1.000000  161.608039  0.000000  13982.434056  0.000000
G  3996  149734.570886  1.510749  C  3995  9343.200000  0.094268  323.216077  1836.000000  28865.798142  0.000000
C  4007  93513.600000  0.907330  N  -1  -1.000000  -1.000000  0.000000  17462.400000  432.446414  0.000000
C  4021  122563.200000  1.215793  A  4018  9987.376781  0.099072  1325.185916  21175.200000  0.000000  0.000000
A  4031  102621.104470  0.974924  N  -1  -1.000000  -1.000000  17712.241023  40.800000  144.148805  1572.281041
T  4043  126548.466358  1.155170  G  4042  16180.703328  0.147702  290.894469  0.000000  3207.310905  22132.879271
G  4055  139824.340563  1.316370  N  -1  -1.000000  -1.000000  129.286431  0.000000  24072.850386  80.629797
G  4066  117409.201431  1.079959  N  -1  -1.000000  -1.000000  355.537685  0.000000  19712.349043  241.889391
T  4080  45072.056511  0.407107  N  -1  -1.000000  -1.000000  0.000000  0.000000  252.260408  10119.039521
T  4092  74219.728119  0.685467  N  -1  -1.000000  -1.000000  1131.256270  0.000000  108.111604  14069.899573
A  4102  77054.712774  0.737147  T  4102  9191.796856  0.087661  14447.758645  0.000000  72.074402  2620.468402
T  4114  128604.526181  1.226486  N  -1  -1.000000  -1.000000  64.643215  0.000000  36.037201  24430.828484
T  4127  69543.199894  0.676865  G  4127  13549.987642  0.131882  0.000000  0.000000  2991.087698  13384.546298
G  4140  125445.497294  1.250129  N  -1  -1.000000  -1.000000  517.145723  1020.000000  23784.552776  0.000000
C  4151  64872.000000  0.644631  N  -1  -1.000000  -1.000000  1422.150739  12525.600000  180.186006  0.000000
A  4162  73757.908787  0.761495  N  -1  -1.000000  -1.000000  13930.612922  122.400000  0.000000  2056.059823
T  4174  141787.497987  1.548231  N  -1  -1.000000  -1.000000  226.251254  40.800000  0.000000  24672.717875
T  4186  63334.705527  0.690096  N  -1  -1.000000  -1.000000  0.000000  1428.000000  0.000000  13505.490994
C  4199  66218.400000  0.766690  T  4198  11610.690765  0.134431  0.000000  12607.200000  0.000000  2418.893909
T  4211  121912.253032  1.377792  C  4211  8894.400000  0.100520  0.000000  1876.800000  0.000000  21125.006808
C  4223  50673.600000  0.543399  T  4222  15158.401832  0.162551  0.000000  9628.800000  0.000000  3225.191879
T  4235  133603.573593  1.474410  C  4235  7548.000000  0.083297  0.000000  1713.600000  0.000000  25559.645642
C  4247  51204.000000  0.561972  T  4246  14795.567746  0.162384  0.000000  9628.800000  0.000000  3507.396169
T  4259  155051.099590  1.736665  N  -1  -1.000000  -1.000000  0.000000  204.000000  0.000000  26809.407495
T  4271  73252.170555  0.794135  G  4270  13333.764435  0.144553  0.000000  0.000000  2955.050496  14190.844268
G  4283  132076.342310  1.418962  N  -1  -1.000000  -1.000000  290.894469  0.000000  22775.511143  0.000000
G  4294  79209.768185  0.800816  A  4295  10698.452151  0.115467  1971.618070  0.000000  13333.764435  0.000000
A  4307  101683.777846  1.097462  N  -1  -1.000000  -1.000000  18778.854078  0.000000  612.632420  0.000000
A  4319  87009.767947  0.901763  N  -1  -1.000000  -1.000000  16807.236008  0.000000  144.148805  1128.817158
T  4330  94981.900841  0.963622  G  4329  15640.145310  0.158674  0.000000  0.000000  3351.459709  16246.904091
G  4341  153482.439808  1.600867  N  -1  -1.000000  -1.000000  96.964823  0.000000  25334.152427  40.314898
G  4353  116544.308603  1.097864  N  -1  -1.000000  -1.000000  32.321608  0.000000  19171.791026  0.000000
G  4366  80615.219031  0.771810  A  4366  11150.954659  0.106759  2521.085401  0.000000  15315.810500  0.000000
A  4379  106661.305433  0.993208  G  4377  9802.118720  0.091275  20136.361601  0.000000  1982.046065  0.000000
G  4390  78200.726552  0.762549  C  4390  8812.800000  0.085935  0.000000  2040.000000  13261.690033  40.314898
C  4402  91718.400000  0.890068  T  4403  9191.796856  0.092836  0.000000  17176.800000  144.148805  1773.855534
T  4415  113083.290262  1.142131  N  -1  -1.000000  -1.000000  226.251254  938.400000  0.000000  18383.593711
A  4425  62930.170206  0.614564  N  -1  -1.000000  -1.000000  11926.673244  0.000000  0.000000  1935.115127
T  4437  104576.846681  1.061449  N  -1  -1.000000  -1.000000  0.000000  652.800000  1477.525248  19633.355564
G  4449  78489.024161  0.782703  C  4448  9302.400000  0.092765  0.000000  2121.600000  13045.466826  80.629797
C  4461  94003.200000  0.953088  N  -1  -1.000000  -1.000000  0.000000  17625.600000  0.000000  0.000000
C  4474  103958.400000  1.121665  N  -1  -1.000000  -1.000000  905.005016  17013.600000  0.000000  0.000000
A  4484  84488.682546  0.924145  N  -1  -1.000000  -1.000000  14027.577745  81.600000  36.037201  1411.021447
T  4496  90587.576905  0.986674  G  4495  12504.908808  0.136203  0.000000  163.200000  2810.901692  16932.257365
G  4508  109589.128776  1.214908  N  -1  -1.000000  -1.000000  0.000000  0.000000  20216.869860  0.000000
G  4520  91822.788596  0.983719  N  -1  -1.000000  -1.000000  840.361800  0.000000  15495.996506  0.000000
A  4535  79058.652451  0.846879  N  -1  -1.000000  -1.000000  13478.110414  0.000000  144.148805  1007.872462
T  4545  97441.109649  1.083275  N  -1  -1.000000  -1.000000  0.000000  163.200000  0.000000  18222.334117
T  4558  58093.768723  0.621979  N  -1  -1.000000  -1.000000  711.075370  0.000000  0.000000  11005.967288
A  4568  80222.230329  0.903880  N  -1  -1.000000  -1.000000  13704.361668  0.000000  0.000000  2620.468402
T  4580  135014.595041  1.518271  N  -1  -1.000000  -1.000000  1034.291447  326.400000  0.000000  22898.862342
A  4591  79026.330844  0.849493  N  -1  -1.000000  -1.000000  13478.110414  0.000000  0.000000  0.000000
A  4602  80254.551937  0.886453  N  -1  -1.000000  -1.000000  13090.251121  0.000000  0.000000  1169.132056
T  4615  73332.800352  0.813805  G  4615  10883.234755  0.120776  0.000000  0.000000  2450.529680  12296.044039
G  4628  117301.089828  1.327152  N  -1  -1.000000  -1.000000  0.000000  0.000000  19748.386244  806.297970
T  4640  47168.431232  0.529050  C  4640  5344.800000  0.059948  0.000000  1060.800000  288.297609  8143.609495
C  4653  45288.000000  0.534742  N  -1  -1.000000  -1.000000  0.000000  7670.400000  0.000000  1249.761853
T  4665  85709.474188  1.054052  G  4665  7820.072655  0.096171  0.000000  367.200000  1765.822858  14352.103862
G  4678  77732.242937  0.969942  N  -1  -1.000000  -1.000000  1260.542701  0.000000  14450.917672  0.000000
A  4690  77345.607243  0.942033  N  -1  -1.000000  -1.000000  13090.251121  0.000000  1549.599651  0.000000
G  4700  62020.023224  0.758031  N  -1  -1.000000  -1.000000  0.000000  0.000000  11459.829974  0.000000
G  4713  136941.364469  1.837699  N  -1  -1.000000  -1.000000  129.286431  0.000000  22487.213534  604.723477
T  4726  46120.243872  0.574282  N  -1  -1.000000  -1.000000  161.608039  204.000000  504.520816  7901.720104
A  4736  44862.391497  0.583417  C  4734  14810.400000  0.192603  7433.969773  2652.000000  0.000000  0.000000
C  4747  129621.600000  1.750487  N  -1  -1.000000  -1.000000  0.000000  21093.600000  0.000000  0.000000
C  4761  94696.800000  1.257912  N  -1  -1.000000  -1.000000  743.396977  15952.800000  0.000000  0.000000
A  4771  88916.742802  1.110990  N  -1  -1.000000  -1.000000  15191.155622  204.000000  0.000000  1491.651244
T  4783  98529.611908  1.167459  N  -1  -1.000000  -1.000000  0.000000  81.600000  0.000000  18383.593711
T  4796  60512.662632  0.706275  N  -1  -1.000000  -1.000000  0.000000  0.000000  0.000000  11288.171577
T  4808  54828.261945  0.653054  N  -1  -1.000000  -1.000000  0.000000  0.000000  0.000000  10038.409724
T  4821  50232.363518  0.614802  N  -1  -1.000000  -1.000000  0.000000  0.000000  0.000000  10965.652389
T  4833  72687.761976  0.902660  N  -1  -1.000000  -1.000000  1034.291447  0.000000  0.000000  12175.099344
A  4844  78218.290651  1.055565  N  -1  -1.000000  -1.000000  13154.894337  0.000000  108.111604  1330.391650
T  4855  99456.854573  1.286457  G  4855  8721.002685  0.112805  0.000000  0.000000  1946.008864  16690.367975
G  4868  85984.762006  1.038839  N  -1  -1.000000  -1.000000  0.000000  0.000000  16108.628926  40.314898
G  4880  109661.203178  1.398625  N  -1  -1.000000  -1.000000  129.286431  0.000000  17766.340180  564.408579
T  4893  41967.809327  0.525235  N  -1  -1.000000  -1.000000  0.000000  0.000000  180.186006  7256.681728
T  4905  51522.440269  0.685066  N  -1  -1.000000  -1.000000  0.000000  0.000000  0.000000  9514.316043
T  4917  42895.051993  0.608378  N  -1  -1.000000  -1.000000  0.000000  81.600000  0.000000  7861.405205
T  4930  54505.742757  0.792863  N  -1  -1.000000  -1.000000  937.326624  0.000000  0.000000  9151.481957
A  4940  72335.758048  1.052720  C  4937  10404.000000  0.151412  12023.638067  1836.000000  0.000000  0.000000
C  4951  121339.200000  1.710845  N  -1  -1.000000  -1.000000  1131.256270  18360.000000  0.000000  0.000000
A  4962  80933.305698  1.067881  N  -1  -1.000000  -1.000000  12282.210929  81.600000  0.000000  1491.651244
T  4974  110865.970845  1.457608  N  -1  -1.000000  -1.000000  129.286431  0.000000  0.000000  18101.389422
T  4988  68011.233751  0.880962  N  -1  -1.000000  -1.000000  0.000000  0.000000  0.000000  11651.005663
T  5000  43177.256282  0.572614  N  -1  -1.000000  -1.000000  0.000000  0.000000  0.000000  8143.609495
T  5012  54465.427859  0.792162  N  -1  -1.000000  -1.000000  937.326624  0.000000  36.037201  8828.962769
A  5023  73854.873611  1.054992  N  -1  -1.000000  -1.000000  12185.246106  0.000000  1081.116035  0.000000
G  5035  47641.179955  0.659500  N  -1  -1.000000  -1.000000  64.643215  0.000000  8793.077087  0.000000
G  5048  124796.827672  1.716293  N  -1  -1.000000  -1.000000  96.964823  1060.800000  19027.642221  0.000000
C  5061  57364.800000  0.719379  N  -1  -1.000000  -1.000000  0.000000  9751.200000  288.297609  1370.706549
T  5074  98771.501299  1.262336  N  -1  -1.000000  -1.000000  0.000000  244.800000  0.000000  16367.848787
T  5086  57690.619738  0.759205  N  -1  -1.000000  -1.000000  0.000000  0.000000  0.000000  10925.337491
T  5098  55070.151336  0.747586  N  -1  -1.000000  -1.000000  0.000000  0.000000  0.000000  10320.614013
T  5110  47732.839811  0.701083  N  -1  -1.000000  -1.000000  808.040193  0.000000  0.000000  8828.962769
A  5120  68651.094770  1.039278  N  -1  -1.000000  -1.000000  11086.311444  0.000000  0.000000  2096.374721
T  5132  108568.021632  1.582534  N  -1  -1.000000  -1.000000  0.000000  163.200000  0.000000  18343.278813
T  5145  63173.445933  0.853532  N  -1  -1.000000  -1.000000  0.000000  938.400000  0.000000  10602.818303
C  5157  47287.200000  0.648249  N  -1  -1.000000  -1.000000  0.000000  8690.400000  0.000000  0.000000
C  5169  76989.600000  1.055944  N  -1  -1.000000  -1.000000  0.000000  12321.600000  0.000000  0.000000
C  5181  67360.800000  0.988711  N  -1  -1.000000  -1.000000  743.396977  10893.600000  0.000000  0.000000
A  5191  74921.486665  1.083784  N  -1  -1.000000  -1.000000  13704.361668  0.000000  0.000000  0.000000
A  5203  71753.969110  1.075054  N  -1  -1.000000  -1.000000  13381.145591  81.600000  0.000000  0.000000
A  5215  60473.728020  0.887351  N  -1  -1.000000  -1.000000  10052.019997  0.000000  864.892828  0.000000
G  5225  57046.889462  0.830483  N  -1  -1.000000  -1.000000  0.000000  0.000000  9189.486300  564.408579
T  5239  40919.621967  0.587735  N  -1  -1.000000  -1.000000  0.000000  0.000000  0.000000  6772.902946
A  5249  29380.341406  0.439500  N  -1  -1.000000  -1.000000  5494.673310  0.000000  0.000000  1693.225737
T  5261  98529.611908  1.671957  N  -1  -1.000000  -1.000000  355.537685  81.600000  0.000000  14835.882644
A  5272  45379.537221  0.726464  N  -1  -1.000000  -1.000000  7498.612988  0.000000  756.781225  0.000000
G  5285  44866.315464  0.720448  N  -1  -1.000000  -1.000000  0.000000  0.000000  7423.663442  0.000000
G  5298  77047.536114  1.304492  N  -1  -1.000000  -1.000000  1454.472347  0.000000  12721.132015  0.000000
A  5311  93926.591997  1.564611  N  -1  -1.000000  -1.000000  15546.693307  0.000000  36.037201  0.000000
A  5323  53847.798440  0.869461  N  -1  -1.000000  -1.000000  10052.019997  0.000000  0.000000  1209.446955
T  5335  73897.208931  1.228716  N  -1  -1.000000  -1.000000  0.000000  0.000000  0.000000  12134.784445
A  5345  41436.301080  0.673935  N  -1  -1.000000  -1.000000  6916.824049  0.000000  0.000000  1531.966143
T  5357  74905.081393  1.250020  N  -1  -1.000000  -1.000000  0.000000  0.000000  1081.116035  12054.154648
G  5370  62812.841650  0.991965  N  -1  -1.000000  -1.000000  0.000000  1183.200000  9189.486300  0.000000
C  5382  82660.800000  1.239945  N  -1  -1.000000  -1.000000  64.643215  12199.200000  0.000000  0.000000
A  5394  43472.562366  0.668007  N  -1  -1.000000  -1.000000  8112.723534  0.000000  468.483615  0.000000
G  5406  30811.807005  0.474851  N  -1  -1.000000  -1.000000  0.000000  448.800000  4540.687348  0.000000
C  5418  33211.200000  0.523161  N  -1  -1.000000  -1.000000  129.286431  5385.600000  0.000000  0.000000
A  5430  47351.155291  0.801228  N  -1  -1.000000  -1.000000  8597.547650  326.400000  0.000000  0.000000
A  5442  35198.230793  0.646543  C  5440  7915.200000  0.145391  6593.607972  1591.200000  0.000000  0.000000
C  5454  106202.400000  2.019989  N  -1  -1.000000  -1.000000  452.502508  15952.800000  0.000000  0.000000
A  5465  59924.260689  1.073791  N  -1  -1.000000  -1.000000  10924.703405  0.000000  0.000000  0.000000
A  5477  41630.230727  0.722057  N  -1  -1.000000  -1.000000  7854.150673  0.000000  0.000000  1330.391650
T  5490  69583.514792  1.280815  N  -1  -1.000000  -1.000000  0.000000  0.000000  1297.339242  10602.818303
G  5502  74308.708825  1.350954  N  -1  -1.000000  -1.000000  969.648231  0.000000  11171.532365  80.629797
A  5514  70137.888724  1.294788  N  -1  -1.000000  -1.000000  11215.597874  0.000000  108.111604  1330.391650
T  5526  75308.230378  1.325011  N  -1  -1.000000  -1.000000  32.321608  40.800000  0.000000  11207.541780
A  5537  38430.391564  0.627071  C  5536  7629.600000  0.124492  6205.748680  1632.000000  0.000000  0.000000
C  5549  109344.000000  1.769106  N  -1  -1.000000  -1.000000  581.788939  16156.800000  0.000000  0.000000
A  5561  63899.818437  0.939609  N  -1  -1.000000  -1.000000  10633.808936  40.800000  0.000000  1531.966143
T  5573  85306.325203  1.203584  N  -1  -1.000000  -1.000000  0.000000  0.000000  1441.488047  14069.899573
G  5586  79570.140197  1.156756  N  -1  -1.000000  -1.000000  0.000000  0.000000  11820.201986  1330.391650
T  5598  53376.925600  0.754424  N  -1  -1.000000  -1.000000  0.000000  0.000000  1369.413645  7780.775408
G  5611  53767.504155  0.747533  N  -1  -1.000000  -1.000000  872.683408  0.000000  8648.928282  0.000000
A  5624  73725.587180  1.048057  N  -1  -1.000000  -1.000000  12185.246106  1060.800000  72.074402  0.000000
C  5635  74419.200000  1.058795  N  -1  -1.000000  -1.000000  743.396977  12158.400000  0.000000  0.000000
A  5646  68295.557085  0.965789  N  -1  -1.000000  -1.000000  11021.668228  40.800000  0.000000  0.000000
A  5658  43310.954327  0.618608  N  -1  -1.000000  -1.000000  8145.045142  0.000000  0.000000  967.557564
T  5671  63375.020425  0.898916  N  -1  -1.000000  -1.000000  0.000000  775.200000  0.000000  10401.243810
C  5684  39494.400000  0.599265  N  -1  -1.000000  -1.000000  0.000000  6487.200000  0.000000  1652.910838
T  5696  74864.766495  1.179638  N  -1  -1.000000  -1.000000  0.000000  122.400000  0.000000  12175.099344
T  5709  60754.552023  0.973319  N  -1  -1.000000  -1.000000  711.075370  0.000000  0.000000  9998.094825
A  5720  81902.953930  1.352908  N  -1  -1.000000  -1.000000  12120.602890  0.000000  0.000000  1249.761853
T  5731  81395.780050  1.284026  N  -1  -1.000000  -1.000000  0.000000  0.000000  1297.339242  11933.209953
G  5744  73083.443985  1.104749  N  -1  -1.000000  -1.000000  0.000000  0.000000  11748.127583  0.000000
G  5756  82236.893084  1.244323  N  -1  -1.000000  -1.000000  0.000000  0.000000  12937.355222  0.000000
G  5770  61299.279200  0.916674  N  -1  -1.000000  -1.000000  0.000000  0.000000  9045.337495  322.519188
T  5782  46120.243872  0.696977  N  -1  -1.000000  -1.000000  64.643215  0.000000  0.000000  7498.571119
A  5792  38204.140310  0.574907  N  -1  -1.000000  -1.000000  6787.537618  0.000000  0.000000  0.000000
A  5804  74824.521842  1.170310  N  -1  -1.000000  -1.000000  11894.351636  0.000000  0.000000  0.000000
A  5817  59536.401396  0.882431  N  -1  -1.000000  -1.000000  10633.808936  0.000000  0.000000  0.000000
A  5830  55916.381333  0.848043  N  -1  -1.000000  -1.000000  9340.944627  1183.200000  0.000000  0.000000
C  5841  82008.000000  1.252949  N  -1  -1.000000  -1.000000  581.788939  11954.400000  0.000000  0.000000
A  5852  66873.406346  1.021553  N  -1  -1.000000  -1.000000  9793.447135  0.000000  504.520816  0.000000
G  5864  35784.940768  0.559050  N  -1  -1.000000  -1.000000  0.000000  0.000000  5621.803383  362.834086
T  5878  28583.263029  0.474172  N  -1  -1.000000  -1.000000  0.000000  0.000000  0.000000  4757.158022
A  5888  33614.472015  0.612118  N  -1  -1.000000  -1.000000  5397.708487  0.000000  0.000000  0.000000
A  5900  48353.125130  0.927254  N  -1  -1.000000  -1.000000  7563.256203  0.000000  0.000000  846.612868
T  5913  55513.615220  1.060030  N  -1  -1.000000  -1.000000  0.000000  612.000000  0.000000  9070.852160
C  5926  39984.000000  0.739065  N  -1  -1.000000  -1.000000  0.000000  5793.600000  0.000000  1007.872462
T  5939  61802.739384  1.220994  N  -1  -1.000000  -1.000000  0.000000  979.200000  0.000000  9232.111754
C  5951  31008.000000  0.609873  N  -1  -1.000000  -1.000000  581.788939  4936.800000  0.000000  0.000000
A  5962  71139.858563  1.471274  N  -1  -1.000000  -1.000000  11409.527521  0.000000  0.000000  0.000000
A  5973  52393.326093  1.108484  N  -1  -1.000000  -1.000000  8468.261219  0.000000  0.000000  806.297970
T  5985  66559.897406  1.452710  N  -1  -1.000000  -1.000000  614.110546  0.000000  0.000000  9796.520333
A  5996  49839.919084  1.019321  N  -1  -1.000000  -1.000000  6658.251188  0.000000  432.446414  0.000000
G  6009  32469.518260  0.636396  N  -1  -1.000000  -1.000000  1034.291447  0.000000  4792.947756  0.000000
A  6023  75988.099719  1.492702  N  -1  -1.000000  -1.000000  11021.668228  0.000000  0.000000  362.834086
T  6033  56078.023799  1.044869  N  -1  -1.000000  -1.000000  32.321608  0.000000  900.930029  7417.941322
G  6046  57515.373077  1.070525  N  -1  -1.000000  -1.000000  872.683408  0.000000  8252.519069  0.000000
A  6058  78379.898690  1.412773  N  -1  -1.000000  -1.000000  11280.241090  0.000000  180.186006  362.834086
T  6070  52893.146818  0.925722  N  -1  -1.000000  -1.000000  0.000000  0.000000  1081.116035  7901.720104
G  6083  59028.935526  0.994998  N  -1  -1.000000  -1.000000  0.000000  0.000000  8504.779478  322.519188
T  6095  28905.782217  0.497393  N  -1  -1.000000  -1.000000  0.000000  0.000000  1297.339242  4757.158022
G  6108  51389.048877  0.921515  N  -1  -1.000000  -1.000000  0.000000  1020.000000  8180.444667  0.000000
C  6120  59527.200000  1.097300  N  -1  -1.000000  -1.000000  0.000000  8812.800000  36.037201  725.668173
T  6133  78009.328577  1.412765  N  -1  -1.000000  -1.000000  0.000000  367.200000  0.000000  10360.928912
A  6144  42729.165389  0.714875  N  -1  -1.000000  -1.000000  6496.643149  1020.000000  0.000000  0.000000
C  6155  60465.600000  1.071219  N  -1  -1.000000  -1.000000  0.000000  10893.600000  0.000000  0.000000
C  6169  74460.000000  1.308972  N  -1  -1.000000  -1.000000  517.145723  10771.200000  0.000000  0.000000
A  6179  60958.552135  1.040625  N  -1  -1.000000  -1.000000  9050.050158  204.000000  0.000000  1128.817158
T  6191  83290.580279  1.465437  N  -1  -1.000000  -1.000000  0.000000  0.000000  0.000000  13384.546298
T  6204  44910.796917  0.750058  N  -1  -1.000000  -1.000000  0.000000  0.000000  0.000000  7982.349901
T  6217  33461.365746  0.572335  N  -1  -1.000000  -1.000000  0.000000  40.800000  0.000000  5966.604976
T  6230  33380.735949  0.566542  N  -1  -1.000000  -1.000000  0.000000  0.000000  540.558018  5482.826195
G  6243  44145.571441  0.772866  N  -1  -1.000000  -1.000000  484.824116  0.000000  6450.659010  0.000000
A  6255  60699.979274  1.092096  N  -1  -1.000000  -1.000000  9631.839097  0.000000  0.000000  0.000000
A  6266  49613.667830  0.921327  N  -1  -1.000000  -1.000000  7886.472281  0.000000  540.558018  0.000000
G  6278  31856.885840  0.584115  N  -1  -1.000000  -1.000000  1389.829131  0.000000  4720.873354  0.000000
A  6292  80868.662483  1.564862  N  -1  -1.000000  -1.000000  11894.351636  0.000000  36.037201  645.038376
T  6302  45757.409785  0.874590  N  -1  -1.000000  -1.000000  0.000000  0.000000  504.520816  6772.902946
G  6314  38848.102868  0.764748  N  -1  -1.000000  -1.000000  969.648231  0.000000  5693.877786  0.000000
A  6326  67035.014384  1.446144  N  -1  -1.000000  -1.000000  10633.808936  0.000000  0.000000  0.000000
A  6339  47512.763329  0.978298  N  -1  -1.000000  -1.000000  7886.472281  0.000000  0.000000  564.408579
T  6350  50030.789025  1.001179  N  -1  -1.000000  -1.000000  64.643215  326.400000  0.000000  7135.737033
C  6363  29988.000000  0.580748  N  -1  -1.000000  -1.000000  775.718585  4814.400000  0.000000  0.000000
A  6373  57952.642619  1.153949  N  -1  -1.000000  -1.000000  9340.944627  40.800000  0.000000  0.000000
A  6385  40466.652849  0.810202  N  -1  -1.000000  -1.000000  6496.643149  0.000000  0.000000  645.038376
T  6397  48015.044101  0.979265  N  -1  -1.000000  -1.000000  0.000000  0.000000  1081.116035  6974.477439
G  6410  74272.671624  1.466463  N  -1  -1.000000  -1.000000  0.000000  530.400000  9802.118720  241.889391
C  6422  44635.200000  0.892920  N  -1  -1.000000  -1.000000  0.000000  6446.400000  72.074402  1048.187361
T  6436  68454.697635  1.372506  N  -1  -1.000000  -1.000000  0.000000  40.800000  720.744024  10078.724622
G  6448  46884.398730  0.887351  N  -1  -1.000000  -1.000000  0.000000  244.800000  6774.993821  80.629797
C  6459  31864.800000  0.626997  N  -1  -1.000000  -1.000000  96.964823  4202.400000  36.037201  0.000000
A  6472  35973.949378  0.730339  N  -1  -1.000000  -1.000000  5817.889387  1101.600000  0.000000  0.000000
C  6482  55773.600000  1.165573  N  -1  -1.000000  -1.000000  678.753762  8853.600000  0.000000  0.000000
A  6494  56562.813487  1.121625  N  -1  -1.000000  -1.000000  8856.120512  0.000000  0.000000  0.000000
A  6506  37654.672979  0.748745  N  -1  -1.000000  -1.000000  6205.748680  0.000000  756.781225  0.000000
G  6517  41118.446542  0.822218  N  -1  -1.000000  -1.000000  32.321608  0.000000  5910.100993  322.519188
T  6531  35033.646787  0.710340  N  -1  -1.000000  -1.000000  0.000000  244.800000  36.037201  4757.158022
C  6545  30967.200000  0.682163  N  -1  -1.000000  -1.000000  711.075370  4120.800000  0.000000  0.000000
A  6554  48708.662815  1.106290  N  -1  -1.000000  -1.000000  7143.075303  979.200000  0.000000  0.000000
C  6565  54998.400000  1.307797  T  6566  5805.345382  0.135431  0.000000  7344.000000  0.000000  1128.817158
T  6579  82121.448223  1.915788  N  -1  -1.000000  -1.000000  387.859292  0.000000  0.000000  11852.580156
A  6590  51520.642685  1.075783  N  -1  -1.000000  -1.000000  8080.401927  0.000000  0.000000  80.629797
A  6603  44668.461851  0.903380  N  -1  -1.000000  -1.000000  7143.075303  1020.000000  0.000000  0.000000
C  6615  65198.400000  1.348874  N  -1  -1.000000  -1.000000  1034.291447  9506.400000  0.000000  0.000000
A  6625  56239.597410  1.143105  N  -1  -1.000000  -1.000000  7175.396911  163.200000  0.000000  604.723477
T  6638  60915.811617  1.193083  N  -1  -1.000000  -1.000000  0.000000  285.600000  0.000000  8949.907465
C  6651  24357.600000  0.459255  N  -1  -1.000000  -1.000000  0.000000  3590.400000  0.000000  967.557564
T  6663  55634.559915  1.070521  N  -1  -1.000000  -1.000000  0.000000  0.000000  0.000000  8708.018074
T  6675  43943.239353  0.807241  N  -1  -1.000000  -1.000000  0.000000  0.000000  0.000000  7659.830713
T  6688  46281.503466  0.857703  N  -1  -1.000000  -1.000000  0.000000  0.000000  0.000000  8183.924393
T  6700  34630.497802  0.652321  N  -1  -1.000000  -1.000000  0.000000  0.000000  0.000000  6047.234773
T  6713  37130.021509  0.768117  N  -1  -1.000000  -1.000000  0.000000  0.000000  756.781225  5240.936804
G  6725  50812.453658  1.083422  N  -1  -1.000000  -1.000000  0.000000  693.600000  6630.845016  0.000000
C  6737  39698.400000  0.835503  N  -1  -1.000000  -1.000000  581.788939  5344.800000  72.074402  0.000000
A  6748  34390.190600  0.764832  N  -1  -1.000000  -1.000000  4977.527587  0.000000  432.446414  0.000000
G  6760  21838.543913  0.510492  N  -1  -1.000000  -1.000000  1422.150739  0.000000  3171.273703  0.000000
A  6774  66162.330976  1.702069  N  -1  -1.000000  -1.000000  9599.517489  0.000000  0.000000  322.519188
T  6784  42451.588109  0.986050  N  -1  -1.000000  -1.000000  355.537685  367.200000  0.000000  6087.549672
C  6798  32844.000000  0.786987  N  -1  -1.000000  -1.000000  1292.864308  4080.000000  0.000000  0.000000
A  6807  50615.637669  1.245955  N  -1  -1.000000  -1.000000  7369.326557  163.200000  0.000000  806.297970
T  6819  70672.017052  1.721299  N  -1  -1.000000  -1.000000  226.251254  0.000000  900.930029  9353.056450
G  6832  52686.388119  1.179682  N  -1  -1.000000  -1.000000  0.000000  0.000000  7567.812247  725.668173
T  6844  42048.439124  0.909802  N  -1  -1.000000  -1.000000  96.964823  0.000000  36.037201  5402.196398
A  6856  28701.587644  0.633020  N  -1  -1.000000  -1.000000  4169.487394  0.000000  0.000000  1370.706549
T  6867  60593.292429  1.369616  N  -1  -1.000000  -1.000000  0.000000  0.000000  0.000000  9312.741551
T  6880  37452.540697  0.799220  N  -1  -1.000000  -1.000000  0.000000  0.000000  0.000000  5765.030484
T  6894  29671.765288  0.612765  N  -1  -1.000000  -1.000000  0.000000  530.400000  0.000000  4192.749443
C  6906  22562.400000  0.503921  N  -1  -1.000000  -1.000000  872.683408  3223.200000  0.000000  40.314898
A  6915  57047.637603  1.333362  N  -1  -1.000000  -1.000000  7369.326557  367.200000  0.000000  1048.187361
T  6927  66721.157000  1.475963  N  -1  -1.000000  -1.000000  226.251254  0.000000  684.706822  8708.018074
G  6940  51461.123279  1.099227  N  -1  -1.000000  -1.000000  1066.613054  0.000000  6702.919419  201.574492
A  6953  61443.376251  1.368613  N  -1  -1.000000  -1.000000  9502.552666  0.000000  0.000000  0.000000
A  6965  37428.421725  0.817744  N  -1  -1.000000  -1.000000  7660.221027  0.000000  0.000000  0.000000
A  6977  46834.009568  1.033673  N  -1  -1.000000  -1.000000  8080.401927  0.000000  0.000000  0.000000
A  6988  36943.597609  0.784006  N  -1  -1.000000  -1.000000  7563.256203  0.000000  0.000000  0.000000
A  7000  45735.074905  1.021862  N  -1  -1.000000  -1.000000  7886.472281  0.000000  0.000000  0.000000
A  7011  44151.316128  0.968552  N  -1  -1.000000  -1.000000  7595.577811  0.000000  0.000000  0.000000
A  7023  43343.275935  0.921554  N  -1  -1.000000  -1.000000  7369.326557  0.000000  0.000000  0.000000
A  7035  42018.090019  0.855576  N  -1  -1.000000  -1.000000  7240.040126  0.000000  0.000000  0.000000
A  7047  36458.773494  0.765813  N  -1  -1.000000  -1.000000  5947.175818  0.000000  0.000000  765.983071
T  7057  40798.677271  0.915144  N  -1  -1.000000  -1.000000  193.929646  40.800000  0.000000  5724.715585
T  7070  27696.335262  0.636471  N  -1  -1.000000  -1.000000  0.000000  571.200000  0.000000  3789.600458
C  7082  19543.200000  0.486867  T  7081  5684.400687  0.141611  0.000000  3060.000000  0.000000  1894.800229
T  7093  47289.375928  1.233028  N  -1  -1.000000  -1.000000  0.000000  204.000000  0.000000  8264.554190
T  7105  32453.493284  0.845192  N  -1  -1.000000  -1.000000  0.000000  0.000000  0.000000  6692.273149
T  7119  42572.532805  1.121842  N  -1  -1.000000  -1.000000  0.000000  0.000000  0.000000  5724.715585
T  7132  20479.968433  0.544210  N  -1  -1.000000  -1.000000  0.000000  0.000000  936.967231  3346.136575
G  7143  36073.238377  1.022908  N  -1  -1.000000  -1.000000  0.000000  0.000000  5081.245366  685.353274
T  7155  23382.641124  0.677005  N  -1  -1.000000  -1.000000  387.859292  0.000000  144.148805  3023.617387
A  7166  18746.532470  0.573730  N  -1  -1.000000  -1.000000  2650.371832  0.000000  0.000000  1451.336346
T  7178  42572.532805  1.377591  N  -1  -1.000000  -1.000000  0.000000  0.000000  1153.190438  6168.179469
G  7190  44037.459837  1.416862  N  -1  -1.000000  -1.000000  0.000000  0.000000  6847.068223  120.944695
G  7203  51713.383688  1.580719  N  -1  -1.000000  -1.000000  0.000000  0.000000  6702.919419  241.889391
T  7214  14634.308152  0.407277  N  -1  -1.000000  -1.000000  0.000000  0.000000  360.372012  2539.838605
T  7228  23785.790109  0.728138  N  -1  -1.000000  -1.000000  581.788939  0.000000  0.000000  3628.340864
A  7238  29477.306229  0.926964  N  -1  -1.000000  -1.000000  3781.628102  0.000000  0.000000  1854.485331
T  7250  59827.309358  1.962174  N  -1  -1.000000  -1.000000  1228.221093  0.000000  0.000000  7055.107236
A  7261  33582.150408  0.975515  N  -1  -1.000000  -1.000000  5074.492410  81.600000  0.000000  241.889391
A  7273  41145.406611  1.203929  N  -1  -1.000000  -1.000000  5139.135625  1183.200000  0.000000  0.000000
C  7286  46471.200000  1.292582  N  -1  -1.000000  -1.000000  1389.829131  6609.600000  0.000000  0.000000
A  7296  39012.180502  1.007424  N  -1  -1.000000  -1.000000  5042.170802  734.400000  504.520816  0.000000
G  7309  20433.093067  0.532547  N  -1  -1.000000  -1.000000  226.251254  0.000000  2955.050496  0.000000
T  7322  12578.248329  0.349316  N  -1  -1.000000  -1.000000  0.000000  0.000000  36.037201  1935.115127
T  7335  12457.303633  0.388142  N  -1  -1.000000  -1.000000  0.000000  0.000000  756.781225  2015.744924
G  7348  28541.463331  0.895362  N  -1  -1.000000  -1.000000  0.000000  693.600000  4036.166532  0.000000
C  7359  27540.000000  0.851246  N  -1  -1.000000  -1.000000  452.502508  3304.800000  108.111604  0.000000
A  7370  24822.994719  0.771887  N  -1  -1.000000  -1.000000  3199.839163  81.600000  0.000000  564.408579
T  7382  42370.958312  1.478483  N  -1  -1.000000  -1.000000  0.000000  0.000000  900.930029  5402.196398
G  7394  37766.986832  1.278621  N  -1  -1.000000  -1.000000  0.000000  0.000000  4792.947756  967.557564
T  7408  22616.658052  0.774558  N  -1  -1.000000  -1.000000  646.432154  0.000000  180.186006  3265.506778
A  7419  23012.984687  0.858245  N  -1  -1.000000  -1.000000  3490.733632  0.000000  0.000000  0.000000
A  7430  31384.281084  1.244713  C  7429  4161.600000  0.165050  4298.773825  1101.600000  0.000000  0.000000
C  7441  38229.600000  1.453089  N  -1  -1.000000  -1.000000  1325.185916  5263.200000  0.000000  0.000000
A  7453  33452.863977  1.158568  N  -1  -1.000000  -1.000000  4654.311510  1876.800000  0.000000  0.000000
C  7464  38392.800000  1.239522  N  -1  -1.000000  -1.000000  1583.758778  4936.800000  0.000000  0.000000
A  7475  40854.512142  1.278341  N  -1  -1.000000  -1.000000  5462.351702  448.800000  0.000000  0.000000
A  7487  23012.984687  0.691279  N  -1  -1.000000  -1.000000  4751.276333  0.000000  0.000000  0.000000
A  7500  34454.833816  1.040634  N  -1  -1.000000  -1.000000  4363.417040  0.000000  0.000000  967.557564
T  7512  31969.714502  0.989228  N  -1  -1.000000  -1.000000  0.000000  0.000000  0.000000  4394.323935
T  7523  14311.788964  0.450934  N  -1  -1.000000  -1.000000  0.000000  0.000000  900.930029  3023.617387
G  7536  42920.306601  1.388664  N  -1  -1.000000  -1.000000  0.000000  0.000000  5405.580176  806.297970
T  7546  6168.179469  0.187492  N  -1  -1.000000  -1.000000  0.000000  0.000000  1585.636852  1531.966143
G  7560  31028.030213  1.021440  N  -1  -1.000000  -1.000000  0.000000  0.000000  4720.873354  0.000000
G  7573  25190.003622  0.849389  N  -1  -1.000000  -1.000000  646.432154  0.000000  3603.720118  0.000000
A  7587  41210.049826  1.429400  N  -1  -1.000000  -1.000000  4912.884371  0.000000  0.000000  0.000000
A  7598  30317.668029  1.041413  N  -1  -1.000000  -1.000000  5236.100449  0.000000  0.000000  0.000000
A  7610  24661.386680  0.878932  N  -1  -1.000000  -1.000000  3943.236140  0.000000  0.000000  725.668173
T  7620  29752.395085  1.054182  N  -1  -1.000000  -1.000000  872.683408  0.000000  0.000000  3467.081270
A  7630  18261.708354  0.658010  N  -1  -1.000000  -1.000000  2747.336655  0.000000  360.372012  322.519188
G  7643  19712.349043  0.747185  N  -1  -1.000000  -1.000000  1034.291447  0.000000  2774.864491  0.000000
A  7656  36038.592593  1.338620  N  -1  -1.000000  -1.000000  5430.030095  0.000000  36.037201  0.000000
A  7666  33097.326292  1.261618  N  -1  -1.000000  -1.000000  5042.170802  0.000000  0.000000  282.204289
T  7679  29228.301405  1.010418  N  -1  -1.000000  -1.000000  129.286431  0.000000  0.000000  3628.340864
T  7690  12376.673836  0.430538  N  -1  -1.000000  -1.000000  646.432154  0.000000  0.000000  2539.838605
A  7701  25566.391696  0.930850  N  -1  -1.000000  -1.000000  3264.482378  0.000000  288.297609  161.259594
G  7714  16036.554523  0.619141  N  -1  -1.000000  -1.000000  193.929646  0.000000  2234.306473  40.314898
T  7727  10320.614013  0.421711  N  -1  -1.000000  -1.000000  226.251254  0.000000  180.186006  1491.651244
A  7737  8532.904435  0.370366  N  -1  -1.000000  -1.000000  1777.688424  0.000000  396.409213  0.000000
G  7749  15351.847701  0.733936  N  -1  -1.000000  -1.000000  32.321608  0.000000  2090.157668  0.000000
T  7763  11167.226882  0.541411  N  -1  -1.000000  -1.000000  0.000000  0.000000  1117.153236  1491.651244
G  7776  32253.295052  1.631291  N  -1  -1.000000  -1.000000  0.000000  0.000000  4468.612946  80.629797
T  7787  9514.316043  0.490603  N  -1  -1.000000  -1.000000  0.000000  0.000000  1153.190438  1370.706549
G  7799  27172.049687  1.595089  N  -1  -1.000000  -1.000000  0.000000  816.000000  3423.534112  0.000000
C  7811  26152.800000  1.554014  N  -1  -1.000000  -1.000000  452.502508  3672.000000  180.186006  0.000000
A  7822  17518.311377  0.962185  N  -1  -1.000000  -1.000000  2488.763793  408.000000  0.000000  604.723477
T  7833  32332.548588  1.857980  N  -1  -1.000000  -1.000000  161.608039  40.800000  0.000000  4999.047413
T  7848  16811.312670  0.883337  A  7852  1777.688424  0.090326  743.396977  0.000000  0.000000  2942.987590
A  7857  24273.527388  1.233370  N  -1  -1.000000  -1.000000  3102.874340  0.000000  0.000000  1088.502259
T  7869  27817.279958  1.308758  N  -1  -1.000000  -1.000000  32.321608  0.000000  0.000000  4233.064341
T  7882  15682.495512  0.696961  N  -1  -1.000000  -1.000000  0.000000  0.000000  900.930029  2459.208808
G  7894  37370.577619  1.628149  N  -1  -1.000000  -1.000000  0.000000  0.000000  4973.133762  0.000000
G  7907  23712.478374  1.010567  N  -1  -1.000000  -1.000000  0.000000  0.000000  3387.496911  80.629797
T  7920  7135.737033  0.286756  N  -1  -1.000000  -1.000000  0.000000  0.000000  108.111604  1773.855534
T  7931  16891.942467  0.738261  N  -1  -1.000000  -1.000000  0.000000  40.800000  468.483615  1975.430026
G  7944  27532.421698  1.254060  N  -1  -1.000000  -1.000000  0.000000  489.600000  3171.273703  0.000000
C  7954  18074.400000  0.787349  N  -1  -1.000000  -1.000000  581.788939  2080.800000  324.334811  0.000000
A  7966  10375.236074  0.481892  T  7973  2781.727996  0.133182  2165.547716  367.200000  0.000000  765.983071
T  7977  25196.811556  1.206362  N  -1  -1.000000  -1.000000  129.286431  0.000000  0.000000  4354.009037
T  7993  7498.571119  0.357433  N  -1  -1.000000  -1.000000  0.000000  0.000000  0.000000  2620.468402
T  8005  6168.179469  0.325548  N  -1  -1.000000  -1.000000  0.000000  0.000000  468.483615  1411.021447
G  8014  18667.270209  1.037322  A  8014  1616.080385  0.089804  743.396977  0.000000  2126.194869  0.000000
A  8025  27861.225843  1.727795  N  -1  -1.000000  -1.000000  3620.020063  0.000000  288.297609  0.000000
A  8038  29024.803721  1.754806  G  8045  3675.794520  0.196260  3296.803986  0.000000  468.483615  0.000000
G  8049  10630.974347  0.567618  T  8053  765.983071  0.042312  484.824116  0.000000  2270.343674  80.629797
T  8061  7377.626424  0.407536  N  -1  -1.000000  -1.000000  0.000000  326.400000  36.037201  1290.076752
C  8074  7670.400000  0.476792  N  -1  -1.000000  -1.000000  0.000000  1958.400000  0.000000  0.000000
G  8087  6162.361401  0.409538  N  -1  -1.000000  -1.000000  0.000000  775.200000  936.967231  0.000000
C  8096  8690.400000  0.594182  N  -1  -1.000000  -1.000000  355.537685  1509.600000  36.037201  0.000000
A  8109  16645.627969  1.282882  N  -1  -1.000000  -1.000000  2327.155755  326.400000  108.111604  0.000000
G  8120  7135.365833  0.513709  T  8122  524.093680  0.037471  226.251254  0.000000  1045.078834  120.944695
T  8133  7780.775408  0.556302  N  -1  -1.000000  -1.000000  0.000000  204.000000  0.000000  806.297970
C  8145  18604.800000  1.442461  N  -1  -1.000000  -1.000000  678.753762  1672.800000  0.000000  0.000000
A  8154  19716.180701  1.646815  N  -1  -1.000000  -1.000000  2521.085401  489.600000  0.000000  0.000000
A  8166  16548.663146  1.498776  N  -1  -1.000000  -1.000000  3361.447202  0.000000  0.000000  0.000000
A  8179  14641.688291  1.258610  N  -1  -1.000000  -1.000000  2553.407009  0.000000  720.744024  0.000000
G  8188  19171.791026  1.551163  T  8195  1411.021447  0.104444  581.788939  0.000000  2198.269272  80.629797
T  8202  11892.895054  0.880318  N  -1  -1.000000  -1.000000  32.321608  0.000000  0.000000  1531.966143
T  8215  11933.209953  0.847359  N  -1  -1.000000  -1.000000  678.753762  0.000000  0.000000  1572.281041
A  8222  17001.165654  1.180055  N  -1  -1.000000  -1.000000  2165.547716  0.000000  0.000000  403.148985
A  8234  21849.406810  1.512839  T  8243  1652.910838  0.103864  2650.371832  0.000000  0.000000  362.834086
T  8248  14271.474065  0.896784  N  -1  -1.000000  -1.000000  258.572862  0.000000  720.744024  1975.430026
G  8258  23352.106362  1.409885  T  8266  806.297970  0.047324  0.000000  0.000000  3135.236502  524.093680
T  8270  4192.749443  0.246084  G  8267  1441.488047  0.084605  0.000000  0.000000  936.967231  1088.502259
G  8284  17982.563387  1.161251  T  8280  806.297970  0.052068  0.000000  0.000000  2054.120467  322.519188
T  8296  5885.975179  0.376608  N  -1  -1.000000  -1.000000  0.000000  0.000000  36.037201  1491.651244
T  8307  3144.562082  0.213142  N  -1  -1.000000  -1.000000  0.000000  204.000000  0.000000  1088.502259
C  8320  10200.000000  0.775629  A  8320  2100.904501  0.159756  969.648231  1264.800000  0.000000  0.000000
A  8330  20491.899286  1.578568  N  -1  -1.000000  -1.000000  3070.552732  81.600000  0.000000  0.000000
A  8341  15934.552600  1.151574  T  8340  1451.336346  0.104886  2488.763793  0.000000  0.000000  564.408579
T  8352  18302.963914  1.333012  N  -1  -1.000000  -1.000000  743.396977  0.000000  0.000000  2499.523706
A  8364  10730.773759  0.802248  T  8369  1491.651244  0.114549  1519.115562  0.000000  0.000000  1088.502259
T  8375  13868.325080  1.065007  G  8381  1405.450846  0.116408  0.000000  0.000000  324.334811  2177.004518
G  8386  19892.535049  1.647628  N  -1  -1.000000  -1.000000  0.000000  0.000000  2558.641283  120.944695
G  8398  23820.589977  1.745940  N  -1  -1.000000  -1.000000  0.000000  122.400000  2882.976094  0.000000
C  8413  3712.800000  0.260965  N  -1  -1.000000  -1.000000  387.859292  979.200000  108.111604  0.000000
A  8425  10084.341605  0.719801  T  8421  403.148985  0.028776  1583.758778  0.000000  0.000000  846.612868
T  8435  24995.237063  1.699908  N  -1  -1.000000  -1.000000  775.718585  0.000000  0.000000  2822.042894
A  8444  15740.622953  0.972640  T  8452  1773.855534  0.112924  1583.758778  0.000000  0.000000  1088.502259
T  8457  17375.721249  1.106151  N  -1  -1.000000  -1.000000  226.251254  0.000000  0.000000  2378.579011
C  8470  3264.000000  0.205900  A  8474  1454.472347  0.101367  808.040193  1101.600000  0.000000  0.000000
A  8479  17389.024946  1.211906  C  8484  1305.600000  0.086956  2294.834147  775.200000  0.000000  0.000000
C  8491  20808.000000  1.385877  N  -1  -1.000000  -1.000000  1195.899485  2040.000000  0.000000  0.000000
A  8503  15675.979738  0.997943  N  -1  -1.000000  -1.000000  2456.442186  244.800000  288.297609  0.000000
G  8512  3351.459709  0.219241  A  8522  1680.723601  0.126945  1066.613054  0.000000  828.855627  0.000000
A  8529  25566.391696  1.931037  T  8533  1451.336346  0.094089  2327.155755  0.000000  0.000000  685.353274
T  8539  14311.788964  0.927826  N  -1  -1.000000  -1.000000  323.216077  0.000000  0.000000  2096.374721
T  8550  3426.766372  0.216229  N  -1  -1.000000  -1.000000  0.000000  122.400000  0.000000  1773.855534
C  8563  8200.800000  0.598993  N  -1  -1.000000  -1.000000  0.000000  1509.600000  0.000000  1330.391650
T  8575  16529.108381  1.277662  C  8574  1387.200000  0.107227  0.000000  285.600000  0.000000  3386.451473
T  8579  5805.345382  0.451696  N  -1  -1.000000  -1.000000  0.000000  40.800000  0.000000  2983.302488
C  8591  4406.400000  0.336200  C  8603  11138.400000  0.943268  0.000000  693.600000  0.000000  1128.817158
C  8610  22440.000000  1.900374  A  8613  1422.150739  0.118795  808.040193  2570.400000  0.000000  0.000000
A  8618  16613.306361  1.387749  N  -1  -1.000000  -1.000000  2456.442186  816.000000  0.000000  0.000000
A  8628  6949.145657  0.575969  T  8627  2217.319417  0.183778  2391.798970  0.000000  0.000000  604.723477
T  8640  19149.576782  1.541225  A  8646  1098.934662  0.093262  872.683408  0.000000  0.000000  2217.319417
A  8651  5559.316526  0.471799  N  -1  -1.000000  -1.000000  1874.653247  0.000000  0.000000  241.889391
A  8661  15772.944561  1.446001  N  -1  -1.000000  -1.000000  2682.693440  0.000000  0.000000  0.000000
A  8673  16742.592792  1.378832  C  8678  2733.600000  0.210328  2488.763793  530.400000  0.000000  0.000000
C  8687  15218.400000  1.170937  A  8691  1486.793955  0.115562  1389.829131  2407.200000  0.000000  80.629797
A  8698  12411.497360  0.964696  T  8699  6248.809266  0.461971  1842.331639  367.200000  0.000000  1088.502259
T  8708  24067.994398  1.779346  N  -1  -1.000000  -1.000000  226.251254  0.000000  0.000000  2822.042894
T  8720  8949.907465  0.577694  N  -1  -1.000000  -1.000000  614.110546  0.000000  0.000000  1975.430026
A  8728  14706.331507  1.039797  N  -1  -1.000000  -1.000000  2133.226109  0.000000  0.000000  443.463883
A  8739  8920.763727  0.639354  N  -1  -1.000000  -1.000000  2973.587909  0.000000  0.000000  0.000000
A  8749  11344.884305  0.801762  G  8759  1441.488047  0.107819  2844.301478  0.000000  108.111604  0.000000
G  8762  4108.240934  0.307285  A  8763  711.075370  0.053770  872.683408  0.000000  1982.046065  0.000000
G  8774  35748.903567  2.703262  C  8779  775.200000  0.050926  0.000000  163.200000  3639.757319  0.000000
C  8787  17340.000000  1.139144  N  -1  -1.000000  -1.000000  0.000000  1999.200000  504.520816  0.000000
C  8798  8812.800000  0.576690  N  -1  -1.000000  -1.000000  0.000000  2203.200000  0.000000  120.944695
C  8807  3141.600000  0.214574  T  8807  1370.706549  0.099948  0.000000  1672.800000  0.000000  1370.706549
T  8812  16367.848787  1.193501  C  8818  1591.200000  0.122927  0.000000  693.600000  0.000000  2056.059823
C  8824  6813.600000  0.526385  N  -1  -1.000000  -1.000000  0.000000  856.800000  180.186006  362.834086
G  8836  4937.096561  0.387816  C  8845  979.200000  0.083310  0.000000  530.400000  828.855627  0.000000
C  8849  2570.400000  0.218691  G  8853  1261.302041  0.113440  0.000000  979.200000  864.892828  0.000000
G  8861  19496.125836  1.753479  N  -1  -1.000000  -1.000000  0.000000  0.000000  2234.306473  0.000000
G  8870  11351.718370  0.951235  N  -1  -1.000000  -1.000000  0.000000  0.000000  2306.380875  0.000000
G  8884  5297.468573  0.418507  A  8889  1357.507524  0.141216  517.145723  0.000000  1405.450846  0.000000
A  8895  22754.411826  2.367079  N  -1  -1.000000  -1.000000  2682.693440  0.000000  144.148805  0.000000
A  8908  17970.813885  1.769773  G  8910  2738.827289  0.247405  2262.512539  0.000000  1009.041633  0.000000
G  8916  6018.212596  0.543645  N  -1  -1.000000  -1.000000  549.467331  0.000000  2018.083266  80.629797
T  8928  3507.396169  0.308810  N  -1  -1.000000  -1.000000  0.000000  0.000000  1009.041633  886.927767
G  8941  15748.256914  1.563611  T  8948  1652.910838  0.150740  0.000000  0.000000  2090.157668  483.778782
T  8952  4273.379240  0.389722  G  8960  1765.822858  0.162018  0.000000  0.000000  1045.078834  886.927767
G  8965  17369.930967  1.593744  N  -1  -1.000000  -1.000000  0.000000  0.000000  2234.306473  80.629797
G  8974  12360.760003  0.998545  C  8980  979.200000  0.083941  0.000000  0.000000  1909.971662  0.000000
C  8988  4732.800000  0.405718  A  8985  1454.472347  0.124683  420.180900  856.800000  72.074402  0.000000
A  8999  15288.120445  1.389407  C  8996  530.400000  0.048203  1616.080385  204.000000  0.000000  0.000000
A  9012  3458.412025  0.288143  C  9010  1876.800000  0.156367  1228.221093  1020.000000  0.000000  0.000000
C  9023  9955.200000  0.988324  N  -1  -1.000000  -1.000000  1001.969839  1713.600000  0.000000  0.000000
A  9030  10569.165720  1.139994  N  -1  -1.000000  -1.000000  1454.472347  1020.000000  0.000000  0.000000
C  9040  7507.200000  0.771842  T  9046  1209.446955  0.119435  323.216077  1550.400000  0.000000  443.463883
T  9054  23342.326225  2.305114  N  -1  -1.000000  -1.000000  0.000000  122.400000  0.000000  2459.208808
T  9062  2056.059823  0.188877  T  9072  3023.617387  0.283532  0.000000  0.000000  180.186006  2056.059823
G  9075  11748.127583  1.101663  N  -1  -1.000000  -1.000000  0.000000  40.800000  1549.599651  362.834086
C  9087  14565.600000  1.441879  N  -1  -1.000000  -1.000000  0.000000  1632.000000  396.409213  0.000000
C  9100  16360.800000  1.584995  A  9104  1034.291447  0.090054  678.753762  1917.600000  0.000000  0.000000
A  9107  3005.909517  0.261723  C  9112  2937.600000  0.286400  1422.150739  1224.000000  0.000000  0.000000
A  9117  31351.959476  3.056676  C  9128  2896.800000  0.222039  2133.226109  408.000000  0.000000  0.000000
C  9133  9384.000000  0.719288  G  9140  576.595219  0.044390  129.286431  1591.200000  0.000000  80.629797
T  9144  12699.193024  0.977680  G  9150  1441.488047  0.109185  0.000000  326.400000  576.595219  1330.391650
G  9155  17550.116973  1.329341  N  -1  -1.000000  -1.000000  0.000000  0.000000  2234.306473  161.259594
G  9163  12937.355222  0.910670  G  9168  1729.785656  0.131383  0.000000  0.000000  2198.269272  0.000000
T  9178  2580.153503  0.195972  N  -1  -1.000000  -1.000000  0.000000  0.000000  288.297609  524.093680
T  9190  9232.111754  0.698433  G  9198  936.967231  0.072259  0.000000  0.000000  216.223207  886.927767
G  9205  15532.033707  1.197838  N  -1  -1.000000  -1.000000  0.000000  0.000000  1477.525248  120.944695
T  9217  1612.595940  0.123444  N  -1  -1.000000  -1.000000  0.000000  0.000000  36.037201  806.297970
T  9225  3144.562082  0.271351  N  -1  -1.000000  -1.000000  0.000000  0.000000  0.000000  1048.187361
T  9238  4273.379240  0.368318  N  -1  -1.000000  -1.000000  0.000000  0.000000  0.000000  1088.502259
T  9249  3588.025966  0.403396  N  -1  -1.000000  -1.000000  0.000000  204.000000  0.000000  806.297970
C  9252  2203.200000  0.264968  C  9266  1224.000000  0.168468  0.000000  448.800000  0.000000  524.093680
C  9269  5467.200000  0.752503  T  9279  1854.485331  0.306164  0.000000  1387.200000  0.000000  0.000000
T  9284  7176.051931  1.184741  G  9290  4000.129331  0.729813  0.000000  408.000000  468.483615  1088.502259
G  9297  12468.871607  2.274955  N  -1  -1.000000  -1.000000  0.000000  0.000000  2090.157668  0.000000
G  9306  18451.047002  2.851871  N  -1  -1.000000  -1.000000  0.000000  0.000000  1765.822858  0.000000
T  9315  1370.706549  0.185439  N  -1  -1.000000  -1.000000  0.000000  0.000000  576.595219  322.519188
T  9329  2177.004518  0.364318  G  9336  1081.116035  0.177534  0.000000  0.000000  468.483615  564.408579
G  9331  1946.008864  0.322614  G  9346  1837.897260  0.301807  0.000000  0.000000  648.669621  483.778782
G  9348  5297.468573  0.896031  N  -1  -1.000000  -1.000000  0.000000  0.000000  1801.860059  0.000000
T  9365  1128.817158  0.187681  G  9359  576.595219  0.091452  0.000000  0.000000  180.186006  282.204289
T  9375  3063.932285  0.531136  A  9379  678.753762  0.109760  96.964823  0.000000  0.000000  645.038376
A  9389  3749.306494  0.640391  C  9388  856.800000  0.138552  775.718585  938.400000  0.000000  0.000000
C  9397  16687.200000  2.936377  A  9402  1745.366816  0.228197  581.788939  1632.000000  0.000000  0.000000
A  9405  2003.939678  0.302069  T  9411  765.983071  0.104898  1001.969839  693.600000  0.000000  80.629797
T  9416  9957.779927  1.782139  A  9419  290.894469  0.038375  258.572862  0.000000  0.000000  1290.076752
T  9426  3870.230255  0.816812  G  9436  1946.008864  0.289563  0.000000  0.000000  0.000000  1007.872462
G  9440  3531.645715  0.708004  C  9448  1387.200000  0.254509  32.321608  40.800000  864.892828  0.000000
G  9445  4396.538543  0.858090  A  9455  2262.512539  0.415101  226.251254  122.400000  973.004432  0.000000
C  9463  7180.800000  1.337534  A  9470  2036.261286  0.340855  549.467331  1468.800000  0.000000  0.000000
A  9474  2973.587909  0.535105  G  9485  1477.525248  0.257337  743.396977  530.400000  144.148805  0.000000
C  9495  1101.600000  0.191866  G  9489  576.595219  0.100424  96.964823  530.400000  72.074402  0.000000
C  9504  1468.800000  0.264875  A  9504  1292.864308  0.225175  614.110546  408.000000  0.000000  0.000000
A  9515  12443.818967  2.340290  N  -1  -1.000000  -1.000000  1454.472347  0.000000  0.000000  0.000000
A  9527  9922.733566  2.027997  N  -1  -1.000000  -1.000000  1486.793955  0.000000  0.000000  0.000000
A  9533  2197.869324  0.386625  T  9538  1935.115127  0.333958  1131.256270  0.000000  0.000000  322.519188
T  9545  3789.600458  0.772007  A  9554  3458.412025  0.667949  614.110546  0.000000  0.000000  806.297970
T  9558  8748.332972  1.785119  G  9563  180.186006  0.031804  290.894469  81.600000  0.000000  1088.502259
G  9573  6306.510206  1.163055  C  9580  775.200000  0.130440  0.000000  367.200000  684.706822  40.314898
C  9584  5344.800000  0.952156  T  9593  1007.872462  0.166928  0.000000  1142.400000  36.037201  161.259594
T  9595  2499.523706  0.460337  C  9604  204.000000  0.032442  0.000000  122.400000  0.000000  1209.446955
T  9600  10159.354419  1.887528  N  -1  -1.000000  -1.000000  0.000000  0.000000  0.000000  1491.651244
T  9613  1209.446955  0.192338  T  9619  967.557564  0.154505  0.000000  0.000000  0.000000  1209.446955
T  9629  4958.732514  0.791852  N  -1  -1.000000  -1.000000  0.000000  0.000000  72.074402  765.983071
G  9639  2810.901692  0.509804  N  -1  -1.000000  -1.000000  0.000000  0.000000  936.967231  0.000000
G  9649  14486.954873  3.016540  A  9658  1745.366816  0.289374  0.000000  0.000000  1333.376444  0.000000
A  9663  3846.271317  0.637706  T  9672  886.927767  0.146911  775.718585  0.000000  72.074402  282.204289
T  9676  6289.124164  1.041749  A  9677  581.788939  0.100460  387.859292  0.000000  0.000000  1088.502259
T  9687  2539.838605  0.438572  G  9695  1837.897260  0.339434  0.000000  0.000000  216.223207  685.353274
G  9698  2126.194869  0.392686  N  -1  -1.000000  -1.000000  0.000000  0.000000  1045.078834  0.000000
G  9708  3171.273703  0.622718  A  9719  743.396977  0.144072  96.964823  0.000000  828.855627  0.000000
A  9723  4234.130610  0.820598  G  9729  4180.315336  0.915253  775.718585  0.000000  252.260408  0.000000
C  9737  5997.600000  1.313165  N  -1  -1.000000  -1.000000  0.000000  652.800000  144.148805  0.000000
C  9744  2040.000000  0.404272  T  9753  886.927767  0.175761  0.000000  693.600000  0.000000  241.889391
T  9757  5200.621905  1.093894  C  9758  734.400000  0.144841  0.000000  285.600000  0.000000  1088.502259
C  9768  2856.000000  0.571978  T  9772  927.242665  0.182711  0.000000  448.800000  0.000000  725.668173
T  9777  7417.941322  1.936746  G  9784  1513.562449  0.346512  0.000000  81.600000  216.223207  1007.872462
G  9792  2234.306473  0.533595  N  -1  -1.000000  -1.000000  0.000000  0.000000  1117.153236  0.000000
G  9802  2378.455278  0.628923  N  -1  -1.000000  -1.000000  387.859292  0.000000  828.855627  0.000000
A  9808  6755.216011  1.793903  A  9815  1745.366816  0.411908  646.432154  0.000000  684.706822  0.000000
G  9824  8504.779478  2.011273  A  9822  614.110546  0.144931  226.251254  0.000000  1441.488047  0.000000
G  9834  11351.718370  2.383861  T  9842  765.983071  0.134544  0.000000  0.000000  1297.339242  0.000000
T  9851  645.038376  0.117844  N  -1  -1.000000  -1.000000  0.000000  0.000000  0.000000  645.038376
T  9855  1088.502259  0.220416  T  9861  967.557564  0.179890  0.000000  0.000000  0.000000  564.408579
G  9874  1261.302041  0.260424  T  9867  483.778782  0.089945  0.000000  0.000000  612.632420  0.000000
G  9878  3027.124899  0.680356  G  9883  1153.190438  0.246007  0.000000  0.000000  756.781225  80.629797
G  9893  1189.227639  0.266259  N  -1  -1.000000  -1.000000  0.000000  0.000000  576.595219  0.000000
G  9901  3603.720118  0.937598  G  9908  2090.157668  0.504926  0.000000  0.000000  720.744024  0.000000
G  9921  1837.897260  0.461724  C  9926  979.200000  0.236548  0.000000  122.400000  468.483615  0.000000
C  9930  2080.800000  0.529944  A  9933  290.894469  0.070534  32.321608  693.600000  108.111604  0.000000
A  9942  3296.803986  0.953106  C  9942  244.800000  0.058064  517.145723  244.800000  0.000000  40.314898
T  9956  5079.677210  1.728832  A  9958  258.572862  0.063869  64.643215  0.000000  0.000000  725.668173
A  9971  4654.311510  2.013973  T  9964  725.668173  0.179245  678.753762  0.000000  0.000000  120.944695
A  9981  5397.708487  1.990352  N  -1  -1.000000  -1.000000  937.326624  0.000000  0.000000  0.000000
T  9996  1693.225737  0.538754  A  9993  1357.507524  0.442471  161.608039  0.000000  252.260408  322.519188
G  10008  1946.008864  0.610790  T  10001  120.944695  0.038659  0.000000  122.400000  504.520816  0.000000
C  10015  5589.600000  1.816021  G  10012  360.372012  0.112723  0.000000  530.400000  216.223207  0.000000
A  10027  3716.984886  1.056569  C  10027  1142.400000  0.308258  355.537685  244.800000  0.000000  0.000000
T  10037  3023.617387  0.856718  G  10043  828.855627  0.227210  161.608039  0.000000  108.111604  443.463883
G  10048  2846.938893  0.780438  T  10049  1330.391650  0.357192  0.000000  0.000000  576.595219  241.889391
T  10062  846.612868  0.227310  N  -1  -1.000000  -1.000000  32.321608  0.000000  0.000000  282.204289
A  10072  1066.613054  0.306545  T  10067  201.574492  0.054120  193.929646  0.000000  0.000000  241.889391
T  10083  2539.838605  0.825115  A  10082  387.859292  0.110767  129.286431  0.000000  0.000000  846.612868
N  10093  -1.000000  -1.000000  N  -1  -1.000000  -1.000000  0.000000  0.000000  0.000000  443.463883
T  10109  1007.872462  0.351578  N  -1  -1.000000  -1.000000  0.000000  0.000000  0.000000  241.889391
C  10117  1224.000000  0.504174  N  -1  -1.000000  -1.000000  0.000000  285.600000  0.000000  0.000000
C  10131  1509.600000  0.634070  N  -1  -1.000000  -1.000000  0.000000  734.400000  0.000000  0.000000
C  10135  3264.000000  1.396562  T  10144  201.574492  0.093023  0.000000  816.000000  0.000000  0.000000
C  10143  1468.800000  0.697897  N  -1  -1.000000  -1.000000  0.000000  571.200000  0.000000  120.944695
T  10153  5805.345382  3.088296  G  10165  648.669621  0.273036  0.000000  0.000000  0.000000  403.148985
G  10168  2702.790088  1.252473  N  -1  -1.000000  -1.000000  0.000000  0.000000  900.930029  0.000000
G  10174  4396.538543  2.051057  A  10184  969.648231  0.388070  0.000000  0.000000  936.967231  0.000000
A  10189  1260.542701  0.504512  A  10194  872.683408  0.346573  420.180900  0.000000  36.037201  0.000000
T  10206  604.723477  0.240167  N  -1  -1.000000  -1.000000  96.964823  0.000000  0.000000  201.574492
T  10215  3829.915356  1.647686  N  -1  -1.000000  -1.000000  0.000000  0.000000  0.000000  282.204289
T  10233  1652.910838  0.634119  A  10236  161.608039  0.059600  32.321608  0.000000  0.000000  282.204289
A  10242  2521.085401  0.951527  N  -1  -1.000000  -1.000000  387.859292  0.000000  0.000000  0.000000
T  10250  1290.076752  0.469005  T  10260  967.557564  0.343191  226.251254  0.000000  0.000000  241.889391
C  10263  1183.200000  0.463405  N  -1  -1.000000  -1.000000  0.000000  204.000000  0.000000  201.574492
T  10274  241.889391  0.095809  C  10281  204.000000  0.078124  0.000000  0.000000  0.000000  80.629797
A  10290  1195.899485  0.607559  C  10294  204.000000  0.078949  258.572862  0.000000  0.000000  0.000000
A  10295  872.683408  0.480109  T  10305  362.834086  0.173550  290.894469  40.800000  0.000000  0.000000
T  10307  967.557564  0.660317  N  -1  -1.000000  -1.000000  32.321608  0.000000  0.000000  362.834086
T  10323  120.944695  0.084224  N  -1  -1.000000  -1.000000  0.000000  0.000000  0.000000  40.314898
A  10337  517.145723  0.372686  T  10335  322.519188  0.168229  129.286431  0.000000  0.000000  80.629797
A  10347  1292.864308  1.223910  N  -1  -1.000000  -1.000000  323.216077  0.000000  0.000000  0.000000
A  10354  678.753762  0.665227  T  10361  483.778782  0.315693  258.572862  0.000000  0.000000  0.000000
T  10371  806.297970  0.964354  N  -1  -1.000000  -1.000000  0.000000  0.000000  0.000000  161.259594
T  10379  1330.391650  1.688907  N  -1  -1.000000  -1.000000  0.000000  0.000000  0.000000  241.889391
T  10394  846.612868  1.055045  N  -1  -1.000000  -1.000000  0.000000  0.000000  0.000000  282.204289
T  10406  1451.336346  1.681899  N  -1  -1.000000  -1.000000  0.000000  0.000000  0.000000  241.889391
A  10416  646.432154  0.727588  T  10419  120.944695  0.121819  323.216077  0.000000  0.000000  80.629797
A  10423  646.432154  0.746601  G  10430  180.186006  0.192121  258.572862  0.000000  0.000000  0.000000
A  10437  193.929646  0.232607  N  -1  -1.000000  -1.000000  64.643215  0.000000  0.000000  0.000000
T  10445  604.723477  0.719036  N  -1  -1.000000  -1.000000  0.000000  0.000000  0.000000  40.314898
A  10463  872.683408  1.026955  N  -1  -1.000000  -1.000000  290.894469  0.000000  0.000000  0.000000
A  10472  3005.909517  3.721293  C  10476  204.000000  0.177319  517.145723  81.600000  0.000000  0.000000
C  10483  3590.400000  3.450732  A  10486  484.824116  0.351265  226.251254  530.400000  0.000000  0.000000
C  10488  1468.800000  1.113668  C  10499  775.200000  0.535925  129.286431  530.400000  0.000000  0.000000
A  10502  2618.050224  1.964433  C  10502  244.800000  0.155405  290.894469  244.800000  0.000000  0.000000
G  10513  540.558018  0.358016  A  10514  452.502508  0.292952  193.929646  0.000000  108.111604  0.000000
A  10524  2262.512539  1.594675  A  10529  1648.401993  1.013933  452.502508  0.000000  0.000000  0.000000
A  10537  872.683408  0.552192  N  -1  -1.000000  -1.000000  452.502508  0.000000  0.000000  0.000000
A  10550  161.608039  0.100814  T  10558  161.259594  0.099191  96.964823  40.800000  0.000000  0.000000
C  10559  1305.600000  0.816106  T  10565  604.723477  0.357472  0.000000  81.600000  0.000000  40.314898
T  10571  2136.689620  1.279546  G  10573  288.297609  0.156625  0.000000  0.000000  108.111604  282.204289
G  10579  1441.488047  0.802485  N  -1  -1.000000  -1.000000  0.000000  0.000000  180.186006  0.000000
C  10593  2407.200000  1.467949  C  10603  285.600000  0.137452  0.000000  326.400000  0.000000  0.000000
T  10609  3144.562082  2.066725  C  10606  816.000000  0.392719  0.000000  81.600000  0.000000  524.093680
T  10622  2257.634315  1.336594  N  -1  -1.000000  -1.000000  0.000000  0.000000  0.000000  564.408579
T  10627  1007.872462  0.609703  G  10634  144.148805  0.075379  0.000000  0.000000  0.000000  524.093680
G  10645  1441.488047  0.848041  T  10643  322.519188  0.168654  0.000000  0.000000  180.186006  80.629797
T  10658  483.778782  0.299057  N  -1  -1.000000  -1.000000  0.000000  0.000000  0.000000  161.259594
T  10668  725.668173  0.459635  C  10669  81.600000  0.045004  0.000000  40.800000  0.000000  282.204289
C  10673  775.200000  0.474071  T  10681  403.148985  0.242213  0.000000  163.200000  0.000000  120.944695
T  10687  8385.498886  2.345248  N  -1  -1.000000  -1.000000  0.000000  0.000000  0.000000  524.093680
T  10695  8385.498886  2.345248  G  10703  252.260408  0.129155  0.000000  0.000000  0.000000  524.093680
G  10707  1729.785656  0.838525  N  -1  -1.000000  -1.000000  0.000000  0.000000  288.297609  0.000000
A  10725  193.929646  0.097201  C  10723  163.200000  0.085335  64.643215  40.800000  0.000000  0.000000
A  10737  517.145723  0.304188  G  10736  288.297609  0.150747  129.286431  0.000000  144.148805  0.000000
G  10750  1369.413645  0.897366  A  10751  129.286431  0.075331  32.321608  0.000000  468.483615  0.000000
G  10754  756.781225  0.484436  A  10761  161.608039  0.109381  0.000000  0.000000  396.409213  0.000000
A  10769  3393.768809  2.272024  G  10765  72.074402  0.048782  484.824116  0.000000  0.000000  0.000000
A  10777  3458.412025  1.937791  C  10780  1509.600000  0.822159  614.110546  163.200000  0.000000  0.000000
C  10787  1468.800000  0.713705  T  10797  604.723477  0.303152  32.321608  489.600000  0.000000  0.000000
C  10791  2284.800000  1.074010  C  10804  816.000000  0.409067  0.000000  571.200000  0.000000  0.000000
T  10810  7821.090307  4.038654  C  10821  448.800000  0.188821  0.000000  0.000000  0.000000  524.093680
T  10820  967.557564  0.420788  A  10833  1616.080385  0.679924  0.000000  122.400000  0.000000  403.148985
C  10835  2407.200000  1.082778  C  10846  775.200000  0.317107  258.572862  326.400000  0.000000  0.000000
C  10852  3590.400000  1.468768  A  10848  258.572862  0.105773  64.643215  448.800000  0.000000  0.000000
C  10860  1999.200000  0.726500  A  10869  452.502508  0.160753  0.000000  326.400000  0.000000  0.000000
A  10876  2811.979871  0.998998  T  10873  1854.485331  0.658810  258.572862  0.000000  0.000000  362.834086
T  10887  846.612868  0.280306  A  10884  290.894469  0.096309  96.964823  0.000000  0.000000  282.204289
T  10901  2983.302488  1.078716  A  10901  1260.542701  0.417340  258.572862  0.000000  0.000000  483.778782
T  10913  322.519188  0.118656  A  10906  290.894469  0.097636  96.964823  0.000000  0.000000  161.259594
G  10924  432.446414  0.166104  N  -1  -1.000000  -1.000000  0.000000  0.000000  36.037201  0.000000
C  10931  2244.000000  0.927951  A  10931  193.929646  0.065091  96.964823  367.200000  0.000000  0.000000
A  10935  387.859292  0.208468  A  10943  355.537685  0.129294  129.286431  244.800000  0.000000  0.000000
A  10948  387.859292  0.215172  A  10960  258.572862  0.100999  161.608039  0.000000  0.000000  0.000000
N  10965  -1.000000  -1.000000  N  -1  -1.000000  -1.000000  0.000000  0.000000  0.000000  0.000000
T  10979  241.889391  0.151123  N  -1  -1.000000  -1.000000  0.000000  0.000000  0.000000  40.314898
G  10987  216.223207  0.170824  T  10994  322.519188  0.186741  0.000000  0.000000  36.037201  0.000000
A  11005  32.321608  0.029722  N  -1  -1.000000  -1.000000  32.321608  0.000000  0.000000  0.000000
T  11014  685.353274  0.846634  A  11008  193.929646  0.112287  0.000000  0.000000  0.000000  40.314898
A  11017  129.286431  0.162957  N  -1  -1.000000  -1.000000  64.643215  0.000000  0.000000  40.314898
T  11035  201.574492  0.396819  N  -1  -1.000000  -1.000000  0.000000  0.000000  0.000000  40.314898
G  11048  324.334811  0.654057  N  -1  -1.000000  -1.000000  0.000000  0.000000  36.037201  0.000000
C  11059  285.600000  0.588781  N  -1  -1.000000  -1.000000  0.000000  285.600000  0.000000  0.000000
C  11063  2407.200000  8.322783  N  -1  -1.000000  -1.000000  0.000000  489.600000  0.000000  0.000000
C  11068  326.400000  0.664543  T  11080  120.944695  0.221296  0.000000  326.400000  0.000000  0.000000
T  11083  1330.391650  2.742972  T  11088  362.834086  0.566236  0.000000  40.800000  0.000000  282.204289
G  11103  144.148805  0.242728  T  11096  80.629797  0.125830  0.000000  0.000000  36.037201  0.000000
A  11109  323.216077  0.550942  N  -1  -1.000000  -1.000000  64.643215  0.000000  0.000000  0.000000
A  11121  258.572862  0.419931  T  11123  241.889391  0.373861  64.643215  40.800000  0.000000  40.314898
C  11123  326.400000  0.569561  G  11134  72.074402  0.111397  64.643215  81.600000  0.000000  80.629797
G  11138  1261.302041  0.992071  T  11142  725.668173  1.029902  0.000000  0.000000  144.148805  40.314898
G  11143  1261.302041  0.992071  N  -1  -1.000000  -1.000000  0.000000  0.000000  144.148805  40.314898
A  11175  32.321608  0.048507  N  -1  -1.000000  -1.000000  32.321608  0.000000  0.000000  0.000000
A  11181  711.075370  1.109330  N  -1  -1.000000  -1.000000  64.643215  0.000000  0.000000  0.000000
T  11196  483.778782  1.026297  N  -1  -1.000000  -1.000000  0.000000  0.000000  0.000000  80.629797
T  11203  322.519188  0.662093  N  -1  -1.000000  -1.000000  0.000000  0.000000  0.000000  161.259594
T  11218  161.259594  0.417410  N  -1  -1.000000  -1.000000  0.000000  0.000000  0.000000  40.314898
G  11233  576.595219  1.485900  N  -1  -1.000000  -1.000000  0.000000  0.000000  36.037201  0.000000
T  11241  322.519188  0.780196  N  -1  -1.000000  -1.000000  0.000000  0.000000  36.037201  40.314898
A  11255  452.502508  1.077959  N  -1  -1.000000  -1.000000  64.643215  0.000000  0.000000  0.000000
C  11260  326.400000  0.754879  A  11260  32.321608  0.066266  32.321608  163.200000  0.000000  0.000000
C  11272  1020.000000  2.537552  A  11269  452.502508  0.915006  64.643215  489.600000  0.000000  0.000000
C  11278  3223.200000  7.310549  A  11283  387.859292  0.510284  0.000000  612.000000  0.000000  0.000000
T  11294  1290.076752  1.697503  A  11292  905.005016  1.190663  226.251254  81.600000  0.000000  241.889391
