# Supplementary material for: SNP-PHAGE – High throughput SNP discovery pipeline
Source: BMC Bioinformatics. 2006 Oct 23;7:468. doi: 10.1186/1471-2105-7-468 (PMC1626092; doi:10.1186/1471-2105-7-468)
Supplement: Additional file 2 — Test dataset. This compressed file contains test data for recreating the demo website. It contains the database table entries and chromatogram files to test for proper installation of all functionalities provided. [file 1471-2105-7-468-S2.gz › test_data/AfterAnalysisStore/poly_dir/E11_015501PI20933.g_09.ab1.poly]

E11_015501PI20933.g_09.ab1 38136.872727 48085.066667 40022.080000 38136.872727 41901.600000
T  1  15930.592405  1.000000  G  4  5712.000000  3.585329  0.000000  0.000000  1387.200000  15930.592405
T  14  647918.359635  1.906260  G  11  367.200000  0.230485  0.000000  0.000000  163.200000  59414.796849
T  19  647918.359635  1.906260  N  -1  -1.000000  -1.000000  0.000000  0.000000  0.000000  59414.796849
T  35  481556.928459  2.176204  G  42  3345.600000  0.040728  0.000000  0.000000  81.600000  59414.796849
G  55  24398.400000  0.085204  N  -1  -1.000000  -1.000000  0.000000  0.000000  4120.800000  222.805488
G  70  83232.000000  0.355752  N  -1  -1.000000  -1.000000  0.000000  0.000000  9873.600000  0.000000
G  81  31334.400000  0.150041  N  -1  -1.000000  -1.000000  0.000000  0.000000  6936.000000  0.000000
G  98  23337.600000  0.127193  N  -1  -1.000000  -1.000000  0.000000  0.000000  5140.800000  0.000000
C  114  23365.767815  0.142942  N  -1  -1.000000  -1.000000  0.000000  4665.377933  0.000000  0.000000
N  126  -1.000000  -1.000000  N  -1  -1.000000  -1.000000  582.461901  0.000000  0.000000  0.000000
A  142  2786886.041376  5.114459  N  -1  -1.000000  -1.000000  51774.391182  62205.039109  0.000000  59414.796849
A  169  2786886.041376  5.114459  C  161  3523448.927750  9.347001  51774.391182  62205.039109  0.000000  59414.796849
T  151  4567029.762521  3.767191  N  -1  -1.000000  -1.000000  51774.391182  62205.039109  0.000000  59414.796849
T  190  4567029.762521  3.767191  N  -1  -1.000000  -1.000000  0.000000  26320.507173  65280.000000  59414.796849
C  194  71652.429424  0.089329  N  -1  -1.000000  -1.000000  0.000000  17145.263905  65280.000000  59414.796849
C  203  339445.122790  0.445979  N  -1  -1.000000  -1.000000  0.000000  57656.295624  65280.000000  59414.796849
C  213  533485.966661  0.673059  T  223  222545.548446  0.242065  51774.391182  62205.039109  65280.000000  20943.715889
G  235  6439096.800000  7.687063  N  -1  -1.000000  -1.000000  51774.391182  0.000000  65280.000000  25993.973621
T  247  1240878.032186  0.839321  C  252  50424.959828  0.031382  51774.391182  0.000000  65280.000000  59414.796849
A  236  5539859.856527  1.477422  T  265  229006.907604  0.106393  51774.391182  0.000000  65280.000000  35054.730141
A  289  5539859.856527  1.477422  N  -1  -1.000000  -1.000000  51774.391182  62205.039109  8282.400000  59414.796849
C  291  3337416.982663  1.658353  G  291  40269.600000  0.016218  51774.391182  62205.039109  17707.200000  59414.796849
T  301  2704264.478570  1.225375  G  301  698863.200000  0.281450  51774.391182  62205.039109  65280.000000  59414.796849
C  324  132146.829958  0.058759  N  -1  -1.000000  -1.000000  0.000000  28769.830588  0.000000  51690.873258
T  332  342749.109321  0.168524  C  336  253330.021773  0.091024  0.000000  21538.494792  7956.000000  59414.796849
C  350  492041.859355  0.238747  A  345  143900.448493  0.051705  15046.932437  62205.039109  0.000000  0.000000
A  359  569518.303007  0.274309  C  365  531464.302890  0.246748  51774.391182  19205.805825  0.000000  1522.504169
T  377  574838.159511  0.276391  A  373  408273.433468  0.189553  45852.695191  3926.693094  15504.000000  59414.796849
G  390  350023.200000  0.234385  T  391  287790.422236  0.132171  19544.832671  0.000000  64994.400000  57892.292679
G  403  698659.200000  0.497519  A  409  253403.285844  0.115502  5339.234091  0.000000  65280.000000  0.000000
G  417  440191.200000  0.367697  N  -1  -1.000000  -1.000000  36662.740756  0.000000  65280.000000  22503.354306
A  433  1652185.540622  1.713557  G  433  707676.000000  0.432784  51774.391182  39111.418340  65280.000000  59414.796849
T  446  3249692.313641  4.084263  C  443  1181895.743077  0.722796  51774.391182  62205.039109  65280.000000  59414.796849
A  454  240718.560004  0.283130  N  -1  -1.000000  -1.000000  51774.391182  22665.961125  48592.800000  59414.796849
N  472  -1.000000  -1.000000  N  -1  -1.000000  -1.000000  0.000000  0.000000  65280.000000  59414.796849
C  487  73207.555402  0.085020  N  -1  -1.000000  -1.000000  0.000000  17028.629456  65280.000000  0.000000
C  500  39383.565386  0.047216  N  -1  -1.000000  -1.000000  0.000000  9019.730671  65280.000000  0.000000
G  500  5940480.000000  7.530636  C  515  127092.670530  0.076265  0.000000  9019.730671  65280.000000  0.000000
A  520  229231.116960  0.172882  T  524  150913.583996  0.106355  44752.489378  7581.239141  65280.000000  8280.937311
A  533  452799.409885  0.350633  T  543  158563.239090  0.110886  51774.391182  0.000000  65280.000000  0.000000
G  552  635092.800000  0.487912  C  555  77950.689634  0.053972  0.000000  7464.604693  65280.000000  0.000000
A  566  249552.565500  0.192660  N  -1  -1.000000  -1.000000  46499.875081  56606.585589  0.000000  0.000000
C  569  425404.711209  0.333328  C  582  11080.272591  0.007930  35174.227010  62205.039109  0.000000  0.000000
A  589  1700206.288444  1.473882  T  589  190424.423900  0.127163  51774.391182  45720.703745  0.000000  43298.533204
C  605  2035387.757806  2.038226  N  -1  -1.000000  -1.000000  51774.391182  62205.039109  0.000000  0.000000
T  613  173454.072550  0.147235  N  -1  -1.000000  -1.000000  0.000000  62205.039109  0.000000  34312.045180
C  631  77950.689634  0.065610  N  -1  -1.000000  -1.000000  0.000000  15590.137927  0.000000  0.000000
T  650  194806.265168  0.163434  N  -1  -1.000000  -1.000000  0.000000  0.000000  0.000000  44041.218164
N  660  -1.000000  -1.000000  N  -1  -1.000000  -1.000000  0.000000  0.000000  0.000000  0.000000
N  673  -1.000000  -1.000000  N  -1  -1.000000  -1.000000  0.000000  22627.082976  0.000000  0.000000
C  676  248975.669035  0.403272  A  686  27375.709338  0.043146  0.000000  47975.636413  0.000000  0.000000
C  698  240927.892100  0.388993  N  -1  -1.000000  -1.000000  0.000000  46148.363389  285.600000  0.000000
T  711  259531.259485  0.433871  N  -1  -1.000000  -1.000000  0.000000  0.000000  489.600000  50576.845817
G  724  393924.000000  0.702658  N  -1  -1.000000  -1.000000  0.000000  0.000000  65280.000000  0.000000
T  738  74676.972789  0.129860  N  -1  -1.000000  -1.000000  0.000000  0.000000  0.000000  17156.022590
T  752  83552.058069  0.154731  N  -1  -1.000000  -1.000000  0.000000  0.000000  0.000000  18567.124015
T  765  92167.203612  0.243623  N  -1  -1.000000  -1.000000  0.000000  0.000000  0.000000  20423.836417
T  778  154552.740303  0.839976  N  -1  -1.000000  -1.000000  0.000000  0.000000  0.000000  29744.532672
A  789  192244.786260  1.055672  N  -1  -1.000000  -1.000000  37051.048690  0.000000  489.600000  74.268496
T  798  296554.104771  1.532295  N  -1  -1.000000  -1.000000  0.000000  0.000000  979.200000  55664.237798
T  813  149019.737346  0.731526  N  -1  -1.000000  -1.000000  0.000000  0.000000  2162.400000  33457.957475
A  823  147233.424925  0.760051  N  -1  -1.000000  -1.000000  27990.530233  0.000000  0.000000  0.000000
T  835  253144.168824  1.373204  N  -1  -1.000000  -1.000000  0.000000  0.000000  408.000000  56889.667983
A  846  139758.497198  0.760769  N  -1  -1.000000  -1.000000  26275.503525  0.000000  81.600000  0.000000
A  858  182666.523891  1.153996  N  -1  -1.000000  -1.000000  35141.868015  0.000000  0.000000  0.000000
T  871  145714.789271  0.861762  N  -1  -1.000000  -1.000000  0.000000  622.050391  367.200000  33012.346499
C  887  165620.916629  0.944755  N  -1  -1.000000  -1.000000  226.512961  32541.011084  0.000000  0.000000
A  894  199169.611080  1.090438  N  -1  -1.000000  -1.000000  38992.588359  699.806690  0.000000  0.000000
T  907  213781.865911  1.142530  N  -1  -1.000000  -1.000000  0.000000  622.050391  0.000000  48163.119695
G  919  229663.200000  1.213439  N  -1  -1.000000  -1.000000  0.000000  0.000000  48429.600000  0.000000
T  933  175087.979464  0.958980  N  -1  -1.000000  -1.000000  0.000000  38.878149  0.000000  33346.554731
A  945  84198.103661  0.454672  N  -1  -1.000000  -1.000000  18282.831886  1010.831886  0.000000  0.000000
C  957  328325.972049  1.835448  N  -1  -1.000000  -1.000000  0.000000  62205.039109  0.000000  0.000000
G  970  137128.800000  0.735674  N  -1  -1.000000  -1.000000  0.000000  349.903345  26968.800000  2079.517890
T  983  232534.661167  1.249274  N  -1  -1.000000  -1.000000  0.000000  0.000000  0.000000  42518.713995
G  995  203265.600000  1.063535  T  999  204832.512136  1.040404  0.000000  0.000000  38025.600000  32678.138267
T  1009  589394.784739  2.993711  N  -1  -1.000000  -1.000000  0.000000  0.000000  0.000000  59414.796849
T  1021  251138.919430  1.049670  C  1023  114962.687904  0.470287  0.000000  15084.721984  0.000000  39510.839904
T  1035  285785.172842  1.169085  N  -1  -1.000000  -1.000000  0.000000  0.000000  0.000000  53621.854156
G  1048  269973.600000  1.072804  N  -1  -1.000000  -1.000000  0.000000  194.390747  51979.200000  0.000000
C  1060  136967.720489  0.535693  N  -1  -1.000000  -1.000000  0.000000  30713.738060  0.000000  0.000000
T  1074  264730.054209  1.051053  N  -1  -1.000000  -1.000000  0.000000  1282.978932  1060.800000  51319.530778
C  1087  142021.879916  0.526154  N  -1  -1.000000  -1.000000  0.000000  31918.960693  2366.400000  0.000000
A  1096  239262.405252  0.952121  N  -1  -1.000000  -1.000000  45561.464241  0.000000  1876.800000  408.476728
T  1107  303423.940657  1.160288  G  1106  19747.200000  0.075513  0.000000  0.000000  3631.200000  59303.394105
G  1119  303062.400000  1.128319  N  -1  -1.000000  -1.000000  64.717989  0.000000  59119.200000  371.342480
T  1133  158006.225370  0.567192  N  -1  -1.000000  -1.000000  0.000000  0.000000  979.200000  35537.475365
G  1145  240964.800000  1.023478  N  -1  -1.000000  -1.000000  0.000000  0.000000  47164.800000  0.000000
T  1158  133126.279189  0.567897  N  -1  -1.000000  -1.000000  258.871956  0.000000  2652.000000  28853.310720
G  1171  292005.600000  1.332422  A  1178  12425.853884  0.056135  1682.667713  0.000000  50918.400000  0.000000
T  1184  113370.859237  0.512163  G  1182  29743.200000  0.134367  4497.900234  0.000000  5793.600000  25696.899637
G  1196  291638.400000  1.331698  A  1192  45108.438318  0.205977  5889.336997  0.000000  55692.000000  0.000000
G  1208  325053.600000  1.466264  A  1204  37892.382547  0.170926  4594.977217  2410.445265  60873.600000  0.000000
G  1221  223053.600000  0.929423  C  1217  60883.182028  0.253689  2621.078554  21499.616642  42228.000000  0.000000
C  1229  380383.814153  1.595767  N  -1  -1.000000  -1.000000  194.153967  34873.700051  326.400000  0.000000
T  1236  152770.296397  0.620849  N  -1  -1.000000  -1.000000  291.230950  24804.259345  0.000000  30227.277897
A  1247  118077.970891  0.479862  C  1242  52291.111001  0.212508  26437.298498  2915.861208  0.000000  0.000000
C  1257  355385.164061  1.561665  N  -1  -1.000000  -1.000000  0.000000  62205.039109  0.000000  0.000000
C  1270  231869.283280  0.937580  N  -1  -1.000000  -1.000000  938.410840  49064.224597  0.000000  0.000000
A  1280  232564.093393  0.943861  N  -1  -1.000000  -1.000000  43263.975632  0.000000  0.000000  0.000000
C  1291  276151.495496  1.077285  N  -1  -1.000000  -1.000000  1035.487824  52641.014346  0.000000  0.000000
A  1305  238744.661340  0.937155  N  -1  -1.000000  -1.000000  46661.670053  1321.857081  0.000000  0.000000
G  1314  106569.600000  0.398701  N  -1  -1.000000  -1.000000  0.000000  738.684839  23296.800000  445.610976
C  1329  118811.624699  0.477567  N  -1  -1.000000  -1.000000  0.000000  23015.864470  0.000000  0.000000
C  1344  277706.621474  1.217151  N  -1  -1.000000  -1.000000  0.000000  54390.531071  0.000000  519.879472
T  1355  287159.140019  1.229138  N  -1  -1.000000  -1.000000  0.000000  583.172242  0.000000  55701.372046
C  1368  113563.074524  0.506291  N  -1  -1.000000  -1.000000  0.000000  22354.935930  0.000000  1336.832929
T  1380  304315.162610  1.359445  N  -1  -1.000000  -1.000000  194.153967  0.000000  0.000000  59340.528353
C  1393  130125.166187  0.594870  N  -1  -1.000000  -1.000000  97.076983  25231.918989  0.000000  1893.846650
T  1404  317275.015172  1.521184  N  -1  -1.000000  -1.000000  0.000000  155.512598  734.400000  59414.796849
G  1416  203347.200000  0.936902  N  -1  -1.000000  -1.000000  1035.487824  0.000000  38229.600000  371.342480
A  1431  217873.109895  1.038670  N  -1  -1.000000  -1.000000  41646.025907  0.000000  0.000000  0.000000
A  1443  210236.387195  1.012336  N  -1  -1.000000  -1.000000  41678.384902  0.000000  0.000000  0.000000
C  1451  316001.598675  1.449274  N  -1  -1.000000  -1.000000  0.000000  58783.761958  0.000000  0.000000
A  1463  205414.897017  0.863958  N  -1  -1.000000  -1.000000  45949.772174  0.000000  0.000000  0.000000
A  1473  165839.846756  0.719382  N  -1  -1.000000  -1.000000  35530.175949  0.000000  0.000000  1633.906913
T  1485  232423.258423  1.064213  N  -1  -1.000000  -1.000000  64.717989  0.000000  0.000000  45006.708613
T  1498  122543.018500  0.532136  N  -1  -1.000000  -1.000000  0.000000  0.000000  0.000000  26550.987342
T  1511  120203.560875  0.566709  N  -1  -1.000000  -1.000000  744.256873  0.000000  0.000000  27330.806550
A  1522  259972.161725  1.231420  N  -1  -1.000000  -1.000000  50382.954419  855.319288  81.600000  0.000000
C  1532  320939.123655  1.562618  N  -1  -1.000000  -1.000000  0.000000  61816.257615  0.000000  0.000000
C  1546  250453.038714  1.153392  N  -1  -1.000000  -1.000000  744.256873  54001.749577  0.000000  0.000000
A  1556  253209.131877  1.148848  N  -1  -1.000000  -1.000000  49250.389612  0.000000  0.000000  0.000000
C  1567  234668.510040  1.044364  N  -1  -1.000000  -1.000000  0.000000  45331.922251  0.000000  0.000000
C  1581  236534.661213  1.092203  N  -1  -1.000000  -1.000000  0.000000  51085.888369  0.000000  0.000000
T  1594  270745.802390  1.232463  N  -1  -1.000000  -1.000000  0.000000  0.000000  122.400000  59414.796849
T  1607  222174.205966  0.965265  N  -1  -1.000000  -1.000000  0.000000  0.000000  0.000000  50502.577321
T  1619  165952.954448  0.724229  N  -1  -1.000000  -1.000000  129.435978  0.000000  40.800000  35760.280853
T  1632  116081.659343  0.497169  N  -1  -1.000000  -1.000000  0.000000  0.000000  489.600000  31786.916314
T  1644  156557.989696  0.671712  N  -1  -1.000000  -1.000000  0.000000  0.000000  40.800000  35240.401381
T  1656  147460.098929  0.662053  N  -1  -1.000000  -1.000000  0.000000  0.000000  775.200000  38953.826184
T  1669  180212.505692  0.877443  N  -1  -1.000000  -1.000000  517.743912  0.000000  652.800000  41256.149562
A  1679  236091.223792  1.190217  N  -1  -1.000000  -1.000000  45787.977202  0.000000  612.000000  0.000000
T  1690  248242.448084  1.262370  N  -1  -1.000000  -1.000000  0.000000  0.000000  2325.600000  56444.057006
G  1703  258468.000000  1.305359  N  -1  -1.000000  -1.000000  679.538884  0.000000  50265.600000  0.000000
T  1715  102267.719076  0.510831  N  -1  -1.000000  -1.000000  0.000000  0.000000  693.600000  27108.001062
T  1728  104272.968470  0.568707  N  -1  -1.000000  -1.000000  0.000000  0.000000  40.800000  22577.622803
T  1741  104310.102718  0.608007  N  -1  -1.000000  -1.000000  0.000000  0.000000  81.600000  24657.140692
T  1753  121317.588315  0.733496  N  -1  -1.000000  -1.000000  0.000000  38.878149  0.000000  27442.209295
T  1766  152064.745685  0.916494  N  -1  -1.000000  -1.000000  0.000000  0.000000  204.000000  35277.535629
T  1778  131195.298292  0.792861  N  -1  -1.000000  -1.000000  0.000000  38.878149  775.200000  35945.952093
T  1790  134277.440878  0.819543  N  -1  -1.000000  -1.000000  0.000000  311.025196  0.000000  35686.012357
T  1802  153587.249854  0.964437  N  -1  -1.000000  -1.000000  0.000000  388.781494  0.000000  33123.749243
T  1815  137656.657449  0.911631  C  1815  19788.978067  0.131052  0.000000  4393.230887  0.000000  31601.245074
C  1827  116867.717227  0.835117  T  1826  18827.063751  0.134535  0.000000  22354.935930  0.000000  4567.512508
T  1839  238141.932619  1.893295  N  -1  -1.000000  -1.000000  0.000000  1166.344483  122.400000  54327.404869
T  1851  168663.754554  1.210194  N  -1  -1.000000  -1.000000  0.000000  2799.226760  0.000000  37542.724759
C  1864  99800.209621  0.684462  N  -1  -1.000000  -1.000000  97.076983  19516.831021  489.600000  1782.443905
T  1876  158006.225370  1.087020  N  -1  -1.000000  -1.000000  161.794972  777.562989  4773.600000  36280.160326
G  1888  178418.400000  1.197229  A  1888  30223.300853  0.202805  6148.208953  0.000000  34312.800000  0.000000
A  1900  197357.507389  1.301303  N  -1  -1.000000  -1.000000  42034.333841  0.000000  1264.800000  0.000000
A  1912  207421.154675  1.310489  N  -1  -1.000000  -1.000000  40610.538084  0.000000  40.800000  0.000000
A  1923  148430.707721  0.896364  N  -1  -1.000000  -1.000000  31647.096610  0.000000  0.000000  1411.101425
T  1935  149353.945578  0.904756  N  -1  -1.000000  -1.000000  808.974862  0.000000  0.000000  33940.702700
T  1947  111588.415332  0.671224  N  -1  -1.000000  -1.000000  0.000000  0.000000  448.800000  25511.228397
T  1959  65950.424502  0.397967  G  1959  22848.000000  0.137873  0.000000  0.000000  4773.600000  17898.707551
G  1971  159895.200000  1.076742  A  1971  25401.810674  0.171057  5177.439118  0.000000  30355.200000  0.000000
A  1984  161665.536467  1.095130  N  -1  -1.000000  -1.000000  36371.509806  194.390747  1183.200000  1076.893193
T  1994  144526.493335  0.939651  C  1994  25698.456782  0.167080  485.384917  4315.474588  0.000000  32009.721802
C  2008  153763.081048  1.008542  N  -1  -1.000000  -1.000000  0.000000  34679.309303  0.000000  0.000000
C  2020  258228.668603  1.721579  N  -1  -1.000000  -1.000000  0.000000  50852.619472  81.600000  0.000000
C  2032  169742.000470  1.087516  A  2030  17570.934008  0.112575  3235.899449  38528.246098  40.800000  0.000000
A  2042  183022.472830  1.201609  G  2040  19992.000000  0.131255  34365.252147  388.781494  3182.400000  0.000000
G  2053  156590.400000  1.005243  N  -1  -1.000000  -1.000000  129.435978  0.000000  30518.400000  0.000000
G  2066  247656.000000  1.582494  C  2066  15784.528674  0.100861  0.000000  3537.911599  55406.400000  0.000000
C  2079  158700.606028  0.932962  T  2080  32046.856050  0.178654  0.000000  31024.763256  1672.800000  6647.030397
T  2092  253552.645552  1.413502  N  -1  -1.000000  -1.000000  2200.411625  1088.588184  938.400000  53844.659644
A  2103  149142.605600  0.790181  N  -1  -1.000000  -1.000000  29381.966996  0.000000  3060.000000  1411.101425
G  2115  127785.600000  0.681550  N  -1  -1.000000  -1.000000  258.871956  311.025196  25051.200000  2636.531610
T  2128  110214.448154  0.593130  N  -1  -1.000000  -1.000000  2491.642576  0.000000  244.800000  21426.461114
A  2139  107787.810643  0.593992  T  2138  25102.751669  0.138335  21162.782396  0.000000  0.000000  5718.674197
T  2150  207728.983482  1.248225  A  2150  20224.371556  0.121526  4336.105262  816.441138  0.000000  44301.157900
A  2162  170175.952018  0.999752  T  2161  24397.200956  0.143329  33329.764324  816.441138  0.000000  5755.808445
T  2173  205166.720368  1.214482  N  -1  -1.000000  -1.000000  258.871956  1749.516725  40.800000  43781.278428
C  2188  104776.612750  0.602888  A  2185  30643.967781  0.176326  4368.464256  23599.036712  0.000000  0.000000
A  2198  190270.887596  1.192897  N  -1  -1.000000  -1.000000  42649.154737  0.000000  1713.600000  0.000000
G  2211  80620.800000  0.495639  A  2212  46920.542009  0.322773  6957.183815  0.000000  15544.800000  0.000000
A  2226  273239.349466  1.879651  N  -1  -1.000000  -1.000000  51774.391182  0.000000  40.800000  0.000000
A  2237  209006.745405  1.324700  N  -1  -1.000000  -1.000000  40675.256073  272.147046  0.000000  0.000000
A  2249  181339.805117  1.093075  C  2247  27720.120553  0.167090  34915.355054  5209.672025  122.400000  0.000000
C  2259  232219.186625  1.342219  T  2260  23097.502275  0.124545  453.025923  43660.161825  0.000000  4864.586492
T  2272  218275.109923  1.176974  N  -1  -1.000000  -1.000000  0.000000  1166.344483  285.600000  46900.555262
T  2285  124845.341878  0.669379  N  -1  -1.000000  -1.000000  0.000000  2643.714162  0.000000  28259.162751
C  2298  101083.188553  0.555475  T  2297  31378.439586  0.172432  0.000000  19477.952871  0.000000  6238.553669
T  2310  219871.882588  1.281546  N  -1  -1.000000  -1.000000  0.000000  971.953736  0.000000  49499.952625
T  2322  201193.355829  1.098953  C  2322  18350.486537  0.100234  0.000000  3771.180496  0.000000  39176.631672
C  2335  119783.578435  0.650399  N  -1  -1.000000  -1.000000  0.000000  27214.704610  0.000000  185.671240
C  2347  224249.165989  1.192271  T  2346  32121.124546  0.170779  0.000000  43815.674423  0.000000  6052.882429
T  2358  299079.233637  1.632647  N  -1  -1.000000  -1.000000  0.000000  933.075587  979.200000  57335.278959
T  2371  234836.984545  1.221875  G  2371  30396.000000  0.158153  0.000000  0.000000  6324.000000  46454.944286
G  2383  227541.600000  1.151854  N  -1  -1.000000  -1.000000  161.794972  0.000000  43084.800000  3267.813827
T  2395  96029.165407  0.487270  N  -1  -1.000000  -1.000000  2103.334642  0.000000  1101.600000  19049.869240
A  2407  100604.113866  0.544243  T  2405  25436.959901  0.137608  19836.063622  0.000000  285.600000  4938.854988
T  2417  217272.485226  1.191009  G  2418  30559.200000  0.157484  64.717989  0.000000  5426.400000  46046.467558
G  2431  245412.000000  1.264709  N  -1  -1.000000  -1.000000  97.076983  0.000000  48103.200000  779.819209
G  2443  233988.000000  1.190172  N  -1  -1.000000  -1.000000  485.384917  0.000000  49816.800000  0.000000
G  2456  162955.200000  0.815267  A  2457  39542.691266  0.193650  6892.465826  0.000000  31497.600000  0.000000
A  2470  239521.277208  1.172992  T  2468  20869.447393  0.102203  47017.618993  0.000000  448.800000  2970.739842
T  2480  193840.774719  0.942237  A  2480  11260.930082  0.054738  3235.899449  0.000000  0.000000  36725.771302
A  2491  146100.860118  0.748467  T  2491  26031.107869  0.139707  28119.966211  0.000000  285.600000  5570.137205
T  2503  222062.803222  1.191794  N  -1  -1.000000  -1.000000  679.538884  0.000000  0.000000  41961.700274
T  2517  118346.848473  0.637031  G  2517  22807.200000  0.122765  0.000000  427.659644  5263.200000  26810.927078
G  2530  180540.000000  0.960266  A  2529  20547.961501  0.109292  4821.490179  0.000000  34639.200000  37.134248
A  2542  158235.483052  0.807307  G  2541  15504.000000  0.079100  30805.762754  583.172242  3672.000000  0.000000
G  2554  106732.800000  0.561455  C  2553  31841.204394  0.167497  226.512961  6414.894658  23949.600000  0.000000
C  2566  194274.112768  1.102375  A  2565  12361.135895  0.070141  2879.950510  36778.729373  0.000000  0.000000
A  2578  123967.307888  0.719648  C  2576  34523.796706  0.200415  27796.376266  6103.869463  0.000000  0.000000
C  2588  260833.504615  1.549240  N  -1  -1.000000  -1.000000  0.000000  49025.346448  0.000000  111.402744
C  2602  189297.709640  1.110293  T  2602  22948.965283  0.134963  0.000000  36934.241971  0.000000  5235.928972
T  2615  229006.907604  1.346789  N  -1  -1.000000  -1.000000  0.000000  1438.491529  0.000000  44412.560644
T  2628  171226.017668  0.960165  G  2627  15993.600000  0.089685  0.000000  0.000000  3753.600000  33792.165708
G  2640  193351.200000  1.116050  T  2639  13665.403275  0.078879  0.000000  1244.100782  37984.800000  3045.008338
T  2652  77424.907143  0.428362  N  -1  -1.000000  -1.000000  0.000000  2876.983059  0.000000  17453.096574
C  2665  106720.520222  0.626166  N  -1  -1.000000  -1.000000  0.000000  21110.835148  734.400000  0.000000
G  2678  87801.600000  0.531218  N  -1  -1.000000  -1.000000  0.000000  1594.004127  17013.600000  0.000000
C  2688  95912.394677  0.587014  T  2690  26848.061326  0.174844  64.717989  18778.146181  0.000000  4010.498787
T  2702  243823.472568  1.587866  G  2702  17625.600000  0.114784  0.000000  116.634448  3794.400000  47271.897743
G  2714  202653.600000  1.224198  N  -1  -1.000000  -1.000000  97.076983  0.000000  38882.400000  334.208232
G  2726  176704.800000  1.106328  N  -1  -1.000000  -1.000000  0.000000  77.756299  34435.200000  1708.175409
T  2739  94729.466726  0.597804  N  -1  -1.000000  -1.000000  0.000000  0.000000  204.000000  21426.461114
T  2752  97625.938072  0.673121  G  2751  20318.400000  0.140093  0.000000  0.000000  4855.200000  22206.280322
G  2764  216566.400000  1.573029  N  -1  -1.000000  -1.000000  711.897879  0.000000  42064.800000  0.000000
G  2776  150348.000000  1.073943  A  2776  19738.986638  0.140996  4433.182245  0.000000  29620.800000  0.000000
A  2789  183119.549814  1.243270  G  2787  15259.200000  0.103601  35465.457960  0.000000  2896.800000  0.000000
G  2800  131294.400000  0.847451  N  -1  -1.000000  -1.000000  355.948939  77.756299  25663.200000  1596.772665
T  2813  78650.337328  0.493793  C  2812  13957.255650  0.087628  0.000000  2799.226760  0.000000  17787.304807
C  2825  113874.099720  0.722773  N  -1  -1.000000  -1.000000  0.000000  22354.935930  448.800000  0.000000
G  2838  72216.000000  0.499569  N  -1  -1.000000  -1.000000  0.000000  155.512598  15381.600000  0.000000
T  2849  45043.842861  0.342505  G  2849  15830.400000  0.120371  0.000000  0.000000  3712.800000  9989.112720
G  2862  181478.400000  1.533446  N  -1  -1.000000  -1.000000  194.153967  0.000000  35536.800000  0.000000
G  2874  126276.000000  0.994129  N  -1  -1.000000  -1.000000  0.000000  38.878149  28560.000000  185.671240
T  2886  66173.229990  0.509469  N  -1  -1.000000  -1.000000  938.410840  0.000000  0.000000  12885.584067
A  2897  72613.583633  0.632262  T  2896  13479.732035  0.117371  16341.292217  699.806690  0.000000  3267.813827
T  2909  173751.146534  1.622721  N  -1  -1.000000  -1.000000  0.000000  1555.125978  2162.400000  33532.225971
G  2922  145125.600000  1.367341  N  -1  -1.000000  -1.000000  32.358994  1438.491529  27744.000000  1856.712402
T  2934  92390.009100  0.859280  G  2934  16034.400000  0.149129  0.000000  894.197437  2896.800000  17972.976047
G  2947  108242.400000  0.994014  A  2946  25919.554586  0.238025  4853.849173  77.756299  23133.600000  1336.832929
A  2959  199525.560020  1.841814  T  2954  14370.953988  0.132658  38863.152381  0.000000  0.000000  1299.698681
A  2971  141570.600890  1.169406  T  2970  30487.217633  0.251831  27278.632354  0.000000  0.000000  5941.479685
T  2983  163724.899566  1.252537  N  -1  -1.000000  -1.000000  1359.077769  622.050391  0.000000  30969.962857
A  2993  104034.167282  0.806846  C  2992  31491.301049  0.244233  20159.653567  6259.382060  0.000000  0.000000
C  3005  258034.277855  2.036334  A  3003  10969.699132  0.086570  2168.052631  45176.409653  0.000000  0.000000
A  3016  132607.159416  0.908883  N  -1  -1.000000  -1.000000  26081.349558  1088.588184  0.000000  1485.369921
T  3028  140107.517819  0.922363  G  3029  13015.200000  0.087623  32.358994  0.000000  2570.400000  30375.814889
G  3041  132844.800000  0.894360  N  -1  -1.000000  -1.000000  0.000000  0.000000  28152.000000  1411.101425
T  3053  82178.090891  0.557865  N  -1  -1.000000  -1.000000  679.538884  0.000000  0.000000  17490.230822
A  3064  87822.311043  0.600343  N  -1  -1.000000  -1.000000  19156.524738  0.000000  448.800000  0.000000
A  3076  159109.175903  1.103049  N  -1  -1.000000  -1.000000  31226.429682  0.000000  0.000000  0.000000
A  3089  120375.459499  0.858578  N  -1  -1.000000  -1.000000  27084.478387  0.000000  0.000000  0.000000
T  3101  108803.346729  0.787952  N  -1  -1.000000  -1.000000  0.000000  233.268897  571.200000  24582.872196
T  3113  69181.104081  0.521761  N  -1  -1.000000  -1.000000  0.000000  311.025196  1264.800000  15262.175941
T  3125  60788.764026  0.470843  N  -1  -1.000000  -1.000000  1553.231735  0.000000  2284.800000  13034.121059
A  3135  140955.779994  1.288659  G  3136  17258.400000  0.156586  26825.606431  466.537793  3345.600000  2710.800106
T  3147  190461.558148  1.728065  G  3152  36271.200000  0.314712  0.000000  0.000000  3998.400000  37134.248030
T  3160  108469.138497  0.941147  N  -1  -1.000000  -1.000000  1067.846818  0.000000  4773.600000  21203.655625
A  3170  98177.189280  0.870253  G  3169  55243.200000  0.489681  22165.911225  0.000000  5140.800000  1448.235673
T  3182  129598.525626  1.132712  G  3183  32558.400000  0.274541  420.666928  0.000000  6446.400000  27999.223015
G  3196  123501.600000  1.041399  A  3194  16179.497245  0.136430  2912.309504  0.000000  23256.000000  0.000000
A  3207  179009.957513  1.556185  G  3208  8364.000000  0.069184  35174.227010  777.562989  1305.600000  0.000000
A  3219  123967.307888  1.025416  N  -1  -1.000000  -1.000000  28055.248222  0.000000  408.000000  0.000000
A  3231  119275.253687  0.974383  N  -1  -1.000000  -1.000000  27052.119393  894.197437  0.000000  0.000000
A  3242  86786.823220  0.681106  T  3241  13256.926547  0.104041  18671.139820  933.075587  0.000000  3156.411083
T  3254  119015.264938  0.915359  N  -1  -1.000000  -1.000000  420.666928  0.000000  81.600000  22911.831035
A  3263  90831.697531  0.710587  N  -1  -1.000000  -1.000000  19480.114682  0.000000  0.000000  0.000000
A  3275  104454.834211  0.886237  G  3277  8935.200000  0.076069  20030.217589  0.000000  1387.200000  0.000000
G  3289  69278.400000  0.589795  A  3289  19285.960715  0.164189  4853.849173  0.000000  13668.000000  0.000000
A  3301  189591.348711  1.654780  N  -1  -1.000000  -1.000000  35044.791032  349.903345  163.200000  1633.906913
T  3312  93801.110525  0.777972  G  3312  13912.800000  0.115391  0.000000  0.000000  3223.200000  17787.304807
G  3325  137577.600000  1.169866  N  -1  -1.000000  -1.000000  0.000000  0.000000  26683.200000  1485.369921
T  3336  81026.929202  0.714158  N  -1  -1.000000  -1.000000  0.000000  0.000000  40.800000  15856.323909
T  3349  73897.153581  0.676937  N  -1  -1.000000  -1.000000  0.000000  0.000000  0.000000  16673.277366
T  3361  77684.846880  0.742500  N  -1  -1.000000  -1.000000  0.000000  0.000000  0.000000  15299.310189
T  3373  79281.619545  0.764411  N  -1  -1.000000  -1.000000  0.000000  0.000000  0.000000  15410.712933
T  3385  76645.087935  0.768429  G  3386  9098.400000  0.092535  0.000000  0.000000  1876.800000  15002.236204
G  3398  100082.400000  1.017885  A  3397  14011.444614  0.142503  3235.899449  0.000000  19339.200000  0.000000
A  3409  96623.957544  0.987100  N  -1  -1.000000  -1.000000  18865.293787  1477.369679  367.200000  0.000000
C  3419  108314.524349  1.076458  T  3421  10174.783960  0.110005  97.076983  20683.175504  244.800000  1411.101425
T  3433  126887.725520  1.371855  G  3433  14524.800000  0.157036  0.000000  272.147046  3468.000000  24360.066708
G  3445  173726.400000  1.813387  N  -1  -1.000000  -1.000000  0.000000  622.050391  29008.800000  371.342480
C  3455  61427.476120  0.617877  T  3457  13182.658051  0.135266  0.000000  11546.810385  122.400000  1596.772665
T  3470  110771.461875  1.136617  N  -1  -1.000000  -1.000000  0.000000  0.000000  367.200000  24768.543436
T  3482  71631.964451  0.708214  G  3481  11872.800000  0.117384  0.000000  0.000000  2366.400000  14073.880004
G  3494  115708.800000  1.150882  N  -1  -1.000000  -1.000000  323.589945  0.000000  22480.800000  594.147968
T  3505  55478.566557  0.532516  N  -1  -1.000000  -1.000000  517.743912  0.000000  40.800000  10843.200425
T  3518  52916.303443  0.518455  N  -1  -1.000000  -1.000000  194.153967  1010.831886  0.000000  11957.227866
C  3529  72429.992413  0.744026  N  -1  -1.000000  -1.000000  0.000000  16212.188318  0.000000  0.000000
C  3540  111463.654454  1.174175  N  -1  -1.000000  -1.000000  550.102906  20877.566251  0.000000  0.000000
C  3552  87048.176604  0.913947  T  3552  13851.074515  0.151775  388.307934  16950.873157  0.000000  2933.605594
T  3565  157969.091122  1.730973  N  -1  -1.000000  -1.000000  1456.154752  194.390747  0.000000  31007.097105
A  3575  116815.970106  1.302521  N  -1  -1.000000  -1.000000  22360.065192  0.000000  285.600000  0.000000
A  3586  84521.693605  0.887615  C  3584  12713.154868  0.133509  17862.164958  2527.079714  0.000000  0.000000
C  3597  123554.758931  1.334307  T  3598  12402.838842  0.126830  0.000000  23482.402264  0.000000  2042.383642
T  3611  135688.542303  1.387540  N  -1  -1.000000  -1.000000  453.025923  583.172242  0.000000  26476.718846
A  3620  90055.081663  0.902458  N  -1  -1.000000  -1.000000  20159.653567  116.634448  0.000000  2005.249394
T  3632  140144.652067  1.357381  N  -1  -1.000000  -1.000000  323.589945  38.878149  0.000000  26513.853094
T  3645  61345.777746  0.547881  G  3646  13831.200000  0.124762  0.000000  0.000000  2733.600000  11808.690874
G  3658  140474.400000  1.267125  N  -1  -1.000000  -1.000000  0.000000  583.172242  24398.400000  0.000000
C  3668  68270.030422  0.600114  N  -1  -1.000000  -1.000000  1456.154752  13412.961558  244.800000  0.000000
A  3679  79150.100520  0.707430  T  3679  9135.025015  0.087835  15208.727410  116.634448  0.000000  1893.846650
T  3691  124511.133646  1.197198  N  -1  -1.000000  -1.000000  0.000000  1049.710035  0.000000  23840.187236
C  3703  47431.342321  0.452712  T  3703  9877.709976  0.097738  0.000000  9058.608820  0.000000  2710.800106
T  3716  109137.554961  1.079901  N  -1  -1.000000  -1.000000  0.000000  0.000000  0.000000  20683.776153
T  3728  87933.899336  0.882686  A  3726  9998.929297  0.100370  1844.462686  0.000000  40.800000  16487.606126
A  3738  115845.200271  1.221411  N  -1  -1.000000  -1.000000  21842.321280  0.000000  0.000000  0.000000
A  3749  95232.520781  0.977502  N  -1  -1.000000  -1.000000  20224.371556  0.000000  0.000000  0.000000
A  3761  101607.242696  1.093336  N  -1  -1.000000  -1.000000  16794.318140  2099.420070  204.000000  0.000000
C  3772  117878.549112  1.215752  T  3773  11585.885386  0.122343  32.358994  19827.856216  81.600000  1893.846650
T  3786  119869.352642  1.265783  N  -1  -1.000000  -1.000000  0.000000  311.025196  0.000000  23468.844755
T  3798  73043.065876  0.731457  N  -1  -1.000000  -1.000000  32.358994  1321.857081  0.000000  14370.953988
C  3809  61271.963523  0.617356  N  -1  -1.000000  -1.000000  0.000000  11818.957431  0.000000  0.000000
C  3821  116284.544985  1.251380  A  3818  16664.882162  0.179337  1812.103691  21849.519987  0.000000  0.000000
A  3830  109114.529417  1.093218  N  -1  -1.000000  -1.000000  19965.499600  0.000000  0.000000  0.000000
A  3842  103613.500354  1.038127  T  3842  10657.529185  0.105129  19836.063622  0.000000  0.000000  2302.323378
T  3854  99742.590210  0.983887  N  -1  -1.000000  -1.000000  0.000000  116.634448  0.000000  18864.197999
T  3867  68364.150624  0.685246  N  -1  -1.000000  -1.000000  0.000000  1244.100782  0.000000  13108.389555
C  3879  51785.695059  0.533439  T  3878  14965.101956  0.154154  0.000000  10030.562556  0.000000  3490.619315
T  3891  147831.441409  1.605175  N  -1  -1.000000  -1.000000  0.000000  311.025196  0.000000  28222.028503
T  3903  101747.839603  1.069993  N  -1  -1.000000  -1.000000  0.000000  311.025196  0.000000  19458.345968
T  3915  85854.381446  0.920395  N  -1  -1.000000  -1.000000  0.000000  1282.978932  0.000000  16227.666389
C  3927  61971.770213  0.655362  N  -1  -1.000000  -1.000000  582.461901  11974.470029  0.000000  0.000000
A  3936  93096.827145  0.983787  N  -1  -1.000000  -1.000000  17635.651997  38.878149  1060.800000  0.000000
G  3948  62709.600000  0.679320  N  -1  -1.000000  -1.000000  0.000000  0.000000  11954.400000  0.000000
G  3961  139944.000000  1.596226  C  3960  9097.486970  0.103767  194.153967  1632.882277  24153.600000  0.000000
C  3973  79505.815612  0.870773  N  -1  -1.000000  -1.000000  582.461901  15512.381628  163.200000  0.000000
C  3986  95445.856883  1.069048  N  -1  -1.000000  -1.000000  711.897879  18233.852089  0.000000  0.000000
A  3996  83583.282765  0.908619  N  -1  -1.000000  -1.000000  15499.958360  0.000000  163.200000  1596.772665
T  4008  97737.340816  1.026986  G  4008  13423.200000  0.141046  32.358994  0.000000  2733.600000  18492.855519
G  4020  108038.400000  1.198301  N  -1  -1.000000  -1.000000  355.948939  0.000000  19951.200000  0.000000
G  4032  87352.800000  0.962155  N  -1  -1.000000  -1.000000  388.307934  0.000000  16401.600000  222.805488
T  4045  39213.765920  0.431212  N  -1  -1.000000  -1.000000  0.000000  0.000000  163.200000  7389.715358
T  4058  61122.972258  0.689387  N  -1  -1.000000  -1.000000  938.410840  0.000000  81.600000  11548.751137
A  4068  66691.887642  0.780338  N  -1  -1.000000  -1.000000  11196.212093  0.000000  40.800000  1596.772665
T  4080  103196.075277  1.201860  N  -1  -1.000000  -1.000000  194.153967  194.390747  0.000000  19384.077472
T  4093  55032.955581  0.669592  G  4094  10404.000000  0.130471  0.000000  0.000000  2040.000000  10657.529185
G  4106  96002.400000  1.203920  A  4102  8219.184600  0.103073  906.051846  855.319288  17992.800000  0.000000
C  4116  52835.405093  0.662121  N  -1  -1.000000  -1.000000  1035.487824  8825.339924  0.000000  0.000000
A  4129  61514.448524  0.801780  N  -1  -1.000000  -1.000000  10613.750192  77.756299  0.000000  1262.564433
T  4140  94580.929734  1.293855  N  -1  -1.000000  -1.000000  129.435978  77.756299  0.000000  17787.304807
T  4153  55367.163813  0.771621  N  -1  -1.000000  -1.000000  0.000000  1477.369679  0.000000  10471.857945
C  4166  46303.875987  0.675419  N  -1  -1.000000  -1.000000  0.000000  8903.096223  0.000000  1262.564433
T  4177  89902.014482  1.297946  N  -1  -1.000000  -1.000000  0.000000  1282.978932  0.000000  14927.967708
C  4190  40588.788019  0.562618  T  4189  9951.978472  0.137948  0.000000  6842.554302  0.000000  2042.383642
T  4202  97997.280552  1.409376  C  4202  6531.529106  0.093935  0.000000  1438.491529  0.000000  18641.392511
C  4215  40277.762823  0.583630  T  4214  10026.246968  0.145281  0.000000  7075.823199  0.000000  2190.920634
T  4226  102007.779340  1.510398  N  -1  -1.000000  -1.000000  0.000000  427.659644  0.000000  19644.017208
T  4238  53139.108932  0.779880  N  -1  -1.000000  -1.000000  97.076983  0.000000  1754.400000  10397.589449
G  4250  91677.600000  1.344879  N  -1  -1.000000  -1.000000  32.358994  0.000000  17299.200000  0.000000
G  4262  53203.200000  0.747401  A  4262  9610.621363  0.135010  1812.103691  0.000000  10159.200000  0.000000
A  4275  75525.893137  1.126471  N  -1  -1.000000  -1.000000  14140.880592  0.000000  0.000000  0.000000
A  4286  63973.732105  0.926319  N  -1  -1.000000  -1.000000  12005.186955  0.000000  204.000000  371.342480
T  4297  56778.265239  0.801621  G  4296  13953.600000  0.197003  517.743912  0.000000  3019.200000  10583.260689
G  4309  100531.200000  1.488977  N  -1  -1.000000  -1.000000  0.000000  0.000000  18972.000000  111.402744
G  4321  72542.400000  0.986821  N  -1  -1.000000  -1.000000  291.230950  0.000000  13668.000000  0.000000
G  4334  54060.000000  0.761777  A  4333  10128.365275  0.142722  1973.898664  0.000000  10363.200000  0.000000
A  4347  69442.402174  0.959893  N  -1  -1.000000  -1.000000  13170.110757  0.000000  938.400000  0.000000
G  4358  46063.200000  0.666738  C  4357  7270.213946  0.105232  485.384917  1671.760426  8690.400000  0.000000
C  4370  67842.370779  0.992141  N  -1  -1.000000  -1.000000  0.000000  11469.054086  0.000000  1225.430185
T  4384  79095.948305  1.198491  N  -1  -1.000000  -1.000000  323.589945  505.415943  0.000000  13331.195043
A  4393  41969.615852  0.611931  N  -1  -1.000000  -1.000000  7992.671639  77.756299  0.000000  1299.698681
T  4405  80358.512738  1.231927  N  -1  -1.000000  -1.000000  0.000000  233.268897  530.400000  13294.060795
G  4418  50551.200000  0.755980  C  4417  8008.898785  0.119771  0.000000  1866.151173  8731.200000  37.134248
C  4430  59600.203097  0.899684  N  -1  -1.000000  -1.000000  0.000000  11352.419637  0.000000  0.000000
C  4443  67764.614480  1.090294  N  -1  -1.000000  -1.000000  485.384917  11313.541488  0.000000  0.000000
A  4453  49218.030618  0.798025  N  -1  -1.000000  -1.000000  9416.467396  738.684839  0.000000  891.221953
T  4465  67955.673896  1.110557  G  4465  6038.400000  0.098682  226.512961  505.415943  1305.600000  11585.885386
G  4477  74786.400000  1.225164  N  -1  -1.000000  -1.000000  0.000000  0.000000  13994.400000  185.671240
G  4489  52428.000000  0.820286  A  4491  4886.208168  0.078339  744.256873  38.878149  9914.400000  0.000000
A  4504  45593.823235  0.730989  N  -1  -1.000000  -1.000000  8607.492534  311.025196  0.000000  668.416465
T  4514  63982.309356  1.084031  N  -1  -1.000000  -1.000000  291.230950  38.878149  0.000000  12031.496362
T  4527  38174.006975  0.623515  A  4524  5177.439118  0.084566  841.333857  116.634448  0.000000  7241.178366
A  4537  45076.079323  0.790733  N  -1  -1.000000  -1.000000  8575.133540  38.878149  0.000000  1782.443905
T  4549  94135.318757  1.667354  N  -1  -1.000000  -1.000000  970.769835  0.000000  0.000000  15967.726653
A  4560  43037.462670  0.718352  N  -1  -1.000000  -1.000000  8025.030633  0.000000  0.000000  297.073984
A  4572  46564.593070  0.810683  N  -1  -1.000000  -1.000000  8866.364490  0.000000  0.000000  371.342480
T  4585  45155.245605  0.789795  G  4585  5834.400000  0.102047  97.076983  0.000000  1346.400000  7649.655094
G  4597  77560.800000  1.412937  N  -1  -1.000000  -1.000000  323.589945  0.000000  12566.400000  631.282217
T  4609  24248.663964  0.439520  N  -1  -1.000000  -1.000000  0.000000  816.441138  163.200000  4530.378260
C  4623  30013.931370  0.573301  N  -1  -1.000000  -1.000000  32.358994  4976.403129  0.000000  631.282217
T  4635  48720.133416  0.959155  N  -1  -1.000000  -1.000000  0.000000  0.000000  775.200000  9320.696256
G  4648  63036.000000  1.279435  A  4647  3818.361350  0.077501  906.051846  0.000000  9547.200000  0.000000
A  4660  43717.001555  0.844694  N  -1  -1.000000  -1.000000  7442.568732  0.000000  571.200000  0.000000
G  4670  38188.800000  0.739822  N  -1  -1.000000  -1.000000  129.435978  38.878149  7221.600000  0.000000
G  4683  84782.400000  1.842124  N  -1  -1.000000  -1.000000  97.076983  0.000000  14116.800000  482.745224
T  4696  22503.354306  0.448285  N  -1  -1.000000  -1.000000  64.717989  0.000000  367.200000  4381.841268
A  4706  30093.864875  0.629676  C  4705  6414.894658  0.134223  4465.541239  1438.491529  81.600000  0.000000
C  4718  77639.664438  1.677372  N  -1  -1.000000  -1.000000  0.000000  13218.570811  0.000000  0.000000
C  4731  58356.102314  1.260544  N  -1  -1.000000  -1.000000  355.948939  9991.684407  40.800000  0.000000
A  4741  53359.981912  1.073531  N  -1  -1.000000  -1.000000  9092.877451  77.756299  40.800000  816.953457
T  4753  62236.999699  1.195952  N  -1  -1.000000  -1.000000  0.000000  0.000000  0.000000  10323.320952
T  4767  41850.297530  0.783839  N  -1  -1.000000  -1.000000  0.000000  0.000000  0.000000  7204.044118
T  4779  33198.017739  0.647478  N  -1  -1.000000  -1.000000  0.000000  0.000000  0.000000  6387.090661
T  4791  33940.702700  0.675828  N  -1  -1.000000  -1.000000  0.000000  0.000000  40.800000  6461.359157
T  4803  41924.566026  0.841924  N  -1  -1.000000  -1.000000  453.025923  0.000000  0.000000  6869.835886
A  4814  44558.335411  0.979081  N  -1  -1.000000  -1.000000  7377.850744  0.000000  0.000000  854.087705
T  4825  55218.626821  1.157239  G  4825  7140.000000  0.149635  0.000000  0.000000  1591.200000  9209.293512
G  4838  54998.400000  1.094968  N  -1  -1.000000  -1.000000  32.358994  0.000000  10077.600000  0.000000
G  4851  64096.800000  1.336347  N  -1  -1.000000  -1.000000  0.000000  0.000000  10689.600000  111.402744
T  4863  21612.132354  0.445260  N  -1  -1.000000  -1.000000  0.000000  116.634448  0.000000  4121.901531
T  4876  31378.439586  0.691711  N  -1  -1.000000  -1.000000  0.000000  77.756299  0.000000  5978.613933
T  4888  23246.039267  0.549843  N  -1  -1.000000  -1.000000  64.717989  0.000000  0.000000  4344.707020
T  4900  30747.157369  0.760744  A  4898  5533.388058  0.136906  938.410840  0.000000  0.000000  5013.123484
A  4911  34203.457175  0.851423  C  4909  7309.092095  0.181944  6439.439903  1360.735231  0.000000  0.000000
C  4922  60766.547580  1.511666  N  -1  -1.000000  -1.000000  582.461901  10224.953304  0.000000  0.000000
A  4933  42778.590715  1.016539  N  -1  -1.000000  -1.000000  6536.516887  0.000000  0.000000  742.684961
T  4945  60640.227034  1.447101  N  -1  -1.000000  -1.000000  0.000000  0.000000  0.000000  10174.783960
T  4958  37134.248030  0.874843  N  -1  -1.000000  -1.000000  0.000000  0.000000  0.000000  6201.419421
T  4971  23728.784491  0.583585  N  -1  -1.000000  -1.000000  129.435978  0.000000  0.000000  4530.378260
T  4983  25993.973621  0.709761  N  -1  -1.000000  -1.000000  388.307934  155.512598  0.000000  4864.586492
A  4995  40416.384117  1.090515  N  -1  -1.000000  -1.000000  6989.542810  116.634448  530.400000  0.000000
G  5006  31089.600000  0.818890  N  -1  -1.000000  -1.000000  550.102906  0.000000  5140.800000  0.000000
G  5019  64708.800000  1.669909  N  -1  -1.000000  -1.000000  0.000000  388.781494  10689.600000  111.402744
C  5032  30752.616210  0.729668  N  -1  -1.000000  -1.000000  0.000000  5831.722416  40.800000  594.147968
T  5045  45637.990829  1.091792  N  -1  -1.000000  -1.000000  0.000000  0.000000  0.000000  8503.742799
T  5057  26736.658582  0.663636  N  -1  -1.000000  -1.000000  0.000000  194.390747  0.000000  5013.123484
T  5069  29261.787448  0.756433  N  -1  -1.000000  -1.000000  161.794972  0.000000  0.000000  5347.331716
T  5081  23394.576259  0.658148  N  -1  -1.000000  -1.000000  614.820895  0.000000  0.000000  4196.170027
A  5092  35627.252932  1.042583  T  5090  4233.304275  0.123881  5921.695991  0.000000  0.000000  1188.295937
T  5103  57892.292679  1.637135  N  -1  -1.000000  -1.000000  0.000000  388.781494  0.000000  9692.038736
T  5116  32566.735523  0.844753  N  -1  -1.000000  -1.000000  0.000000  466.537793  0.000000  5273.063220
C  5129  29391.880979  0.778246  N  -1  -1.000000  -1.000000  0.000000  4937.524979  0.000000  74.268496
C  5141  39577.956133  1.052688  N  -1  -1.000000  -1.000000  0.000000  7192.457647  0.000000  0.000000
C  5153  32424.376636  0.924193  N  -1  -1.000000  -1.000000  194.153967  6103.869463  0.000000  0.000000
A  5163  40384.025122  1.145609  N  -1  -1.000000  -1.000000  7507.286721  77.756299  0.000000  0.000000
A  5175  36047.919861  1.038074  N  -1  -1.000000  -1.000000  6860.106832  0.000000  0.000000  222.805488
A  5187  26857.965426  0.753234  N  -1  -1.000000  -1.000000  5080.362135  0.000000  448.800000  37.134248
G  5197  34476.000000  0.973445  N  -1  -1.000000  -1.000000  32.358994  0.000000  5181.600000  445.610976
T  5210  21389.326866  0.585614  N  -1  -1.000000  -1.000000  0.000000  0.000000  326.400000  4010.498787
A  5221  15597.035344  0.444349  T  5220  3230.679579  0.092040  3041.745482  0.000000  0.000000  1114.027441
T  5233  51022.456794  1.652746  N  -1  -1.000000  -1.000000  0.000000  0.000000  0.000000  7723.923590
A  5244  24884.066762  0.760588  N  -1  -1.000000  -1.000000  4271.387273  0.000000  489.600000  0.000000
G  5257  25459.200000  0.789038  N  -1  -1.000000  -1.000000  0.000000  0.000000  4243.200000  111.402744
G  5270  45288.000000  1.467805  N  -1  -1.000000  -1.000000  355.948939  0.000000  7466.400000  74.268496
A  5283  44299.463456  1.378302  N  -1  -1.000000  -1.000000  8316.261584  155.512598  0.000000  0.000000
A  5295  28928.941073  0.889242  N  -1  -1.000000  -1.000000  5468.670069  0.000000  0.000000  668.416465
T  5306  40142.122121  1.261528  N  -1  -1.000000  -1.000000  32.358994  0.000000  0.000000  6461.359157
A  5317  24754.630784  0.746776  N  -1  -1.000000  -1.000000  3753.643361  0.000000  81.600000  965.490449
T  5329  37914.067239  1.178315  N  -1  -1.000000  -1.000000  0.000000  0.000000  856.800000  6312.822165
G  5343  28560.000000  0.844246  N  -1  -1.000000  -1.000000  0.000000  233.268897  5344.800000  0.000000
C  5354  42843.720687  1.219740  N  -1  -1.000000  -1.000000  0.000000  6453.772808  40.800000  111.402744
A  5366  23880.937933  0.696087  N  -1  -1.000000  -1.000000  4562.618223  0.000000  285.600000  0.000000
G  5379  14851.200000  0.434155  N  -1  -1.000000  -1.000000  0.000000  116.634448  2488.800000  0.000000
C  5391  17572.923548  0.530162  N  -1  -1.000000  -1.000000  226.512961  3032.495657  0.000000  0.000000
A  5402  25240.015701  0.830952  N  -1  -1.000000  -1.000000  4692.054201  0.000000  0.000000  0.000000
A  5414  20612.679490  0.724043  C  5412  4626.499784  0.162510  3332.976432  816.441138  0.000000  0.000000
C  5426  53301.942887  1.928628  N  -1  -1.000000  -1.000000  355.948939  8903.096223  0.000000  0.000000
A  5437  37374.638635  1.290863  N  -1  -1.000000  -1.000000  5371.593085  0.000000  0.000000  0.000000
A  5449  25466.528663  0.842838  T  5448  3527.753563  0.116754  4239.028278  0.000000  0.000000  816.953457
T  5462  36651.502806  1.265134  G  5462  4488.000000  0.154916  0.000000  0.000000  979.200000  5495.868709
G  5474  37454.400000  1.257720  N  -1  -1.000000  -1.000000  129.435978  0.000000  6201.600000  0.000000
A  5487  33491.559296  1.145376  T  5485  4047.633035  0.138424  6245.285936  0.000000  204.000000  742.684961
T  5498  37728.395999  1.249213  N  -1  -1.000000  -1.000000  64.717989  0.000000  0.000000  6275.687917
A  5510  20353.807534  0.626474  C  5508  4782.012382  0.147186  3430.053416  777.562989  40.800000  0.000000
C  5521  51630.182461  1.575650  N  -1  -1.000000  -1.000000  258.871956  8281.045831  0.000000  0.000000
A  5533  35594.893938  1.005319  T  5531  3750.559051  0.105928  5986.413980  349.903345  0.000000  742.684961
T  5545  54661.613101  1.481152  G  5545  3916.800000  0.106132  0.000000  0.000000  856.800000  7315.446862
G  5558  41248.800000  1.113606  N  -1  -1.000000  -1.000000  0.000000  0.000000  6691.200000  445.610976
T  5571  23803.052988  0.635966  G  5571  3549.600000  0.094837  0.000000  0.000000  938.400000  4010.498787
G  5584  32925.600000  0.883628  N  -1  -1.000000  -1.000000  161.794972  0.000000  5018.400000  0.000000
A  5596  38507.203442  1.043860  C  5594  4509.865335  0.122254  6407.080909  777.562989  122.400000  0.000000
C  5607  43971.187020  1.188587  N  -1  -1.000000  -1.000000  776.615868  6453.772808  0.000000  0.000000
A  5619  36953.971707  0.971387  N  -1  -1.000000  -1.000000  6763.029848  77.756299  122.400000  0.000000
A  5630  24366.322850  0.641810  N  -1  -1.000000  -1.000000  3980.156322  0.000000  122.400000  557.013720
T  5643  35723.146605  0.931108  C  5643  2954.739358  0.077014  0.000000  544.294092  0.000000  5273.063220
C  5657  25309.675288  0.688220  T  5656  4456.109764  0.121170  0.000000  3537.911599  0.000000  779.819209
T  5669  34943.327397  0.977516  N  -1  -1.000000  -1.000000  0.000000  116.634448  0.000000  6461.359157
T  5681  29484.592936  0.872965  N  -1  -1.000000  -1.000000  453.025923  0.000000  0.000000  5310.197468
A  5693  35724.329916  1.095878  N  -1  -1.000000  -1.000000  6018.772975  0.000000  0.000000  408.476728
T  5703  39399.437160  1.165977  G  5703  2570.400000  0.076068  0.000000  0.000000  571.200000  6201.419421
G  5717  40065.600000  1.163402  N  -1  -1.000000  -1.000000  0.000000  0.000000  6568.800000  37.134248
G  5729  42472.800000  1.227745  N  -1  -1.000000  -1.000000  0.000000  0.000000  6854.400000  0.000000
G  5742  29090.400000  0.844563  N  -1  -1.000000  -1.000000  0.000000  0.000000  4855.200000  371.342480
T  5755  23840.187236  0.708307  N  -1  -1.000000  -1.000000  97.076983  0.000000  0.000000  3676.290555
A  5764  17668.010991  0.525750  N  -1  -1.000000  -1.000000  3106.463471  0.000000  0.000000  74.268496
A  5777  36630.381762  1.151905  N  -1  -1.000000  -1.000000  5824.619008  0.000000  0.000000  0.000000
A  5790  32003.045550  0.971794  N  -1  -1.000000  -1.000000  5792.260014  0.000000  0.000000  74.268496
A  5802  27278.632354  0.835797  C  5800  3732.302347  0.114355  4400.823251  622.050391  0.000000  0.000000
C  5814  42882.598836  1.322831  N  -1  -1.000000  -1.000000  226.512961  6337.138359  0.000000  0.000000
A  5825  32229.558511  0.972730  N  -1  -1.000000  -1.000000  4886.208168  0.000000  163.200000  0.000000
G  5837  18523.200000  0.571419  N  -1  -1.000000  -1.000000  0.000000  0.000000  3468.000000  0.000000
T  5849  15596.384173  0.515381  N  -1  -1.000000  -1.000000  0.000000  0.000000  0.000000  2562.263114
A  5860  18282.831886  0.663040  N  -1  -1.000000  -1.000000  2944.668499  0.000000  0.000000  0.000000
A  5873  23622.065977  0.891618  N  -1  -1.000000  -1.000000  3850.720344  116.634448  0.000000  297.073984
T  5886  27850.686023  1.052094  N  -1  -1.000000  -1.000000  0.000000  194.390747  0.000000  4567.512508
C  5899  18583.755434  0.676020  N  -1  -1.000000  -1.000000  0.000000  2954.739358  0.000000  482.745224
T  5911  30004.472409  1.168158  N  -1  -1.000000  -1.000000  0.000000  311.025196  0.000000  4864.586492
C  5923  20022.246963  0.785635  N  -1  -1.000000  -1.000000  420.666928  2838.104909  0.000000  0.000000
A  5934  35627.252932  1.438916  N  -1  -1.000000  -1.000000  5727.542025  116.634448  0.000000  0.000000
A  5946  24042.732905  1.000353  N  -1  -1.000000  -1.000000  4400.823251  0.000000  163.200000  0.000000
G  5957  22113.600000  0.952533  N  -1  -1.000000  -1.000000  938.410840  0.000000  3712.800000  0.000000
A  5972  49671.056541  2.106973  N  -1  -1.000000  -1.000000  8057.389628  0.000000  244.800000  0.000000
G  5982  21175.200000  0.784788  N  -1  -1.000000  -1.000000  776.615868  0.000000  3223.200000  0.000000
A  5996  48441.414750  1.776278  N  -1  -1.000000  -1.000000  7021.901804  0.000000  204.000000  0.000000
T  6005  25511.228397  0.857427  N  -1  -1.000000  -1.000000  776.615868  233.268897  489.600000  3824.827547
G  6018  27091.200000  0.917745  A  6015  6374.721914  0.215950  1035.487824  0.000000  4406.400000  0.000000
A  6030  42163.769819  1.388334  N  -1  -1.000000  -1.000000  6180.567947  0.000000  40.800000  0.000000
T  6042  24100.126972  0.763001  N  -1  -1.000000  -1.000000  0.000000  0.000000  326.400000  3936.230291
G  6055  25377.600000  0.793205  N  -1  -1.000000  -1.000000  0.000000  0.000000  4651.200000  0.000000
T  6067  11994.362114  0.387305  N  -1  -1.000000  -1.000000  0.000000  0.000000  571.200000  1968.115146
G  6080  30436.800000  1.022606  N  -1  -1.000000  -1.000000  32.358994  311.025196  4569.600000  37.134248
C  6092  31141.397704  1.017817  N  -1  -1.000000  -1.000000  0.000000  4665.377933  0.000000  222.805488
T  6106  35611.743861  1.238958  C  6106  3226.886404  0.112265  194.153967  583.172242  0.000000  5384.465964
A  6116  22877.809104  0.757870  C  6116  2604.836013  0.094273  3138.822465  660.928541  0.000000  0.000000
C  6127  33124.183326  1.198822  N  -1  -1.000000  -1.000000  0.000000  5987.235014  0.000000  0.000000
C  6141  39616.834283  1.395357  N  -1  -1.000000  -1.000000  485.384917  5715.087968  0.000000  0.000000
A  6151  27084.478387  0.913644  N  -1  -1.000000  -1.000000  4465.541239  116.634448  0.000000  482.745224
T  6164  42741.519483  1.519076  N  -1  -1.000000  -1.000000  0.000000  38.878149  0.000000  7092.641374
T  6176  22577.622803  0.752571  N  -1  -1.000000  -1.000000  0.000000  77.756299  0.000000  4010.498787
T  6190  17564.499318  0.590986  N  -1  -1.000000  -1.000000  0.000000  0.000000  0.000000  3156.411083
T  6202  20572.373409  0.679457  N  -1  -1.000000  -1.000000  0.000000  0.000000  285.600000  2970.739842
G  6214  23215.200000  0.792564  N  -1  -1.000000  -1.000000  355.948939  116.634448  3753.600000  0.000000
A  6227  31452.942643  1.103665  N  -1  -1.000000  -1.000000  5048.003140  0.000000  0.000000  0.000000
A  6238  22489.501170  0.800830  N  -1  -1.000000  -1.000000  4077.233306  0.000000  204.000000  0.000000
G  6250  13831.200000  0.493198  N  -1  -1.000000  -1.000000  776.615868  0.000000  2366.400000  74.268496
A  6263  35530.175949  1.360547  N  -1  -1.000000  -1.000000  5727.542025  0.000000  0.000000  185.671240
T  6273  18975.600744  0.738179  N  -1  -1.000000  -1.000000  64.717989  0.000000  122.400000  3082.142587
G  6286  19584.000000  0.786662  N  -1  -1.000000  -1.000000  485.384917  0.000000  2937.600000  0.000000
A  6298  31550.019627  1.397298  N  -1  -1.000000  -1.000000  5080.362135  0.000000  0.000000  0.000000
A  6310  26307.862520  1.120602  N  -1  -1.000000  -1.000000  3947.797328  0.000000  0.000000  259.939736
T  6321  19495.480216  0.800607  N  -1  -1.000000  -1.000000  0.000000  116.634448  0.000000  3119.276835
C  6334  17417.410951  0.718445  N  -1  -1.000000  -1.000000  388.307934  2371.567116  0.000000  0.000000
A  6344  24301.604861  1.026969  N  -1  -1.000000  -1.000000  4400.823251  155.512598  0.000000  0.000000
A  6357  18282.831886  0.796697  N  -1  -1.000000  -1.000000  3074.104476  0.000000  40.800000  0.000000
T  6369  17675.902062  0.784633  N  -1  -1.000000  -1.000000  0.000000  0.000000  448.800000  3267.813827
G  6381  35822.400000  1.563472  N  -1  -1.000000  -1.000000  0.000000  38.878149  5222.400000  111.402744
C  6394  21771.763688  0.949020  N  -1  -1.000000  -1.000000  0.000000  3265.764553  326.400000  74.268496
T  6408  34943.327397  1.504820  N  -1  -1.000000  -1.000000  0.000000  349.903345  244.800000  5235.928972
G  6420  21093.600000  0.852030  N  -1  -1.000000  -1.000000  0.000000  194.390747  3876.000000  0.000000
C  6431  11663.444833  0.491896  N  -1  -1.000000  -1.000000  0.000000  2138.298219  0.000000  0.000000
A  6443  17570.934008  0.789819  N  -1  -1.000000  -1.000000  2815.232521  388.781494  0.000000  0.000000
C  6453  36428.826028  1.651777  N  -1  -1.000000  -1.000000  355.948939  4859.768680  0.000000  74.268496
A  6465  25660.682630  1.071183  N  -1  -1.000000  -1.000000  4530.259228  194.390747  0.000000  0.000000
A  6477  17765.087974  0.737405  N  -1  -1.000000  -1.000000  2944.668499  77.756299  285.600000  0.000000
G  6488  20767.200000  0.863875  N  -1  -1.000000  -1.000000  0.000000  0.000000  3019.200000  0.000000
T  6502  15522.115677  0.637492  N  -1  -1.000000  -1.000000  0.000000  116.634448  122.400000  2636.531610
C  6516  16445.457215  0.736847  N  -1  -1.000000  -1.000000  161.794972  2371.567116  0.000000  0.000000
A  6525  27019.760398  1.240231  N  -1  -1.000000  -1.000000  3721.284366  738.684839  0.000000  0.000000
C  6536  23326.889666  1.111137  N  -1  -1.000000  -1.000000  64.717989  3732.302347  0.000000  297.073984
T  6550  43261.398955  2.038993  N  -1  -1.000000  -1.000000  194.153967  0.000000  0.000000  6349.956413
A  6561  31614.737616  1.296917  N  -1  -1.000000  -1.000000  4077.233306  0.000000  0.000000  297.073984
A  6574  19350.678704  0.750573  N  -1  -1.000000  -1.000000  3494.771405  272.147046  0.000000  0.000000
C  6585  30869.250658  1.282297  N  -1  -1.000000  -1.000000  614.820895  4820.890531  0.000000  0.000000
A  6596  28249.402189  1.148618  N  -1  -1.000000  -1.000000  3753.643361  272.147046  0.000000  74.268496
T  6608  25474.094149  0.993425  N  -1  -1.000000  -1.000000  0.000000  349.903345  0.000000  4084.767283
C  6621  12635.398569  0.483867  N  -1  -1.000000  -1.000000  0.000000  1982.785622  0.000000  594.147968
T  6634  27330.806550  1.058320  N  -1  -1.000000  -1.000000  0.000000  0.000000  0.000000  4307.572772
T  6647  20683.776153  0.768535  N  -1  -1.000000  -1.000000  0.000000  0.000000  40.800000  3639.156307
T  6659  24805.677684  0.943912  N  -1  -1.000000  -1.000000  0.000000  0.000000  0.000000  3787.693299
T  6671  11994.362114  0.453859  N  -1  -1.000000  -1.000000  0.000000  0.000000  0.000000  2487.994618
T  6683  15150.773196  0.650225  N  -1  -1.000000  -1.000000  0.000000  349.903345  367.200000  2413.726122
G  6696  23460.000000  1.083381  N  -1  -1.000000  -1.000000  97.076983  116.634448  3345.600000  0.000000
C  6707  18233.852089  0.826357  N  -1  -1.000000  -1.000000  0.000000  2604.836013  0.000000  0.000000
A  6718  21518.731335  1.034464  N  -1  -1.000000  -1.000000  2297.488609  38.878149  40.800000  0.000000
G  6730  14198.400000  0.705379  N  -1  -1.000000  -1.000000  614.820895  0.000000  1713.600000  0.000000
A  6744  31938.327561  1.680860  N  -1  -1.000000  -1.000000  4594.977217  0.000000  0.000000  0.000000
T  6754  18195.781535  0.869303  N  -1  -1.000000  -1.000000  226.512961  77.756299  0.000000  2970.739842
C  6767  14112.768248  0.705005  N  -1  -1.000000  -1.000000  420.666928  1905.029323  0.000000  37.134248
A  6778  24075.091900  1.243492  N  -1  -1.000000  -1.000000  3559.489394  38.878149  0.000000  148.536992
T  6789  26625.255838  1.380419  N  -1  -1.000000  -1.000000  0.000000  0.000000  285.600000  4233.304275
G  6803  27948.000000  1.346833  N  -1  -1.000000  -1.000000  0.000000  0.000000  4080.000000  0.000000
T  6815  18158.647287  0.824246  N  -1  -1.000000  -1.000000  258.871956  0.000000  40.800000  2339.457626
A  6825  16794.318140  0.781113  N  -1  -1.000000  -1.000000  2232.770620  0.000000  0.000000  445.610976
T  6837  27367.940798  1.281479  N  -1  -1.000000  -1.000000  0.000000  0.000000  0.000000  5013.123484
T  6850  11771.556626  0.536498  N  -1  -1.000000  -1.000000  0.000000  0.000000  0.000000  2450.860370
T  6861  11548.751137  0.532231  N  -1  -1.000000  -1.000000  0.000000  38.878149  0.000000  1819.578153
C  6876  11196.907040  0.569533  N  -1  -1.000000  -1.000000  161.794972  1827.273024  0.000000  0.000000
A  6885  28702.428112  1.513847  N  -1  -1.000000  -1.000000  3753.643361  349.903345  0.000000  222.805488
T  6897  31749.782066  1.554922  N  -1  -1.000000  -1.000000  0.000000  194.390747  163.200000  3713.424803
G  6910  23704.800000  1.118871  A  6906  5436.311074  0.256594  711.897879  0.000000  3427.200000  148.536992
A  6923  29252.531018  1.400024  N  -1  -1.000000  -1.000000  4562.618223  0.000000  122.400000  0.000000
A  6937  16438.369200  0.781857  N  -1  -1.000000  -1.000000  3332.976432  38.878149  0.000000  0.000000
A  6946  14723.342493  0.706063  N  -1  -1.000000  -1.000000  3688.925372  0.000000  0.000000  0.000000
A  6957  20159.653567  0.976461  N  -1  -1.000000  -1.000000  4206.669284  0.000000  0.000000  0.000000
A  6970  17765.087974  0.891606  N  -1  -1.000000  -1.000000  3624.207383  0.000000  0.000000  0.000000
A  6981  23492.629999  1.144633  N  -1  -1.000000  -1.000000  3980.156322  155.512598  0.000000  0.000000
A  6994  24851.707768  1.144262  N  -1  -1.000000  -1.000000  4174.310289  77.756299  0.000000  0.000000
A  7003  7248.414766  0.314001  N  -1  -1.000000  -1.000000  3688.925372  0.000000  0.000000  0.000000
A  7016  22327.706197  1.066340  N  -1  -1.000000  -1.000000  3106.463471  155.512598  0.000000  297.073984
T  7026  15856.323909  0.792958  N  -1  -1.000000  -1.000000  129.435978  0.000000  0.000000  2487.994618
T  7039  9394.964752  0.489026  C  7043  2099.420070  0.121876  194.153967  311.025196  0.000000  1671.041161
C  7054  10574.856649  0.613896  N  -1  -1.000000  -1.000000  0.000000  1438.491529  0.000000  779.819209
T  7063  32603.869771  1.959430  N  -1  -1.000000  -1.000000  0.000000  38.878149  0.000000  4121.901531
T  7075  21983.474834  1.192970  N  -1  -1.000000  -1.000000  0.000000  0.000000  0.000000  3379.216571
T  7087  17675.902062  0.949812  N  -1  -1.000000  -1.000000  0.000000  77.756299  0.000000  2747.934354
T  7100  8837.951031  0.475133  C  7098  2060.541920  0.110775  0.000000  272.147046  408.000000  1596.772665
G  7112  15422.400000  0.900025  N  -1  -1.000000  -1.000000  97.076983  0.000000  2366.400000  0.000000
T  7123  9394.964752  0.580202  N  -1  -1.000000  -1.000000  323.589945  0.000000  122.400000  1336.832929
A  7138  4756.772190  0.289919  T  7134  2413.726122  0.147113  970.769835  0.000000  0.000000  668.416465
T  7146  22540.488554  1.538584  G  7146  2203.200000  0.150387  0.000000  0.000000  448.800000  2970.739842
G  7160  23256.000000  1.518158  N  -1  -1.000000  -1.000000  0.000000  0.000000  3549.600000  0.000000
G  7173  19053.600000  1.140615  N  -1  -1.000000  -1.000000  0.000000  0.000000  3141.600000  0.000000
T  7184  7166.909870  0.408312  N  -1  -1.000000  -1.000000  0.000000  0.000000  0.000000  1522.504169
T  7196  8763.682535  0.583901  N  -1  -1.000000  -1.000000  32.358994  0.000000  0.000000  1819.578153
A  7203  8186.825606  0.598152  N  -1  -1.000000  -1.000000  1262.000785  0.000000  0.000000  1039.758945
T  7220  19755.419952  1.550909  A  7221  2718.155537  0.196543  841.333857  0.000000  0.000000  2933.605594
A  7232  12425.853884  0.898490  N  -1  -1.000000  -1.000000  2556.360565  77.756299  0.000000  0.000000
A  7241  12846.520812  0.949481  C  7248  2099.420070  0.151306  2718.155537  466.537793  0.000000  0.000000
C  7253  28381.049094  2.045450  A  7252  3656.566377  0.263530  1229.641791  3460.155300  0.000000  0.000000
A  7265  17376.780041  1.070155  N  -1  -1.000000  -1.000000  2394.565592  311.025196  0.000000  0.000000
G  7277  10689.600000  0.679945  T  7282  1299.698681  0.089853  420.666928  0.000000  1060.800000  0.000000
T  7292  11214.542905  0.775308  C  7294  1710.638576  0.125039  32.358994  349.903345  0.000000  1782.443905
T  7304  7983.863327  0.583585  C  7301  1127.466334  0.082412  0.000000  155.512598  204.000000  1708.175409
G  7315  15055.200000  1.093936  N  -1  -1.000000  -1.000000  0.000000  0.000000  1958.400000  222.805488
C  7326  12013.348178  0.834749  A  7329  1715.026708  0.116082  420.666928  1632.882277  0.000000  0.000000
A  7338  8478.056556  0.573841  T  7345  1559.638417  0.114288  1359.077769  466.537793  0.000000  259.939736
T  7350  19792.554200  1.450378  N  -1  -1.000000  -1.000000  64.717989  0.000000  285.600000  2450.860370
G  7363  17095.200000  1.188557  T  7367  4381.841268  0.295908  0.000000  0.000000  2488.800000  334.208232
T  7375  7612.520846  0.514081  A  7376  1423.795758  0.111835  291.230950  0.000000  0.000000  1373.967177
A  7387  4983.285151  0.391424  T  7386  891.221953  0.070003  938.410840  0.000000  204.000000  259.939736
G  7397  4936.800000  0.429593  C  7404  1710.638576  0.156700  323.589945  0.000000  897.600000  0.000000
C  7409  6609.285405  0.605438  A  7411  1973.898664  0.188779  323.589945  1360.735231  0.000000  0.000000
A  7421  10937.340137  1.046034  C  7420  5170.793876  0.494524  1941.539669  1049.710035  0.000000  0.000000
C  7434  10341.587752  0.961887  A  7430  4044.874311  0.376216  776.615868  2216.054518  0.000000  0.000000
A  7444  28896.582079  2.810952  N  -1  -1.000000  -1.000000  3074.104476  311.025196  0.000000  0.000000
A  7458  15273.445399  1.276156  N  -1  -1.000000  -1.000000  2362.206598  0.000000  0.000000  0.000000
A  7470  12749.443829  1.008032  T  7477  1485.369921  0.124365  2103.334642  0.000000  0.000000  445.610976
T  7481  14148.148500  1.184585  N  -1  -1.000000  -1.000000  194.153967  0.000000  0.000000  2153.786386
T  7495  7909.594830  0.679003  G  7501  2121.600000  0.181665  32.358994  0.000000  775.200000  1262.564433
G  7505  15585.600000  1.334549  T  7512  557.013720  0.043725  0.000000  0.000000  2774.400000  185.671240
T  7519  3639.156307  0.285675  N  -1  -1.000000  -1.000000  0.000000  0.000000  693.600000  965.490449
G  7527  18237.600000  1.446393  T  7530  334.208232  0.024267  64.717989  0.000000  2203.200000  37.134248
G  7542  9873.600000  0.716941  N  -1  -1.000000  -1.000000  161.794972  0.000000  1591.200000  37.134248
A  7552  11325.648071  0.828778  N  -1  -1.000000  -1.000000  1844.462686  0.000000  81.600000  0.000000
A  7565  19674.268649  1.429413  N  -1  -1.000000  -1.000000  2556.360565  0.000000  0.000000  0.000000
A  7578  13882.008636  1.081014  C  7580  2021.663771  0.159153  2265.129614  349.903345  0.000000  482.745224
T  7588  11511.616889  0.906248  A  7591  4627.336212  0.367867  453.025923  0.000000  0.000000  2005.249394
A  7601  5177.439118  0.411603  T  7601  1076.893193  0.092186  1067.846818  0.000000  163.200000  408.476728
G  7611  8364.000000  0.715995  A  7613  2524.001570  0.215226  517.743912  0.000000  1183.200000  74.268496
A  7624  32358.994489  1.372716  T  7631  371.342480  0.031506  2135.693636  0.000000  0.000000  0.000000
A  7631  32358.994489  1.372716  T  7641  334.208232  0.028421  2329.847603  0.000000  0.000000  185.671240
A  7641  3365.335427  0.258068  N  -1  -1.000000  -1.000000  1229.641791  0.000000  0.000000  334.208232
T  7648  11771.556626  1.018892  T  7666  2450.860370  0.220548  32.358994  0.000000  0.000000  1819.578153
A  7668  7636.722699  0.650316  N  -1  -1.000000  -1.000000  1326.718774  0.000000  40.800000  445.610976
G  7682  7874.400000  0.692304  C  7688  933.075587  0.088495  0.000000  0.000000  1142.400000  0.000000
T  7696  4010.498787  0.393410  C  7700  466.537793  0.051968  32.358994  38.878149  0.000000  779.819209
A  7707  3850.720344  0.418236  N  -1  -1.000000  -1.000000  550.102906  0.000000  326.400000  0.000000
G  7718  3957.600000  0.468856  N  -1  -1.000000  -1.000000  0.000000  0.000000  1060.800000  0.000000
T  7735  2896.471346  0.348176  G  7727  1632.000000  0.226074  0.000000  0.000000  530.400000  594.147968
G  7743  16932.000000  2.178525  N  -1  -1.000000  -1.000000  0.000000  0.000000  2162.400000  148.536992
T  7754  6349.956413  0.809171  N  -1  -1.000000  -1.000000  0.000000  0.000000  530.400000  1076.893193
G  7768  15218.400000  2.216963  N  -1  -1.000000  -1.000000  0.000000  0.000000  1713.600000  74.268496
C  7776  7620.117291  0.946618  N  -1  -1.000000  -1.000000  0.000000  1205.222633  326.400000  0.000000
A  7794  4886.208168  0.640001  T  7789  1299.698681  0.170234  906.051846  0.000000  0.000000  445.610976
T  7802  17935.841799  2.437055  C  7800  816.441138  0.110933  0.000000  155.512598  0.000000  2005.249394
T  7816  5681.539949  0.679140  A  7819  808.974862  0.094806  582.461901  155.512598  0.000000  1262.564433
A  7825  14270.316570  1.672390  T  7827  1151.161689  0.120226  1715.026708  155.512598  0.000000  482.745224
T  7838  13108.389555  1.369045  A  7844  1715.026708  0.163491  194.153967  0.000000  0.000000  2079.517890
T  7850  6461.359157  0.615959  G  7856  979.200000  0.090278  32.358994  0.000000  244.800000  1151.161689
G  7863  10812.000000  0.996827  N  -1  -1.000000  -1.000000  32.358994  0.000000  2203.200000  0.000000
G  7875  6936.000000  0.677714  C  7874  1166.344483  0.113962  0.000000  194.390747  1550.400000  74.268496
T  7888  2228.054882  0.216463  N  -1  -1.000000  -1.000000  0.000000  0.000000  0.000000  445.610976
T  7899  6758.433142  0.751439  N  -1  -1.000000  -1.000000  32.358994  0.000000  122.400000  816.953457
G  7912  10975.200000  1.232087  C  7906  933.075587  0.104747  97.076983  77.756299  1550.400000  74.268496
C  7923  1127.466334  0.118472  C  7928  5248.550175  0.669802  258.871956  1127.466334  122.400000  0.000000
A  7931  1844.462686  0.235387  T  7940  1262.564433  0.169420  614.820895  777.562989  0.000000  37.134248
T  7944  11140.274409  1.494904  A  7942  1747.385702  0.234477  291.230950  0.000000  0.000000  1930.980898
T  7956  7501.118102  1.050700  C  7958  971.953736  0.147746  0.000000  194.390747  0.000000  1596.772665
T  7969  5273.063220  0.801568  C  7975  933.075587  0.144445  0.000000  0.000000  204.000000  928.356201
G  7981  4284.000000  0.663198  A  7987  3106.463471  0.534960  97.076983  0.000000  897.600000  0.000000
A  7997  7216.055771  1.242689  C  7997  466.537793  0.079956  1812.103691  194.390747  40.800000  0.000000
A  8007  6115.849958  1.048166  G  8009  1101.600000  0.177001  1326.718774  0.000000  163.200000  0.000000
G  8016  5304.000000  0.852241  C  8015  894.197437  0.143676  291.230950  155.512598  816.000000  0.000000
T  8023  2933.605594  0.482648  C  8028  1282.978932  0.211077  0.000000  38.878149  326.400000  482.745224
C  8041  583.172242  0.110575  N  -1  -1.000000  -1.000000  0.000000  583.172242  0.000000  0.000000
C  8044  3032.495657  0.580987  C  8055  1205.222633  0.226106  0.000000  699.806690  0.000000  0.000000
G  8052  1591.200000  0.298069  A  8061  388.307934  0.072848  0.000000  77.756299  408.000000  0.000000
C  8068  4393.230887  1.002230  A  8074  4206.669284  0.753178  129.435978  699.806690  0.000000  0.000000
G  8084  2366.400000  0.581044  A  8083  2200.411625  0.393970  485.384917  0.000000  408.000000  74.268496
T  8096  1225.430185  0.324016  G  8096  897.600000  0.160710  0.000000  77.756299  163.200000  334.208232
C  8114  6259.382060  1.800668  N  -1  -1.000000  -1.000000  161.794972  1166.344483  0.000000  0.000000
A  8115  291.230950  0.086151  A  8119  3300.617438  0.647543  291.230950  1166.344483  0.000000  0.000000
A  8129  3462.412410  1.237453  C  8134  2293.810817  0.488745  1164.923802  155.512598  0.000000  37.134248
A  8146  7377.850744  2.822593  C  8144  466.537793  0.099406  1003.128829  155.512598  163.200000  0.000000
G  8153  3916.800000  1.280720  A  8163  1294.359780  0.265945  258.871956  0.000000  816.000000  74.268496
A  8171  7021.901804  2.070354  T  8172  334.208232  0.068943  1229.641791  0.000000  0.000000  222.805488
T  8181  7501.118102  1.978882  A  8180  1067.846818  0.220283  517.743912  0.000000  0.000000  965.490449
A  8192  4044.874311  0.923155  C  8188  1282.978932  0.257309  1067.846818  155.512598  0.000000  0.000000
A  8203  4206.669284  0.967776  C  8207  1982.785622  0.398338  776.615868  38.878149  0.000000  37.134248
T  8217  5867.211189  1.294971  G  8215  816.000000  0.163933  32.358994  116.634448  530.400000  928.356201
G  8223  6691.200000  1.339594  T  8231  1114.027441  0.197696  0.000000  116.634448  1101.600000  371.342480
G  8242  1346.400000  0.267242  T  8242  1336.832929  0.259895  0.000000  0.000000  448.800000  371.342480
G  8252  6936.000000  1.348460  T  8252  2302.323378  0.419283  0.000000  155.512598  1060.800000  408.476728
T  8263  1633.906913  0.297561  C  8265  1594.004127  0.324201  64.717989  233.268897  122.400000  408.476728
T  8276  2673.665858  0.543803  C  8278  1282.978932  0.267711  0.000000  311.025196  0.000000  519.879472
C  8287  3732.302347  0.778813  N  -1  -1.000000  -1.000000  420.666928  777.562989  0.000000  0.000000
A  8290  5436.311074  1.217993  A  8296  3397.694421  0.798152  808.974862  660.928541  0.000000  0.000000
A  8308  6860.106832  1.611544  C  8307  2099.420070  0.493174  1132.564807  272.147046  0.000000  148.536992
T  8315  2636.531610  0.580941  T  8318  965.490449  0.220358  129.435978  0.000000  0.000000  891.221953
T  8332  2747.934354  0.627187  A  8329  1650.308719  0.376657  323.589945  0.000000  0.000000  557.013720
T  8343  5792.942693  1.423525  G  8345  979.200000  0.246048  0.000000  0.000000  204.000000  1002.624697
G  8357  3264.000000  0.820181  C  8351  933.075587  0.234458  32.358994  0.000000  1101.600000  0.000000
G  8367  5018.400000  1.203058  N  -1  -1.000000  -1.000000  0.000000  0.000000  897.600000  0.000000
G  8376  1591.200000  0.399838  C  8379  388.781494  0.097796  64.717989  38.878149  408.000000  0.000000
A  8389  2362.206598  0.594215  T  8385  1336.832929  0.336273  517.743912  77.756299  81.600000  74.268496
T  8398  5495.868709  1.393407  A  8396  647.179890  0.164080  291.230950  0.000000  0.000000  965.490449
A  8412  4303.746267  1.044459  T  8410  1633.906913  0.396517  679.538884  0.000000  0.000000  297.073984
T  8420  4418.975516  1.102733  C  8430  194.390747  0.052748  32.358994  0.000000  0.000000  779.819209
T  8426  1856.712402  0.493389  C  8434  1205.222633  0.327035  129.435978  0.000000  0.000000  668.416465
A  8445  2782.873526  0.755149  C  8446  1399.613380  0.379423  679.538884  272.147046  163.200000  0.000000
C  8459  3576.789749  0.969663  A  8466  550.102906  0.158660  161.794972  738.684839  0.000000  0.000000
A  8468  1359.077769  0.391995  G  8475  816.000000  0.275742  647.179890  0.000000  122.400000  0.000000
A  8475  1844.462686  0.562922  G  8487  1224.000000  0.413613  744.256873  0.000000  285.600000  0.000000
A  8493  2524.001570  0.852936  T  8495  557.013720  0.182474  841.333857  0.000000  40.800000  74.268496
T  8507  3342.082323  1.094877  A  8503  161.794972  0.053003  0.000000  0.000000  0.000000  854.087705
T  8523  2302.323378  0.730790  A  8515  161.794972  0.051354  0.000000  349.903345  0.000000  594.147968
C  8527  4820.890531  1.702830  T  8527  1002.624697  0.347781  0.000000  777.562989  0.000000  519.879472
T  8543  11920.093618  4.134874  A  8537  291.230950  0.101019  0.000000  0.000000  0.000000  1596.772665
T  8553  6387.090661  1.758110  C  8554  272.147046  0.066604  0.000000  38.878149  0.000000  1002.624697
C  8566  1982.785622  0.485267  A  8569  258.871956  0.064620  64.717989  466.537793  0.000000  0.000000
C  8575  1088.588184  0.271742  C  8582  3421.277151  0.910583  323.589945  1088.588184  0.000000  0.000000
A  8586  3688.925372  0.981844  N  -1  -1.000000  -1.000000  776.615868  233.268897  0.000000  0.000000
A  8598  5339.234091  1.338112  T  8599  445.610976  0.102682  744.256873  0.000000  0.000000  74.268496
T  8609  11511.616889  2.652690  A  8611  1164.923802  0.222379  258.871956  0.000000  0.000000  928.356201
A  8623  1326.718774  0.253270  N  -1  -1.000000  -1.000000  647.179890  0.000000  0.000000  74.268496
A  8629  5274.516102  1.047190  N  -1  -1.000000  -1.000000  938.410840  0.000000  0.000000  0.000000
A  8638  4271.387273  0.800778  A  8649  2491.642576  0.471974  970.769835  0.000000  0.000000  37.134248
C  8650  6570.407256  1.244608  C  8657  544.294092  0.114728  647.179890  1166.344483  0.000000  0.000000
A  8668  2653.437548  0.559310  T  8671  1968.115146  0.450281  550.102906  155.512598  0.000000  891.221953
T  8677  3564.887811  0.815622  A  8678  485.384917  0.107171  129.435978  0.000000  0.000000  1225.430185
T  8689  1968.115146  0.434561  A  8691  517.743912  0.112138  64.717989  0.000000  0.000000  742.684961
A  8700  6245.285936  1.352694  C  8700  622.050391  0.127661  1132.564807  116.634448  0.000000  0.000000
A  8714  7669.081694  1.573933  G  8715  367.200000  0.071920  1132.564807  0.000000  81.600000  37.134248
G  8727  3427.200000  0.671270  A  8730  582.461901  0.135544  420.666928  0.000000  612.000000  0.000000
G  8739  4732.800000  1.101393  N  -1  -1.000000  -1.000000  32.358994  0.000000  1183.200000  0.000000
G  8747  3019.200000  0.651011  C  8746  1866.151173  0.402378  0.000000  427.659644  816.000000  0.000000
C  8757  3226.886404  0.731359  N  -1  -1.000000  -1.000000  0.000000  777.562989  0.000000  0.000000
C  8767  6376.016509  1.480134  N  -1  -1.000000  -1.000000  32.358994  1049.710035  0.000000  0.000000
T  8780  8726.548287  2.034971  C  8783  1244.100782  0.254121  0.000000  116.634448  0.000000  1151.161689
T  8793  779.819209  0.159290  N  -1  -1.000000  -1.000000  0.000000  0.000000  0.000000  297.073984
G  8803  5344.800000  1.157611  C  8803  1477.369679  0.301769  0.000000  388.781494  571.200000  0.000000
C  8815  2876.983059  0.580650  G  8814  979.200000  0.192996  0.000000  777.562989  326.400000  0.000000
G  8828  1591.200000  0.344570  N  -1  -1.000000  -1.000000  0.000000  233.268897  530.400000  0.000000
C  8834  3771.180496  0.940410  G  8833  3672.000000  0.781414  194.153967  427.659644  612.000000  0.000000
G  8841  3427.200000  0.847364  A  8848  970.769835  0.225269  32.358994  272.147046  734.400000  0.000000
A  8857  1779.744697  0.454714  A  8864  647.179890  0.150179  453.025923  0.000000  122.400000  0.000000
A  8869  6083.490964  1.605127  C  8870  1982.785622  0.446126  1294.359780  311.025196  0.000000  74.268496
A  8879  2977.027493  0.730434  T  8886  482.745224  0.104875  647.179890  0.000000  285.600000  0.000000
G  8884  4855.200000  1.299642  A  8891  1650.308719  0.358524  226.512961  0.000000  489.600000  222.805488
T  8896  4159.035779  1.241998  G  8904  1224.000000  0.279365  194.153967  0.000000  81.600000  408.476728
G  8912  2652.000000  0.719365  T  8910  185.671240  0.042377  0.000000  0.000000  448.800000  74.268496
T  8920  1745.309657  0.510727  N  -1  -1.000000  -1.000000  0.000000  0.000000  204.000000  445.610976
G  8927  2937.600000  0.889067  G  8933  1713.600000  0.501049  0.000000  0.000000  489.600000  37.134248
G  8942  530.400000  0.154241  C  8946  466.537793  0.136414  64.717989  0.000000  530.400000  0.000000
A  8959  2297.488609  0.737627  C  8957  894.197437  0.261459  485.384917  116.634448  0.000000  0.000000
A  8967  2103.334642  0.700708  C  8970  194.390747  0.058483  453.025923  0.000000  0.000000  37.134248
C  8974  1205.222633  0.397227  A  8979  647.179890  0.208655  161.794972  272.147046  0.000000  0.000000
C  8988  6414.894658  2.519338  A  8986  2200.411625  0.709428  453.025923  738.684839  0.000000  37.134248
A  9000  2103.334642  0.727785  C  9003  933.075587  0.306183  355.948939  155.512598  0.000000  0.000000
C  9008  3654.546048  1.397606  T  9014  1039.758945  0.355185  0.000000  660.928541  0.000000  0.000000
T  9018  2339.457626  0.912278  A  9025  711.897879  0.244869  0.000000  0.000000  0.000000  779.819209
T  9022  4270.438524  1.685816  C  9027  894.197437  0.307574  64.717989  0.000000  0.000000  854.087705
T  9036  2450.860370  0.879809  G  9047  2244.000000  0.753572  0.000000  0.000000  163.200000  557.013720
C  9056  2721.470461  0.994327  T  9051  1485.369921  0.498812  0.000000  505.415943  0.000000  37.134248
A  9071  2718.155537  0.919506  C  9067  2488.201564  0.841688  453.025923  233.268897  0.000000  0.000000
C  9079  3071.373806  1.024416  A  9083  2912.309504  0.940949  485.384917  505.415943  0.000000  0.000000
A  9092  3753.643361  1.212818  C  9092  894.197437  0.266931  808.974862  505.415943  0.000000  0.000000
T  9105  1671.041161  0.498845  C  9106  1399.613380  0.417805  161.794972  466.537793  0.000000  297.073984
T  9113  2413.726122  0.839431  G  9119  652.800000  0.221303  64.717989  0.000000  122.400000  408.476728
G  9124  2937.600000  1.010710  C  9122  816.441138  0.276778  161.794972  116.634448  979.200000  111.402744
G  9135  3141.600000  1.108235  T  9136  445.610976  0.149437  0.000000  0.000000  693.600000  148.536992
G  9146  897.600000  0.307925  T  9148  557.013720  0.196287  0.000000  0.000000  244.800000  111.402744
T  9156  2599.397362  1.008415  G  9164  612.000000  0.229158  0.000000  0.000000  0.000000  334.208232
G  9172  3141.600000  1.211775  T  9170  594.147968  0.222474  0.000000  0.000000  285.600000  148.536992
T  9182  1559.638417  0.591989  C  9185  349.903345  0.133371  0.000000  0.000000  81.600000  259.939736
T  9194  3750.559051  1.489072  C  9191  2138.298219  0.815045  0.000000  272.147046  0.000000  557.013720
C  9205  2682.592312  1.037095  T  9204  1448.235673  0.531117  32.358994  505.415943  0.000000  259.939736
T  9218  1039.758945  0.419336  A  9213  906.051846  0.337086  64.717989  272.147046  0.000000  148.536992
C  9228  3382.399002  1.399764  A  9228  291.230950  0.120517  97.076983  738.684839  0.000000  0.000000
C  9240  2021.663771  0.804394  A  9237  226.512961  0.090123  0.000000  427.659644  0.000000  0.000000
T  9250  2525.128866  1.042717  C  9252  544.294092  0.230620  0.000000  155.512598  81.600000  482.745224
G  9262  1795.200000  0.760667  T  9262  779.819209  0.318307  32.358994  0.000000  612.000000  185.671240
G  9271  2244.000000  0.915995  N  -1  -1.000000  -1.000000  0.000000  0.000000  448.800000  0.000000
G  9284  1020.000000  0.422491  T  9281  854.087705  0.353754  0.000000  0.000000  244.800000  148.536992
T  9297  1188.295937  0.539621  G  9300  204.000000  0.094224  0.000000  0.000000  81.600000  148.536992
G  9304  2203.200000  1.017663  A  9308  1844.462686  0.917495  97.076983  0.000000  448.800000  74.268496
G  9314  408.000000  0.202962  A  9319  129.435978  0.064386  64.717989  0.000000  408.000000  0.000000
G  9323  244.800000  0.137315  A  9332  194.153967  0.096578  0.000000  0.000000  244.800000  0.000000
T  9334  1485.369921  0.872070  A  9342  1164.923802  0.616166  32.358994  0.000000  0.000000  148.536992
A  9352  2588.719559  1.710345  C  9350  816.441138  0.431842  388.307934  155.512598  0.000000  111.402744
C  9358  1982.785622  1.262702  A  9365  388.307934  0.203779  64.717989  427.659644  0.000000  0.000000
A  9371  1585.590730  1.045879  C  9370  349.903345  0.183625  226.512961  194.390747  0.000000  0.000000
C  9376  2021.663771  1.352215  T  9377  1188.295937  0.655944  161.794972  427.659644  0.000000  259.939736
T  9390  891.221953  0.605103  A  9388  323.589945  0.178623  64.717989  0.000000  0.000000  445.610976
T  9395  2079.517890  1.424362  G  9402  81.600000  0.044347  0.000000  0.000000  0.000000  334.208232
G  9411  2733.600000  1.764652  A  9417  679.538884  0.359740  0.000000  155.512598  448.800000  0.000000
A  9423  2879.950510  1.797579  C  9418  2527.079714  1.337805  388.307934  155.512598  0.000000  0.000000
C  9431  2527.079714  1.366490  N  -1  -1.000000  -1.000000  0.000000  660.928541  122.400000  0.000000
G  9440  979.200000  0.471324  A  9448  970.769835  0.439492  32.358994  0.000000  244.800000  0.000000
C  9452  3460.155300  1.707089  G  9450  1876.800000  0.849674  32.358994  272.147046  244.800000  0.000000
G  9463  367.200000  0.173693  T  9460  148.536992  0.063626  0.000000  0.000000  204.000000  0.000000
A  9470  1553.231735  0.795502  A  9480  355.948939  0.152029  291.230950  0.000000  0.000000  0.000000
C  9482  4820.890531  2.473162  A  9490  582.461901  0.227121  323.589945  272.147046  0.000000  37.134248
A  9497  2265.129614  1.016116  T  9494  111.402744  0.043440  226.512961  0.000000  0.000000  0.000000
C  9508  2371.567116  1.002101  A  9504  291.230950  0.112324  32.358994  272.147046  0.000000  482.745224
T  9510  3639.156307  1.518973  A  9521  1100.205813  0.388336  129.435978  272.147046  0.000000  594.147968
C  9525  1827.273024  0.734920  T  9533  5087.391980  1.811812  129.435978  466.537793  0.000000  371.342480
A  9537  582.461901  0.244620  C  9538  544.294092  0.193844  129.435978  194.390747  122.400000  445.610976
C  9553  2177.176369  0.995678  A  9553  1100.205813  0.391825  258.871956  466.537793  81.600000  185.671240
C  9563  1477.369679  0.640546  T  9557  1188.295937  0.431753  0.000000  388.781494  0.000000  185.671240
T  9571  2822.202850  1.338713  A  9571  582.461901  0.222994  161.794972  0.000000  0.000000  594.147968
T  9583  1708.175409  0.725757  C  9580  544.294092  0.206054  0.000000  155.512598  0.000000  297.073984
A  9593  323.589945  0.136585  N  -1  -1.000000  -1.000000  64.717989  0.000000  0.000000  0.000000
T  9608  222.805488  0.116080  A  9605  161.794972  0.065602  0.000000  0.000000  326.400000  37.134248
G  9611  5712.000000  3.330267  A  9617  388.307934  0.134727  0.000000  0.000000  326.400000  37.134248
A  9621  1003.128829  0.489517  G  9628  367.200000  0.158773  258.871956  0.000000  204.000000  0.000000
A  9625  388.307934  0.217464  N  -1  -1.000000  -1.000000  161.794972  0.000000  40.800000  0.000000
A  9643  4530.259228  2.759456  T  9643  2079.517890  0.822397  355.948939  0.000000  0.000000  482.745224
A  9662  1035.487824  0.508464  N  -1  -1.000000  -1.000000  226.512961  0.000000  163.200000  0.000000
G  9667  1591.200000  0.827744  N  -1  -1.000000  -1.000000  32.358994  0.000000  326.400000  0.000000
A  9675  1359.077769  0.702832  T  9676  334.208232  0.146776  291.230950  0.000000  81.600000  111.402744
T  9690  1708.175409  0.955674  A  9686  1197.282796  0.525818  129.435978  0.000000  0.000000  371.342480
A  9698  1488.513746  0.832780  G  9697  979.200000  0.439085  388.307934  0.000000  163.200000  74.268496
A  9709  291.230950  0.152966  N  -1  -1.000000  -1.000000  64.717989  0.000000  0.000000  0.000000
A  9725  1359.077769  0.711284  T  9720  557.013720  0.249647  226.512961  0.000000  0.000000  222.805488
T  9726  1522.504169  1.031894  T  9736  668.416465  0.318107  226.512961  0.000000  0.000000  259.939736
T  9739  1299.698681  0.850931  A  9746  129.435978  0.062821  32.358994  0.000000  0.000000  445.610976
A  9749  711.897879  0.439844  C  9751  622.050391  0.398654  258.871956  77.756299  0.000000  408.476728
G  9758  1550.400000  1.253673  A  9762  1359.077769  0.841480  97.076983  0.000000  326.400000  0.000000
A  9772  2556.360565  1.984478  C  9777  660.928541  0.360787  550.102906  0.000000  81.600000  37.134248
A  9787  3106.463471  2.243430  C  9786  1710.638576  0.933801  355.948939  427.659644  122.400000  0.000000
G  9790  1713.600000  1.098861  A  9799  1650.308719  0.969761  355.948939  155.512598  285.600000  0.000000
T  9810  445.610976  0.285653  A  9813  161.794972  0.095075  0.000000  0.000000  0.000000  148.536992
T  9821  1373.967177  0.943863  C  9826  1166.344483  0.684773  129.435978  0.000000  0.000000  334.208232
A  9833  258.871956  0.165524  N  -1  -1.000000  -1.000000  64.717989  0.000000  0.000000  0.000000
G  9844  652.800000  0.448988  T  9845  334.208232  0.196217  0.000000  0.000000  163.200000  111.402744
T  9854  1076.893193  0.787797  G  9859  571.200000  0.348265  161.794972  0.000000  81.600000  297.073984
A  9864  1229.641791  0.914445  G  9862  244.800000  0.149256  226.512961  0.000000  122.400000  0.000000
A  9878  1229.641791  0.880542  G  9877  734.400000  0.454950  226.512961  0.000000  244.800000  0.000000
G  9893  979.200000  0.717686  A  9887  129.435978  0.081665  0.000000  0.000000  163.200000  0.000000
A  9900  1844.462686  1.528557  G  9898  244.800000  0.154452  420.666928  0.000000  40.800000  37.134248
C  9906  1166.344483  1.079480  A  9911  388.307934  0.230467  32.358994  311.025196  0.000000  0.000000
T  9918  2265.189130  2.208339  N  -1  -1.000000  -1.000000  226.512961  0.000000  0.000000  371.342480
A  9922  4303.746267  3.563585  C  9933  233.268897  0.139275  226.512961  0.000000  0.000000  222.805488
C  9930  544.294092  0.362699  A  9947  388.307934  0.231843  226.512961  272.147046  0.000000  0.000000
T  9948  445.610976  0.291397  T  9958  445.610976  0.287848  161.794972  0.000000  0.000000  148.536992
A  9961  1650.308719  1.094005  G  9967  734.400000  0.466075  355.948939  0.000000  0.000000  74.268496
T  9973  854.087705  0.545449  C  9976  622.050391  0.400436  0.000000  0.000000  0.000000  185.671240
A  9983  1100.205813  0.719894  T  9986  445.610976  0.289266  226.512961  0.000000  122.400000  37.134248
C  9989  1982.785622  1.308471  A  9997  129.435978  0.080106  64.717989  427.659644  0.000000  37.134248
T  10006  2228.054882  1.379000  G  10011  244.800000  0.147990  32.358994  0.000000  0.000000  482.745224
A  10020  2006.257658  1.212927  G  10024  244.800000  0.134023  355.948939  349.903345  122.400000  0.000000
C  10023  3149.130105  1.811871  N  -1  -1.000000  -1.000000  258.871956  544.294092  122.400000  0.000000
A  10035  1715.026708  0.938996  T  10046  371.342480  0.236874  258.871956  0.000000  0.000000  0.000000
A  10052  1229.641791  0.784422  N  -1  -1.000000  -1.000000  226.512961  0.000000  0.000000  0.000000
A  10063  776.615868  0.474672  T  10061  445.610976  0.272343  161.794972  0.000000  0.000000  74.268496
N  10073  -1.000000  -1.000000  N  -1  -1.000000  -1.000000  0.000000  0.000000  0.000000  0.000000
A  10089  1229.641791  0.736660  T  10083  185.671240  0.111226  226.512961  0.000000  0.000000  0.000000
C  10097  2177.176369  1.338035  N  -1  -1.000000  -1.000000  0.000000  505.415943  0.000000  0.000000
T  10105  594.147968  0.337689  C  10105  466.537793  0.265146  0.000000  233.268897  0.000000  148.536992
T  10116  1151.161689  0.673648  A  10122  1132.564807  0.696626  129.435978  0.000000  0.000000  297.073984
C  10129  1166.344483  0.717448  A  10126  388.307934  0.238843  32.358994  311.025196  0.000000  148.536992
A  10145  388.307934  0.255547  G  10141  204.000000  0.134245  129.435978  0.000000  0.000000  0.000000
A  10149  679.538884  0.500500  T  10152  148.536992  0.107097  226.512961  0.000000  0.000000  0.000000
A  10165  1035.487824  0.932233  N  -1  -1.000000  -1.000000  258.871956  0.000000  0.000000  0.000000
C  10168  777.562989  0.745645  A  10169  291.230950  0.269202  194.153967  155.512598  0.000000  37.134248
C  10182  5442.940922  2.282952  T  10187  259.939736  0.211159  0.000000  505.415943  0.000000  0.000000
C  10187  5442.940922  2.282952  A  10196  679.538884  0.552015  0.000000  505.415943  0.000000  37.134248
C  10202  3032.495657  2.260919  A  10199  550.102906  0.446869  129.435978  544.294092  0.000000  0.000000
A  10215  1035.487824  0.725742  T  10212  445.610976  0.305925  258.871956  583.172242  0.000000  37.134248
C  10216  4704.256083  3.198145  T  10222  111.402744  0.065923  258.871956  660.928541  0.000000  0.000000
C  10232  1555.125978  0.851544  G  10231  204.000000  0.120718  0.000000  272.147046  40.800000  37.134248
A  10240  2168.052631  1.162420  C  10246  1088.588184  0.576680  355.948939  0.000000  0.000000  0.000000
C  10257  3032.495657  1.484266  G  10261  979.200000  0.472063  64.717989  544.294092  122.400000  0.000000
G  10266  122.400000  0.053722  N  -1  -1.000000  -1.000000  64.717989  0.000000  122.400000  0.000000
T  10282  891.221953  0.407494  C  10285  933.075587  0.445283  97.076983  116.634448  0.000000  297.073984
A  10291  2491.642576  1.133365  C  10294  1982.785622  0.884745  226.512961  272.147046  40.800000  0.000000
T  10303  2005.249394  0.921757  A  10298  388.307934  0.173268  0.000000  0.000000  0.000000  334.208232
C  10312  5015.281278  2.383867  A  10310  388.307934  0.164269  64.717989  816.441138  0.000000  111.402744
A  10326  1585.590730  0.688752  C  10326  544.294092  0.222293  258.871956  155.512598  0.000000  0.000000
T  10339  1485.369921  0.630160  A  10336  388.307934  0.158588  226.512961  0.000000  0.000000  148.536992
A  10342  1812.103691  0.890362  T  10353  259.939736  0.117923  226.512961  0.000000  0.000000  148.536992
T  10356  1448.235673  0.702706  A  10359  388.307934  0.177017  64.717989  0.000000  0.000000  408.476728
C  10374  3304.642703  1.661494  A  10368  776.615868  0.354033  0.000000  583.172242  0.000000  0.000000
A  10381  1488.513746  0.738286  G  10384  81.600000  0.037903  355.948939  0.000000  0.000000  0.000000
C  10393  1010.831886  0.469546  A  10390  97.076983  0.045092  0.000000  272.147046  0.000000  0.000000
A  10405  1941.539669  0.896890  C  10401  194.390747  0.089794  485.384917  272.147046  0.000000  0.000000
C  10410  3732.302347  1.769085  A  10413  1003.128829  0.439479  388.307934  272.147046  0.000000  0.000000
A  10427  258.871956  0.113419  T  10425  111.402744  0.048806  64.717989  0.000000  0.000000  0.000000
A  10442  906.051846  0.501468  T  10440  111.402744  0.048806  226.512961  0.000000  0.000000  0.000000
C  10446  544.294092  0.313020  A  10446  388.307934  0.207472  161.794972  272.147046  0.000000  0.000000
A  10460  2329.847603  1.416546  N  -1  -1.000000  -1.000000  355.948939  272.147046  0.000000  0.000000
C  10461  1360.735231  0.802078  C  10471  194.390747  0.107588  323.589945  311.025196  0.000000  0.000000
C  10477  3965.571243  2.349602  T  10481  334.208232  0.162353  0.000000  544.294092  0.000000  37.134248
T  10495  891.221953  0.508150  A  10492  582.461901  0.282950  161.794972  0.000000  0.000000  297.073984
A  10511  1909.180675  1.126941  T  10508  594.147968  0.326960  323.589945  0.000000  0.000000  111.402744
A  10521  582.461901  0.326499  C  10517  544.294092  0.292748  161.794972  77.756299  0.000000  0.000000
T  10537  742.684961  0.450644  A  10529  129.435978  0.069617  0.000000  77.756299  40.800000  148.536992
G  10544  816.000000  0.604851  C  10539  622.050391  0.334569  64.717989  0.000000  40.800000  0.000000
C  10555  2138.298219  1.522132  T  10553  1596.772665  0.867918  0.000000  505.415943  0.000000  259.939736
A  10562  647.179890  0.423539  G  10568  244.800000  0.131652  64.717989  0.000000  40.800000  0.000000
C  10575  1555.125978  1.010926  T  10578  594.147968  0.361903  0.000000  272.147046  0.000000  74.268496
T  10591  2376.591874  1.626860  A  10592  776.615868  0.434158  258.871956  155.512598  40.800000  408.476728
C  10593  971.953736  0.622078  A  10598  388.307934  0.212010  258.871956  194.390747  0.000000  482.745224
T  10604  965.490449  0.764400  A  10613  226.512961  0.133627  0.000000  0.000000  0.000000  334.208232
G  10617  652.800000  0.513815  C  10619  194.390747  0.119675  32.358994  0.000000  40.800000  37.134248
C  10627  3460.155300  3.022343  A  10627  1035.487824  0.637489  258.871956  272.147046  0.000000  0.000000
T  10643  854.087705  0.596168  N  -1  -1.000000  -1.000000  0.000000  0.000000  0.000000  185.671240
A  10650  2006.257658  1.389598  N  -1  -1.000000  -1.000000  323.589945  194.390747  0.000000  0.000000
C  10650  971.953736  0.621933  N  -1  -1.000000  -1.000000  323.589945  194.390747  0.000000  0.000000
A  10664  647.179890  0.447516  A  10669  485.384917  0.335614  226.512961  0.000000  0.000000  0.000000
T  10680  1039.758945  0.718979  A  10679  453.025923  0.313240  161.794972  311.025196  0.000000  148.536992
C  10684  4587.621634  3.289507  T  10694  371.342480  0.229816  64.717989  544.294092  0.000000  111.402744
T  10696  408.476728  0.252813  A  10700  388.307934  0.248999  0.000000  0.000000  0.000000  408.476728
A  10703  517.743912  0.332019  C  10716  233.268897  0.151971  258.871956  0.000000  0.000000  0.000000
C  10713  855.319288  0.564715  G  10721  285.600000  0.186064  0.000000  311.025196  0.000000  0.000000
C  10729  4121.083841  2.684998  A  10732  1682.667713  1.050979  161.794972  816.441138  0.000000  297.073984
A  10748  1229.641791  0.768071  G  10742  244.800000  0.152900  226.512961  0.000000  81.600000  0.000000
G  10755  244.800000  0.149405  A  10760  194.153967  0.116180  0.000000  272.147046  122.400000  0.000000
C  10756  1555.125978  1.063437  G  10765  163.200000  0.097657  0.000000  272.147046  81.600000  0.000000
T  10774  1188.295937  0.781427  C  10778  816.441138  0.513693  0.000000  77.756299  0.000000  259.939736
C  10787  2565.957863  1.629400  T  10791  2116.652138  1.210376  0.000000  544.294092  0.000000  37.134248
C  10803  3188.008254  1.845546  A  10804  517.743912  0.258505  64.717989  583.172242  0.000000  0.000000
T  10812  222.805488  0.140355  N  -1  -1.000000  -1.000000  0.000000  0.000000  0.000000  111.402744
T  10824  185.671240  0.118346  N  -1  -1.000000  -1.000000  97.076983  0.000000  0.000000  185.671240
A  10825  485.384917  0.316074  N  -1  -1.000000  -1.000000  97.076983  0.000000  0.000000  148.536992
C  10839  4665.377933  3.112997  A  10848  323.589945  0.165504  0.000000  777.562989  0.000000  0.000000
C  10858  2915.861208  1.877437  T  10863  185.671240  0.081538  97.076983  272.147046  0.000000  0.000000
A  10861  1229.641791  0.714190  T  10866  148.536992  0.065231  226.512961  272.147046  0.000000  0.000000
C  10877  2721.470461  1.495138  T  10878  1076.893193  0.437100  64.717989  544.294092  0.000000  222.805488
T  10890  2190.920634  1.131179  C  10890  855.319288  0.347166  0.000000  311.025196  0.000000  482.745224
C  10906  855.319288  0.419869  T  10904  594.147968  0.261658  0.000000  311.025196  0.000000  148.536992
G  10919  734.400000  0.393559  T  10916  111.402744  0.050621  0.000000  0.000000  40.800000  0.000000
T  10930  445.610976  0.274952  N  -1  -1.000000  -1.000000  64.717989  0.000000  0.000000  111.402744
A  10938  1164.923802  0.709037  C  10939  855.319288  0.389067  64.717989  272.147046  0.000000  0.000000
T  10944  1633.906913  0.938546  G  10951  571.200000  0.271331  64.717989  0.000000  0.000000  334.208232
A  10963  258.871956  0.139498  N  -1  -1.000000  -1.000000  64.717989  0.000000  0.000000  37.134248
A  10974  161.794972  0.114335  N  -1  -1.000000  -1.000000  32.358994  194.390747  0.000000  0.000000
C  10976  855.319288  0.750487  T  10980  297.073984  0.158701  32.358994  311.025196  0.000000  0.000000
G  10988  285.600000  0.259105  A  10998  582.461901  0.314515  0.000000  0.000000  40.800000  0.000000
T  11003  1930.980898  2.248813  C  10999  971.953736  0.524832  32.358994  0.000000  0.000000  148.536992
G  11018  408.000000  0.489988  N  -1  -1.000000  -1.000000  0.000000  0.000000  81.600000  0.000000
C  11029  1282.978932  1.628268  T  11023  222.805488  0.141151  0.000000  272.147046  0.000000  0.000000
T  11039  594.147968  0.704970  C  11035  77.756299  0.054943  0.000000  0.000000  0.000000  148.536992
C  11052  2604.836013  3.037170  A  11050  226.512961  0.167582  161.794972  583.172242  0.000000  0.000000
T  11063  111.402744  0.111220  G  11064  40.800000  0.030448  0.000000  0.000000  0.000000  37.134248
