# Supplementary material for: SNP-PHAGE – High throughput SNP discovery pipeline
Source: BMC Bioinformatics. 2006 Oct 23;7:468. doi: 10.1186/1471-2105-7-468 (PMC1626092; doi:10.1186/1471-2105-7-468)
Supplement: Additional file 2 — Test dataset. This compressed file contains test data for recreating the demo website. It contains the database table entries and chromatogram files to test for proper installation of all functionalities provided. [file 1471-2105-7-468-S2.gz › test_data/AfterAnalysisStore/poly_dir/E12_015501Peking_.g_10.ab1.poly]

E12_015501Peking_.g_10.ab1 979.200000 1839.138462 11553.200000 979.200000 2717.733333
C  2  34.580341  1.000000  N  -1  -1.000000  -1.000000  0.000000  34.580341  0.000000  23520.400334
T  7  46790.896414  1.997048  N  -1  -1.000000  -1.000000  0.000000  0.000000  0.000000  23520.400334
T  8  46790.896414  1.997048  N  -1  -1.000000  -1.000000  0.000000  0.000000  0.000000  23520.400334
T  25  30429.517932  1.949549  A  24  1346.817747  0.287619  369.288737  0.000000  0.000000  3616.261551
A  32  890.637543  0.046114  N  -1  -1.000000  -1.000000  890.637543  0.000000  0.000000  1955.133278
A  36  6147.571331  0.393341  N  -1  -1.000000  -1.000000  1086.143345  34.580341  0.000000  1484.725271
T  42  8923.051877  0.635144  C  42  1175.731607  0.140969  564.794539  190.191878  0.000000  2190.337281
G  47  1713.600000  0.128681  A  47  1346.817747  0.145875  347.565870  276.642731  571.200000  2748.946789
T  54  40293.385822  3.395634  C  56  5349.578811  0.398231  369.288737  435.712301  1346.400000  4851.082569
G  59  13627.200000  0.906980  A  60  3844.947440  0.259863  868.914676  432.254267  1999.200000  2895.949291
G  67  15259.200000  1.025136  A  68  7081.654608  0.433872  1173.034812  165.985639  1999.200000  0.000000
A  74  3410.490102  0.207862  G  73  1264.800000  0.077491  934.083276  110.657092  1142.400000  2895.949291
G  82  979.200000  0.067957  C  80  701.980930  0.043008  0.000000  96.824956  979.200000  16699.484237
N  86  -1.000000  -1.000000  N  -1  -1.000000  -1.000000  0.000000  10.374102  1101.600000  23520.400334
G  91  10485.600000  0.861779  N  -1  -1.000000  -1.000000  0.000000  0.000000  1305.600000  23520.400334
G  98  571.200000  0.056149  N  -1  -1.000000  -1.000000  0.000000  0.000000  571.200000  23520.400334
T  90  1220708.777314  3.051290  N  -1  -1.000000  -1.000000  0.000000  0.000000  1305.600000  23520.400334
T  103  1220708.777314  3.051290  N  -1  -1.000000  -1.000000  0.000000  0.000000  0.000000  23520.400334
T  116  1220708.777314  3.051290  N  -1  -1.000000  -1.000000  0.000000  0.000000  122.400000  23520.400334
T  128  1220708.777314  3.051290  N  -1  -1.000000  -1.000000  0.000000  0.000000  285.600000  23520.400334
G  130  2692.800000  0.021286  N  -1  -1.000000  -1.000000  0.000000  0.000000  448.800000  23520.400334
N  138  -1.000000  -1.000000  N  -1  -1.000000  -1.000000  0.000000  0.000000  244.800000  3145.853545
N  145  -1.000000  -1.000000  N  -1  -1.000000  -1.000000  0.000000  0.000000  1020.000000  0.000000
G  149  2244.000000  0.017893  N  -1  -1.000000  -1.000000  0.000000  0.000000  2244.000000  0.000000
G  152  13586.400000  0.109471  N  -1  -1.000000  -1.000000  0.000000  0.000000  3264.000000  0.000000
G  162  25989.600000  0.207706  N  -1  -1.000000  -1.000000  0.000000  0.000000  6364.800000  0.000000
N  170  -1.000000  -1.000000  N  -1  -1.000000  -1.000000  0.000000  0.000000  9016.800000  0.000000
G  178  171196.800000  1.341375  N  -1  -1.000000  -1.000000  0.000000  0.000000  10608.000000  0.000000
N  184  -1.000000  -1.000000  N  -1  -1.000000  -1.000000  0.000000  0.000000  9873.600000  0.000000
N  190  -1.000000  -1.000000  N  -1  -1.000000  -1.000000  0.000000  0.000000  7017.600000  0.000000
N  197  -1.000000  -1.000000  N  -1  -1.000000  -1.000000  0.000000  0.000000  8200.800000  0.000000
G  206  207753.600000  1.445756  N  -1  -1.000000  -1.000000  0.000000  0.000000  21828.000000  0.000000
N  210  -1.000000  -1.000000  N  -1  -1.000000  -1.000000  304.120137  0.000000  18319.200000  0.000000
A  217  17638.967918  0.107282  N  -1  -1.000000  -1.000000  2280.901024  0.000000  2611.200000  0.000000
N  223  -1.000000  -1.000000  N  -1  -1.000000  -1.000000  847.191809  335.429311  1550.400000  0.000000
G  232  14035.200000  0.103456  C  229  11605.162566  0.066829  0.000000  1379.755621  2407.200000  0.000000
N  236  -1.000000  -1.000000  N  -1  -1.000000  -1.000000  0.000000  134.863331  2162.400000  0.000000
G  243  16646.400000  0.156232  N  -1  -1.000000  -1.000000  20158.820478  0.000000  2611.200000  18610.516764
N  249  -1.000000  -1.000000  N  -1  -1.000000  -1.000000  34756.587031  5532.854620  1224.000000  23520.400334
N  256  -1.000000  -1.000000  N  -1  -1.000000  -1.000000  34756.587031  5532.854620  0.000000  23520.400334
N  262  -1.000000  -1.000000  N  -1  -1.000000  -1.000000  34756.587031  5532.854620  0.000000  23520.400334
T  256  1262281.084904  5.722428  N  -1  -1.000000  -1.000000  34756.587031  5532.854620  0.000000  23520.400334
T  282  1262281.084904  5.722428  N  -1  -1.000000  -1.000000  34756.587031  5532.854620  0.000000  23520.400334
A  252  2592624.163823  1.783579  C  284  423972.275456  0.765635  34756.587031  5532.854620  285.600000  23520.400334
A  271  2592624.163823  1.783579  N  -1  -1.000000  -1.000000  34756.587031  5532.854620  0.000000  23520.400334
A  290  2592624.163823  1.783579  N  -1  -1.000000  -1.000000  34756.587031  5532.854620  0.000000  23520.400334
A  308  2592624.163823  1.783579  N  -1  -1.000000  -1.000000  34756.587031  5532.854620  0.000000  0.000000
N  310  -1.000000  -1.000000  N  -1  -1.000000  -1.000000  34756.587031  5532.854620  0.000000  10143.172644
N  317  -1.000000  -1.000000  N  -1  -1.000000  -1.000000  34495.912628  5532.854620  21828.000000  23520.400334
T  320  985254.869725  1.120664  N  -1  -1.000000  -1.000000  3475.658703  5532.854620  61404.000000  23520.400334
T  341  985254.869725  1.120664  C  329  18030.189994  0.032560  17465.184983  5532.854620  65280.000000  23520.400334
N  336  -1.000000  -1.000000  N  -1  -1.000000  -1.000000  0.000000  5532.854620  65280.000000  23520.400334
C  343  115553.668746  0.237236  N  -1  -1.000000  -1.000000  34756.587031  5532.854620  65280.000000  23520.400334
N  351  -1.000000  -1.000000  N  -1  -1.000000  -1.000000  34756.587031  5532.854620  65280.000000  23520.400334
C  359  15080.486875  0.030329  N  -1  -1.000000  -1.000000  34756.587031  4104.686521  65280.000000  23520.400334
G  336  6887774.400000  2.766054  N  -1  -1.000000  -1.000000  0.000000  5532.854620  65280.000000  23520.400334
G  371  6887774.400000  2.766054  N  -1  -1.000000  -1.000000  34756.587031  0.000000  65280.000000  23520.400334
G  406  6887774.400000  2.766054  N  -1  -1.000000  -1.000000  34756.587031  4267.214126  65280.000000  23520.400334
T  385  1331431.061885  1.338373  N  -1  -1.000000  -1.000000  34756.587031  0.000000  65280.000000  23520.400334
N  393  -1.000000  -1.000000  N  -1  -1.000000  -1.000000  34756.587031  0.000000  65280.000000  23520.400334
N  400  -1.000000  -1.000000  N  -1  -1.000000  -1.000000  34756.587031  1113.486992  65280.000000  23520.400334
C  405  26101.241672  0.024551  N  -1  -1.000000  -1.000000  34756.587031  4218.801648  65280.000000  23520.400334
A  364  4813917.640956  1.328581  N  -1  -1.000000  -1.000000  34756.587031  691.606828  65280.000000  23520.400334
A  410  4813917.640956  1.328581  N  -1  -1.000000  -1.000000  34756.587031  2617.731842  65280.000000  23520.400334
A  457  4813917.640956  1.328581  N  -1  -1.000000  -1.000000  34756.587031  5532.854620  65280.000000  23520.400334
G  435  411019.200000  0.311618  N  -1  -1.000000  -1.000000  34756.587031  5532.854620  63648.000000  23520.400334
C  447  359054.600589  0.266256  N  -1  -1.000000  -1.000000  34756.587031  5532.854620  65280.000000  23520.400334
T  453  1544863.994662  1.117095  N  -1  -1.000000  -1.000000  34756.587031  5532.854620  65280.000000  23520.400334
G  458  1786999.200000  1.366391  N  -1  -1.000000  -1.000000  34756.587031  5532.854620  65280.000000  23520.400334
N  464  -1.000000  -1.000000  N  -1  -1.000000  -1.000000  34756.587031  5532.854620  65280.000000  23520.400334
N  471  -1.000000  -1.000000  N  -1  -1.000000  -1.000000  34756.587031  5532.854620  53040.000000  23520.400334
N  478  -1.000000  -1.000000  N  -1  -1.000000  -1.000000  34756.587031  5532.854620  0.000000  23520.400334
N  484  -1.000000  -1.000000  N  -1  -1.000000  -1.000000  1477.154949  2638.480047  0.000000  23520.400334
C  494  71308.121954  0.056732  T  497  10040.270892  0.004641  0.000000  5532.854620  0.000000  426.307256
A  504  93603.833447  0.090485  G  502  34557.600000  0.015974  20462.940614  3191.765509  8976.000000  0.000000
C  511  49301.192702  0.054136  N  -1  -1.000000  -1.000000  564.794539  5532.854620  29865.600000  0.000000
G  514  263323.200000  0.288413  N  -1  -1.000000  -1.000000  0.000000  5532.854620  44308.800000  0.000000
N  520  -1.000000  -1.000000  N  -1  -1.000000  -1.000000  0.000000  3115.688758  5956.800000  0.000000
C  527  36689.742201  0.047106  N  -1  -1.000000  -1.000000  6690.643003  4827.415656  0.000000  0.000000
A  531  129794.129693  0.208645  N  -1  -1.000000  -1.000000  21527.361092  4332.916775  0.000000  0.000000
A  542  311592.802730  0.656544  C  542  49104.084756  0.026592  34756.587031  5532.854620  0.000000  1499.425521
N  548  -1.000000  -1.000000  N  -1  -1.000000  -1.000000  26567.066212  4080.480283  0.000000  0.000000
A  556  267039.202730  0.574707  G  556  229214.400000  0.129151  34756.587031  2555.487228  43696.800000  0.000000
C  560  25779.644497  0.056602  N  -1  -1.000000  -1.000000  29782.050512  3575.607298  23133.600000  0.000000
A  569  201979.216382  0.665405  T  571  60579.731109  0.054764  34756.587031  76.076751  8527.200000  7938.135113
G  573  153122.400000  1.055717  N  -1  -1.000000  -1.000000  23895.153584  0.000000  28641.600000  9937.369141
A  582  190900.554266  1.245904  T  586  59330.209842  0.112781  31411.265529  0.000000  25704.000000  2646.045038
G  587  502452.000000  3.083432  N  -1  -1.000000  -1.000000  13033.720137  0.000000  65280.000000  11804.300917
A  599  102814.329010  0.493665  N  -1  -1.000000  -1.000000  22113.878498  0.000000  65280.000000  23520.400334
G  602  718080.000000  3.735789  N  -1  -1.000000  -1.000000  18833.725597  0.000000  65280.000000  23520.400334
N  608  -1.000000  -1.000000  N  -1  -1.000000  -1.000000  31324.374061  193.649912  55120.800000  23520.400334
G  617  486417.600000  1.868283  N  -1  -1.000000  -1.000000  34756.587031  5532.854620  65280.000000  23520.400334
A  625  1278195.210922  4.317968  N  -1  -1.000000  -1.000000  34756.587031  5532.854620  2733.600000  23520.400334
C  630  203871.860624  0.519183  N  -1  -1.000000  -1.000000  34756.587031  5532.854620  12974.400000  23520.400334
T  633  1787550.425354  4.626629  N  -1  -1.000000  -1.000000  34756.587031  5532.854620  40269.600000  23520.400334
G  638  508286.400000  0.903559  N  -1  -1.000000  -1.000000  34756.587031  5532.854620  65280.000000  23520.400334
N  648  -1.000000  -1.000000  N  -1  -1.000000  -1.000000  695.131741  5532.854620  42024.000000  23520.400334
G  655  783360.000000  1.320635  N  -1  -1.000000  -1.000000  0.000000  0.000000  65280.000000  23520.400334
A  664  35256.212969  0.053728  N  -1  -1.000000  -1.000000  8124.352218  0.000000  40269.600000  23520.400334
N  668  -1.000000  -1.000000  N  -1  -1.000000  -1.000000  2954.309898  0.000000  65280.000000  23520.400334
N  674  -1.000000  -1.000000  N  -1  -1.000000  -1.000000  10687.650512  0.000000  65280.000000  0.000000
A  678  155253.329693  0.242345  N  -1  -1.000000  -1.000000  26719.126280  0.000000  65280.000000  0.000000
N  687  -1.000000  -1.000000  N  -1  -1.000000  -1.000000  0.000000  0.000000  65280.000000  0.000000
A  693  14554.320819  0.024021  N  -1  -1.000000  -1.000000  3236.707167  0.000000  65280.000000  0.000000
N  700  -1.000000  -1.000000  N  -1  -1.000000  -1.000000  0.000000  0.000000  65280.000000  0.000000
C  707  5712.672396  0.009568  N  -1  -1.000000  -1.000000  0.000000  1293.304768  65280.000000  0.000000
G  712  6126691.200000  11.651117  N  -1  -1.000000  -1.000000  0.000000  560.201530  65280.000000  0.000000
A  720  161379.178157  0.148072  C  719  20962.602943  0.017252  29564.821843  3482.240377  65280.000000  0.000000
N  726  -1.000000  -1.000000  N  -1  -1.000000  -1.000000  6929.594539  484.124779  65280.000000  0.000000
A  734  141003.129010  0.144147  N  -1  -1.000000  -1.000000  30325.122184  0.000000  65280.000000  0.000000
N  739  -1.000000  -1.000000  N  -1  -1.000000  -1.000000  10535.590444  0.000000  65280.000000  0.000000
N  745  -1.000000  -1.000000  N  -1  -1.000000  -1.000000  0.000000  0.000000  65280.000000  0.000000
N  752  -1.000000  -1.000000  N  -1  -1.000000  -1.000000  0.000000  0.000000  65280.000000  0.000000
C  758  1926.125015  0.001982  N  -1  -1.000000  -1.000000  0.000000  421.880165  65280.000000  0.000000
N  765  -1.000000  -1.000000  N  -1  -1.000000  -1.000000  0.000000  0.000000  31375.200000  0.000000
G  769  419995.200000  0.529400  A  775  24633.731058  0.021299  477.903072  0.000000  65280.000000  0.000000
N  777  -1.000000  -1.000000  N  -1  -1.000000  -1.000000  4605.247782  0.000000  5304.000000  0.000000
N  784  -1.000000  -1.000000  N  -1  -1.000000  -1.000000  8971.544027  183.275809  7303.200000  0.000000
G  788  131620.800000  0.167774  C  789  8015.723131  0.007693  22113.878498  1314.052972  24888.000000  0.000000
N  797  -1.000000  -1.000000  N  -1  -1.000000  -1.000000  34756.587031  1023.578105  0.000000  0.000000
N  803  -1.000000  -1.000000  N  -1  -1.000000  -1.000000  34756.587031  3399.247557  0.000000  0.000000
N  810  -1.000000  -1.000000  N  -1  -1.000000  -1.000000  34756.587031  5532.854620  0.000000  0.000000
A  810  1565328.065529  2.176064  N  -1  -1.000000  -1.000000  34756.587031  5532.854620  0.000000  0.000000
G  821  160711.200000  0.184229  T  822  25108.027356  0.024728  34756.587031  5532.854620  26968.800000  2631.344787
C  827  258851.145380  0.296544  N  -1  -1.000000  -1.000000  34756.587031  5532.854620  6120.000000  1484.725271
G  837  226521.600000  0.252442  N  -1  -1.000000  -1.000000  16835.221843  5532.854620  33496.800000  0.000000
N  842  -1.000000  -1.000000  N  -1  -1.000000  -1.000000  1585.769283  5532.854620  15096.000000  0.000000
N  848  -1.000000  -1.000000  N  -1  -1.000000  -1.000000  0.000000  5532.854620  0.000000  0.000000
C  857  2348.005180  0.002554  N  -1  -1.000000  -1.000000  0.000000  1289.846733  0.000000  0.000000
N  861  -1.000000  -1.000000  N  -1  -1.000000  -1.000000  0.000000  290.474868  0.000000  0.000000
N  867  -1.000000  -1.000000  N  -1  -1.000000  -1.000000  0.000000  0.000000  0.000000  0.000000
N  873  -1.000000  -1.000000  N  -1  -1.000000  -1.000000  0.000000  0.000000  0.000000  0.000000
N  880  -1.000000  -1.000000  N  -1  -1.000000  -1.000000  0.000000  0.000000  0.000000  0.000000
N  886  -1.000000  -1.000000  N  -1  -1.000000  -1.000000  0.000000  0.000000  0.000000  0.000000
N  892  -1.000000  -1.000000  N  -1  -1.000000  -1.000000  0.000000  0.000000  0.000000  0.000000
N  899  -1.000000  -1.000000  N  -1  -1.000000  -1.000000  0.000000  0.000000  0.000000  0.000000
N  905  -1.000000  -1.000000  N  -1  -1.000000  -1.000000  0.000000  0.000000  0.000000  0.000000
N  911  -1.000000  -1.000000  N  -1  -1.000000  -1.000000  0.000000  0.000000  0.000000  0.000000
N  918  -1.000000  -1.000000  N  -1  -1.000000  -1.000000  0.000000  0.000000  163.200000  0.000000
T  928  18492.914762  0.060244  N  -1  -1.000000  -1.000000  0.000000  0.000000  122.400000  2396.140784
N  930  -1.000000  -1.000000  N  -1  -1.000000  -1.000000  0.000000  0.000000  40.800000  2278.538782
N  936  -1.000000  -1.000000  N  -1  -1.000000  -1.000000  0.000000  0.000000  40.800000  1396.523770
T  943  17963.705755  0.061377  N  -1  -1.000000  -1.000000  0.000000  0.000000  0.000000  2131.536280
N  949  -1.000000  -1.000000  N  -1  -1.000000  -1.000000  0.000000  0.000000  0.000000  1131.919266
N  957  -1.000000  -1.000000  N  -1  -1.000000  -1.000000  0.000000  0.000000  0.000000  308.705254
N  963  -1.000000  -1.000000  N  -1  -1.000000  -1.000000  0.000000  0.000000  0.000000  14.700250
N  970  -1.000000  -1.000000  N  -1  -1.000000  -1.000000  0.000000  0.000000  0.000000  0.000000
N  976  -1.000000  -1.000000  N  -1  -1.000000  -1.000000  0.000000  0.000000  0.000000  0.000000
N  983  -1.000000  -1.000000  N  -1  -1.000000  -1.000000  0.000000  0.000000  0.000000  0.000000
N  989  -1.000000  -1.000000  N  -1  -1.000000  -1.000000  0.000000  0.000000  0.000000  0.000000
N  996  -1.000000  -1.000000  N  -1  -1.000000  -1.000000  0.000000  0.000000  0.000000  0.000000
N  1005  -1.000000  -1.000000  N  -1  -1.000000  -1.000000  0.000000  0.000000  285.600000  0.000000
N  1011  -1.000000  -1.000000  N  -1  -1.000000  -1.000000  0.000000  0.000000  40.800000  0.000000
N  1017  -1.000000  -1.000000  N  -1  -1.000000  -1.000000  0.000000  0.000000  0.000000  44.100751
T  1024  8055.737114  0.028732  N  -1  -1.000000  -1.000000  0.000000  0.000000  0.000000  1661.128274
T  1030  2499.042535  0.008894  N  -1  -1.000000  -1.000000  0.000000  0.000000  0.000000  2499.042535
N  1036  -1.000000  -1.000000  N  -1  -1.000000  -1.000000  130.337201  0.000000  0.000000  4218.971810
T  1042  41278.302585  0.172540  N  -1  -1.000000  -1.000000  65.168601  0.000000  0.000000  8335.041868
N  1048  -1.000000  -1.000000  N  -1  -1.000000  -1.000000  391.011604  0.000000  0.000000  11466.195163
T  1056  227324.669224  0.987488  N  -1  -1.000000  -1.000000  43.445734  0.000000  285.600000  13274.325938
N  1061  -1.000000  -1.000000  N  -1  -1.000000  -1.000000  0.000000  0.000000  81.600000  11833.701418
N  1067  -1.000000  -1.000000  N  -1  -1.000000  -1.000000  21.722867  0.000000  612.000000  6673.913595
N  1074  -1.000000  -1.000000  N  -1  -1.000000  -1.000000  0.000000  0.000000  1101.600000  1675.828524
N  1080  -1.000000  -1.000000  N  -1  -1.000000  -1.000000  0.000000  0.000000  408.000000  14.700250
N  1086  -1.000000  -1.000000  N  -1  -1.000000  -1.000000  0.000000  0.000000  0.000000  0.000000
N  1093  -1.000000  -1.000000  N  -1  -1.000000  -1.000000  43.445734  0.000000  0.000000  0.000000
N  1099  -1.000000  -1.000000  N  -1  -1.000000  -1.000000  65.168601  27.664273  0.000000  58.801001
N  1105  -1.000000  -1.000000  N  -1  -1.000000  -1.000000  0.000000  0.000000  0.000000  837.914262
N  1112  -1.000000  -1.000000  N  -1  -1.000000  -1.000000  0.000000  10.374102  0.000000  102.901751
N  1118  -1.000000  -1.000000  N  -1  -1.000000  -1.000000  0.000000  27.664273  326.400000  0.000000
N  1124  -1.000000  -1.000000  N  -1  -1.000000  -1.000000  0.000000  3.458034  0.000000  0.000000
N  1131  -1.000000  -1.000000  N  -1  -1.000000  -1.000000  0.000000  13.832137  0.000000  0.000000
N  1137  -1.000000  -1.000000  N  -1  -1.000000  -1.000000  260.674403  0.000000  0.000000  0.000000
N  1143  -1.000000  -1.000000  N  -1  -1.000000  -1.000000  391.011604  34.580341  0.000000  0.000000
N  1149  -1.000000  -1.000000  N  -1  -1.000000  -1.000000  0.000000  41.496410  734.400000  0.000000
N  1157  -1.000000  -1.000000  N  -1  -1.000000  -1.000000  0.000000  72.618717  40.800000  0.000000
N  1163  -1.000000  -1.000000  N  -1  -1.000000  -1.000000  0.000000  10.374102  1264.800000  0.000000
N  1170  -1.000000  -1.000000  N  -1  -1.000000  -1.000000  0.000000  24.206239  204.000000  0.000000
N  1176  -1.000000  -1.000000  N  -1  -1.000000  -1.000000  0.000000  55.328546  0.000000  0.000000
N  1183  -1.000000  -1.000000  N  -1  -1.000000  -1.000000  195.505802  89.908888  0.000000  0.000000
N  1189  -1.000000  -1.000000  N  -1  -1.000000  -1.000000  304.120137  103.741024  0.000000  0.000000
N  1196  -1.000000  -1.000000  N  -1  -1.000000  -1.000000  325.843003  13.832137  0.000000  0.000000
N  1203  -1.000000  -1.000000  N  -1  -1.000000  -1.000000  152.060068  0.000000  0.000000  0.000000
N  1209  -1.000000  -1.000000  N  -1  -1.000000  -1.000000  325.843003  0.000000  0.000000  0.000000
N  1216  -1.000000  -1.000000  N  -1  -1.000000  -1.000000  695.131741  0.000000  0.000000  0.000000
N  1222  -1.000000  -1.000000  N  -1  -1.000000  -1.000000  282.397270  48.412478  0.000000  0.000000
N  1229  -1.000000  -1.000000  N  -1  -1.000000  -1.000000  0.000000  17.290171  0.000000  0.000000
T  1237  7526.528107  0.078072  N  -1  -1.000000  -1.000000  0.000000  0.000000  0.000000  1631.727773
N  1242  -1.000000  -1.000000  N  -1  -1.000000  -1.000000  0.000000  0.000000  0.000000  970.216514
T  1248  1352.423019  0.016679  N  -1  -1.000000  -1.000000  86.891468  0.000000  0.000000  1352.423019
N  1255  -1.000000  -1.000000  N  -1  -1.000000  -1.000000  152.060068  0.000000  0.000000  2851.848540
T  1260  36324.318265  0.656428  N  -1  -1.000000  -1.000000  86.891468  0.000000  0.000000  5865.399833
T  1270  27136.661885  0.747225  N  -1  -1.000000  -1.000000  0.000000  0.000000  0.000000  13039.121935
N  1275  -1.000000  -1.000000  N  -1  -1.000000  -1.000000  108.614334  0.000000  0.000000  18831.020517
N  1281  -1.000000  -1.000000  N  -1  -1.000000  -1.000000  0.000000  0.000000  0.000000  23520.400334
N  1288  -1.000000  -1.000000  N  -1  -1.000000  -1.000000  0.000000  0.000000  0.000000  23520.400334
N  1294  -1.000000  -1.000000  N  -1  -1.000000  -1.000000  282.397270  0.000000  0.000000  23520.400334
T  1286  1431363.362802  3.654029  N  -1  -1.000000  -1.000000  0.000000  0.000000  0.000000  23520.400334
T  1306  1431363.362802  3.654029  N  -1  -1.000000  -1.000000  0.000000  0.000000  0.000000  23520.400334
T  1327  1431363.362802  3.654029  N  -1  -1.000000  -1.000000  0.000000  65.702649  0.000000  23520.400334
N  1319  -1.000000  -1.000000  N  -1  -1.000000  -1.000000  0.000000  0.000000  0.000000  23520.400334
N  1325  -1.000000  -1.000000  N  -1  -1.000000  -1.000000  0.000000  27.664273  0.000000  23520.400334
N  1332  -1.000000  -1.000000  N  -1  -1.000000  -1.000000  0.000000  96.824956  0.000000  23520.400334
N  1338  -1.000000  -1.000000  N  -1  -1.000000  -1.000000  0.000000  41.496410  0.000000  18713.418515
N  1345  -1.000000  -1.000000  N  -1  -1.000000  -1.000000  0.000000  20.748205  0.000000  5762.498082
N  1351  -1.000000  -1.000000  N  -1  -1.000000  -1.000000  0.000000  27.664273  0.000000  955.516264
N  1357  -1.000000  -1.000000  N  -1  -1.000000  -1.000000  0.000000  76.076751  0.000000  0.000000
N  1361  -1.000000  -1.000000  N  -1  -1.000000  -1.000000  0.000000  69.160683  0.000000  0.000000
N  1368  -1.000000  -1.000000  N  -1  -1.000000  -1.000000  0.000000  27.664273  408.000000  44.100751
N  1370  -1.000000  -1.000000  N  -1  -1.000000  -1.000000  0.000000  6.916068  734.400000  14.700250
N  1376  -1.000000  -1.000000  N  -1  -1.000000  -1.000000  86.891468  44.954444  1509.600000  0.000000
G  1385  25255.200000  0.142298  N  -1  -1.000000  -1.000000  86.891468  10.374102  3712.800000  0.000000
G  1393  17421.600000  0.096918  N  -1  -1.000000  -1.000000  0.000000  31.122307  4324.800000  0.000000
G  1397  4528.800000  0.025533  N  -1  -1.000000  -1.000000  0.000000  51.870512  4528.800000  0.000000
G  1403  10159.200000  0.065505  N  -1  -1.000000  -1.000000  21.722867  48.412478  5059.200000  0.000000
G  1407  5059.200000  0.032566  N  -1  -1.000000  -1.000000  21.722867  38.038376  5059.200000  147.002502
G  1413  28723.200000  0.184448  N  -1  -1.000000  -1.000000  0.000000  0.000000  4896.000000  852.614512
N  1420  -1.000000  -1.000000  N  -1  -1.000000  -1.000000  325.843003  0.000000  3876.000000  0.000000
G  1426  35863.200000  0.231428  N  -1  -1.000000  -1.000000  152.060068  17.290171  4814.400000  382.206505
N  1432  -1.000000  -1.000000  N  -1  -1.000000  -1.000000  0.000000  27.664273  2856.000000  44.100751
N  1439  -1.000000  -1.000000  N  -1  -1.000000  -1.000000  0.000000  20.748205  1428.000000  0.000000
N  1445  -1.000000  -1.000000  N  -1  -1.000000  -1.000000  0.000000  38.038376  163.200000  0.000000
N  1451  -1.000000  -1.000000  N  -1  -1.000000  -1.000000  130.337201  13.832137  0.000000  191.103253
N  1457  -1.000000  -1.000000  N  -1  -1.000000  -1.000000  21.722867  0.000000  0.000000  749.712761
N  1464  -1.000000  -1.000000  N  -1  -1.000000  -1.000000  238.951536  0.000000  0.000000  338.105755
N  1470  -1.000000  -1.000000  N  -1  -1.000000  -1.000000  152.060068  0.000000  163.200000  14.700250
N  1476  -1.000000  -1.000000  N  -1  -1.000000  -1.000000  217.228669  0.000000  81.600000  0.000000
N  1482  -1.000000  -1.000000  N  -1  -1.000000  -1.000000  477.903072  0.000000  244.800000  0.000000
N  1489  -1.000000  -1.000000  N  -1  -1.000000  -1.000000  1585.769283  0.000000  1264.800000  0.000000
G  1498  17054.400000  0.109437  N  -1  -1.000000  -1.000000  2020.226621  0.000000  2856.000000  73.501251
A  1501  9992.518771  0.090981  N  -1  -1.000000  -1.000000  2432.961092  0.000000  3019.200000  44.100751
G  1511  4202.400000  0.066580  G  1508  7507.200000  0.035802  3997.007509  0.000000  4202.400000  529.209008
G  1515  24969.600000  1.577761  N  -1  -1.000000  -1.000000  4931.090785  0.000000  5018.400000  73.501251
A  1519  47095.175427  2.981196  N  -1  -1.000000  -1.000000  5973.788396  0.000000  5589.600000  0.000000
G  1526  48144.000000  2.565659  N  -1  -1.000000  -1.000000  6234.462799  13.832137  8160.000000  382.206505
A  1532  65994.069625  2.853638  C  1537  871.424603  0.005041  6820.980205  127.947263  7956.000000  0.000000
G  1539  66300.000000  2.309318  A  1542  5017.982253  0.138007  5691.391126  356.177516  9710.400000  249.904254
A  1546  16335.595904  0.468957  N  -1  -1.000000  -1.000000  4192.513311  840.302295  8445.600000  117.602002
G  1552  51979.200000  1.547226  C  1557  3267.842260  0.086465  2997.755631  1926.125015  7792.800000  0.000000
A  1560  12143.082594  0.344908  G  1560  5059.200000  0.142827  2172.286689  4156.557034  5059.200000  0.000000
C  1569  106268.847087  3.061130  G  1568  15136.800000  0.427329  456.180205  5532.854620  3060.000000  779.113261
A  1574  3171.538567  0.071523  N  -1  -1.000000  -1.000000  608.240273  5104.058387  1550.400000  0.000000
G  1581  8241.600000  0.186292  N  -1  -1.000000  -1.000000  0.000000  2922.038846  1754.400000  426.307256
N  1586  -1.000000  -1.000000  N  -1  -1.000000  -1.000000  0.000000  1379.755621  897.600000  352.806005
N  1592  -1.000000  -1.000000  N  -1  -1.000000  -1.000000  0.000000  366.551619  122.400000  0.000000
A  1600  2215.732423  0.052052  N  -1  -1.000000  -1.000000  521.348805  3.458034  122.400000  0.000000
N  1606  -1.000000  -1.000000  N  -1  -1.000000  -1.000000  0.000000  0.000000  285.600000  0.000000
A  1613  3779.778840  0.099261  N  -1  -1.000000  -1.000000  695.131741  0.000000  204.000000  0.000000
N  1618  -1.000000  -1.000000  N  -1  -1.000000  -1.000000  304.120137  0.000000  244.800000  0.000000
N  1625  -1.000000  -1.000000  N  -1  -1.000000  -1.000000  738.577474  0.000000  448.800000  176.403003
A  1626  4822.476451  0.143343  N  -1  -1.000000  -1.000000  847.191809  0.000000  367.200000  294.005004
G  1636  4732.800000  0.171941  N  -1  -1.000000  -1.000000  173.782935  0.000000  734.400000  793.813511
N  1645  -1.000000  -1.000000  N  -1  -1.000000  -1.000000  0.000000  31.122307  122.400000  705.612010
N  1652  -1.000000  -1.000000  N  -1  -1.000000  -1.000000  0.000000  51.870512  0.000000  411.607006
N  1659  -1.000000  -1.000000  N  -1  -1.000000  -1.000000  0.000000  76.076751  0.000000  617.410509
N  1666  -1.000000  -1.000000  N  -1  -1.000000  -1.000000  0.000000  103.741024  0.000000  176.403003
N  1673  -1.000000  -1.000000  N  -1  -1.000000  -1.000000  0.000000  13.832137  0.000000  911.415513
A  1681  3062.924232  0.143334  N  -1  -1.000000  -1.000000  412.734471  31.122307  0.000000  0.000000
N  1686  -1.000000  -1.000000  N  -1  -1.000000  -1.000000  173.782935  10.374102  0.000000  0.000000
A  1694  2454.683959  0.122478  N  -1  -1.000000  -1.000000  543.071672  17.290171  0.000000  0.000000
N  1700  -1.000000  -1.000000  N  -1  -1.000000  -1.000000  65.168601  55.328546  0.000000  0.000000
N  1706  -1.000000  -1.000000  N  -1  -1.000000  -1.000000  0.000000  58.786580  0.000000  0.000000
N  1713  -1.000000  -1.000000  N  -1  -1.000000  -1.000000  86.891468  6.916068  0.000000  0.000000
N  1720  -1.000000  -1.000000  N  -1  -1.000000  -1.000000  0.000000  79.534785  0.000000  14.700250
N  1726  -1.000000  -1.000000  N  -1  -1.000000  -1.000000  282.397270  24.206239  0.000000  102.901751
A  1730  3453.935836  0.228899  N  -1  -1.000000  -1.000000  412.734471  24.206239  0.000000  0.000000
N  1740  -1.000000  -1.000000  N  -1  -1.000000  -1.000000  43.445734  58.786580  0.000000  44.100751
N  1746  -1.000000  -1.000000  N  -1  -1.000000  -1.000000  195.505802  24.206239  0.000000  882.015013
A  1751  2910.864164  0.204696  N  -1  -1.000000  -1.000000  477.903072  0.000000  0.000000  382.206505
N  1759  -1.000000  -1.000000  N  -1  -1.000000  -1.000000  195.505802  0.000000  0.000000  235.204003
A  1764  2107.118089  0.542424  N  -1  -1.000000  -1.000000  456.180205  0.000000  0.000000  147.002502
A  1775  716.854608  0.189735  N  -1  -1.000000  -1.000000  152.060068  3.458034  0.000000  102.901751
N  1779  -1.000000  -1.000000  N  -1  -1.000000  -1.000000  21.722867  3.458034  0.000000  205.803503
N  1786  -1.000000  -1.000000  N  -1  -1.000000  -1.000000  0.000000  20.748205  0.000000  0.000000
A  1794  2172.286689  0.717941  N  -1  -1.000000  -1.000000  456.180205  3.458034  0.000000  0.000000
N  1799  -1.000000  -1.000000  N  -1  -1.000000  -1.000000  282.397270  24.206239  0.000000  88.201501
A  1806  4322.850512  1.430757  N  -1  -1.000000  -1.000000  825.468942  0.000000  0.000000  308.705254
N  1812  -1.000000  -1.000000  N  -1  -1.000000  -1.000000  130.337201  0.000000  0.000000  73.501251
A  1818  3671.164505  1.193611  N  -1  -1.000000  -1.000000  629.963140  0.000000  163.200000  0.000000
G  1822  2448.000000  0.826874  N  -1  -1.000000  -1.000000  347.565870  0.000000  285.600000  73.501251
A  1832  1542.323549  0.564526  N  -1  -1.000000  -1.000000  347.565870  0.000000  0.000000  14.700250
T  1842  5983.001835  2.318986  N  -1  -1.000000  -1.000000  43.445734  0.000000  0.000000  1337.722769
A  1846  1542.323549  0.525881  N  -1  -1.000000  -1.000000  304.120137  0.000000  0.000000  543.909258
N  1852  -1.000000  -1.000000  N  -1  -1.000000  -1.000000  21.722867  0.000000  81.600000  147.002502
N  1859  -1.000000  -1.000000  N  -1  -1.000000  -1.000000  21.722867  0.000000  204.000000  117.602002
N  1865  -1.000000  -1.000000  N  -1  -1.000000  -1.000000  0.000000  0.000000  0.000000  0.000000
A  1872  2519.852560  0.919091  N  -1  -1.000000  -1.000000  564.794539  10.374102  0.000000  0.000000
N  1878  -1.000000  -1.000000  N  -1  -1.000000  -1.000000  21.722867  117.573161  0.000000  0.000000
A  1886  825.468942  0.305438  N  -1  -1.000000  -1.000000  195.505802  31.122307  0.000000  705.612010
N  1891  -1.000000  -1.000000  N  -1  -1.000000  -1.000000  65.168601  3.458034  0.000000  382.206505
N  1897  -1.000000  -1.000000  N  -1  -1.000000  -1.000000  0.000000  6.916068  0.000000  999.617014
N  1904  -1.000000  -1.000000  N  -1  -1.000000  -1.000000  0.000000  24.206239  0.000000  161.702752
N  1910  -1.000000  -1.000000  N  -1  -1.000000  -1.000000  0.000000  6.916068  0.000000  940.816013
N  1916  -1.000000  -1.000000  N  -1  -1.000000  -1.000000  0.000000  34.580341  0.000000  588.010008
N  1923  -1.000000  -1.000000  N  -1  -1.000000  -1.000000  0.000000  20.748205  40.800000  73.501251
N  1929  -1.000000  -1.000000  N  -1  -1.000000  -1.000000  0.000000  13.832137  0.000000  73.501251
N  1936  -1.000000  -1.000000  N  -1  -1.000000  -1.000000  21.722867  0.000000  40.800000  0.000000
G  1942  2325.600000  0.903352  N  -1  -1.000000  -1.000000  0.000000  3.458034  530.400000  73.501251
N  1949  -1.000000  -1.000000  N  -1  -1.000000  -1.000000  0.000000  0.000000  0.000000  294.005004
N  1955  -1.000000  -1.000000  N  -1  -1.000000  -1.000000  130.337201  0.000000  0.000000  0.000000
A  1959  3345.321502  1.223024  N  -1  -1.000000  -1.000000  586.517406  38.038376  0.000000  0.000000
N  1968  -1.000000  -1.000000  N  -1  -1.000000  -1.000000  0.000000  10.374102  0.000000  632.110759
A  1974  2671.912628  0.936662  N  -1  -1.000000  -1.000000  586.517406  20.748205  0.000000  0.000000
G  1981  2692.800000  1.001973  N  -1  -1.000000  -1.000000  130.337201  0.000000  652.800000  88.201501
A  1988  5973.788396  2.306784  N  -1  -1.000000  -1.000000  912.360410  0.000000  0.000000  0.000000
G  1995  1305.600000  0.443744  N  -1  -1.000000  -1.000000  65.168601  20.748205  285.600000  0.000000
N  2001  -1.000000  -1.000000  N  -1  -1.000000  -1.000000  0.000000  27.664273  0.000000  176.403003
N  2007  -1.000000  -1.000000  N  -1  -1.000000  -1.000000  43.445734  76.076751  0.000000  44.100751
A  2014  4583.524915  1.570471  N  -1  -1.000000  -1.000000  586.517406  38.038376  0.000000  0.000000
T  2021  6615.112594  2.380719  A  2025  456.180205  0.138825  347.565870  6.916068  0.000000  1528.826022
A  2029  3149.815700  0.958586  N  -1  -1.000000  -1.000000  586.517406  27.664273  0.000000  0.000000
T  2035  7747.031860  1.060163  N  -1  -1.000000  -1.000000  108.614334  0.000000  0.000000  1411.224020
T  2037  7747.031860  1.060163  N  -1  -1.000000  -1.000000  0.000000  0.000000  0.000000  1425.924270
N  2047  -1.000000  -1.000000  N  -1  -1.000000  -1.000000  0.000000  0.000000  0.000000  617.410509
A  2052  1781.275085  0.467712  N  -1  -1.000000  -1.000000  391.011604  0.000000  0.000000  411.607006
T  2060  8967.152627  1.169653  N  -1  -1.000000  -1.000000  0.000000  3.458034  0.000000  1572.926772
T  2063  8967.152627  1.169653  N  -1  -1.000000  -1.000000  0.000000  0.000000  122.400000  1896.332277
G  2069  1387.200000  0.345734  N  -1  -1.000000  -1.000000  0.000000  20.748205  244.800000  44.100751
T  2077  6835.616347  1.923536  N  -1  -1.000000  -1.000000  0.000000  17.290171  0.000000  1558.226522
G  2082  1632.000000  0.397402  N  -1  -1.000000  -1.000000  0.000000  44.954444  244.800000  235.204003
A  2090  1020.974744  0.267865  N  -1  -1.000000  -1.000000  282.397270  20.748205  0.000000  0.000000
G  2095  979.200000  0.301097  N  -1  -1.000000  -1.000000  43.445734  0.000000  204.000000  29.400500
A  2105  2367.792491  0.780151  N  -1  -1.000000  -1.000000  543.071672  0.000000  0.000000  14.700250
N  2114  -1.000000  -1.000000  N  -1  -1.000000  -1.000000  304.120137  0.000000  326.400000  0.000000
G  2118  4977.600000  1.725653  A  2119  4583.524915  1.380028  477.903072  0.000000  856.800000  14.700250
G  2128  979.200000  0.326958  N  -1  -1.000000  -1.000000  0.000000  0.000000  204.000000  396.906756
N  2134  -1.000000  -1.000000  N  -1  -1.000000  -1.000000  0.000000  0.000000  0.000000  499.808507
N  2141  -1.000000  -1.000000  N  -1  -1.000000  -1.000000  21.722867  0.000000  0.000000  0.000000
N  2147  -1.000000  -1.000000  N  -1  -1.000000  -1.000000  0.000000  0.000000  0.000000  0.000000
G  2153  1142.400000  0.391948  N  -1  -1.000000  -1.000000  0.000000  0.000000  204.000000  0.000000
A  2160  564.794539  0.218865  N  -1  -1.000000  -1.000000  130.337201  0.000000  0.000000  1131.919266
A  2169  521.348805  0.238203  N  -1  -1.000000  -1.000000  130.337201  0.000000  0.000000  837.914262
T  2172  7702.931109  3.664411  N  -1  -1.000000  -1.000000  108.614334  0.000000  0.000000  1234.821018
A  2180  1868.166553  0.853502  N  -1  -1.000000  -1.000000  304.120137  44.954444  0.000000  514.508757
T  2187  11686.698916  5.282265  N  -1  -1.000000  -1.000000  43.445734  0.000000  0.000000  2234.438032
G  2194  734.400000  0.223970  N  -1  -1.000000  -1.000000  0.000000  0.000000  163.200000  176.403003
A  2202  4561.802048  1.401676  N  -1  -1.000000  -1.000000  521.348805  6.916068  163.200000  338.105755
G  2207  5508.000000  1.585522  N  -1  -1.000000  -1.000000  260.674403  44.954444  938.400000  0.000000
N  2214  -1.000000  -1.000000  N  -1  -1.000000  -1.000000  0.000000  0.000000  204.000000  1102.518766
N  2221  -1.000000  -1.000000  N  -1  -1.000000  -1.000000  152.060068  24.206239  0.000000  0.000000
A  2226  4431.464846  1.256449  N  -1  -1.000000  -1.000000  716.854608  0.000000  0.000000  308.705254
A  2238  2541.575427  0.656365  N  -1  -1.000000  -1.000000  325.843003  10.374102  0.000000  1719.929274
T  2238  11760.200167  1.294136  N  -1  -1.000000  -1.000000  325.843003  10.374102  0.000000  1719.929274
T  2241  11760.200167  1.294136  N  -1  -1.000000  -1.000000  260.674403  6.916068  0.000000  1866.931776
G  2254  2162.400000  0.425709  N  -1  -1.000000  -1.000000  0.000000  24.206239  448.800000  1029.017515
A  2264  477.903072  0.105603  N  -1  -1.000000  -1.000000  86.891468  13.832137  0.000000  808.513761
N  2269  -1.000000  -1.000000  N  -1  -1.000000  -1.000000  0.000000  0.000000  0.000000  529.209008
G  2277  1428.000000  0.325548  N  -1  -1.000000  -1.000000  86.891468  44.954444  326.400000  0.000000
A  2283  4214.236177  1.254023  N  -1  -1.000000  -1.000000  695.131741  0.000000  0.000000  102.901751
A  2290  977.529010  0.263587  N  -1  -1.000000  -1.000000  347.565870  6.916068  0.000000  470.408007
T  2294  8349.742118  2.492363  A  2299  2063.672355  0.467648  282.397270  0.000000  0.000000  1558.226522
G  2305  2040.000000  0.561318  N  -1  -1.000000  -1.000000  21.722867  3.458034  285.600000  617.410509
N  2310  -1.000000  -1.000000  N  -1  -1.000000  -1.000000  0.000000  0.000000  122.400000  911.415513
A  2317  1303.372014  0.383891  N  -1  -1.000000  -1.000000  347.565870  0.000000  81.600000  0.000000
G  2324  9710.400000  2.968326  N  -1  -1.000000  -1.000000  0.000000  0.000000  1550.400000  0.000000
G  2330  938.400000  0.256789  G  2334  938.400000  0.218816  43.445734  0.000000  938.400000  0.000000
G  2338  6120.000000  1.936587  N  -1  -1.000000  -1.000000  260.674403  0.000000  1305.600000  0.000000
A  2339  1020.974744  0.287117  N  -1  -1.000000  -1.000000  282.397270  0.000000  1264.800000  0.000000
G  2349  448.800000  0.124312  N  -1  -1.000000  -1.000000  0.000000  0.000000  448.800000  0.000000
A  2355  1694.383618  0.482408  G  2359  408.000000  0.125136  456.180205  0.000000  244.800000  0.000000
G  2362  1958.400000  0.600670  N  -1  -1.000000  -1.000000  0.000000  0.000000  530.400000  485.108257
N  2373  -1.000000  -1.000000  N  -1  -1.000000  -1.000000  86.891468  6.916068  0.000000  0.000000
A  2376  499.625939  0.148767  N  -1  -1.000000  -1.000000  130.337201  17.290171  0.000000  235.204003
A  2388  695.131741  0.270118  N  -1  -1.000000  -1.000000  152.060068  6.916068  0.000000  102.901751
G  2395  4284.000000  1.756494  N  -1  -1.000000  -1.000000  0.000000  3.458034  979.200000  0.000000
A  2406  217.228669  0.079367  N  -1  -1.000000  -1.000000  217.228669  0.000000  163.200000  0.000000
A  2410  3258.430034  1.822700  G  2410  2121.600000  1.014191  521.348805  0.000000  408.000000  0.000000
G  2420  938.400000  0.464624  N  -1  -1.000000  -1.000000  391.011604  0.000000  163.200000  0.000000
A  2423  2715.358362  1.808385  N  -1  -1.000000  -1.000000  586.517406  0.000000  122.400000  0.000000
G  2432  4039.200000  2.417270  N  -1  -1.000000  -1.000000  0.000000  3.458034  856.800000  117.602002
A  2438  1281.649147  0.631349  N  -1  -1.000000  -1.000000  304.120137  3.458034  163.200000  0.000000
G  2448  897.600000  0.451341  N  -1  -1.000000  -1.000000  456.180205  17.290171  163.200000  0.000000
A  2452  6343.077133  3.369206  N  -1  -1.000000  -1.000000  977.529010  6.916068  40.800000  0.000000
G  2460  367.200000  0.148844  N  -1  -1.000000  -1.000000  173.782935  134.863331  122.400000  88.201501
N  2467  -1.000000  -1.000000  N  -1  -1.000000  -1.000000  21.722867  13.832137  0.000000  646.811009
A  2475  3605.995904  1.481380  N  -1  -1.000000  -1.000000  760.300341  86.450853  40.800000  0.000000
G  2481  4202.400000  1.775852  N  -1  -1.000000  -1.000000  391.011604  41.496410  775.200000  499.808507
T  2484  5850.699583  2.116038  N  -1  -1.000000  -1.000000  325.843003  0.000000  448.800000  1308.322269
A  2490  1672.660751  0.553100  N  -1  -1.000000  -1.000000  391.011604  20.748205  0.000000  191.103253
T  2499  12980.320934  4.190466  A  2504  673.408874  0.154487  43.445734  13.832137  0.000000  1249.521268
G  2510  6201.600000  1.503753  N  -1  -1.000000  -1.000000  0.000000  6.916068  1060.800000  0.000000
T  2516  1778.730275  0.409815  A  2517  629.963140  0.140567  108.614334  0.000000  244.800000  396.906756
G  2524  5426.400000  1.236074  N  -1  -1.000000  -1.000000  130.337201  0.000000  979.200000  0.000000
A  2528  1759.552218  0.363326  N  -1  -1.000000  -1.000000  499.625939  0.000000  693.600000  0.000000
G  2535  1101.600000  0.251246  T  2537  970.216514  0.217630  0.000000  34.580341  244.800000  205.803503
T  2546  1631.727773  0.366023  N  -1  -1.000000  -1.000000  0.000000  0.000000  0.000000  352.806005
G  2553  3345.600000  0.785247  N  -1  -1.000000  -1.000000  0.000000  117.573161  693.600000  44.100751
T  2557  852.614512  0.204224  N  -1  -1.000000  -1.000000  0.000000  127.947263  122.400000  396.906756
T  2566  10672.381651  1.320371  N  -1  -1.000000  -1.000000  0.000000  79.534785  0.000000  1719.929274
T  2569  10672.381651  1.320371  N  -1  -1.000000  -1.000000  0.000000  41.496410  0.000000  1587.627023
T  2581  11377.993661  1.763614  N  -1  -1.000000  -1.000000  0.000000  86.450853  0.000000  1528.826022
T  2584  11377.993661  1.763614  N  -1  -1.000000  -1.000000  0.000000  20.748205  0.000000  1793.430525
A  2594  1933.335154  0.534545  T  2594  955.516264  0.279457  325.843003  17.290171  0.000000  955.516264
T  2602  10510.678899  3.216753  N  -1  -1.000000  -1.000000  0.000000  31.122307  0.000000  1911.032527
G  2609  2040.000000  0.492445  N  -1  -1.000000  -1.000000  0.000000  38.038376  448.800000  205.803503
N  2614  -1.000000  -1.000000  N  -1  -1.000000  -1.000000  0.000000  62.244614  40.800000  0.000000
T  2622  2895.949291  0.683582  A  2619  477.903072  0.120873  108.614334  86.450853  0.000000  543.909258
N  2628  -1.000000  -1.000000  N  -1  -1.000000  -1.000000  86.891468  17.290171  40.800000  88.201501
A  2635  3519.104437  0.806606  N  -1  -1.000000  -1.000000  629.963140  117.573161  0.000000  0.000000
T  2644  1293.622018  0.295334  A  2644  391.011604  0.090740  108.614334  44.954444  285.600000  308.705254
G  2647  3060.000000  0.691634  N  -1  -1.000000  -1.000000  21.722867  27.664273  612.000000  161.702752
A  2656  282.397270  0.067291  N  -1  -1.000000  -1.000000  282.397270  0.000000  0.000000  0.000000
A  2663  5800.005461  1.571260  N  -1  -1.000000  -1.000000  955.806143  0.000000  0.000000  0.000000
G  2669  1917.600000  0.517933  N  -1  -1.000000  -1.000000  325.843003  0.000000  367.200000  176.403003
A  2676  3953.561775  1.188945  N  -1  -1.000000  -1.000000  738.577474  0.000000  40.800000  441.007506
T  2678  3278.155796  0.929369  T  2684  455.707756  0.119078  651.686007  0.000000  0.000000  514.508757
G  2687  4120.800000  1.469594  A  2687  1151.311945  0.300842  325.843003  0.000000  734.400000  58.801001
N  2696  -1.000000  -1.000000  N  -1  -1.000000  -1.000000  21.722867  20.748205  0.000000  0.000000
A  2705  1933.335154  0.641852  N  -1  -1.000000  -1.000000  304.120137  27.664273  40.800000  88.201501
G  2710  612.000000  0.209887  N  -1  -1.000000  -1.000000  152.060068  103.741024  163.200000  14.700250
T  2716  6174.105088  1.100753  A  2718  260.674403  0.089711  43.445734  103.741024  0.000000  1131.919266
T  2718  6174.105088  1.100753  N  -1  -1.000000  -1.000000  65.168601  76.076751  0.000000  1161.319766
G  2727  2121.600000  0.755772  N  -1  -1.000000  -1.000000  0.000000  20.748205  489.600000  0.000000
T  2736  4071.969308  1.361354  N  -1  -1.000000  -1.000000  21.722867  6.916068  0.000000  808.513761
A  2743  4105.621843  1.456766  G  2748  244.800000  0.083828  673.408874  0.000000  0.000000  0.000000
G  2751  2570.400000  0.846330  A  2752  391.011604  0.130968  369.288737  0.000000  571.200000  0.000000
A  2754  934.083276  0.322231  A  2757  477.903072  0.178083  456.180205  0.000000  408.000000  0.000000
A  2764  760.300341  0.285356  A  2768  5647.945392  2.322521  760.300341  0.000000  0.000000  0.000000
N  2771  -1.000000  -1.000000  N  -1  -1.000000  -1.000000  760.300341  0.000000  40.800000  0.000000
T  2780  3704.463053  1.591031  A  2779  1498.877816  0.616361  325.843003  0.000000  81.600000  808.513761
A  2787  217.228669  0.086702  N  -1  -1.000000  -1.000000  86.891468  48.412478  0.000000  44.100751
G  2793  4080.000000  1.654517  N  -1  -1.000000  -1.000000  0.000000  145.237434  897.600000  88.201501
T  2798  3160.553795  1.232054  N  -1  -1.000000  -1.000000  0.000000  31.122307  285.600000  1073.118265
T  2806  13538.930442  5.262697  N  -1  -1.000000  -1.000000  0.000000  6.916068  0.000000  2499.042535
G  2813  489.600000  0.131813  N  -1  -1.000000  -1.000000  0.000000  6.916068  122.400000  867.314762
T  2818  6291.707089  1.874698  A  2822  304.120137  0.070367  21.722867  0.000000  0.000000  1131.919266
T  2823  588.010008  0.164491  N  -1  -1.000000  -1.000000  65.168601  3.458034  0.000000  588.010008
T  2832  2690.145788  0.796729  N  -1  -1.000000  -1.000000  0.000000  0.000000  40.800000  470.408007
A  2842  3367.044369  0.947904  N  -1  -1.000000  -1.000000  543.071672  3.458034  204.000000  0.000000
G  2847  7956.000000  2.086673  A  2847  629.963140  0.161049  347.565870  0.000000  1550.400000  0.000000
T  2858  1176.020017  0.277499  N  -1  -1.000000  -1.000000  21.722867  0.000000  0.000000  235.204003
A  2864  3953.561775  0.912262  N  -1  -1.000000  -1.000000  695.131741  3.458034  81.600000  0.000000
G  2868  2040.000000  0.472096  N  -1  -1.000000  -1.000000  347.565870  0.000000  408.000000  88.201501
T  2873  4013.168307  0.953450  N  -1  -1.000000  -1.000000  65.168601  0.000000  81.600000  896.715263
A  2883  5713.113993  1.754359  N  -1  -1.000000  -1.000000  1107.866212  6.916068  0.000000  0.000000
T  2888  2160.936781  0.571846  N  -1  -1.000000  -1.000000  304.120137  10.374102  40.800000  485.108257
A  2898  1368.540614  0.406602  T  2897  1176.020017  0.349392  304.120137  31.122307  0.000000  264.604504
A  2906  760.300341  0.220770  N  -1  -1.000000  -1.000000  282.397270  103.741024  0.000000  235.204003
T  2912  12289.409174  1.741383  N  -1  -1.000000  -1.000000  0.000000  62.244614  0.000000  1396.523770
T  2916  12289.409174  1.741383  A  2918  847.191809  0.223568  108.614334  6.916068  0.000000  1572.926772
A  2926  2910.864164  0.869562  N  -1  -1.000000  -1.000000  543.071672  0.000000  0.000000  235.204003
T  2933  9996.170142  2.839023  G  2932  489.600000  0.130777  21.722867  0.000000  122.400000  1278.921768
A  2940  2432.961092  0.589773  N  -1  -1.000000  -1.000000  543.071672  0.000000  0.000000  249.904254
G  2945  571.200000  0.137158  N  -1  -1.000000  -1.000000  195.505802  0.000000  163.200000  0.000000
T  2954  3763.264053  0.985057  G  2959  285.600000  0.073088  0.000000  0.000000  0.000000  867.314762
A  2962  3931.838908  1.084536  G  2967  204.000000  0.052315  651.686007  0.000000  0.000000  0.000000
T  2971  1205.420517  0.317011  G  2971  856.800000  0.219723  21.722867  0.000000  244.800000  279.304754
A  2978  3475.658703  0.917995  N  -1  -1.000000  -1.000000  521.348805  0.000000  0.000000  0.000000
A  2984  2259.178157  0.556766  G  2983  1101.600000  0.307696  499.625939  0.000000  244.800000  220.503753
T  2987  2219.737781  0.604977  N  -1  -1.000000  -1.000000  347.565870  0.000000  81.600000  529.209008
A  2998  3367.044369  1.027594  N  -1  -1.000000  -1.000000  629.963140  0.000000  571.200000  0.000000
G  3000  4447.200000  1.338612  N  -1  -1.000000  -1.000000  564.794539  0.000000  734.400000  0.000000
T  3006  2866.548791  1.035846  G  3012  612.000000  0.217731  0.000000  0.000000  244.800000  661.511259
A  3016  1607.492150  0.571917  T  3021  661.511259  0.226977  260.674403  0.000000  244.800000  0.000000
G  3023  5467.200000  0.972337  T  3027  2234.438032  0.724331  0.000000  0.000000  734.400000  264.604504
G  3027  5467.200000  0.972337  N  -1  -1.000000  -1.000000  0.000000  3.458034  693.600000  470.408007
A  3040  543.071672  0.201769  N  -1  -1.000000  -1.000000  282.397270  0.000000  40.800000  338.105755
T  3044  6453.409842  1.240841  N  -1  -1.000000  -1.000000  152.060068  0.000000  0.000000  1029.017515
T  3047  6453.409842  1.240841  N  -1  -1.000000  -1.000000  21.722867  0.000000  0.000000  1205.420517
G  3061  3019.200000  1.119395  N  -1  -1.000000  -1.000000  0.000000  62.244614  693.600000  0.000000
T  3068  911.415513  0.328188  N  -1  -1.000000  -1.000000  0.000000  24.206239  0.000000  308.705254
G  3074  1632.000000  0.644663  N  -1  -1.000000  -1.000000  0.000000  3.458034  448.800000  793.813511
T  3079  12362.910425  5.494544  G  3083  204.000000  0.051893  0.000000  13.832137  204.000000  1146.619516
G  3092  204.000000  0.063757  N  -1  -1.000000  -1.000000  0.000000  0.000000  204.000000  735.012510
T  3093  3733.863553  1.220488  G  3098  204.000000  0.055324  0.000000  0.000000  285.600000  779.113261
G  3095  1142.400000  0.361594  N  -1  -1.000000  -1.000000  0.000000  0.000000  408.000000  749.712761
T  3106  2087.435530  0.695759  G  3110  204.000000  0.054613  0.000000  6.916068  0.000000  558.609508
A  3115  1520.600683  0.482017  N  -1  -1.000000  -1.000000  325.843003  76.076751  0.000000  0.000000
A  3124  4235.959044  1.419532  N  -1  -1.000000  -1.000000  782.023208  3.458034  40.800000  0.000000
G  3133  1183.200000  0.383536  N  -1  -1.000000  -1.000000  0.000000  58.786580  244.800000  367.506255
T  3138  7614.729608  2.624521  N  -1  -1.000000  -1.000000  0.000000  13.832137  0.000000  1264.221518
A  3146  4279.404778  1.198139  N  -1  -1.000000  -1.000000  716.854608  3.458034  0.000000  602.710259
T  3150  6747.414846  1.758765  N  -1  -1.000000  -1.000000  456.180205  13.832137  0.000000  911.415513
T  3158  3234.055046  0.987528  A  3159  760.300341  0.212493  173.782935  44.954444  0.000000  749.712761
G  3166  2611.200000  0.729812  T  3168  1352.423019  0.390226  43.445734  17.290171  571.200000  279.304754
T  3175  6085.903586  1.756069  N  -1  -1.000000  -1.000000  217.228669  0.000000  0.000000  955.516264
A  3180  3649.441638  0.921578  N  -1  -1.000000  -1.000000  695.131741  0.000000  0.000000  543.909258
G  3187  1346.400000  0.327099  N  -1  -1.000000  -1.000000  195.505802  0.000000  285.600000  176.403003
A  3195  4887.645051  1.192466  G  3199  448.800000  0.107780  695.131741  0.000000  0.000000  0.000000
T  3203  2616.644537  0.628406  A  3207  391.011604  0.090777  347.565870  0.000000  81.600000  499.808507
A  3214  3214.984300  0.746406  N  -1  -1.000000  -1.000000  825.468942  3.458034  0.000000  14.700250
T  3219  1308.322269  0.338303  A  3218  608.240273  0.157273  499.625939  0.000000  0.000000  338.105755
A  3225  1477.154949  0.413746  T  3225  1087.818515  0.357450  391.011604  0.000000  0.000000  294.005004
G  3232  1713.600000  0.563096  N  -1  -1.000000  -1.000000  238.951536  13.832137  448.800000  0.000000
A  3235  1585.769283  0.548495  N  -1  -1.000000  -1.000000  347.565870  34.580341  285.600000  0.000000
G  3244  1876.800000  0.673029  N  -1  -1.000000  -1.000000  0.000000  38.038376  530.400000  0.000000
G  3255  1142.400000  0.482498  N  -1  -1.000000  -1.000000  21.722867  24.206239  408.000000  161.702752
T  3260  4498.276564  2.124863  A  3260  1585.769283  0.749039  369.288737  13.832137  40.800000  970.216514
T  3268  4674.679566  1.073588  G  3269  122.400000  0.050324  0.000000  0.000000  40.800000  882.015013
T  3271  4674.679566  1.073588  N  -1  -1.000000  -1.000000  0.000000  6.916068  0.000000  984.916764
G  3284  3549.600000  1.651592  N  -1  -1.000000  -1.000000  238.951536  6.916068  775.200000  0.000000
A  3288  2150.563823  0.985295  G  3295  448.800000  0.187170  412.734471  17.290171  367.200000  0.000000
A  3300  825.468942  0.364142  N  -1  -1.000000  -1.000000  173.782935  24.206239  0.000000  0.000000
G  3308  938.400000  0.426213  N  -1  -1.000000  -1.000000  0.000000  13.832137  204.000000  0.000000
N  3314  -1.000000  -1.000000  N  -1  -1.000000  -1.000000  0.000000  51.870512  0.000000  0.000000
N  3321  -1.000000  -1.000000  N  -1  -1.000000  -1.000000  0.000000  6.916068  0.000000  0.000000
A  3330  1042.697611  0.490867  N  -1  -1.000000  -1.000000  282.397270  24.206239  0.000000  0.000000
T  3337  3954.367306  1.910425  N  -1  -1.000000  -1.000000  0.000000  24.206239  0.000000  911.415513
G  3346  734.400000  0.322438  N  -1  -1.000000  -1.000000  130.337201  0.000000  163.200000  0.000000
A  3350  3779.778840  0.956419  G  3355  3100.800000  1.185809  673.408874  0.000000  81.600000  0.000000
A  3352  3779.778840  0.956419  N  -1  -1.000000  -1.000000  716.854608  0.000000  204.000000  0.000000
A  3372  2476.406826  1.282274  G  3371  1428.000000  0.546096  521.348805  0.000000  367.200000  0.000000
G  3381  2080.800000  1.069727  N  -1  -1.000000  -1.000000  0.000000  17.290171  693.600000  0.000000
G  3384  856.800000  0.476453  N  -1  -1.000000  -1.000000  0.000000  62.244614  489.600000  0.000000
A  3397  2411.238225  1.444797  N  -1  -1.000000  -1.000000  564.794539  0.000000  81.600000  543.909258
T  3400  4777.581318  2.614287  G  3406  122.400000  0.051990  325.843003  0.000000  244.800000  1293.622018
G  3401  1346.400000  0.608843  N  -1  -1.000000  -1.000000  195.505802  0.000000  285.600000  1264.221518
T  3412  882.015013  0.393445  A  3418  738.577474  0.314466  0.000000  72.618717  0.000000  191.103253
T  3425  12318.809675  6.367817  G  3428  244.800000  0.070420  0.000000  62.244614  0.000000  2366.740284
A  3434  477.903072  0.154512  G  3434  367.200000  0.105630  238.951536  110.657092  81.600000  102.901751
T  3440  6188.805338  2.096632  A  3443  3388.767235  0.915951  412.734471  169.443673  0.000000  1367.123269
T  3451  19786.536781  2.399321  A  3455  1520.600683  0.329447  260.674403  255.894526  0.000000  2690.145788
T  3454  19786.536781  2.399321  T  3464  2940.050042  0.636980  304.120137  266.268629  0.000000  3042.951793
T  3467  10789.983653  2.199968  A  3470  4344.573379  0.817167  564.794539  248.978458  0.000000  3601.561301
T  3476  44762.261885  2.834879  G  3477  1795.200000  0.337657  173.782935  145.237434  326.400000  5909.500584
T  3479  44762.261885  2.834879  A  3483  782.023208  0.107022  43.445734  79.534785  244.800000  6732.714595
T  3490  59991.721101  6.213364  A  3491  1759.552218  0.134335  456.180205  24.206239  0.000000  8673.147623
T  3501  56360.759299  3.631538  A  3505  955.806143  0.051684  65.168601  0.000000  0.000000  9496.361635
T  3508  42910.030359  2.036771  A  3514  2823.972696  0.126599  152.060068  3.458034  0.000000  8717.248374
T  3517  22167.977314  0.918811  N  -1  -1.000000  -1.000000  347.565870  0.000000  0.000000  7585.329108
T  3525  5997.702085  0.228086  N  -1  -1.000000  -1.000000  0.000000  86.450853  0.000000  5997.702085
T  3528  21991.574312  0.836923  T  3533  4542.377314  0.175602  0.000000  107.199058  0.000000  5600.795329
T  3542  21535.866555  0.783506  N  -1  -1.000000  -1.000000  86.891468  0.000000  0.000000  3910.266555
A  3552  3171.538567  0.110696  N  -1  -1.000000  -1.000000  586.517406  0.000000  0.000000  690.911760
A  3566  217.228669  0.007789  N  -1  -1.000000  -1.000000  217.228669  0.000000  0.000000  749.712761
T  3564  6027.102585  0.234768  N  -1  -1.000000  -1.000000  130.337201  0.000000  0.000000  823.214012
A  3569  912.360410  0.037956  N  -1  -1.000000  -1.000000  260.674403  0.000000  0.000000  499.808507
A  3578  4105.621843  0.226464  N  -1  -1.000000  -1.000000  782.023208  0.000000  0.000000  0.000000
T  3591  5821.299083  0.451134  N  -1  -1.000000  -1.000000  108.614334  0.000000  0.000000  1043.717765
A  3605  1737.829352  0.189001  G  3604  489.600000  0.019829  369.288737  0.000000  122.400000  0.000000
G  3615  2244.000000  0.313767  A  3620  173.782935  0.018815  0.000000  10.374102  775.200000  0.000000
G  3618  734.400000  0.108375  G  3626  367.200000  0.039756  43.445734  20.748205  734.400000  0.000000
G  3629  1591.200000  0.342140  G  3638  734.400000  0.102302  65.168601  0.000000  530.400000  176.403003
A  3642  2889.141297  1.087673  G  3641  2652.000000  0.369423  521.348805  0.000000  897.600000  0.000000
G  3655  5630.400000  2.142451  N  -1  -1.000000  -1.000000  0.000000  76.076751  1876.800000  14.700250
G  3662  5752.800000  1.815144  T  3668  4762.881068  1.303656  0.000000  0.000000  1917.600000  0.000000
G  3674  15096.000000  4.804728  A  3676  195.505802  0.042871  21.722867  0.000000  3019.200000  14.700250
G  3686  3876.000000  0.849950  T  3685  1925.732777  0.422276  86.891468  3.458034  3876.000000  455.707756
G  3692  18604.800000  4.100406  T  3694  7467.727106  1.242491  43.445734  93.366922  4651.200000  955.516264
G  3700  25051.200000  4.307544  A  3704  2041.949488  0.257390  325.843003  0.000000  5018.400000  793.813511
T  3706  18786.919766  2.305994  G  3708  5508.000000  0.571477  391.011604  0.000000  5344.800000  3175.254045
G  3713  39657.600000  4.046163  T  3720  8731.948624  0.652634  412.734471  0.000000  5671.200000  470.408007
G  3726  29212.800000  2.133317  T  3733  2337.339783  0.144037  21.722867  41.496410  5997.600000  426.307256
G  3737  29865.600000  1.814902  T  3743  5027.485571  0.263843  195.505802  0.000000  5100.000000  338.105755
G  3746  12321.600000  0.643311  N  -1  -1.000000  -1.000000  347.565870  0.000000  4202.400000  676.211510
G  3750  7262.400000  0.366371  N  -1  -1.000000  -1.000000  21.722867  6.916068  3712.800000  14.700250
G  3764  5875.200000  0.294150  A  3768  2498.129693  0.123832  152.060068  13.832137  2080.800000  0.000000
G  3774  5140.800000  0.269838  G  3781  2080.800000  0.108499  21.722867  0.000000  1305.600000  0.000000
N  3788  -1.000000  -1.000000  N  -1  -1.000000  -1.000000  0.000000  27.664273  0.000000  0.000000
A  3797  912.360410  0.047574  N  -1  -1.000000  -1.000000  238.951536  55.328546  0.000000  0.000000
T  3807  4909.883570  0.282037  A  3813  651.686007  0.036594  0.000000  13.832137  0.000000  1014.317264
G  3820  1509.600000  0.098061  N  -1  -1.000000  -1.000000  0.000000  13.832137  571.200000  0.000000
N  3827  -1.000000  -1.000000  N  -1  -1.000000  -1.000000  0.000000  3.458034  0.000000  0.000000
N  3837  -1.000000  -1.000000  N  -1  -1.000000  -1.000000  21.722867  0.000000  0.000000  0.000000
N  3847  -1.000000  -1.000000  N  -1  -1.000000  -1.000000  0.000000  34.580341  40.800000  0.000000
A  3856  1846.443686  0.135104  N  -1  -1.000000  -1.000000  412.734471  0.000000  0.000000  0.000000
T  3869  2396.140784  0.242385  N  -1  -1.000000  -1.000000  0.000000  6.916068  0.000000  558.609508
G  3881  489.600000  0.067962  A  3879  369.288737  0.036803  65.168601  0.000000  122.400000  0.000000
T  3886  1617.027523  0.379014  N  -1  -1.000000  -1.000000  0.000000  3.458034  0.000000  308.705254
A  3895  3236.707167  1.012754  T  3898  720.312260  0.156193  543.071672  0.000000  0.000000  132.302252
T  3906  3777.964304  1.352472  N  -1  -1.000000  -1.000000  0.000000  0.000000  0.000000  764.413011
A  3913  2020.226621  0.781927  G  3913  367.200000  0.113575  325.843003  13.832137  122.400000  0.000000
A  3925  3149.815700  1.386609  N  -1  -1.000000  -1.000000  608.240273  0.000000  0.000000  0.000000
T  3932  10995.787156  4.406527  N  -1  -1.000000  -1.000000  0.000000  0.000000  0.000000  1808.130776
T  3945  7306.024354  1.100878  N  -1  -1.000000  -1.000000  0.000000  0.000000  0.000000  1073.118265
T  3948  7306.024354  1.100878  N  -1  -1.000000  -1.000000  0.000000  0.000000  0.000000  1131.919266
T  3960  2454.941785  0.701627  G  3971  367.200000  0.104469  0.000000  10.374102  0.000000  573.309758
A  3974  999.251877  0.285109  N  -1  -1.000000  -1.000000  282.397270  0.000000  40.800000  44.100751
T  3983  5777.198332  1.624737  A  3989  173.782935  0.046117  0.000000  0.000000  0.000000  926.115763
A  3993  2150.563823  0.541459  G  4000  979.200000  0.256225  412.734471  0.000000  0.000000  0.000000
A  4005  434.457338  0.112461  N  -1  -1.000000  -1.000000  86.891468  79.534785  0.000000  0.000000
T  4018  6953.218349  1.970405  A  4014  195.505802  0.051157  0.000000  0.000000  0.000000  1146.619516
A  4026  1889.889420  0.469873  N  -1  -1.000000  -1.000000  434.457338  31.122307  0.000000  0.000000
T  4033  5468.493078  1.403569  N  -1  -1.000000  -1.000000  0.000000  17.290171  0.000000  955.516264
A  4042  1542.323549  0.461303  N  -1  -1.000000  -1.000000  347.565870  6.916068  0.000000  161.702752
T  4049  6247.606339  1.994552  A  4056  1086.143345  0.292465  0.000000  6.916068  40.800000  984.916764
A  4066  847.191809  0.249777  N  -1  -1.000000  -1.000000  282.397270  0.000000  0.000000  14.700250
A  4074  1955.058020  0.605090  N  -1  -1.000000  -1.000000  391.011604  20.748205  0.000000  0.000000
T  4084  5865.399833  1.763182  A  4089  2280.901024  0.587104  434.457338  3.458034  0.000000  1087.818515
G  4096  6079.200000  1.822619  N  -1  -1.000000  -1.000000  282.397270  0.000000  897.600000  0.000000
A  4102  5691.391126  1.526545  G  4108  2121.600000  0.483896  912.360410  3.458034  204.000000  0.000000
T  4114  2175.637031  0.511436  A  4112  1824.720819  0.416183  391.011604  3.458034  122.400000  485.108257
A  4123  4409.741980  1.167766  G  4128  1917.600000  0.464021  847.191809  3.458034  40.800000  0.000000
A  4136  5061.427986  1.256497  N  -1  -1.000000  -1.000000  803.746075  0.000000  0.000000  0.000000
T  4145  2131.536280  0.534555  G  4141  1346.400000  0.302580  195.505802  6.916068  122.400000  455.707756
A  4152  3584.273038  0.885789  G  4156  408.000000  0.094439  608.240273  0.000000  0.000000  0.000000
G  4159  3753.600000  0.992993  N  -1  -1.000000  -1.000000  521.348805  0.000000  816.000000  0.000000
A  4164  4127.344710  1.013909  A  4173  1716.106485  0.400206  608.240273  0.000000  326.400000  0.000000
T  4180  4336.573812  1.011338  A  4184  1781.275085  0.430762  108.614334  34.580341  0.000000  837.914262
G  4192  2652.000000  0.641343  N  -1  -1.000000  -1.000000  0.000000  121.031195  571.200000  132.302252
T  4196  2028.634529  0.534928  G  4204  1060.800000  0.309616  0.000000  89.908888  285.600000  485.108257
A  4206  2280.901024  0.665747  G  4213  775.200000  0.225565  434.457338  127.947263  163.200000  0.000000
A  4219  3497.381570  1.017686  N  -1  -1.000000  -1.000000  738.577474  10.374102  0.000000  0.000000
T  4230  5644.896080  1.687377  A  4227  391.011604  0.116878  130.337201  6.916068  0.000000  984.916764
A  4238  1390.263481  0.408455  G  4243  367.200000  0.110281  325.843003  0.000000  0.000000  0.000000
A  4254  2237.455290  0.671992  N  -1  -1.000000  -1.000000  521.348805  0.000000  0.000000  102.901751
T  4259  5512.593828  1.725433  G  4262  979.200000  0.290486  65.168601  3.458034  40.800000  1249.521268
T  4270  5497.893578  1.631033  N  -1  -1.000000  -1.000000  0.000000  0.000000  0.000000  882.015013
T  4276  1308.322269  0.372969  N  -1  -1.000000  -1.000000  0.000000  6.916068  0.000000  514.508757
T  4286  485.108257  0.151358  G  4295  897.600000  0.300357  0.000000  0.000000  0.000000  235.204003
T  4297  5247.989324  1.756152  N  -1  -1.000000  -1.000000  21.722867  13.832137  163.200000  984.916764
T  4308  2131.536280  0.643914  G  4310  1264.800000  0.383803  108.614334  0.000000  204.000000  485.108257
A  4324  1411.986348  0.428479  N  -1  -1.000000  -1.000000  325.843003  0.000000  0.000000  0.000000
T  4330  2234.438032  0.723868  A  4333  1911.612287  0.696180  325.843003  0.000000  0.000000  573.309758
T  4340  2278.538782  0.829839  A  4343  651.686007  0.229897  217.228669  0.000000  40.800000  558.609508
G  4345  2896.800000  1.021948  A  4355  1846.443686  0.636568  86.891468  0.000000  775.200000  73.501251
G  4359  4732.800000  1.631707  A  4369  347.565870  0.123135  195.505802  0.000000  938.400000  279.304754
G  4371  4365.600000  1.546691  T  4370  411.607006  0.145823  152.060068  0.000000  734.400000  88.201501
T  4383  2499.042535  0.922390  A  4387  716.854608  0.253441  21.722867  0.000000  81.600000  485.108257
G  4395  1305.600000  0.461606  T  4402  1029.017515  0.353549  108.614334  0.000000  489.600000  0.000000
T  4409  10246.074395  3.520464  G  4407  244.800000  0.084108  0.000000  0.000000  40.800000  1161.319766
A  4418  1477.154949  0.433153  T  4423  543.909258  0.159488  325.843003  3.458034  0.000000  485.108257
T  4432  3939.667056  1.177847  A  4432  130.337201  0.038218  130.337201  0.000000  0.000000  852.614512
A  4442  3019.478498  0.839310  T  4437  426.307256  0.118710  564.794539  0.000000  0.000000  14.700250
T  4446  1822.831026  0.495863  A  4452  304.120137  0.081957  282.397270  0.000000  0.000000  367.506255
T  4463  4395.374812  1.210679  A  4467  934.083276  0.238139  21.722867  24.206239  0.000000  735.012510
T  4473  2234.438032  0.591065  A  4470  347.565870  0.088610  0.000000  0.000000  0.000000  485.108257
A  4483  2606.744027  0.738344  T  4490  455.707756  0.125071  412.734471  0.000000  0.000000  0.000000
T  4494  4601.178315  1.371586  N  -1  -1.000000  -1.000000  0.000000  79.534785  0.000000  984.916764
T  4503  2278.538782  0.639167  G  4511  244.800000  0.066196  0.000000  0.000000  81.600000  617.410509
G  4507  1836.000000  0.501345  T  4516  455.707756  0.123226  0.000000  13.832137  489.600000  205.803503
A  4521  1129.589078  0.400402  G  4528  652.800000  0.234274  282.397270  0.000000  0.000000  0.000000
G  4545  244.800000  0.087856  A  4543  217.228669  0.077958  43.445734  48.412478  122.400000  0.000000
T  4552  720.312260  0.298032  G  4556  489.600000  0.198657  0.000000  13.832137  0.000000  161.702752
T  4564  1043.717765  0.477241  N  -1  -1.000000  -1.000000  0.000000  0.000000  81.600000  352.806005
G  4567  1305.600000  0.619041  N  -1  -1.000000  -1.000000  0.000000  3.458034  244.800000  249.904254
A  4583  4431.464846  2.461799  T  4586  646.811009  0.291506  760.300341  0.000000  0.000000  58.801001
A  4596  2172.286689  1.075499  G  4590  204.000000  0.091939  412.734471  0.000000  0.000000  0.000000
A  4605  1824.720819  0.923279  T  4601  411.607006  0.186025  456.180205  0.000000  40.800000  14.700250
G  4612  2121.600000  1.248953  A  4610  1824.720819  0.854894  282.397270  0.000000  408.000000  73.501251
T  4617  2793.047540  1.659556  A  4628  260.674403  0.132392  43.445734  0.000000  163.200000  470.408007
T  4627  2146.236530  1.206623  G  4637  734.400000  0.372989  65.168601  0.000000  0.000000  396.906756
A  4640  1802.997952  0.958848  G  4650  163.200000  0.080145  347.565870  0.000000  81.600000  0.000000
T  4654  8349.742118  4.100652  N  -1  -1.000000  -1.000000  0.000000  0.000000  0.000000  1205.420517
G  4667  2937.600000  1.049465  A  4664  586.517406  0.209527  108.614334  0.000000  571.200000  0.000000
G  4677  693.600000  0.232087  T  4679  588.010008  0.200862  0.000000  0.000000  204.000000  58.801001
A  4689  2194.009556  0.749492  N  -1  -1.000000  -1.000000  456.180205  13.832137  0.000000  0.000000
T  4695  1602.327273  0.592668  A  4694  217.228669  0.080345  108.614334  62.244614  0.000000  367.506255
G  4711  897.600000  0.339154  T  4706  470.408007  0.177735  0.000000  20.748205  244.800000  0.000000
A  4719  3149.815700  1.233347  N  -1  -1.000000  -1.000000  586.517406  6.916068  0.000000  0.000000
T  4725  1631.727773  0.614194  N  -1  -1.000000  -1.000000  108.614334  17.290171  0.000000  367.506255
G  4741  204.000000  0.080297  N  -1  -1.000000  -1.000000  0.000000  48.412478  40.800000  0.000000
T  4750  4307.173311  1.835697  N  -1  -1.000000  -1.000000  21.722867  27.664273  0.000000  911.415513
A  4756  2020.226621  0.777980  T  4763  352.806005  0.126978  412.734471  0.000000  0.000000  176.403003
A  4768  716.854608  0.365033  G  4766  163.200000  0.058737  152.060068  6.916068  40.800000  0.000000
T  4778  2601.944287  1.493882  N  -1  -1.000000  -1.000000  0.000000  3.458034  0.000000  573.309758
T  4784  382.206505  0.197771  G  4793  163.200000  0.083671  0.000000  34.580341  0.000000  382.206505
T  4793  5586.095079  3.189525  A  4804  434.457338  0.189744  0.000000  0.000000  81.600000  1058.418015
G  4808  2570.400000  1.195666  A  4809  391.011604  0.163843  238.951536  0.000000  489.600000  0.000000
G  4817  612.000000  0.264130  N  -1  -1.000000  -1.000000  21.722867  0.000000  612.000000  0.000000
T  4828  2263.838532  1.097213  N  -1  -1.000000  -1.000000  0.000000  0.000000  0.000000  779.113261
T  4836  4116.070058  1.935632  G  4836  612.000000  0.269681  0.000000  10.374102  122.400000  1014.317264
T  4849  720.312260  0.286101  A  4846  304.120137  0.120789  130.337201  0.000000  0.000000  205.803503
A  4853  629.963140  0.291785  A  4862  391.011604  0.193564  173.782935  0.000000  0.000000  58.801001
G  4868  5059.200000  1.149169  A  4865  173.782935  0.086028  0.000000  44.954444  693.600000  0.000000
G  4871  5059.200000  1.149169  A  4873  86.891468  0.039472  0.000000  31.122307  693.600000  0.000000
T  4878  1205.420517  0.549415  G  4888  367.200000  0.178106  0.000000  0.000000  40.800000  249.904254
G  4893  4243.200000  1.864053  N  -1  -1.000000  -1.000000  0.000000  0.000000  816.000000  0.000000
A  4905  825.468942  0.385366  T  4903  411.607006  0.168155  217.228669  0.000000  122.400000  88.201501
G  4909  2529.600000  1.285662  A  4909  173.782935  0.088137  108.614334  0.000000  489.600000  0.000000
T  4917  2205.037531  1.021178  G  4921  1713.600000  0.805660  0.000000  27.664273  122.400000  514.508757
G  4935  856.800000  0.397877  G  4932  285.600000  0.134277  0.000000  6.916068  285.600000  308.705254
T  4937  1955.133278  1.069840  G  4939  734.400000  0.350368  0.000000  10.374102  244.800000  514.508757
T  4947  940.816013  0.482227  N  -1  -1.000000  -1.000000  0.000000  6.916068  0.000000  220.503753
T  4956  1249.521268  0.630413  A  4955  521.348805  0.293131  108.614334  24.206239  0.000000  338.105755
A  4964  912.360410  0.492088  T  4967  470.408007  0.252946  238.951536  0.000000  0.000000  14.700250
G  4975  897.600000  0.530391  A  4977  238.951536  0.140848  43.445734  3.458034  204.000000  411.607006
T  4978  3542.760300  2.132197  N  -1  -1.000000  -1.000000  65.168601  0.000000  122.400000  779.113261
T  4993  2263.838532  1.422447  T  5002  940.816013  0.543098  0.000000  13.832137  0.000000  499.808507
T  5008  5924.200834  3.413843  N  -1  -1.000000  -1.000000  0.000000  48.412478  0.000000  735.012510
A  5018  1585.769283  0.764297  N  -1  -1.000000  -1.000000  304.120137  0.000000  0.000000  176.403003
T  5022  2160.936781  1.073555  T  5030  455.707756  0.212610  108.614334  0.000000  0.000000  543.909258
T  5036  4248.372310  1.982170  A  5041  217.228669  0.091553  0.000000  0.000000  0.000000  573.309758
A  5044  1455.432082  0.613429  T  5052  588.010008  0.242560  369.288737  0.000000  0.000000  235.204003
T  5059  1102.518766  0.454820  A  5059  108.614334  0.044805  108.614334  3.458034  0.000000  411.607006
T  5069  2778.347289  1.153138  N  -1  -1.000000  -1.000000  21.722867  0.000000  0.000000  749.712761
T  5079  1117.219016  0.430365  G  5075  244.800000  0.094296  0.000000  3.458034  0.000000  294.005004
A  5091  2976.032765  1.136784  G  5094  163.200000  0.063716  456.180205  0.000000  0.000000  0.000000
T  5102  2778.347289  1.084755  N  -1  -1.000000  -1.000000  43.445734  0.000000  0.000000  617.410509
A  5107  2020.226621  0.773228  T  5114  529.209008  0.238123  391.011604  3.458034  0.000000  294.005004
T  5116  1661.128274  0.747475  G  5117  408.000000  0.182963  0.000000  13.832137  81.600000  602.710259
T  5128  984.916764  0.441695  A  5133  304.120137  0.143972  0.000000  0.000000  0.000000  352.806005
T  5141  1337.722769  0.633315  N  -1  -1.000000  -1.000000  0.000000  0.000000  81.600000  294.005004
G  5143  408.000000  0.224029  A  5156  325.843003  0.189526  0.000000  0.000000  81.600000  205.803503
A  5153  1129.589078  0.658098  N  -1  -1.000000  -1.000000  391.011604  0.000000  0.000000  0.000000
T  5164  1146.619516  0.666968  T  5176  1293.622018  0.831334  108.614334  6.916068  0.000000  249.904254
T  5179  1381.823520  0.888073  T  5183  764.413011  0.483029  0.000000  34.580341  0.000000  705.612010
T  5189  10804.683903  6.827860  A  5187  1325.094881  0.837321  238.951536  6.916068  0.000000  1572.926772
T  5202  4659.979316  1.970138  A  5197  1672.660751  0.707135  43.445734  0.000000  0.000000  823.214012
A  5211  1846.443686  0.723112  T  5207  485.108257  0.189973  391.011604  3.458034  0.000000  44.100751
T  5218  2866.548791  1.130302  A  5222  369.288737  0.139001  65.168601  0.000000  40.800000  617.410509
T  5230  3586.861051  1.350153  N  -1  -1.000000  -1.000000  0.000000  0.000000  0.000000  543.909258
A  5236  1216.480546  0.417056  G  5242  408.000000  0.140457  195.505802  0.000000  0.000000  220.503753
A  5243  1281.649147  0.441232  T  5251  294.005004  0.098258  195.505802  0.000000  81.600000  0.000000
G  5253  1550.400000  0.518170  N  -1  -1.000000  -1.000000  0.000000  44.954444  285.600000  58.801001
A  5260  1672.660751  0.551278  A  5270  1064.420478  0.344824  325.843003  20.748205  40.800000  0.000000
T  5275  10716.482402  3.471765  N  -1  -1.000000  -1.000000  21.722867  13.832137  0.000000  1572.926772
T  5287  1764.030025  0.438790  G  5289  40.800000  0.013093  0.000000  0.000000  0.000000  455.707756
G  5297  1999.200000  0.641560  A  5294  868.914676  0.278833  86.891468  0.000000  408.000000  0.000000
A  5311  1824.720819  0.640236  N  -1  -1.000000  -1.000000  456.180205  3.458034  0.000000  0.000000
A  5319  2063.672355  0.724629  N  -1  -1.000000  -1.000000  499.625939  17.290171  0.000000  514.508757
T  5323  8335.041868  3.011633  N  -1  -1.000000  -1.000000  152.060068  20.748205  0.000000  1602.327273
T  5334  2028.634529  0.625652  A  5333  282.397270  0.082603  65.168601  0.000000  81.600000  470.408007
G  5339  1795.200000  0.540129  A  5344  1303.372014  0.392488  21.722867  0.000000  408.000000  102.901751
G  5350  3223.200000  0.955021  N  -1  -1.000000  -1.000000  0.000000  3.458034  530.400000  0.000000
A  5360  1433.709215  0.404741  G  5361  204.000000  0.058231  304.120137  3.458034  122.400000  0.000000
G  5364  2040.000000  0.579811  A  5369  108.614334  0.030682  65.168601  17.290171  448.800000  0.000000
A  5372  499.625939  0.188485  T  5374  411.607006  0.116273  152.060068  58.786580  0.000000  44.100751
G  5385  2815.200000  1.115240  T  5381  411.607006  0.116273  0.000000  0.000000  326.400000  14.700250
T  5392  499.808507  0.191799  G  5391  285.600000  0.103859  0.000000  3.458034  244.800000  176.403003
G  5401  6324.000000  1.224043  A  5397  564.794539  0.215286  65.168601  0.000000  816.000000  0.000000
G  5404  6324.000000  1.224043  A  5408  412.734471  0.150647  0.000000  0.000000  938.400000  0.000000
T  5417  1808.130776  0.875211  A  5417  130.337201  0.047573  65.168601  0.000000  40.800000  352.806005
T  5426  1073.118265  0.525038  A  5429  65.168601  0.032781  0.000000  13.832137  0.000000  220.503753
A  5433  825.468942  0.418663  G  5433  612.000000  0.327679  173.782935  0.000000  122.400000  102.901751
T  5439  4189.571309  2.419052  N  -1  -1.000000  -1.000000  0.000000  3.458034  0.000000  911.415513
T  5451  1043.717765  0.519911  N  -1  -1.000000  -1.000000  0.000000  0.000000  81.600000  205.803503
G  5454  1224.000000  0.641555  N  -1  -1.000000  -1.000000  0.000000  0.000000  244.800000  132.302252
T  5461  1352.423019  0.682938  N  -1  -1.000000  -1.000000  0.000000  0.000000  0.000000  338.105755
G  5474  448.800000  0.244708  N  -1  -1.000000  -1.000000  0.000000  17.290171  122.400000  0.000000
G  5486  1468.800000  0.803096  A  5488  217.228669  0.130884  43.445734  0.000000  244.800000  88.201501
T  5492  3454.558799  2.081557  G  5492  285.600000  0.172079  0.000000  0.000000  163.200000  617.410509
A  5496  412.734471  0.244387  T  5506  3572.160801  2.305484  86.891468  0.000000  81.600000  396.906756
T  5510  1308.322269  0.844450  A  5508  369.288737  0.238340  65.168601  3.458034  40.800000  690.911760
T  5518  2660.745288  1.691682  A  5519  43.445734  0.024735  21.722867  0.000000  0.000000  558.609508
T  5528  1572.926772  0.895557  G  5524  1101.600000  0.627168  0.000000  3.458034  163.200000  426.307256
A  5536  1650.937884  1.104526  T  5536  1234.821018  0.793829  369.288737  0.000000  0.000000  279.304754
T  5546  1719.929274  1.105762  N  -1  -1.000000  -1.000000  130.337201  0.000000  0.000000  396.906756
A  5551  1585.769283  0.988007  N  -1  -1.000000  -1.000000  347.565870  0.000000  0.000000  44.100751
T  5559  3336.956797  2.049284  N  -1  -1.000000  -1.000000  0.000000  17.290171  0.000000  573.309758
T  5572  1617.027523  0.843446  N  -1  -1.000000  -1.000000  0.000000  34.580341  0.000000  558.609508
G  5577  734.400000  0.380126  T  5576  485.108257  0.251079  0.000000  51.870512  163.200000  191.103253
A  5586  1629.215017  0.981470  N  -1  -1.000000  -1.000000  304.120137  0.000000  0.000000  0.000000
T  5598  6688.613845  3.754225  G  5598  204.000000  0.114496  21.722867  0.000000  40.800000  1161.319766
A  5604  2150.563823  0.927106  G  5608  244.800000  0.107902  477.903072  0.000000  0.000000  176.403003
G  5611  1142.400000  0.503563  A  5613  173.782935  0.078081  108.614334  0.000000  408.000000  0.000000
A  5617  2085.395222  0.937011  N  -1  -1.000000  -1.000000  369.288737  0.000000  0.000000  0.000000
A  5627  2476.406826  1.091396  T  5630  602.710259  0.257044  369.288737  0.000000  0.000000  44.100751
A  5641  934.083276  0.398385  N  -1  -1.000000  -1.000000  173.782935  0.000000  0.000000  0.000000
N  5649  -1.000000  -1.000000  N  -1  -1.000000  -1.000000  0.000000  48.412478  0.000000  0.000000
A  5658  2367.792491  1.038730  G  5663  204.000000  0.093463  325.843003  0.000000  0.000000  0.000000
T  5672  7026.719600  3.219441  G  5665  489.600000  0.224310  0.000000  0.000000  0.000000  1220.120767
A  5679  738.577474  0.271181  N  -1  -1.000000  -1.000000  260.674403  13.832137  0.000000  58.801001
T  5692  1837.531276  0.674577  A  5685  629.963140  0.231293  130.337201  10.374102  0.000000  441.007506
A  5695  1955.058020  0.712275  N  -1  -1.000000  -1.000000  369.288737  0.000000  0.000000  249.904254
T  5705  6541.611343  1.372283  N  -1  -1.000000  -1.000000  0.000000  3.458034  0.000000  1161.319766
T  5707  6541.611343  1.372283  N  -1  -1.000000  -1.000000  0.000000  6.916068  0.000000  1190.720267
T  5729  661.511259  0.254788  A  5733  477.903072  0.176808  0.000000  17.290171  0.000000  661.511259
T  5733  5306.790325  2.162569  N  -1  -1.000000  -1.000000  86.891468  6.916068  0.000000  1014.317264
T  5747  5247.989324  1.917447  A  5751  1303.372014  0.379367  65.168601  0.000000  0.000000  837.914262
G  5760  1428.000000  0.450707  N  -1  -1.000000  -1.000000  0.000000  24.206239  285.600000  14.700250
T  5767  3292.856047  1.071064  N  -1  -1.000000  -1.000000  0.000000  0.000000  0.000000  632.110759
A  5776  586.517406  0.217149  N  -1  -1.000000  -1.000000  195.505802  38.038376  0.000000  0.000000
T  5786  5512.593828  2.052506  A  5787  412.734471  0.106343  65.168601  38.038376  0.000000  1014.317264
G  5798  1346.400000  0.440967  A  5800  108.614334  0.032783  21.722867  31.122307  244.800000  0.000000
T  5809  1234.821018  0.412649  N  -1  -1.000000  -1.000000  0.000000  6.916068  0.000000  294.005004
G  5818  652.800000  0.234077  A  5819  195.505802  0.060103  65.168601  6.916068  81.600000  0.000000
A  5829  695.131741  0.275079  G  5831  204.000000  0.065241  195.505802  31.122307  40.800000  235.204003
T  5834  5292.090075  2.091413  A  5839  434.457338  0.144727  65.168601  0.000000  0.000000  1029.017515
T  5845  2587.244037  1.023063  N  -1  -1.000000  -1.000000  0.000000  0.000000  0.000000  529.209008
G  5857  1468.800000  0.649094  N  -1  -1.000000  -1.000000  260.674403  0.000000  244.800000  0.000000
A  5858  1325.094881  0.584534  A  5867  564.794539  0.233540  304.120137  0.000000  244.800000  0.000000
T  5867  4615.878565  1.029277  T  5873  382.206505  0.139635  195.505802  0.000000  40.800000  705.612010
T  5870  4615.878565  1.029277  N  -1  -1.000000  -1.000000  108.614334  0.000000  81.600000  896.715263
A  5894  217.228669  0.113032  N  -1  -1.000000  -1.000000  86.891468  41.496410  0.000000  14.700250
N  5902  -1.000000  -1.000000  N  -1  -1.000000  -1.000000  0.000000  13.832137  0.000000  0.000000
A  5915  1216.480546  0.672494  N  -1  -1.000000  -1.000000  195.505802  17.290171  0.000000  14.700250
T  5920  2190.337281  1.212090  A  5923  173.782935  0.079088  173.782935  27.664273  0.000000  470.408007
T  5931  3616.261551  1.844252  N  -1  -1.000000  -1.000000  43.445734  0.000000  0.000000  646.811009
A  5941  673.408874  0.298902  N  -1  -1.000000  -1.000000  173.782935  3.458034  0.000000  0.000000
A  5950  434.457338  0.242568  G  5953  204.000000  0.087101  86.891468  0.000000  0.000000  0.000000
A  5958  3280.152901  1.029602  N  -1  -1.000000  -1.000000  564.794539  0.000000  0.000000  0.000000
A  5960  3280.152901  1.029602  G  5970  204.000000  0.103192  608.240273  0.000000  0.000000  0.000000
A  5972  282.397270  0.173845  A  5974  260.674403  0.149262  282.397270  0.000000  40.800000  0.000000
A  5984  347.565870  0.244443  G  5983  326.400000  0.186897  173.782935  0.000000  81.600000  0.000000
G  5993  1876.800000  1.531045  T  5992  411.607006  0.251856  304.120137  0.000000  448.800000  88.201501
A  5995  1086.143345  0.780395  G  6002  122.400000  0.091583  369.288737  0.000000  367.200000  58.801001
T  6007  470.408007  0.341184  G  6011  367.200000  0.290993  152.060068  0.000000  0.000000  102.901751
T  6021  2028.634529  1.681059  G  6022  652.800000  0.524036  173.782935  0.000000  163.200000  470.408007
A  6031  130.337201  0.124368  G  6033  81.600000  0.065505  86.891468  0.000000  0.000000  102.901751
T  6044  2940.050042  2.958721  A  6039  521.348805  0.418514  0.000000  0.000000  81.600000  543.909258
A  6051  1173.034812  0.942765  G  6055  1142.400000  0.930250  260.674403  0.000000  40.800000  29.400500
N  6062  -1.000000  -1.000000  N  -1  -1.000000  -1.000000  0.000000  3.458034  0.000000  0.000000
N  6072  -1.000000  -1.000000  N  -1  -1.000000  -1.000000  21.722867  0.000000  0.000000  0.000000
A  6082  760.300341  0.634883  N  -1  -1.000000  -1.000000  260.674403  0.000000  0.000000  14.700250
T  6090  5791.898582  5.219962  A  6092  1042.697611  0.622200  238.951536  3.458034  0.000000  617.410509
A  6101  999.251877  0.601771  N  -1  -1.000000  -1.000000  347.565870  0.000000  0.000000  0.000000
T  6113  4424.775313  2.564068  A  6109  1129.589078  0.646400  152.060068  0.000000  0.000000  999.617014
T  6125  2440.241535  1.232144  A  6120  1238.203413  0.574511  65.168601  0.000000  0.000000  543.909258
T  6134  426.307256  0.201479  N  -1  -1.000000  -1.000000  0.000000  10.374102  0.000000  147.002502
A  6144  1303.372014  0.617278  G  6146  122.400000  0.054807  238.951536  0.000000  0.000000  58.801001
T  6150  3322.256547  1.629390  A  6154  152.060068  0.060378  0.000000  0.000000  0.000000  735.012510
T  6160  3087.052544  1.309100  A  6157  260.674403  0.103505  21.722867  0.000000  0.000000  602.710259
G  6174  163.200000  0.068778  N  -1  -1.000000  -1.000000  65.168601  3.458034  81.600000  58.801001
G  6179  734.400000  0.323259  A  6176  521.348805  0.198660  86.891468  31.122307  122.400000  29.400500
A  6190  1042.697611  0.459485  G  6186  734.400000  0.305522  217.228669  24.206239  40.800000  249.904254
T  6193  2690.145788  1.499227  A  6202  1129.589078  0.437197  130.337201  17.290171  0.000000  632.110759
T  6207  3028.251543  1.542316  A  6213  260.674403  0.112976  21.722867  20.748205  0.000000  646.811009
T  6217  2719.546289  1.491149  N  -1  -1.000000  -1.000000  0.000000  17.290171  0.000000  588.010008
T  6223  573.309758  0.309609  T  6230  382.206505  0.182505  0.000000  27.664273  40.800000  308.705254
G  6238  897.600000  0.480920  N  -1  -1.000000  -1.000000  0.000000  10.374102  163.200000  0.000000
N  6246  -1.000000  -1.000000  N  -1  -1.000000  -1.000000  21.722867  0.000000  0.000000  14.700250
T  6259  984.916764  0.539430  A  6254  434.457338  0.223951  0.000000  17.290171  0.000000  191.103253
A  6266  521.348805  0.327457  G  6270  81.600000  0.050122  108.614334  0.000000  0.000000  0.000000
A  6278  521.348805  0.390365  T  6277  470.408007  0.288944  108.614334  3.458034  204.000000  117.602002
G  6280  1836.000000  1.338820  G  6292  489.600000  0.342502  108.614334  6.916068  285.600000  88.201501
A  6287  521.348805  0.351902  N  -1  -1.000000  -1.000000  173.782935  6.916068  163.200000  0.000000
G  6300  3427.200000  2.397680  G  6310  734.400000  0.488562  0.000000  0.000000  285.600000  0.000000
T  6314  1558.226522  1.036684  A  6321  456.180205  0.336370  21.722867  0.000000  81.600000  264.604504
A  6329  521.348805  0.384452  N  -1  -1.000000  -1.000000  108.614334  3.458034  40.800000  191.103253
T  6330  1337.722769  1.177298  G  6332  489.600000  0.401970  108.614334  3.458034  81.600000  191.103253
T  6343  470.408007  0.387899  A  6347  391.011604  0.323762  21.722867  0.000000  0.000000  102.901751
A  6350  173.782935  0.148534  G  6352  163.200000  0.135132  108.614334  0.000000  40.800000  0.000000
T  6360  3586.861051  1.474762  G  6362  163.200000  0.110521  21.722867  0.000000  40.800000  529.209008
T  6363  3586.861051  1.474762  N  -1  -1.000000  -1.000000  0.000000  0.000000  81.600000  558.609508
A  6380  304.120137  0.226399  G  6378  81.600000  0.055261  86.891468  0.000000  40.800000  0.000000
N  6390  -1.000000  -1.000000  N  -1  -1.000000  -1.000000  0.000000  0.000000  0.000000  0.000000
T  6397  1117.219016  0.938759  G  6399  367.200000  0.250111  0.000000  0.000000  81.600000  191.103253
A  6409  2107.118089  1.686114  N  -1  -1.000000  -1.000000  347.565870  0.000000  0.000000  0.000000
T  6415  1117.219016  0.999587  N  -1  -1.000000  -1.000000  21.722867  0.000000  0.000000  191.103253
T  6428  1043.717765  0.972184  A  6428  629.963140  0.405162  130.337201  0.000000  0.000000  205.803503
N  6437  -1.000000  -1.000000  N  -1  -1.000000  -1.000000  0.000000  0.000000  0.000000  0.000000
T  6449  1558.226522  1.384085  N  -1  -1.000000  -1.000000  0.000000  0.000000  0.000000  396.906756
T  6458  279.304754  0.243325  N  -1  -1.000000  -1.000000  0.000000  0.000000  0.000000  73.501251
T  6476  2190.337281  0.897021  N  -1  -1.000000  -1.000000  0.000000  0.000000  0.000000  294.005004
T  6479  2190.337281  0.897021  N  -1  -1.000000  -1.000000  0.000000  0.000000  0.000000  352.806005
T  6483  147.002502  0.127710  G  6485  122.400000  0.088853  0.000000  6.916068  0.000000  147.002502
T  6496  132.302252  0.134123  N  -1  -1.000000  -1.000000  0.000000  3.458034  0.000000  14.700250
T  6509  455.707756  0.470168  G  6511  81.600000  0.059299  21.722867  3.458034  40.800000  102.901751
T  6517  543.909258  0.602273  A  6521  108.614334  0.101339  0.000000  0.000000  0.000000  147.002502
A  6524  651.686007  0.872670  N  -1  -1.000000  -1.000000  130.337201  0.000000  0.000000  0.000000
G  6535  163.200000  0.233070  N  -1  -1.000000  -1.000000  0.000000  0.000000  81.600000  0.000000
A  6547  521.348805  0.851644  G  6549  40.800000  0.038970  108.614334  0.000000  0.000000  0.000000
G  6552  244.800000  0.481435  N  -1  -1.000000  -1.000000  0.000000  0.000000  81.600000  0.000000
A  6564  521.348805  1.032314  N  -1  -1.000000  -1.000000  108.614334  0.000000  0.000000  0.000000
N  6574  -1.000000  -1.000000  N  -1  -1.000000  -1.000000  0.000000  0.000000  0.000000  14.700250
A  6584  521.348805  1.164642  N  -1  -1.000000  -1.000000  108.614334  0.000000  0.000000  0.000000
A  6594  456.180205  1.168897  G  6598  40.800000  0.063880  108.614334  0.000000  0.000000  0.000000
G  6601  326.400000  0.774960  N  -1  -1.000000  -1.000000  0.000000  0.000000  81.600000  0.000000
A  6609  1020.974744  2.317274  T  6609  543.909258  1.033124  173.782935  0.000000  0.000000  117.602002
A  6618  282.397270  0.568067  A  6626  260.674403  0.495136  282.397270  0.000000  40.800000  0.000000
A  6628  543.071672  1.153096  T  6636  323.405505  0.604263  282.397270  0.000000  0.000000  0.000000
A  6643  1216.480546  2.643908  N  -1  -1.000000  -1.000000  282.397270  0.000000  0.000000  0.000000
A  6650  217.228669  0.384180  N  -1  -1.000000  -1.000000  86.891468  0.000000  0.000000  0.000000
A  6660  673.408874  1.258654  T  6663  132.302252  0.218813  173.782935  0.000000  0.000000  29.400500
A  6671  1411.986348  2.443373  T  6669  1205.420517  1.993629  304.120137  3.458034  0.000000  235.204003
T  6683  294.005004  0.440822  A  6675  238.951536  0.344459  238.951536  0.000000  0.000000  147.002502
A  6684  1716.106485  2.663879  T  6686  117.602002  0.169529  282.397270  0.000000  0.000000  147.002502
A  6701  1042.697611  1.353791  T  6700  205.803503  0.296675  217.228669  0.000000  0.000000  14.700250
A  6705  173.782935  0.206433  G  6703  163.200000  0.210992  108.614334  0.000000  40.800000  14.700250
G  6718  285.600000  0.377221  T  6719  73.501251  0.098013  0.000000  24.206239  40.800000  14.700250
A  6727  1064.420478  1.405293  T  6728  249.904254  0.310740  217.228669  6.916068  0.000000  44.100751
T  6731  382.206505  0.472110  T  6740  690.911760  0.867081  43.445734  3.458034  0.000000  161.702752
A  6745  716.854608  0.987207  T  6749  235.204003  0.281388  130.337201  0.000000  0.000000  0.000000
T  6752  1337.722769  1.723632  N  -1  -1.000000  -1.000000  0.000000  0.000000  0.000000  455.707756
T  6760  1029.017515  1.221330  N  -1  -1.000000  -1.000000  0.000000  0.000000  0.000000  514.508757
T  6770  3395.757798  4.222312  G  6770  204.000000  0.222674  0.000000  0.000000  40.800000  485.108257
T  6783  1073.118265  0.962942  A  6788  108.614334  0.092513  0.000000  0.000000  0.000000  308.705254
T  6792  235.204003  0.223979  N  -1  -1.000000  -1.000000  0.000000  3.458034  0.000000  44.100751
A  6803  1064.420478  1.098056  G  6799  163.200000  0.154493  238.951536  3.458034  0.000000  0.000000
A  6807  173.782935  0.164189  A  6810  152.060068  0.145185  173.782935  3.458034  0.000000  0.000000
T  6821  1440.624520  1.375625  A  6822  195.505802  0.180195  108.614334  0.000000  0.000000  352.806005
N  6831  -1.000000  -1.000000  N  -1  -1.000000  -1.000000  0.000000  31.122307  0.000000  0.000000
T  6844  882.015013  0.813014  A  6840  521.348805  0.480519  21.722867  3.458034  0.000000  191.103253
A  6852  43.445734  0.038283  N  -1  -1.000000  -1.000000  43.445734  10.374102  0.000000  0.000000
A  6862  521.348805  0.488378  N  -1  -1.000000  -1.000000  108.614334  0.000000  0.000000  0.000000
T  6877  396.906756  0.402594  G  6870  81.600000  0.073158  0.000000  0.000000  0.000000  176.403003
T  6881  1029.017515  1.115270  A  6883  217.228669  0.200297  65.168601  0.000000  0.000000  352.806005
T  6890  808.513761  1.178611  G  6890  489.600000  0.460809  108.614334  0.000000  122.400000  279.304754
A  6901  564.794539  0.856362  T  6897  132.302252  0.124522  108.614334  10.374102  40.800000  0.000000
T  6911  2058.035029  2.971948  N  -1  -1.000000  -1.000000  0.000000  0.000000  0.000000  485.108257
T  6915  1837.531276  2.320559  A  6924  1064.420478  1.025346  0.000000  0.000000  0.000000  617.410509
T  6926  1808.130776  1.886962  T  6930  1337.722769  1.202470  130.337201  0.000000  0.000000  602.710259
T  6942  690.911760  0.694402  A  6944  325.843003  0.292898  65.168601  38.038376  0.000000  161.702752
A  6951  477.903072  0.489723  N  -1  -1.000000  -1.000000  173.782935  0.000000  0.000000  0.000000
T  6960  1043.717765  1.023946  A  6965  456.180205  0.380317  0.000000  6.916068  0.000000  191.103253
N  6970  -1.000000  -1.000000  N  -1  -1.000000  -1.000000  0.000000  17.290171  0.000000  0.000000
A  6977  1173.034812  1.094712  T  6978  867.314762  0.739579  238.951536  3.458034  0.000000  235.204003
T  6984  1425.924270  1.240842  T  6995  441.007506  0.359389  65.168601  3.458034  0.000000  499.808507
A  6998  456.180205  0.383716  G  7002  122.400000  0.099747  108.614334  0.000000  0.000000  58.801001
A  7010  260.674403  0.225963  T  7008  102.901751  0.083857  108.614334  3.458034  0.000000  14.700250
G  7022  326.400000  0.290597  A  7019  260.674403  0.212430  21.722867  0.000000  81.600000  44.100751
T  7027  2557.843536  1.430273  A  7032  1064.420478  0.782379  43.445734  0.000000  0.000000  382.206505
T  7030  2557.843536  1.430273  N  -1  -1.000000  -1.000000  195.505802  0.000000  0.000000  382.206505
T  7049  1896.332277  2.254160  N  -1  -1.000000  -1.000000  0.000000  0.000000  0.000000  411.607006
A  7055  543.071672  0.564640  N  -1  -1.000000  -1.000000  130.337201  34.580341  0.000000  44.100751
A  7070  564.794539  0.583274  G  7063  81.600000  0.055620  152.060068  3.458034  0.000000  0.000000
A  7074  65.168601  0.070803  N  -1  -1.000000  -1.000000  65.168601  0.000000  0.000000  0.000000
G  7090  734.400000  0.907071  A  7090  260.674403  0.197814  130.337201  3.458034  81.600000  0.000000
A  7098  325.843003  0.440039  G  7096  40.800000  0.033790  86.891468  3.458034  0.000000  0.000000
T  7106  602.710259  0.828521  A  7111  173.782935  0.171192  0.000000  6.916068  0.000000  161.702752
T  7116  2469.642035  3.242462  N  -1  -1.000000  -1.000000  0.000000  0.000000  0.000000  529.209008
T  7128  3425.158299  3.509453  A  7125  477.903072  0.417457  130.337201  0.000000  0.000000  690.911760
A  7139  521.348805  0.437886  T  7141  470.408007  0.349819  108.614334  0.000000  0.000000  58.801001
N  7146  -1.000000  -1.000000  N  -1  -1.000000  -1.000000  0.000000  3.458034  0.000000  0.000000
A  7159  608.240273  0.545582  G  7162  40.800000  0.033686  130.337201  0.000000  0.000000  191.103253
T  7159  940.816013  0.954138  A  7169  434.457338  0.358700  130.337201  0.000000  0.000000  191.103253
G  7172  1509.600000  1.471614  N  -1  -1.000000  -1.000000  65.168601  0.000000  81.600000  44.100751
A  7187  86.891468  0.077561  N  -1  -1.000000  -1.000000  21.722867  0.000000  0.000000  0.000000
T  7194  455.707756  0.405988  G  7196  326.400000  0.280463  0.000000  0.000000  40.800000  102.901751
T  7202  411.607006  0.376036  G  7211  122.400000  0.108591  0.000000  0.000000  0.000000  147.002502
A  7210  521.348805  0.472591  G  7213  122.400000  0.108591  108.614334  0.000000  81.600000  58.801001
T  7216  617.410509  0.563827  G  7228  326.400000  0.282274  0.000000  0.000000  0.000000  147.002502
A  7230  1064.420478  1.169933  N  -1  -1.000000  -1.000000  238.951536  0.000000  81.600000  0.000000
G  7237  571.200000  0.847806  A  7247  108.614334  0.107257  108.614334  0.000000  81.600000  0.000000
A  7251  1151.311945  1.696288  G  7257  204.000000  0.269475  217.228669  0.000000  0.000000  0.000000
A  7257  325.843003  0.444514  N  -1  -1.000000  -1.000000  86.891468  24.206239  40.800000  0.000000
A  7271  521.348805  0.776355  A  7275  65.168601  0.091135  130.337201  0.000000  0.000000  0.000000
T  7286  1617.027523  2.823472  N  -1  -1.000000  -1.000000  0.000000  17.290171  0.000000  294.005004
T  7295  176.403003  0.243072  N  -1  -1.000000  -1.000000  0.000000  17.290171  0.000000  58.801001
T  7303  3204.654545  4.592563  G  7310  40.800000  0.041752  0.000000  3.458034  0.000000  602.710259
A  7316  651.686007  0.666962  G  7312  81.600000  0.083504  108.614334  10.374102  0.000000  0.000000
T  7324  1043.717765  1.054121  N  -1  -1.000000  -1.000000  0.000000  3.458034  0.000000  220.503753
A  7328  456.180205  0.441709  N  -1  -1.000000  -1.000000  108.614334  17.290171  0.000000  102.901751
A  7337  369.288737  0.379951  A  7349  195.505802  0.205396  108.614334  6.916068  0.000000  0.000000
T  7350  3028.251543  3.181785  N  -1  -1.000000  -1.000000  43.445734  27.664273  0.000000  514.508757
T  7366  2940.050042  2.580259  N  -1  -1.000000  -1.000000  0.000000  3.458034  0.000000  646.811009
T  7375  3366.357298  2.403063  N  -1  -1.000000  -1.000000  0.000000  0.000000  0.000000  690.911760
T  7386  3087.052544  1.831686  G  7386  448.800000  0.244916  65.168601  0.000000  81.600000  543.909258
A  7389  564.794539  0.308233  A  7393  65.168601  0.034825  152.060068  3.458034  40.800000  426.307256
T  7401  1896.332277  1.013429  A  7403  325.843003  0.187215  43.445734  3.458034  0.000000  411.607006
T  7410  2249.138282  1.292333  N  -1  -1.000000  -1.000000  65.168601  17.290171  0.000000  499.808507
T  7418  426.307256  0.224359  A  7419  195.505802  0.106341  43.445734  0.000000  0.000000  426.307256
T  7421  2013.934279  1.095497  T  7435  1308.322269  0.656047  43.445734  17.290171  0.000000  558.609508
A  7436  934.083276  0.468412  N  -1  -1.000000  -1.000000  217.228669  0.000000  0.000000  294.005004
A  7450  65.168601  0.031780  N  -1  -1.000000  -1.000000  21.722867  0.000000  0.000000  249.904254
T  7453  1617.027523  0.921739  G  7458  285.600000  0.149560  0.000000  0.000000  0.000000  323.405505
G  7469  244.800000  0.150923  N  -1  -1.000000  -1.000000  0.000000  0.000000  81.600000  0.000000
G  7480  489.600000  0.373779  A  7476  130.337201  0.068253  195.505802  0.000000  81.600000  0.000000
A  7483  1129.589078  1.075678  G  7491  204.000000  0.141580  238.951536  0.000000  81.600000  0.000000
T  7496  823.214012  0.743914  N  -1  -1.000000  -1.000000  0.000000  27.664273  0.000000  294.005004
G  7511  40.800000  0.040829  N  -1  -1.000000  -1.000000  0.000000  0.000000  40.800000  0.000000
G  7515  408.000000  0.524117  A  7516  369.288737  0.308043  86.891468  0.000000  81.600000  0.000000
A  7533  65.168601  0.083913  N  -1  -1.000000  -1.000000  21.722867  17.290171  0.000000  0.000000
N  7538  -1.000000  -1.000000  N  -1  -1.000000  -1.000000  0.000000  17.290171  0.000000  0.000000
T  7545  676.211510  1.162385  A  7548  43.445734  0.040347  0.000000  27.664273  0.000000  220.503753
T  7561  2396.140784  4.309932  A  7560  195.505802  0.181560  86.891468  0.000000  0.000000  646.811009
A  7571  1086.143345  1.376511  N  -1  -1.000000  -1.000000  108.614334  0.000000  0.000000  14.700250
T  7576  1499.425521  2.037355  N  -1  -1.000000  -1.000000  65.168601  3.458034  0.000000  367.506255
T  7580  705.612010  0.819118  A  7589  651.686007  0.601632  0.000000  3.458034  0.000000  294.005004
T  7594  940.816013  1.065440  N  -1  -1.000000  -1.000000  21.722867  0.000000  0.000000  191.103253
A  7607  586.517406  0.678719  G  7609  81.600000  0.083271  130.337201  0.000000  0.000000  161.702752
T  7608  676.211510  0.804551  G  7612  326.400000  0.333085  108.614334  0.000000  40.800000  220.503753
T  7622  852.614512  0.943132  G  7627  244.800000  0.249067  0.000000  0.000000  0.000000  176.403003
A  7635  1020.974744  1.076426  T  7638  161.702752  0.154863  130.337201  3.458034  40.800000  14.700250
A  7649  825.468942  0.790629  N  -1  -1.000000  -1.000000  130.337201  6.916068  0.000000  0.000000
G  7656  122.400000  0.115582  N  -1  -1.000000  -1.000000  21.722867  6.916068  40.800000  0.000000
A  7666  760.300341  0.914242  N  -1  -1.000000  -1.000000  130.337201  0.000000  0.000000  0.000000
G  7674  285.600000  0.357432  N  -1  -1.000000  -1.000000  0.000000  0.000000  40.800000  14.700250
T  7679  1543.526272  2.277758  N  -1  -1.000000  -1.000000  0.000000  0.000000  0.000000  352.806005
T  7688  485.108257  0.637091  A  7688  325.843003  0.367246  65.168601  0.000000  0.000000  102.901751
T  7701  3057.652043  4.271226  N  -1  -1.000000  -1.000000  0.000000  0.000000  0.000000  426.307256
T  7707  176.403003  0.183183  A  7705  152.060068  0.148928  21.722867  0.000000  0.000000  176.403003
G  7720  408.000000  0.446876  N  -1  -1.000000  -1.000000  0.000000  0.000000  40.800000  0.000000
A  7728  391.011604  0.450192  N  -1  -1.000000  -1.000000  86.891468  3.458034  0.000000  0.000000
G  7736  244.800000  0.303893  N  -1  -1.000000  -1.000000  0.000000  0.000000  81.600000  0.000000
A  7746  260.674403  0.348738  T  7748  147.002502  0.173790  21.722867  3.458034  0.000000  14.700250
N  7753  -1.000000  -1.000000  N  -1  -1.000000  -1.000000  0.000000  0.000000  0.000000  14.700250
A  7761  86.891468  0.114135  N  -1  -1.000000  -1.000000  21.722867  0.000000  0.000000  0.000000
A  7775  195.505802  0.281722  T  7777  940.816013  1.232535  86.891468  3.458034  40.800000  117.602002
A  7779  391.011604  0.570855  N  -1  -1.000000  -1.000000  130.337201  0.000000  0.000000  161.702752
T  7790  1176.020017  2.064258  G  7789  326.400000  0.449346  65.168601  3.458034  40.800000  279.304754
T  7800  382.206505  0.598322  G  7803  244.800000  0.350065  0.000000  0.000000  0.000000  73.501251
A  7809  1216.480546  3.276694  G  7813  40.800000  0.052820  260.674403  6.916068  0.000000  0.000000
G  7819  734.400000  1.545259  N  -1  -1.000000  -1.000000  0.000000  0.000000  81.600000  0.000000
A  7827  825.468942  1.625258  T  7824  470.408007  0.870947  130.337201  0.000000  0.000000  58.801001
T  7835  2601.944287  4.719259  A  7842  108.614334  0.135269  0.000000  0.000000  0.000000  588.010008
T  7845  176.403003  0.224129  T  7851  132.302252  0.166186  0.000000  10.374102  0.000000  176.403003
T  7853  1661.128274  0.973697  A  7861  217.228669  0.232043  0.000000  3.458034  0.000000  294.005004
T  7856  1661.128274  0.973697  N  -1  -1.000000  -1.000000  0.000000  6.916068  0.000000  338.105755
A  7879  304.120137  0.331825  N  -1  -1.000000  -1.000000  86.891468  0.000000  0.000000  0.000000
T  7888  1146.619516  1.263051  A  7892  173.782935  0.169946  0.000000  6.916068  0.000000  191.103253
A  7895  1455.432082  1.608431  T  7893  132.302252  0.129381  347.565870  3.458034  0.000000  58.801001
T  7903  1808.130776  1.786338  N  -1  -1.000000  -1.000000  0.000000  24.206239  0.000000  352.806005
T  7916  1837.531276  1.715131  A  7919  304.120137  0.242285  43.445734  24.206239  0.000000  690.911760
T  7924  984.916764  0.833490  N  -1  -1.000000  -1.000000  0.000000  31.122307  0.000000  323.405505
T  7937  1558.226522  1.301100  N  -1  -1.000000  -1.000000  0.000000  24.206239  0.000000  308.705254
T  7946  2366.740284  0.991141  A  7950  195.505802  0.161350  0.000000  0.000000  0.000000  441.007506
T  7949  2366.740284  0.991141  G  7956  244.800000  0.202032  43.445734  3.458034  40.800000  499.808507
T  7963  676.211510  0.550111  G  7967  163.200000  0.129352  0.000000  3.458034  0.000000  220.503753
G  7979  163.200000  0.134455  N  -1  -1.000000  -1.000000  21.722867  6.916068  40.800000  0.000000
A  7984  477.903072  0.398352  N  -1  -1.000000  -1.000000  21.722867  0.000000  0.000000  0.000000
N  7994  -1.000000  -1.000000  N  -1  -1.000000  -1.000000  21.722867  3.458034  0.000000  0.000000
T  8002  1455.324771  1.284682  N  -1  -1.000000  -1.000000  21.722867  3.458034  0.000000  220.503753
A  8005  629.963140  0.556102  A  8015  369.288737  0.306006  108.614334  13.832137  0.000000  235.204003
T  8025  867.314762  0.854496  A  8027  195.505802  0.170303  43.445734  0.000000  0.000000  249.904254
T  8035  3042.951793  3.314834  G  8040  163.200000  0.128355  0.000000  3.458034  0.000000  588.010008
T  8047  2631.344787  2.341505  G  8052  285.600000  0.211422  0.000000  0.000000  0.000000  470.408007
A  8056  477.903072  0.388193  T  8056  191.103253  0.146985  108.614334  3.458034  0.000000  117.602002
T  8070  3572.160801  3.077993  A  8066  499.625939  0.384283  21.722867  6.916068  0.000000  690.911760
A  8078  1107.866212  0.791657  N  -1  -1.000000  -1.000000  238.951536  0.000000  0.000000  0.000000
T  8089  2940.050042  2.038031  A  8089  716.854608  0.479824  173.782935  0.000000  0.000000  470.408007
A  8100  2628.466894  1.527931  G  8096  734.400000  0.426883  412.734471  3.458034  81.600000  0.000000
A  8112  1042.697611  0.538769  G  8108  81.600000  0.042161  217.228669  0.000000  0.000000  0.000000
A  8123  369.288737  0.194971  G  8120  81.600000  0.043080  108.614334  0.000000  0.000000  0.000000
T  8132  455.707756  0.243954  A  8129  86.891468  0.045873  108.614334  0.000000  0.000000  102.901751
A  8136  1303.372014  0.713456  N  -1  -1.000000  -1.000000  108.614334  3.458034  0.000000  29.400500
T  8152  1631.727773  0.987199  N  -1  -1.000000  -1.000000  0.000000  0.000000  0.000000  382.206505
T  8162  3175.254045  2.044694  A  8162  260.674403  0.146510  86.891468  0.000000  0.000000  646.811009
T  8172  911.415513  0.500047  A  8174  108.614334  0.057867  21.722867  0.000000  0.000000  191.103253
A  8177  977.529010  0.627996  N  -1  -1.000000  -1.000000  217.228669  24.206239  0.000000  29.400500
T  8185  1411.224020  0.914271  N  -1  -1.000000  -1.000000  0.000000  0.000000  0.000000  308.705254
A  8200  738.577474  0.531095  T  8200  205.803503  0.144151  195.505802  3.458034  0.000000  205.803503
T  8205  1646.428023  1.370106  A  8205  608.240273  0.426029  130.337201  6.916068  0.000000  441.007506
T  8217  1352.423019  1.071606  G  8221  122.400000  0.089969  0.000000  0.000000  0.000000  338.105755
T  8230  4512.976814  3.317473  A  8232  1194.757679  0.676459  108.614334  0.000000  0.000000  735.012510
T  8235  441.007506  0.249708  N  -1  -1.000000  -1.000000  108.614334  0.000000  0.000000  441.007506
T  8249  4468.876063  2.660273  A  8247  543.071672  0.307482  108.614334  0.000000  0.000000  396.906756
T  8259  1631.727773  0.831000  G  8261  408.000000  0.195895  21.722867  0.000000  81.600000  352.806005
G  8265  40.800000  0.022551  G  8269  40.800000  0.019590  0.000000  0.000000  40.800000  29.400500
A  8277  977.529010  0.567619  G  8273  408.000000  0.195895  108.614334  10.374102  40.800000  14.700250
G  8288  326.400000  0.189530  N  -1  -1.000000  -1.000000  21.722867  0.000000  40.800000  0.000000
A  8293  629.963140  0.390390  G  8295  326.400000  0.177892  130.337201  0.000000  40.800000  0.000000
T  8298  455.707756  0.284317  G  8306  326.400000  0.183099  0.000000  3.458034  40.800000  102.901751
A  8313  195.505802  0.131765  G  8310  40.800000  0.022887  43.445734  0.000000  0.000000  0.000000
A  8323  1107.866212  0.809814  G  8318  326.400000  0.183099  238.951536  13.832137  0.000000  0.000000
N  8329  -1.000000  -1.000000  N  -1  -1.000000  -1.000000  21.722867  3.458034  0.000000  0.000000
N  8338  -1.000000  -1.000000  N  -1  -1.000000  -1.000000  0.000000  0.000000  40.800000  0.000000
G  8341  489.600000  0.476479  N  -1  -1.000000  -1.000000  0.000000  0.000000  122.400000  0.000000
G  8353  122.400000  0.118559  N  -1  -1.000000  -1.000000  0.000000  6.916068  40.800000  0.000000
N  8368  -1.000000  -1.000000  N  -1  -1.000000  -1.000000  0.000000  0.000000  0.000000  0.000000
A  8380  304.120137  0.508775  G  8381  81.600000  0.055504  86.891468  0.000000  0.000000  0.000000
T  8389  191.103253  0.410984  N  -1  -1.000000  -1.000000  0.000000  0.000000  0.000000  73.501251
T  8392  441.007506  0.918728  N  -1  -1.000000  -1.000000  0.000000  0.000000  0.000000  220.503753
G  8406  163.200000  0.382768  N  -1  -1.000000  -1.000000  0.000000  0.000000  40.800000  0.000000
G  8418  244.800000  0.597004  N  -1  -1.000000  -1.000000  0.000000  0.000000  81.600000  0.000000
A  8423  86.891468  0.233874  N  -1  -1.000000  -1.000000  21.722867  0.000000  0.000000  0.000000
N  8436  -1.000000  -1.000000  N  -1  -1.000000  -1.000000  0.000000  0.000000  0.000000  14.700250
A  8443  173.782935  0.519298  G  8448  81.600000  0.245357  21.722867  0.000000  0.000000  0.000000
T  8456  573.309758  1.724358  A  8459  86.891468  0.311303  0.000000  0.000000  0.000000  191.103253
T  8467  720.312260  2.581565  N  -1  -1.000000  -1.000000  0.000000  0.000000  0.000000  205.803503
A  8477  1411.986348  4.674016  G  8480  81.600000  0.189261  108.614334  0.000000  0.000000  0.000000
A  8486  260.674403  0.604741  N  -1  -1.000000  -1.000000  130.337201  0.000000  0.000000  0.000000
A  8499  65.168601  0.152725  N  -1  -1.000000  -1.000000  21.722867  0.000000  0.000000  0.000000
G  8509  204.000000  0.492619  N  -1  -1.000000  -1.000000  21.722867  6.916068  40.800000  0.000000
A  8514  1216.480546  3.115885  T  8522  191.103253  0.377940  238.951536  0.000000  0.000000  0.000000
T  8525  676.211510  1.364043  N  -1  -1.000000  -1.000000  0.000000  0.000000  0.000000  220.503753
N  8540  -1.000000  -1.000000  N  -1  -1.000000  -1.000000  0.000000  0.000000  0.000000  0.000000
G  8549  204.000000  0.378562  N  -1  -1.000000  -1.000000  0.000000  3.458034  40.800000  0.000000
T  8562  543.909258  0.987861  A  8560  86.891468  0.157166  21.722867  0.000000  0.000000  117.602002
T  8572  690.911760  1.175809  N  -1  -1.000000  -1.000000  21.722867  3.458034  0.000000  176.403003
A  8574  152.060068  0.253702  N  -1  -1.000000  -1.000000  21.722867  0.000000  0.000000  117.602002
T  8591  940.816013  1.734094  A  8589  695.131741  1.143018  108.614334  0.000000  0.000000  235.204003
N  8600  -1.000000  -1.000000  N  -1  -1.000000  -1.000000  0.000000  3.458034  0.000000  0.000000
A  8609  521.348805  1.052330  N  -1  -1.000000  -1.000000  108.614334  3.458034  0.000000  0.000000
A  8618  412.734471  0.791451  T  8620  191.103253  0.343496  108.614334  3.458034  0.000000  0.000000
T  8623  676.211510  1.215667  A  8636  890.637543  1.475620  21.722867  3.458034  0.000000  220.503753
T  8637  764.413011  1.266699  N  -1  -1.000000  -1.000000  152.060068  0.000000  0.000000  205.803503
A  8651  521.348805  0.933879  G  8652  285.600000  0.526088  108.614334  0.000000  81.600000  0.000000
N  8663  -1.000000  -1.000000  N  -1  -1.000000  -1.000000  21.722867  0.000000  0.000000  0.000000
A  8674  629.963140  1.160633  N  -1  -1.000000  -1.000000  108.614334  31.122307  0.000000  0.000000
N  8683  -1.000000  -1.000000  N  -1  -1.000000  -1.000000  0.000000  27.664273  0.000000  0.000000
A  8694  521.348805  0.890629  T  8693  161.702752  0.276192  152.060068  0.000000  0.000000  191.103253
T  8698  1646.428023  2.823502  T  8703  352.806005  0.519775  43.445734  0.000000  0.000000  235.204003
A  8712  499.625939  0.736187  N  -1  -1.000000  -1.000000  130.337201  24.206239  0.000000  0.000000
A  8724  217.228669  0.304488  N  -1  -1.000000  -1.000000  86.891468  0.000000  0.000000  0.000000
T  8734  1470.025021  1.109568  A  8734  477.903072  0.669779  108.614334  0.000000  0.000000  264.604504
T  8737  1470.025021  1.109568  N  -1  -1.000000  -1.000000  43.445734  0.000000  0.000000  294.005004
A  8757  195.505802  0.281441  N  -1  -1.000000  -1.000000  43.445734  0.000000  0.000000  0.000000
T  8767  720.312260  1.114019  N  -1  -1.000000  -1.000000  0.000000  0.000000  0.000000  205.803503
T  8780  470.408007  0.732519  N  -1  -1.000000  -1.000000  21.722867  0.000000  0.000000  249.904254
A  8785  1564.046416  2.455006  G  8783  244.800000  0.329016  282.397270  3.458034  40.800000  29.400500
A  8803  217.228669  0.297373  N  -1  -1.000000  -1.000000  21.722867  0.000000  0.000000  73.501251
T  8806  1117.219016  1.595843  N  -1  -1.000000  -1.000000  21.722867  6.916068  0.000000  205.803503
T  8821  2058.035029  3.180102  N  -1  -1.000000  -1.000000  0.000000  0.000000  0.000000  470.408007
A  8829  304.120137  0.378730  N  -1  -1.000000  -1.000000  86.891468  0.000000  0.000000  0.000000
T  8838  1396.523770  1.720514  A  8842  260.674403  0.266081  0.000000  0.000000  0.000000  352.806005
T  8848  441.007506  0.502377  N  -1  -1.000000  -1.000000  0.000000  0.000000  0.000000  161.702752
T  8859  470.408007  0.554438  A  8865  65.168601  0.074576  0.000000  0.000000  0.000000  161.702752
T  8871  396.906756  0.453126  N  -1  -1.000000  -1.000000  0.000000  3.458034  0.000000  176.403003
T  8879  543.909258  0.644755  A  8876  521.348805  0.583165  65.168601  0.000000  0.000000  117.602002
T  8888  690.911760  0.811939  A  8891  564.794539  0.628661  21.722867  3.458034  0.000000  176.403003
A  8900  391.011604  0.512045  N  -1  -1.000000  -1.000000  86.891468  0.000000  0.000000  0.000000
T  8915  705.612010  0.903466  N  -1  -1.000000  -1.000000  0.000000  0.000000  0.000000  235.204003
T  8918  352.806005  0.476865  N  -1  -1.000000  -1.000000  0.000000  17.290171  0.000000  161.702752
T  8928  455.707756  0.800440  A  8927  86.891468  0.111788  21.722867  0.000000  0.000000  102.901751
T  8938  661.511259  1.131794  N  -1  -1.000000  -1.000000  0.000000  0.000000  0.000000  161.702752
T  8950  720.312260  1.409670  T  8956  249.904254  0.407607  0.000000  0.000000  0.000000  191.103253
T  8959  1293.622018  2.400443  A  8959  564.794539  0.921210  130.337201  0.000000  0.000000  441.007506
A  8973  173.782935  0.279740  N  -1  -1.000000  -1.000000  21.722867  0.000000  0.000000  0.000000
N  8982  -1.000000  -1.000000  N  -1  -1.000000  -1.000000  0.000000  0.000000  0.000000  0.000000
A  8989  304.120137  0.507782  N  -1  -1.000000  -1.000000  86.891468  0.000000  0.000000  14.700250
T  9002  2205.037531  3.835250  G  9002  244.800000  0.415534  0.000000  3.458034  122.400000  485.108257
T  9016  837.914262  1.153592  N  -1  -1.000000  -1.000000  0.000000  3.458034  0.000000  191.103253
A  9028  1064.420478  1.380495  G  9027  81.600000  0.101155  130.337201  0.000000  40.800000  0.000000
N  9034  -1.000000  -1.000000  N  -1  -1.000000  -1.000000  43.445734  0.000000  0.000000  0.000000
G  9046  326.400000  0.404499  T  9050  161.702752  0.196650  0.000000  0.000000  81.600000  0.000000
T  9052  470.408007  0.584879  T  9060  176.403003  0.211503  0.000000  3.458034  0.000000  235.204003
T  9062  352.806005  0.437859  A  9068  108.614334  0.131853  0.000000  0.000000  0.000000  161.702752
T  9074  720.312260  0.929576  A  9078  108.614334  0.130918  0.000000  0.000000  0.000000  191.103253
T  9082  955.516264  1.233111  A  9088  108.614334  0.140370  0.000000  0.000000  0.000000  323.405505
T  9086  499.808507  0.674440  N  -1  -1.000000  -1.000000  21.722867  0.000000  0.000000  264.604504
T  9101  1705.229024  2.204066  N  -1  -1.000000  -1.000000  86.891468  0.000000  0.000000  396.906756
A  9103  738.577474  0.808262  G  9123  408.000000  0.541108  130.337201  3.458034  0.000000  352.806005
T  9119  705.612010  0.919797  N  -1  -1.000000  -1.000000  0.000000  0.000000  0.000000  235.204003
A  9133  716.854608  0.950850  T  9144  323.405505  0.413460  130.337201  0.000000  0.000000  0.000000
A  9144  955.806143  1.329073  T  9152  161.702752  0.206730  217.228669  0.000000  40.800000  58.801001
T  9158  2352.040033  3.007366  N  -1  -1.000000  -1.000000  0.000000  0.000000  0.000000  235.204003
A  9173  695.131741  0.716441  N  -1  -1.000000  -1.000000  152.060068  31.122307  0.000000  0.000000
T  9181  632.110759  0.629286  N  -1  -1.000000  -1.000000  0.000000  0.000000  0.000000  220.503753
A  9195  1303.372014  1.309042  N  -1  -1.000000  -1.000000  217.228669  3.458034  0.000000  14.700250
N  9205  -1.000000  -1.000000  N  -1  -1.000000  -1.000000  0.000000  0.000000  0.000000  0.000000
N  9216  -1.000000  -1.000000  N  -1  -1.000000  -1.000000  0.000000  0.000000  0.000000  0.000000
T  9225  102.901751  0.099861  N  -1  -1.000000  -1.000000  0.000000  3.458034  0.000000  14.700250
T  9237  441.007506  0.445119  N  -1  -1.000000  -1.000000  21.722867  3.458034  0.000000  161.702752
A  9243  325.843003  0.376984  N  -1  -1.000000  -1.000000  21.722867  0.000000  0.000000  0.000000
T  9247  1131.919266  1.375244  N  -1  -1.000000  -1.000000  21.722867  0.000000  0.000000  220.503753
A  9260  651.686007  0.752786  T  9271  147.002502  0.171076  108.614334  0.000000  0.000000  0.000000
T  9275  2352.040033  2.737535  N  -1  -1.000000  -1.000000  21.722867  0.000000  0.000000  441.007506
A  9281  434.457338  0.434977  N  -1  -1.000000  -1.000000  21.722867  0.000000  0.000000  73.501251
T  9296  485.108257  0.601091  A  9304  217.228669  0.276322  0.000000  0.000000  0.000000  176.403003
T  9308  837.914262  1.065988  G  9311  163.200000  0.202299  21.722867  6.916068  0.000000  191.103253
T  9323  2925.349791  1.778209  A  9330  195.505802  0.237652  0.000000  0.000000  40.800000  235.204003
T  9329  2925.349791  1.778209  G  9336  81.600000  0.099191  21.722867  3.458034  0.000000  235.204003
T  9344  1514.125771  1.579629  A  9345  543.071672  0.563482  108.614334  0.000000  0.000000  235.204003
T  9357  2013.934279  1.889520  A  9357  65.168601  0.067618  21.722867  0.000000  0.000000  455.707756
T  9369  1911.032527  1.547829  A  9372  238.951536  0.186741  21.722867  17.290171  0.000000  396.906756
T  9377  294.005004  0.223993  N  -1  -1.000000  -1.000000  21.722867  0.000000  0.000000  102.901751
G  9389  693.600000  0.543234  A  9386  86.891468  0.067906  0.000000  13.832137  40.800000  0.000000
A  9397  65.168601  0.058660  N  -1  -1.000000  -1.000000  65.168601  20.748205  40.800000  0.000000
T  9409  1440.624520  1.341334  N  -1  -1.000000  -1.000000  21.722867  13.832137  0.000000  279.304754
A  9415  325.843003  0.278599  N  -1  -1.000000  -1.000000  21.722867  38.038376  0.000000  29.400500
G  9422  122.400000  0.109445  A  9432  86.891468  0.080394  21.722867  31.122307  40.800000  0.000000
T  9436  1352.423019  1.373938  G  9434  163.200000  0.150996  0.000000  0.000000  40.800000  441.007506
T  9446  911.415513  0.936403  N  -1  -1.000000  -1.000000  0.000000  3.458034  0.000000  191.103253
T  9460  2234.438032  2.447239  A  9456  43.445734  0.036978  0.000000  3.458034  0.000000  470.408007
T  9472  543.909258  0.581662  T  9465  132.302252  0.105666  0.000000  0.000000  0.000000  117.602002
A  9482  564.794539  0.707423  N  -1  -1.000000  -1.000000  152.060068  6.916068  0.000000  0.000000
T  9488  1176.020017  1.424682  G  9495  81.600000  0.087119  0.000000  0.000000  0.000000  235.204003
N  9499  -1.000000  -1.000000  N  -1  -1.000000  -1.000000  0.000000  0.000000  0.000000  0.000000
T  9509  323.405505  0.370155  G  9509  122.400000  0.136056  21.722867  0.000000  40.800000  58.801001
T  9519  1176.020017  1.307376  A  9519  651.686007  0.724396  108.614334  0.000000  0.000000  235.204003
T  9532  1176.020017  1.346999  A  9530  825.468942  0.945374  152.060068  0.000000  0.000000  235.204003
T  9545  543.909258  0.567705  N  -1  -1.000000  -1.000000  0.000000  6.916068  0.000000  117.602002
A  9553  695.131741  0.694968  N  -1  -1.000000  -1.000000  152.060068  0.000000  0.000000  0.000000
A  9562  43.445734  0.046491  N  -1  -1.000000  -1.000000  21.722867  0.000000  0.000000  0.000000
T  9576  705.612010  0.832375  G  9578  81.600000  0.085825  0.000000  0.000000  0.000000  279.304754
T  9587  1264.221518  1.819477  A  9584  238.951536  0.251322  21.722867  3.458034  0.000000  426.307256
A  9600  564.794539  0.736505  G  9593  408.000000  0.413769  108.614334  6.916068  0.000000  0.000000
T  9612  1058.418015  1.380201  N  -1  -1.000000  -1.000000  0.000000  3.458034  0.000000  294.005004
A  9618  108.614334  0.143841  T  9616  102.901751  0.118204  21.722867  6.916068  0.000000  0.000000
T  9635  705.612010  0.961824  A  9632  238.951536  0.274485  21.722867  0.000000  0.000000  235.204003
T  9638  352.806005  0.513862  N  -1  -1.000000  -1.000000  0.000000  0.000000  0.000000  161.702752
T  9649  1484.725271  2.457111  A  9650  564.794539  0.614952  130.337201  10.374102  0.000000  352.806005
A  9661  43.445734  0.062213  N  -1  -1.000000  -1.000000  21.722867  0.000000  0.000000  14.700250
A  9672  1238.203413  0.896294  N  -1  -1.000000  -1.000000  108.614334  3.458034  0.000000  0.000000
A  9677  1238.203413  0.896294  N  -1  -1.000000  -1.000000  130.337201  0.000000  0.000000  0.000000
A  9692  1238.203413  1.815324  N  -1  -1.000000  -1.000000  152.060068  0.000000  0.000000  264.604504
T  9695  3395.757798  4.997566  T  9709  235.204003  0.206496  130.337201  0.000000  0.000000  632.110759
T  9711  352.806005  0.366522  T  9724  161.702752  0.146504  0.000000  0.000000  0.000000  161.702752
T  9727  940.816013  1.054706  N  -1  -1.000000  -1.000000  0.000000  0.000000  0.000000  235.204003
A  9742  521.348805  0.534586  N  -1  -1.000000  -1.000000  108.614334  6.916068  0.000000  0.000000
N  9753  -1.000000  -1.000000  N  -1  -1.000000  -1.000000  0.000000  3.458034  0.000000  0.000000
T  9766  1984.533778  0.972089  N  -1  -1.000000  -1.000000  0.000000  0.000000  0.000000  470.408007
T  9768  1984.533778  0.972089  T  9779  147.002502  0.138623  0.000000  3.458034  0.000000  514.508757
T  9782  852.614512  0.877616  N  -1  -1.000000  -1.000000  0.000000  6.916068  0.000000  294.005004
A  9791  1998.503754  1.898945  N  -1  -1.000000  -1.000000  152.060068  3.458034  0.000000  0.000000
T  9808  1131.919266  0.950898  A  9807  782.023208  0.630809  130.337201  0.000000  0.000000  220.503753
T  9823  720.312260  0.580125  N  -1  -1.000000  -1.000000  152.060068  6.916068  0.000000  191.103253
A  9828  3432.212969  2.884549  T  9833  1749.329775  1.219933  152.060068  0.000000  0.000000  132.302252
T  9838  102.901751  0.086218  T  9848  88.201501  0.061509  152.060068  0.000000  0.000000  102.901751
A  9853  1064.420478  0.910916  N  -1  -1.000000  -1.000000  369.288737  3.458034  0.000000  0.000000
T  9862  837.914262  0.709570  N  -1  -1.000000  -1.000000  0.000000  0.000000  0.000000  191.103253
A  9874  1238.203413  1.021171  N  -1  -1.000000  -1.000000  152.060068  0.000000  0.000000  14.700250
N  9884  -1.000000  -1.000000  N  -1  -1.000000  -1.000000  0.000000  0.000000  0.000000  0.000000
A  9892  1238.203413  1.000870  T  9893  1176.020017  0.870638  282.397270  3.458034  0.000000  205.803503
T  9903  705.612010  0.559246  A  9904  499.625939  0.369886  152.060068  0.000000  0.000000  249.904254
T  9914  1087.818515  0.872334  A  9912  1086.143345  0.804100  195.505802  0.000000  0.000000  220.503753
T  9929  852.614512  0.737587  N  -1  -1.000000  -1.000000  21.722867  3.458034  0.000000  294.005004
A  9933  782.023208  0.693270  N  -1  -1.000000  -1.000000  130.337201  3.458034  0.000000  73.501251
T  9944  441.007506  0.388830  N  -1  -1.000000  -1.000000  130.337201  3.458034  0.000000  161.702752
T  9954  249.904254  0.299261  A  9956  108.614334  0.079845  21.722867  0.000000  0.000000  88.201501
N  9966  -1.000000  -1.000000  N  -1  -1.000000  -1.000000  0.000000  3.458034  0.000000  0.000000
A  9981  1259.926280  1.482664  T  9977  102.901751  0.075646  238.951536  0.000000  0.000000  411.607006
T  9981  1749.329775  2.012290  N  -1  -1.000000  -1.000000  238.951536  0.000000  0.000000  411.607006
T  9998  676.211510  0.704046  N  -1  -1.000000  -1.000000  21.722867  3.458034  0.000000  161.702752
A  10006  521.348805  0.576544  T  10010  470.408007  0.358910  21.722867  10.374102  0.000000  0.000000
T  10021  1131.919266  1.359533  N  -1  -1.000000  -1.000000  0.000000  3.458034  0.000000  220.503753
G  10029  489.600000  0.559408  N  -1  -1.000000  -1.000000  21.722867  0.000000  81.600000  0.000000
A  10042  130.337201  0.159847  G  10039  81.600000  0.079754  21.722867  0.000000  0.000000  0.000000
G  10057  163.200000  0.219603  N  -1  -1.000000  -1.000000  0.000000  0.000000  40.800000  0.000000
A  10065  586.517406  0.860907  N  -1  -1.000000  -1.000000  195.505802  6.916068  0.000000  14.700250
T  10076  1631.727773  2.345011  N  -1  -1.000000  -1.000000  0.000000  0.000000  0.000000  367.506255
G  10083  408.000000  0.489202  T  10092  896.715263  1.040420  0.000000  24.206239  40.800000  0.000000
A  10094  1716.106485  2.291750  N  -1  -1.000000  -1.000000  282.397270  3.458034  0.000000  161.702752
T  10113  1455.324771  1.952154  N  -1  -1.000000  -1.000000  152.060068  3.458034  0.000000  396.906756
A  10114  934.083276  1.134411  N  -1  -1.000000  -1.000000  173.782935  3.458034  0.000000  382.206505
T  10124  1176.020017  1.360061  A  10126  695.131741  0.793573  65.168601  10.374102  0.000000  235.204003
T  10141  1440.624520  1.657621  A  10140  868.914676  0.991966  173.782935  0.000000  0.000000  279.304754
T  10157  705.612010  0.731815  G  10157  244.800000  0.252924  152.060068  6.916068  40.800000  235.204003
A  10162  2693.635495  2.636369  T  10160  352.806005  0.364514  152.060068  6.916068  0.000000  73.501251
T  10169  485.108257  0.380547  N  -1  -1.000000  -1.000000  152.060068  3.458034  0.000000  176.403003
N  10182  -1.000000  -1.000000  N  -1  -1.000000  -1.000000  21.722867  6.916068  0.000000  0.000000
T  10193  1675.828524  1.325159  N  -1  -1.000000  -1.000000  65.168601  0.000000  0.000000  323.405505
A  10195  477.903072  0.376588  G  10210  81.600000  0.069209  130.337201  0.000000  0.000000  308.705254
A  10209  782.023208  0.612859  A  10217  325.843003  0.276365  152.060068  10.374102  0.000000  14.700250
G  10225  408.000000  0.344998  N  -1  -1.000000  -1.000000  0.000000  0.000000  81.600000  0.000000
T  10234  1176.020017  1.091045  N  -1  -1.000000  -1.000000  86.891468  6.916068  0.000000  235.204003
A  10240  1737.829352  1.576867  N  -1  -1.000000  -1.000000  152.060068  0.000000  0.000000  0.000000
T  10253  3013.551293  2.601795  N  -1  -1.000000  -1.000000  0.000000  6.916068  0.000000  514.508757
T  10268  705.612010  0.536362  G  10266  81.600000  0.058741  195.505802  6.916068  0.000000  235.204003
A  10270  1433.709215  1.089816  T  10284  470.408007  0.395414  260.674403  6.916068  0.000000  161.702752
A  10286  1346.817747  1.132200  N  -1  -1.000000  -1.000000  152.060068  6.916068  0.000000  147.002502
T  10301  4101.369808  3.214921  N  -1  -1.000000  -1.000000  65.168601  6.916068  0.000000  441.007506
A  10304  608.240273  0.400610  T  10308  205.803503  0.134388  130.337201  3.458034  0.000000  411.607006
T  10322  1176.020017  0.767979  N  -1  -1.000000  -1.000000  0.000000  0.000000  0.000000  235.204003
A  10332  716.854608  0.456387  N  -1  -1.000000  -1.000000  152.060068  0.000000  0.000000  0.000000
T  10344  1425.924270  0.890311  N  -1  -1.000000  -1.000000  0.000000  0.000000  0.000000  352.806005
A  10354  2041.949488  1.255354  N  -1  -1.000000  -1.000000  152.060068  0.000000  0.000000  0.000000
T  10367  2396.140784  1.446067  G  10370  81.600000  0.051148  0.000000  0.000000  0.000000  470.408007
A  10374  695.131741  0.435747  N  -1  -1.000000  -1.000000  173.782935  0.000000  0.000000  29.400500
T  10384  1176.020017  0.737679  A  10386  543.071672  0.346226  86.891468  0.000000  0.000000  235.204003
A  10395  564.794539  0.360098  T  10399  161.702752  0.108500  130.337201  0.000000  0.000000  0.000000
T  10404  1646.428023  1.104804  N  -1  -1.000000  -1.000000  0.000000  0.000000  0.000000  235.204003
A  10418  456.180205  0.366483  N  -1  -1.000000  -1.000000  152.060068  0.000000  0.000000  0.000000
T  10431  2072.735279  1.685775  A  10431  695.131741  0.565311  173.782935  0.000000  0.000000  573.309758
T  10446  352.806005  0.267436  N  -1  -1.000000  -1.000000  0.000000  3.458034  0.000000  147.002502
A  10455  2041.949488  1.591777  T  10449  720.312260  0.545974  152.060068  0.000000  0.000000  0.000000
N  10463  -1.000000  -1.000000  N  -1  -1.000000  -1.000000  65.168601  0.000000  0.000000  0.000000
T  10479  940.816013  0.699797  N  -1  -1.000000  -1.000000  43.445734  0.000000  0.000000  235.204003
A  10482  477.903072  0.387185  T  10483  352.806005  0.282944  130.337201  0.000000  0.000000  191.103253
T  10493  1176.020017  1.128102  A  10493  456.180205  0.365849  108.614334  0.000000  0.000000  235.204003
A  10507  238.951536  0.219108  N  -1  -1.000000  -1.000000  43.445734  0.000000  0.000000  14.700250
A  10518  130.337201  0.130748  N  -1  -1.000000  -1.000000  21.722867  0.000000  0.000000  0.000000
T  10529  852.614512  0.894276  N  -1  -1.000000  -1.000000  0.000000  0.000000  0.000000  294.005004
A  10536  217.228669  0.248536  N  -1  -1.000000  -1.000000  21.722867  0.000000  0.000000  0.000000
T  10554  161.702752  0.190208  N  -1  -1.000000  -1.000000  21.722867  0.000000  0.000000  161.702752
T  10560  2116.836030  3.212034  N  -1  -1.000000  -1.000000  21.722867  0.000000  0.000000  235.204003
A  10561  456.180205  0.546039  T  10572  191.103253  0.181744  21.722867  0.000000  0.000000  235.204003
T  10576  2131.536280  3.149159  N  -1  -1.000000  -1.000000  0.000000  0.000000  0.000000  470.408007
A  10591  586.517406  0.736895  N  -1  -1.000000  -1.000000  130.337201  0.000000  0.000000  14.700250
T  10604  1440.624520  1.785620  N  -1  -1.000000  -1.000000  21.722867  0.000000  0.000000  249.904254
A  10614  521.348805  0.625679  N  -1  -1.000000  -1.000000  130.337201  0.000000  0.000000  0.000000
T  10624  1176.020017  1.365096  A  10627  65.168601  0.067451  0.000000  3.458034  0.000000  235.204003
A  10633  1325.094881  1.371647  N  -1  -1.000000  -1.000000  152.060068  0.000000  0.000000  0.000000
T  10649  1440.624520  1.421703  A  10650  130.337201  0.114759  21.722867  0.000000  0.000000  249.904254
G  10663  204.000000  0.179633  N  -1  -1.000000  -1.000000  0.000000  3.458034  40.800000  0.000000
A  10669  260.674403  0.228686  T  10676  323.405505  0.338871  21.722867  0.000000  0.000000  14.700250
N  10681  -1.000000  -1.000000  N  -1  -1.000000  -1.000000  0.000000  0.000000  0.000000  14.700250
T  10699  147.002502  0.154048  N  -1  -1.000000  -1.000000  0.000000  0.000000  0.000000  147.002502
T  10702  852.614512  0.923398  G  10702  204.000000  0.220912  0.000000  0.000000  40.800000  294.005004
A  10715  825.468942  1.037736  G  10719  122.400000  0.149369  173.782935  0.000000  0.000000  0.000000
T  10728  940.816013  1.148251  A  10731  152.060068  0.197618  21.722867  0.000000  0.000000  235.204003
T  10732  352.806005  0.458567  G  10734  244.800000  0.325267  21.722867  0.000000  40.800000  161.702752
T  10748  1073.118265  1.426048  A  10749  86.891468  0.117054  21.722867  0.000000  0.000000  220.503753
T  10759  514.508757  0.693201  N  -1  -1.000000  -1.000000  43.445734  3.458034  0.000000  235.204003
A  10765  1477.154949  2.234175  T  10774  147.002502  0.221084  152.060068  0.000000  0.000000  29.400500
T  10776  632.110759  0.950805  A  10781  521.348805  0.736652  0.000000  0.000000  0.000000  220.503753
N  10792  -1.000000  -1.000000  N  -1  -1.000000  -1.000000  0.000000  0.000000  0.000000  14.700250
T  10802  632.110759  0.893282  A  10806  43.445734  0.058327  0.000000  0.000000  0.000000  220.503753
A  10810  695.131741  0.933349  A  10820  65.168601  0.081493  152.060068  3.458034  0.000000  0.000000
A  10824  608.240273  0.760696  G  10824  122.400000  0.157885  173.782935  0.000000  40.800000  0.000000
G  10838  163.200000  0.210541  N  -1  -1.000000  -1.000000  0.000000  6.916068  40.800000  0.000000
T  10843  147.002502  0.207361  A  10843  130.337201  0.183827  21.722867  0.000000  0.000000  147.002502
T  10846  852.614512  1.354349  A  10855  43.445734  0.063927  21.722867  0.000000  0.000000  294.005004
A  10858  586.517406  0.863136  A  10862  130.337201  0.206570  152.060068  3.458034  0.000000  0.000000
T  10873  1514.125771  2.400101  A  10872  65.168601  0.103285  21.722867  0.000000  0.000000  514.508757
T  10881  2190.337281  1.581192  A  10883  673.408874  0.839412  108.614334  0.000000  0.000000  441.007506
T  10884  2190.337281  1.581192  N  -1  -1.000000  -1.000000  152.060068  0.000000  0.000000  441.007506
T  10908  1440.624520  0.963309  N  -1  -1.000000  -1.000000  21.722867  3.458034  0.000000  191.103253
T  10911  1440.624520  0.963309  N  -1  -1.000000  -1.000000  152.060068  6.916068  0.000000  249.904254
A  10913  1129.589078  1.505584  T  10932  161.702752  0.170175  195.505802  6.916068  0.000000  132.302252
A  10930  868.914676  1.082893  N  -1  -1.000000  -1.000000  173.782935  0.000000  0.000000  73.501251
T  10942  4233.672060  4.849719  A  10944  912.360410  0.694994  108.614334  0.000000  0.000000  235.204003
A  10957  86.891468  0.067797  N  -1  -1.000000  -1.000000  43.445734  0.000000  0.000000  0.000000
A  10970  217.228669  0.180263  N  -1  -1.000000  -1.000000  43.445734  0.000000  0.000000  0.000000
T  10981  2116.836030  1.812145  N  -1  -1.000000  -1.000000  0.000000  0.000000  0.000000  235.204003
T  10987  352.806005  0.287206  G  10986  122.400000  0.081160  0.000000  0.000000  40.800000  161.702752
T  10997  1131.919266  0.980719  N  -1  -1.000000  -1.000000  260.674403  6.916068  0.000000  235.204003
A  10998  1194.757679  1.031878  A  11013  521.348805  0.296708  282.397270  3.458034  0.000000  220.503753
T  11012  2910.649541  2.414890  T  11027  352.806005  0.222574  86.891468  0.000000  0.000000  514.508757
T  11024  470.408007  0.330267  A  11029  130.337201  0.082226  0.000000  0.000000  0.000000  235.204003
T  11041  2454.941785  1.807219  N  -1  -1.000000  -1.000000  0.000000  0.000000  0.000000  470.408007
T  11052  2748.946789  1.812081  G  11054  81.600000  0.044144  0.000000  0.000000  0.000000  499.808507
T  11066  1425.924270  1.041932  N  -1  -1.000000  -1.000000  0.000000  6.916068  0.000000  279.304754
A  11072  586.517406  0.390376  N  -1  -1.000000  -1.000000  108.614334  0.000000  0.000000  29.400500
N  11083  -1.000000  -1.000000  N  -1  -1.000000  -1.000000  0.000000  6.916068  0.000000  0.000000
A  11098  347.565870  0.225784  N  -1  -1.000000  -1.000000  173.782935  0.000000  0.000000  0.000000
T  11107  191.103253  0.140265  A  11101  130.337201  0.095657  0.000000  0.000000  0.000000  14.700250
A  11118  325.843003  0.242033  N  -1  -1.000000  -1.000000  21.722867  0.000000  0.000000  0.000000
T  11125  852.614512  0.673649  N  -1  -1.000000  -1.000000  21.722867  0.000000  0.000000  294.005004
T  11128  147.002502  0.119373  T  11133  102.901751  0.107729  0.000000  0.000000  0.000000  147.002502
T  11136  705.612010  0.738794  G  11141  81.600000  0.083375  21.722867  0.000000  0.000000  235.204003
A  11149  521.348805  0.532746  A  11158  108.614334  0.138301  130.337201  0.000000  0.000000  14.700250
A  11161  521.348805  0.663929  N  -1  -1.000000  -1.000000  173.782935  0.000000  0.000000  0.000000
N  11175  -1.000000  -1.000000  N  -1  -1.000000  -1.000000  0.000000  0.000000  0.000000  14.700250
T  11182  249.904254  0.444284  A  11189  108.614334  0.244085  0.000000  0.000000  0.000000  14.700250
A  11192  521.348805  1.171870  N  -1  -1.000000  -1.000000  173.782935  17.290171  0.000000  0.000000
A  11195  173.782935  0.396431  T  11217  147.002502  0.319029  108.614334  31.122307  0.000000  0.000000
T  11214  588.010008  1.396729  A  11225  130.337201  0.282861  0.000000  0.000000  0.000000  205.803503
A  11227  347.565870  0.754460  A  11230  130.337201  0.281534  173.782935  0.000000  0.000000  0.000000
A  11244  629.963140  1.361041  N  -1  -1.000000  -1.000000  152.060068  0.000000  0.000000  14.700250
T  11265  2969.450542  2.585004  N  -1  -1.000000  -1.000000  0.000000  0.000000  0.000000  426.307256
T  11268  2969.450542  2.585004  N  -1  -1.000000  -1.000000  0.000000  0.000000  0.000000  499.808507
A  11279  1194.757679  1.831685  N  -1  -1.000000  -1.000000  152.060068  0.000000  0.000000  73.501251
T  11282  720.312260  1.000971  G  11287  244.800000  0.309191  152.060068  0.000000  0.000000  191.103253
A  11296  1107.866212  1.498109  T  11294  352.806005  0.445606  304.120137  0.000000  0.000000  73.501251
T  11304  1822.831026  2.208674  N  -1  -1.000000  -1.000000  0.000000  3.458034  0.000000  396.906756
A  11320  999.251877  1.045840  G  11320  163.200000  0.148584  238.951536  0.000000  40.800000  205.803503
T  11320  602.710259  0.580645  T  11323  147.002502  0.133837  238.951536  0.000000  40.800000  205.803503
A  11334  1129.589078  1.086696  T  11334  470.408007  0.408153  152.060068  0.000000  0.000000  161.702752
T  11351  3822.065054  3.419662  N  -1  -1.000000  -1.000000  21.722867  0.000000  0.000000  441.007506
A  11356  1129.589078  0.786138  T  11357  235.204003  0.151750  195.505802  0.000000  0.000000  308.705254
A  11372  912.360410  0.651049  G  11372  122.400000  0.091056  173.782935  3.458034  40.800000  0.000000
T  11381  3028.251543  2.252940  N  -1  -1.000000  -1.000000  0.000000  0.000000  0.000000  499.808507
A  11388  695.131741  0.455083  G  11392  448.800000  0.294283  152.060068  24.206239  40.800000  58.801001
T  11395  602.710259  0.395229  T  11404  161.702752  0.109663  0.000000  0.000000  40.800000  117.602002
T  11407  705.612010  0.478560  G  11417  530.400000  0.400687  43.445734  38.038376  0.000000  235.204003
A  11411  608.240273  0.446340  A  11422  86.891468  0.065642  130.337201  10.374102  40.800000  117.602002
T  11425  3263.455546  2.465542  N  -1  -1.000000  -1.000000  0.000000  3.458034  0.000000  558.609508
A  11439  325.843003  0.204971  N  -1  -1.000000  -1.000000  21.722867  0.000000  0.000000  0.000000
T  11457  3057.652043  2.025840  G  11457  244.800000  0.162181  0.000000  0.000000  40.800000  235.204003
A  11461  651.686007  0.454807  N  -1  -1.000000  -1.000000  108.614334  6.916068  0.000000  235.204003
T  11478  2454.941785  1.772400  A  11478  651.686007  0.470465  108.614334  0.000000  0.000000  470.408007
G  11489  489.600000  0.318056  T  11490  191.103253  0.148651  0.000000  0.000000  40.800000  132.302252
T  11495  2704.846038  2.104141  T  11500  191.103253  0.128554  0.000000  3.458034  40.800000  514.508757
T  11509  940.816013  0.632924  A  11512  173.782935  0.114303  86.891468  0.000000  0.000000  235.204003
T  11513  352.806005  0.232068  T  11528  161.702752  0.108884  152.060068  0.000000  0.000000  161.702752
T  11531  940.816013  0.633551  N  -1  -1.000000  -1.000000  0.000000  6.916068  0.000000  235.204003
T  11545  852.614512  0.561579  A  11543  65.168601  0.042921  130.337201  31.122307  0.000000  294.005004
A  11546  521.348805  0.408209  A  11558  152.060068  0.117257  152.060068  31.122307  0.000000  279.304754
A  11563  825.468942  0.636586  T  11572  147.002502  0.136926  173.782935  6.916068  0.000000  0.000000
T  11575  852.614512  0.794242  A  11581  130.337201  0.147616  86.891468  24.206239  0.000000  294.005004
A  11578  347.565870  0.317822  T  11592  161.702752  0.183139  173.782935  65.702649  0.000000  147.002502
T  11595  940.816013  1.065658  A  11598  173.782935  0.187252  86.891468  0.000000  0.000000  235.204003
A  11611  564.794539  0.608634  N  -1  -1.000000  -1.000000  152.060068  0.000000  0.000000  0.000000
A  11623  564.794539  0.791066  N  -1  -1.000000  -1.000000  108.614334  0.000000  0.000000  205.803503
T  11624  1176.020017  1.738738  A  11635  43.445734  0.057257  108.614334  0.000000  0.000000  235.204003
T  11639  161.702752  0.213135  N  -1  -1.000000  -1.000000  0.000000  0.000000  0.000000  161.702752
T  11648  3763.264053  5.527919  A  11650  1889.889420  1.815403  152.060068  0.000000  0.000000  235.204003
T  11658  352.806005  0.363029  T  11666  338.105755  0.324780  65.168601  0.000000  0.000000  161.702752
T  11669  4042.568807  1.881023  A  11675  564.794539  0.415282  0.000000  0.000000  0.000000  617.410509
T  11672  4042.568807  1.881023  N  -1  -1.000000  -1.000000  65.168601  6.916068  0.000000  632.110759
G  11695  40.800000  0.034244  N  -1  -1.000000  -1.000000  0.000000  0.000000  40.800000  29.400500
