# Supplementary material for: SNP-PHAGE – High throughput SNP discovery pipeline
Source: BMC Bioinformatics. 2006 Oct 23;7:468. doi: 10.1186/1471-2105-7-468 (PMC1626092; doi:10.1186/1471-2105-7-468)
Supplement: Additional file 2 — Test dataset. This compressed file contains test data for recreating the demo website. It contains the database table entries and chromatogram files to test for proper installation of all functionalities provided. [file 1471-2105-7-468-S2.gz › test_data/AfterAnalysisStore/poly_dir/H01_015501Archer_.b_13.ab1.poly]

H01_015501Archer_.b_13.ab1 2896.800000 12751.275000 7425.600000 14728.800000 2896.800000
N  5  -1.000000  -1.000000  N  -1  -1.000000  -1.000000  0.000000  0.000000  0.000000  0.000000
N  12  -1.000000  -1.000000  N  -1  -1.000000  -1.000000  0.000000  0.000000  0.000000  0.000000
N  19  -1.000000  -1.000000  N  -1  -1.000000  -1.000000  0.000000  0.000000  0.000000  0.000000
N  25  -1.000000  -1.000000  N  -1  -1.000000  -1.000000  0.000000  0.000000  0.000000  0.000000
A  36  852.732647  1.000000  N  -1  -1.000000  -1.000000  129.763664  0.000000  136.414404  0.000000
A  39  852.732647  1.000000  N  -1  -1.000000  -1.000000  166.838996  0.000000  625.901385  0.000000
G  40  3450.481994  8.092764  G  48  328.999446  0.764366  129.763664  0.000000  722.193906  0.000000
G  51  3923.920222  1.252613  N  -1  -1.000000  -1.000000  0.000000  0.000000  698.120776  0.000000
G  53  3923.920222  1.252613  N  -1  -1.000000  -1.000000  0.000000  0.000000  706.145152  0.000000
G  63  2969.019391  1.804407  N  -1  -1.000000  -1.000000  0.000000  0.000000  714.169529  0.000000
G  72  842.559557  0.451526  N  -1  -1.000000  -1.000000  0.000000  0.000000  184.560665  0.000000
G  79  3322.091967  0.969971  N  -1  -1.000000  -1.000000  0.000000  0.000000  537.633241  0.000000
G  82  3322.091967  0.969971  N  -1  -1.000000  -1.000000  0.000000  0.000000  730.218283  0.000000
G  91  1275.875900  0.747544  N  -1  -1.000000  -1.000000  0.000000  0.000000  280.853186  0.000000
N  100  -1.000000  -1.000000  N  -1  -1.000000  -1.000000  0.000000  0.000000  0.000000  0.000000
N  108  -1.000000  -1.000000  N  -1  -1.000000  -1.000000  0.000000  0.000000  0.000000  0.000000
N  115  -1.000000  -1.000000  N  -1  -1.000000  -1.000000  0.000000  0.000000  0.000000  0.000000
N  122  -1.000000  -1.000000  N  -1  -1.000000  -1.000000  0.000000  0.000000  0.000000  0.000000
N  129  -1.000000  -1.000000  N  -1  -1.000000  -1.000000  0.000000  0.000000  0.000000  0.000000
G  136  1990.045429  1.196179  N  -1  -1.000000  -1.000000  0.000000  0.000000  481.462604  0.000000
N  143  -1.000000  -1.000000  N  -1  -1.000000  -1.000000  0.000000  0.000000  0.000000  0.000000
N  150  -1.000000  -1.000000  N  -1  -1.000000  -1.000000  0.000000  0.000000  0.000000  0.000000
G  164  2969.019391  0.770833  N  -1  -1.000000  -1.000000  0.000000  0.000000  489.486981  0.000000
G  167  2969.019391  0.770833  N  -1  -1.000000  -1.000000  0.000000  0.000000  641.950139  0.000000
N  172  -1.000000  -1.000000  N  -1  -1.000000  -1.000000  0.000000  0.000000  0.000000  0.000000
N  179  -1.000000  -1.000000  N  -1  -1.000000  -1.000000  0.000000  0.000000  0.000000  0.000000
N  186  -1.000000  -1.000000  N  -1  -1.000000  -1.000000  0.000000  0.000000  0.000000  0.000000
N  193  -1.000000  -1.000000  N  -1  -1.000000  -1.000000  0.000000  0.000000  0.000000  0.000000
N  199  -1.000000  -1.000000  N  -1  -1.000000  -1.000000  0.000000  0.000000  473.438227  0.000000
G  198  1965.972299  1.136891  N  -1  -1.000000  -1.000000  0.000000  0.000000  425.291967  0.000000
G  209  2214.727978  1.280445  N  -1  -1.000000  -1.000000  0.000000  0.000000  481.462604  0.000000
N  220  -1.000000  -1.000000  N  -1  -1.000000  -1.000000  0.000000  0.000000  0.000000  0.000000
N  226  -1.000000  -1.000000  N  -1  -1.000000  -1.000000  0.000000  0.000000  0.000000  0.000000
N  233  -1.000000  -1.000000  N  -1  -1.000000  -1.000000  0.000000  0.000000  489.486981  0.000000
G  232  2174.606094  1.239140  N  -1  -1.000000  -1.000000  0.000000  0.000000  513.560111  0.000000
G  239  1083.290859  0.646552  N  -1  -1.000000  -1.000000  0.000000  0.000000  296.901939  0.000000
G  246  2311.020499  1.359773  N  -1  -1.000000  -1.000000  0.000000  0.000000  521.584488  0.000000
G  256  666.023269  0.377444  N  -1  -1.000000  -1.000000  0.000000  0.000000  136.414404  0.000000
G  267  2391.264266  1.436145  N  -1  -1.000000  -1.000000  0.000000  0.000000  505.535734  0.000000
G  272  4389.334072  1.221255  N  -1  -1.000000  -1.000000  0.000000  0.000000  802.437673  0.000000
G  275  4389.334072  1.221255  N  -1  -1.000000  -1.000000  0.000000  0.000000  794.413296  0.000000
G  286  2519.654294  1.348797  N  -1  -1.000000  -1.000000  0.000000  0.000000  633.925762  0.000000
G  298  1957.947922  0.993081  N  -1  -1.000000  -1.000000  0.000000  0.000000  682.072022  0.000000
G  302  328.999446  0.166938  G  307  328.999446  0.164189  0.000000  0.000000  328.999446  0.000000
G  312  5360.283657  3.007654  N  -1  -1.000000  -1.000000  0.000000  0.000000  698.120776  0.000000
G  318  328.999446  0.156608  N  -1  -1.000000  -1.000000  0.000000  0.000000  328.999446  0.000000
G  325  5079.430471  0.819417  C  327  477.494505  0.205964  0.000000  111.415385  601.828255  0.000000
G  328  5079.430471  0.819417  C  330  63.665934  0.028044  0.000000  159.164835  722.193906  0.000000
G  330  5079.430471  0.819417  N  -1  -1.000000  -1.000000  0.000000  63.665934  657.998892  0.000000
G  340  2559.776177  1.282154  N  -1  -1.000000  -1.000000  0.000000  0.000000  649.974515  0.000000
G  346  2327.069252  1.144662  N  -1  -1.000000  -1.000000  0.000000  0.000000  649.974515  0.000000
G  356  2985.068144  1.458824  C  363  63.665934  0.024013  0.000000  0.000000  649.974515  0.000000
C  366  477.494505  0.228165  N  -1  -1.000000  -1.000000  0.000000  159.164835  577.755125  0.000000
N  375  -1.000000  -1.000000  N  -1  -1.000000  -1.000000  0.000000  0.000000  577.755125  0.000000
C  382  1575.731868  0.810265  N  -1  -1.000000  -1.000000  0.000000  366.079121  577.755125  0.000000
N  390  -1.000000  -1.000000  N  -1  -1.000000  -1.000000  0.000000  0.000000  577.755125  0.000000
A  396  1909.379622  0.922680  G  402  337.023823  0.154358  389.290991  0.000000  617.877008  0.000000
G  398  2615.946814  1.517111  N  -1  -1.000000  -1.000000  333.677992  0.000000  682.072022  0.000000
G  408  1925.850416  0.986104  N  -1  -1.000000  -1.000000  0.000000  0.000000  409.243213  0.000000
G  418  2864.702493  1.449557  N  -1  -1.000000  -1.000000  0.000000  0.000000  593.803878  0.000000
N  427  -1.000000  -1.000000  N  -1  -1.000000  -1.000000  0.000000  0.000000  0.000000  0.000000
G  435  3225.799446  1.540926  N  -1  -1.000000  -1.000000  0.000000  0.000000  698.120776  0.000000
N  440  -1.000000  -1.000000  N  -1  -1.000000  -1.000000  0.000000  0.000000  593.803878  0.000000
N  448  -1.000000  -1.000000  N  -1  -1.000000  -1.000000  0.000000  0.000000  593.803878  0.000000
G  459  3009.141274  1.339371  N  -1  -1.000000  -1.000000  231.720828  0.000000  682.072022  0.000000
A  461  1909.379622  0.833201  N  -1  -1.000000  -1.000000  389.290991  0.000000  569.730748  0.000000
G  470  3009.141274  1.337486  N  -1  -1.000000  -1.000000  0.000000  0.000000  657.998892  0.000000
C  477  2403.389011  1.067103  N  -1  -1.000000  -1.000000  0.000000  477.494505  593.803878  0.000000
C  488  3326.545055  1.360636  G  483  1717.216620  0.702354  0.000000  923.156044  489.486981  0.000000
G  493  7382.426593  2.817798  N  -1  -1.000000  -1.000000  0.000000  127.331868  1227.729640  0.000000
A  504  5969.128527  1.884651  C  498  1512.065934  0.477394  1001.033977  0.000000  521.584488  0.000000
G  505  2623.971191  0.749160  T  508  734.400000  0.205572  954.689811  0.000000  617.877008  40.800000
G  515  3009.141274  0.842339  N  -1  -1.000000  -1.000000  0.000000  0.000000  657.998892  0.000000
T  522  4977.600000  1.387753  A  520  3540.694251  0.987116  602.474153  0.000000  593.803878  1060.800000
G  528  593.803878  0.157843  N  -1  -1.000000  -1.000000  0.000000  0.000000  593.803878  40.800000
G  536  3691.213296  1.048505  T  537  734.400000  0.191735  0.000000  0.000000  754.291413  163.200000
G  544  1669.070360  0.451266  N  -1  -1.000000  -1.000000  0.000000  0.000000  561.706371  0.000000
G  553  5063.381717  1.420451  N  -1  -1.000000  -1.000000  0.000000  0.000000  1059.217729  0.000000
N  560  -1.000000  -1.000000  N  -1  -1.000000  -1.000000  0.000000  0.000000  409.243213  0.000000
G  567  5496.698061  1.434934  N  -1  -1.000000  -1.000000  0.000000  0.000000  1211.680886  0.000000
G  575  1821.533518  0.450023  N  -1  -1.000000  -1.000000  0.000000  0.000000  617.877008  0.000000
G  582  5897.916898  1.689195  N  -1  -1.000000  -1.000000  0.000000  0.000000  1251.802770  0.000000
G  593  5954.087535  1.708768  A  594  2576.735606  0.640890  481.979322  795.824176  1324.022161  0.000000
C  596  11443.951648  2.997804  A  603  6451.107849  1.315865  722.968983  2721.718681  882.681440  0.000000
C  605  7592.162637  1.628896  C  610  60832.800000  11.347579  1649.852295  7592.162637  256.780055  2652.000000
A  620  132479.431737  5.766507  N  -1  -1.000000  -1.000000  10510.856754  25466.373626  0.000000  24316.800000
A  626  132479.431737  5.766507  N  -1  -1.000000  -1.000000  10622.082752  25466.373626  0.000000  49898.400000
C  627  442143.995604  24.921001  N  -1  -1.000000  -1.000000  10288.404760  25466.373626  0.000000  54427.200000
T  630  1178508.000000  4.901938  A  634  29382.200980  0.474241  8684.896630  25466.373626  0.000000  65280.000000
T  639  1178508.000000  4.901938  N  -1  -1.000000  -1.000000  2780.649935  13529.010989  0.000000  65280.000000
C  647  68743.292308  0.384935  N  -1  -1.000000  -1.000000  1473.744466  11857.780220  0.000000  32558.400000
A  654  54037.297070  0.291658  C  658  39122.716484  0.204979  7164.807999  8101.490110  288.877562  17544.000000
T  662  167973.600000  0.883652  A  666  10408.899590  0.050169  1659.121128  4488.448352  3049.263158  20400.000000
A  677  22912.555464  0.111068  G  675  20357.843767  0.098121  4004.135906  1352.901099  4333.163435  4732.800000
G  688  20044.893075  0.096630  A  687  11678.729727  0.056289  2910.413599  0.000000  6700.354571  6895.200000
T  693  104203.200000  0.499334  A  694  9509.822778  0.043762  2261.595280  0.000000  7687.352909  8812.800000
G  696  50160.378947  0.236070  N  -1  -1.000000  -1.000000  1724.002960  0.000000  8834.838781  8160.000000
A  705  8462.444636  0.040131  N  -1  -1.000000  -1.000000  1510.819798  0.000000  4325.139058  652.800000
G  711  17132.044321  0.102278  A  715  10492.319088  0.047199  1306.905469  143.248352  4349.212188  0.000000
G  720  23936.715789  0.217030  N  -1  -1.000000  -1.000000  2335.745945  2514.804396  3803.554571  571.200000
A  727  40152.585061  0.746877  C  724  29747.907692  0.132844  5162.740046  5905.015385  946.876454  1917.600000
T  736  28274.400000  0.555472  N  -1  -1.000000  -1.000000  5338.847875  17285.301099  0.000000  5916.000000
C  743  343684.628571  7.111901  A  739  29391.469813  0.169587  5144.202380  25466.373626  0.000000  5467.200000
T  750  98001.600000  1.487208  A  749  19557.237876  0.217714  4912.481552  21598.668132  0.000000  8731.200000
A  757  8332.680972  0.113516  N  -1  -1.000000  -1.000000  2854.800600  7799.076923  0.000000  6487.200000
T  763  22929.600000  0.317435  A  763  6098.892191  0.065752  2178.175782  4345.200000  0.000000  5140.800000
C  771  72801.995604  1.135638  A  771  7192.614499  0.080234  1538.626297  7974.158242  0.000000  244.800000
N  779  -1.000000  -1.000000  N  -1  -1.000000  -1.000000  583.936486  3947.287912  0.000000  1632.000000
C  785  4568.030769  0.068826  A  787  4560.265893  0.056912  824.926147  1750.813187  0.000000  856.800000
G  797  5488.673684  0.083185  N  -1  -1.000000  -1.000000  0.000000  3103.714286  1476.485319  0.000000
C  799  26930.690110  0.415487  N  -1  -1.000000  -1.000000  0.000000  4313.367033  1267.851524  0.000000
A  809  2687.961604  0.041279  N  -1  -1.000000  -1.000000  658.087151  954.989011  0.000000  448.800000
A  818  7785.819818  0.126867  N  -1  -1.000000  -1.000000  1603.508129  254.663736  457.389474  0.000000
G  824  14475.975623  0.244027  N  -1  -1.000000  -1.000000  0.000000  939.072527  1893.752909  0.000000
C  827  8594.901099  0.325561  N  -1  -1.000000  -1.000000  0.000000  2323.806593  1725.240997  0.000000
A  841  2020.605619  0.115730  N  -1  -1.000000  -1.000000  417.097490  0.000000  393.194460  0.000000
G  847  13031.587812  0.774380  N  -1  -1.000000  -1.000000  0.000000  0.000000  1468.460942  0.000000
G  858  5665.209972  0.357683  N  -1  -1.000000  -1.000000  0.000000  2705.802198  1251.802770  0.000000
C  860  15677.736264  1.718118  N  -1  -1.000000  -1.000000  0.000000  3469.793407  1155.510249  0.000000
A  870  2595.273273  0.253546  N  -1  -1.000000  -1.000000  611.742986  2212.391209  16.048753  1591.200000
T  876  21012.000000  2.112486  A  881  21095.864174  0.884477  834.194981  4552.114286  1620.924100  4814.400000
C  879  35270.927473  3.770394  N  -1  -1.000000  -1.000000  2799.187601  5332.021978  1211.680886  7344.000000
T  888  148552.800000  11.777750  A  892  7470.679492  0.205162  1279.098970  3151.463736  0.000000  13341.600000
C  896  17380.800000  0.651217  A  903  10019.608599  0.305923  1214.217138  3151.463736  0.000000  9016.800000
T  902  45736.800000  1.695200  C  907  2864.967033  0.087474  2076.218618  1352.901099  1235.754017  8119.200000
T  911  16442.400000  0.535681  G  912  10985.371745  0.326774  454.172823  1623.481319  2062.264820  4365.600000
T  920  16279.200000  0.506563  N  -1  -1.000000  -1.000000  0.000000  31.832967  641.950139  3672.000000
G  924  8626.204986  0.265738  C  924  3262.879121  0.096541  259.527327  652.575824  1468.460942  1591.200000
N  932  -1.000000  -1.000000  N  -1  -1.000000  -1.000000  0.000000  0.000000  633.925762  0.000000
G  936  10207.007202  0.311594  N  -1  -1.000000  -1.000000  0.000000  0.000000  1925.850416  0.000000
A  943  8666.358964  0.269055  N  -1  -1.000000  -1.000000  1909.379622  0.000000  778.364543  0.000000
G  952  14997.560111  0.457000  N  -1  -1.000000  -1.000000  806.388481  0.000000  2615.946814  856.800000
A  955  7711.669153  0.239374  N  -1  -1.000000  -1.000000  1770.347125  0.000000  2760.385596  244.800000
G  964  15117.925762  0.513166  N  -1  -1.000000  -1.000000  574.667653  0.000000  2704.214958  0.000000
A  975  7387.259994  0.458364  G  974  3113.458172  0.103405  1677.658794  0.000000  1035.144598  0.000000
G  984  20542.404432  1.358873  T  984  7344.000000  0.450305  0.000000  0.000000  2808.531856  1550.400000
N  990  -1.000000  -1.000000  N  -1  -1.000000  -1.000000  0.000000  0.000000  1653.021607  0.000000
G  996  21794.207202  1.730001  N  -1  -1.000000  -1.000000  0.000000  0.000000  4156.627147  0.000000
N  1003  -1.000000  -1.000000  N  -1  -1.000000  -1.000000  0.000000  127.331868  449.365097  0.000000
C  1010  13417.595604  1.021672  G  1012  3145.555679  0.231083  398.559824  2212.391209  633.925762  0.000000
T  1019  15626.400000  1.216363  A  1019  3781.683912  0.277815  843.463814  1352.901099  264.804432  3345.600000
C  1022  13895.090110  1.025707  N  -1  -1.000000  -1.000000  583.936486  3008.215385  553.681994  2652.000000
C  1032  21853.331868  1.570414  T  1031  7180.800000  0.516020  0.000000  4599.863736  0.000000  1713.600000
C  1041  14834.162637  0.973732  N  -1  -1.000000  -1.000000  0.000000  2785.384615  473.438227  0.000000
G  1045  10215.031579  0.671246  N  -1  -1.000000  -1.000000  0.000000  1098.237363  2351.142382  0.000000
C  1053  4424.782418  0.286054  N  -1  -1.000000  -1.000000  0.000000  811.740659  16.048753  0.000000
A  1059  2020.605619  0.140329  N  -1  -1.000000  -1.000000  417.097490  143.248352  48.146260  0.000000
G  1065  7575.011634  0.546445  N  -1  -1.000000  -1.000000  0.000000  159.164835  1468.460942  448.800000
N  1072  -1.000000  -1.000000  N  -1  -1.000000  -1.000000  0.000000  0.000000  48.146260  0.000000
G  1079  3506.652632  0.279067  C  1080  2626.219780  0.183317  630.280652  525.243956  770.340166  0.000000
A  1082  8675.627797  0.808022  N  -1  -1.000000  -1.000000  1779.615958  381.995604  585.779501  0.000000
G  1091  6868.866482  0.669306  C  1090  3931.371429  0.299205  0.000000  763.991209  1307.973407  693.600000
T  1099  5263.200000  0.560695  C  1102  3883.621978  0.358551  231.720828  445.661538  529.608864  1224.000000
A  1105  8304.874473  0.974324  G  1107  3643.067036  0.360725  1584.970463  779.907692  698.120776  1428.000000
T  1109  27499.200000  3.835912  N  -1  -1.000000  -1.000000  760.044316  827.657143  497.511357  5018.400000
G  1119  6138.648199  0.727726  A  1118  2437.703110  0.212720  574.667653  0.000000  1364.144044  1224.000000
T  1119  4243.200000  0.528567  G  1128  6186.794460  0.700725  574.667653  0.000000  1364.144044  1224.000000
A  1129  7368.722328  0.919988  N  -1  -1.000000  -1.000000  1631.314629  0.000000  1356.119668  938.400000
G  1138  8794.716898  1.029296  N  -1  -1.000000  -1.000000  0.000000  0.000000  1861.655402  1836.000000
T  1139  9180.000000  1.059267  N  -1  -1.000000  -1.000000  148.301330  0.000000  1982.021053  2080.800000
A  1143  8165.841976  0.884352  G  1155  3314.067590  0.373228  1788.884792  0.000000  682.072022  856.800000
T  1152  3835.200000  0.417654  A  1161  3040.177262  0.342383  519.054655  0.000000  417.267590  1020.000000
T  1162  11301.600000  1.272794  N  -1  -1.000000  -1.000000  732.237816  0.000000  850.583934  2448.000000
G  1166  9187.911357  0.968862  T  1171  2162.400000  0.225918  74.150665  0.000000  1508.582825  1428.000000
C  1176  4599.863736  0.480579  T  1181  2815.200000  0.386615  342.946825  970.905495  280.853186  0.000000
A  1184  11159.675072  1.532592  G  1184  6002.233795  0.771121  2604.542106  0.000000  730.218283  448.800000
T  1191  4080.000000  0.524174  N  -1  -1.000000  -1.000000  74.150665  31.832967  200.609418  856.800000
A  1197  18435.709069  2.373487  C  1197  3963.204396  0.430642  3512.887751  859.490110  248.755679  0.000000
T  1205  12974.400000  1.462060  N  -1  -1.000000  -1.000000  1362.518468  716.241758  1620.924100  2937.600000
G  1206  11025.493629  1.186555  A  1209  9213.220118  0.922552  1436.669133  732.158242  1628.948476  2978.400000
T  1215  10240.800000  1.080644  N  -1  -1.000000  -1.000000  658.087151  143.248352  0.000000  2611.200000
A  1227  12299.741546  1.270101  T  1224  5916.000000  0.586163  2687.961604  923.156044  361.096953  612.000000
A  1236  16739.512609  0.817572  N  -1  -1.000000  -1.000000  2687.961604  127.331868  1283.900277  979.200000
A  1239  16739.512609  0.817572  G  1235  5705.331856  0.565290  3067.983762  636.659341  810.462050  367.200000
T  1245  6283.200000  0.618698  C  1241  3931.371429  0.359026  352.215658  763.991209  601.828255  1468.800000
A  1250  8267.799140  0.800844  C  1249  4154.202198  0.379375  1825.960124  716.241758  617.877008  612.000000
T  1256  9914.400000  0.988015  G  1257  3442.457618  0.305870  1566.432797  493.410989  706.145152  1917.600000
C  1259  7974.158242  0.750996  N  -1  -1.000000  -1.000000  2910.413599  1543.898901  690.096399  1142.400000
A  1260  16702.437276  1.744936  G  1270  3474.555125  0.281488  3169.940926  1623.481319  561.706371  734.400000
T  1270  18890.400000  1.899534  N  -1  -1.000000  -1.000000  0.000000  763.991209  810.462050  4120.800000
C  1274  10711.793407  0.998187  N  -1  -1.000000  -1.000000  0.000000  1703.063736  312.950693  2325.600000
A  1281  7433.604160  0.689680  T  1291  12280.800000  1.027841  1705.465293  620.742857  0.000000  0.000000
A  1291  12605.613039  1.224829  C  1293  6239.261538  0.522195  1816.691291  923.156044  529.608864  2774.400000
T  1300  14973.600000  1.397402  A  1303  8304.874473  0.668592  954.689811  636.659341  441.340720  3304.800000
C  1310  4106.452747  0.360985  G  1310  3001.116898  0.241608  231.720828  923.156044  714.169529  2284.800000
T  1312  16320.000000  1.462624  A  1315  7813.626317  0.631176  926.883312  795.824176  529.608864  2978.400000
C  1321  9884.136264  0.826209  G  1322  3771.457064  0.300727  695.162484  1846.312088  698.120776  1224.000000
A  1325  9389.327947  0.785046  N  -1  -1.000000  -1.000000  1770.347125  1066.404396  698.120776  2284.800000
T  1325  15871.200000  1.311481  G  1333  5416.454294  0.407917  1770.347125  1066.404396  698.120776  2284.800000
C  1334  23047.068132  1.917615  A  1336  8388.293971  0.602920  1177.141806  3899.538462  1283.900277  693.600000
G  1347  8345.351801  0.671157  T  1345  6160.800000  0.442816  0.000000  1798.562637  1628.948476  938.400000
C  1349  10568.545055  0.866442  N  -1  -1.000000  -1.000000  0.000000  2323.806593  1348.095291  530.400000
C  1356  5586.685714  0.446537  A  1356  4680.760724  0.357840  1065.915808  1480.232967  0.000000  775.200000
G  1363  8385.473684  0.710078  T  1365  7629.600000  0.593838  0.000000  1177.819780  1749.314127  816.000000
C  1367  16107.481319  1.444562  A  1369  1418.131467  0.103397  231.720828  2737.635165  521.584488  1468.800000
A  1377  3716.802080  0.300943  T  1378  1917.600000  0.139814  954.689811  445.661538  497.511357  897.600000
G  1379  4581.919114  0.413150  T  1382  3386.400000  0.262248  982.496310  811.740659  995.022715  979.200000
C  1389  6255.178022  0.592347  G  1386  4662.162881  0.361045  1325.443136  1305.151648  537.633241  122.400000
A  1393  16368.759284  1.597487  T  1393  3141.600000  0.260800  2725.036936  397.912088  449.365097  856.800000
C  1400  12701.353846  1.233581  G  1397  6740.476454  0.559561  389.290991  2387.472527  1428.339058  1876.800000
T  1403  21012.000000  2.268685  A  1407  12114.364884  0.898026  704.431317  2037.309890  1452.412188  3998.400000
T  1414  13178.400000  1.251698  C  1411  3788.123077  0.280810  1520.088631  1559.815385  8.024377  2774.400000
C  1419  17635.463736  1.634517  A  1419  8796.122628  0.665329  1807.422458  3406.127473  1075.266482  2652.000000
T  1423  17462.400000  1.455894  A  1429  7906.314649  0.591394  1566.432797  1416.567033  722.193906  3019.200000
T  1431  4896.000000  0.379477  G  1430  3747.383934  0.280305  1566.432797  1177.819780  625.901385  1795.200000
C  1436  20818.760440  1.767173  A  1437  7174.076832  0.490962  1492.282132  3358.378022  649.974515  979.200000
T  1441  12240.000000  0.907270  N  -1  -1.000000  -1.000000  945.420978  2116.892308  698.120776  2203.200000
A  1449  16396.565783  1.150085  C  1455  15470.821978  1.004143  1835.228957  1878.145055  0.000000  204.000000
T  1456  15993.600000  1.047320  N  -1  -1.000000  -1.000000  648.818318  3231.046154  0.000000  2284.800000
C  1465  10600.378022  0.695862  A  1466  8156.573143  0.497934  1492.282132  2355.639560  0.000000  652.800000
N  1470  -1.000000  -1.000000  N  -1  -1.000000  -1.000000  806.388481  827.657143  312.950693  530.400000
T  1477  22521.600000  1.499106  G  1476  10624.274792  0.648580  287.333827  0.000000  1556.729086  4284.000000
A  1483  16470.716448  1.085434  C  1482  2769.468132  0.162947  3633.382582  541.160440  473.438227  530.400000
T  1492  17380.800000  1.121085  N  -1  -1.000000  -1.000000  1306.905469  0.000000  1973.996676  3386.400000
G  1493  12542.100831  0.810314  N  -1  -1.000000  -1.000000  1362.518468  0.000000  2070.289197  3060.000000
A  1502  29502.695810  1.968677  G  1504  4493.650970  0.247816  3030.908429  604.826374  722.193906  1428.000000
T  1505  16728.000000  0.958805  G  1513  13135.904709  0.727365  2901.144766  588.909890  1219.705263  2896.800000
T  1514  13994.400000  0.821381  C  1516  12128.360440  0.697949  417.097490  2100.975824  2928.897507  3060.000000
A  1527  5338.847875  0.310162  N  -1  -1.000000  -1.000000  1343.980802  0.000000  1701.167867  979.200000
G  1530  13408.733518  0.832462  T  1531  9873.600000  0.564399  565.398820  0.000000  2928.897507  2040.000000
G  1539  6644.183934  0.419222  C  1537  3724.457143  0.212899  2391.358944  795.824176  1813.509141  81.600000
A  1543  23654.062114  1.530689  N  -1  -1.000000  -1.000000  3809.490411  47.749451  810.462050  897.600000
T  1550  27254.400000  1.750842  N  -1  -1.000000  -1.000000  593.205319  0.000000  3490.603878  3468.000000
G  1552  26223.663158  1.575485  N  -1  -1.000000  -1.000000  426.366323  0.000000  4244.895291  3386.400000
A  1557  10501.587921  0.599094  C  1565  3581.208791  0.187310  2335.745945  0.000000  2351.142382  734.400000
A  1566  13912.518508  0.803029  G  1571  10198.982825  0.544768  3058.714929  748.074725  914.778947  1958.400000
T  1567  12036.000000  0.763413  N  -1  -1.000000  -1.000000  3030.908429  604.826374  1035.144598  2121.600000
A  1576  14737.444656  0.963431  A  1584  9361.521448  0.542849  3262.629257  0.000000  1388.217175  1509.600000
T  1585  13178.400000  0.857347  N  -1  -1.000000  -1.000000  2104.025117  127.331868  3434.433241  2733.600000
G  1587  19410.967313  1.201538  C  1597  8292.487912  0.466075  1408.862634  15.916484  4084.407756  2162.400000
G  1596  17011.678670  1.015300  N  -1  -1.000000  -1.000000  1733.271793  1512.065934  3089.385042  856.800000
A  1606  13615.915848  0.765280  C  1611  15582.237363  0.928157  2576.735606  779.907692  1123.412742  0.000000
G  1612  17677.701939  1.052980  N  -1  -1.000000  -1.000000  546.861154  2196.474725  2784.458726  408.000000
T  1620  22684.800000  1.432973  A  1619  9519.091611  0.601306  1779.615958  63.665934  337.023823  5140.800000
G  1628  11177.956787  0.722244  N  -1  -1.000000  -1.000000  352.215658  15.916484  2062.264820  367.200000
A  1632  6515.989681  0.419187  N  -1  -1.000000  -1.000000  1510.819798  0.000000  1251.802770  367.200000
A  1642  9268.833117  0.626074  T  1639  5018.400000  0.324253  2039.143286  1798.562637  601.828255  571.200000
C  1642  10918.707692  0.751565  N  -1  -1.000000  -1.000000  2039.143286  1798.562637  601.828255  571.200000
T  1652  14688.000000  1.038308  G  1650  5970.136288  0.396578  593.205319  493.410989  1075.266482  2407.200000
A  1655  7934.121148  0.554948  C  1660  732.158242  0.050014  1724.002960  127.331868  240.731302  1672.800000
C  1665  7464.830769  0.567695  G  1664  5857.795014  0.400150  1130.797640  1512.065934  1275.875900  938.400000
T  1674  9302.400000  0.762824  G  1672  3121.482548  0.221891  658.087151  1464.316484  585.779501  2080.800000
C  1676  11364.369231  0.966084  A  1678  8768.316128  0.701911  1418.131467  2530.720879  280.853186  1836.000000
A  1685  7980.465313  0.716894  T  1689  7466.400000  0.625928  1761.078292  318.329670  593.803878  448.800000
G  1695  9244.081994  0.956789  N  -1  -1.000000  -1.000000  1492.282132  0.000000  2118.435457  1264.800000
A  1698  12114.364884  1.279482  T  1697  5793.600000  0.522645  2687.961604  0.000000  1348.095291  1509.600000
T  1706  9098.400000  0.907298  G  1706  8963.228809  0.893810  407.828657  0.000000  1773.387258  2080.800000
A  1711  18463.515568  1.844328  N  -1  -1.000000  -1.000000  3726.070913  0.000000  545.657618  408.000000
G  1721  14548.195014  1.351378  T  1719  9751.200000  0.905778  1427.400300  0.000000  2262.874238  1836.000000
A  1724  14626.218658  1.360392  N  -1  -1.000000  -1.000000  2901.144766  1177.819780  2078.313573  693.600000
C  1727  11810.030769  1.034091  G  1736  3161.604432  0.237067  1779.615958  2721.718681  810.462050  244.800000
T  1734  24112.800000  2.033942  N  -1  -1.000000  -1.000000  0.000000  0.000000  377.145706  4732.800000
A  1744  11780.686891  0.883359  C  1745  4504.364835  0.336700  2687.961604  1289.235165  0.000000  0.000000
C  1752  8244.738462  0.616297  T  1751  1917.600000  0.143340  519.054655  2228.307692  0.000000  734.400000
T  1759  13545.600000  1.010541  A  1763  3911.447575  0.282730  83.419498  111.415385  0.000000  3019.200000
G  1769  7831.791690  0.566108  C  1764  6669.006593  0.482054  0.000000  366.079121  1548.704709  2488.800000
T  1771  17421.600000  1.299518  N  -1  -1.000000  -1.000000  0.000000  0.000000  1171.559003  4039.200000
A  1782  15376.994141  1.079958  N  -1  -1.000000  -1.000000  3021.639596  1655.314286  0.000000  0.000000
C  1784  18829.200000  1.351714  N  -1  -1.000000  -1.000000  2715.768103  1846.312088  0.000000  0.000000
T  1792  16809.600000  1.170751  A  1792  8749.778462  0.609398  1881.573123  366.079121  1123.412742  3876.000000
C  1799  16871.472527  1.157459  T  1802  15096.000000  1.000892  111.225997  3183.296703  192.585042  1468.800000
N  1805  -1.000000  -1.000000  N  -1  -1.000000  -1.000000  0.000000  477.494505  24.073130  1999.200000
C  1814  13656.342857  0.905446  A  1812  4365.620398  0.289448  871.270313  2673.969231  0.000000  122.400000
T  1819  11424.000000  0.813861  G  1820  3330.116343  0.237844  55.612999  779.907692  714.169529  2244.000000
A  1827  4504.652895  0.321735  N  -1  -1.000000  -1.000000  963.958644  620.742857  0.000000  0.000000
C  1832  14850.079121  1.089744  N  -1  -1.000000  -1.000000  55.612999  1894.061538  24.073130  0.000000
G  1836  1765.362881  0.128319  N  -1  -1.000000  -1.000000  0.000000  1496.149451  369.121330  0.000000
T  1844  15993.600000  1.216157  C  1843  2721.718681  0.197833  0.000000  572.993407  0.000000  3019.200000
A  1851  5867.171363  0.451039  C  1852  2673.969231  0.199276  1251.292471  557.076923  80.243767  489.600000
A  1862  22606.683972  0.999892  N  -1  -1.000000  -1.000000  3429.468253  970.905495  1548.704709  0.000000
A  1865  22606.683972  0.999892  G  1863  7791.669806  0.550984  3503.618918  620.742857  1604.875346  163.200000
T  1870  13831.200000  1.286152  G  1869  4124.529640  0.291664  491.248155  334.246154  962.925208  2978.400000
A  1877  9621.048775  0.920683  N  -1  -1.000000  -1.000000  1853.766623  0.000000  320.975069  1224.000000
T  1883  15259.200000  1.518875  G  1883  10391.567867  0.804131  463.441656  748.074725  2142.508587  3060.000000
A  1890  20048.486031  1.922213  N  -1  -1.000000  -1.000000  2966.026597  318.329670  176.536288  408.000000
T  1896  28192.800000  2.352481  G  1894  1043.168975  0.077844  843.463814  0.000000  1548.704709  4692.000000
G  1900  16217.265374  1.217644  N  -1  -1.000000  -1.000000  9.268833  0.000000  2327.069252  2815.200000
A  1909  15636.521468  1.059116  N  -1  -1.000000  -1.000000  2650.886271  3262.879121  56.170637  0.000000
C  1910  20818.760440  1.413546  N  -1  -1.000000  -1.000000  2558.197940  3485.709890  0.000000  0.000000
T  1919  29335.200000  1.808226  G  1922  1982.021053  0.103463  1047.378142  350.162637  136.414404  5752.800000
A  1923  22995.974963  1.275684  T  1931  3998.400000  0.208296  3744.608579  0.000000  545.657618  2325.600000
G  1933  18801.114681  0.979447  N  -1  -1.000000  -1.000000  231.720828  811.740659  3169.628809  1836.000000
T  1939  16524.000000  0.839095  G  1943  4268.968421  0.209437  259.527327  127.331868  730.218283  3141.600000
A  1946  18046.418078  0.885369  C  1945  6271.094505  0.307662  2993.833097  1002.738462  497.511357  244.800000
G  1954  13304.416620  0.643918  N  -1  -1.000000  -1.000000  519.054655  190.997802  2559.776177  2366.400000
T  1955  12770.400000  0.638927  A  1958  11206.019238  0.607533  852.732647  397.912088  2487.556787  2488.800000
T  1966  9792.000000  0.530875  A  1967  5366.654375  0.290953  1547.895130  31.832967  1155.510249  2080.800000
G  1970  19499.235457  1.095310  T  1976  3304.800000  0.176037  593.205319  366.079121  3161.604432  1224.000000
C  1981  2864.967033  0.157513  N  -1  -1.000000  -1.000000  3892.909909  620.742857  0.000000  40.800000
A  1983  29224.630817  1.782710  N  -1  -1.000000  -1.000000  5598.375202  429.745055  0.000000  0.000000
T  1991  20889.600000  1.275131  N  -1  -1.000000  -1.000000  37.075332  0.000000  3153.580055  4039.200000
G  1993  21352.866482  1.320387  A  1995  3058.714929  0.158147  315.140326  0.000000  4076.383380  3386.400000
C  2002  9374.808791  0.570700  T  2006  2040.000000  0.113467  176.107829  2053.226374  425.291967  0.000000
A  2009  25044.387081  1.593972  N  -1  -1.000000  -1.000000  4152.437236  95.498901  0.000000  775.200000
G  2017  22315.791690  1.359746  T  2016  19420.800000  1.043951  166.838996  2578.470330  4244.895291  3508.800000
N  2023  -1.000000  -1.000000  N  -1  -1.000000  -1.000000  231.720828  588.909890  794.413296  938.400000
T  2030  18115.200000  1.046343  N  -1  -1.000000  -1.000000  4643.685391  0.000000  0.000000  3957.600000
A  2032  33636.595380  1.884683  T  2038  19420.800000  0.915106  5589.106369  0.000000  120.365651  3549.600000
A  2044  7897.045815  0.390328  N  -1  -1.000000  -1.000000  1751.809459  0.000000  489.486981  856.800000
T  2050  7874.400000  0.412886  C  2052  6048.263736  0.284994  1102.991141  811.740659  192.585042  1795.200000
A  2054  15655.059134  0.799848  G  2057  6547.891413  0.304399  3216.285091  1209.652747  930.827701  775.200000
T  2062  11791.200000  0.647314  G  2065  2222.752355  0.111757  1853.766623  1002.738462  722.193906  2407.200000
A  2065  20715.842016  1.197051  C  2066  13847.340659  0.696223  3846.565743  2355.639560  633.925762  1224.000000
T  2073  62179.200000  1.601441  G  2073  1372.168421  0.068991  1529.357464  63.665934  304.926316  7792.800000
T  2077  62179.200000  1.601441  N  -1  -1.000000  -1.000000  602.474153  0.000000  104.316898  8323.200000
C  2086  14563.582418  0.727523  A  2084  8416.100470  0.350405  806.388481  2801.301099  328.999446  326.400000
T  2091  6813.600000  0.354085  C  2094  2705.802198  0.117220  593.205319  1066.404396  714.169529  938.400000
A  2099  15173.079812  0.837706  N  -1  -1.000000  -1.000000  2938.220098  811.740659  890.705817  652.800000
G  2103  14395.731856  0.885003  T  2104  13382.400000  0.628163  1297.636636  1718.980220  2736.312465  2611.200000
T  2111  32476.800000  1.919867  C  2111  2037.309890  0.095630  129.763664  588.909890  0.000000  6283.200000
A  2117  13801.292511  0.712273  N  -1  -1.000000  -1.000000  3095.790261  0.000000  0.000000  571.200000
G  2123  14235.244321  0.741765  T  2125  6160.800000  0.298855  287.333827  779.907692  3081.360665  1020.000000
N  2128  -1.000000  -1.000000  N  -1  -1.000000  -1.000000  621.011819  0.000000  922.803324  1020.000000
A  2135  29400.738646  1.512739  N  -1  -1.000000  -1.000000  4727.104890  0.000000  2046.216066  81.600000
T  2143  33496.800000  1.649770  G  2139  24658.909695  1.102044  1381.056134  238.747253  2784.458726  5426.400000
G  2147  7077.500277  0.344494  C  2146  3342.461538  0.141308  55.612999  652.575824  1909.801662  3712.800000
C  2157  14133.837363  0.779006  A  2155  8898.079792  0.376181  1158.604140  2944.549451  1644.997230  122.400000
T  2163  19624.800000  1.084215  G  2160  16674.654848  0.884636  0.000000  15.916484  2575.824931  3672.000000
A  2169  9500.553945  0.490185  C  2168  3151.463736  0.162822  2020.605619  1671.230769  1364.144044  693.600000
C  2174  11412.118681  0.606565  G  2172  1299.949030  0.066243  741.506649  2419.305495  1267.851524  530.400000
G  2181  8497.814958  0.458945  N  -1  -1.000000  -1.000000  407.828657  1814.479121  1901.777285  1917.600000
T  2184  16156.800000  1.002403  C  2184  16011.982418  0.940437  1065.915808  2578.470330  1307.973407  2325.600000
G  2190  1893.752909  0.115800  N  -1  -1.000000  -1.000000  46.344166  1209.652747  545.657618  856.800000
T  2196  12852.000000  0.850030  C  2197  7862.742857  0.464395  0.000000  1512.065934  433.316343  2488.800000
A  2205  8935.155124  0.663604  N  -1  -1.000000  -1.000000  1909.379622  716.241758  256.780055  0.000000
G  2212  17453.019391  1.585423  T  2212  7792.800000  0.512469  658.087151  2880.883516  2150.532964  2162.400000
C  2216  32931.204396  2.733791  A  2217  4513.921728  0.297952  908.345645  6271.094505  1356.119668  652.800000
T  2222  3631.200000  0.260755  N  -1  -1.000000  -1.000000  352.215658  763.991209  0.000000  816.000000
C  2228  26612.360440  1.047160  N  -1  -1.000000  -1.000000  166.838996  4249.701099  0.000000  0.000000
C  2231  26612.360440  1.047160  A  2232  3605.576082  0.239302  750.775482  4838.610989  0.000000  0.000000
C  2239  8181.072527  0.634372  A  2239  4124.630737  0.273751  973.227477  2228.307692  0.000000  1876.800000
T  2244  46675.200000  3.628173  N  -1  -1.000000  -1.000000  157.570163  397.912088  0.000000  7956.000000
C  2252  12160.193407  0.763999  A  2251  4754.911389  0.269550  1112.259974  2721.718681  0.000000  367.200000
T  2259  5181.600000  0.305823  N  -1  -1.000000  -1.000000  315.140326  1448.400000  0.000000  1060.800000
A  2265  14598.412159  0.902468  N  -1  -1.000000  -1.000000  2039.143286  3055.964835  0.000000  0.000000
C  2266  20739.178022  1.238720  T  2271  11628.000000  0.645418  2029.874453  3215.129670  0.000000  326.400000
C  2275  11364.369231  0.665710  A  2277  732.237816  0.040103  732.237816  2498.887912  898.730194  1836.000000
T  2282  17870.400000  1.198201  A  2288  8277.067973  0.453311  250.258494  47.749451  144.438781  3876.000000
G  2293  23623.765097  1.445915  C  2292  2626.219780  0.143830  982.496310  620.742857  5288.064266  734.400000
T  2295  4896.000000  0.281865  A  2296  2910.413599  0.154184  880.539146  429.745055  4742.406648  1060.800000
G  2304  25124.323546  1.520013  C  2304  4265.617582  0.225978  352.215658  923.156044  3586.896399  938.400000
A  2309  12596.344206  0.691220  T  2309  3508.800000  0.194668  2020.605619  779.907692  1572.777839  897.600000
T  2317  8119.200000  0.548022  C  2316  4711.279121  0.261381  1158.604140  843.573626  1829.557895  1917.600000
G  2319  12068.662604  0.837441  A  2320  10974.298410  0.753848  2104.025117  477.494505  2776.434349  1509.600000
G  2329  18881.358449  1.250416  C  2326  3565.292308  0.244908  0.000000  572.993407  3065.311911  2080.800000
T  2330  11954.400000  0.769843  N  -1  -1.000000  -1.000000  0.000000  334.246154  3113.458172  2284.800000
A  2339  26666.432877  1.820249  C  2338  8324.320879  0.523308  4921.750385  1862.228571  353.072576  0.000000
T  2347  20808.000000  1.286025  G  2345  19659.722992  1.148757  0.000000  1400.650549  3033.214404  3549.600000
C  2351  26453.195604  1.605769  A  2354  12605.613039  0.676642  1028.840476  4408.865934  858.608310  2040.000000
T  2361  16401.600000  0.978803  N  -1  -1.000000  -1.000000  565.398820  79.582418  898.730194  3264.000000
G  2365  15374.705817  0.858569  C  2365  3342.461538  0.186652  1056.646975  684.408791  3458.506371  1183.200000
A  2370  16146.307289  0.953575  C  2375  15184.325275  0.878342  2048.412119  939.072527  1508.582825  0.000000
G  2376  24594.714681  1.422697  T  2377  19502.400000  1.029964  695.162484  2833.134066  4774.504155  4080.000000
T  2386  6079.200000  0.321057  A  2384  4170.974903  0.220278  889.807979  206.914286  1580.802216  1713.600000
G  2389  13601.318560  0.741783  N  -1  -1.000000  -1.000000  213.183162  381.995604  2656.068698  734.400000
C  2396  23126.650549  1.298667  A  2396  7600.443156  0.398173  1798.153625  4345.200000  369.121330  0.000000
T  2403  21705.600000  1.146914  G  2402  16193.192244  0.829874  0.000000  652.575824  2399.288643  4692.000000
C  2413  2387.472527  0.129549  N  -1  -1.000000  -1.000000  2196.713449  493.410989  938.852078  0.000000
G  2417  17886.335734  1.078330  A  2416  16767.319108  0.818399  3151.403260  907.239560  2455.459280  938.400000
T  2421  13790.400000  0.876672  C  2421  12462.606593  0.635525  435.635156  2387.472527  1701.167867  2203.200000
A  2428  19214.291051  1.242094  N  -1  -1.000000  -1.000000  3670.457914  175.081319  208.633795  1999.200000
T  2433  32395.200000  2.043445  C  2432  3644.874725  0.187392  1149.335306  732.158242  312.950693  4039.200000
G  2441  27900.757895  1.596325  A  2441  14663.293991  0.731527  2882.607099  381.995604  4766.479778  775.200000
C  2446  10361.630769  0.581829  A  2450  4458.308729  0.210350  834.194981  1909.978022  1669.070360  0.000000
T  2452  16687.200000  0.915021  G  2454  2736.312465  0.128309  871.270313  350.162637  561.706371  3631.200000
C  2461  5793.600000  0.312398  A  2461  5097.858214  0.239045  1130.797640  1034.571429  505.535734  163.200000
G  2465  10439.714127  0.620959  N  -1  -1.000000  -1.000000  583.936486  668.492308  1709.192244  1999.200000
T  2466  10322.400000  0.658079  N  -1  -1.000000  -1.000000  361.484492  477.494505  1749.314127  2325.600000
C  2476  15232.074725  0.924324  T  2479  4936.800000  0.253285  565.398820  3326.545055  633.925762  326.400000
C  2483  10297.964835  0.635139  A  2486  3568.500750  0.195983  834.194981  2769.468132  762.315789  489.600000
T  2490  23092.800000  1.455629  N  -1  -1.000000  -1.000000  1492.282132  0.000000  0.000000  4488.000000
A  2494  15821.898130  0.973515  C  2495  2467.054945  0.135997  3077.252595  445.661538  0.000000  2203.200000
G  2503  21585.573407  1.478970  C  2503  7210.167033  0.397462  0.000000  1703.063736  3522.701385  4120.800000
T  2504  22113.600000  1.583673  A  2513  6015.472693  0.346723  0.000000  1941.810989  3530.725762  4324.800000
C  2513  24097.556044  1.591787  T  2515  15381.600000  0.906443  1102.991141  4297.450549  248.755679  2040.000000
N  2522  -1.000000  -1.000000  N  -1  -1.000000  -1.000000  166.838996  1480.232967  417.267590  163.200000
G  2528  11161.908033  0.702903  A  2532  7822.895150  0.476522  565.398820  334.246154  2351.142382  1142.400000
C  2537  16760.057143  1.020925  T  2537  4773.600000  0.279998  509.785821  2610.303297  1524.631579  1101.600000
G  2540  11611.273130  0.681070  N  -1  -1.000000  -1.000000  37.075332  2323.806593  2615.946814  734.400000
C  2546  7146.501099  0.416039  N  -1  -1.000000  -1.000000  1631.314629  1703.063736  128.390028  0.000000
A  2551  28381.167003  1.733846  T  2556  19869.600000  1.093098  3225.553925  238.747253  1131.437119  816.000000
G  2557  28855.658726  1.587462  C  2561  10886.874725  0.580521  1353.249635  1066.404396  2599.898061  3672.000000
A  2564  17416.137426  0.928686  N  -1  -1.000000  -1.000000  3281.166923  1814.479121  1516.607202  0.000000
C  2572  29190.830769  1.543431  G  2574  12221.125762  0.621195  658.087151  4727.195604  1813.509141  1632.000000
A  2585  38419.313269  0.991053  N  -1  -1.000000  -1.000000  4560.265893  1559.815385  786.388920  0.000000
A  2589  38419.313269  0.991053  C  2584  6923.670330  0.351928  4588.072393  397.912088  2840.629363  448.800000
G  2592  31086.435457  1.645282  N  -1  -1.000000  -1.000000  2548.929107  0.000000  3522.701385  1836.000000
T  2595  21134.400000  1.011857  G  2599  5304.113019  0.230611  982.496310  429.745055  3466.530748  3468.000000
A  2601  28186.521508  1.321811  T  2608  8976.000000  0.371786  5283.234877  79.582418  2367.191136  652.800000
G  2610  36358.450970  1.582061  A  2611  5978.397360  0.224603  1742.540626  31.832967  5657.185596  2366.400000
T  2614  10934.400000  0.422130  N  -1  -1.000000  -1.000000  945.420978  843.573626  4357.236565  2366.400000
G  2622  14484.000000  0.599548  C  2624  5745.850549  0.224388  1158.604140  748.074725  3209.750693  0.000000
A  2627  23450.147785  1.032089  T  2632  4651.200000  0.185557  4198.781402  1002.738462  1195.632133  81.600000
A  2637  27482.090191  1.178252  C  2634  7035.085714  0.280661  5978.397360  907.239560  1877.704155  2896.800000
T  2642  30926.400000  1.335707  G  2642  24257.690859  0.930385  1974.261454  1894.061538  2415.337396  4814.400000
C  2645  23540.479121  0.967738  N  -1  -1.000000  -1.000000  0.000000  3819.956044  2311.020499  3957.600000
A  2654  15979.468293  0.645418  T  2655  11995.200000  0.484489  2484.047275  1114.153846  24.073130  1958.400000
A  2663  20002.141866  0.860395  T  2660  1917.600000  0.077452  3670.457914  1543.898901  802.437673  1917.600000
T  2669  21991.200000  0.950584  G  2671  17469.068144  0.735983  1473.744466  2244.224176  2672.117452  3468.000000
C  2672  17189.802198  0.763486  A  2674  9973.264434  0.440593  1603.508129  3167.380220  3225.799446  2774.400000
G  2684  13545.147922  0.657595  A  2684  9621.048775  0.425033  2039.143286  3040.048352  2688.166205  244.800000
C  2686  24431.802198  1.171279  A  2690  6562.333847  0.306031  1983.530287  3597.125275  2311.020499  0.000000
T  2695  28845.600000  1.319931  N  -1  -1.000000  -1.000000  1214.217138  1289.235165  112.341274  4814.400000
C  2701  34522.852747  1.541652  A  2698  6349.150685  0.273264  1640.583462  4568.030769  0.000000  1632.000000
T  2706  19298.400000  0.835519  N  -1  -1.000000  -1.000000  2530.391441  2642.136264  0.000000  4039.200000
A  2710  29623.190641  1.350518  T  2715  14198.400000  0.567090  2947.488931  477.494505  144.438781  2937.600000
C  2719  22219.410989  0.985647  G  2722  7807.718560  0.323079  139.032497  2642.136264  1091.315235  2162.400000
T  2725  6691.200000  0.288825  N  -1  -1.000000  -1.000000  0.000000  1639.397802  978.973961  2366.400000
C  2732  13974.672527  0.639987  A  2734  14209.121168  0.612198  2104.025117  2244.224176  0.000000  81.600000
T  2738  19298.400000  0.917477  A  2742  12401.698710  0.535951  3234.822758  1002.738462  513.560111  3835.200000
N  2744  -1.000000  -1.000000  N  -1  -1.000000  -1.000000  2530.391441  461.578022  449.365097  530.400000
C  2753  25052.545055  1.179217  G  2750  19539.357341  0.844411  0.000000  4154.202198  2383.239889  2978.400000
T  2758  6487.200000  0.289661  N  -1  -1.000000  -1.000000  278.064994  1862.228571  144.438781  1754.400000
A  2763  9509.822778  0.461612  G  2766  3410.360111  0.145457  1575.701630  1018.654945  328.999446  530.400000
C  2768  18685.951648  1.000974  T  2771  13464.000000  0.570620  732.237816  3326.545055  690.096399  1591.200000
C  2777  14865.995604  0.870167  N  -1  -1.000000  -1.000000  0.000000  3262.879121  497.511357  1754.400000
T  2782  29620.800000  1.780006  N  -1  -1.000000  -1.000000  0.000000  1607.564835  0.000000  4732.800000
C  2789  13083.349451  0.786231  A  2792  7813.626317  0.379812  945.420978  1655.314286  0.000000  1060.800000
G  2796  17156.117452  1.090871  N  -1  -1.000000  -1.000000  1816.691291  1718.980220  3386.286981  612.000000
C  2800  9852.303297  0.587374  A  2801  8759.047295  0.476526  1844.497790  1798.562637  1396.241551  612.000000
T  2808  25581.600000  1.563548  G  2808  10431.689751  0.567524  889.807979  31.832967  2319.044875  4814.400000
A  2814  18973.301390  1.116762  C  2812  4281.534066  0.228748  3188.478592  907.239560  657.998892  856.800000
G  2821  20317.721884  1.240274  T  2820  9384.000000  0.488314  92.688331  1607.564835  3450.481994  2529.600000
C  2826  36846.659341  2.074151  N  -1  -1.000000  -1.000000  583.936486  4918.193407  962.925208  204.000000
A  2835  25674.667733  1.252522  T  2835  21746.400000  1.025902  3142.134427  429.745055  272.828809  3427.200000
C  2842  6764.505495  0.319122  N  -1  -1.000000  -1.000000  2567.466773  907.239560  353.072576  448.800000
A  2847  16489.254115  0.808808  T  2848  16360.800000  0.765967  3021.639596  541.160440  2952.970637  2896.800000
G  2849  25405.176731  1.331931  N  -1  -1.000000  -1.000000  2548.929107  175.081319  3394.311357  3712.800000
T  2858  4814.400000  0.237091  N  -1  -1.000000  -1.000000  4189.512569  397.912088  625.901385  1672.800000
A  2861  40319.424058  2.114068  C  2863  11571.283516  0.489030  5209.084212  1416.567033  473.438227  1428.000000
T  2867  30518.400000  1.379757  G  2870  16361.704155  0.654522  2354.283612  1018.654945  1965.972299  5548.800000
A  2875  21383.198000  0.945642  T  2878  7915.200000  0.302672  2947.488931  0.000000  2800.507479  2325.600000
G  2881  25533.566759  1.117279  N  -1  -1.000000  -1.000000  1399.593801  175.081319  4549.821607  938.400000
C  2891  18733.701099  0.801444  A  2886  4439.771063  0.169805  2066.949785  3628.958242  1348.095291  0.000000
A  2896  29372.932147  1.362152  N  -1  -1.000000  -1.000000  2928.951265  875.406593  1155.510249  244.800000
C  2903  18303.956044  0.834522  G  2903  12822.954017  0.509382  1501.550965  3024.131868  2688.166205  2448.000000
T  2904  22276.800000  0.964890  G  2908  8923.106925  0.359314  1056.646975  3055.964835  2712.239335  2407.200000
C  2915  5586.685714  0.236062  T  2916  4284.000000  0.172507  1473.744466  1225.569231  80.243767  1020.000000
G  2920  9380.496399  0.432594  C  2922  2976.382418  0.111880  4847.599720  859.490110  2046.216066  285.600000
A  2922  50209.268993  2.267714  T  2928  22807.200000  0.857308  5060.782882  843.573626  2214.727978  122.400000
G  2931  37201.010526  1.608352  N  -1  -1.000000  -1.000000  1223.485971  0.000000  5753.478116  2856.000000
A  2937  4884.675052  0.205254  C  2936  4010.953846  0.152557  1306.905469  954.989011  2006.094183  571.200000
T  2943  11628.000000  0.525006  G  2944  10463.787258  0.428802  1038.109309  190.997802  2150.532964  2570.400000
A  2948  25758.087231  1.240890  N  -1  -1.000000  -1.000000  4300.738566  254.663736  834.535180  571.200000
G  2957  28045.196676  1.306847  T  2954  11056.800000  0.445123  1696.196460  0.000000  3931.944598  2611.200000
T  2961  3468.000000  0.162608  N  -1  -1.000000  -1.000000  1390.324968  0.000000  3322.091967  1836.000000
T  2969  10485.600000  0.528406  G  2967  7494.767867  0.298703  2131.831617  175.081319  1307.973407  2815.200000
A  2972  21726.144826  1.164023  C  2974  6127.846154  0.260742  4235.856734  843.573626  96.292521  1713.600000
T  2980  36434.400000  1.796688  G  2979  16530.216066  0.703367  55.612999  47.749451  3073.336288  5956.800000
A  2988  11206.019238  0.487557  N  -1  -1.000000  -1.000000  2159.638116  0.000000  954.900831  530.400000
T  2995  10240.800000  0.536625  G  2996  9725.544598  0.384187  231.720828  477.494505  1532.655956  2325.600000
C  2997  3947.287912  0.240869  N  -1  -1.000000  -1.000000  0.000000  827.657143  1773.387258  2040.000000
A  3006  9973.264434  0.612084  T  3008  9261.600000  0.384550  2048.412119  477.494505  1693.143490  1550.400000
G  3011  23423.155679  1.452285  N  -1  -1.000000  -1.000000  305.871493  366.079121  2487.556787  1550.400000
C  3017  7496.663736  0.471637  N  -1  -1.000000  -1.000000  240.989661  1671.230769  1380.192798  163.200000
T  3022  5548.800000  0.400921  N  -1  -1.000000  -1.000000  556.129987  318.329670  0.000000  1183.200000
A  3032  12846.602700  0.914465  T  3034  10118.400000  0.535124  2854.800600  477.494505  1661.045983  1713.600000
G  3034  12895.173407  0.902751  T  3039  2407.200000  0.127308  2298.670613  668.492308  2431.386150  2121.600000
T  3043  15014.400000  1.120376  C  3044  2896.800000  0.162430  148.301330  572.993407  1396.241551  2774.400000
G  3048  9332.350139  0.828863  C  3052  3422.043956  0.214375  37.075332  429.745055  1677.094737  979.200000
T  3055  12484.800000  1.127616  C  3059  3581.208791  0.221571  824.926147  891.323077  96.292521  2774.400000
A  3062  10863.072413  0.961653  T  3063  10281.600000  0.681963  2020.605619  541.160440  0.000000  2611.200000
G  3071  16698.727978  1.392974  T  3072  8527.200000  0.650786  787.850815  763.991209  2359.166759  2040.000000
C  3073  5873.182418  0.463903  N  -1  -1.000000  -1.000000  481.979322  1082.320879  2423.361773  1917.600000
A  3083  15766.285131  1.445735  T  3084  1795.200000  0.131207  2270.864114  763.991209  521.584488  489.600000
C  3086  9995.551648  0.851966  G  3089  7711.426039  0.624940  1927.917288  2005.476923  834.535180  734.400000
T  3093  25296.000000  2.077356  N  -1  -1.000000  -1.000000  0.000000  0.000000  882.681440  4814.400000
T  3102  6283.200000  0.468129  N  -1  -1.000000  -1.000000  797.119648  159.164835  0.000000  1754.400000
A  3105  9630.317608  0.754682  G  3111  5930.014404  0.451413  2094.756284  0.000000  216.658172  856.800000
T  3112  12607.200000  1.031488  A  3115  3188.478592  0.247248  583.936486  1416.567033  898.730194  2325.600000
C  3116  14308.918681  1.140168  N  -1  -1.000000  -1.000000  806.388481  3183.296703  457.389474  1713.600000
T  3121  7548.000000  0.592826  A  3126  4717.836056  0.365729  46.344166  620.742857  248.755679  2121.600000
G  3131  8826.814404  0.711797  C  3129  7528.496703  0.583612  18.537666  1543.898901  1669.070360  0.000000
A  3139  14060.819838  1.210726  T  3138  5059.200000  0.398481  2335.745945  732.158242  633.925762  1183.200000
G  3144  17846.213850  1.435470  T  3146  3264.000000  0.258220  741.506649  445.661538  3458.506371  408.000000
C  3148  5300.189011  0.419309  N  -1  -1.000000  -1.000000  0.000000  1066.404396  1540.680332  652.800000
A  3154  8026.809479  0.659515  T  3156  7262.400000  0.695369  2039.143286  47.749451  1211.680886  1142.400000
A  3160  9278.101950  0.888380  T  3165  11016.000000  0.974779  2002.067953  0.000000  1460.436565  1183.200000
G  3165  15206.193906  1.415407  T  3170  10648.800000  0.942286  741.506649  0.000000  3177.653186  2284.800000
G  3172  14812.999446  1.310777  A  3172  4143.168403  0.366619  1084.453475  0.000000  3089.385042  2040.000000
G  3182  8658.302493  0.751491  T  3179  3468.000000  0.301000  565.398820  1177.819780  2254.849861  326.400000
A  3187  20576.809519  1.878055  C  3184  8594.901099  0.745981  3512.887751  939.072527  1452.412188  897.600000
G  3192  14363.634349  1.171650  T  3196  16564.800000  1.291103  1149.335306  270.580220  3009.141274  1836.000000
A  3198  9361.521448  0.730626  N  -1  -1.000000  -1.000000  2113.293951  286.496703  1436.363435  1999.200000
G  3204  6981.207756  0.565597  N  -1  -1.000000  -1.000000  1427.400300  0.000000  1436.363435  81.600000
A  3211  39429.616078  3.502807  T  3211  14402.400000  1.004785  4226.587901  95.498901  1460.436565  2652.000000
G  3216  18512.237119  1.261953  C  3215  4074.619780  0.284266  2548.929107  843.573626  3362.213850  2284.800000
T  3222  26479.200000  1.684635  N  -1  -1.000000  -1.000000  0.000000  0.000000  1733.265374  3386.400000
G  3226  2367.191136  0.135748  N  -1  -1.000000  -1.000000  0.000000  0.000000  954.900831  2366.400000
A  3233  7396.528827  0.457868  T  3236  6732.000000  0.420010  1640.583462  0.000000  16.048753  816.000000
A  3243  6766.248175  0.439007  N  -1  -1.000000  -1.000000  1445.937966  0.000000  3265.921330  693.600000
G  3245  26560.686981  1.744725  T  3248  10689.600000  0.675620  1084.453475  0.000000  4140.578393  1224.000000
T  3255  15463.200000  0.977335  N  -1  -1.000000  -1.000000  389.290991  238.747253  2832.604986  3427.200000
G  3256  13617.367313  0.854731  A  3259  7137.001500  0.436315  685.893651  143.248352  3025.190028  3549.600000
N  3265  -1.000000  -1.000000  N  -1  -1.000000  -1.000000  83.419498  0.000000  144.438781  0.000000
A  3272  16600.480112  1.014864  G  3270  1941.899169  0.118717  2289.401780  0.000000  569.730748  408.000000
G  3280  16425.899169  0.948417  T  3276  4936.800000  0.285045  231.720828  986.821978  2696.190582  979.200000
C  3282  7003.252747  0.466296  N  -1  -1.000000  -1.000000  0.000000  1591.648352  2551.751801  1836.000000
T  3284  11872.800000  0.856129  C  3290  5411.604396  0.436157  0.000000  1464.316484  1781.411634  2815.200000
T  3294  11505.600000  0.927320  G  3298  9244.081994  0.658645  1844.497790  381.995604  714.169529  2611.200000
A  3296  14533.530327  1.091007  C  3300  5602.602198  0.399188  2261.595280  334.246154  1251.802770  2529.600000
T  3302  11464.800000  0.816878  G  3308  8273.132410  0.570370  917.614479  875.406593  1468.460942  2978.400000
C  3312  9390.725275  0.647424  A  3316  2196.713449  0.171781  111.225997  1782.646154  497.511357  1917.600000
T  3319  17788.800000  1.391080  G  3321  1572.777839  0.120793  278.064994  286.496703  136.414404  3835.200000
C  3326  9836.386813  0.755464  T  3330  9424.800000  0.745496  0.000000  1734.896703  874.657064  122.400000
G  3331  17910.408864  1.416713  N  -1  -1.000000  -1.000000  0.000000  1480.232967  3378.262604  2040.000000
C  3340  14165.670330  1.109013  G  3339  3522.701385  0.275786  0.000000  2626.219780  1211.680886  0.000000
N  3345  -1.000000  -1.000000  N  -1  -1.000000  -1.000000  0.000000  1002.738462  64.195014  0.000000
A  3351  9713.737106  0.774176  N  -1  -1.000000  -1.000000  2066.949785  763.991209  0.000000  0.000000
C  3356  16728.224176  1.305032  T  3359  3427.200000  0.257609  1112.259974  3183.296703  0.000000  326.400000
G  3365  4573.894737  0.343804  A  3367  4736.373723  0.375583  750.775482  350.162637  1075.266482  0.000000
C  3369  10855.041758  0.860786  G  3372  10696.494183  0.873692  899.076812  2244.224176  1669.070360  979.200000
C  3379  3979.120879  0.325018  N  -1  -1.000000  -1.000000  1473.744466  859.490110  184.560665  326.400000
A  3385  36741.654475  3.196538  T  3385  2244.000000  0.151924  4319.276232  175.081319  2150.532964  2244.000000
G  3388  20486.233795  1.439722  C  3389  4186.035165  0.263602  3512.887751  875.406593  3193.701939  3508.800000
T  3390  25908.000000  1.786877  A  3399  5922.784362  0.354827  2548.929107  923.156044  3201.726316  3672.000000
G  3399  24923.714127  1.547461  T  3402  3468.000000  0.190542  1186.410639  0.000000  4429.455956  938.400000
G  3407  10479.836011  0.623520  N  -1  -1.000000  -1.000000  296.602660  0.000000  2904.824377  40.800000
T  3417  11668.800000  0.709827  A  3415  10399.630757  0.595704  1584.970463  779.907692  4196.749030  2284.800000
G  3419  30019.193352  1.804640  C  3419  6844.087912  0.397727  602.474153  1098.237363  5135.601108  2121.600000
A  3424  9333.714949  0.519592  N  -1  -1.000000  -1.000000  1881.573123  557.076923  1909.801662  530.400000
T  3432  19747.200000  1.070917  G  3431  14829.048199  0.801609  0.000000  0.000000  2808.531856  3631.200000
C  3442  9677.221978  0.500665  G  3440  4276.992798  0.213674  231.720828  1050.487912  842.559557  693.600000
A  3449  16053.618958  0.806773  T  3446  6364.800000  0.317979  2298.670613  175.081319  609.852632  856.800000
N  3452  -1.000000  -1.000000  N  -1  -1.000000  -1.000000  1770.347125  0.000000  256.780055  244.800000
T  3461  25826.400000  1.448500  C  3463  5395.687912  0.277488  380.022158  684.408791  1091.315235  2448.000000
G  3463  6588.013296  0.358751  N  -1  -1.000000  -1.000000  55.612999  1098.237363  1773.387258  2366.400000
A  3474  9602.511109  0.584387  T  3477  7058.400000  0.429751  2085.487451  652.575824  264.804432  571.200000
C  3483  12414.857143  0.833231  G  3482  11755.711911  0.715747  1724.002960  2849.050549  2230.776731  3223.200000
T  3484  17013.600000  1.127240  N  -1  -1.000000  -1.000000  1705.465293  2673.969231  1813.509141  3264.000000
G  3492  6788.622715  0.434399  T  3493  5181.600000  0.327392  0.000000  302.413187  1420.314681  1183.200000
T  3500  10036.800000  0.754387  G  3502  8642.253740  0.551738  565.398820  1018.654945  850.583934  2121.600000
T  3509  9098.400000  0.680260  A  3506  7442.872993  0.475167  1566.432797  175.081319  537.633241  2040.000000
A  3514  9991.802100  0.811681  N  -1  -1.000000  -1.000000  2168.906949  1384.734066  641.950139  612.000000
C  3517  23285.815385  0.978363  T  3521  21052.800000  1.504708  1640.583462  2769.468132  1588.826593  1264.800000
C  3521  23285.815385  0.978363  N  -1  -1.000000  -1.000000  120.494831  3183.296703  2623.971191  3468.000000
A  3534  7025.775502  0.670268  T  3534  5956.800000  0.425751  1455.206799  15.916484  0.000000  1183.200000
G  3540  11876.077562  1.128281  N  -1  -1.000000  -1.000000  0.000000  1066.404396  2311.020499  40.800000
C  3546  19911.520879  1.851688  N  -1  -1.000000  -1.000000  0.000000  2037.309890  649.974515  0.000000
N  3554  -1.000000  -1.000000  N  -1  -1.000000  -1.000000  0.000000  350.162637  192.585042  0.000000
G  3560  12181.003878  1.058956  A  3562  4884.675052  0.360723  519.054655  350.162637  1965.972299  0.000000
A  3571  9778.618938  0.887386  C  3569  5236.523077  0.386706  1937.186121  1114.153846  577.755125  1305.600000
T  3575  12770.400000  1.128269  G  3574  8176.839889  0.603059  852.732647  954.989011  1701.167867  2652.000000
C  3585  3231.046154  0.278732  N  -1  -1.000000  -1.000000  1408.862634  827.657143  200.609418  1060.800000
A  3588  18695.236396  1.698763  T  3588  11301.600000  0.821178  3049.446095  732.158242  16.048753  2692.800000
C  3594  7242.000000  0.609824  G  3594  6772.573961  0.492097  1353.249635  1512.065934  1725.240997  0.000000
G  3601  7944.132964  0.694693  C  3605  7719.494505  0.569561  843.463814  588.909890  1781.411634  979.200000
T  3609  18849.600000  1.703444  A  3611  5922.784362  0.407666  963.958644  843.573626  0.000000  2611.200000
G  3614  2985.068144  0.243720  C  3616  2785.384615  0.191718  639.549485  302.413187  641.950139  1346.400000
A  3624  23375.997120  2.057952  G  3624  12156.930748  0.766180  4495.384062  1798.562637  2736.312465  1020.000000
T  3628  19828.800000  1.694000  G  3633  7117.622161  0.458573  2196.713449  1193.736264  1709.192244  3264.000000
A  3636  8499.519968  0.681593  N  -1  -1.000000  -1.000000  1844.497790  0.000000  1035.144598  816.000000
G  3643  5705.331856  0.462263  N  -1  -1.000000  -1.000000  2048.412119  63.665934  1468.460942  0.000000
A  3648  29178.286651  2.507658  T  3649  11301.600000  0.655110  3624.113749  1575.731868  1661.045983  2407.200000
G  3652  15158.047645  1.065188  C  3657  8881.397802  0.532718  3030.908429  986.821978  3378.262604  2652.000000
T  3656  11138.400000  0.802670  A  3663  9565.435776  0.573748  852.732647  1830.395604  1251.802770  2366.400000
T  3667  24112.800000  1.690191  N  -1  -1.000000  -1.000000  667.355984  1846.312088  1091.315235  4406.400000
G  3670  10664.396676  0.671427  C  3680  2276.057143  0.127192  0.000000  557.076923  1693.143490  3549.600000
T  3681  21828.000000  1.448954  A  3681  12661.226037  0.707542  2947.488931  461.578022  2367.191136  2366.400000
C  3692  9358.892308  0.552181  G  3691  6981.207756  0.383415  602.474153  1862.228571  1765.362881  897.600000
T  3695  5793.600000  0.372645  A  3699  5793.020698  0.318159  481.979322  1289.235165  674.047645  1020.000000
A  3704  12299.741546  0.869625  C  3703  10043.301099  0.551589  2687.961604  2132.808791  529.608864  2488.800000
T  3705  15340.800000  1.056256  N  -1  -1.000000  -1.000000  2697.230437  1782.646154  1011.071468  2937.600000
G  3709  12237.174515  0.790143  A  3715  9797.156604  0.570307  824.926147  127.331868  2688.166205  1509.600000
C  3716  10966.457143  0.795063  G  3726  11603.248753  0.712183  2076.218618  2164.641758  1356.119668  1958.400000
C  3727  14913.745055  1.115128  A  3732  3614.844916  0.243161  2048.412119  2817.217582  2086.337950  408.000000
T  3737  5875.200000  0.427239  N  -1  -1.000000  -1.000000  1742.540626  429.745055  0.000000  1224.000000
A  3744  28325.554005  2.374751  N  -1  -1.000000  -1.000000  3077.252595  0.000000  2278.922992  897.600000
G  3747  21015.842659  1.534685  T  3749  9016.800000  0.525132  2901.144766  0.000000  3450.481994  1428.000000
T  3759  8853.600000  0.650393  C  3754  4186.035165  0.243792  1742.540626  79.582418  1035.144598  1999.200000
A  3763  17703.471253  1.305357  G  3761  8313.254294  0.484158  3346.048755  366.079121  1412.290305  1876.800000
T  3766  13545.600000  0.918149  C  3768  7146.501099  0.424938  2409.896610  970.905495  248.755679  2978.400000
A  3774  22310.081312  1.499561  T  3775  3141.600000  0.186269  3948.522908  334.246154  48.146260  938.400000
C  3782  8769.982418  0.563093  T  3785  9139.200000  0.553456  2280.132947  1862.228571  2311.020499  734.400000
G  3787  19643.674238  1.289975  A  3789  3624.113749  0.213897  1677.658794  127.331868  4076.383380  1876.800000
T  3796  15177.600000  0.942961  A  3795  11243.094571  0.663573  1946.454955  1575.731868  0.000000  3304.800000
N  3800  -1.000000  -1.000000  N  -1  -1.000000  -1.000000  917.614479  0.000000  0.000000  2203.200000
T  3809  18727.200000  1.161588  A  3809  11206.019238  0.650103  2122.562784  2116.892308  0.000000  3060.000000
C  3810  18638.202198  1.070714  N  -1  -1.000000  -1.000000  2104.025117  2116.892308  0.000000  2978.400000
G  3821  23639.813850  1.438074  A  3821  13087.592361  0.711831  2178.175782  1145.986813  3281.970083  1142.400000
C  3830  11030.123077  0.660450  T  3832  1754.400000  0.103696  2029.874453  1925.894505  32.097507  856.800000
A  3833  23144.276292  1.367980  G  3836  9902.080886  0.567040  4106.093071  1846.312088  858.608310  856.800000
A  3843  10455.243756  0.598720  T  3840  10118.400000  0.579427  2771.381102  1543.898901  489.486981  1632.000000
T  3853  5385.600000  0.313963  N  -1  -1.000000  -1.000000  435.635156  0.000000  674.047645  1224.000000
G  3857  10198.982825  0.659651  C  3858  1925.894505  0.120802  64.881832  397.912088  1837.582271  530.400000
A  3863  11307.976402  0.724681  T  3862  2570.400000  0.161228  2122.562784  0.000000  481.462604  612.000000
C  3868  10075.134066  0.682112  T  3872  6528.000000  0.428359  926.883312  1782.646154  192.585042  204.000000
G  3874  11137.834903  0.781040  A  3875  10585.007419  0.713488  1751.809459  2005.476923  2046.216066  1101.600000
C  3883  12924.184615  0.957253  N  -1  -1.000000  -1.000000  0.000000  2944.549451  0.000000  1468.800000
T  3886  15830.400000  1.224323  A  3889  3179.209759  0.227501  129.763664  1862.228571  0.000000  2774.400000
T  3898  6446.400000  0.530613  G  3899  2022.142936  0.144702  240.989661  111.415385  353.072576  1224.000000
C  3903  8292.487912  0.709329  N  -1  -1.000000  -1.000000  1724.002960  1909.978022  120.365651  122.400000
A  3904  14255.465333  1.396852  C  3912  9104.228571  0.713369  1955.723788  1846.312088  24.073130  0.000000
T  3914  16197.600000  1.530176  A  3916  15432.607139  1.278843  2363.552445  1830.395604  617.877008  3345.600000
C  3921  3915.454945  0.335611  N  -1  -1.000000  -1.000000  1177.141806  1114.153846  0.000000  0.000000
T  3929  10363.200000  0.938841  G  3929  6652.208310  0.551244  1019.571643  748.074725  1580.802216  2448.000000
A  3931  7016.506669  0.641139  N  -1  -1.000000  -1.000000  1520.088631  1289.235165  1107.363989  1713.600000
C  3939  7974.158242  0.749595  A  3939  7693.131487  0.655282  1974.261454  1782.646154  0.000000  204.000000
A  3949  11280.169903  1.092872  C  3948  4997.775824  0.438140  2400.627777  1193.736264  0.000000  2284.800000
T  3952  24480.000000  2.410117  G  3957  4164.651524  0.331216  2029.874453  445.661538  160.487535  4039.200000
A  3957  10047.415098  0.911566  C  3958  9724.971429  0.773429  2613.810939  1639.397802  898.730194  1917.600000
T  3967  10934.400000  0.960654  A  3965  7127.732667  0.566870  1622.045795  525.243956  890.705817  2284.800000
A  3976  17351.255594  1.489834  C  3976  10266.131868  0.790303  2168.906949  1989.560440  104.316898  1346.400000
T  3979  10322.400000  0.863365  G  3981  4333.163435  0.343989  1974.261454  1496.149451  922.803324  2244.000000
G  3987  12429.759557  1.093351  A  3989  3679.726747  0.283160  407.828657  0.000000  2664.093075  3753.600000
T  3988  18115.200000  1.482431  G  3998  5167.698615  0.388490  658.087151  0.000000  2744.336842  3998.400000
A  3998  10084.490431  0.776021  N  -1  -1.000000  -1.000000  2048.412119  413.828571  1171.559003  0.000000
C  4007  12080.610989  0.908185  G  4008  7711.426039  0.562358  0.000000  2307.890110  1428.339058  938.400000
A  4016  11243.094571  0.819912  T  4016  7099.200000  0.517851  2465.509609  843.573626  64.195014  1713.600000
G  4023  13834.025485  1.009130  T  4025  6854.400000  0.542091  129.763664  0.000000  2648.044321  816.000000
N  4029  -1.000000  -1.000000  N  -1  -1.000000  -1.000000  333.677992  0.000000  625.901385  489.600000
A  4039  15998.005959  1.265238  C  4038  3055.964835  0.241686  2975.295430  732.158242  1035.144598  816.000000
T  4044  24847.200000  1.876773  G  4042  11290.298061  0.852779  1974.261454  0.000000  1941.899169  4936.800000
A  4054  9370.790281  0.640492  N  -1  -1.000000  -1.000000  2141.100450  0.000000  0.000000  326.400000
G  4060  4758.455402  0.344004  T  4057  2040.000000  0.139433  991.765143  0.000000  1131.437119  1509.600000
A  4066  18407.902570  1.386538  T  4062  9424.800000  0.644180  2984.564264  652.575824  1949.923546  1428.000000
G  4070  15190.145152  1.094866  T  4070  1468.800000  0.096485  2066.949785  0.000000  2784.458726  816.000000
A  4077  11233.825737  0.827143  T  4079  5222.400000  0.345773  1992.799120  286.496703  417.267590  1020.000000
A  4088  9704.468273  0.708541  G  4083  4926.967313  0.326213  1992.799120  0.000000  1917.826039  204.000000
G  4093  26119.346260  1.940690  A  4095  7489.217158  0.472030  1900.110789  0.000000  2591.873684  2244.000000
T  4095  16850.400000  1.127387  N  -1  -1.000000  -1.000000  1890.841956  0.000000  2559.776177  3182.400000
A  4104  12828.065033  0.841292  N  -1  -1.000000  -1.000000  2762.112269  0.000000  914.778947  1468.800000
T  4106  9547.200000  0.639419  G  4113  6612.086427  0.411385  2595.273273  0.000000  561.706371  2121.600000
A  4115  11558.234897  0.862487  T  4122  3835.200000  0.275041  2178.175782  0.000000  1332.046537  0.000000
G  4121  8000.303601  0.587402  T  4129  2448.000000  0.175558  556.129987  0.000000  1741.289751  734.400000
A  4130  23227.695790  1.665786  N  -1  -1.000000  -1.000000  4310.007399  0.000000  537.633241  897.600000
T  4139  25867.200000  1.793100  G  4139  16137.021607  1.118601  1343.980802  0.000000  3049.263158  3141.600000
A  4146  12383.161044  0.799240  G  4148  10632.299169  0.686230  3271.898090  939.072527  1636.972853  1224.000000
C  4156  9581.723077  0.613874  T  4152  9261.600000  0.597763  602.474153  2037.309890  16.048753  938.400000
T  4162  5100.000000  0.327000  G  4163  3915.895845  0.252740  1306.905469  939.072527  834.535180  1183.200000
A  4168  33794.165543  2.504311  C  4166  12908.268132  0.833126  3512.887751  2689.885714  56.170637  1020.000000
T  4171  14157.600000  0.932109  N  -1  -1.000000  -1.000000  3151.403260  716.241758  0.000000  2652.000000
G  4178  9412.593906  0.614330  T  4182  8690.400000  0.477623  1640.583462  477.494505  1636.972853  1101.600000
A  4185  12967.097530  0.847065  N  -1  -1.000000  -1.000000  2910.413599  238.747253  1492.534072  1387.200000
T  4194  24561.600000  1.589835  G  4194  18736.919668  1.110014  1733.271793  175.081319  3562.823269  2652.000000
C  4199  5411.604396  0.316370  N  -1  -1.000000  -1.000000  1325.443136  1209.652747  1019.095845  1713.600000
G  4207  9412.593906  0.614252  A  4208  4504.652895  0.255206  797.119648  95.498901  1644.997230  652.800000
C  4213  12478.523077  0.912292  T  4216  8119.200000  0.460898  157.570163  2371.556044  1572.777839  1305.600000
N  4220  -1.000000  -1.000000  N  -1  -1.000000  -1.000000  537.592321  127.331868  1500.558449  612.000000
A  4228  19557.237876  1.428813  G  4230  4975.113573  0.259075  3679.726747  0.000000  754.291413  2815.200000
T  4229  17421.600000  1.186329  N  -1  -1.000000  -1.000000  3707.533247  0.000000  962.925208  2978.400000
G  4237  12044.589474  0.756690  A  4244  5626.181702  0.286935  0.000000  206.914286  2487.556787  81.600000
C  4244  15820.984615  1.151245  C  4252  9740.887912  0.516288  1186.410639  2833.134066  1468.460942  0.000000
A  4255  9945.457934  0.715046  N  -1  -1.000000  -1.000000  2270.864114  1193.736264  72.219391  0.000000
C  4262  14563.582418  1.043077  T  4265  5385.600000  0.350809  398.559824  3103.714286  0.000000  326.400000
A  4268  16535.598280  1.170929  G  4268  1171.559003  0.075149  3105.059094  445.661538  393.194460  652.800000
C  4274  27201.270330  2.042264  G  4276  11563.126870  0.679658  1288.367803  3055.964835  1701.167867  122.400000
C  4287  9358.892308  0.603872  N  -1  -1.000000  -1.000000  0.000000  1766.729670  441.340720  2733.600000
T  4289  18156.000000  1.171901  G  4289  2688.166205  0.158005  0.000000  1814.479121  649.974515  4120.800000
A  4300  8462.444636  0.526910  T  4301  4528.800000  0.293320  1974.261454  2069.142857  0.000000  1632.000000
C  4301  14245.252747  0.952793  G  4308  6459.623269  0.419929  1927.917288  2228.307692  0.000000  2121.600000
T  4306  16850.400000  1.151502  C  4315  5507.103297  0.358007  417.097490  1161.903297  1091.315235  3549.600000
G  4318  15045.706371  0.995482  C  4323  10950.540659  0.698253  593.205319  1368.817582  2856.678116  1591.200000
A  4324  19510.893711  1.297572  T  4326  9547.200000  0.594776  2233.788781  2514.804396  866.632687  1876.800000
A  4337  19103.065053  1.194464  T  4334  16156.800000  1.006544  3596.307249  0.000000  2038.191690  2733.600000
G  4341  25966.883102  1.578826  N  -1  -1.000000  -1.000000  1974.261454  0.000000  3779.481440  326.400000
C  4347  7353.415385  0.422851  T  4347  2774.400000  0.153215  0.000000  1830.395604  1011.071468  530.400000
C  4357  21025.674725  1.364834  A  4357  13578.840516  0.749887  2493.316108  2642.136264  0.000000  0.000000
T  4365  18727.200000  1.130052  G  4366  2471.508033  0.139559  18.537666  541.160440  465.413850  3998.400000
T  4372  13627.200000  0.819479  N  -1  -1.000000  -1.000000  213.183162  381.995604  1227.729640  3672.000000
A  4377  14718.906989  0.858467  C  4376  4918.193407  0.285004  2891.875932  1050.487912  2599.898061  734.400000
G  4380  32450.579501  1.887437  T  4384  3835.200000  0.194653  1983.530287  891.323077  2672.117452  81.600000
C  4390  11985.112088  0.639105  N  -1  -1.000000  -1.000000  0.000000  2228.307692  369.121330  0.000000
G  4399  10519.957895  0.570283  T  4402  4202.400000  0.223965  704.431317  15.916484  2319.044875  204.000000
C  4405  5093.274725  0.290251  T  4411  4406.400000  0.271456  0.000000  1130.070330  288.877562  1264.800000
G  4411  8208.937396  0.508393  A  4414  5737.407699  0.353452  704.431317  668.492308  1829.557895  1142.400000
G  4421  6796.647091  0.472941  C  4423  4552.114286  0.317986  0.000000  620.742857  1468.460942  1101.600000
T  4434  25296.000000  0.938447  N  -1  -1.000000  -1.000000  3040.177262  859.490110  0.000000  2856.000000
T  4438  25296.000000  0.938447  A  4435  20391.432857  1.424435  2789.918768  1098.237363  256.780055  3100.800000
G  4441  3659.115789  0.284321  N  -1  -1.000000  -1.000000  1167.872973  381.995604  786.388920  1713.600000
A  4445  8657.090131  0.729150  N  -1  -1.000000  -1.000000  1890.841956  0.000000  192.585042  693.600000
G  4452  10848.957341  0.962925  T  4455  4080.000000  0.327823  0.000000  763.991209  2519.654294  367.200000
C  4454  4599.863736  0.505118  N  -1  -1.000000  -1.000000  0.000000  1098.237363  2014.118560  775.200000
A  4464  10798.190581  1.290417  C  4468  4361.116484  0.424212  2391.358944  95.498901  0.000000  0.000000
A  4471  13458.345685  1.602984  G  4475  11571.151247  1.109642  2993.833097  525.243956  497.511357  1305.600000
A  4481  10547.932087  1.142501  N  -1  -1.000000  -1.000000  2873.338266  0.000000  561.706371  2284.800000
A  4490  19325.517048  2.041525  T  4484  15381.600000  1.475053  4411.964564  0.000000  762.315789  244.800000
G  4494  5288.064266  0.493331  N  -1  -1.000000  -1.000000  1677.658794  0.000000  1412.290305  0.000000
T  4502  8649.600000  0.866424  G  4502  2880.751247  0.254745  296.602660  0.000000  818.486427  1428.000000
A  4507  13096.861194  1.366638  N  -1  -1.000000  -1.000000  3318.242256  0.000000  48.146260  652.800000
A  4515  18519.128567  1.759196  T  4516  17095.200000  1.282937  3049.446095  0.000000  385.170083  3427.200000
G  4521  7663.279778  0.665605  N  -1  -1.000000  -1.000000  787.850815  0.000000  1677.094737  897.600000
G  4531  11129.810526  0.994205  N  -1  -1.000000  -1.000000  1260.561304  0.000000  2519.654294  122.400000
A  4535  22671.565803  1.913588  N  -1  -1.000000  -1.000000  4393.426897  0.000000  954.900831  0.000000
T  4540  15300.000000  1.173762  C  4542  13799.591209  1.003243  1223.485971  1671.230769  1604.875346  3060.000000
T  4552  5385.600000  0.407408  N  -1  -1.000000  -1.000000  0.000000  0.000000  0.000000  1836.000000
N  4556  -1.000000  -1.000000  N  -1  -1.000000  -1.000000  0.000000  0.000000  0.000000  1999.200000
T  4563  18564.000000  1.461394  G  4563  6812.695845  0.449641  1065.915808  748.074725  1556.729086  3957.600000
A  4568  11697.267393  0.926385  C  4571  3740.373626  0.245410  2224.519948  779.907692  698.120776  1387.200000
T  4578  18686.400000  1.408412  G  4578  4782.528532  0.313787  667.355984  1082.320879  938.852078  2733.600000
A  4580  5700.332367  0.399424  N  -1  -1.000000  -1.000000  1010.302810  1002.738462  674.047645  2488.800000
T  4593  21134.400000  1.561839  A  4595  5802.289531  0.370752  1084.453475  827.657143  842.559557  4080.000000
G  4598  3763.432687  0.272846  C  4600  907.239560  0.057970  593.205319  954.989011  786.388920  1387.200000
T  4607  12729.600000  0.949738  A  4605  3540.694251  0.226241  954.689811  891.323077  1315.997784  2529.600000
G  4611  16931.434903  1.248331  A  4615  14134.970503  0.914614  1353.249635  907.239560  1861.655402  897.600000
T  4618  15422.400000  1.187321  N  -1  -1.000000  -1.000000  1779.615958  668.492308  649.974515  3508.800000
C  4626  5968.681319  0.459077  A  4628  4411.964564  0.310405  732.237816  1575.731868  569.730748  1060.800000
C  4634  2976.382418  0.227904  N  -1  -1.000000  -1.000000  111.225997  1002.738462  0.000000  0.000000
G  4642  9260.130748  0.805156  A  4640  9055.649955  0.697598  1677.658794  222.830769  1821.533518  1591.200000
T  4647  18482.400000  1.641812  C  4647  11364.369231  0.943038  1631.314629  2132.808791  409.243213  3427.200000
G  4654  10303.299723  0.916915  T  4658  8078.400000  0.679371  435.635156  732.158242  1982.021053  816.000000
A  4663  22384.231977  1.913638  G  4667  4301.065928  0.333027  3420.199420  891.323077  96.292521  204.000000
C  4663  14690.914286  1.242655  N  -1  -1.000000  -1.000000  3420.199420  891.323077  96.292521  204.000000
T  4669  10485.600000  0.811896  A  4677  5014.438716  0.395129  685.893651  891.323077  914.778947  2244.000000
T  4679  17829.600000  1.404951  N  -1  -1.000000  -1.000000  1028.840476  2753.551648  922.803324  3753.600000
C  4681  15661.819780  1.225460  G  4690  4870.796676  0.380400  973.227477  3501.626374  842.559557  2692.800000
T  4691  10077.600000  0.787048  C  4703  3660.791209  0.259079  954.689811  668.492308  1267.851524  2244.000000
A  4702  12123.633717  0.917401  G  4706  7125.646537  0.504291  2252.326447  827.657143  240.731302  530.400000
C  4712  12812.769231  0.906783  T  4713  8976.000000  0.619663  472.710489  2721.718681  930.827701  1999.200000
A  4718  22578.877472  1.558756  N  -1  -1.000000  -1.000000  4189.512569  684.408791  505.535734  489.600000
T  4725  24602.400000  1.651740  G  4728  18255.457064  1.118262  1798.153625  1177.819780  1492.534072  4569.600000
T  4733  4365.600000  0.267422  G  4739  3891.822715  0.238399  2076.218618  286.496703  1677.094737  1795.200000
C  4743  21105.257143  1.453242  A  4742  5885.709029  0.360537  1232.754805  3055.964835  353.072576  897.600000
G  4750  13039.612188  0.859888  T  4752  7384.800000  0.460634  0.000000  636.659341  2094.362327  816.000000
C  4759  20930.175824  1.357364  A  4760  5830.096030  0.341415  1010.302810  2116.892308  0.000000  0.000000
T  4765  6079.200000  0.386477  N  -1  -1.000000  -1.000000  426.366323  1241.485714  0.000000  1305.600000
A  4773  4022.673573  0.272326  C  4770  3613.041758  0.211583  1047.378142  445.661538  649.974515  1101.600000
C  4783  19768.272527  1.395471  A  4781  8805.391461  0.515651  1835.228957  2244.224176  1428.339058  1754.400000
T  4785  12199.200000  0.817067  N  -1  -1.000000  -1.000000  982.496310  2132.808791  1291.924654  2366.400000
T  4794  9710.400000  0.653058  C  4798  7066.918681  0.418479  111.225997  779.907692  946.876454  2080.800000
A  4799  9482.016278  0.698117  T  4805  4569.600000  0.274896  2104.025117  891.323077  505.535734  652.800000
G  4807  8377.449307  0.694058  C  4809  4345.200000  0.268563  0.000000  1018.654945  1797.460388  1224.000000
T  4813  6568.800000  0.526708  C  4819  4902.276923  0.336269  0.000000  302.413187  1669.070360  1305.600000
A  4823  18370.827237  1.667380  G  4823  9894.056510  0.708982  2993.833097  143.248352  2174.606094  1142.400000
C  4830  9295.226374  0.804719  A  4832  9278.101950  0.726310  1946.454955  2100.975824  497.511357  1020.000000
T  4839  11709.600000  1.127288  N  -1  -1.000000  -1.000000  973.227477  716.241758  152.463158  2570.400000
A  4845  19093.796220  1.743655  G  4844  11763.736288  0.930580  3077.252595  1734.896703  2648.044321  1101.600000
C  4855  7512.580220  0.603054  T  4856  2652.000000  0.212881  778.581982  1846.312088  160.487535  530.400000
G  4863  26360.077562  2.346875  N  -1  -1.000000  -1.000000  1038.109309  350.162637  2952.970637  1591.200000
T  4865  12321.600000  0.974188  C  4866  5109.191209  0.389151  1149.335306  891.323077  3009.141274  2448.000000
C  4878  10186.549451  0.789092  A  4878  4995.901050  0.380522  1186.410639  2737.635165  1725.240997  2203.200000
T  4879  12525.600000  0.965018  G  4880  10848.957341  0.808984  1084.453475  2737.635165  2014.118560  2692.800000
T  4894  9914.400000  0.740186  C  4890  8053.740659  0.600550  444.903990  445.661538  433.316343  1101.600000
A  4899  13356.388521  0.972858  C  4898  2291.973626  0.170908  2521.122608  620.742857  714.169529  1020.000000
T  4907  12484.800000  0.943846  G  4902  8738.546260  0.633318  889.807979  1002.738462  914.778947  2366.400000
G  4913  2335.093629  0.172376  T  4915  979.200000  0.068915  250.258494  811.740659  786.388920  897.600000
C  4920  21773.749451  1.726830  A  4918  8128.766643  0.572095  1696.196460  3533.459341  954.900831  1101.600000
A  4926  7331.646995  0.569356  N  -1  -1.000000  -1.000000  1603.508129  763.991209  168.511911  1101.600000
C  4935  4981.859341  0.387422  A  4937  3067.983762  0.209772  315.140326  1082.320879  232.706925  1101.600000
T  4939  50673.600000  4.726500  G  4939  6628.135180  0.453195  648.818318  939.072527  1701.167867  1101.600000
G  4947  5905.941274  0.405729  A  4948  4486.115228  0.246723  1065.915808  620.742857  1653.021607  1101.600000
C  4954  17110.219780  1.211059  G  4959  3980.090859  0.221307  917.614479  3326.545055  0.000000  1101.600000
A  4962  8379.025137  0.574426  N  -1  -1.000000  -1.000000  1835.228957  0.000000  481.462604  1101.600000
T  4972  16687.200000  1.156165  C  4972  11634.949451  0.718812  1121.528807  2180.558242  0.000000  3223.200000
G  4979  4012.188366  0.271712  C  4981  3533.459341  0.212566  83.419498  907.239560  834.535180  40.800000
T  4983  3427.200000  0.246224  N  -1  -1.000000  -1.000000  18.537666  572.993407  264.804432  816.000000
T  4992  17462.400000  1.244801  A  4991  4782.717888  0.287718  1102.991141  779.907692  0.000000  3794.400000
C  4999  13481.261538  0.991479  A  4997  3800.221578  0.222020  1251.292471  2944.549451  0.000000  81.600000
T  5006  4773.600000  0.335883  C  5009  3326.545055  0.203359  676.624818  572.993407  0.000000  1142.400000
A  5014  17277.104930  1.217447  T  5017  5426.400000  0.341105  3392.392921  763.991209  40.121884  530.400000
G  5019  8594.107479  0.791966  C  5020  7990.074725  0.498304  1102.991141  1671.230769  1861.655402  1264.800000
N  5027  -1.000000  -1.000000  N  -1  -1.000000  -1.000000  203.914329  620.742857  0.000000  0.000000
C  5033  9549.890110  0.858770  T  5037  6528.000000  0.547551  658.087151  2005.476923  0.000000  489.600000
G  5042  7895.986704  0.761837  C  5043  7305.665934  0.602719  982.496310  1305.151648  1821.533518  408.000000
T  5048  5834.400000  0.565563  N  -1  -1.000000  -1.000000  982.496310  572.993407  96.292521  1224.000000
A  5059  3828.028077  0.414701  C  5056  3374.294505  0.278380  973.227477  413.828571  56.170637  1183.200000
T  5064  24602.400000  2.670575  C  5063  3835.872527  0.316460  862.001480  923.156044  2712.239335  1183.200000
G  5065  13448.855402  1.187021  A  5068  6664.291011  0.498176  1001.033977  811.740659  3073.336288  1183.200000
C  5074  10488.962637  0.959775  A  5078  9880.576102  0.774488  1010.302810  2403.389011  601.828255  1101.600000
T  5082  9955.200000  0.936578  C  5086  5889.098901  0.490479  1130.797640  286.496703  433.316343  1836.000000
A  5088  4041.211239  0.362522  N  -1  -1.000000  -1.000000  1075.184642  954.989011  0.000000  979.200000
T  5094  5467.200000  0.556520  C  5097  2132.808791  0.190337  342.946825  111.415385  0.000000  1142.400000
A  5100  11539.697230  1.213273  C  5105  4838.610989  0.407221  1427.400300  397.912088  0.000000  979.200000
T  5105  14606.400000  1.504234  N  -1  -1.000000  -1.000000  815.657314  1098.237363  0.000000  2733.600000
G  5116  9115.691967  0.878093  A  5116  6682.828677  0.575363  1770.347125  859.490110  1765.362881  1101.600000
C  5118  6573.507692  0.613809  G  5127  4983.137950  0.440111  1594.239296  1225.569231  1669.070360  856.800000
T  5124  7425.600000  0.676043  T  5136  4896.000000  0.407758  713.700150  286.496703  754.291413  1713.600000
A  5135  31449.150765  3.393952  G  5140  6082.477562  0.506572  3902.178742  684.408791  80.243767  979.200000
G  5149  4991.162327  0.451025  T  5146  4977.600000  0.414554  1399.593801  923.156044  970.949584  734.400000
A  5153  16850.738606  1.602317  N  -1  -1.000000  -1.000000  3651.920248  1909.978022  345.048199  0.000000
C  5154  13385.762637  1.194514  A  5162  7415.066493  0.565064  3587.038416  2053.226374  168.511911  0.000000
T  5161  14810.400000  1.219918  C  5166  9597.639560  0.731387  2020.605619  1925.894505  746.267036  2896.800000
T  5172  18319.200000  1.401106  C  5177  9136.061538  0.613736  1974.261454  700.325275  698.120776  3345.600000
A  5174  16322.415118  1.186846  N  -1  -1.000000  -1.000000  2391.358944  1082.320879  1019.095845  3100.800000
T  5184  22929.600000  1.646725  A  5186  9982.533267  0.635090  1520.088631  429.745055  649.974515  4039.200000
A  5191  10835.265913  0.707921  G  5192  7639.206648  0.480748  2363.552445  47.749451  1516.607202  2244.000000
T  5202  19461.600000  1.237076  C  5201  18447.204396  1.160912  64.881832  2387.472527  722.193906  3835.200000
N  5207  -1.000000  -1.000000  N  -1  -1.000000  -1.000000  287.333827  859.490110  0.000000  612.000000
A  5214  14172.045835  0.836823  C  5215  10488.962637  0.587495  2011.336786  2116.892308  0.000000  4039.200000
T  5215  23296.800000  1.531896  A  5222  9064.918788  0.532026  2159.638116  2323.806593  48.146260  4406.400000
T  5226  15504.000000  0.909946  G  5226  8666.326870  0.508633  1056.646975  350.162637  1636.972853  3345.600000
T  5234  16524.000000  0.977537  A  5234  11122.599740  0.657994  2326.477112  2244.224176  8.024377  3672.000000
A  5245  10084.490431  0.585711  G  5241  4044.285873  0.234892  2131.831617  175.081319  264.804432  2611.200000
T  5247  19053.600000  1.137872  N  -1  -1.000000  -1.000000  1640.583462  493.410989  0.000000  4202.400000
C  5255  9931.885714  0.590538  G  5257  8128.693629  0.483758  407.828657  2164.641758  930.827701  734.400000
T  5262  25663.200000  1.586172  C  5264  10361.630769  0.584172  1065.915808  1591.648352  537.633241  3468.000000
G  5271  1612.899723  0.098033  N  -1  -1.000000  -1.000000  2039.143286  15.916484  738.242659  734.400000
T  5277  25418.400000  1.636681  C  5277  4170.118681  0.235104  2224.519948  954.989011  1885.728532  3957.600000
G  5279  12020.516343  0.745406  A  5279  9037.112289  0.502448  2400.627777  843.573626  2206.703601  3916.800000
C  5286  7544.413187  0.474164  G  5290  6796.647091  0.375408  92.688331  1591.648352  738.242659  3590.400000
T  5295  21705.600000  1.514090  C  5295  9836.386813  0.543306  1686.927627  2037.309890  1741.289751  3957.600000
G  5298  8939.155679  0.597701  N  -1  -1.000000  -1.000000  2076.218618  1193.736264  1933.874792  2733.600000
C  5304  5300.189011  0.373321  N  -1  -1.000000  -1.000000  630.280652  1257.402198  361.096953  693.600000
A  5308  10853.803580  0.791152  N  -1  -1.000000  -1.000000  2576.735606  286.496703  8.024377  0.000000
T  5316  19543.200000  1.515093  C  5318  11348.452747  0.643996  834.194981  1352.901099  1468.460942  3223.200000
T  5325  21583.200000  1.557214  G  5325  6644.183934  0.377041  1102.991141  127.331868  1532.655956  3998.400000
C  5332  5793.600000  0.430682  N  -1  -1.000000  -1.000000  55.612999  1289.235165  16.048753  652.800000
G  5337  9260.130748  0.667627  N  -1  -1.000000  -1.000000  0.000000  397.912088  1781.411634  3876.000000
T  5337  20563.200000  1.678028  C  5345  4965.942857  0.281286  0.000000  397.912088  1781.411634  3876.000000
T  5348  19828.800000  1.512650  C  5353  5745.850549  0.308186  0.000000  1130.070330  152.463158  3916.800000
A  5356  7248.227497  0.505558  C  5361  3708.540659  0.249683  1390.324968  1050.487912  1139.461496  122.400000
G  5356  5921.990028  0.459377  N  -1  -1.000000  -1.000000  1390.324968  1050.487912  1139.461496  122.400000
T  5365  11546.400000  0.917135  C  5374  4743.112088  0.320360  0.000000  238.747253  0.000000  2652.000000
G  5375  10632.299169  0.804608  T  5376  8649.600000  0.631439  176.107829  1130.070330  2367.191136  1632.000000
A  5380  10909.416578  0.826966  G  5382  8353.376177  0.609567  2363.552445  111.415385  1982.021053  897.600000
T  5390  36189.600000  2.935388  G  5391  7294.158449  0.474620  1649.852295  0.000000  1420.314681  4488.000000
A  5392  11827.031057  0.857692  N  -1  -1.000000  -1.000000  2632.348605  0.000000  1685.119114  4324.800000
T  5400  10363.200000  0.720031  A  5403  5005.169883  0.345110  380.022158  0.000000  537.633241  2407.200000
G  5406  10423.665374  0.718724  N  -1  -1.000000  -1.000000  537.592321  95.498901  1933.874792  285.600000
T  5411  14728.800000  1.091907  A  5413  8480.982302  0.653431  899.076812  1846.312088  802.437673  2856.000000
C  5413  16728.224176  1.288862  A  5423  2345.014779  0.164859  1686.927627  2435.221978  553.681994  2652.000000
T  5422  8894.400000  0.638641  G  5428  8152.766759  0.573154  426.366323  15.916484  682.072022  2366.400000
T  5431  11464.800000  0.806001  A  5434  11280.169903  0.793470  1167.872973  954.989011  1628.948476  2448.000000
G  5438  14965.462604  1.052709  T  5440  10812.000000  0.738043  1269.830137  0.000000  2784.458726  1754.400000
A  5445  12225.590881  0.834542  G  5448  9211.984488  0.623224  2131.831617  0.000000  1307.973407  367.200000
A  5456  10955.760744  0.741202  C  5451  5586.685714  0.377959  2363.552445  127.331868  1901.777285  612.000000
G  5458  11418.688089  0.931553  T  5459  5875.200000  0.477500  2159.638116  381.995604  2511.629917  1264.800000
C  5463  12908.268132  1.056595  A  5468  2252.326447  0.181461  139.032497  2180.558242  1179.583380  285.600000
G  5470  12967.392798  1.039773  N  -1  -1.000000  -1.000000  500.516988  238.747253  2696.190582  734.400000
T  5474  14973.600000  1.176639  G  5478  13240.221607  1.008577  1038.109309  175.081319  2631.995568  3182.400000
G  5488  2872.726870  0.225308  T  5485  1836.000000  0.139858  0.000000  970.905495  730.218283  163.200000
N  5490  -1.000000  -1.000000  N  -1  -1.000000  -1.000000  0.000000  970.905495  489.486981  0.000000
T  5499  13545.600000  1.191904  C  5497  6302.927473  0.480127  778.581982  859.490110  1749.314127  3019.200000
G  5500  8208.937396  0.693921  N  -1  -1.000000  -1.000000  1010.302810  636.659341  1861.655402  3019.200000
A  5503  7758.013319  0.674363  C  5513  4599.863736  0.376566  2066.949785  47.749451  1011.071468  1713.600000
A  5513  13180.280692  1.222268  T  5514  5916.000000  0.484311  2474.778442  970.905495  0.000000  1183.200000
G  5519  17846.213850  1.640439  T  5520  6854.400000  0.548205  444.903990  95.498901  3827.627701  1224.000000
T  5530  5916.000000  0.511412  N  -1  -1.000000  -1.000000  213.183162  0.000000  0.000000  1264.800000
A  5536  11725.073893  1.064203  N  -1  -1.000000  -1.000000  1269.830137  0.000000  674.047645  816.000000
G  5540  12951.344044  1.188264  T  5539  4447.200000  0.357110  1121.528807  0.000000  2439.410526  1142.400000
G  5550  1949.923546  0.178929  N  -1  -1.000000  -1.000000  268.796160  2069.142857  441.340720  2856.000000
T  5555  38596.800000  4.022423  C  5552  17874.210989  1.417849  2548.929107  2005.476923  0.000000  4814.400000
G  5560  3169.628809  0.240710  N  -1  -1.000000  -1.000000  871.270313  1671.230769  698.120776  5752.800000
T  5568  69727.200000  5.748221  A  5567  29641.728307  1.953272  5774.483032  3947.287912  353.072576  9057.600000
C  5574  38167.727473  2.087716  G  5577  4236.870914  0.182854  1622.045795  6700.839560  1003.047091  8200.800000
A  5579  11660.192061  0.546836  N  -1  -1.000000  -1.000000  2020.605619  5459.353846  754.291413  10281.600000
T  5585  162832.800000  7.691310  C  5587  59798.228571  1.569526  1770.347125  6271.094505  80.243767  14973.600000
A  5590  20029.948365  0.561540  N  -1  -1.000000  -1.000000  4300.738566  5857.265934  160.487535  12444.000000
T  5599  42105.600000  1.135501  A  5598  17610.782922  0.462231  3828.028077  3915.454945  1669.070360  8608.800000
C  5603  23922.474725  0.596286  N  -1  -1.000000  -1.000000  1279.098970  4281.534066  1829.557895  7262.400000
T  5612  36067.200000  0.875073  N  -1  -1.000000  -1.000000  0.000000  1734.896703  0.000000  6568.800000
C  5616  10568.545055  0.236814  A  5617  5060.782882  0.111485  862.001480  2291.973626  8.024377  3712.800000
G  5623  7342.304709  0.175548  N  -1  -1.000000  -1.000000  0.000000  127.331868  1644.997230  1020.000000
T  5631  11424.000000  0.270439  A  5632  10547.932087  0.235697  1927.917288  1814.479121  0.000000  2366.400000
C  5635  22362.659341  0.614155  N  -1  -1.000000  -1.000000  1158.604140  2323.806593  0.000000  612.000000
T  5640  10526.400000  0.302209  N  -1  -1.000000  -1.000000  0.000000  1623.481319  0.000000  2366.400000
A  5649  6247.193521  0.179940  C  5647  3899.538462  0.085566  1130.797640  636.659341  0.000000  693.600000
G  5658  3988.115235  0.209244  N  -1  -1.000000  -1.000000  1445.937966  954.989011  842.559557  1836.000000
A  5661  12772.452035  0.731717  T  5660  11628.000000  0.255149  2372.821278  2212.391209  457.389474  2570.400000
G  5668  3819.603324  0.263019  N  -1  -1.000000  -1.000000  741.506649  588.909890  898.730194  163.200000
C  5676  19465.859341  1.555794  G  5678  10511.933518  0.276886  2002.067953  2371.556044  1404.265928  1142.400000
A  5679  19279.172883  1.776602  G  5684  1693.143490  0.046933  2335.745945  2307.890110  1893.752909  204.000000
A  5691  8508.788801  0.725834  G  5691  7510.816620  0.208194  2131.831617  1830.395604  1917.826039  1387.200000
C  5691  8881.397802  0.750155  T  5696  5752.800000  0.278171  2131.831617  1830.395604  1917.826039  1387.200000
A  5700  11150.406239  0.962473  G  5700  10279.226593  0.584535  2409.896610  0.000000  2752.361219  408.000000
T  5706  5589.600000  0.534177  C  5707  5332.021978  0.303209  444.903990  1066.404396  377.145706  1224.000000
G  5712  13248.245983  1.328777  A  5716  11632.385561  0.704230  361.484492  1002.738462  2832.604986  0.000000
T  5718  16768.800000  1.571530  G  5721  15495.071468  1.062176  1946.454955  748.074725  2744.336842  3794.400000
C  5727  4934.109890  0.412950  T  5727  3060.000000  0.209761  444.903990  1034.571429  826.510803  897.600000
A  5734  14338.884832  1.284317  T  5737  3998.400000  0.268718  3318.242256  0.000000  176.536288  367.200000
N  5740  -1.000000  -1.000000  N  -1  -1.000000  -1.000000  166.838996  0.000000  0.000000  408.000000
T  5746  11138.400000  0.911749  A  5746  6154.505189  0.413622  1316.174303  0.000000  0.000000  3100.800000
A  5758  8406.831637  0.738492  C  5758  3310.628571  0.240649  1668.389961  716.241758  272.828809  0.000000
G  5761  4100.456510  0.398236  N  -1  -1.000000  -1.000000  1102.991141  541.160440  858.608310  0.000000
T  5771  13300.800000  1.349552  C  5769  5125.107692  0.372543  315.140326  779.907692  1195.632133  2978.400000
A  5778  14635.487491  1.421245  T  5779  10689.600000  0.751685  2076.218618  0.000000  778.364543  1999.200000
G  5783  11370.541828  1.068041  C  5786  3374.294505  0.269440  2224.519948  238.747253  2575.824931  1591.200000
A  5786  10399.630757  0.926532  G  5793  1869.679778  0.149295  2289.401780  795.824176  1693.143490  816.000000
T  5796  16360.800000  1.495586  C  5795  14308.918681  1.142578  1844.497790  3246.962637  441.340720  3590.400000
C  5804  14356.668132  1.317295  G  5802  9228.033241  0.695338  1001.033977  3040.048352  1757.338504  2570.400000
T  5806  14973.600000  1.264571  N  -1  -1.000000  -1.000000  667.355984  2928.632967  794.413296  2692.800000
A  5815  21596.381162  1.814163  C  5813  17126.136264  1.244229  4449.039896  3501.626374  0.000000  938.400000
A  5825  10825.997080  0.835977  T  5823  10648.800000  0.747430  2196.713449  1925.894505  0.000000  2244.000000
N  5829  -1.000000  -1.000000  N  -1  -1.000000  -1.000000  797.119648  286.496703  0.000000  81.600000
T  5838  15177.600000  1.150512  A  5836  11641.654395  0.817118  2002.067953  811.740659  0.000000  2856.000000
G  5844  8072.522992  0.564522  N  -1  -1.000000  -1.000000  361.484492  0.000000  1893.752909  1142.400000
C  5850  9597.639560  0.696646  A  5848  8388.293971  0.598117  1557.163964  2132.808791  224.682548  775.200000
A  5857  11548.966063  0.870101  G  5858  5841.746260  0.437730  2502.584942  0.000000  1219.705263  0.000000
T  5864  6120.000000  0.460463  C  5862  4822.694505  0.361371  2317.208279  1018.654945  136.414404  1468.800000
A  5865  10297.673593  0.800564  G  5869  4798.577285  0.374588  2326.477112  779.907692  240.731302  1305.600000
T  5875  5304.000000  0.432743  C  5881  4583.947253  0.410317  92.688331  668.492308  850.583934  1142.400000
A  5879  9027.843456  0.795304  T  5883  3957.600000  0.354252  1946.454955  620.742857  850.583934  285.600000
A  5890  4337.813899  0.403260  G  5893  3322.091967  0.328655  982.496310  318.329670  850.583934  0.000000
T  5900  10812.000000  1.197209  G  5903  6676.281440  0.739369  556.129987  1082.320879  1027.120222  2570.400000
T  5910  9710.400000  1.075396  N  -1  -1.000000  -1.000000  695.162484  143.248352  802.437673  2284.800000
A  5915  10714.771083  1.263104  G  5912  4132.554017  0.457662  1306.905469  302.413187  577.755125  285.600000
C  5918  4711.279121  0.538610  N  -1  -1.000000  -1.000000  991.765143  986.821978  48.146260  0.000000
A  5927  12188.515548  1.475880  C  5929  6000.514286  0.667093  2456.240776  636.659341  834.535180  897.600000
G  5934  6499.745152  0.780991  N  -1  -1.000000  -1.000000  46.344166  1018.654945  1733.265374  0.000000
A  5944  6599.409179  0.789365  C  5944  6064.180220  0.740412  1334.711969  1161.903297  1821.533518  0.000000
G  5946  17509.190028  2.191230  N  -1  -1.000000  -1.000000  1177.141806  891.323077  2006.094183  0.000000
T  5954  4161.600000  0.451803  N  -1  -1.000000  -1.000000  0.000000  0.000000  593.803878  979.200000
G  5961  13047.636565  1.495522  A  5963  11530.428397  1.215014  1343.980802  0.000000  2174.606094  0.000000
C  5969  4599.863736  0.479379  N  -1  -1.000000  -1.000000  528.323488  970.905495  0.000000  0.000000
A  5976  14987.703150  1.670080  G  5974  7759.572299  0.857681  3281.166923  366.079121  1580.802216  0.000000
C  5981  6748.589011  0.710230  N  -1  -1.000000  -1.000000  1686.927627  1352.901099  0.000000  0.000000
A  5988  16832.200940  1.848605  G  5987  7607.109141  0.783769  2363.552445  0.000000  1998.069806  0.000000
G  5997  15976.534072  1.548497  C  5999  58365.745055  5.456605  824.926147  7942.325275  2832.604986  10608.000000
T  5999  74623.200000  6.976578  A  6002  41320.458034  2.359997  3012.370763  10839.125275  2712.239335  15218.400000
C  6010  107277.098901  6.127111  A  6010  34544.941026  1.973017  8694.165463  21901.081319  2343.118006  45124.800000
T  6013  649332.000000  23.546689  A  6020  61007.459574  0.577721  8416.100470  22537.740659  2920.873130  48225.600000
C  6019  152575.410989  1.681112  N  -1  -1.000000  -1.000000  11076.255574  23667.810989  0.000000  49490.400000
T  6029  479563.200000  4.541317  C  6031  17953.793407  0.170017  3967.060574  8165.156044  1917.826039  50020.800000
T  6041  104325.600000  0.685219  C  6041  14277.085714  0.124443  1167.872973  3135.547253  1083.290859  23541.600000
G  6042  4501.675346  0.027750  N  -1  -1.000000  -1.000000  1102.991141  3087.797802  1187.607756  21093.600000
T  6053  36189.600000  0.224535  G  6049  2294.971745  0.020004  2456.240776  1989.560440  714.169529  7588.800000
A  6055  18806.462394  0.114590  G  6058  9589.130194  0.079101  3364.586421  2880.883516  1091.315235  7221.600000
C  6058  36321.415385  0.221045  A  6064  8341.949805  0.068813  3105.059094  3406.127473  1933.874792  5140.800000
T  6064  32109.600000  0.193023  C  6071  7862.742857  0.064053  2298.670613  2705.802198  16.048753  6650.400000
T  6074  31130.400000  0.192044  T  6083  16564.800000  0.139204  444.903990  1464.316484  1837.582271  5712.000000
C  6083  21901.081319  0.141768  A  6090  12772.452035  0.107334  806.388481  2355.639560  1163.534626  3631.200000
G  6091  22171.352909  0.241670  N  -1  -1.000000  -1.000000  2743.574603  493.410989  3931.944598  163.200000
A  6105  4356.351565  0.055352  N  -1  -1.000000  -1.000000  1130.797640  0.000000  6949.110249  3264.000000
G  6107  61563.018283  1.974354  T  6108  26928.000000  0.520755  1093.722308  0.000000  7607.109141  4120.800000
A  6116  16062.887791  0.597020  C  6115  8005.991209  0.154826  2947.488931  1273.318681  3346.165097  775.200000
T  6124  48103.200000  1.714224  A  6127  17416.137426  0.422084  2243.057614  700.325275  2463.483657  4610.400000
G  6132  12638.393352  0.432044  N  -1  -1.000000  -1.000000  1427.400300  190.997802  2840.629363  1346.400000
N  6138  -1.000000  -1.000000  N  -1  -1.000000  -1.000000  64.881832  0.000000  730.218283  2080.800000
C  6146  19274.861538  0.673104  G  6143  13376.636011  0.324186  954.689811  2498.887912  2030.167313  0.000000
T  6155  19257.600000  0.715069  A  6155  18852.806559  0.575532  3290.435756  381.995604  1861.655402  4120.800000
G  6157  19507.259834  0.760638  C  6160  4026.870330  0.129340  3336.779922  1400.650549  1917.826039  4039.200000
A  6169  52637.703270  2.149917  T  6171  37658.400000  0.917778  7146.270333  15041.076923  1653.021607  3712.800000
C  6171  114773.762637  4.164919  A  6179  7952.658814  0.193815  6933.087171  16966.971429  1853.631025  4732.800000
C  6181  97106.465934  2.637508  A  6187  20326.551025  0.426762  3614.844916  19593.191209  0.000000  7833.600000
T  6187  134272.800000  2.913115  C  6191  113500.443956  1.928086  4347.082732  18940.615385  0.000000  14606.400000
T  6198  49857.600000  0.934302  C  6200  24336.303297  0.413412  1547.895130  10679.960440  1227.729640  10730.400000
A  6208  9797.156604  0.172659  C  6208  8356.153846  0.141950  2196.713449  3183.296703  1332.046537  1795.200000
A  6216  7062.850835  0.133482  N  -1  -1.000000  -1.000000  1937.186121  1273.318681  1845.606648  0.000000
C  6218  9311.142857  0.177847  G  6219  7879.937950  0.136850  1408.862634  2100.975824  2030.167313  0.000000
A  6226  12800.258534  0.249234  G  6231  9910.105263  0.196631  2363.552445  350.162637  0.000000  2815.200000
T  6229  25051.200000  0.493983  N  -1  -1.000000  -1.000000  1918.648455  1209.652747  1027.120222  4284.000000
A  6236  15293.574643  0.298312  A  6246  8833.197960  0.178852  3114.327927  238.747253  906.754571  0.000000
G  6245  13127.880332  0.276186  C  6249  8547.151648  0.173060  1399.593801  286.496703  2736.312465  1346.400000
G  6256  10527.982271  0.281737  N  -1  -1.000000  -1.000000  778.581982  0.000000  2294.971745  448.800000
T  6263  13872.000000  0.483172  A  6263  11576.772563  0.238744  2354.283612  0.000000  32.097507  1468.800000
G  6273  15350.632687  0.920845  A  6274  1473.744466  0.042506  203.914329  190.997802  2688.166205  0.000000
C  6283  12144.276923  0.918666  T  6281  8404.800000  0.242412  352.215658  2148.725275  1532.655956  1183.200000
G  6289  15109.901385  1.123064  A  6288  11354.320568  0.433780  2521.122608  1973.643956  2864.702493  0.000000
C  6294  19258.945055  1.350663  N  -1  -1.000000  -1.000000  148.301330  3469.793407  898.730194  0.000000
A  6301  11993.870053  0.786294  G  6299  2110.411080  0.138353  2660.155104  1607.564835  722.193906  0.000000
C  6305  9931.885714  0.654575  G  6307  8345.351801  0.610880  1279.098970  2323.806593  1452.412188  367.200000
A  6314  16470.716448  1.205666  G  6315  3113.458172  0.225958  3651.920248  143.248352  553.681994  0.000000
T  6322  13423.200000  0.974192  N  -1  -1.000000  -1.000000  2270.864114  0.000000  0.000000  1591.200000
A  6325  22523.264474  1.631135  G  6328  6748.500831  0.449661  4115.361904  0.000000  641.950139  1387.200000
A  6336  24395.568763  1.625518  G  6336  16811.069252  1.046745  4643.685391  0.000000  3161.604432  734.400000
G  6349  8216.961773  0.511634  A  6347  8073.153645  0.502677  1492.282132  0.000000  1941.899169  0.000000
A  6356  11641.654395  0.758569  N  -1  -1.000000  -1.000000  2354.283612  2896.800000  0.000000  1020.000000
C  6358  26039.367033  1.702298  T  6359  9302.400000  0.544671  1890.841956  3644.874725  0.000000  2080.800000
T  6368  17462.400000  1.065460  A  6371  9305.908449  0.537473  463.441656  2037.309890  104.316898  5834.400000
C  6372  23763.309890  1.465976  N  -1  -1.000000  -1.000000  2215.251115  3995.037363  224.682548  9057.600000
T  6380  175807.200000  10.111514  C  6382  23970.224176  0.701993  426.366323  4599.863736  288.877562  15912.000000
T  6392  12240.000000  0.360272  A  6396  3688.995580  0.108036  92.688331  254.663736  0.000000  6568.800000
C  6396  14659.081319  0.436916  T  6401  8282.400000  0.239247  778.581982  3231.046154  0.000000  3182.400000
G  6404  21473.232133  0.637663  A  6407  11465.546565  0.326478  1297.636636  1066.404396  3923.920222  1183.200000
C  6408  16123.397802  0.480294  G  6413  2977.043767  0.084124  2484.047275  3724.457143  3001.116898  163.200000
C  6420  7958.241758  0.243054  T  6417  4161.600000  0.117596  185.376662  1894.061538  128.390028  408.000000
G  6427  13617.367313  0.416220  A  6425  9806.425437  0.277104  1798.153625  2005.476923  2086.337950  0.000000
C  6430  21216.672527  0.644602  A  6434  3614.844916  0.105758  713.700150  3963.204396  1468.460942  0.000000
C  6442  18542.703297  0.571739  G  6444  10824.884211  0.310430  991.765143  3485.709890  1468.460942  0.000000
A  6447  24043.353105  0.738883  N  -1  -1.000000  -1.000000  4059.748905  1114.153846  1452.412188  0.000000
C  6455  34713.850549  1.065884  G  6458  4036.261496  0.110898  444.903990  5379.771429  545.657618  0.000000
A  6459  18037.149245  0.977158  N  -1  -1.000000  -1.000000  3614.844916  2833.134066  1043.168975  0.000000
A  6468  9333.714949  0.490255  C  6473  4965.942857  0.258965  1992.799120  0.000000  882.681440  2040.000000
T  6477  18156.000000  0.981089  N  -1  -1.000000  -1.000000  3160.672093  318.329670  882.681440  2978.400000
A  6479  19483.087211  1.072016  C  6485  5045.525275  0.261063  4198.781402  0.000000  882.681440  2856.000000
A  6487  15951.661794  0.861776  N  -1  -1.000000  -1.000000  3596.307249  1050.487912  1051.193352  244.800000
T  6492  14728.800000  0.762773  N  -1  -1.000000  -1.000000  1001.033977  127.331868  184.560665  3060.000000
A  6503  23459.416618  1.207959  C  6504  16616.808791  0.845851  4606.610059  2482.971429  2046.216066  0.000000
G  6511  8971.253186  0.456669  T  6513  6038.400000  0.307375  0.000000  254.663736  1949.923546  734.400000
T  6523  4488.000000  0.240156  N  -1  -1.000000  -1.000000  1408.862634  95.498901  1283.900277  897.600000
A  6527  18806.462394  1.123962  G  6524  7542.914127  0.383960  2808.456434  111.415385  1091.315235  367.200000
C  6533  5029.608791  0.332173  T  6533  4488.000000  0.228148  676.624818  1193.736264  858.608310  979.200000
G  6540  15206.193906  1.098650  C  6545  3310.628571  0.176212  0.000000  0.000000  2768.409972  285.600000
A  6547  21512.961664  1.491051  T  6546  18808.800000  1.001121  4384.158064  684.408791  577.755125  3468.000000
C  6557  12271.608791  0.831199  G  6557  12028.540720  0.688618  1492.282132  2180.558242  2246.825485  1836.000000
T  6560  24561.600000  1.749078  A  6566  22374.963144  1.234815  2178.175782  2164.641758  1604.875346  4855.200000
C  6571  29493.243956  1.978935  G  6569  2664.093075  0.147024  2576.735606  5268.356044  449.365097  4814.400000
T  6572  23337.600000  1.424759  C  6580  8610.817582  0.416904  2159.638116  5284.272527  256.780055  5140.800000
T  6581  21297.600000  1.301185  N  -1  -1.000000  -1.000000  685.893651  2912.716484  481.462604  4692.000000
A  6590  33163.884892  1.884259  C  6590  11507.617582  0.510160  3883.641076  2864.967033  1171.559003  1713.600000
T  6594  24235.200000  1.184049  N  -1  -1.000000  -1.000000  2910.413599  3119.630769  834.535180  4161.600000
C  6597  16362.145055  0.778744  T  6605  9832.800000  0.431305  991.765143  3406.127473  184.560665  2733.600000
A  6606  14496.454995  0.654639  G  6613  3025.190028  0.135254  3077.252595  2705.802198  786.388920  2121.600000
T  6615  21542.400000  0.975951  A  6619  14255.465333  0.619792  806.388481  1623.481319  810.462050  4120.800000
A  6629  7090.657334  0.321191  N  -1  -1.000000  -1.000000  1612.776962  1241.485714  2591.873684  2937.600000
T  6632  27825.600000  1.290727  C  6632  13783.674725  0.599280  1269.830137  2960.465934  2640.019945  4651.200000
G  6639  15141.998892  0.691906  T  6643  12892.800000  0.568222  2094.756284  95.498901  2864.702493  1020.000000
A  6648  14329.615998  0.700737  N  -1  -1.000000  -1.000000  3095.790261  0.000000  585.779501  897.600000
G  6652  5769.526870  0.295138  C  6656  4806.778022  0.227020  1881.573123  111.415385  1508.582825  122.400000
T  6661  40106.400000  2.228660  A  6664  11799.224558  0.536183  1622.045795  143.248352  2118.435457  4610.400000
G  6662  12855.051524  0.687804  N  -1  -1.000000  -1.000000  2076.218618  286.496703  2367.191136  4528.800000
C  6674  11714.531868  0.667419  T  6676  5222.400000  0.262947  0.000000  2419.305495  682.072022  652.800000
G  6682  26263.785042  1.537042  N  -1  -1.000000  -1.000000  0.000000  0.000000  4910.918560  0.000000
T  6688  12770.400000  0.699213  G  6693  2118.435457  0.107509  101.957164  0.000000  1147.485873  2774.400000
A  6695  20669.497850  1.188807  C  6701  15534.487912  0.764416  3401.661754  0.000000  361.096953  0.000000
A  6703  7201.883332  0.384210  N  -1  -1.000000  -1.000000  2020.605619  3310.628571  0.000000  1387.200000
C  6714  10329.797802  0.619208  A  6712  6645.753345  0.327022  1724.002960  2498.887912  0.000000  530.400000
G  6721  18295.578947  1.129284  A  6716  1390.324968  0.072410  417.097490  63.665934  4092.432133  612.000000
T  6725  11587.200000  0.698123  G  6730  6499.745152  0.367228  361.484492  939.072527  1797.460388  3141.600000
A  6729  12401.698710  0.721893  C  6733  4026.870330  0.227513  2548.929107  254.663736  1476.485319  1264.800000
T  6738  14402.400000  0.999546  G  6741  1717.216620  0.113504  0.000000  79.582418  312.950693  3100.800000
A  6746  10445.974923  0.717262  G  6747  6804.671468  0.457052  2261.595280  1209.652747  1677.094737  0.000000
T  6755  8976.000000  0.621743  G  6756  6579.988920  0.450242  0.000000  1018.654945  1540.680332  1999.200000
A  6762  21957.865653  1.727872  C  6764  9024.646154  0.636267  4050.480072  1432.483516  986.998338  1183.200000
T  6765  12852.000000  0.943142  N  -1  -1.000000  -1.000000  3327.511089  1718.980220  1941.899169  2692.800000
A  6774  21985.672153  1.711608  C  6774  4727.195604  0.330030  4022.673573  970.905495  537.633241  3182.400000
T  6776  18400.800000  1.284665  G  6786  14508.073130  0.958855  3679.726747  827.657143  906.754571  4039.200000
A  6787  24367.762264  1.610504  C  6788  11252.953846  0.715025  3753.877412  1289.235165  2680.141828  2448.000000
T  6797  21460.800000  1.363652  N  -1  -1.000000  -1.000000  203.914329  0.000000  200.609418  3998.400000
A  6802  18435.709069  1.102278  G  6803  5416.454294  0.312573  3642.651415  0.000000  882.681440  1713.600000
T  6812  15993.600000  0.922965  C  6809  4552.114286  0.262694  1927.917288  1177.819780  545.657618  3060.000000
A  6815  19112.333887  1.092907  G  6815  9228.033241  0.502771  3114.327927  1177.819780  1861.655402  1999.200000
A  6826  11363.589401  0.619126  C  6826  4472.531868  0.240548  2456.240776  907.239560  56.170637  2407.200000
T  6829  21705.600000  1.167406  G  6831  5745.453740  0.309430  1872.304290  572.993407  722.193906  3019.200000
C  6838  15677.736264  0.844351  T  6842  30722.400000  1.537062  2502.584942  3390.210989  0.000000  2611.200000
A  6842  33358.530387  1.769649  G  6843  738.242659  0.036935  5552.031037  1862.228571  152.463158  4406.400000
T  6856  23745.600000  1.188014  C  6854  9231.560440  0.461861  917.614479  1527.982418  449.365097  4406.400000
N  6859  -1.000000  -1.000000  N  -1  -1.000000  -1.000000  166.838996  175.081319  0.000000  3223.200000
T  6869  22929.600000  1.117311  C  6865  14356.668132  0.718273  2493.316108  1114.153846  1227.729640  3100.800000
A  6871  17962.998580  0.881476  C  6877  4790.861538  0.241961  3281.166923  95.498901  1051.193352  2774.400000
A  6882  16739.512609  0.835783  N  -1  -1.000000  -1.000000  3577.769583  891.323077  0.000000  0.000000
C  6887  14420.334066  0.726139  A  6888  5987.666193  0.316364  2317.208279  2785.384615  96.292521  2529.600000
T  6889  18604.800000  0.944330  N  -1  -1.000000  -1.000000  2029.874453  2435.221978  537.633241  4039.200000
A  6899  16878.545105  0.858923  C  6902  6653.090110  0.350823  3735.339746  795.824176  64.195014  1142.400000
A  6910  21475.886331  1.063040  T  6911  13341.600000  0.667900  3957.791741  2228.307692  0.000000  1917.600000
C  6913  16553.142857  0.820301  N  -1  -1.000000  -1.000000  2938.220098  3644.874725  0.000000  2570.400000
T  6923  38719.200000  1.910465  C  6924  23031.151648  1.058205  852.732647  3581.208791  160.487535  5997.600000
A  6931  12605.613039  0.605953  T  6932  7548.000000  0.346806  2511.853775  859.490110  1171.559003  2774.400000
C  6935  9438.474725  0.479379  N  -1  -1.000000  -1.000000  1112.259974  2164.641758  457.389474  1754.400000
T  6944  19012.800000  1.036693  A  6945  14144.239336  0.695740  2345.014779  1575.731868  0.000000  4447.200000
C  6947  14865.995604  0.805971  N  -1  -1.000000  -1.000000  2465.509609  3326.545055  0.000000  2366.400000
A  6958  26740.583542  1.464637  T  6956  19992.000000  1.024001  5959.859694  1750.813187  2094.362327  2978.400000
C  6964  3581.208791  0.183751  T  6966  2121.600000  0.103994  750.775482  1002.738462  0.000000  1020.000000
A  6970  24933.161084  1.386166  G  6972  9797.763989  0.461711  4829.062054  0.000000  1596.850970  897.600000
T  6978  24072.000000  1.280929  G  6981  12060.638227  0.543622  630.280652  1034.571429  1949.923546  4120.800000
T  6985  20277.600000  1.064317  A  6982  7878.508149  0.355116  2317.208279  2053.226374  1075.266482  4488.000000
A  6990  20586.078352  1.059791  N  -1  -1.000000  -1.000000  3688.995580  4583.947253  8.024377  1468.800000
C  6990  20977.925275  1.191159  A  6999  7943.389981  0.350331  3688.995580  4583.947253  8.024377  1468.800000
T  7001  34516.800000  1.870973  C  7003  19274.861538  0.787683  1584.970463  2737.635165  505.535734  4569.600000
A  7009  18732.311729  0.893870  C  7014  10154.716484  0.451891  3485.081252  159.164835  369.121330  856.800000
T  7018  24480.000000  1.169704  A  7019  11706.536226  0.508574  2502.584942  684.408791  1933.874792  3182.400000
C  7025  8547.151648  0.390463  N  -1  -1.000000  -1.000000  287.333827  1687.147253  128.390028  530.400000
T  7031  12076.800000  0.601721  N  -1  -1.000000  -1.000000  639.549485  175.081319  0.000000  2733.600000
A  7037  33618.057714  1.606983  C  7040  12446.690110  0.571249  4977.363384  811.740659  0.000000  897.600000
T  7043  19216.800000  0.881971  N  -1  -1.000000  -1.000000  1436.669133  1798.562637  0.000000  3141.600000
T  7053  11587.200000  0.543925  C  7051  3613.041758  0.169602  3744.608579  875.406593  0.000000  2733.600000
A  7054  18268.870073  0.894047  A  7061  11530.428397  0.570749  3985.598240  732.158242  0.000000  2692.800000
T  7065  20726.400000  1.025948  A  7070  12355.354545  0.612344  2261.595280  604.826374  497.511357  4692.000000
T  7073  17788.800000  0.881636  G  7075  3193.701939  0.172592  1408.862634  413.828571  529.608864  4080.000000
A  7083  22977.437296  1.241739  C  7078  5507.103297  0.297611  3698.264414  127.331868  240.731302  3672.000000
T  7085  30559.200000  1.614433  G  7088  11900.150693  0.609116  3549.963084  525.243956  1067.242105  5671.200000
C  7091  18415.371429  0.942605  T  7095  12362.400000  0.602351  991.765143  2562.553846  1693.143490  2652.000000
A  7102  19538.700210  0.952016  C  7103  10186.549451  0.478921  3549.963084  2053.226374  1941.899169  163.200000
T  7109  14484.000000  0.680969  G  7109  9845.910249  0.462906  2215.251115  1655.314286  2126.459834  2570.400000
A  7113  19918.722368  1.029057  C  7113  14802.329670  0.761963  3790.952745  3199.213187  1155.510249  1754.400000
T  7122  26520.000000  1.365148  A  7123  10529.394421  0.503321  2048.412119  2323.806593  1797.460388  5793.600000
C  7124  16330.312088  0.780617  G  7132  10712.542936  0.516865  2446.971943  2355.639560  1516.607202  5426.400000
T  7132  16197.600000  0.781515  A  7134  5255.428377  0.259231  602.474153  95.498901  2086.337950  4324.800000
T  7143  18441.600000  0.909662  N  -1  -1.000000  -1.000000  0.000000  31.832967  0.000000  3957.600000
A  7149  16489.254115  0.810749  C  7149  12733.186813  0.646697  3577.769583  2801.301099  794.413296  4202.400000
T  7151  24153.600000  1.226726  A  7161  7498.485991  0.393642  3549.963084  2562.553846  1580.802216  4732.800000
T  7162  12811.200000  0.672542  C  7168  11603.116484  0.627582  1761.078292  827.657143  617.877008  2366.400000
A  7171  20002.141866  1.081869  G  7169  11322.395568  0.612399  2687.961604  1496.149451  2399.288643  1142.400000
T  7180  11097.600000  0.598743  G  7177  8265.108033  0.445920  111.225997  1257.402198  1468.460942  2448.000000
G  7186  4405.382825  0.242105  N  -1  -1.000000  -1.000000  0.000000  445.661538  1219.705263  1060.800000
T  7191  5671.200000  0.340718  N  -1  -1.000000  -1.000000  806.388481  0.000000  152.463158  1468.800000
A  7198  22847.673633  1.569210  T  7203  12607.200000  0.681868  2623.079772  47.749451  978.973961  122.400000
C  7204  5507.103297  0.362030  G  7207  3675.164543  0.198774  1418.131467  1225.569231  256.780055  2856.000000
A  7215  23153.545125  1.637140  C  7215  22792.404396  1.255603  3207.016258  3724.457143  914.778947  3019.200000
T  7216  27213.600000  1.862176  G  7218  10303.299723  0.535490  3420.199420  3851.789011  1404.265928  3019.200000
T  7229  19380.000000  1.235473  N  -1  -1.000000  -1.000000  2354.283612  477.494505  200.609418  4284.000000
A  7232  26193.722388  1.722258  T  7238  15830.400000  0.782115  2697.230437  1352.901099  850.583934  3345.600000
N  7240  -1.000000  -1.000000  N  -1  -1.000000  -1.000000  695.162484  0.000000  473.438227  2978.400000
G  7249  16658.606094  1.006733  T  7251  16809.600000  0.837874  1974.261454  2387.472527  3161.604432  2652.000000
A  7257  11196.750405  0.690610  N  -1  -1.000000  -1.000000  2530.391441  0.000000  1332.046537  163.200000
T  7264  27417.600000  1.690070  G  7261  12108.784488  0.603562  101.957164  1018.654945  1709.192244  4855.200000
N  7268  -1.000000  -1.000000  N  -1  -1.000000  -1.000000  0.000000  1066.404396  224.682548  2162.400000
C  7276  29779.740659  1.607632  A  7278  16971.233437  0.781449  2196.713449  3692.624176  1677.094737  2162.400000
G  7283  8907.058172  0.425466  N  -1  -1.000000  -1.000000  1381.056134  1305.151648  1949.923546  408.000000
C  7290  17874.210989  0.914714  A  7288  10047.415098  0.462638  1955.723788  3390.210989  72.219391  612.000000
T  7294  14116.800000  0.679428  C  7300  5363.854945  0.247920  55.612999  2005.476923  1179.583380  3100.800000
A  7304  34452.252695  1.733551  T  7304  12729.600000  0.531044  4235.856734  763.991209  882.681440  2856.000000
C  7309  12398.940659  0.601958  N  -1  -1.000000  -1.000000  2650.886271  2291.973626  96.292521  612.000000
A  7319  12346.085711  0.620420  T  7316  6895.200000  0.300759  2456.240776  1352.901099  674.047645  652.800000
C  7322  10839.125275  0.585430  G  7328  22604.669252  1.118611  1705.465293  2276.057143  1524.631579  81.600000
T  7328  13668.000000  0.762176  N  -1  -1.000000  -1.000000  1297.636636  2451.138462  3241.848199  2611.200000
A  7330  12679.763704  0.697457  T  7338  10322.400000  0.556243  2409.896610  2467.054945  2969.019391  2407.200000
A  7342  21225.627837  1.270524  T  7350  6772.800000  0.389380  2706.499270  1957.727473  609.852632  1183.200000
C  7346  24336.303297  1.535337  N  -1  -1.000000  -1.000000  2085.487451  2451.138462  8.024377  204.000000
G  7357  14973.486981  0.860856  A  7361  12086.558384  0.680870  722.968983  2132.808791  2888.775623  530.400000
C  7360  20595.929670  1.204184  A  7368  9129.800620  0.514307  2307.939446  3963.204396  1933.874792  2448.000000
G  7372  18865.309695  1.062741  C  7375  8976.896703  0.554370  991.765143  1130.070330  2302.996122  1550.400000
T  7387  6079.200000  0.375425  N  -1  -1.000000  -1.000000  2233.788781  3851.789011  0.000000  1224.000000
C  7387  20134.351648  1.293908  A  7389  13560.302850  0.799240  2233.788781  3851.789011  0.000000  1224.000000
A  7397  16619.017778  1.017094  G  7399  14427.829363  0.829482  3707.533247  684.408791  1805.484765  0.000000
C  7403  11682.698901  0.690561  T  7403  6650.400000  0.382343  556.129987  2196.474725  1428.339058  1428.000000
G  7413  12469.881440  0.745843  A  7412  10510.856754  0.604288  2428.434277  859.490110  2391.264266  3753.600000
T  7414  22684.800000  1.358519  C  7422  11921.446154  0.645850  2057.680952  700.325275  2262.874238  4243.200000
T  7423  18196.800000  1.080307  G  7425  8136.718006  0.428017  0.000000  2562.553846  1235.754017  3794.400000
T  7435  25622.400000  1.578692  G  7439  12229.150139  0.628750  1418.131467  1050.487912  802.437673  4202.400000
A  7441  19205.022218  1.110435  C  7441  12192.026374  0.643827  2743.574603  2530.720879  2038.191690  1795.200000
C  7450  11857.780220  0.691176  N  -1  -1.000000  -1.000000  55.612999  2307.890110  1291.924654  489.600000
G  7453  12140.881994  0.737815  A  7457  10983.567243  0.617758  658.087151  1703.063736  2270.898615  1713.600000
T  7458  27825.600000  1.630913  C  7463  4870.443956  0.260790  2456.240776  159.164835  746.267036  5426.400000
A  7465  9120.531787  0.511513  N  -1  -1.000000  -1.000000  2428.434277  1209.652747  882.681440  0.000000
A  7475  14292.540666  0.836768  T  7475  14035.200000  0.809331  3095.790261  1257.402198  48.146260  3223.200000
T  7486  4161.600000  0.239978  N  -1  -1.000000  -1.000000  2178.175782  0.000000  24.073130  1428.000000
A  7490  13597.378182  0.823545  C  7494  10250.215385  0.587254  3494.350085  636.659341  1171.559003  1305.600000
A  7500  23209.158124  1.487571  N  -1  -1.000000  -1.000000  4374.889231  684.408791  874.657064  1305.600000
T  7504  20032.800000  1.244019  C  7507  15518.571429  0.899381  2150.369283  2053.226374  2014.118560  3631.200000
G  7506  21264.598338  1.367997  T  7513  15014.400000  0.870161  797.119648  3167.380220  2182.630471  3590.400000
A  7518  21336.853835  1.354696  N  -1  -1.000000  -1.000000  3800.221578  429.745055  0.000000  979.200000
C  7526  14277.085714  0.855008  T  7525  11220.000000  0.642321  1835.228957  3024.131868  882.681440  2366.400000
G  7533  28550.732410  1.688212  T  7534  3712.800000  0.191868  2122.562784  286.496703  4212.797784  1183.200000
A  7535  14616.949825  0.860614  C  7542  10425.296703  0.578221  2678.692771  0.000000  3795.530194  1264.800000
T  7546  16605.600000  0.947053  G  7548  15318.535180  0.815750  1714.734127  1114.153846  2126.459834  3182.400000
T  7556  33007.200000  0.868634  C  7558  13178.848352  0.638203  685.893651  1862.228571  433.316343  3876.000000
T  7560  33007.200000  0.868634  N  -1  -1.000000  -1.000000  954.689811  2244.224176  954.900831  4569.600000
G  7569  8401.522438  0.435536  A  7569  5793.020698  0.280535  1167.872973  0.000000  1853.631025  1836.000000
T  7571  11220.000000  0.630007  G  7582  10969.322992  0.537391  1047.378142  0.000000  1556.729086  2611.200000
T  7582  44553.600000  2.631939  A  7586  9361.521448  0.415207  101.957164  1145.986813  2487.556787  6650.400000
T  7593  20522.400000  1.065714  G  7596  11049.566759  0.505427  481.979322  1671.230769  1452.412188  4365.600000
C  7595  13926.923077  0.726287  N  -1  -1.000000  -1.000000  1584.970463  2307.890110  2150.532964  4284.000000
A  7605  10195.716428  0.532678  C  7611  5220.606593  0.251623  2196.713449  0.000000  0.000000  0.000000
T  7614  25540.800000  1.475921  G  7615  10303.299723  0.471028  1102.991141  636.659341  1837.582271  5589.600000
T  7624  23827.200000  1.295141  N  -1  -1.000000  -1.000000  1983.530287  716.241758  505.535734  4528.800000
A  7629  34711.780022  1.815514  C  7627  5905.015385  0.275913  4968.094551  1209.652747  0.000000  979.200000
T  7635  12076.800000  0.576724  G  7638  9476.788920  0.412782  2456.240776  1082.320879  1123.412742  2733.600000
T  7644  5304.000000  0.258761  N  -1  -1.000000  -1.000000  18.537666  684.408791  208.633795  1346.400000
A  7651  21596.381162  1.069767  G  7650  5657.185596  0.246411  4022.673573  2546.637363  1179.583380  0.000000
C  7652  12558.105495  0.591650  A  7663  5079.320548  0.274931  4013.404740  2864.967033  962.925208  0.000000
T  7660  9792.000000  0.543215  N  -1  -1.000000  -1.000000  852.732647  668.492308  898.730194  2407.200000
T  7672  40228.800000  2.372965  C  7673  23062.984615  1.128020  1316.174303  4774.945055  144.438781  4814.400000
C  7683  15486.738462  0.790819  N  -1  -1.000000  -1.000000  1093.722308  3453.876923  441.340720  816.000000
T  7688  26479.200000  1.316570  A  7687  13310.044356  0.651000  2530.391441  827.657143  1982.021053  5875.200000
T  7697  33088.800000  1.637565  G  7700  8353.376177  0.348201  2901.144766  1941.810989  890.705817  7180.800000
C  7701  23174.400000  1.096636  N  -1  -1.000000  -1.000000  4634.416558  3708.540659  1837.582271  3916.800000
A  7703  56734.527507  2.839776  G  7713  10198.982825  0.391706  5116.395880  3597.125275  1251.802770  1264.800000
T  7710  24643.200000  1.008137  C  7718  5347.938462  0.200213  3105.059094  1671.230769  938.852078  4488.000000
A  7718  18815.731227  0.713306  G  7727  10608.226039  0.397145  4050.480072  1257.402198  874.657064  2692.800000
A  7729  11678.729727  0.447458  T  7733  7303.200000  0.283956  2372.821278  0.000000  1628.948476  1305.600000
A  7740  13449.076852  0.517029  G  7743  4622.040997  0.179090  2595.273273  907.239560  304.926316  40.800000
C  7748  9772.720879  0.370489  T  7751  4936.800000  0.191300  0.000000  2164.641758  96.292521  448.800000
A  7757  11243.094571  0.481868  N  -1  -1.000000  -1.000000  2567.466773  2594.386813  0.000000  0.000000
C  7757  12574.021978  0.548893  T  7763  4936.800000  0.229432  2567.466773  2594.386813  0.000000  0.000000
G  7769  31150.630471  1.447693  A  7769  18324.483072  0.851607  3429.468253  3119.630769  6740.476454  0.000000
A  7778  3670.457914  0.172131  G  7781  3105.433795  0.145633  1019.571643  1336.984615  128.390028  285.600000
C  7782  18288.039560  0.943986  N  -1  -1.000000  -1.000000  240.989661  2642.136264  890.705817  3876.000000
T  7783  18890.400000  1.216493  G  7790  11619.297507  0.681457  64.881832  2642.136264  946.876454  4447.200000
T  7794  15993.600000  1.069571  C  7798  11619.032967  0.717858  342.946825  1050.487912  1973.996676  3182.400000
A  7802  14422.304330  0.983043  A  7810  20057.754865  1.273802  3661.189081  1050.487912  1492.534072  897.600000
N  7813  -1.000000  -1.000000  N  -1  -1.000000  -1.000000  2243.057614  1416.567033  0.000000  1183.200000
T  7823  13831.200000  0.925446  G  7824  12028.540720  0.753592  519.054655  0.000000  1925.850416  2937.600000
A  7827  10937.223078  0.729944  C  7829  3549.375824  0.222370  2270.864114  381.995604  1396.241551  1754.400000
T  7838  36720.000000  2.431772  G  7836  9581.105817  0.600259  648.818318  1050.487912  2094.362327  5793.600000
G  7843  9613.203324  0.544726  A  7841  5904.246695  0.322836  982.496310  95.498901  2094.362327  4447.200000
T  7851  24235.200000  1.396704  G  7853  3217.775069  0.163050  528.323488  1098.237363  762.315789  4406.400000
C  7856  8690.400000  0.521628  A  7855  6960.893671  0.352719  1483.013299  2260.140659  641.950139  1509.600000
G  7862  13633.416066  0.794388  C  7864  2721.718681  0.138965  0.000000  1098.237363  2896.800000  0.000000
T  7872  6528.000000  0.390976  C  7872  3756.290110  0.191788  1900.110789  779.907692  569.730748  1713.600000
A  7874  12197.784382  0.788967  A  7882  9361.521448  0.566873  2697.230437  1050.487912  826.510803  1632.000000
C  7882  18717.784615  1.241161  T  7883  12076.800000  0.732057  2484.047275  3501.626374  2463.483657  2040.000000
A  7891  8842.466793  0.570098  C  7892  7592.162637  0.460213  2224.519948  1989.560440  369.121330  0.000000
A  7900  22161.779982  1.476315  C  7902  12239.775824  0.715196  4087.555404  1750.813187  96.292521  3060.000000
T  7908  28478.400000  1.765117  G  7907  13047.636565  0.762401  954.689811  47.749451  2776.434349  4651.200000
C  7917  3756.290110  0.245351  N  -1  -1.000000  -1.000000  1112.259974  923.156044  0.000000  448.800000
A  7921  12003.138886  0.815201  N  -1  -1.000000  -1.000000  2725.036936  1130.070330  0.000000  326.400000
T  7928  25255.200000  1.870624  C  7926  11412.118681  0.622365  824.926147  2116.892308  1051.193352  3427.200000
G  7935  4774.504155  0.314994  N  -1  -1.000000  -1.000000  537.592321  381.995604  1131.437119  775.200000
T  7942  12280.800000  0.860510  A  7947  6645.753345  0.425923  250.258494  541.160440  0.000000  2611.200000
C  7949  22951.569231  1.545892  G  7949  17276.483102  1.044843  1177.141806  2721.718681  3121.482548  326.400000
A  7959  18611.816898  1.168923  T  7960  14851.200000  0.837000  4198.781402  47.749451  1701.167867  3304.800000
C  7964  9470.307692  0.595183  N  -1  -1.000000  -1.000000  1010.302810  2276.057143  88.268144  1468.800000
C  7976  12144.276923  0.760235  G  7972  6724.427701  0.378982  1371.787301  3231.046154  553.681994  3345.600000
T  7976  16156.800000  1.079089  G  7983  3081.360665  0.169872  1371.787301  3231.046154  553.681994  3345.600000
T  7988  15585.600000  1.134284  C  7988  12558.105495  0.692316  2252.326447  2721.718681  72.219391  3223.200000
G  7996  12919.246537  0.865704  A  7994  4569.534727  0.256340  750.775482  525.243956  2335.093629  81.600000
T  8001  12974.400000  0.864095  G  8004  882.681440  0.057498  0.000000  0.000000  1436.363435  2815.200000
T  8012  30559.200000  2.216534  C  8008  14404.417582  0.938312  834.194981  1352.901099  0.000000  5018.400000
A  8016  13764.217178  0.841056  G  8020  12044.589474  0.699981  2826.994101  63.665934  505.535734  3304.800000
C  8025  24002.057143  1.453459  A  8028  9760.081272  0.571376  862.001480  4583.947253  593.803878  1060.800000
T  8030  15096.000000  0.908369  G  8032  8489.790582  0.468691  1900.110789  1703.063736  1468.460942  2856.000000
C  8038  22585.490110  1.388406  A  8037  21994.940986  1.214261  4847.599720  3724.457143  160.487535  1346.400000
A  8046  9574.704610  0.544676  G  8047  9139.765097  0.477414  2252.326447  700.325275  1709.192244  40.800000
C  8051  13640.426374  0.787473  N  -1  -1.000000  -1.000000  296.602660  2562.553846  930.827701  0.000000
A  8058  19492.356044  1.141898  T  8062  15993.600000  0.873907  3828.028077  875.406593  1701.167867  693.600000
C  8068  17205.718681  0.985391  A  8067  9259.564284  0.505952  2150.369283  1082.320879  56.170637  0.000000
G  8076  21850.377839  1.221411  T  8074  9751.200000  0.529779  380.022158  1082.320879  3017.165651  2325.600000
T  8085  26560.800000  1.414535  C  8082  4981.859341  0.261754  417.097490  891.323077  1636.972853  4365.600000
G  8091  21248.549584  1.156244  A  8089  8536.595300  0.418527  1631.314629  429.745055  3322.091967  1958.400000
A  8098  16452.178782  0.860215  C  8097  14690.914286  0.692178  2678.692771  2403.389011  1669.070360  1754.400000
T  8111  14402.400000  0.783989  C  8106  12383.024176  0.624979  0.000000  541.160440  1925.850416  3264.000000
G  8113  16233.314127  0.887003  N  -1  -1.000000  -1.000000  0.000000  111.415385  2319.044875  2856.000000
A  8125  12605.613039  0.713549  T  8122  5589.600000  0.293624  2715.768103  1830.395604  906.754571  897.600000
C  8127  15327.573626  0.852993  A  8131  11743.611559  0.616146  2808.456434  2960.465934  882.681440  285.600000
C  8137  2912.716484  0.160587  G  8141  2407.313019  0.126303  361.484492  986.821978  1211.680886  367.200000
T  8145  5671.200000  0.344128  N  -1  -1.000000  -1.000000  0.000000  1671.230769  641.950139  1346.400000
C  8150  22505.907692  1.468434  G  8152  20807.208864  1.092138  2029.874453  3613.041758  2367.191136  81.600000
A  8154  27880.650015  1.811370  G  8165  11739.663158  0.573342  4050.480072  2498.887912  3370.238227  1917.600000
T  8167  19502.400000  1.256273  A  8172  13458.345685  0.657247  55.612999  1480.232967  2503.605540  4039.200000
G  8175  13079.734072  0.852134  C  8179  6621.257143  0.330003  1659.121128  1289.235165  2792.483102  0.000000
T  8183  38556.000000  2.568320  G  8184  5657.185596  0.260282  500.516988  429.745055  1869.679778  5630.400000
A  8191  21568.574663  1.237616  C  8193  12812.769231  0.603363  4059.748905  2196.474725  2198.679224  326.400000
T  8200  35251.200000  1.962648  G  8201  18199.286427  0.804003  1251.292471  1050.487912  3201.726316  6732.000000
A  8209  17833.234917  0.881716  N  -1  -1.000000  -1.000000  3772.415078  238.747253  304.926316  3304.800000
T  8213  33986.400000  1.659803  G  8212  4421.431579  0.194144  2521.122608  986.821978  914.778947  3753.600000
C  8216  13735.925275  0.582437  G  8226  4766.479778  0.195427  1195.679472  2610.303297  264.804432  2774.400000
T  8227  24969.600000  1.023764  N  -1  -1.000000  -1.000000  0.000000  2005.476923  986.998338  4855.200000
C  8229  14786.413187  0.600186  N  -1  -1.000000  -1.000000  0.000000  2753.551648  577.755125  4488.000000
T  8241  30355.200000  1.301293  C  8244  11714.531868  0.479861  0.000000  1002.738462  1075.266482  4773.600000
T  8251  29824.800000  1.221716  A  8254  6376.957184  0.244451  787.850815  1002.738462  986.998338  4651.200000
N  8258  -1.000000  -1.000000  N  -1  -1.000000  -1.000000  973.227477  366.079121  649.974515  1224.000000
T  8265  28152.000000  1.079169  C  8266  17348.967033  0.692672  2641.617438  3246.962637  24.073130  4773.600000
G  8271  9765.666482  0.389904  N  -1  -1.000000  -1.000000  111.225997  1193.736264  2607.922438  1305.600000
T  8283  37005.600000  1.550554  A  8284  14255.465333  0.536119  2891.875932  2371.556044  425.291967  5508.000000
C  8290  44120.492308  1.835182  N  -1  -1.000000  -1.000000  315.140326  3819.956044  0.000000  1917.600000
T  8297  26193.600000  0.982130  N  -1  -1.000000  -1.000000  0.000000  2276.057143  2030.167313  4692.000000
G  8299  12943.319668  0.499917  A  8307  13041.248195  0.497591  0.000000  1209.652747  2880.751247  4488.000000
T  8311  47287.200000  1.832009  N  -1  -1.000000  -1.000000  695.162484  3278.795604  1516.607202  6568.800000
C  8313  27933.428571  0.996077  A  8317  14005.206839  0.469024  704.431317  3819.956044  2375.215512  6079.200000
G  8317  30444.485319  1.037004  C  8326  20293.516484  0.645753  3327.511089  3087.797802  5697.307479  3060.000000
T  8326  25704.000000  0.875266  G  8336  17677.701939  0.570967  1770.347125  2785.384615  1203.656510  4406.400000
A  8337  17694.202420  0.611094  G  8348  8626.204986  0.275648  3855.834577  0.000000  3354.189474  4161.600000
T  8347  43615.200000  1.562754  A  8349  11762.149225  0.375857  1640.583462  1098.237363  1644.997230  6324.000000
A  8358  20270.938026  0.647755  T  8360  7180.800000  0.259985  3790.952745  557.076923  3843.676454  1387.200000
G  8359  24113.252078  0.814068  G  8372  8899.033795  0.310278  3753.877412  238.747253  4012.188366  1917.600000
T  8368  36801.600000  1.332428  C  8376  5379.771429  0.187574  574.667653  620.742857  337.023823  4773.600000
A  8379  21892.983822  0.763333  C  8388  11523.534066  0.428677  3735.339746  636.659341  1115.388366  1101.600000
A  8387  20345.088691  0.687898  T  8394  7752.000000  0.288375  3735.339746  2689.885714  184.560665  938.400000
C  8400  5411.604396  0.201313  A  8399  5320.310209  0.197916  1084.453475  1114.153846  0.000000  285.600000
A  8409  14709.638156  0.597241  G  8407  11474.858726  0.426866  2808.456434  0.000000  2150.532964  693.600000
T  8413  19176.000000  0.831719  G  8420  5946.063158  0.243368  1279.098970  0.000000  272.828809  4120.800000
T  8424  25377.600000  1.132774  A  8425  14005.206839  0.573990  2484.047275  954.989011  682.072022  4896.000000
A  8438  12216.322048  0.527216  C  8437  6605.340659  0.270713  2660.155104  1527.982418  1805.484765  2284.800000
T  8440  16524.000000  0.824901  G  8439  12750.734626  0.522576  2261.595280  1098.237363  2126.459834  3304.800000
A  8448  23867.245275  1.214197  G  8449  13392.684765  0.600355  4449.039896  954.989011  2760.385596  1183.200000
G  8459  23840.423269  1.214353  T  8462  19176.000000  0.857874  1668.389961  2291.973626  4573.894737  2040.000000
C  8462  20993.841758  1.144946  N  -1  -1.000000  -1.000000  2391.358944  3597.125275  2816.556233  4447.200000
A  8474  30420.310289  1.667216  T  8476  28396.800000  1.307716  6784.785841  3199.213187  3514.677008  2815.200000
G  8484  9853.934626  0.511794  A  8486  9621.048775  0.469070  1538.626297  732.158242  2631.995568  1224.000000
C  8491  25291.292308  1.283957  A  8494  9129.800620  0.434638  1158.604140  2753.551648  0.000000  1224.000000
T  8498  26479.200000  1.275731  G  8495  2840.629363  0.135232  945.420978  620.742857  449.365097  3386.400000
C  8505  12812.769231  0.596319  G  8504  4710.309141  0.212344  0.000000  2514.804396  1059.217729  1101.600000
T  8513  15748.800000  0.778490  A  8516  14144.239336  0.687171  1343.980802  350.162637  0.000000  3060.000000
C  8520  20802.843956  1.010672  T  8524  5140.800000  0.244670  2131.831617  2801.301099  609.852632  326.400000
G  8525  17372.775623  0.826839  G  8533  15791.973407  0.775572  1102.991141  1177.819780  3755.408310  1346.400000
C  8536  17301.217582  0.849698  A  8538  9148.338286  0.464199  1223.485971  2785.384615  2615.946814  2774.400000
T  8545  35088.000000  1.780421  G  8546  8072.522992  0.382272  92.688331  891.323077  1853.631025  4936.800000
A  8551  12679.763704  0.600450  C  8552  6987.336264  0.361230  2891.875932  1336.984615  1131.437119  1550.400000
T  8563  21093.600000  1.090500  G  8564  7783.645429  0.380300  2836.262934  0.000000  1596.850970  4651.200000
A  8565  16248.264454  0.793875  T  8571  12117.600000  0.619420  3605.576082  620.742857  1749.314127  3957.600000
A  8574  10399.630757  0.531604  G  8575  5544.844321  0.283438  2298.670613  1512.065934  962.925208  1632.000000
C  8586  21503.169231  1.197630  A  8584  10724.039916  0.548185  2298.670613  4106.452747  585.779501  734.400000
T  8591  27050.400000  1.437031  G  8594  24803.348476  1.210570  0.000000  1114.153846  2728.288089  4732.800000
T  8599  28927.200000  1.449697  C  8599  23811.059341  1.162140  1770.347125  5077.358242  1532.655956  4406.400000
G  8608  8786.692521  0.423121  C  8611  3103.714286  0.142328  2233.788781  668.492308  1885.728532  856.800000
T  8613  17136.000000  0.860768  A  8616  14542.799160  0.678298  2020.605619  1130.070330  970.949584  3019.200000
T  8626  29457.600000  1.480931  G  8624  14122.903047  0.658713  203.914329  557.076923  2110.411080  5671.200000
A  8633  20799.261514  1.076108  C  8630  13783.674725  0.608588  4031.942406  2291.973626  2262.874238  1795.200000
T  8638  42187.200000  2.094678  C  8643  6971.419780  0.294049  963.958644  875.406593  2246.825485  8078.400000
G  8646  11884.101939  0.534128  A  8646  3207.016258  0.135270  658.087151  763.991209  2631.995568  3264.000000
T  8649  23460.000000  1.075499  T  8659  8282.400000  0.347046  389.290991  63.665934  1853.631025  4977.600000
G  8662  16417.874792  0.710141  C  8667  5618.518681  0.235258  0.000000  1257.402198  2407.313019  4120.800000
T  8670  57609.600000  2.547899  N  -1  -1.000000  -1.000000  0.000000  763.991209  593.803878  6446.400000
A  8678  15599.446135  0.607773  G  8677  14419.804986  0.524490  3021.639596  954.989011  2286.947368  2733.600000
T  8688  23908.800000  0.982535  G  8687  4758.455402  0.180601  2141.100450  254.663736  1067.242105  4651.200000
A  8690  12151.440216  0.470148  N  -1  -1.000000  -1.000000  2687.961604  206.914286  657.998892  3794.400000
T  8699  21338.400000  0.841833  G  8701  8866.936288  0.361389  1251.292471  0.000000  1291.924654  4243.200000
T  8711  25704.000000  1.047620  G  8715  27242.759003  1.088570  1232.754805  3947.287912  1853.631025  5059.200000
C  8718  17524.048352  0.700231  G  8722  1990.045429  0.079519  101.957164  3804.039560  3177.653186  244.800000
A  8731  31375.000100  1.390750  C  8730  5125.107692  0.204790  5681.794701  1145.986813  1123.412742  3100.800000
T  8733  19094.400000  0.779081  G  8734  10744.640443  0.448722  5366.654375  652.575824  1829.557895  3712.800000
T  8746  31660.800000  1.315238  A  8745  19510.893711  0.814822  4319.276232  0.000000  1083.290859  5344.800000
C  8752  21566.835165  0.842567  T  8757  10567.200000  0.410643  908.345645  5029.608791  385.170083  1020.000000
A  8761  20882.681012  0.949544  T  8765  17503.200000  0.783996  3929.985241  843.573626  2559.776177  3100.800000
C  8765  19067.947253  0.846688  G  8769  3618.993906  0.162100  2104.025117  4297.450549  240.731302  4161.600000
G  8778  9444.691413  0.428592  A  8780  2002.067953  0.089676  444.903990  0.000000  2142.508587  3998.400000
T  8782  49939.200000  2.294380  A  8787  13059.785861  0.506987  1297.636636  0.000000  850.583934  5140.800000
C  8793  15534.487912  0.630818  T  8799  19380.000000  0.777621  1390.324968  3867.705495  256.780055  612.000000
C  8800  23078.901099  0.977546  N  -1  -1.000000  -1.000000  2493.316108  4918.193407  4605.992244  3182.400000
G  8801  27242.759003  1.127388  C  8812  20564.096703  0.772931  2066.949785  4902.276923  5007.211080  3141.600000
T  8813  43819.200000  1.844920  C  8822  8340.237363  0.293496  1028.840476  3804.039560  1998.069806  7996.800000
G  8826  3851.700831  0.146878  N  -1  -1.000000  -1.000000  1297.636636  763.991209  962.925208  2570.400000
T  8832  23664.000000  1.009434  C  8833  9868.219780  0.356952  1297.636636  1798.562637  1123.412742  5181.600000
C  8845  33090.369231  1.399019  T  8845  7425.600000  0.267216  2076.218618  6478.008791  0.000000  1795.200000
A  8846  11261.632237  0.452759  G  8851  6387.403878  0.238708  2548.929107  6462.092308  64.195014  1754.400000
T  8858  24480.000000  1.016076  N  -1  -1.000000  -1.000000  398.559824  0.000000  0.000000  5344.800000
C  8867  16760.057143  0.654786  A  8869  17416.137426  0.647749  2743.574603  3517.542857  0.000000  2692.800000
C  8873  24495.468132  1.099521  T  8872  20604.000000  0.766314  1418.131467  4488.448352  0.000000  3264.000000
C  8887  26405.446154  1.139423  A  8886  6210.118188  0.230970  1473.744466  4281.534066  0.000000  2652.000000
T  8890  22440.000000  0.954607  N  -1  -1.000000  -1.000000  676.624818  3597.125275  0.000000  4977.600000
T  8900  21787.200000  0.946168  C  8904  14643.164835  0.583505  2966.026597  1145.986813  2102.386704  4814.400000
N  8907  -1.000000  -1.000000  N  -1  -1.000000  -1.000000  0.000000  2419.305495  112.341274  244.800000
A  8916  18825.000060  0.904023  T  8920  15748.800000  0.649344  4328.545065  2371.556044  0.000000  1183.200000
C  8922  15980.149451  0.715927  A  8927  10408.899590  0.489009  157.570163  3422.043956  2078.313573  3182.400000
G  8926  21826.304709  1.012703  N  -1  -1.000000  -1.000000  1761.078292  1925.894505  2415.337396  2652.000000
T  8937  33619.200000  1.645892  A  8939  12086.558384  0.566418  1909.379622  3040.048352  32.097507  6324.000000
C  8944  12860.518681  0.567496  N  -1  -1.000000  -1.000000  1158.604140  2689.885714  0.000000  2244.000000
T  8951  44594.400000  2.074164  G  8950  5601.014958  0.260531  1371.787301  350.162637  1299.949030  4936.800000
C  8955  13767.758242  0.566962  N  -1  -1.000000  -1.000000  973.227477  2610.303297  240.731302  3468.000000
A  8966  23311.115288  1.004331  G  8971  18423.968975  0.804496  4430.502230  1050.487912  617.877008  1060.800000
C  8973  26707.859341  1.166223  G  8979  13184.050970  0.565159  194.645495  3931.371429  3466.530748  1591.200000
T  8979  15952.800000  0.683849  A  8982  15136.004480  0.665477  1316.174303  1145.986813  3562.823269  3100.800000
G  8991  8706.448753  0.382793  A  8991  4754.911389  0.209057  1186.410639  15.916484  1853.631025  0.000000
T  8999  21787.200000  1.002510  C  8997  11810.030769  0.519245  0.000000  2069.142857  3915.895845  4814.400000
G  9003  69964.540720  3.135545  A  9006  25211.226077  0.886493  1937.186121  636.659341  12839.002770  3100.800000
G  9016  18078.920776  0.666450  N  -1  -1.000000  -1.000000  1918.648455  493.410989  3217.775069  40.800000
A  9020  28464.586501  1.113065  T  9021  20563.200000  0.706564  5375.923208  0.000000  2977.043767  3508.800000
T  9033  19298.400000  0.711237  A  9030  15794.091631  0.542695  2326.477112  509.327473  2030.167313  3060.000000
G  9037  27298.929640  1.109534  C  9037  8244.738462  0.297956  806.388481  1575.731868  3931.944598  1509.600000
A  9051  15516.026637  0.597757  T  9048  4488.000000  0.154148  3049.446095  0.000000  0.000000  1101.600000
T  9059  50306.400000  1.998064  N  -1  -1.000000  -1.000000  852.732647  0.000000  0.000000  6772.800000
A  9064  23672.599780  0.859652  N  -1  -1.000000  -1.000000  5348.116708  0.000000  0.000000  3304.800000
T  9073  21705.600000  0.766728  G  9072  19812.186150  0.645842  324.409159  2037.309890  3707.262050  4936.800000
A  9079  34572.747525  1.167631  N  -1  -1.000000  -1.000000  5811.558364  1321.068132  1917.826039  244.800000
T  9088  31375.200000  1.015777  C  9092  21471.336264  0.653039  185.376662  1384.734066  2792.483102  5140.800000
G  9091  22131.231025  0.818798  A  9097  7368.722328  0.224116  46.344166  3549.375824  3482.579501  4243.200000
G  9103  12285.320776  0.447811  C  9105  11603.116484  0.352902  46.344166  1241.485714  2222.752355  408.000000
T  9109  21175.200000  0.820228  A  9111  12142.171383  0.433646  1381.056134  1336.984615  858.608310  3549.600000
C  9119  24384.052747  0.937707  G  9119  12558.149584  0.455135  74.150665  2849.050549  2343.118006  3345.600000
T  9120  13790.400000  0.536332  G  9133  14724.731302  0.544527  0.000000  2833.134066  2343.118006  3672.000000
T  9134  18482.400000  0.723668  A  9141  7396.528827  0.282745  945.420978  604.826374  2343.118006  4039.200000
G  9146  11474.858726  0.513245  C  9143  10202.465934  0.390007  268.796160  1352.901099  2535.703047  0.000000
A  9154  12892.946865  0.609950  C  9153  11921.446154  0.455718  2966.026597  2291.973626  0.000000  0.000000
T  9162  35251.200000  1.740247  G  9161  11394.614958  0.508272  2187.444616  811.740659  2351.142382  5344.800000
C  9165  11380.285714  0.559935  T  9172  2856.000000  0.126687  2029.874453  2435.221978  1933.874792  4120.800000
G  9174  27387.197784  1.494544  T  9180  8078.400000  0.378814  1056.646975  461.578022  3554.798892  408.000000
A  9178  26379.099050  1.399393  G  9191  18111.018283  0.849266  5728.138866  1480.232967  2543.727424  979.200000
T  9191  23745.600000  1.172057  C  9198  4456.615385  0.207410  1557.163964  0.000000  3362.213850  5263.200000
A  9203  7813.626317  0.380840  T  9202  3508.800000  0.163299  2660.155104  1114.153846  0.000000  1224.000000
C  9210  29843.406593  1.582385  A  9209  17063.921768  0.794153  3651.920248  4122.369231  3530.725762  2856.000000
A  9220  9482.016278  0.463327  C  9217  6525.758242  0.291931  2391.358944  1336.984615  224.682548  0.000000
A  9228  10381.093091  0.530594  C  9227  4058.703297  0.181567  3494.350085  1145.986813  56.170637  0.000000
A  9236  30021.750465  1.543087  T  9235  12566.400000  0.599729  5635.450535  2721.718681  1163.534626  3427.200000
N  9243  -1.000000  -1.000000  N  -1  -1.000000  -1.000000  250.258494  190.997802  457.389474  40.800000
A  9250  25628.323568  1.210681  T  9248  17176.800000  0.760823  5505.686871  2833.134066  2327.069252  3141.600000
G  9261  11402.639335  0.564313  C  9259  4854.527473  0.208428  1946.454955  1066.404396  2246.825485  0.000000
A  9265  23709.675112  1.173254  T  9269  22970.400000  0.942458  3021.639596  63.665934  1051.193352  1428.000000
C  9274  13513.094505  0.681079  A  9279  11669.460894  0.478789  278.064994  2976.382418  722.193906  1020.000000
N  9283  -1.000000  -1.000000  N  -1  -1.000000  -1.000000  926.883312  159.164835  473.438227  571.200000
C  9289  18208.457143  0.981370  T  9291  8772.000000  0.386967  0.000000  2960.465934  609.852632  938.400000
A  9299  34276.144866  1.904187  T  9299  7874.400000  0.315504  5876.440196  1002.738462  0.000000  1632.000000
G  9308  14138.951801  0.684806  A  9312  8462.444636  0.367496  324.409159  1321.068132  2688.166205  1672.800000
T  9311  20318.400000  1.065117  A  9320  10603.545085  0.460478  1649.852295  1209.652747  1941.899169  4324.800000
T  9323  28192.800000  1.398463  C  9321  7098.751648  0.308276  1584.970463  1432.483516  1203.656510  5344.800000
T  9334  34924.800000  1.591758  G  9334  11105.737396  0.473148  1788.884792  859.490110  2094.362327  7507.200000
A  9337  21800.295490  0.971868  C  9337  7082.835165  0.281937  4106.093071  1607.564835  1564.753463  5916.000000
A  9350  28418.242336  1.288895  T  9346  8160.000000  0.324814  4597.341226  0.000000  337.023823  530.400000
G  9357  9845.910249  0.414563  T  9356  8364.000000  0.335073  658.087151  1193.736264  2174.606094  1754.400000
T  9367  13056.000000  0.583803  A  9372  13773.486011  0.617144  1677.658794  350.162637  0.000000  2978.400000
T  9377  30232.800000  1.354638  C  9375  14388.501099  0.644701  1223.485971  2037.309890  32.097507  5100.000000
G  9384  8369.424931  0.355836  A  9386  5894.977862  0.250631  1102.991141  779.907692  1396.241551  652.800000
A  9394  32839.475732  1.569032  T  9396  14361.600000  0.577150  5255.428377  3708.540659  96.292521  1754.400000
C  9396  29206.747253  1.281008  G  9401  15695.680886  0.630763  5153.471213  5618.518681  641.950139  3060.000000
C  9410  13974.672527  0.589931  T  9408  7915.200000  0.318088  1761.078292  3087.797802  0.000000  1591.200000
A  9415  22096.898150  0.992368  N  -1  -1.000000  -1.000000  4208.050235  1384.734066  0.000000  0.000000
C  9427  12924.184615  0.615905  A  9428  7507.754825  0.319009  1770.347125  2721.718681  1251.802770  1428.000000
T  9432  34720.800000  1.727709  C  9437  11905.529670  0.506312  880.539146  270.580220  72.219391  5222.400000
A  9441  23978.471273  1.156889  G  9442  15920.363435  0.670838  5338.847875  939.072527  3001.116898  897.600000
T  9446  14565.600000  0.657888  C  9452  4106.452747  0.173034  1445.937966  0.000000  1596.850970  3182.400000
T  9459  8731.200000  0.391693  G  9454  4983.137950  0.209975  1659.121128  95.498901  112.341274  1836.000000
A  9463  24794.128587  1.231043  C  9463  6048.263736  0.258809  3976.329407  1305.151648  0.000000  612.000000
T  9473  30804.000000  1.414116  G  9469  12116.808864  0.518485  797.119648  0.000000  810.462050  3753.600000
A  9482  18537.666233  0.859034  G  9482  6234.940720  0.239680  3475.812419  190.997802  1307.973407  285.600000
C  9487  12812.769231  0.624624  N  -1  -1.000000  -1.000000  1214.217138  2849.050549  144.438781  40.800000
G  9494  15246.315789  0.747494  N  -1  -1.000000  -1.000000  0.000000  111.415385  2856.678116  1754.400000
T  9496  11260.800000  0.571280  G  9506  11210.054294  0.541086  0.000000  0.000000  2728.288089  2978.400000
T  9509  29824.800000  1.525942  A  9509  21132.939506  1.020043  4773.449055  1305.151648  1307.973407  4936.800000
T  9519  17095.200000  0.897123  A  9520  13300.775522  0.618914  2789.918768  1209.652747  1460.436565  3386.400000
G  9525  13874.147368  0.755374  C  9529  6255.178022  0.291067  593.205319  381.995604  2952.970637  0.000000
G  9535  25942.809972  1.417787  A  9534  19547.969043  0.909610  4198.781402  939.072527  4902.894183  2652.000000
T  9538  26193.600000  1.308420  C  9543  24893.380220  1.134630  4078.286571  1607.564835  3514.677008  3753.600000
G  9553  5087.454848  0.252364  N  -1  -1.000000  -1.000000  1575.701630  954.989011  1059.217729  0.000000
A  9555  10640.620418  0.605008  C  9556  3453.876923  0.157426  2122.562784  1098.237363  866.632687  0.000000
T  9564  19420.800000  1.156148  G  9569  20373.892521  0.896286  1603.508129  1305.151648  1043.168975  3590.400000
A  9569  37269.977962  2.134757  T  9576  24928.800000  1.096665  5060.782882  63.665934  2551.751801  1672.800000
A  9582  26694.239376  1.357724  N  -1  -1.000000  -1.000000  4374.889231  1384.734066  754.291413  1142.400000
G  9588  39110.812188  1.844470  T  9587  17829.600000  0.798800  1418.131467  3437.960440  5689.283102  3427.200000
C  9597  14738.663736  0.665915  G  9601  12164.955125  0.499018  1223.485971  3469.793407  1604.875346  1346.400000
T  9609  14688.000000  0.670767  C  9609  10584.461538  0.434185  2826.994101  2817.217582  2278.922992  3345.600000
A  9612  27519.165523  1.252084  G  9610  12702.588366  0.521072  4532.459394  1878.145055  2006.094183  2162.400000
T  9622  13790.400000  0.622976  C  9621  12303.441758  0.475984  2456.240776  2817.217582  1909.801662  2896.800000
C  9632  20755.094505  0.993256  T  9633  18074.400000  0.678156  1696.196460  3979.120879  1572.777839  2856.000000
G  9637  21007.818283  0.935228  A  9639  4782.717888  0.185588  1084.453475  1145.986813  4421.431579  1591.200000
T  9644  20318.400000  0.864631  C  9648  12303.441758  0.488074  1001.033977  716.241758  264.804432  4610.400000
A  9652  23681.868613  1.003926  C  9656  9979.635165  0.399874  2938.220098  2737.635165  64.195014  122.400000
G  9664  12847.027147  0.577902  A  9664  11558.234897  0.463127  3058.714929  588.909890  2399.288643  897.600000
C  9669  15407.156044  0.739104  N  -1  -1.000000  -1.000000  732.237816  3469.793407  946.876454  5059.200000
T  9669  22684.800000  1.227841  A  9676  13708.604180  0.593521  732.237816  3469.793407  946.876454  5059.200000
T  9680  18931.200000  0.982420  N  -1  -1.000000  -1.000000  1204.948305  2562.553846  802.437673  3508.800000
G  9688  14829.048199  0.752962  C  9692  10759.542857  0.540882  0.000000  429.745055  3410.360111  1183.200000
T  9700  25377.600000  1.377325  C  9703  15200.241758  0.772431  74.150665  1496.149451  690.096399  5059.200000
G  9706  30131.534626  1.538579  A  9705  6302.806519  0.320290  1390.324968  2339.723077  5119.552355  244.800000
C  9714  12828.685714  0.625129  T  9712  6324.000000  0.296727  0.000000  2912.716484  24.073130  1060.800000
G  9721  14788.926316  0.750565  T  9722  13382.400000  0.672549  426.366323  127.331868  3410.360111  2203.200000
C  9729  27901.595604  1.456943  G  9731  4806.601662  0.232694  1538.626297  4090.536264  818.486427  1264.800000
T  9740  16564.800000  0.846319  G  9740  4597.967867  0.222594  0.000000  2435.221978  1243.778393  3753.600000
C  9746  63793.265934  3.198534  A  9747  6321.344186  0.255065  1084.453475  6732.672527  64.195014  285.600000
T  9751  6283.200000  0.253527  A  9759  13439.808019  0.580727  639.549485  4090.536264  0.000000  1509.600000
G  9760  35716.500831  1.543297  C  9761  14659.081319  0.590577  3058.714929  2403.389011  6652.208310  2448.000000
G  9773  32073.433795  1.292163  C  9773  12112.443956  0.487980  278.064994  2769.468132  4870.796676  1713.600000
A  9779  13319.313189  0.501746  N  -1  -1.000000  -1.000000  3040.177262  190.997802  1035.144598  979.200000
T  9792  20073.600000  0.792167  C  9785  4026.870330  0.158912  1529.357464  1973.643956  8.024377  3753.600000
C  9796  21662.334066  0.890196  A  9795  14848.670653  0.585972  2864.069433  3979.120879  1444.387812  2325.600000
G  9802  37120.766759  1.472013  A  9808  25155.613079  0.934371  231.720828  2228.307692  3610.969529  2896.800000
C  9811  16473.560440  0.600110  N  -1  -1.000000  -1.000000  3642.651415  2689.885714  746.267036  0.000000
T  9824  23664.000000  0.899496  C  9824  15072.909890  0.559863  1964.992621  2817.217582  2800.507479  3998.400000
G  9829  31359.264266  1.160681  A  9828  18315.214239  0.658583  4115.361904  1241.485714  5841.746260  1509.600000
T  9841  16850.400000  0.708756  C  9836  10234.298901  0.363488  2660.155104  954.989011  2022.142936  1836.000000
A  9845  37075.332467  1.493088  N  -1  -1.000000  -1.000000  4597.341226  1273.318681  633.925762  1632.000000
C  9850  18208.457143  0.729295  A  9858  10028.877432  0.374024  3420.199420  3024.131868  802.437673  40.800000
G  9855  17934.481994  0.760558  C  9866  8690.400000  0.324106  2335.745945  1193.736264  4012.188366  1509.600000
A  9868  19362.592381  0.805358  T  9868  17176.800000  0.682212  4013.404740  1400.650549  0.000000  3549.600000
A  9880  23589.180282  0.984067  T  9880  18237.600000  0.749603  4254.394401  716.241758  1067.242105  3794.400000
A  9890  9834.231937  0.406982  T  9890  7833.600000  0.321977  2623.079772  477.494505  0.000000  1428.000000
G  9897  18576.432133  0.866634  A  9900  17888.847915  0.719717  2298.670613  1002.738462  4244.895291  1713.600000
T  9903  37984.800000  1.754864  C  9905  16505.393407  0.623136  2270.864114  2689.885714  224.682548  5589.600000
A  9914  46427.585081  2.011810  G  9911  11635.346260  0.439275  4411.964564  3867.705495  1725.240997  0.000000
C  9916  34491.019780  1.402967  G  9923  28037.172299  0.983725  4495.384062  4217.868132  1027.120222  0.000000
G  9934  6419.501385  0.243639  A  9932  6108.161024  0.214314  1343.980802  270.580220  1829.557895  1672.800000
C  9939  11841.863736  0.508609  A  9941  11363.589401  0.398708  1955.723788  2689.885714  56.170637  1142.400000
C  9951  18685.951648  0.825126  T  9950  8160.000000  0.286306  4625.147725  3119.630769  3578.872022  1754.400000
A  9953  34266.876032  1.508138  G  9953  27660.026593  1.026238  5894.977862  2769.468132  4509.699723  1550.400000
A  9967  29790.029637  1.230396  T  9966  27499.200000  1.020271  5663.257034  4106.452747  2977.043767  3712.800000
A  9978  14552.067993  0.586025  G  9978  4517.724100  0.160710  3651.920248  95.498901  1083.290859  1468.800000
C  9985  16378.061538  0.647262  T  9981  14810.400000  0.526854  5255.428377  2912.716484  401.218837  1672.800000
A  9988  40096.972063  1.598522  G  9991  18078.920776  0.596128  7544.830157  2737.635165  1789.436011  979.200000
T  9999  32680.800000  1.291987  G  10004  15896.290305  0.502109  1075.184642  2005.476923  1123.412742  6976.800000
A  10008  45862.186261  1.917290  T  10009  32476.800000  0.958403  7229.689831  859.490110  2535.703047  6364.800000
C  10015  45139.147253  1.801428  T  10019  10608.000000  0.290291  1557.163964  5141.024176  778.364543  3223.200000
G  10023  10744.640443  0.371409  A  10022  5496.418038  0.150411  1056.646975  1050.487912  2246.825485  897.600000
C  10031  16378.061538  0.568294  T  10031  13341.600000  0.432977  0.000000  3644.874725  1813.509141  3060.000000
A  10041  33720.014879  1.179480  G  10041  26095.273130  0.848998  6414.032517  2021.393407  4902.894183  3468.000000
C  10045  27503.683516  0.963885  T  10051  13464.000000  0.425829  3494.350085  4583.947253  2631.995568  1305.600000
G  10053  25710.103047  0.908306  A  10059  22717.909969  0.738490  92.688331  588.909890  4894.869806  2611.200000
G  10067  8858.911911  0.301105  N  -1  -1.000000  -1.000000  0.000000  95.498901  1957.947922  775.200000
T  10075  16646.400000  0.580632  G  10080  11410.663712  0.387481  0.000000  2260.140659  978.973961  3672.000000
A  10082  16804.394441  0.638358  T  10085  15136.800000  0.558161  3151.403260  2626.219780  1059.217729  1836.000000
T  10095  20971.200000  0.847775  G  10093  13521.074792  0.498582  3364.586421  986.821978  2150.532964  5426.400000
A  10096  17694.202420  0.795329  C  10098  10600.378022  0.458270  3939.254075  1575.731868  1829.557895  5793.600000
T  10108  21542.400000  1.104559  G  10111  14122.903047  0.628642  4254.394401  1209.652747  1380.192798  4855.200000
A  10109  27686.004520  1.345095  T  10116  14443.200000  0.642899  4458.308729  1225.569231  1941.899169  4732.800000
A  10122  15210.155144  0.700486  T  10126  14443.200000  0.646258  2808.456434  222.830769  2375.215512  1428.000000
G  10136  22997.863712  1.157839  A  10134  20873.412179  0.933977  3920.716408  63.665934  3763.432687  4243.200000
T  10145  18604.800000  0.958409  A  10149  17230.760764  0.809840  1538.626297  0.000000  2070.289197  3386.400000
A  10157  12753.914369  0.681968  C  10154  6700.839560  0.314937  3281.166923  907.239560  1821.533518  2815.200000
T  10162  41983.200000  2.199094  G  10161  21954.694737  1.031864  2363.552445  1671.230769  3562.823269  6650.400000
G  10172  8441.644321  0.390368  N  -1  -1.000000  -1.000000  602.474153  0.000000  2110.411080  734.400000
A  10179  46612.961744  2.242243  T  10177  15544.800000  0.684049  9055.649955  1130.070330  2278.922992  2488.800000
C  10186  18144.791209  0.776989  G  10191  5135.601108  0.205714  1557.163964  3851.789011  1139.461496  163.200000
A  10193  32088.700250  1.371442  C  10198  12351.191209  0.466201  4180.243736  732.158242  970.949584  244.800000
T  10200  35047.200000  1.433282  A  10207  32746.787401  1.173684  3911.447575  2817.217582  0.000000  6854.400000
N  10214  -1.000000  -1.000000  N  -1  -1.000000  -1.000000  1177.141806  0.000000  2094.362327  122.400000
A  10222  23820.901110  0.945705  T  10221  23092.800000  0.827674  4541.728227  2785.384615  1845.606648  3794.400000
A  10233  22384.231977  0.859293  C  10237  37785.731868  1.321286  4782.717888  2100.975824  3875.773961  2978.400000
G  10245  19796.137396  0.761735  T  10242  16034.400000  0.560688  2280.132947  541.160440  3731.335180  2733.600000
A  10252  31439.881932  1.204253  C  10249  4122.369231  0.144150  6071.085691  970.905495  2278.922992  1060.800000
G  10256  24931.738504  0.891184  C  10258  13226.597802  0.441693  2493.316108  1846.312088  4742.406648  1346.400000
T  10261  32517.600000  1.237784  G  10266  9003.350693  0.291397  722.968983  2276.057143  1564.753463  5956.800000
A  10268  29966.137466  1.044902  G  10280  22476.279224  0.756891  4921.750385  891.323077  1733.265374  1632.000000
T  10282  35781.600000  1.324571  C  10281  15375.323077  0.517766  2057.680952  2880.883516  3330.116343  6732.000000
T  10293  16238.400000  0.564276  A  10291  11289.438736  0.394565  2437.703110  31.832967  794.413296  3304.800000
G  10304  35082.575069  1.290162  T  10303  23664.000000  0.827055  2789.918768  2005.476923  7887.962327  5508.000000
T  10315  24153.600000  0.888133  G  10315  9532.959557  0.314555  2122.562784  2069.142857  2198.679224  5630.400000
A  10321  43368.870153  1.592734  C  10317  15279.824176  0.504182  8258.530307  1416.567033  1436.363435  1795.200000
T  10325  23745.600000  0.809666  G  10325  20229.453740  0.643550  4115.361904  0.000000  3731.335180  5263.200000
A  10339  27519.165523  0.925867  T  10334  15585.600000  0.514308  5570.568703  2132.808791  1564.753463  897.600000
T  10346  17992.800000  0.613450  N  -1  -1.000000  -1.000000  0.000000  0.000000  0.000000  3304.800000
