# Supplementary material for: SNP-PHAGE – High throughput SNP discovery pipeline
Source: BMC Bioinformatics. 2006 Oct 23;7:468. doi: 10.1186/1471-2105-7-468 (PMC1626092; doi:10.1186/1471-2105-7-468)
Supplement: Additional file 2 — Test dataset. This compressed file contains test data for recreating the demo website. It contains the database table entries and chromatogram files to test for proper installation of all functionalities provided. [file 1471-2105-7-468-S2.gz › test_data/AfterAnalysisStore/poly_dir/H02_015501Minsoy_.b_25.ab1.poly]

H02_015501Minsoy_.b_25.ab1 11651.314286 16175.840000 12268.246154 19292.355556 11651.314286
A  8  2409.806049  1.000000  N  -1  -1.000000  -1.000000  323.266665  0.000000  0.000000  0.000000
A  11  2409.806049  1.000000  N  -1  -1.000000  -1.000000  440.818180  0.000000  0.000000  0.000000
G  28  14907.513030  2.267058  N  -1  -1.000000  -1.000000  0.000000  0.000000  1700.195701  0.000000
G  32  14907.513030  2.267058  N  -1  -1.000000  -1.000000  0.000000  0.000000  1897.319840  0.000000
G  52  6652.939699  1.536714  N  -1  -1.000000  -1.000000  0.000000  0.000000  1429.150010  0.000000
G  61  9116.991440  0.707961  N  -1  -1.000000  -1.000000  0.000000  0.000000  1749.476736  0.000000
G  62  9116.991440  0.707961  N  -1  -1.000000  -1.000000  0.000000  0.000000  2020.522427  0.000000
G  64  9116.991440  0.707961  N  -1  -1.000000  -1.000000  0.000000  0.000000  1848.038805  0.000000
N  91  -1.000000  -1.000000  N  -1  -1.000000  -1.000000  0.000000  0.000000  49.281035  0.000000
G  95  1749.476736  0.422997  N  -1  -1.000000  -1.000000  0.000000  0.000000  418.888796  0.000000
N  112  -1.000000  -1.000000  N  -1  -1.000000  -1.000000  0.000000  0.000000  0.000000  0.000000
N  122  -1.000000  -1.000000  N  -1  -1.000000  -1.000000  0.000000  0.000000  0.000000  0.000000
N  132  -1.000000  -1.000000  N  -1  -1.000000  -1.000000  0.000000  0.000000  0.000000  0.000000
N  143  -1.000000  -1.000000  N  -1  -1.000000  -1.000000  0.000000  0.000000  0.000000  0.000000
N  153  -1.000000  -1.000000  N  -1  -1.000000  -1.000000  0.000000  0.000000  0.000000  0.000000
N  163  -1.000000  -1.000000  N  -1  -1.000000  -1.000000  0.000000  0.000000  0.000000  0.000000
G  172  5174.508655  1.336824  N  -1  -1.000000  -1.000000  0.000000  0.000000  1232.025870  0.000000
N  184  -1.000000  -1.000000  N  -1  -1.000000  -1.000000  0.000000  0.000000  0.000000  0.000000
N  194  -1.000000  -1.000000  N  -1  -1.000000  -1.000000  0.000000  0.000000  0.000000  0.000000
N  204  -1.000000  -1.000000  N  -1  -1.000000  -1.000000  0.000000  0.000000  0.000000  0.000000
G  212  3942.482785  0.985344  N  -1  -1.000000  -1.000000  0.000000  0.000000  813.137074  0.000000
N  224  -1.000000  -1.000000  N  -1  -1.000000  -1.000000  0.000000  0.000000  0.000000  0.000000
N  234  -1.000000  -1.000000  N  -1  -1.000000  -1.000000  0.000000  0.000000  0.000000  0.000000
N  244  -1.000000  -1.000000  N  -1  -1.000000  -1.000000  0.000000  0.000000  0.000000  0.000000
N  254  -1.000000  -1.000000  N  -1  -1.000000  -1.000000  0.000000  0.000000  0.000000  0.000000
N  265  -1.000000  -1.000000  N  -1  -1.000000  -1.000000  0.000000  0.000000  0.000000  0.000000
A  276  6347.781787  1.484902  N  -1  -1.000000  -1.000000  1528.169689  0.000000  0.000000  0.000000
G  284  3942.482785  0.823208  N  -1  -1.000000  -1.000000  0.000000  0.000000  813.137074  0.000000
G  297  7490.717291  1.687843  N  -1  -1.000000  -1.000000  0.000000  0.000000  1552.352597  0.000000
N  307  -1.000000  -1.000000  N  -1  -1.000000  -1.000000  0.000000  0.000000  0.000000  0.000000
G  316  7761.762983  1.747461  N  -1  -1.000000  -1.000000  0.000000  0.000000  1848.038805  0.000000
G  329  6332.612973  1.390982  T  329  3345.600000  0.571773  0.000000  0.000000  1256.666388  693.600000
A  343  2409.806049  0.493612  N  -1  -1.000000  -1.000000  470.206058  0.000000  0.000000  0.000000
C  349  7904.652209  1.640288  N  -1  -1.000000  -1.000000  0.000000  1859.918167  0.000000  0.000000
N  357  -1.000000  -1.000000  N  -1  -1.000000  -1.000000  0.000000  0.000000  0.000000  0.000000
C  369  4688.543712  0.883692  N  -1  -1.000000  -1.000000  0.000000  1356.190330  0.000000  0.000000
C  381  12825.685692  2.290491  A  375  8933.915107  1.614485  0.000000  2053.659643  0.000000  0.000000
G  387  3942.482785  0.619434  N  -1  -1.000000  -1.000000  0.000000  658.721017  813.137074  0.000000
C  399  8098.393685  1.272401  T  403  3264.000000  0.470750  0.000000  1782.421577  0.000000  40.800000
C  407  7749.659029  1.185015  G  411  7589.279361  1.037591  852.248481  1472.435215  147.843104  163.200000
C  417  7982.148799  1.153418  N  -1  -1.000000  -1.000000  0.000000  1549.931806  0.000000  163.200000
C  425  2828.625545  0.405853  N  -1  -1.000000  -1.000000  0.000000  619.972722  0.000000  0.000000
C  438  13871.889661  2.141960  N  -1  -1.000000  -1.000000  0.000000  1937.414757  0.000000  0.000000
A  449  6406.557544  0.886084  T  452  1387.200000  0.165989  1528.169689  774.965903  0.000000  40.800000
C  452  7710.910733  1.010622  N  -1  -1.000000  -1.000000  646.533330  1859.918167  0.000000  285.600000
A  468  9374.733287  1.231817  C  468  9067.101063  1.046838  2027.763626  1898.666462  0.000000  1020.000000
C  477  7943.400504  0.983203  T  475  448.800000  0.051816  0.000000  1704.924986  0.000000  408.000000
A  488  2409.806049  0.317461  N  -1  -1.000000  -1.000000  470.206058  0.000000  0.000000  0.000000
N  497  -1.000000  -1.000000  N  -1  -1.000000  -1.000000  0.000000  0.000000  0.000000  0.000000
G  507  4139.606924  0.556577  N  -1  -1.000000  -1.000000  0.000000  0.000000  862.418109  0.000000
N  518  -1.000000  -1.000000  N  -1  -1.000000  -1.000000  0.000000  0.000000  0.000000  0.000000
G  528  3178.626745  0.451398  N  -1  -1.000000  -1.000000  0.000000  0.000000  739.215522  0.000000
G  536  5002.025033  0.759652  N  -1  -1.000000  -1.000000  0.000000  0.000000  1182.744835  0.000000
G  552  6825.423321  1.085707  N  -1  -1.000000  -1.000000  0.000000  0.000000  1724.836218  0.000000
N  559  -1.000000  -1.000000  N  -1  -1.000000  -1.000000  0.000000  0.000000  1576.993114  0.000000
N  570  -1.000000  -1.000000  N  -1  -1.000000  -1.000000  0.000000  0.000000  1576.993114  0.000000
G  578  7441.436256  1.112938  N  -1  -1.000000  -1.000000  0.000000  0.000000  1552.352597  0.000000
A  593  152875.744697  25.296931  C  595  148677.208464  6.856921  23892.345336  19335.399276  5568.756934  5630.400000
T  601  310977.600000  15.030209  A  601  63360.266353  2.922145  21453.151409  23403.970266  1946.600875  37413.600000
T  611  110568.000000  2.167284  T  618  134599.200000  2.177645  16222.109011  21699.045280  1576.993114  37087.200000
C  620  340365.024537  5.567327  T  629  517833.600000  5.446585  29211.551370  61067.313145  1848.038805  30844.800000
A  631  246505.526052  2.611887  N  -1  -1.000000  -1.000000  33560.957409  40608.213310  0.000000  65280.000000
C  648  832584.617739  7.009002  A  649  228843.410988  1.290015  26889.908958  56650.007499  271.045691  65198.400000
T  655  1093154.400000  5.421521  G  661  55244.040023  0.192960  17691.502943  42584.376362  1305.947422  65280.000000
A  666  70472.132984  0.226868  N  -1  -1.000000  -1.000000  12519.236302  3061.115316  18554.309606  42840.000000
G  676  465484.014305  1.467584  T  678  40800.000000  0.122696  7346.969661  0.000000  32944.371771  11546.400000
A  681  67386.405727  0.185616  G  689  61034.561613  0.180167  8199.218141  0.000000  31909.470040  5752.800000
A  696  70383.969348  0.190723  N  -1  -1.000000  -1.000000  15222.921137  0.000000  15671.369070  448.800000
G  711  276294.121666  0.765807  A  706  176209.720339  0.510572  27800.933196  28712.486701  22151.825147  8200.800000
C  713  244308.000877  0.683724  A  717  164366.405246  0.431237  27213.175623  38322.063897  20599.472551  10404.000000
C  730  483191.240434  1.303478  A  728  184232.611209  0.483359  29887.472579  61997.272229  11162.154385  11260.800000
T  739  165525.600000  0.429963  C  738  39910.743997  0.100185  10814.739340  36307.152549  24.640517  26479.200000
A  748  45639.375531  0.121098  G  752  8919.867301  0.022086  7846.563597  22706.500954  418.888796  5548.800000
C  761  450526.427629  1.510901  A  762  59481.066372  0.143368  11784.539336  45490.498498  0.000000  7262.400000
T  768  98695.200000  0.421917  A  770  38292.405871  0.112132  10579.636311  50799.014933  0.000000  12770.400000
C  771  363846.491393  1.536881  N  -1  -1.000000  -1.000000  9433.509044  49132.838241  0.000000  13096.800000
T  780  68911.200000  0.304137  A  786  27771.545317  0.121322  2909.399986  11043.264116  0.000000  12770.400000
G  797  63153.646110  0.278539  A  798  22746.218069  0.099553  4378.793918  1394.938625  7934.246605  1224.000000
C  806  33866.009955  0.149844  G  808  18086.139776  0.080443  0.000000  6897.196535  5100.587103  1917.600000
G  820  29075.810538  0.144106  A  817  15046.593865  0.066924  1822.048476  0.000000  5002.025033  0.000000
G  827  24443.393266  0.135613  N  -1  -1.000000  -1.000000  0.000000  0.000000  5445.554347  0.000000
C  836  23830.201513  0.177350  N  -1  -1.000000  -1.000000  0.000000  4572.298827  1108.823283  0.000000
C  850  54208.864905  0.450993  T  849  26968.800000  0.204019  235.103029  11120.760706  1453.790527  6038.400000
C  857  100513.077601  0.830304  A  858  52663.078527  0.611974  9080.854500  17591.725995  2266.927601  16238.400000
T  864  395474.400000  4.595633  G  875  72615.604794  0.627444  3056.339379  10733.277755  369.607761  39045.600000
T  878  170625.600000  1.474313  C  879  97839.445236  1.014823  4496.345432  11391.998772  7663.200913  30722.400000
A  891  54250.023974  0.562700  T  891  27825.600000  0.288616  11931.478729  5269.768139  1453.790527  9302.400000
T  900  63444.000000  0.668225  A  901  44228.757357  0.461372  8728.199957  8292.135161  2464.051741  13096.800000
T  909  83884.800000  0.883248  G  907  73921.552216  0.771112  1763.272719  11043.264116  8698.102644  17340.000000
T  920  59445.600000  0.594605  G  921  48911.427050  0.499419  2468.581806  0.000000  8599.540574  13464.000000
A  932  39614.860410  0.384566  N  -1  -1.000000  -1.000000  8052.278748  0.000000  12049.213011  81.600000
G  934  87818.804033  0.840137  C  942  33672.268479  0.325865  6994.315117  0.000000  13675.487160  0.000000
G  949  24443.393266  0.220354  T  952  18523.200000  0.179259  0.000000  0.000000  6406.534525  1958.400000
G  959  59260.444360  0.548955  N  -1  -1.000000  -1.000000  0.000000  0.000000  10275.095758  0.000000
G  972  76410.244474  0.735944  A  976  40143.842225  0.359882  2086.539384  0.000000  13946.532851  0.000000
G  983  38217.442496  0.531390  A  986  36793.624060  0.329848  1851.436354  0.000000  7121.109530  0.000000
C  995  39252.022980  0.668928  G  995  38759.533879  0.342734  2762.460592  7982.148799  8156.011261  2203.200000
G  1003  48024.368423  0.839893  A  1003  11020.454491  0.097449  3967.363617  18521.685078  10127.252654  122.400000
C  1007  223112.683434  4.010135  N  -1  -1.000000  -1.000000  1704.496961  30533.656573  7244.312117  1632.000000
G  1019  76607.368613  1.101314  C  1020  24760.160596  0.266685  0.000000  9803.318671  7071.828495  326.400000
C  1032  37857.084355  0.531132  A  1034  12401.684787  0.155864  2057.151505  6664.706765  1207.385353  0.000000
G  1043  25527.576032  0.359036  C  1045  9415.835720  0.124259  0.000000  3564.843153  5741.240555  1713.600000
C  1053  42739.369543  0.658834  N  -1  -1.000000  -1.000000  88.163636  7788.407324  0.000000  0.000000
A  1058  25743.781691  0.385959  C  1063  11934.474904  0.182335  5201.654520  3952.326105  0.000000  0.000000
G  1067  25108.687236  0.396354  T  1068  12321.600000  0.198612  0.000000  1007.455674  5297.711242  2652.000000
A  1078  19572.327176  0.336184  C  1078  5618.502796  0.099699  4055.527253  1356.190330  1305.947422  0.000000
T  1087  29008.800000  0.514755  G  1087  19416.727715  0.344545  0.000000  0.000000  4361.371581  6079.200000
A  1102  23333.975642  0.421722  G  1098  17519.407875  0.316633  4672.672704  0.000000  1724.836218  0.000000
C  1110  64012.183576  1.210949  G  1111  26045.026897  0.704849  0.000000  10578.284574  3868.561233  408.000000
T  1121  38352.000000  1.037912  G  1126  11309.997489  0.341427  1293.066660  0.000000  24.640517  6650.400000
A  1130  40202.617983  1.213643  N  -1  -1.000000  -1.000000  8228.606020  0.000000  1158.104318  0.000000
C  1143  27821.275913  0.833968  G  1138  17815.094084  0.534022  0.000000  6393.468699  1872.679323  81.600000
A  1153  11931.478729  0.355215  G  1150  10817.187141  0.322040  2703.684835  0.000000  1503.071562  0.000000
A  1165  22863.769584  0.749418  G  1162  20845.877725  0.683274  4760.836340  0.000000  2981.502606  0.000000
T  1176  40310.400000  1.333867  A  1176  6935.539360  0.229495  1586.945447  0.000000  320.326726  6732.000000
G  1183  14882.872513  0.468887  N  -1  -1.000000  -1.000000  1822.048476  0.000000  2809.018984  897.600000
A  1186  15928.230224  0.509346  T  1190  11872.800000  0.396236  2497.969685  0.000000  2439.411223  408.000000
A  1199  38880.163444  1.297568  G  1203  10201.174206  0.323656  7405.745418  0.000000  344.967244  122.400000
A  1211  52369.199741  1.661538  C  1212  15421.821467  0.508061  8845.751471  3564.843153  1946.600875  0.000000
T  1221  50592.000000  1.666722  C  1227  8757.114702  0.273496  293.878786  0.000000  73.921552  8935.200000
A  1227  44610.799779  1.412709  N  -1  -1.000000  -1.000000  7523.296932  1859.918167  1848.038805  1020.000000
T  1235  16075.200000  0.502050  N  -1  -1.000000  -1.000000  617.145451  1433.686920  2956.862089  3019.200000
C  1241  81138.930030  2.534085  T  1245  10404.000000  0.278548  0.000000  13794.393071  0.000000  1305.600000
A  1253  32385.442264  0.867062  G  1258  7663.200913  0.194516  6142.066636  0.000000  0.000000  0.000000
A  1262  27800.933196  0.705676  T  1259  16646.400000  0.422537  6024.515122  0.000000  418.888796  2570.400000
T  1272  47450.400000  1.189534  A  1277  17485.787792  0.430642  205.715150  0.000000  221.764657  7752.000000
A  1286  52310.423983  1.288310  C  1284  8175.890275  0.201357  8640.036321  1394.938625  1650.914666  1142.400000
T  1292  35577.600000  0.802261  G  1298  17346.924253  0.374569  1939.599990  271.238066  1305.947422  3876.000000
C  1307  33711.016774  0.727918  A  1301  19866.205962  0.428967  528.981816  7362.176077  4706.338824  81.600000
G  1311  70545.801332  1.540480  T  1312  7996.800000  0.167956  587.757573  3797.332924  13749.408712  1550.400000
C  1322  74861.706216  1.572317  G  1322  5938.364695  0.118674  0.000000  14298.120908  1429.150010  0.000000
A  1332  48783.878546  0.974911  T  1338  17503.200000  0.346895  6964.927238  503.727837  24.640517  367.200000
A  1346  56806.769416  1.125854  G  1348  5741.240555  0.119551  7200.030267  0.000000  1355.228457  40.800000
G  1357  48985.348602  1.020031  C  1355  4417.305646  0.091982  0.000000  813.714198  6677.580217  0.000000
C  1365  71606.849424  1.441263  A  1366  9022.078743  0.166878  1645.721204  13561.903300  837.777592  652.800000
A  1377  49136.533090  0.908859  T  1377  13504.800000  0.249016  10726.575704  2867.373841  0.000000  3060.000000
A  1387  40672.824041  0.749970  C  1388  39717.002522  0.748404  9110.242379  6354.720403  3646.796576  2896.800000
A  1399  66916.199669  1.260932  T  1399  8037.600000  0.143011  14429.448413  348.734656  0.000000  2692.800000
C  1409  96986.982743  1.725664  T  1409  27907.200000  0.446298  0.000000  18289.195308  3425.031919  6120.000000
T  1423  52713.600000  0.843009  A  1418  26243.375628  0.419690  1616.333325  503.727837  0.000000  11750.400000
A  1432  56219.011843  0.925460  C  1430  44831.777481  0.738006  10902.902976  6238.475518  1774.117253  1020.000000
A  1444  37969.139206  0.644826  T  1440  20318.400000  0.345065  7787.787840  0.000000  4188.887959  2284.800000
A  1455  86194.648058  1.491223  C  1461  34175.996316  0.562658  17691.502943  464.979542  0.000000  1468.800000
A  1467  65623.133008  1.080392  T  1463  19053.600000  0.313690  15105.369622  1239.945445  197.124139  2162.400000
G  1477  42973.062355  0.688628  T  1476  37168.800000  0.595616  646.533330  426.231247  9560.520753  7303.200000
A  1490  51928.381561  0.872152  T  1493  15504.000000  0.259178  12049.030243  387.482951  0.000000  1672.800000
A  1500  49312.860362  0.824358  G  1500  24714.438958  0.407266  11226.169641  968.707379  4090.325889  244.800000
T  1510  63321.600000  1.043470  A  1510  30416.454395  0.501229  6906.151481  0.000000  1330.587940  13790.400000
G  1525  68747.043561  1.139625  A  1519  50106.333085  0.830615  1234.290903  0.000000  11186.794902  1346.400000
A  1533  73117.042062  1.271595  C  1538  5928.489157  0.099570  11872.702971  0.000000  3055.424158  367.200000
A  1547  66005.175431  1.108574  G  1544  60295.346091  1.012675  15046.593865  0.000000  8525.619022  1713.600000
G  1557  157305.063116  2.599258  T  1557  10567.200000  0.145849  1763.272719  0.000000  30012.150200  2570.400000
G  1571  95408.083394  1.316831  A  1565  32502.993778  0.448609  382.042422  1007.455674  14119.016473  2121.600000
A  1581  85107.296548  1.159909  C  1584  8640.869817  0.114718  16457.212040  929.959083  2119.084497  0.000000
G  1592  52139.334830  0.692214  T  1591  19747.200000  0.262168  3497.157558  0.000000  9806.925927  5263.200000
C  1605  78155.311304  1.025133  A  1602  51957.769440  0.681509  6964.927238  10772.026050  1034.901731  0.000000
G  1612  53839.530531  0.682707  N  -1  -1.000000  -1.000000  0.000000  2441.142594  10077.971619  3386.400000
T  1618  55651.200000  0.701652  A  1625  29240.939249  0.372270  0.000000  38.748295  3203.267263  10567.200000
A  1637  68209.266329  0.868382  C  1635  8137.141980  0.103595  15369.860530  2014.911347  0.000000  204.000000
C  1646  58161.191010  0.740966  G  1649  8673.462127  0.112056  0.000000  7633.414143  2045.162945  8976.000000
T  1648  70053.600000  0.909809  A  1656  28947.060463  0.373978  0.000000  6780.951650  2069.803462  13260.000000
C  1663  53162.660936  0.686830  T  1676  21746.400000  0.324627  411.430301  6509.713584  0.000000  3672.000000
A  1682  108029.841889  1.612657  G  1681  19293.525128  0.288011  16545.375676  0.000000  3572.875024  0.000000
T  1693  80620.800000  1.181241  G  1692  43860.120982  0.642629  411.430301  0.000000  9264.834544  15014.400000
A  1705  18896.405967  0.278699  T  1705  4528.800000  0.070238  4937.163612  2131.156233  2464.051741  979.200000
C  1715  46769.192238  0.725351  A  1713  25214.799875  0.391060  5172.266641  10694.529459  221.764657  0.000000
C  1727  65484.618792  1.067579  G  1734  15375.682861  0.245995  411.430301  12360.706151  566.731900  1591.200000
C  1740  64670.904594  1.034670  A  1740  19924.981719  0.318779  4408.181796  14026.882842  221.764657  0.000000
A  1751  72294.181460  1.140182  C  1753  25380.133319  0.397718  16515.987797  3564.843153  3301.829332  1183.200000
T  1762  78050.400000  1.223086  G  1768  32451.561423  0.493160  0.000000  852.462493  1872.679323  15381.600000
C  1775  59091.150093  0.897997  N  -1  -1.000000  -1.000000  0.000000  12593.195921  271.045691  0.000000
A  1785  41495.684643  0.641286  C  1788  25031.398662  0.393945  10991.066612  2363.646004  492.810348  2284.800000
C  1800  52852.674575  0.831797  A  1797  30945.436210  0.487020  4320.018160  9919.563557  616.012935  0.000000
A  1812  60832.908790  1.048435  T  1809  45859.200000  0.790367  13577.199933  3874.829514  0.000000  6079.200000
G  1821  98931.677383  1.765256  T  1820  28274.400000  0.504504  0.000000  3332.353382  19367.446681  6446.400000
A  1832  11167.393884  0.174362  C  1836  6199.727223  0.096799  2439.193927  348.734656  0.000000  1020.000000
C  1844  59013.653503  0.975639  A  1843  30122.575608  0.470317  4966.551491  9880.815261  0.000000  0.000000
T  1858  42228.000000  0.705681  C  1860  31889.846903  0.506620  5260.430277  4068.570990  147.843104  9832.800000
A  1868  73851.739028  1.282242  C  1876  70793.135226  1.108493  14076.793870  929.959083  4361.371581  3672.000000
T  1878  80743.200000  1.398114  G  1882  14340.781130  0.221619  2556.745442  6238.475518  1010.261214  15708.000000
A  1890  55748.805784  0.960842  G  1892  37157.900247  0.594726  10109.430253  0.000000  5297.711242  0.000000
G  1901  41100.383032  0.712477  C  1902  37043.370157  0.610471  4143.690889  6393.468699  9018.429370  3100.800000
C  1915  54906.334218  0.952457  A  1914  51957.769440  0.856259  10873.515098  10849.522640  0.000000  0.000000
G  1930  105239.649838  1.819106  A  1929  33796.060439  0.544913  6024.515122  3487.346563  8057.449192  693.600000
A  1941  81580.751111  1.309628  C  1947  4417.305646  0.063710  14752.715078  387.482951  492.810348  1060.800000
G  1953  93707.887693  1.547407  A  1951  43347.120997  0.625188  8022.890869  0.000000  15252.480274  530.400000
A  1966  121283.775157  1.762537  G  1962  24492.674301  0.355935  23392.751399  0.000000  3252.548298  0.000000
G  1975  85921.484193  1.145024  C  1983  35880.921302  0.451852  5054.715126  2053.659643  16287.382005  4039.200000
A  1988  113407.823681  1.428159  N  -1  -1.000000  -1.000000  20953.557472  2247.401118  566.731900  0.000000
A  1999  63801.084532  0.765331  G  1997  45215.349439  0.542384  13312.709025  0.000000  7884.965570  5304.000000
A  2011  89427.314708  1.094986  G  2011  24714.438958  0.290629  14664.551443  0.000000  5149.868138  775.200000
C  2019  78155.311304  0.919067  G  2020  50414.498611  0.568094  1028.575752  14840.597040  9018.429370  5589.600000
T  2036  68176.800000  0.768249  A  2031  58217.387590  0.656021  3673.484830  3526.094858  2710.456915  10893.600000
C  2048  91833.459489  1.019577  A  2053  30475.230152  0.343462  382.042422  8524.624931  0.000000  2733.600000
G  2060  52632.145178  0.593175  C  2066  19219.154391  0.223909  2439.193927  0.000000  11901.369907  3182.400000
A  2068  130776.059958  1.523580  T  2075  41412.000000  0.462489  12078.418122  3797.332924  1207.385353  285.600000
C  2086  56998.742155  0.636562  G  2080  42948.421838  0.479648  4084.915131  6664.706765  1059.542248  612.000000
G  2094  109921.348145  1.322553  A  2097  56365.951236  0.659150  5906.963607  2363.646004  18874.636333  0.000000
C  2104  67267.040368  0.786629  T  2105  45084.000000  0.557287  440.818180  12515.699331  3252.548298  6691.200000
T  2119  53815.200000  0.665215  G  2122  17938.296671  0.224508  1116.739388  3603.591448  1897.319840  9996.000000
A  2133  113966.193375  1.426354  C  2129  35067.207104  0.438886  10256.369646  2131.156233  0.000000  0.000000
T  2142  36352.800000  0.441420  C  2140  36229.655959  0.439924  1880.824233  6470.965289  1232.025870  6038.400000
G  2147  43490.513220  0.556330  A  2163  41760.175551  0.551614  323.266665  813.714198  8229.932813  2244.000000
G  2167  38981.298535  0.514908  C  2169  34602.227563  0.491368  5818.799971  4301.060761  7219.671600  0.000000
T  2178  50306.400000  0.714375  C  2179  30882.391229  0.439997  1204.903024  5541.006205  0.000000  5793.600000
C  2192  51883.967197  0.739219  T  2199  30844.800000  0.495113  2468.581806  9919.563557  0.000000  571.200000
A  2202  39849.963439  0.639663  T  2206  37576.800000  0.620247  7817.175719  193.741476  0.000000  7956.000000
T  2214  17054.400000  0.281503  A  2218  15428.636287  0.300771  1322.454539  271.238066  1601.633631  4284.000000
G  2227  50389.858094  0.982320  T  2224  17788.800000  0.346781  0.000000  2286.149413  11334.638006  2366.400000
C  2231  31812.350312  0.641261  A  2235  23833.569579  0.502724  675.921209  7207.182897  4090.325889  0.000000
A  2250  51340.623988  1.082935  C  2247  9725.822081  0.205148  9727.387831  1317.442035  0.000000  0.000000
A  2265  50752.866415  1.233476  G  2258  41913.520107  1.018646  9551.060559  1898.666462  763.856040  40.800000
G  2272  80328.086741  1.886246  T  2276  24888.000000  0.537885  793.472723  736.217608  15794.571657  2529.600000
T  2284  21991.200000  0.475280  A  2287  18455.587787  0.398867  1792.660597  0.000000  172.483622  4936.800000
G  2293  39129.141640  0.877906  N  -1  -1.000000  -1.000000  4790.224219  0.000000  8821.305231  1020.000000
C  2304  142516.229536  3.079111  N  -1  -1.000000  -1.000000  5407.369670  27511.289552  0.000000  0.000000
T  2311  35088.000000  0.807489  N  -1  -1.000000  -1.000000  793.472723  542.476132  0.000000  8241.600000
C  2319  47040.430304  1.016324  N  -1  -1.000000  -1.000000  9521.672680  10500.787984  1010.261214  0.000000
G  2325  66480.115960  1.591437  N  -1  -1.000000  -1.000000  117.551515  1007.455674  12714.506981  448.800000
T  2331  58466.400000  1.315724  A  2338  39438.533138  0.812153  2938.787864  0.000000  3326.469850  9588.000000
G  2341  108713.962792  2.237932  N  -1  -1.000000  -1.000000  4790.224219  0.000000  10373.657828  530.400000
T  2357  61771.200000  1.135286  A  2357  41466.296764  0.747856  8816.363593  0.000000  763.856040  10077.600000
G  2368  84492.334183  1.471834  C  2376  12321.957855  0.188276  6994.315117  0.000000  17544.048393  0.000000
A  2371  52986.345192  0.872615  T  2382  42962.400000  0.656454  11167.393884  193.741476  15572.807000  0.000000
A  2390  74028.066300  1.214676  G  2394  61724.496100  0.911534  12107.806001  1201.197149  4336.731063  489.600000
G  2409  93905.011832  1.556918  A  2405  39291.593745  0.580250  3967.363617  0.000000  10669.344037  326.400000
G  2422  26242.151037  0.388738  A  2418  22511.115040  0.312523  1822.048476  1898.666462  5913.724177  1142.400000
T  2431  30559.200000  0.461498  C  2435  15228.079991  0.227104  2174.703020  2828.625545  862.418109  5834.400000
A  2449  49254.084604  0.748947  G  2439  17494.767358  0.260908  8257.993898  154.993181  566.731900  3304.800000
C  2458  31269.874180  0.488272  A  2462  34795.248312  0.539087  2174.703020  6122.230633  0.000000  979.200000
T  2467  57038.400000  0.930142  G  2466  45732.800304  0.708544  1586.945447  0.000000  10077.971619  11505.600000
G  2480  57338.484002  1.021081  C  2475  24101.439579  0.374235  146.939393  3913.577809  10644.703519  0.000000
C  2495  61028.564850  1.095441  T  2489  18441.600000  0.311175  2380.418170  6432.216994  0.000000  367.200000
T  2504  68421.600000  1.282143  G  2502  27868.425185  0.470829  0.000000  542.476132  5544.116416  15259.200000
A  2514  66828.036033  1.217079  C  2514  60873.571670  1.032329  13136.381753  7013.441421  1601.633631  0.000000
A  2530  54308.799731  1.002219  G  2525  31613.783831  0.536125  7053.090874  968.707379  1724.836218  0.000000
G  2538  68747.043561  1.368675  C  2535  35260.948580  0.597975  1675.109083  4959.781778  13404.441469  2937.600000
A  2552  107765.350981  1.978093  G  2553  7539.998326  0.126034  19983.757477  0.000000  2685.816397  0.000000
G  2561  52878.550352  0.850137  T  2560  30926.400000  0.516946  146.939393  2557.387479  9609.801788  4569.600000
A  2577  91366.914699  1.460411  G  2573  30973.130379  0.499107  17603.339307  0.000000  5100.587103  0.000000
A  2588  103151.454034  1.504276  G  2592  18726.793228  0.254937  23480.915035  0.000000  1946.600875  0.000000
T  2597  65851.200000  0.899810  A  2599  60215.763338  0.810029  7993.502991  1666.176691  3769.999163  9914.400000
C  2608  106480.315053  1.438248  G  2609  19737.054442  0.249042  58.775757  20342.854950  4336.731063  2284.800000
A  2622  53809.205794  0.684770  C  2622  51728.974016  0.658716  10550.248433  9919.563557  1478.431044  0.000000
A  2635  116699.266089  1.513242  G  2632  51005.871029  0.649508  17985.381729  1821.169872  7786.403500  367.200000
T  2644  79804.800000  0.971975  C  2651  18715.426554  0.221943  176.327272  193.741476  11334.638006  15014.400000
G  2646  65445.214229  0.773078  T  2658  14035.200000  0.166441  0.000000  464.979542  14735.029408  14769.600000
A  2663  38703.836172  0.458983  G  2671  26414.634659  0.341190  8493.096928  193.741476  1133.463801  1632.000000
C  2681  84161.297051  1.087087  A  2684  42994.466454  0.533778  4408.181796  13368.161824  0.000000  1836.000000
A  2693  29799.308943  0.369960  C  2698  26310.092402  0.326641  6759.212088  1859.918167  1305.947422  1020.000000
A  2710  34325.042254  0.461416  T  2708  22970.400000  0.285178  4760.836340  5502.257910  2045.162945  3672.000000
C  2712  36074.662778  0.534377  T  2722  25418.400000  0.373056  5054.715126  6742.203355  1453.790527  2529.600000
C  2731  66685.815941  1.033403  A  2732  6171.454515  0.090465  1146.127267  12864.433988  0.000000  0.000000
C  2744  86021.215218  1.420644  T  2744  50265.600000  0.759607  2351.030291  15886.801009  73.921552  6691.200000
T  2756  32436.000000  0.508624  A  2762  23951.121093  0.374027  764.084845  4301.060761  1256.666388  7140.000000
G  2770  51892.929656  0.937614  A  2768  32032.787720  0.500232  7376.357539  77.496590  8895.226783  1428.000000
A  2781  68473.757237  1.302909  C  2788  34679.724153  0.614648  13430.260540  1356.190330  1034.901731  775.200000
A  2795  55807.581542  1.055814  T  2797  11342.400000  0.204521  10873.515098  1743.673281  0.000000  1591.200000
G  2805  39745.154575  0.728363  C  2811  21544.052100  0.387745  881.636359  3991.074400  7687.841430  0.000000
A  2813  82756.266257  1.650960  G  2817  62537.633175  1.128391  8933.915107  4146.067580  3548.234506  0.000000
A  2826  28565.018040  0.515410  N  -1  -1.000000  -1.000000  6876.763602  2983.618726  5051.306068  3712.800000
G  2833  115169.778353  2.078058  N  -1  -1.000000  -1.000000  0.000000  387.482951  10669.344037  0.000000
A  2840  80493.399601  1.267487  G  2845  25921.824310  0.381493  14517.612049  232.489771  6258.691421  1101.600000
G  2854  55687.569336  0.819559  A  2848  19395.999904  0.285452  411.430301  154.993181  10349.017310  775.200000
A  2867  150612.878042  2.253053  C  2861  49210.334832  0.736148  25361.739268  2131.156233  0.000000  2080.800000
G  2875  79859.916911  1.089382  T  2873  46144.800000  0.629468  2674.296956  0.000000  14069.735438  5875.200000
G  2887  58077.699524  0.744110  T  2887  14484.000000  0.185573  1733.884840  2208.652823  10422.938862  3182.400000
A  2899  90573.441976  1.151332  G  2900  32254.437284  0.398801  13430.260540  2247.401118  5026.665551  2896.800000
G  2911  58422.666768  0.722352  A  2911  11608.212064  0.143527  2909.399986  1549.931806  9954.769032  2570.400000
G  2928  67638.220278  0.833600  A  2921  34618.921041  0.426657  5995.127243  4029.822695  12689.866464  285.600000
C  2937  66104.591514  0.787623  T  2937  60343.200000  0.733530  4995.939369  9532.080605  3227.907780  5793.600000
A  2950  69472.945110  0.844512  T  2953  20563.200000  0.264668  13371.484782  1666.176691  2316.208636  2203.200000
G  2958  121798.077535  1.567657  T  2967  39127.200000  0.478182  2292.254534  77.496590  11088.232832  734.400000
A  2975  79141.557184  0.967207  C  2972  20149.113474  0.246247  15311.084773  2634.884070  123.202587  40.800000
T  2985  64994.400000  0.772178  A  2986  24803.369574  0.328050  4878.387855  0.000000  1995.881910  10852.800000
G  2995  37576.789043  0.496993  T  2997  36393.600000  0.509856  0.000000  2286.149413  8550.259540  3549.600000
C  3010  38903.288324  0.545016  T  3016  20318.400000  0.292508  3937.975738  5695.999386  1379.868975  2366.400000
T  3021  27336.000000  0.393536  G  3026  24270.909644  0.349409  1087.351510  2092.407938  394.248278  5916.000000
A  3035  56219.011843  0.890403  G  3035  39498.749401  0.598219  5319.206034  0.000000  8254.573331  1754.400000
C  3046  36849.628681  0.585673  T  3050  29539.200000  0.462490  235.103029  6432.216994  2685.816397  2325.600000
C  3057  32083.588378  0.502327  N  -1  -1.000000  -1.000000  0.000000  6819.699945  0.000000  979.200000
T  3064  71481.600000  1.194553  N  -1  -1.000000  -1.000000  3467.769680  542.476132  862.418109  10404.000000
G  3076  64656.717672  1.070877  C  3073  35997.166188  0.560230  0.000000  5657.251091  10570.781967  938.400000
C  3084  37198.363337  0.621052  G  3088  29346.856230  0.482028  0.000000  6858.448240  1158.104318  2488.800000
T  3098  38270.400000  0.744043  C  3105  8175.890275  0.155644  0.000000  1162.448854  0.000000  6364.800000
T  3113  37087.200000  0.783279  G  3109  24492.674301  0.466267  969.799995  1588.680101  2193.006049  7956.000000
G  3120  40435.089062  0.907473  N  -1  -1.000000  -1.000000  1175.515146  697.469313  7687.841430  1999.200000
C  3128  39368.267865  0.858297  N  -1  -1.000000  -1.000000  0.000000  7323.427782  1034.901731  0.000000
T  3137  79968.000000  1.783259  G  3133  11999.931976  0.261619  0.000000  1394.938625  1478.431044  13056.000000
G  3151  63671.096975  1.300732  C  3156  25806.364565  0.490766  205.715150  1356.190330  12098.494046  0.000000
G  3161  36640.449382  0.696802  A  3159  32767.484686  0.623148  5289.818156  1007.455674  7811.044018  1468.800000
C  3170  66375.829580  1.311105  G  3175  32550.123492  0.607521  3320.830287  7827.155619  1059.542248  1999.200000
A  3186  33208.302866  0.619807  T  3188  24602.400000  0.494508  7346.969661  852.462493  3498.953472  4284.000000
G  3191  47432.996005  0.953405  G  3206  31515.221761  0.656172  1880.824233  271.238066  6529.737112  3998.400000
A  3211  114318.847919  2.380216  N  -1  -1.000000  -1.000000  17044.969613  0.000000  2981.502606  408.000000
G  3221  50044.890850  0.897814  T  3223  33374.400000  0.586356  2086.539384  0.000000  8279.213848  4406.400000
A  3238  138534.459920  2.433919  G  3237  64632.077154  1.135522  16163.333253  0.000000  10472.219897  1591.200000
G  3248  46398.094274  0.691858  A  3251  34148.714982  0.509203  2791.848471  1278.693740  8698.102644  3386.400000
G  3260  42110.644246  0.622393  T  3255  30640.800000  0.456895  2057.151505  1394.938625  5223.789690  2366.400000
C  3269  25728.867975  0.402809  A  3270  12195.969637  0.181858  1675.109083  5967.237452  492.810348  367.200000
C  3283  68933.217060  1.147370  T  3281  26928.000000  0.401532  2909.399986  10849.522640  3597.515541  5385.600000
A  3295  45227.945230  0.714404  G  3300  21979.341526  0.330820  8434.321170  0.000000  49.281035  2448.000000
T  3305  24847.200000  0.406041  C  3308  7284.679487  0.116450  1645.721204  658.721017  1429.150010  5752.800000
A  3320  71647.648130  1.187050  T  3317  19012.800000  0.303930  11138.006005  38.748295  887.058627  3672.000000
G  3329  86438.935058  1.376873  C  3337  39871.995702  0.585805  3996.751495  891.210788  8747.383679  2203.200000
A  3340  58041.060319  0.967493  G  3345  49034.629637  0.695065  8316.769656  4649.795417  3227.907780  285.600000
A  3354  83843.617766  1.379215  T  3359  39739.200000  0.535656  13782.915083  0.000000  0.000000  1101.600000
A  3368  66445.993610  1.201083  G  3375  49724.564124  0.716486  9080.854500  0.000000  492.810348  0.000000
A  3384  69708.048140  1.215983  T  3377  41697.600000  0.600825  8052.278748  1666.176691  443.529313  3060.000000
A  3397  32796.872565  0.545830  T  3389  32436.000000  0.454496  7200.030267  271.238066  1872.679323  4692.000000
G  3402  22644.635496  0.372487  C  3410  16158.039075  0.226408  1910.212112  1162.448854  4386.012098  1836.000000
A  3418  125074.811502  2.226949  G  3416  38981.298535  0.546210  12901.278724  116.244885  6579.018147  1020.000000
T  3427  71808.000000  1.119396  A  3429  31650.745298  0.450170  6906.151481  2402.394299  147.843104  10322.400000
G  3438  37773.913182  0.548681  T  3449  25663.200000  0.368920  1822.048476  3758.584629  8402.416435  1468.800000
G  3450  43515.153738  0.664784  C  3455  22590.256068  0.316258  1410.618175  0.000000  8229.932813  5222.400000
C  3464  37663.342879  0.615764  T  3465  24602.400000  0.361633  499.593937  7090.938011  4730.979342  4692.000000
G  3478  39005.939053  0.659693  A  3479  30916.048332  0.488497  5113.490884  1937.414757  8574.900057  1836.000000
C  3497  17126.746453  0.313426  T  3489  15830.400000  0.250132  1175.515146  3138.611907  0.000000  40.800000
A  3504  75908.890533  1.526981  T  3502  8282.400000  0.130868  9139.630258  1588.680101  0.000000  2121.600000
A  3515  47108.769464  0.935964  G  3513  33511.103671  0.514962  10462.084797  2131.156233  6160.129351  1958.400000
A  3529  69884.375411  1.350083  C  3530  32083.588378  0.519612  11725.763578  6935.944831  0.000000  1754.400000
G  3539  17125.159597  0.303170  T  3544  7996.800000  0.141569  0.000000  1084.952264  3696.077611  1795.200000
C  3549  119422.245631  2.613634  A  3550  7964.115112  0.142416  1498.781811  11895.726609  0.000000  326.400000
A  3562  60715.357275  1.203393  G  3566  21905.419973  0.399643  11108.618127  658.721017  1010.261214  2121.600000
T  3574  56712.000000  1.075158  C  3573  41731.913869  0.761359  3908.587859  7090.938011  2414.770706  12729.600000
G  3588  22866.400152  0.422925  A  3587  17515.175671  0.308876  3526.545437  1976.163052  5174.508655  0.000000
C  3599  48822.851880  0.928410  A  3598  37851.587691  0.692728  7493.909054  9067.101063  0.000000  1795.200000
T  3614  70012.800000  1.306958  A  3614  54925.945182  0.985090  9844.939345  1511.183511  0.000000  13300.800000
G  3629  37355.024387  0.634665  C  3624  24992.650367  0.424626  146.939393  4456.053941  8353.135400  2570.400000
C  3639  16313.032255  0.296587  T  3639  12362.400000  0.238091  0.000000  4029.822695  1749.476736  3060.000000
T  3651  26397.600000  0.508400  G  3651  23827.380331  0.458898  3026.951500  1433.686920  4090.325889  5875.200000
T  3663  44268.000000  0.930503  C  3660  28208.758864  0.592941  0.000000  3371.101677  3301.829332  8119.200000
T  3675  18645.600000  0.370772  C  3682  17824.215766  0.443268  293.878786  4223.564171  2094.443979  4039.200000
A  3686  42935.690696  1.067763  C  3694  24411.425940  0.635168  8257.993898  1666.176691  1133.463801  0.000000
A  3698  55601.866391  1.446726  C  3705  16003.045894  0.417594  10814.739340  2286.149413  1305.947422  3264.000000
T  3706  59078.400000  1.541636  N  -1  -1.000000  -1.000000  1675.109083  3487.346563  1946.600875  8160.000000
C  3715  22977.739020  0.547830  N  -1  -1.000000  -1.000000  0.000000  4727.292007  2981.502606  2856.000000
G  3725  67022.207343  1.597932  T  3725  19053.600000  0.435380  1204.903024  0.000000  10891.108693  3998.400000
A  3735  46697.339163  1.067050  C  3745  21815.290166  0.526538  5818.799971  3913.577809  763.856040  1224.000000
G  3749  38168.161461  0.921236  A  3756  24450.715030  0.588991  4173.078767  2518.639184  8032.808674  1101.600000
T  3766  15463.200000  0.372492  G  3768  5519.475899  0.132958  0.000000  1239.945445  517.450866  4120.800000
C  3777  41228.186032  0.995181  N  -1  -1.000000  -1.000000  0.000000  5037.278369  6431.175043  612.000000
G  3778  37059.338178  0.863635  A  3795  21511.927166  0.472250  0.000000  5076.026664  7121.109530  489.600000
T  3793  49082.400000  1.163366  A  3805  26302.151385  0.577409  4584.509068  4223.564171  1133.463801  6446.400000
C  3813  52581.436509  1.162440  G  3810  12714.506981  0.279121  0.000000  11508.243657  1823.398288  0.000000
G  3823  37773.913182  0.817648  T  3825  19298.400000  0.398485  0.000000  4262.312466  7145.750048  3182.400000
A  3840  56219.011843  1.265753  G  3834  27153.850181  0.560689  10932.290855  4417.305646  123.202587  0.000000
T  3852  43003.200000  0.974477  G  3850  32081.953662  0.661604  0.000000  852.462493  6554.377630  5875.200000
C  3865  20885.331082  0.500516  T  3861  14973.600000  0.319378  2145.315141  4533.550532  2710.456915  1020.000000
G  3873  56205.020202  1.435764  A  3876  23451.527157  0.512021  3203.278772  1588.680101  8845.945749  0.000000
A  3885  44405.084629  1.084371  T  3886  18972.000000  0.416302  9462.896923  1666.176691  1848.038805  3468.000000
G  3897  41469.990793  0.945847  A  3902  27242.563501  0.593483  1675.109083  4649.795417  9215.553510  3631.200000
C  3910  75636.672119  1.724169  A  3918  20894.781715  0.423454  0.000000  12283.209560  1971.241392  367.200000
T  3924  55896.000000  1.171180  G  3922  36024.436447  0.730072  0.000000  4262.312466  5002.025033  6324.000000
C  3938  73466.767591  1.517671  G  3936  22817.119117  0.445409  382.042422  7245.931192  4780.260377  1428.000000
T  3948  56263.200000  1.114209  C  3954  20149.113474  0.372897  1968.987869  2053.659643  3104.705193  9506.400000
G  3962  80673.053985  1.541179  A  3961  24156.836244  0.447067  6435.945423  1278.693740  8673.462127  489.600000
A  3978  110615.975210  2.018892  G  3975  14932.153548  0.256021  14899.654472  0.000000  3425.031919  3019.200000
T  3984  47532.000000  0.772229  G  3985  46767.702035  0.728282  4231.854524  1937.414757  7934.246605  10240.800000
A  4000  56483.502750  0.879581  G  4000  34102.476089  0.530825  11461.272670  929.959083  6258.691421  734.400000
C  4007  75055.447692  1.168283  G  4010  31835.548488  0.472974  235.103029  12283.209560  4607.776755  1999.200000
C  4026  22164.024822  0.329286  A  4022  20453.963535  0.303880  2292.254534  4727.292007  3498.953472  1550.400000
A  4036  66122.726945  1.011381  T  4041  31334.400000  0.449080  8933.915107  891.210788  1379.868975  367.200000
A  4054  40614.048284  0.630386  G  4048  31293.457105  0.448493  7464.521175  0.000000  1232.025870  1713.600000
G  4060  89642.202321  1.425175  A  4062  19631.102933  0.281866  5348.593913  0.000000  14562.545787  448.800000
A  4075  80464.011723  1.247183  G  4080  42973.062355  0.610875  11578.824185  0.000000  3696.077611  2733.600000
A  4088  50664.702779  0.756905  T  4091  11220.000000  0.160775  11402.496913  1356.190330  1724.836218  1754.400000
C  4094  63004.727903  0.985436  G  4098  60196.784021  0.884986  587.757573  11740.733428  5297.711242  2162.400000
T  4108  35944.800000  0.607435  C  4114  29254.962833  0.430093  0.000000  4649.795417  1010.261214  6691.200000
A  4130  21982.133224  0.378898  C  4125  19761.630523  0.290527  5906.963607  387.482951  1281.306905  2203.200000
T  4133  29988.000000  0.549574  G  4139  27745.222598  0.462750  3732.260588  0.000000  492.810348  5508.000000
C  4143  46730.443943  0.933505  A  4149  26125.824113  0.436324  58.775757  4921.033483  4213.528476  448.800000
G  4160  45067.506334  0.858171  C  4163  18754.174849  0.319299  1645.721204  4339.809056  4164.247442  81.600000
A  4166  30504.618031  0.605127  G  4181  40681.494236  0.749469  6759.212088  2324.897709  3893.201750  2040.000000
C  4186  51496.484245  1.042453  A  4187  12195.969637  0.230907  2880.012107  9338.339129  6307.972456  122.400000
T  4201  45451.200000  0.997070  C  4198  38748.295143  0.733622  499.593937  6548.461879  1379.868975  6772.800000
G  4214  60443.189195  1.436269  A  4208  40760.987677  0.764725  1028.575752  5541.006205  10250.455241  0.000000
G  4232  21708.295834  0.504125  C  4225  20962.827672  0.416081  2556.745442  2944.870431  4706.338824  1020.000000
G  4242  31613.783831  0.812033  T  4240  18400.800000  0.365229  2586.133321  5812.244271  6677.580217  3019.200000
C  4250  76295.393137  1.981772  G  4250  23359.210500  0.486046  352.654544  12709.440807  6061.567282  0.000000
C  4266  43785.573512  0.996715  A  4264  27036.848351  0.562569  4790.224219  6819.699945  3006.143123  2448.000000
G  4276  49281.034811  1.087650  C  4276  37702.091174  0.817164  2233.478777  6897.196535  8993.788853  1550.400000
C  4288  39833.247407  0.874213  G  4285  28262.673464  0.587985  0.000000  6935.944831  4435.293133  1183.200000
T  4302  43125.600000  0.957468  C  4302  30766.146344  0.649386  3937.975738  6935.944831  616.012935  8160.000000
G  4308  39153.782157  0.845592  T  4313  24480.000000  0.509490  2292.254534  464.979542  7071.828495  3100.800000
G  4319  44599.336504  0.989577  C  4327  35648.431532  0.752739  3026.951500  1627.428396  8303.854366  1183.200000
A  4335  41172.417978  0.915270  C  4345  33827.261660  0.720796  6024.515122  1007.455674  542.091383  0.000000
C  4357  49520.321193  1.150115  T  4352  27907.200000  0.594650  2586.133321  8059.645390  0.000000  1958.400000
A  4361  37351.993754  0.814869  T  4371  17462.400000  0.376248  6553.496937  4262.312466  0.000000  122.400000
C  4382  26968.813420  0.581076  A  4378  26654.805929  0.574309  3144.503015  5192.271549  8032.808674  4365.600000
G  4382  35802.671790  0.863147  C  4394  11663.236838  0.286700  3144.503015  5192.271549  8032.808674  4365.600000
A  4401  59951.272430  1.473695  C  4406  40453.220129  0.968985  11196.781763  1821.169872  566.731900  1836.000000
G  4421  29888.947613  0.715938  T  4421  28315.200000  0.678240  5377.981792  2983.618726  6874.704356  6405.600000
C  4436  44405.546234  1.089613  A  4430  30857.272574  0.739131  2086.539384  9609.577195  2143.725014  489.600000
A  4451  22246.624132  0.544173  T  4451  19094.400000  0.452417  5671.860578  0.000000  2833.659502  3957.600000
A  4458  19719.266569  0.503161  C  4457  17707.970880  0.419568  5289.818156  4146.067580  49.281035  3590.400000
G  4475  43638.356325  1.188966  A  4468  35618.108914  0.843926  5760.024214  0.000000  5445.554347  122.400000
A  4478  37528.321026  1.015668  C  4484  35493.438351  0.843195  8052.278748  464.979542  4928.103481  2529.600000
A  4499  35911.987701  1.004526  G  4495  26439.275176  0.628101  5848.187850  619.972722  2537.973293  4202.400000
T  4514  35047.200000  0.984301  C  4512  31076.132705  0.753813  3232.666651  6587.210174  1232.025870  6691.200000
A  4527  30739.721060  0.844173  G  4522  21461.890660  0.528452  5289.818156  697.469313  2365.489671  0.000000
A  4536  29887.472579  0.832341  C  4534  27123.806600  0.667864  5466.145427  4533.550532  2069.803462  897.600000
C  4548  47117.926894  1.432097  A  4547  30298.902880  0.783941  5730.636335  8059.645390  5297.711242  2529.600000
C  4563  44056.811578  1.272427  T  4568  13464.000000  0.325730  58.775757  4998.530073  197.124139  163.200000
A  4574  52633.690648  1.521672  G  4574  25207.249306  0.585970  10844.127219  1782.421577  5691.959521  1183.200000
A  4585  42024.666458  1.116843  T  4583  22236.000000  0.516900  9433.509044  1201.197149  320.326726  5304.000000
A  4597  43053.242211  1.080149  C  4603  41305.682623  1.005247  7846.563597  1472.435215  2464.051741  3427.200000
A  4610  56277.787600  1.414011  C  4617  17979.208946  0.424498  9257.181772  1433.686920  2710.456915  1468.800000
T  4619  81151.200000  1.947237  C  4629  18289.195308  0.391495  1851.436354  2053.659643  936.339661  8731.200000
A  4638  56307.175479  1.218797  T  4639  25132.800000  0.515483  9374.733287  0.000000  3967.123302  5304.000000
C  4644  47854.144502  0.990257  T  4654  26846.400000  0.536536  2791.848471  10500.787984  1700.195701  1346.400000
C  4662  49094.089946  0.981167  A  4659  15928.230224  0.318332  1998.375748  5076.026664  394.248278  0.000000
A  4678  11637.599942  0.223985  G  4676  9092.350923  0.174997  2644.909078  1821.169872  2020.522427  775.200000
C  4687  35687.179827  0.737201  T  4691  33170.400000  0.652779  4408.181796  7943.400504  2956.862089  2692.800000
A  4707  35647.496793  0.749337  C  4700  21234.065738  0.417877  8257.993898  581.224427  6603.658665  1958.400000
T  4713  51163.200000  1.115312  G  4708  31786.267453  0.625540  1675.109083  1666.176691  2045.162945  6487.200000
A  4720  51311.236109  1.096691  A  4730  31180.539239  0.606714  8081.666627  6703.455060  2069.803462  3427.200000
A  4739  46521.011891  0.977063  T  4744  22929.600000  0.442297  8169.830263  852.462493  0.000000  285.600000
G  4750  46718.421001  1.001737  A  4752  29769.921065  0.570211  5671.860578  2169.904528  8032.808674  1550.400000
A  4763  37910.363449  0.877673  C  4762  35842.173007  0.686518  7934.727233  5967.237452  1429.150010  1754.400000
T  4773  25785.600000  0.623526  C  4774  11818.230019  0.263592  0.000000  1937.414757  394.248278  4284.000000
G  4787  35654.828686  0.910779  T  4787  19012.800000  0.424058  3262.054529  2789.877250  6825.423321  4284.000000
G  4802  47088.028762  1.245593  C  4799  36113.411073  0.844361  2115.927262  7400.924372  5026.665551  1264.800000
C  4813  29952.432146  0.724386  A  4813  23098.872613  0.541040  4760.836340  6238.475518  2020.522427  4202.400000
T  4825  28274.400000  0.693420  G  4826  24541.955336  0.612966  0.000000  2479.890889  4188.887959  6405.600000
T  4837  21664.800000  0.541107  C  4838  13716.896481  0.369845  1675.109083  2363.646004  0.000000  5018.400000
A  4851  52839.405799  1.424699  G  4848  43096.264942  1.161994  5936.351486  542.476132  4632.417272  1509.600000
C  4866  13561.903300  0.364167  T  4866  8976.000000  0.264427  2703.684835  2751.128955  172.483622  1876.800000
A  4869  14840.878714  0.437203  G  4880  22151.825147  0.720212  2938.787864  1704.924986  788.496557  1632.000000
T  4885  65769.600000  2.138344  G  4892  21215.485486  0.632481  558.369694  0.000000  4410.652616  12117.600000
A  4899  51898.993682  1.547229  G  4903  25995.745863  0.719016  11666.987821  0.000000  1848.038805  244.800000
T  4906  33986.400000  0.940032  G  4909  22792.478600  0.633339  1204.903024  0.000000  4755.619859  6691.200000
A  4920  45639.375531  1.268194  C  4920  32664.812806  0.911332  9492.284801  7090.938011  3474.312954  2121.600000
A  4935  42524.260395  1.186409  C  4935  31424.867361  0.847029  6641.660573  6974.693126  197.124139  244.800000
A  4947  37851.587691  1.020258  G  4942  26882.804489  0.724602  8493.096928  3409.849973  1379.868975  2162.400000
T  4958  32028.000000  0.841564  A  4956  26478.478657  0.695743  5524.921185  2557.387479  0.000000  6976.800000
T  4971  25989.600000  0.664797  C  4968  26193.847517  0.670020  29.387879  4843.536893  3843.920715  4814.400000
C  4978  26658.827058  0.732203  G  4985  12911.631120  0.342312  4290.630282  4959.781778  1256.666388  1876.800000
T  4997  47409.600000  1.256924  C  4999  28247.507159  0.689372  675.921209  3526.094858  1503.071562  5712.000000
G  5001  36911.495073  0.900816  G  5011  13034.833707  0.342212  0.000000  4766.040303  7909.606087  4406.400000
A  5019  35500.557400  0.932022  T  5020  29049.600000  0.796970  6759.212088  1588.680101  4262.809511  5875.200000
T  5033  36352.800000  0.997334  A  5040  32150.339235  0.876348  5436.757549  0.000000  73.921552  8160.000000
C  5041  47001.682009  1.281167  G  5050  30726.725204  0.834445  7229.418146  8834.611293  2045.162945  6283.200000
A  5057  35206.678613  0.956110  T  5055  22562.400000  0.612727  7317.581782  697.469313  4114.966407  3631.200000
T  5066  31171.200000  0.863681  G  5066  27695.941564  0.767388  3497.157558  0.000000  5790.521590  6079.200000
A  5069  29417.266521  0.830456  G  5077  26266.791554  0.747021  6700.436330  0.000000  4878.822446  3916.800000
G  5089  23778.099296  0.676245  A  5090  19983.757477  0.571930  3585.321194  542.476132  4977.384516  2203.200000
A  5098  24656.430181  0.705663  T  5106  13015.200000  0.374639  5936.351486  619.972722  3153.986228  1509.600000
T  5116  17992.800000  0.517919  A  5120  11343.721156  0.326526  3085.727257  0.000000  2587.254328  3916.800000
G  5120  32919.731254  1.035247  C  5133  13833.141366  0.415513  3056.339379  0.000000  5618.037968  2529.600000
T  5138  16850.400000  0.536642  G  5142  10225.814723  0.326854  2791.848471  464.979542  147.843104  3672.000000
A  5153  57541.466382  1.948266  T  5156  44104.800000  1.316967  6200.842394  929.959083  1921.960358  3672.000000
G  5177  29470.058817  0.931018  T  5177  22032.000000  0.657874  2233.478777  2557.387479  7490.717291  3916.800000
G  5186  43268.748564  1.447095  T  5187  22970.400000  0.672017  3173.890893  891.210788  9338.756097  5018.400000
G  5196  33609.665741  1.094541  T  5199  32558.400000  0.991363  3555.933316  2169.904528  7022.547461  2692.800000
G  5208  31194.895035  1.007897  T  5213  18972.000000  0.584817  940.412117  929.959083  4804.900894  3672.000000
A  5215  56747.993658  1.823040  T  5220  18686.400000  0.533919  9110.242379  0.000000  1872.679323  3794.400000
G  5226  32205.156249  0.935511  A  5233  19454.775661  0.551481  2027.763626  2557.387479  2168.365532  2692.800000
G  5242  22398.230321  0.636673  T  5250  18727.200000  0.532941  2351.030291  0.000000  4213.528476  3835.200000
A  5260  28653.181676  0.804398  T  5259  19420.800000  0.552679  6347.781787  2712.380660  468.169831  4406.400000
T  5272  25132.800000  0.714122  A  5274  14400.060535  0.414267  2527.357563  2983.618726  2390.130188  4814.400000
G  5281  40927.899410  1.136185  A  5285  26008.272598  0.699747  2586.133321  116.244885  7367.514704  1264.800000
G  5299  28903.326916  0.841170  A  5300  24950.308967  0.727323  5818.799971  929.959083  6307.972456  2244.000000
G  5310  40262.605440  1.173694  A  5310  25332.351390  0.738460  5524.921185  0.000000  7515.357809  2652.000000
T  5321  52550.400000  1.545437  G  5322  41667.114932  1.160717  4555.121190  0.000000  6923.985391  8894.400000
G  5335  38981.298535  1.085901  A  5334  27389.502895  0.762987  5789.412093  232.489771  7244.312117  1917.600000
T  5342  49898.400000  1.360508  C  5349  32238.581559  0.853593  293.878786  1007.455674  1207.385353  4202.400000
A  5350  54014.920945  1.500776  G  5357  42036.722694  1.121135  6171.454515  7400.924372  1872.679323  2325.600000
A  5365  34501.369526  0.903832  G  5369  6677.580217  0.178094  6524.109059  929.959083  2193.006049  1509.600000
A  5379  68503.145115  1.739426  T  5382  23949.600000  0.571008  13195.157510  1046.203969  5371.632794  2774.400000
G  5380  30578.882100  0.705109  G  5397  23162.086361  0.552232  12695.563573  1704.924986  5691.959521  3427.200000
A  5398  48343.060367  1.100902  G  5409  22964.962222  0.522981  8904.527229  3138.611907  4829.541411  1999.200000
A  5413  58570.042134  1.311649  T  5419  43125.600000  0.912607  5965.739364  2441.142594  4533.855203  1632.000000
A  5436  14458.836292  0.303627  T  5427  9384.000000  0.198581  3115.115136  0.000000  271.045691  979.200000
G  5442  21289.407038  0.472677  T  5440  19747.200000  0.417883  2586.133321  0.000000  4139.606924  4039.200000
C  5449  22822.745839  0.544514  G  5459  22299.668252  0.490697  2938.787864  5076.026664  911.699144  3631.200000
A  5468  38909.551322  0.965544  T  5469  18686.400000  0.402330  8199.218141  2324.897709  1823.398288  3672.000000
T  5480  22113.600000  0.564134  G  5477  11482.481111  0.247225  2262.866655  2557.387479  2266.927601  4569.600000
C  5493  19296.650981  0.535883  A  5489  13812.302962  0.309481  1175.515146  4029.822695  1330.587940  856.800000
G  5502  32205.156249  0.933792  T  5501  22644.000000  0.548212  1440.006053  2053.659643  6923.985391  5018.400000
A  5514  41348.745250  1.339934  T  5515  23786.400000  0.638551  5818.799971  9764.570376  2193.006049  4773.600000
C  5514  58316.184190  1.826045  A  5531  14429.448413  0.388916  5818.799971  9764.570376  2193.006049  4773.600000
T  5529  29090.400000  0.883318  C  5540  21892.786756  0.590075  2351.030291  0.000000  1453.790527  4773.600000
T  5548  18156.000000  0.605500  A  5550  11755.151457  0.344898  1586.945447  116.244885  0.000000  4324.800000
T  5562  38719.200000  1.275553  A  5559  32532.381657  0.954504  5701.248457  1123.700559  2513.332775  6895.200000
A  5573  26742.969564  0.833171  C  5575  25225.140138  0.776398  5936.351486  3758.584629  1848.038805  5467.200000
A  5584  26566.642293  0.817691  T  5589  23582.400000  0.754500  5995.127243  0.000000  221.764657  1795.200000
A  5597  50106.333085  1.603118  T  5598  42268.800000  1.241195  5877.575728  4843.536893  1429.150010  6609.600000
A  5611  44346.308871  1.302203  C  5609  22861.494134  0.671312  6142.066636  4417.305646  0.000000  326.400000
A  5627  43611.611905  1.192885  C  5618  22280.269707  0.609418  6347.781787  0.000000  2242.287084  3468.000000
A  5639  28153.587739  0.746771  T  5638  25255.200000  0.669890  6377.169665  0.000000  6726.861252  5426.400000
G  5640  39129.141640  1.075540  T  5648  23296.800000  0.676008  6112.678758  0.000000  7613.919878  4896.000000
G  5659  26636.399315  0.772916  A  5659  25273.575632  0.733368  5877.575728  968.707379  5125.227620  163.200000
T  5668  41289.600000  1.206705  T  5681  29702.400000  0.791165  3497.157558  0.000000  1626.274149  4406.400000
A  5679  48842.654303  1.337049  T  5688  28968.000000  0.771603  9198.406015  2518.639184  2242.287084  4651.200000
A  5698  30475.230152  0.811752  T  5698  28519.200000  0.752171  6230.230272  1627.428396  246.405174  6160.800000
A  5710  28182.975618  0.743305  T  5712  22562.400000  0.592539  6112.678758  2363.646004  468.169831  3753.600000
G  5719  58003.777972  1.523313  T  5723  32925.600000  0.847130  5172.266641  1201.197149  6283.331938  1060.800000
A  5733  27448.278652  0.706208  N  -1  -1.000000  -1.000000  5701.248457  1123.700559  1527.712079  0.000000
G  5741  20082.021685  0.516683  N  -1  -1.000000  -1.000000  3996.751495  464.979542  4657.057790  0.000000
G  5750  23580.975157  0.634284  T  5751  17217.600000  0.467988  2791.848471  2247.401118  5100.587103  3019.200000
G  5764  37798.553700  1.074608  A  5767  26243.375628  0.724767  2527.357563  1627.428396  5445.554347  3427.200000
A  5778  42200.993730  1.167749  G  5778  25453.654480  0.676705  9492.284801  38.748295  4780.260377  163.200000
G  5788  23778.099296  0.652421  A  5788  18426.199909  0.489874  4643.284825  0.000000  5026.665551  2692.800000
A  5800  73175.817819  2.023661  C  5805  47427.913255  1.164362  9727.387831  658.721017  4928.103481  3590.400000
A  5816  50341.436114  1.279366  T  5822  32191.200000  0.773118  6406.557544  1743.673281  2809.018984  408.000000
G  5831  20895.158760  0.529010  T  5832  17380.800000  0.417425  2909.399986  1976.163052  4952.743998  4365.600000
A  5842  33972.387710  0.881470  G  5844  27301.693285  0.679973  6406.557544  2518.639184  3868.561233  1020.000000
C  5846  28634.990111  0.731987  C  5858  23210.228791  0.580733  3791.036345  5386.013025  5544.116416  1101.600000
A  5862  63301.490595  1.749498  G  5863  27893.065703  0.641530  11637.599942  5269.768139  4632.417272  3427.200000
A  5875  46374.072498  1.166116  G  5874  24689.798440  0.567856  8875.139350  3487.346563  4878.822446  4202.400000
G  5888  32599.404527  0.775303  C  5890  25767.616270  0.596227  558.369694  3836.081219  5987.645730  2121.600000
A  5901  24744.593817  0.595862  T  5896  8037.600000  0.185979  5818.799971  0.000000  1453.790527  1876.800000
G  5912  38118.880426  0.958200  T  5911  28804.800000  0.687262  3173.890893  2441.142594  7490.717291  6609.600000
A  5925  53045.120949  1.287009  T  5925  28437.600000  0.640041  8581.260564  5114.774959  3572.875024  6283.200000
A  5936  51957.769440  1.325360  C  5938  29642.445784  0.700616  9874.327224  3952.326105  0.000000  1183.200000
A  5947  38351.181628  0.974261  C  5950  28053.765684  0.682406  8875.139350  2673.632365  5716.600038  5467.200000
A  5957  30210.739244  0.734876  G  5964  18431.107019  0.428469  7346.969661  4727.292007  123.202587  0.000000
A  5964  51458.175503  1.263279  T  5969  12321.600000  0.286441  11284.945399  4727.292007  3055.424158  81.600000
A  5983  75409.296596  1.753046  T  5984  9506.400000  0.214946  9639.224195  4727.292007  788.496557  1632.000000
C  5990  28015.017388  0.633438  C  6001  28906.228177  0.681894  1763.272719  5153.523254  197.124139  40.800000
T  6006  66871.200000  1.577485  G  6007  19860.257029  0.433457  1822.048476  5037.278369  3794.639680  9180.000000
T  6019  53366.400000  1.164742  C  6023  26387.588992  0.542057  6347.781787  5037.278369  1848.038805  11750.400000
A  6024  47784.690672  0.981601  T  6028  31252.800000  0.629500  7787.787840  5695.999386  0.000000  6568.800000
C  6034  42739.369543  0.860866  G  6039  28804.764847  0.592490  0.000000  8292.135161  2045.162945  6609.600000
C  6052  40259.478654  0.828105  T  6056  34149.600000  0.719747  5760.024214  5153.523254  5223.789690  4039.200000
G  6071  54283.059844  1.144089  C  6063  37159.615042  0.783187  4731.448461  2247.401118  9757.644893  1917.600000
C  6075  29603.697489  0.603667  A  6079  28153.587739  0.574096  4202.466646  5231.019844  8525.619022  2121.600000
T  6094  31946.400000  0.652246  C  6096  35183.451990  0.714916  558.369694  5928.489157  8402.416435  7180.800000
G  6096  61330.247822  1.304126  A  6105  40555.272526  0.807864  235.103029  7982.148799  8919.867301  5956.800000
G  6113  47925.806353  1.050545  T  6115  24602.400000  0.518466  88.163636  3758.584629  10521.500932  4202.400000
A  6119  31268.702875  0.656753  C  6126  27356.296371  0.576501  6553.496937  5153.523254  4484.574168  4406.400000
C  6137  19955.371999  0.453008  A  6131  16956.805977  0.357344  382.042422  4649.795417  665.293970  0.000000
G  6141  25675.419136  0.630696  C  6148  28673.738406  0.635229  1880.824233  1937.414757  5346.992277  0.000000
A  6146  46080.193711  1.196927  C  6160  42933.111019  0.951127  10285.757525  4146.067580  665.293970  2856.000000
A  6165  48666.327032  1.253226  G  6164  26316.072589  0.582998  9227.793894  7362.176077  5815.162108  81.600000
C  6172  43010.607609  1.084114  C  6183  42506.879772  0.961873  5377.981792  7633.414143  172.483622  1958.400000
A  6189  48607.551274  1.261018  C  6193  48706.606995  1.087720  9727.387831  7129.686306  5618.037968  6201.600000
T  6194  49408.800000  1.221579  G  6200  23531.694122  0.514990  1792.660597  10617.032869  2020.522427  9302.400000
C  6209  79666.494814  1.888149  A  6209  46374.072498  1.014893  10344.533282  8408.380046  2735.097432  2284.800000
A  6226  36440.969516  0.827705  T  6222  11016.000000  0.228397  8463.709049  2014.911347  0.000000  530.400000
C  6232  43553.083741  1.015743  A  6238  24656.430181  0.511206  911.024238  7517.169258  0.000000  0.000000
C  6253  42506.879772  0.963733  A  6251  15987.005981  0.331461  4320.018160  9377.087425  0.000000  1060.800000
C  6266  53937.626839  1.163411  A  6259  26213.987749  0.531854  3173.890893  8175.890275  2833.659502  0.000000
A  6269  32150.339235  0.653624  G  6271  31860.189005  0.678293  7611.460568  5967.237452  5618.037968  0.000000
C  6282  58664.918847  1.227431  G  6290  42529.533042  0.846021  2321.642413  9687.073786  4361.371581  5630.400000
C  6295  47854.144502  0.980724  A  6294  27683.381681  0.550693  5642.472699  9997.060147  6973.266426  489.600000
G  6305  44328.290812  0.899536  C  6312  22164.024822  0.443159  2174.703020  7788.407324  7860.325052  326.400000
G  6319  56229.660719  1.151041  A  6319  51663.890653  1.032995  9903.715102  232.489771  10965.030245  6324.000000
G  6332  70619.722884  1.425704  C  6333  28479.996930  0.531971  2968.175743  5541.006205  8180.651779  4365.600000
G  6345  31909.470040  0.656188  A  6345  25214.799875  0.470981  5671.860578  5463.509615  7022.547461  4732.800000
C  6347  34408.486087  0.714233  G  6353  23038.883774  0.487481  4555.121190  7943.400504  6307.972456  4365.600000
C  6366  32703.561101  0.691978  G  6366  19539.930302  0.422205  382.042422  6432.216994  2587.254328  2203.200000
C  6380  57231.231926  1.236613  A  6377  56483.502750  1.220454  5936.351486  10733.277755  1133.463801  2366.400000
C  6392  26465.085583  0.567799  T  6390  19747.200000  0.423668  1645.721204  4572.298827  887.058627  3712.800000
A  6399  61361.890605  1.332753  T  6401  27254.400000  0.549122  11549.436306  658.721017  8303.854366  3712.800000
G  6401  59679.333156  1.288660  A  6414  43200.181604  0.870398  11079.230248  0.000000  9880.847480  5222.400000
C  6419  70831.883522  1.491396  G  6419  56426.784858  1.086584  2909.399986  8873.359588  7564.638843  1591.200000
A  6431  28241.751375  0.563213  C  6433  19839.127113  0.382033  5906.963607  2363.646004  2094.443979  326.400000
C  6441  44599.287710  0.942001  A  6450  34854.024070  0.670817  3555.933316  10035.808442  0.000000  0.000000
G  6451  50069.531368  1.119042  G  6465  28829.405364  0.561522  6465.333301  1433.686920  5642.678486  3182.400000
T  6469  37903.200000  0.814086  A  6469  26184.599870  0.510008  5554.309063  1859.918167  2537.973293  7017.600000
A  6484  55072.884576  1.174045  C  6483  43204.349085  0.898782  12489.848423  8020.897095  0.000000  6405.600000
C  6494  36462.145730  0.741921  A  6495  35000.963463  0.694653  5495.533306  6858.448240  0.000000  1468.800000
A  6506  34971.575584  0.742990  C  6505  32006.091788  0.635215  5818.799971  6199.727223  4238.168994  6487.200000
T  6507  38433.600000  0.802048  T  6519  22562.400000  0.442265  6053.903000  5541.006205  3671.437093  7344.000000
A  6522  41495.684643  0.909464  G  6531  14045.094921  0.284072  8845.751471  1356.190330  2193.006049  3223.200000
C  6541  39058.281504  0.891576  T  6540  16768.800000  0.339161  528.981816  7517.169258  1749.476736  3386.400000
A  6548  55307.987605  1.361233  G  6550  42578.814076  0.910300  5613.084821  1937.414757  6579.018147  81.600000
A  6565  52163.484590  1.203659  T  6571  26234.400000  0.584186  8757.587835  3874.829514  49.281035  1713.600000
T  6581  22970.400000  0.520944  G  6575  20624.113068  0.459256  3203.278772  2092.407938  492.810348  4284.000000
A  6591  49254.084604  1.190174  C  6587  30417.411687  0.677332  9374.733287  5579.754501  4657.057790  1468.800000
T  6596  31456.800000  0.739829  A  6605  32591.157414  0.749018  2262.866655  4107.319285  3178.626745  6038.400000
C  6608  43708.076921  1.088419  G  6611  12369.539737  0.280537  3791.036345  9222.094244  1034.901731  2529.600000
C  6628  24411.425940  0.597119  T  6624  17829.600000  0.404370  2968.175743  5153.523254  2316.208636  2121.600000
A  6639  22129.072618  0.555644  G  6636  20303.786342  0.460483  4966.551491  4184.815875  2981.502606  2366.400000
T  6651  27621.600000  0.723163  G  6648  20845.877725  0.472778  0.000000  1976.163052  2340.849154  5059.200000
A  6658  36558.521031  0.993219  G  6661  23531.694122  0.566948  7053.090874  348.734656  3129.345710  2162.400000
T  6678  29988.000000  0.820282  C  6672  14104.379432  0.339816  0.000000  116.244885  3203.267263  6895.200000
G  6683  49034.629637  1.441087  T  6689  16728.000000  0.403909  0.000000  542.476132  5297.711242  1346.400000
A  6696  51311.236109  1.521990  G  6693  20944.439795  0.505718  9903.715102  2324.897709  3326.469850  571.200000
A  6707  11725.763578  0.320838  T  6708  10404.000000  0.243993  2527.357563  0.000000  1010.261214  1958.400000
A  6718  63712.920896  1.942792  G  6719  22940.321704  0.527594  14576.387807  1394.938625  4706.338824  1468.800000
C  6733  49869.055849  1.384478  G  6731  22940.321704  0.527594  5289.818156  10694.529459  4706.338824  4447.200000
A  6736  54837.781547  1.496819  G  6751  30751.365722  0.701926  8081.666627  8369.631751  1626.274149  1387.200000
A  6756  52016.545197  1.310939  C  6758  28673.738406  0.625164  11549.436306  5231.019844  1897.319840  979.200000
G  6767  55490.445197  1.300529  C  6769  39290.771275  0.835189  4055.527253  6277.223813  5494.835381  652.800000
A  6779  87311.387446  1.920853  G  6783  29543.980369  0.557295  16222.109011  0.000000  2390.130188  4243.200000
C  6792  40259.478654  0.796748  T  6793  28233.600000  0.528885  999.187874  8602.121522  0.000000  5018.400000
A  6803  61508.829998  1.193028  G  6808  22102.544113  0.390951  6700.436330  2479.890889  123.202587  897.600000
A  6819  47108.769464  0.892138  T  6816  21991.200000  0.388982  9345.345408  7052.189716  0.000000  2652.000000
C  6820  39135.778095  0.747093  G  6827  30899.208826  0.560528  8963.302986  8369.631751  221.764657  1468.800000
A  6842  50458.987629  0.915354  T  6844  30967.200000  0.575601  9697.999952  1511.183511  2291.568119  3916.800000
C  6847  41111.941147  0.764167  G  6852  28139.470877  0.531695  3408.993923  9260.842539  344.967244  5426.400000
A  6859  63389.654231  1.197749  G  6870  12985.552673  0.241460  10579.636311  5231.019844  0.000000  1346.400000
C  6874  59284.891569  1.102376  A  6882  58041.060319  1.064854  558.369694  11391.998772  2094.443979  2856.000000
T  6888  25010.400000  0.458856  G  6893  15400.323378  0.282543  2556.745442  1898.666462  492.810348  4855.200000
A  6905  17632.727185  0.342662  G  6903  17001.957010  0.311928  3144.503015  0.000000  3326.469850  2529.600000
A  6916  17515.175671  0.393687  G  6911  16854.113905  0.309215  3379.606044  0.000000  616.012935  0.000000
T  6926  53856.000000  1.275733  G  6923  44180.447708  0.871262  3497.157558  2751.128955  5938.364695  9628.800000
T  6939  30232.800000  0.729372  G  6935  13108.755260  0.276772  382.042422  0.000000  936.339661  6568.800000
A  6948  69061.514809  1.736836  C  6946  25922.609451  0.547317  13635.975690  5114.774959  2069.803462  0.000000
G  6956  39153.782157  0.915762  T  6962  37536.000000  0.781874  0.000000  116.244885  8722.743161  7140.000000
A  6970  48460.611881  1.164222  C  6977  21970.283346  0.456355  6876.763602  116.244885  1601.633631  2162.400000
G  6977  35802.671790  0.845205  C  6984  24295.181055  0.508165  2527.357563  5541.006205  5716.600038  2896.800000
A  6995  69384.781474  1.752094  G  6999  10817.187141  0.217065  15516.799923  7323.427782  911.699144  1142.400000
C  6996  42429.383182  1.044774  A  7008  36587.908910  0.734196  16016.393860  7943.400504  1478.431044  1754.400000
C  7012  61687.285868  1.456505  G  7022  39745.154575  0.800286  6671.048452  8950.856178  1774.117253  5548.800000
T  7036  22807.200000  0.487767  C  7036  21970.283346  0.442381  1498.781811  4843.536893  3080.064676  4773.600000
A  7044  29505.430157  0.623957  G  7038  20771.956173  0.418252  6377.169665  3254.856792  2636.535362  979.200000
A  7053  42553.648274  0.948745  C  7056  36810.880386  0.767044  8963.302986  4843.536893  0.000000  5018.400000
G  7064  51671.164999  1.121223  A  7065  39556.084653  0.769481  7993.502991  4184.815875  9733.004375  5018.400000
A  7073  21541.315045  0.485760  T  7076  20155.200000  0.392077  5848.187850  1472.435215  0.000000  2407.200000
C  7093  29681.194080  0.696998  A  7082  27036.848351  0.525945  4702.060583  5424.761320  5568.756934  2856.000000
A  7096  53015.733071  1.302393  G  7094  23260.648431  0.452487  10080.042374  3719.836334  5420.913829  4692.000000
C  7108  68778.223879  1.621068  G  7110  48541.819289  0.946348  7111.866631  11391.998772  6997.906943  2896.800000
A  7124  88545.678349  2.089965  G  7123  76114.558265  1.483893  10579.636311  6509.713584  8427.056953  856.800000
T  7131  19747.200000  0.420344  G  7138  13182.676812  0.234429  3026.951500  2324.897709  1650.914666  4488.000000
C  7146  30727.398048  0.718187  T  7140  19420.800000  0.345363  9903.715102  5773.495976  0.000000  1224.000000
A  7147  82168.508684  1.885607  G  7160  25355.092410  0.425394  10373.921161  5889.740862  0.000000  1468.800000
A  7164  70090.090562  1.435008  C  7166  45451.750203  0.721084  13283.321146  6819.699945  2833.659502  5140.800000
A  7177  65152.926950  1.262736  G  7174  50340.577059  0.798644  12960.054481  2324.897709  5864.443142  8772.000000
A  7189  41319.357371  0.780423  C  7193  23752.704923  0.380053  9169.018136  2867.373841  1330.587940  1672.800000
T  7199  26356.800000  0.479890  A  7198  22775.605948  0.364419  5701.248457  736.217608  2759.737949  5140.800000
A  7210  48813.266425  0.894176  C  7209  20652.841311  0.350254  9051.466622  4688.543712  1084.182766  0.000000
C  7218  46614.199057  0.860518  A  7224  12901.278724  0.218349  3702.872709  8834.611293  1921.960358  2856.000000
A  7236  43376.508876  0.834910  G  7238  25034.765684  0.430730  9462.896923  2402.394299  4065.685372  2203.200000
C  7241  56727.504089  1.195859  A  7245  26331.539263  0.462634  5789.412093  9454.584015  6086.207799  5018.400000
A  7256  61567.605756  1.204029  G  7261  43786.199429  0.807584  13400.872661  8640.869817  3030.783641  3549.600000
A  7268  43494.060391  0.802197  C  7267  32819.805986  0.605322  9727.387831  7052.189716  1034.901731  1509.600000
G  7276  53938.092600  1.071237  C  7277  44328.049644  0.909552  1087.351510  7904.652209  8772.024196  489.600000
A  7288  50605.927022  1.038368  G  7287  25897.183793  0.531375  8933.915107  8524.624931  5667.319003  4855.200000
C  7288  44173.056463  0.934260  C  7302  38477.057077  0.808906  8933.915107  8524.624931  5667.319003  4855.200000
G  7304  46225.610652  0.971806  A  7308  26155.211992  0.527816  6024.515122  7090.938011  6086.207799  5304.000000
C  7318  43708.076921  0.882037  A  7320  37616.484662  0.767008  4848.999976  8524.624931  1576.993114  2488.800000
A  7331  27154.399865  0.553685  G  7337  22398.230321  0.456704  6112.678758  697.469313  1946.600875  1632.000000
C  7345  54828.837627  1.164166  A  7344  47343.872493  0.965351  9933.102981  12166.964675  3449.672437  7384.800000
G  7349  49921.688263  1.034811  C  7359  37895.832650  0.750128  6112.678758  5928.489157  7884.965570  1754.400000
A  7367  52104.708833  1.095517  G  7365  30480.320030  0.603342  9697.999952  619.972722  5716.600038  408.000000
G  7376  33141.495910  0.710955  C  7377  23752.704923  0.503083  5554.309063  4959.781778  6307.972456  2529.600000
A  7389  88310.575320  1.937477  G  7390  31909.470040  0.617253  14076.793870  2479.890889  5297.711242  1387.200000
C  7396  61028.564850  1.245038  G  7403  32057.313144  0.611723  1381.230296  2479.890889  1158.104318  1713.600000
A  7409  35412.393764  0.707403  G  7411  29765.745026  0.584954  9110.242379  2131.156233  7737.122465  204.000000
A  7419  56601.054265  1.150811  G  7421  32969.012288  0.632458  12460.460544  3216.108497  4484.574168  1468.800000
C  7435  56456.266023  1.124153  A  7436  41466.296764  0.780153  8375.545413  6044.734042  2882.940536  81.600000
C  7450  42778.117838  0.830708  A  7449  23716.018064  0.446197  6347.781787  9338.339129  468.169831  81.600000
G  7459  48443.257219  0.913018  A  7455  35030.351342  0.660222  4114.303010  0.000000  10250.455241  1999.200000
A  7468  68297.429965  1.302893  G  7472  29617.901921  0.545877  13224.545389  0.000000  1971.241392  2080.800000
A  7481  43758.551298  0.806499  T  7476  39372.000000  0.725651  9609.836316  2712.380660  4287.450029  4855.200000
A  7498  29446.654400  0.551200  C  7492  21272.814034  0.398197  6553.496937  1123.700559  4386.012098  4202.400000
C  7503  36500.894025  0.688004  G  7500  26784.242420  0.501363  3173.890893  8369.631751  5223.789690  2611.200000
G  7512  56919.595206  1.188988  C  7513  8718.366407  0.172233  0.000000  1549.931806  6505.096595  0.000000
G  7531  37847.834735  0.797444  A  7523  28329.915011  0.559662  0.000000  4727.292007  6677.580217  938.400000
A  7538  33472.793774  0.701663  G  7540  20008.100133  0.415902  6906.151481  1976.163052  5026.665551  1305.600000
C  7546  47389.164960  1.043995  T  7547  33292.800000  0.705558  1204.903024  9144.597654  2439.411223  6732.000000
T  7561  41044.800000  0.922657  A  7562  41113.642221  0.900719  7111.866631  1046.203969  3178.626745  5263.200000
G  7574  60418.548678  1.363478  A  7574  42171.605852  0.923897  8933.915107  2751.128955  11999.931976  5304.000000
C  7582  29603.697489  0.650493  G  7584  15129.277687  0.319120  2968.175743  5231.019844  3178.626745  0.000000
G  7596  37428.945939  0.898865  T  7597  26397.600000  0.570045  0.000000  1976.163052  8550.259540  4855.200000
C  7602  39407.016161  0.960976  C  7611  20032.868589  0.461386  235.103029  8795.862997  517.450866  979.200000
G  7617  29888.947613  0.711585  A  7617  25185.411996  0.580056  5466.145427  154.993181  6628.299182  3631.200000
C  7630  31308.622476  0.757305  A  7633  25596.842297  0.616602  3644.096952  5424.761320  2414.770706  2692.800000
A  7645  46991.217949  1.211706  G  7643  42874.500285  1.032804  10697.187826  4146.067580  7416.795739  0.000000
A  7658  68268.042086  1.719798  C  7655  45645.491679  1.126496  12695.563573  6625.958469  2907.581054  4284.000000
C  7670  53472.647297  1.238512  T  7667  23786.400000  0.546037  3585.321194  6005.985747  2193.006049  2774.400000
A  7675  93100.799539  2.126402  T  7685  43288.800000  0.863478  13195.157510  4301.060761  0.000000  0.000000
C  7687  80596.453898  1.645200  N  -1  -1.000000  -1.000000  3115.115136  13523.155005  4041.044854  9016.800000
A  7699  112878.841865  2.213023  C  7701  69010.713650  1.163084  10226.981768  9532.080605  5125.227620  1713.600000
C  7714  58742.415437  0.990027  A  7715  51105.520959  0.861316  7729.012083  10423.291393  1971.241392  204.000000
G  7722  36689.730417  0.596916  T  7724  23419.200000  0.394699  5906.963607  5192.271549  6036.926764  3060.000000
G  7740  25478.294997  0.416354  C  7732  23520.215152  0.396402  5142.878762  5153.523254  5346.992277  3998.400000
C  7743  50024.049030  0.823404  A  7742  35823.824065  0.603763  7993.502991  9648.325491  5420.913829  4855.200000
C  7754  50605.273457  0.808078  T  7755  9832.800000  0.159330  0.000000  9803.318671  1971.241392  1876.800000
C  7766  67267.040368  1.067974  T  7766  34231.200000  0.554678  5583.696942  13019.427168  10669.344037  7588.800000
G  7769  92796.188549  1.475636  G  7786  38833.455431  0.542366  4173.078767  8447.128341  15178.558722  4773.600000
C  7788  74667.964741  1.117484  A  7788  27418.890773  0.382945  6935.539360  12050.719789  7268.952635  2244.000000
G  7805  62907.240936  0.968182  T  7806  47368.800000  0.641578  7317.581782  3719.836334  11999.931976  8282.400000
A  7807  56659.830022  0.896435  A  7819  42054.054337  0.567145  11167.393884  5076.026664  10891.108693  8935.200000
T  7821  55406.400000  0.962187  G  7836  41962.801141  0.596223  7317.581782  271.238066  3671.437093  10526.400000
T  7836  81232.800000  1.418909  C  7840  49326.579717  0.700217  5289.818156  3254.856792  9166.272475  9343.200000
C  7856  116748.613266  1.892060  A  7858  51281.848231  0.723996  6817.987845  15073.086811  3794.639680  1264.800000
G  7866  56328.222789  0.795242  T  7862  29008.800000  0.409546  0.000000  3642.339743  10496.860415  2692.800000
A  7876  54338.187610  0.760379  C  7873  47699.151321  0.667475  10315.145403  7207.182897  5199.149173  0.000000
C  7884  73776.753952  1.027027  G  7887  35901.233860  0.495283  2997.563622  12166.964675  3178.626745  0.000000
A  7898  40760.987677  0.562327  G  7904  37601.429561  0.558856  9227.793894  2441.142594  172.483622  4488.000000
T  7905  40106.400000  0.596088  G  7913  31663.064866  0.496079  2057.151505  2789.877250  8303.854366  7262.400000
G  7919  39252.344227  0.614985  T  7926  24969.600000  0.406266  1998.375748  2286.149413  8648.821609  4243.200000
T  7935  33700.800000  0.548328  G  7932  16804.832870  0.273422  969.799995  0.000000  2291.568119  7670.400000
A  7942  66299.054217  1.120576  A  7953  29446.654400  0.520023  11049.842370  2479.890889  0.000000  122.400000
G  7951  44944.303747  0.745909  T  7960  21175.200000  0.373951  4848.999976  3138.611907  8476.337987  3141.600000
A  7962  30651.557424  0.541302  G  7978  36566.527830  0.761549  6671.048452  2053.659643  0.000000  3916.800000
A  7982  36734.848303  0.765057  C  7983  33401.030413  0.725217  7141.254510  6858.448240  2956.862089  5100.000000
C  7993  48706.606995  1.057540  G  7994  42381.689937  0.931600  3350.218165  9338.339129  8845.945749  4896.000000
A  8009  54925.945182  1.207340  T  8003  33823.200000  0.743474  10432.696918  12283.209560  0.000000  489.600000
C  8009  54053.871725  1.239532  G  8018  33141.495910  0.737499  10432.696918  12283.209560  0.000000  489.600000
A  8024  48019.793702  1.068589  A  8035  34854.024070  0.762186  10726.575704  1356.190330  1232.025870  4406.400000
T  8039  69482.400000  1.519441  C  8044  67848.264796  1.391702  5701.248457  1627.428396  5741.240555  10444.800000
C  8061  41731.913869  0.856006  A  8062  41436.908886  0.849953  8463.709049  8137.141980  1971.241392  4651.200000
G  8067  56131.098649  1.132702  T  8064  31212.000000  0.640220  6318.393908  813.714198  10743.265589  5589.600000
A  8080  69443.557232  1.430698  T  8076  31252.800000  0.612860  11696.375700  116.244885  5913.724177  3631.200000
G  8090  32451.561423  0.636453  T  8092  27621.600000  0.551767  2027.763626  6005.985747  5938.364695  2162.400000
C  8099  62849.734722  1.228298  A  8107  37616.484662  0.679487  3438.381801  11585.740248  3646.796576  2162.400000
G  8104  57535.608142  1.069840  T  8116  32476.800000  0.586646  4084.915131  6199.727223  6357.253491  2570.400000
C  8122  49055.341651  0.897421  A  8121  30798.496817  0.556330  6435.945423  6238.475518  2069.803462  0.000000
G  8140  25429.013962  0.470250  N  -1  -1.000000  -1.000000  7787.787840  8059.645390  5741.240555  571.200000
C  8141  108262.736630  2.113970  A  8142  47725.914915  0.785888  9668.612073  8640.869817  5815.162108  530.400000
G  8153  67761.422865  1.183868  T  8159  41085.600000  0.661610  2674.296956  658.721017  9437.318166  2162.400000
C  8173  59556.129635  1.043651  A  8167  30769.108938  0.495481  2586.133321  6897.196535  3671.437093  979.200000
G  8178  74266.519460  1.262014  A  8183  38174.854356  0.598995  2586.133321  4688.543712  11802.807837  5508.000000
G  8191  63917.502150  1.053681  A  8195  45463.048260  0.704743  4613.896947  3138.611907  12369.539737  938.400000
C  8203  53085.164346  0.883155  A  8205  43758.551298  0.695969  7023.702996  9842.066966  2858.300019  1999.200000
A  8216  60186.375459  0.968064  T  8219  33823.200000  0.515223  12695.563573  116.244885  246.405174  5548.800000
G  8226  29593.261404  0.478039  T  8229  27621.600000  0.443207  4643.284825  1162.448854  6086.207799  4161.600000
A  8236  56042.684571  0.948087  C  8237  40801.954786  0.656267  12078.418122  7710.910733  763.856040  408.000000
A  8250  45257.333109  0.756684  G  8253  29001.888986  0.469339  9815.551467  0.000000  5642.678486  897.600000
A  8263  36823.011939  0.595910  T  8263  16728.000000  0.306099  8081.666627  1201.197149  0.000000  4365.600000
C  8282  66763.312532  1.221676  G  8274  18209.342363  0.333205  1910.212112  12476.951036  911.699144  0.000000
T  8292  40636.800000  0.744958  A  8286  37381.381633  0.685278  6729.824209  1549.931806  1798.757771  7221.600000
C  8308  39794.499112  0.755728  T  8301  32762.400000  0.622182  2909.399986  8602.121522  3449.672437  1264.800000
A  8315  106971.878258  2.173784  T  8314  52305.600000  0.993321  11138.006005  4843.536893  6726.861252  7588.800000
G  8325  35112.737303  0.656124  C  8328  25418.881614  0.454494  205.715150  4766.040303  7983.527639  1468.800000
A  8338  94041.211655  1.818339  C  8341  79395.256748  1.347048  12401.684787  8408.380046  9979.409549  6283.200000
C  8352  38942.036619  0.706705  G  8357  38192.801978  0.647992  7258.806025  8873.359588  6209.410386  5140.800000
G  8368  24837.641545  0.443224  T  8365  22929.600000  0.389032  7053.090874  1123.700559  5297.711242  3264.000000
A  8373  130452.793293  2.465185  T  8376  43329.600000  0.649844  14076.793870  1511.183511  1774.117253  4080.000000
G  8383  58545.869355  0.952932  C  8389  24488.922530  0.368183  2909.399986  0.000000  13108.755260  4202.400000
C  8401  44560.539415  0.700529  A  8405  36117.702851  0.531067  969.799995  6509.713584  616.012935  2284.800000
G  8409  57683.451246  0.939629  T  8406  40677.600000  0.598115  3173.890893  232.489771  6307.972456  5426.400000
T  8420  49327.200000  0.781802  A  8425  29270.327128  0.426801  499.593937  5037.278369  0.000000  8282.400000
G  8436  47235.871866  0.737513  C  8436  43979.314987  0.641278  4496.345432  7982.148799  6061.567282  5263.200000
A  8445  54573.290639  0.939721  C  8448  37585.846289  0.549477  10609.024190  5192.271549  2340.849154  938.400000
T  8458  62179.200000  1.035975  G  8457  33116.855393  0.484143  2409.806049  4649.795417  6184.769869  11872.800000
A  8470  92042.835908  1.619509  C  8468  66995.802302  0.949524  15046.593865  8757.114702  3252.548298  5059.200000
T  8482  52224.000000  0.840373  A  8484  35236.066492  0.543074  4231.854524  4262.312466  2340.849154  10240.800000
C  8495  82766.358426  1.275634  T  8498  31701.600000  0.527358  5407.369670  9377.087425  1133.463801  3304.800000
G  8501  55120.837436  0.916941  T  8510  24072.000000  0.402734  176.327272  3409.849973  10028.690584  4814.400000
C  8511  54402.606381  0.910179  C  8520  42894.362723  0.706014  0.000000  8447.128341  5002.025033  5181.600000
T  8526  45532.800000  0.749442  G  8531  39104.501122  0.656770  352.654544  1976.163052  5371.632794  8282.400000
G  8545  49699.923607  0.834725  T  8546  38760.000000  0.645124  3115.115136  10190.801623  9067.710405  6813.600000
C  8546  52271.450148  0.877365  A  8550  18984.569603  0.315981  3173.890893  11546.991953  9264.834544  7425.600000
C  8555  47156.675189  0.784881  T  8564  40228.800000  0.677940  587.757573  10617.032869  3449.672437  1509.600000
C  8570  65329.625611  1.100944  A  8573  48019.793702  0.804961  4026.139374  12283.209560  3696.077611  2774.400000
C  8585  51225.246179  0.858696  G  8590  29987.509682  0.539605  3144.503015  9493.332310  739.215522  4732.800000
C  8597  35919.669598  0.646352  T  8604  23296.800000  0.419210  3908.587859  5928.489157  0.000000  1183.200000
A  8610  97332.654063  1.804377  C  8611  60292.347243  1.003469  18573.139302  8640.869817  0.000000  2080.800000
C  8625  45877.981449  0.828135  A  8622  38086.690720  0.633892  7346.969661  8757.114702  960.980179  1876.800000
T  8638  54876.000000  1.007364  A  8634  44640.187658  0.742964  4525.733311  6122.230633  6036.926764  10689.600000
T  8656  27703.200000  0.508109  G  8650  25798.621723  0.450278  1792.660597  852.462493  1576.993114  4814.400000
A  8662  50899.805808  0.965122  G  8665  27375.614837  0.481348  9139.630258  1549.931806  2045.162945  4569.600000
A  8672  36646.684667  0.693288  C  8672  30727.398048  0.557695  6200.842394  6587.210174  0.000000  5222.400000
T  8686  55039.200000  1.072957  G  8685  46816.983070  0.849716  2086.539384  3099.863611  8895.226783  10444.800000
T  8699  40065.600000  0.769235  G  8697  37699.991630  0.672640  1440.006053  2324.897709  5741.240555  7670.400000
C  8707  61493.544392  1.240825  A  8704  52104.708833  0.929647  8287.381777  6160.978928  739.215522  244.800000
A  8723  69267.229960  1.369312  T  8726  27744.000000  0.470822  11138.006005  1937.414757  2414.770706  2284.800000
C  8732  66802.060827  1.238906  G  8733  39868.357162  0.654746  6318.393908  9454.584015  7934.246605  5059.200000
C  8749  26271.344107  0.516470  G  8742  23433.132053  0.384835  1234.290903  5850.992567  0.000000  775.200000
T  8761  47980.800000  0.981073  G  8755  30726.725204  0.504616  1381.230296  3022.367021  369.607761  5181.600000
C  8763  21040.324263  0.436368  A  8764  18484.975666  0.312476  3203.278772  3293.605087  246.405174  5100.000000
C  8777  40530.716720  0.852369  G  8781  50266.655507  0.865369  7317.581782  6703.455060  4016.404337  1101.600000
T  8783  58874.400000  1.265742  A  8789  47490.811886  0.875550  264.490908  2092.407938  6209.410386  10934.400000
A  8796  39056.490716  0.801380  T  8796  35128.800000  0.647641  8786.975714  3099.863611  3301.829332  7711.200000
T  8815  35740.800000  0.758212  G  8809  22619.994978  0.417027  2174.703020  658.721017  5026.665551  7017.600000
T  8826  42350.400000  0.906749  G  8828  51104.433099  0.964442  4995.939369  3138.611907  8082.089709  7874.400000
A  8830  71177.442072  1.589085  G  8835  39745.154575  0.722424  7317.581782  2751.128955  10472.219897  5140.800000
G  8847  59038.679703  1.312482  C  8841  19412.895867  0.352857  88.163636  1782.421577  16040.976831  3794.400000
C  8853  33246.037233  0.752068  G  8859  30406.398478  0.531065  5201.654520  5773.495976  887.058627  81.600000
C  8870  38050.825831  0.847389  A  8863  14958.430229  0.261257  29.387879  8447.128341  739.215522  1836.000000
G  8875  51178.354651  1.165512  C  8882  42468.131477  0.778872  2615.521199  2092.407938  11088.232832  4120.800000
G  8886  51671.164999  1.101157  C  8893  22357.766298  0.423719  2351.030291  5502.257910  11433.200076  2733.600000
A  8900  66739.872397  1.389301  T  8901  40596.000000  0.769456  12578.012059  5502.257910  8205.292296  5059.200000
C  8916  45025.518956  0.922182  T  8917  22195.200000  0.423057  3115.115136  8369.631751  2340.849154  4447.200000
G  8923  95950.174776  1.941450  A  8924  38938.939201  0.671294  6142.066636  2518.639184  11186.794902  2529.600000
C  8939  49287.831422  0.888984  A  8933  25244.187754  0.435201  6083.290879  9570.828900  0.000000  2407.200000
A  8944  60274.539095  1.073712  G  8947  28188.751912  0.479078  11138.006005  2673.632365  3129.345710  81.600000
G  8957  57042.797793  1.036269  A  8962  46991.217949  0.818291  440.818180  736.217608  10595.422484  2366.400000
G  8971  58348.745216  1.063851  C  8970  42158.145116  0.734129  2439.193927  9260.842539  9190.912992  1632.000000
C  8985  108223.988335  1.886849  G  8983  26414.634659  0.460530  3115.115136  9338.339129  5199.149173  1591.200000
G  8995  69831.226327  1.084769  N  -1  -1.000000  -1.000000  3173.890893  1782.421577  9388.037131  0.000000
A  9007  43876.102813  0.662385  T  9009  34068.000000  0.520439  9697.999952  0.000000  0.000000  4243.200000
A  9015  47402.648250  0.724146  G  9018  32550.123492  0.512387  10550.248433  4533.550532  2685.816397  2448.000000
A  9032  59657.393644  0.939097  C  9031  28751.234996  0.452587  8081.666627  4998.530073  936.339661  204.000000
G  9039  38981.298535  0.599809  G  9049  29765.745026  0.517328  999.187874  0.000000  9215.553510  0.000000
C  9045  31734.853722  0.535224  G  9060  21437.250143  0.314413  587.757573  6238.475518  492.810348  489.600000
A  9056  166717.435538  2.897551  T  9071  27050.400000  0.396740  14488.224171  2751.128955  147.843104  3345.600000
G  9072  44303.650295  0.649788  A  9082  39085.878594  0.584175  1234.290903  271.238066  8106.730226  5385.600000
C  9090  64399.666528  0.962515  A  9088  31562.581662  0.471732  5877.575728  12670.692512  3006.143123  2937.600000
A  9100  62067.199693  0.919339  C  9101  30184.921916  0.479908  11813.927214  5812.244271  3227.907780  0.000000
C  9113  44599.287710  0.709083  A  9112  41231.193735  0.655533  9080.854500  10307.046508  2611.894845  2040.000000
A  9123  40085.066468  0.663946  G  9120  30110.712269  0.498736  7346.969661  2518.639184  5125.227620  4855.200000
T  9136  59200.800000  0.986765  A  9133  35000.963463  0.583398  6053.903000  5850.992567  2316.208636  9914.400000
C  9139  62462.251771  1.021048  G  9143  35014.175233  0.569751  1410.618175  6509.713584  2932.221571  7588.800000
C  9156  57037.490451  0.928116  A  9161  47990.405823  0.758611  646.533330  9260.842539  4287.450029  2529.600000
G  9164  124040.364619  1.960779  A  9176  34383.818011  0.474316  8022.890869  5579.754501  9116.991440  2284.800000
T  9180  40065.600000  0.552695  G  9183  28311.954499  0.473236  6700.436330  4959.781778  3277.188815  6813.600000
T  9191  56018.400000  0.936353  C  9198  37237.111632  0.610467  5407.369670  2673.632365  4657.057790  7180.800000
G  9207  43662.996842  0.715815  A  9208  29446.654400  0.499739  3996.751495  1201.197149  9880.847480  8731.200000
T  9208  42636.000000  0.723577  G  9218  37650.710595  0.660760  4202.466646  2479.890889  9437.318166  9139.200000
T  9229  33619.200000  0.590009  A  9227  21952.745346  0.385265  3791.036345  2247.401118  3843.920715  6568.800000
G  9240  49675.283089  0.888919  T  9240  30722.400000  0.534409  2644.909078  5424.761320  9683.723340  6650.400000
A  9249  72000.302674  1.266678  T  9251  36148.800000  0.595728  11784.539336  2789.877250  0.000000  4692.000000
A  9263  46491.624012  0.799900  G  9259  39745.154575  0.654995  7699.624204  3681.088039  3597.515541  1387.200000
C  9273  42429.383182  0.750634  A  9272  12519.236302  0.210729  2733.072714  6819.699945  1256.666388  0.000000
T  9288  33782.400000  0.613512  G  9282  23309.929465  0.406055  0.000000  0.000000  2291.568119  5793.600000
A  9295  47608.363401  1.034107  G  9302  24344.831196  0.487057  10755.963583  2247.401118  1478.431044  204.000000
C  9301  59246.143274  1.266149  C  9314  22009.031641  0.436561  2821.236350  9842.066966  4607.776755  0.000000
A  9306  44375.696750  0.941856  A  9320  33737.284681  0.669198  10021.266617  3138.611907  2193.006049  0.000000
C  9325  56533.762614  1.198093  A  9331  41378.133128  0.819920  2586.133321  9493.332310  468.169831  7221.600000
A  9343  72000.302674  1.482213  C  9340  43010.607609  0.852268  12019.642365  6935.944831  2439.411223  6976.800000
C  9354  30068.677031  0.573673  G  9353  25281.170858  0.474320  0.000000  6432.216994  5544.116416  4977.600000
C  9367  24992.650367  0.495358  A  9366  16310.272646  0.306010  3820.424223  3061.115316  2291.568119  2529.600000
G  9375  35728.750238  0.780907  A  9373  16310.272646  0.306010  2938.787864  154.993181  6850.063839  204.000000
T  9381  23011.200000  0.515061  C  9384  13484.406710  0.269998  0.000000  852.462493  714.575005  5222.400000
A  9393  98214.290423  2.298228  G  9399  13700.127677  0.260637  16457.212040  1472.435215  0.000000  1713.600000
C  9406  34292.241202  0.697309  A  9406  14018.018112  0.266685  3379.606044  7090.938011  3203.267263  0.000000
A  9420  87987.308655  1.838955  T  9420  44553.600000  0.797025  11079.230248  1782.421577  3006.143123  6038.400000
C  9427  28634.990111  0.564565  G  9431  13626.206125  0.243761  2615.521199  5773.495976  2611.894845  2284.800000
A  9441  94276.314684  1.918274  T  9442  39168.000000  0.646692  10991.066612  3332.353382  665.293970  5467.200000
A  9454  25714.393812  0.485905  T  9459  16360.800000  0.270129  6112.678758  0.000000  0.000000  448.800000
A  9466  34442.593769  0.713214  G  9463  26956.726041  0.445075  7405.745418  0.000000  3277.188815  367.200000
A  9473  39350.369502  0.807527  C  9475  30301.166802  0.526210  7141.254510  3952.326105  418.888796  3345.600000
A  9488  44111.205842  0.879318  G  9487  39671.233023  0.688930  8551.872685  5541.006205  6579.018147  5671.200000
G  9501  58496.588320  1.146913  A  9500  29270.327128  0.519516  6671.048452  4494.802237  9757.644893  1550.400000
A  9510  51193.684595  0.938438  T  9515  39004.800000  0.689890  11549.436306  2169.904528  5149.868138  1428.000000
A  9525  82785.654135  1.660696  C  9520  29293.711128  0.518127  11755.151457  464.979542  4164.247442  3060.000000
C  9533  49559.069488  0.906027  G  9529  40853.977858  0.653505  2850.624228  9919.563557  3572.875024  1060.800000
G  9540  49921.688263  0.981619  T  9540  45818.400000  0.773795  2821.236350  154.993181  9289.475062  8935.200000
A  9550  58599.430013  1.105959  N  -1  -1.000000  -1.000000  10520.860554  813.714198  3720.718128  1672.800000
C  9557  32471.071330  0.577020  N  -1  -1.000000  -1.000000  3291.442408  6393.468699  98.562070  1224.000000
G  9564  46003.845996  0.930923  T  9562  44594.400000  0.792455  675.921209  581.224427  10077.971619  8078.400000
G  9574  43096.264942  0.837692  T  9579  43615.200000  0.833753  293.878786  542.476132  9067.710405  7180.800000
A  9580  70795.399649  1.353336  C  9588  30107.425326  0.542903  14370.672656  3061.115316  5248.430207  7466.400000
G  9591  98783.834278  1.781292  A  9592  20071.921113  0.329460  3291.442408  4959.781778  5568.756934  3712.800000
G  9608  50931.949477  0.835998  C  9606  32664.812806  0.536160  2262.866655  5153.523254  8698.102644  2407.200000
A  9617  52574.914891  0.873815  T  9622  43982.400000  0.729329  11578.824185  6470.965289  8427.056953  2488.800000
G  9624  50586.982233  0.838849  C  9630  47234.171779  0.827429  2292.254534  542.476132  8944.507818  5508.000000
G  9636  66899.004756  1.171912  A  9642  44023.042206  0.748444  2850.624228  2402.394299  12221.696633  4651.200000
G  9657  45634.238235  0.775837  A  9655  35970.763458  0.611546  6406.557544  2751.128955  9634.442305  0.000000
G  9663  33511.103671  0.573913  C  9661  30921.139524  0.525696  2145.315141  6277.223813  8772.024196  0.000000
C  9679  84510.031707  1.512301  T  9676  44676.000000  0.759545  5701.248457  10500.787984  1108.823283  5385.600000
G  9686  120196.443903  2.012250  A  9686  30945.436210  0.496890  7082.478753  3448.598268  19687.773407  0.000000
A  9699  62537.405751  0.927271  G  9699  14439.343200  0.206008  12195.969637  697.469313  3819.280198  0.000000
T  9710  81436.800000  1.222470  G  9711  70841.487540  0.958284  0.000000  2247.401118  9560.520753  8527.200000
A  9723  32091.563477  0.494615  C  9727  9415.835720  0.127369  6406.557544  968.707379  616.012935  0.000000
G  9731  49034.629637  0.778354  T  9732  32028.000000  0.446388  1322.454539  2479.890889  9289.475062  4855.200000
A  9752  37263.830118  0.594852  G  9747  16410.584592  0.228721  8081.666627  2944.870431  591.372418  81.600000
C  9758  40840.703081  0.666118  G  9762  19515.289785  0.295888  1146.127267  6277.223813  1207.385353  3060.000000
A  9766  46521.011891  0.792445  C  9765  16933.004978  0.256736  10256.369646  5657.251091  1897.319840  1346.400000
C  9775  49055.341651  0.834355  A  9782  40143.842225  0.614645  6553.496937  8757.114702  4583.136237  816.000000
G  9778  52090.053795  0.863150  T  9793  34272.000000  0.546299  6876.763602  7633.414143  11999.931976  3957.600000
G  9792  41125.023550  0.720143  C  9796  29797.438965  0.474974  0.000000  2518.639184  6923.985391  5059.200000
G  9806  81461.550542  1.655735  C  9807  56688.755794  0.908037  2468.581806  9454.584015  13281.238881  4120.800000
A  9823  57365.139110  1.122780  T  9824  52754.400000  0.939579  10902.902976  6005.985747  6036.926764  10526.400000
G  9837  35482.345064  0.728816  A  9836  31974.011963  0.569471  7053.090874  3526.094858  6603.658665  4814.400000
A  9846  63213.326960  1.289437  C  9842  50760.266637  0.904062  11843.315093  4882.285188  1256.666388  693.600000
G  9851  51942.210691  1.029745  C  9855  47427.913255  0.890414  3614.709073  2712.380660  9930.128514  5059.200000
G  9866  83112.465208  1.601098  C  9869  9532.080605  0.168195  0.000000  2789.877250  10004.050067  40.800000
T  9877  51571.200000  0.918669  A  9880  47314.484614  0.819358  5025.327248  0.000000  3449.672437  8160.000000
A  9893  82197.896562  1.451186  T  9888  53121.600000  0.919921  12401.684787  2751.128955  3474.312954  3345.600000
T  9904  38270.400000  0.638307  G  9905  27203.131216  0.451616  1616.333325  0.000000  5765.881073  6487.200000
C  9917  35454.690056  0.605296  A  9913  33414.018016  0.554727  3056.339379  7052.189716  0.000000  2407.200000
G  9928  54061.295187  0.931977  T  9931  45492.000000  0.759908  3203.278772  5269.768139  10373.657828  4569.600000
C  9940  42429.383182  0.767715  T  9946  9710.400000  0.173518  0.000000  7052.189716  1330.587940  0.000000
A  9949  68738.248144  1.278292  G  9947  63301.489214  1.131153  11608.212064  0.000000  6652.939699  4202.400000
A  9964  102446.144947  1.794181  C  9968  45490.498498  0.745471  14635.163564  3293.605087  5691.959521  7711.200000
G  9972  46545.937379  0.762768  A  9978  45227.945230  0.741168  5730.636335  4262.312466  9782.285410  7996.800000
A  9989  62508.017872  1.033485  T  9990  14932.800000  0.240545  11108.618127  5695.999386  739.215522  2611.200000
C  9997  38670.798553  0.661918  G  10004  29322.215712  0.472337  5466.145427  7245.931192  2932.221571  612.000000
C  10010  41576.920689  0.727731  T  10015  41371.200000  0.714214  6876.763602  6897.196535  788.496557  1876.800000
A  10019  64653.333013  1.218261  G  10020  16730.911318  0.282456  13635.975690  2906.122136  3572.875024  4569.600000
A  10035  58393.714862  1.048202  C  10040  53433.899002  0.939855  10814.739340  6509.713584  6258.691421  4814.400000
A  10047  84196.272310  1.451600  T  10050  24072.000000  0.367915  18984.569603  891.210788  13798.689747  2488.800000
G  10047  75276.780673  1.233724  C  10057  42739.369543  0.651342  18984.569603  891.210788  13798.689747  2488.800000
A  10057  55954.520935  0.870202  C  10075  53240.157527  0.759038  11902.090850  6160.978928  1478.431044  612.000000
G  10073  87670.960928  1.391111  T  10078  6976.800000  0.099467  0.000000  9609.577195  16459.865627  3712.800000
G  10091  85675.079018  1.392078  T  10089  36271.200000  0.517114  0.000000  4727.292007  13675.487160  7466.400000
A  10102  64183.126955  0.980529  C  10102  46652.947352  0.685982  11960.866607  8602.121522  5445.554347  4324.800000
T  10113  47287.200000  0.720565  G  10113  39276.984744  0.577527  1381.230296  6780.951650  8377.775918  8853.600000
C  10128  51845.218901  0.779782  T  10125  40228.800000  0.605064  5760.024214  9842.066966  2316.208636  6976.800000
C  10141  61532.292687  0.911406  G  10136  54899.072779  0.813154  2527.357563  12050.719789  2882.940536  2203.200000
A  10153  113789.866103  1.693263  T  10149  38678.400000  0.575558  19425.387783  5579.754501  2759.737949  4814.400000
T  10161  70176.000000  0.964736  G  10164  28952.607951  0.405844  117.551515  2944.870431  3794.639680  15789.600000
G  10169  30455.679513  0.426914  T  10172  11464.800000  0.171482  1204.903024  1356.190330  6677.580217  652.800000
A  10182  61038.623940  0.912973  G  10183  59235.803842  0.879320  10785.351462  9454.584015  12221.696633  8160.000000
G  10195  45289.270991  0.672293  T  10195  36801.600000  0.582974  4437.569675  6277.223813  5741.240555  6854.400000
C  10207  92375.935621  1.463329  A  10203  64124.351197  1.015794  8199.218141  12128.216380  6554.377630  4977.600000
C  10219  89431.065190  1.401800  A  10222  30534.005909  0.460389  7111.866631  12360.706151  2685.816397  5181.600000
G  10224  58742.993494  0.885723  C  10233  48784.103585  0.723072  6847.375724  5657.251091  6505.096595  163.200000
A  10236  80787.278388  1.197422  C  10243  22086.528232  0.313899  17750.278700  8175.890275  2932.221571  2407.200000
C  10251  106092.832102  1.507816  A  10249  103327.781306  1.468517  21335.599894  20110.365179  13675.487160  11505.600000
A  10268  51487.563381  0.688171  A  10259  49018.981575  0.655176  10785.351462  658.721017  2119.084497  1591.200000
C  10277  54170.116610  0.789793  G  10279  42209.206315  0.564158  6994.315117  10578.284574  6677.580217  2366.400000
G  10290  62044.822827  0.926220  T  10281  48307.200000  0.645662  1910.212112  9764.570376  14020.454404  0.000000
C  10298  65368.373906  0.931890  G  10303  56894.954689  0.822624  6289.006029  12128.216380  1182.744835  8731.200000
C  10311  55758.796711  0.790019  T  10312  34680.000000  0.483729  881.636359  10462.039689  1503.071562  5263.200000
C  10324  62191.013705  0.868275  A  10321  55719.417906  0.777194  11049.842370  10617.032869  9806.925927  7262.400000
C  10339  62501.000066  0.910994  A  10330  52721.854284  0.734202  8111.054505  10888.270935  4164.247442  5344.800000
G  10342  58521.228838  0.887836  T  10345  5100.000000  0.069360  6435.945423  7013.441421  12665.225946  2937.600000
