# Supplementary material for: SNP-PHAGE – High throughput SNP discovery pipeline
Source: BMC Bioinformatics. 2006 Oct 23;7:468. doi: 10.1186/1471-2105-7-468 (PMC1626092; doi:10.1186/1471-2105-7-468)
Supplement: Additional file 2 — Test dataset. This compressed file contains test data for recreating the demo website. It contains the database table entries and chromatogram files to test for proper installation of all functionalities provided. [file 1471-2105-7-468-S2.gz › test_data/AfterAnalysisStore/poly_dir/H03_015501Noir_1_.b_29.ab1.poly]

H03_015501Noir_1_.b_29.ab1 13468.533333 20801.955556 15414.240000 23784.000000 13468.533333
G  2  2079.400202  1.000000  N  -1  -1.000000  -1.000000  0.000000  0.000000  415.880040  0.000000
G  3  2079.400202  1.000000  N  -1  -1.000000  -1.000000  0.000000  0.000000  485.193380  0.000000
G  5  2079.400202  1.000000  N  -1  -1.000000  -1.000000  0.000000  0.000000  415.880040  0.000000
G  30  5776.111672  2.325581  N  -1  -1.000000  -1.000000  0.000000  0.000000  947.282314  0.000000
G  33  5776.111672  2.325581  N  -1  -1.000000  -1.000000  0.000000  0.000000  1247.640121  0.000000
G  48  3303.935876  2.102941  N  -1  -1.000000  -1.000000  0.000000  0.000000  785.551187  0.000000
G  61  10466.314349  5.627329  N  -1  -1.000000  -1.000000  0.000000  0.000000  1917.669075  0.000000
G  66  947.282314  0.306624  N  -1  -1.000000  -1.000000  0.000000  0.000000  947.282314  0.000000
G  78  2056.295755  0.728762  N  -1  -1.000000  -1.000000  0.000000  0.000000  415.880040  0.000000
G  88  6561.662859  2.397749  N  -1  -1.000000  -1.000000  0.000000  0.000000  993.491208  0.000000
G  94  346.566700  0.111111  N  -1  -1.000000  -1.000000  0.000000  0.000000  346.566700  0.000000
N  104  -1.000000  -1.000000  N  -1  -1.000000  -1.000000  0.000000  0.000000  0.000000  0.000000
N  114  -1.000000  -1.000000  N  -1  -1.000000  -1.000000  0.000000  0.000000  0.000000  0.000000
N  123  -1.000000  -1.000000  N  -1  -1.000000  -1.000000  0.000000  0.000000  0.000000  0.000000
N  132  -1.000000  -1.000000  N  -1  -1.000000  -1.000000  0.000000  0.000000  0.000000  0.000000
C  137  2138.994177  0.693478  N  -1  -1.000000  -1.000000  0.000000  392.148932  0.000000  0.000000
G  150  2795.638049  0.865783  N  -1  -1.000000  -1.000000  0.000000  0.000000  600.715614  0.000000
N  159  -1.000000  -1.000000  N  -1  -1.000000  -1.000000  0.000000  0.000000  92.417787  0.000000
N  168  -1.000000  -1.000000  N  -1  -1.000000  -1.000000  0.000000  0.000000  0.000000  0.000000
G  181  4389.844871  1.276385  N  -1  -1.000000  -1.000000  0.000000  0.000000  901.073421  0.000000
N  187  -1.000000  -1.000000  N  -1  -1.000000  -1.000000  0.000000  0.000000  0.000000  0.000000
N  197  -1.000000  -1.000000  N  -1  -1.000000  -1.000000  0.000000  0.000000  0.000000  0.000000
G  206  4597.784891  1.280913  N  -1  -1.000000  -1.000000  0.000000  0.000000  1085.908994  0.000000
N  216  -1.000000  -1.000000  N  -1  -1.000000  -1.000000  0.000000  0.000000  0.000000  0.000000
N  225  -1.000000  -1.000000  N  -1  -1.000000  -1.000000  0.000000  0.000000  0.000000  0.000000
N  235  -1.000000  -1.000000  N  -1  -1.000000  -1.000000  0.000000  0.000000  0.000000  0.000000
N  244  -1.000000  -1.000000  N  -1  -1.000000  -1.000000  0.000000  0.000000  0.000000  0.000000
N  255  -1.000000  -1.000000  N  -1  -1.000000  -1.000000  0.000000  0.000000  0.000000  0.000000
G  264  2079.400202  0.552968  N  -1  -1.000000  -1.000000  0.000000  0.000000  485.193380  0.000000
N  272  -1.000000  -1.000000  N  -1  -1.000000  -1.000000  0.000000  0.000000  0.000000  0.000000
G  282  3211.518089  0.882775  N  -1  -1.000000  -1.000000  0.000000  0.000000  762.446741  0.000000
G  290  7670.676300  2.633710  N  -1  -1.000000  -1.000000  0.000000  0.000000  1432.475695  0.000000
G  302  5591.276098  1.559701  N  -1  -1.000000  -1.000000  0.000000  35.649903  1085.908994  0.000000
C  306  4135.388742  1.050034  N  -1  -1.000000  -1.000000  0.000000  855.597671  369.671147  0.000000
G  322  4436.053764  1.200326  N  -1  -1.000000  -1.000000  0.000000  0.000000  924.177867  0.000000
N  327  -1.000000  -1.000000  N  -1  -1.000000  -1.000000  0.000000  0.000000  69.313340  0.000000
G  339  2079.400202  0.506595  N  -1  -1.000000  -1.000000  0.000000  0.000000  485.193380  0.000000
N  345  -1.000000  -1.000000  N  -1  -1.000000  -1.000000  0.000000  0.000000  0.000000  0.000000
N  355  -1.000000  -1.000000  N  -1  -1.000000  -1.000000  0.000000  0.000000  0.000000  0.000000
C  368  7700.379037  0.915806  N  -1  -1.000000  -1.000000  0.000000  1319.046409  0.000000  0.000000
C  370  7700.379037  0.915806  N  -1  -1.000000  -1.000000  0.000000  1604.245633  0.000000  0.000000
N  382  -1.000000  -1.000000  N  -1  -1.000000  -1.000000  0.000000  0.000000  0.000000  0.000000
C  390  5383.135345  1.297082  N  -1  -1.000000  -1.000000  0.000000  1176.446797  0.000000  0.000000
C  401  8734.226222  2.065453  T  402  2896.800000  0.608129  0.000000  2032.044468  0.000000  612.000000
T  413  6854.400000  1.400513  N  -1  -1.000000  -1.000000  0.000000  0.000000  0.000000  1632.000000
C  418  5490.085054  1.044041  N  -1  -1.000000  -1.000000  0.000000  1176.446797  0.000000  81.600000
C  430  5953.533792  1.181155  N  -1  -1.000000  -1.000000  0.000000  1319.046409  0.000000  0.000000
C  440  7842.978648  1.544909  G  443  5059.873824  0.900073  739.663751  1711.195341  600.715614  0.000000
G  448  4898.142698  0.899168  N  -1  -1.000000  -1.000000  0.000000  819.947768  1085.908994  0.000000
C  450  6488.282336  1.181056  G  458  4043.278170  0.702258  0.000000  1497.295924  947.282314  0.000000
A  461  4807.814383  0.810144  G  472  1155.222334  0.191567  1162.328752  0.000000  531.402274  0.000000
N  475  -1.000000  -1.000000  N  -1  -1.000000  -1.000000  0.000000  0.000000  92.417787  0.000000
N  484  -1.000000  -1.000000  N  -1  -1.000000  -1.000000  0.000000  0.000000  0.000000  0.000000
A  492  5758.810635  0.954982  G  495  1155.222334  0.185690  1373.661252  0.000000  92.417787  0.000000
A  500  2298.240941  0.369424  N  -1  -1.000000  -1.000000  581.164376  0.000000  0.000000  0.000000
G  515  2934.264729  0.496269  N  -1  -1.000000  -1.000000  26.416563  0.000000  646.924507  0.000000
A  519  3698.318756  0.693523  N  -1  -1.000000  -1.000000  766.080314  0.000000  254.148914  0.000000
G  531  5753.007225  1.146692  N  -1  -1.000000  -1.000000  0.000000  0.000000  1201.431228  0.000000
G  539  693.133401  0.137435  N  -1  -1.000000  -1.000000  0.000000  0.000000  277.253360  0.000000
G  547  10165.956542  2.250450  N  -1  -1.000000  -1.000000  0.000000  0.000000  2356.653562  0.000000
G  557  1571.102375  0.330786  N  -1  -1.000000  -1.000000  0.000000  0.000000  762.446741  0.000000
G  567  22688.566646  5.136771  A  566  1267.995002  0.287072  290.582188  0.000000  2980.473623  0.000000
G  574  15734.128194  2.606316  A  574  290.582188  0.048133  290.582188  0.000000  3280.831430  0.000000
A  586  154272.725265  21.638485  C  587  28020.823716  1.274772  20737.001598  8484.676901  1732.833502  0.000000
A  599  157601.212146  7.169902  T  596  93554.400000  4.256140  27050.560046  57039.844715  924.177867  31905.600000
C  605  1136055.457208  30.285733  G  602  3211.518089  0.085615  24250.404417  57039.844715  392.775594  65280.000000
T  612  1168920.000000  7.750258  A  610  163095.857155  1.081369  23325.824728  57039.844715  0.000000  65280.000000
C  619  91905.449797  0.343770  A  621  24540.986605  0.088929  13683.779399  47057.871890  0.000000  65280.000000
C  634  431328.175754  1.563005  A  633  45489.320703  0.164840  11438.371582  36077.701782  0.000000  65280.000000
T  638  2074516.800000  2.459511  A  641  34367.947872  0.107728  10962.873456  36077.701782  0.000000  65280.000000
T  654  2074516.800000  2.459511  A  649  85695.328897  0.203198  7819.302513  30623.266631  0.000000  65280.000000
C  651  450365.223928  0.857345  A  663  90661.642656  0.194297  10513.791893  35115.154403  0.000000  65280.000000
G  669  134167.521911  0.236181  T  671  13586.400000  0.028438  5045.563446  0.000000  20193.286404  10363.200000
G  683  14578.905859  0.025140  T  681  13586.400000  0.028438  1505.744065  0.000000  14578.905859  3345.600000
A  695  31039.460991  0.054845  N  -1  -1.000000  -1.000000  7687.219701  0.000000  24583.131275  734.400000
G  700  305232.845180  0.551671  A  705  59807.097603  0.118030  8426.883452  0.000000  36273.981298  40.800000
G  712  146482.191995  0.311528  N  -1  -1.000000  -1.000000  9642.045329  47984.769367  26939.784837  1060.800000
C  713  544837.466737  1.480691  A  720  103368.009240  0.189786  9430.712829  51514.109758  24837.280188  2325.600000
C  725  313220.047291  0.757934  T  725  67034.400000  0.144979  14634.775650  54686.951121  0.000000  16891.200000
C  733  87021.413093  0.216771  T  733  67646.400000  0.190993  9087.297516  31443.214399  0.000000  14973.600000
C  746  224095.289924  0.731333  A  742  95284.541101  0.269027  12944.115647  33582.208576  2911.160283  3590.400000
C  752  128981.348862  0.572985  A  751  47708.311957  0.129854  11940.286271  32940.510323  346.566700  5344.800000
C  763  385197.201341  1.996196  A  761  91850.387970  0.272419  14529.109400  57039.844715  0.000000  6364.800000
C  772  74294.397741  0.340693  T  771  61444.800000  0.225933  3196.404068  20284.794777  0.000000  11383.200000
C  782  16327.655550  0.072878  G  786  15410.665940  0.065758  0.000000  3600.640198  3142.204749  0.000000
T  788  26520.000000  0.119154  N  -1  -1.000000  -1.000000  449.081563  606.048350  3026.682516  5344.800000
G  799  30151.302926  0.154862  T  801  17625.600000  0.078703  2615.239692  1818.145050  6492.349519  2121.600000
C  807  37468.047997  0.204671  N  -1  -1.000000  -1.000000  0.000000  7522.129522  3211.518089  122.400000
G  817  38884.783774  0.293852  N  -1  -1.000000  -1.000000  607.580939  0.000000  7347.214046  0.000000
A  828  44511.907889  0.424351  N  -1  -1.000000  -1.000000  7238.138137  1425.996118  438.984487  0.000000
C  835  58002.392095  0.576317  G  836  16773.828295  0.151305  528.331251  7771.678842  2934.264729  1917.600000
C  846  94187.043586  1.120822  A  851  49663.137585  0.445100  818.913439  16292.005647  2194.922435  489.600000
T  858  130600.800000  1.621273  C  853  50943.711311  0.456577  5468.228447  10017.622728  508.297827  20644.800000
C  865  136859.977413  2.484080  T  870  94982.400000  0.922017  184.915938  14402.560791  1986.982415  12688.800000
N  875  -1.000000  -1.000000  N  -1  -1.000000  -1.000000  1479.327503  3458.040586  1109.013441  9751.200000
C  887  66772.268220  1.088358  A  890  48897.057272  0.687013  8823.131890  9375.924475  0.000000  15096.000000
T  897  531420.000000  8.003813  G  896  46971.340114  0.659956  2166.158129  5989.183695  5545.067205  44390.400000
C  901  74330.047644  0.635920  A  902  45172.321953  0.372390  9377.879704  12120.967002  3558.084790  41820.000000
T  912  89148.000000  0.734916  A  913  36639.772250  0.289707  7660.803138  2851.992236  1755.937948  16809.600000
A  923  57350.357286  0.453464  G  922  28857.453912  0.228173  13076.198460  0.000000  5568.171652  1060.800000
G  934  34725.983370  0.270624  C  933  29090.320805  0.226704  52.833125  5739.634374  6561.662859  0.000000
G  946  30289.929606  0.237867  N  -1  -1.000000  -1.000000  237.749063  0.000000  5521.962758  0.000000
C  952  14366.910888  0.115333  G  957  12846.072358  0.110185  1056.662502  3778.889712  2657.011369  0.000000
A  964  43481.661950  0.372956  G  962  25946.293629  0.222550  10011.877205  0.000000  5152.291611  0.000000
A  974  73173.878251  0.678324  G  972  37105.741379  0.343971  14159.277524  0.000000  7439.631833  0.000000
A  986  21001.167224  0.206896  G  989  16126.903787  0.158876  4913.480633  3493.690489  3211.518089  0.000000
C  996  68982.562202  0.711683  G  994  22827.193327  0.224885  0.000000  9447.224281  4505.367104  1999.200000
C  1009  51371.510146  1.013544  G  1006  29088.498379  0.285947  0.000000  10944.520205  3442.562556  0.000000
C  1019  78536.736192  1.623022  A  1022  39677.676943  0.732833  3698.318756  12441.816128  0.000000  0.000000
T  1029  44594.400000  0.942240  N  -1  -1.000000  -1.000000  79.249688  7094.330686  0.000000  9016.800000
C  1038  182491.853185  3.962694  T  1042  37332.000000  0.600177  0.000000  22245.539439  0.000000  2080.800000
C  1049  57645.893065  0.947670  A  1047  5204.062821  0.083664  871.746564  13154.814187  3280.831430  0.000000
G  1053  48634.860276  0.765124  N  -1  -1.000000  -1.000000  0.000000  5668.334569  9426.614248  0.000000
A  1067  23801.322853  0.355289  N  -1  -1.000000  -1.000000  4966.313759  0.000000  0.000000  0.000000
G  1075  19846.719704  0.305224  N  -1  -1.000000  -1.000000  0.000000  0.000000  4228.113744  1632.000000
A  1089  23801.322853  0.398744  G  1086  18830.124050  0.290104  5547.478135  0.000000  2703.220262  0.000000
A  1099  37907.767253  0.632105  G  1099  16588.992721  0.291734  6577.724074  0.000000  3373.249216  612.000000
C  1109  24776.682548  0.435724  A  1110  14529.109400  0.268046  2720.905942  5490.085054  877.968974  2284.800000
T  1119  49245.600000  0.908527  A  1118  11174.205957  0.206151  2535.990004  0.000000  115.522233  8119.200000
A  1129  39968.259131  0.779494  C  1128  19607.446621  0.382400  8981.631265  4028.439033  0.000000  0.000000
A  1139  57720.189162  1.135955  C  1142  12334.866420  0.321765  12415.784396  748.647962  161.731127  0.000000
A  1151  45251.571640  1.180429  C  1154  26060.079054  0.702513  9959.044080  2602.442915  1432.475695  2733.600000
A  1162  53572.788842  1.444188  T  1161  12607.200000  0.339858  11993.119396  0.000000  993.491208  2856.000000
T  1171  68707.200000  1.827843  C  1175  10908.870302  0.259242  0.000000  534.748544  2033.191308  13137.600000
A  1182  22903.159727  0.544279  G  1189  12222.252297  0.288359  5177.646259  0.000000  0.000000  0.000000
A  1192  42583.498823  1.004672  C  1198  37040.249162  0.836807  7977.801889  0.000000  1871.460182  285.600000
A  1205  36164.274125  0.817019  T  1210  34068.000000  0.772702  7924.968764  249.549321  184.835573  1224.000000
A  1214  49610.304460  1.125223  C  1216  19215.297688  0.412586  10725.124393  3137.191459  346.566700  2611.200000
T  1224  87964.800000  1.888764  C  1228  15436.407976  0.306007  0.000000  748.647962  1293.849014  16564.800000
A  1236  32809.370681  0.650404  G  1235  3257.726983  0.064580  7026.805637  0.000000  693.133401  0.000000
A  1246  27367.558797  0.550337  G  1246  6677.185092  0.143000  6049.392823  534.748544  1270.744568  693.600000
A  1258  29375.217550  0.629108  T  1264  10077.600000  0.223421  6075.809385  0.000000  0.000000  530.400000
A  1268  51142.465088  1.133833  G  1266  19869.824151  0.440515  10064.710330  1818.145050  3327.040323  1060.800000
T  1278  78417.600000  1.747943  G  1279  27424.978217  0.598355  0.000000  0.000000  4389.844871  17217.600000
A  1287  43957.160076  0.959055  G  1294  32739.000955  0.682926  9113.714078  0.000000  69.313340  0.000000
A  1299  47021.481331  0.980856  C  1307  32191.862361  0.665353  10302.459393  213.899418  3534.980343  2733.600000
A  1312  31382.876304  0.648634  T  1318  17829.600000  0.372187  7106.055325  1604.245633  1085.908994  530.400000
A  1323  63611.082609  1.327862  C  1324  9696.773602  0.196669  13287.530960  1960.744662  877.968974  856.800000
A  1334  38858.763504  0.788131  T  1331  14851.200000  0.301210  7687.219701  285.199224  762.446741  1346.400000
C  1343  110657.298747  2.492598  G  1341  24398.295701  0.549580  0.000000  15864.206811  2980.473623  3712.800000
C  1357  104953.314276  2.011403  T  1362  9057.600000  0.151117  264.165625  15579.007588  0.000000  122.400000
A  1364  69132.144181  1.153400  T  1373  18156.000000  0.284071  11200.622519  2352.893594  0.000000  1713.600000
C  1374  117395.130404  1.836784  A  1383  14212.110649  0.201479  0.000000  19286.597494  646.924507  3957.600000
T  1386  29743.200000  0.421658  C  1394  31692.763720  0.482597  1743.493128  499.098641  1501.789035  6446.400000
A  1401  77294.862008  1.176997  N  -1  -1.000000  -1.000000  13023.365335  641.698253  0.000000  326.400000
T  1410  47776.800000  0.692367  A  1414  48263.059770  0.698648  1928.409066  2245.943886  2818.742496  8853.600000
T  1423  53896.800000  0.780202  A  1423  38805.930379  0.561748  8426.883452  1925.094759  646.924507  9792.000000
A  1435  98137.529856  1.375787  T  1433  16646.400000  0.233365  14740.441900  0.000000  1547.997928  4120.800000
C  1444  98037.233104  1.310928  T  1451  33252.000000  0.412032  396.248438  15721.607200  2495.280242  4080.000000
A  1455  62131.755107  0.769887  G  1461  31907.240875  0.420662  12257.285021  0.000000  831.760081  3876.000000
C  1466  99891.028057  1.316957  T  1472  13627.200000  0.180867  105.666250  13511.313217  2772.533602  40.800000
G  1479  42512.181904  0.564244  A  1483  19653.922534  0.270411  1003.829377  606.048350  9264.883121  489.600000
T  1494  43329.600000  0.596156  A  1491  41157.004446  0.566263  5045.563446  0.000000  1663.520161  7833.600000
A  1502  83265.005143  1.275601  G  1508  47987.935769  0.679452  17857.596281  0.000000  2033.191308  2978.400000
A  1514  58407.019788  0.826975  T  1511  21950.400000  0.310792  13208.281273  0.000000  3303.935876  2407.200000
C  1522  79142.784542  1.151360  T  1526  28845.600000  0.401329  5943.726573  16862.404094  2934.264729  2366.400000
G  1538  59517.054665  0.828062  T  1537  16156.800000  0.224790  0.000000  356.499029  10997.716623  3508.800000
A  1548  67124.485428  0.926659  T  1555  19624.800000  0.283039  11253.455644  1604.245633  3511.875896  0.000000
G  1557  73148.678211  1.054991  A  1562  5256.895947  0.078641  0.000000  0.000000  11321.178877  3957.600000
A  1574  66886.736365  1.000595  T  1573  13668.000000  0.204467  10830.790644  106.949709  2795.638049  3590.400000
A  1584  43983.576638  0.653327  C  1579  15079.908947  0.223995  9562.795641  106.949709  2541.489136  979.200000
T  1595  70053.600000  1.134807  G  1596  70953.755775  1.100298  686.830626  2174.644080  8456.227487  7303.200000
C  1605  108447.004764  1.681718  N  -1  -1.000000  -1.000000  0.000000  17931.901182  485.193380  244.800000
A  1617  69343.476682  0.976702  C  1622  60747.434621  0.872738  10170.376580  4206.688548  207.940020  979.200000
T  1628  103958.400000  1.493538  G  1633  3719.815917  0.050159  158.499375  4135.388742  23.104447  13260.000000
A  1638  66516.904489  0.896931  C  1641  58964.939474  0.808868  12732.783147  6203.083113  0.000000  0.000000
A  1650  47946.061020  0.657714  T  1656  13096.800000  0.182557  9747.711579  249.549321  1316.953461  1346.400000
A  1662  81970.593578  1.142592  C  1668  7486.479619  0.102239  15744.271277  0.000000  854.864527  40.800000
A  1675  51406.630713  0.702032  G  1672  22411.313286  0.306058  11940.286271  0.000000  3142.204749  3876.000000
C  1683  112261.544380  1.580007  T  1685  18115.200000  0.239654  0.000000  21033.442739  1594.206821  3100.800000
A  1695  102892.511114  1.361214  G  1702  26570.113690  0.326095  17831.179718  1176.446797  485.193380  2815.200000
A  1707  59225.933227  0.726880  T  1714  17054.400000  0.212127  13129.031585  1568.595730  1848.355735  1183.200000
A  1718  40602.256632  0.505023  C  1725  15044.259044  0.204371  8691.049077  1711.195341  1409.371248  1142.400000
G  1731  58685.294585  0.797220  C  1738  17682.351862  0.243737  3302.070318  534.748544  11182.552196  2080.800000
T  1741  45818.400000  0.631572  G  1746  6168.887265  0.092442  0.000000  1746.845244  0.000000  9996.000000
C  1754  89445.606494  1.340358  N  -1  -1.000000  -1.000000  0.000000  15079.908947  0.000000  0.000000
T  1765  108405.600000  1.570516  C  1769  29767.668961  0.396524  1954.825628  2245.943886  670.028954  20604.000000
T  1778  77193.600000  1.028269  C  1779  13261.763896  0.177786  0.000000  3458.040586  92.417787  16768.800000
A  1790  64931.910737  0.870474  C  1795  19892.645844  0.261930  9879.794392  1247.746603  415.880040  2203.200000
T  1801  104896.800000  1.381198  C  1803  26452.227987  0.351712  0.000000  4777.086995  4043.278170  17748.000000
T  1813  64178.400000  0.853325  C  1815  15329.458267  0.214883  2218.991254  1889.444856  231.044467  14688.000000
T  1826  70910.400000  0.994001  C  1824  40248.740427  0.564194  0.000000  7736.028939  1848.355735  14035.200000
C  1839  32405.761779  0.446934  A  1835  9879.794392  0.136260  686.830626  8342.077290  462.088934  0.000000
T  1849  88209.600000  1.230479  C  1848  27664.324687  0.385903  2562.406567  7129.980589  92.417787  16605.600000
C  1859  88483.059114  1.185471  G  1857  5591.276098  0.074910  0.000000  14759.059820  854.864527  0.000000
A  1869  103869.923929  1.316374  G  1870  7069.960686  0.087991  19653.922534  534.748544  1363.162355  326.400000
A  1881  71800.216998  0.893610  T  1879  50755.200000  0.631687  14317.776900  2851.992236  3789.129257  7425.600000
A  1894  76713.697632  1.000336  G  1891  20447.435318  0.266631  14687.608775  3743.239809  2772.533602  0.000000
G  1905  70653.397968  0.921887  C  1903  18038.850891  0.235371  1320.828127  3458.040586  13562.310205  1632.000000
C  1915  108304.405153  1.402686  G  1916  7901.720767  0.101888  0.000000  20926.493030  1663.520161  1632.000000
A  1926  103790.674241  1.338321  T  1935  27254.400000  0.334352  15268.773151  0.000000  438.984487  0.000000
G  1942  35742.579025  0.438483  A  1942  21608.748162  0.265092  4992.730321  1033.847185  7878.616320  81.600000
A  1953  61444.924481  0.787782  T  1953  22113.600000  0.273340  11570.454395  0.000000  3442.562556  3672.000000
A  1966  71536.051373  0.884239  C  1960  27913.874007  0.345036  13710.195961  962.547380  369.671147  285.600000
G  1976  77215.060827  0.974521  T  1974  46063.200000  0.581357  3803.985007  7522.129522  13285.056845  7140.000000
A  1988  136045.297109  1.741779  N  -1  -1.000000  -1.000000  17012.266279  0.000000  323.462254  2040.000000
T  1996  62954.400000  0.774112  G  1999  43898.448705  0.545728  3143.570943  1497.295924  4805.724911  11750.400000
C  2010  59642.287630  0.741450  T  2016  23745.600000  0.301597  2535.990004  10730.620787  392.775594  1264.800000
C  2021  95719.989412  1.215756  T  2027  7017.600000  0.086381  0.000000  18145.800600  0.000000  1468.800000
T  2038  73970.400000  0.910522  A  2040  23722.073166  0.304886  2456.740317  142.599612  0.000000  14769.600000
T  2051  48592.800000  0.624537  C  2047  36327.251103  0.466894  633.997501  2138.994177  69.313340  9057.600000
C  2060  93474.045527  1.293107  G  2058  14509.592519  0.200723  1373.661252  13974.761955  3003.578069  0.000000
A  2070  78193.025134  1.001710  G  2076  39023.410454  0.489417  13076.198460  0.000000  1501.789035  2366.400000
T  2081  95472.000000  1.197376  N  -1  -1.000000  -1.000000  132.082813  1354.696312  2795.638049  17503.200000
C  2092  52690.556555  0.641567  G  2097  19869.824151  0.249384  3619.069069  10338.471855  531.402274  1101.600000
A  2104  62475.170420  0.784120  C  2105  28947.721193  0.400281  14264.943775  4990.986413  184.835573  0.000000
T  2117  96777.600000  1.338214  G  2113  15503.083727  0.214372  290.582188  0.000000  901.073421  17707.200000
C  2127  79178.434445  1.045939  G  2135  13562.310205  0.174649  1030.245939  14687.760014  485.193380  0.000000
A  2140  88970.982653  1.145730  C  2143  24313.233810  0.315840  15110.273776  1247.746603  2171.817989  0.000000
T  2151  101061.600000  1.312838  A  2157  22137.079413  0.277794  369.831876  2958.941945  2241.131329  15055.200000
C  2164  57253.744133  0.718468  T  2171  9832.800000  0.122063  1347.244690  12869.614964  231.044467  0.000000
A  2177  70769.971059  0.878533  C  2173  11015.820011  0.136749  13340.364085  570.398447  0.000000  1183.200000
G  2188  67649.819899  0.864156  T  2184  24561.600000  0.313748  581.164376  748.647962  13238.847952  2733.600000
T  2202  93880.800000  1.215600  C  2205  21710.790895  0.281699  79.249688  1461.646021  3095.995856  16075.200000
A  2213  29454.467238  0.382174  T  2218  32640.000000  0.436671  4253.066570  0.000000  0.000000  367.200000
C  2221  88055.260279  1.178040  G  2232  22573.044413  0.291998  713.247189  16684.154579  2425.966902  5059.200000
C  2233  76397.742015  0.988260  N  -1  -1.000000  -1.000000  211.332500  16398.955356  4320.531530  0.000000
T  2253  60832.800000  0.808224  A  2246  11913.869708  0.158287  0.000000  285.199224  1478.684588  11668.800000
C  2258  16684.154579  0.227203  T  2267  13464.000000  0.183351  1479.327503  4527.537674  1340.057908  3672.000000
C  2275  128054.451385  1.934239  A  2277  29639.383176  0.383229  3381.320006  17005.003706  831.760081  571.200000
T  2286  71930.400000  1.043932  A  2291  20050.170972  0.269390  766.080314  0.000000  0.000000  13545.600000
G  2297  81073.503424  1.152087  A  2304  23986.238791  0.312280  3275.653756  1675.545439  17328.335015  81.600000
G  2309  72224.500343  1.011529  C  2315  27058.276337  0.351610  2218.991254  0.000000  13007.803485  1387.200000
T  2321  25663.200000  0.357134  A  2325  24752.319105  0.340206  1241.578440  1604.245633  1270.744568  6038.400000
G  2335  100642.969768  1.547471  T  2333  37617.600000  0.517032  4860.647508  0.000000  19384.630770  6650.400000
A  2347  73913.542002  1.024359  G  2349  35765.683471  0.459247  16246.185965  1568.595730  5337.127185  244.800000
A  2358  108519.238937  1.534020  T  2362  12811.200000  0.160290  17910.429406  0.000000  23.104447  2284.800000
G  2368  76036.734046  1.028164  C  2372  20641.293806  0.258374  528.331251  1033.847185  14509.592519  3590.400000
G  2380  96853.840511  1.283270  T  2383  15177.600000  0.181787  3196.404068  0.000000  17790.423949  1428.000000
G  2396  108706.421662  1.302010  T  2395  5834.400000  0.069880  0.000000  0.000000  20655.375338  1346.400000
G  2409  108660.212768  1.332332  T  2405  22399.200000  0.274646  0.000000  0.000000  16473.470488  2407.200000
T  2427  43737.600000  0.513175  A  2423  37432.269127  0.439194  4992.730321  0.000000  646.924507  8241.600000
A  2434  74996.621066  0.920251  T  2439  37780.800000  0.462020  14080.027837  0.000000  0.000000  1264.800000
G  2445  71323.426922  0.872212  C  2452  29910.268572  0.346428  792.496876  2673.742721  13100.221271  3060.000000
T  2459  22684.800000  0.262741  C  2462  15436.407976  0.196534  0.000000  2424.193400  0.000000  3794.400000
T  2473  68911.200000  0.877366  G  2474  25923.189183  0.332165  950.996252  1033.847185  3581.189236  8445.600000
C  2483  68661.713076  0.879793  A  2486  31541.375679  0.425905  2852.988755  12513.115934  138.626680  40.800000
T  2496  71236.800000  0.961915  A  2499  28582.720674  0.388472  2483.156879  1746.845244  23.104447  11505.600000
G  2508  65385.584124  0.888666  T  2510  19216.800000  0.272848  1135.912189  3529.340392  14047.503586  3223.200000
C  2517  52476.657138  0.745085  A  2520  33601.867558  0.518487  3513.402819  11265.369331  0.000000  0.000000
T  2532  72460.800000  1.118093  C  2533  28591.222163  0.467271  0.000000  5739.634374  3419.458110  16442.400000
G  2546  67303.253199  1.099951  T  2548  18156.000000  0.285722  1215.161877  784.297865  15017.890346  2284.800000
A  2558  85087.747959  1.339035  C  2553  6559.582142  0.103229  15902.770652  285.199224  1709.729055  571.200000
A  2570  99722.523609  1.544812  T  2566  35373.600000  0.547975  19125.591283  570.398447  1940.773522  4080.000000
C  2579  118999.376037  1.765750  T  2584  51122.400000  0.663715  0.000000  20035.245456  2911.160283  3957.600000
A  2591  87253.906087  1.132806  T  2599  34394.400000  0.436151  14608.359088  3707.589906  23.104447  775.200000
G  2602  95906.558197  1.216180  A  2607  28054.389423  0.343874  369.831876  71.299806  9842.494289  5793.600000
G  2617  129015.230299  1.581392  T  2614  34027.200000  0.417085  0.000000  142.599612  25484.204696  5793.600000
G  2628  87126.868456  0.997318  A  2633  13023.365335  0.145455  0.000000  3600.640198  16496.574934  1346.400000
A  2643  105270.001743  1.175738  T  2638  22440.000000  0.250627  20235.086910  1746.845244  231.044467  3141.600000
C  2652  164809.501323  1.738229  T  2652  32762.400000  0.314873  0.000000  24063.684489  877.968974  7303.200000
A  2662  63928.081360  0.614401  T  2672  26071.200000  0.250565  11676.120645  819.947768  161.731127  2203.200000
C  2683  484125.682019  4.667982  A  2683  293461.593317  2.820401  42266.500073  57039.844715  2264.235775  204.000000
T  2690  293882.400000  2.046310  G  2690  94520.291396  0.648591  0.000000  392.148932  19107.377410  65280.000000
A  2705  79751.602325  0.489178  C  2700  35721.202753  0.214398  10619.458143  4990.986413  0.000000  489.600000
T  2714  116892.000000  0.734675  C  2714  70265.958708  0.421736  132.082813  12869.614964  0.000000  14198.400000
C  2727  76682.941239  0.473145  N  -1  -1.000000  -1.000000  0.000000  17005.003706  0.000000  652.800000
A  2736  98771.527357  0.616750  T  2744  36148.800000  0.218754  19099.174720  3458.040586  0.000000  1346.400000
A  2749  98269.612669  0.625427  C  2759  85809.316393  0.518533  14740.441900  3137.191459  0.000000  3508.800000
T  2765  40963.200000  0.258870  N  -1  -1.000000  -1.000000  0.000000  3208.491265  0.000000  6854.400000
C  2775  135184.431975  0.890498  A  2780  25280.650356  0.156551  818.913439  25168.831481  0.000000  0.000000
T  2788  130111.200000  0.874138  A  2792  12389.367834  0.075559  1215.161877  1532.945827  2541.489136  22276.800000
G  2801  118156.140357  0.760025  N  -1  -1.000000  -1.000000  1611.410315  427.798835  22157.164373  1060.800000
G  2814  97292.824998  0.818505  A  2812  32254.622868  0.202472  4120.983757  0.000000  18737.706263  3916.800000
G  2827  67349.462092  0.678874  C  2833  17575.402153  0.179400  0.000000  1461.646021  14833.054773  856.800000
T  2839  59527.200000  0.607623  A  2839  49874.470086  0.509092  8241.967514  356.499029  392.775594  11342.400000
G  2852  127097.561224  1.378037  C  2854  19037.048174  0.195709  26.416563  2174.644080  21787.493226  1876.800000
A  2862  88918.149528  0.914116  G  2868  15479.979280  0.160769  16800.933779  71.299806  92.417787  163.200000
T  2874  82579.200000  0.857636  A  2877  11993.119396  0.126619  660.414064  463.448738  854.864527  18033.600000
G  2887  100596.760875  1.062067  N  -1  -1.000000  -1.000000  871.746564  320.849127  17120.394995  693.600000
C  2894  73117.950944  0.726231  N  -1  -1.000000  -1.000000  264.165625  19429.197106  2911.160283  693.600000
C  2904  88019.610376  0.874240  T  2900  27009.600000  0.268268  1743.493128  19322.247397  0.000000  2570.400000
C  2911  29339.870125  0.305736  T  2917  29172.000000  0.339653  1479.327503  10837.570496  0.000000  979.200000
G  2924  55081.000901  0.641314  T  2931  27336.000000  0.343502  2720.905942  0.000000  9472.823142  1101.600000
G  2935  46948.235668  0.589949  A  2942  13525.280023  0.181436  0.000000  320.849127  10096.643202  2407.200000
G  2947  63144.452795  0.847057  T  2952  37128.000000  0.500882  237.749063  2745.042527  11690.850024  1509.600000
G  2960  84862.632681  1.144855  T  2963  18645.600000  0.243228  0.000000  1425.996118  16519.679381  2121.600000
A  2976  66992.402615  0.873904  C  2976  65346.272102  0.924951  12785.616272  6702.181754  92.417787  122.400000
T  2986  92738.400000  1.312678  A  2990  28318.555049  0.398682  1426.494377  35.649903  92.417787  15463.200000
G  3000  110369.941823  1.553844  T  2998  14810.400000  0.208508  898.163127  0.000000  16265.530468  2815.200000
T  3011  42268.800000  0.572676  C  3009  41068.688195  0.556415  475.498126  5490.085054  0.000000  8119.200000
C  3023  75649.094053  1.112871  A  3029  24408.903792  0.365734  237.749063  10908.870302  0.000000  775.200000
G  3040  36042.936831  0.540054  C  3043  25489.680607  0.378130  0.000000  3030.241750  8086.556340  938.400000
T  3052  25132.800000  0.372836  A  3050  20023.754409  0.297045  3645.485631  1568.595730  0.000000  5304.000000
T  3066  40188.000000  0.623892  A  3064  15189.523464  0.235807  2773.739067  0.000000  0.000000  7629.600000
G  3077  59193.592412  0.928688  C  3082  15721.607200  0.248194  3381.320006  570.398447  13077.116825  2040.000000
A  3089  47840.394770  0.755249  G  3086  16542.783828  0.261158  9166.547203  2317.243692  2356.653562  0.000000
C  3095  81673.927651  1.369411  N  -1  -1.000000  -1.000000  2245.407816  9732.423504  0.000000  2978.400000
T  3100  74011.200000  1.211119  A  3112  33258.452245  0.561446  0.000000  6274.382919  0.000000  13912.800000
C  3120  157429.971413  2.657626  A  3130  10460.958768  0.163598  2430.323754  29304.220222  1109.013441  0.000000
C  3134  115077.886713  1.799693  T  3137  32354.400000  0.454262  871.746564  16755.454385  0.000000  2692.800000
G  3150  55057.896455  0.773025  T  3152  25336.800000  0.366324  1347.244690  0.000000  8825.898634  3100.800000
A  3164  39492.761005  0.570995  G  3159  16565.888274  0.239513  6577.724074  677.348156  1571.102375  285.600000
G  3172  45700.595547  0.657469  A  3176  33654.700683  0.470256  3381.320006  0.000000  8641.063061  1713.600000
G  3185  97847.331719  1.367220  T  3185  18156.000000  0.234778  2720.905942  0.000000  18645.288476  3590.400000
G  3200  70584.084628  0.912734  A  3202  62263.837920  0.793456  8030.635014  0.000000  11390.492217  244.800000
A  3214  111847.725817  1.425327  T  3219  23460.000000  0.276415  21054.000349  1319.046409  485.193380  3060.000000
G  3224  83776.723687  0.987091  A  3231  7687.219701  0.090350  766.080314  106.949709  12129.834511  2080.800000
C  3232  65774.070937  0.773061  T  3238  16034.400000  0.190299  1637.826878  9589.823893  1062.804548  0.000000
G  3251  57114.192210  0.677842  C  3247  35079.504500  0.416329  1083.079064  3707.589906  13146.430165  0.000000
G  3262  57668.698930  0.776920  A  3258  32492.371931  0.437741  2747.322505  3885.839421  11436.701110  0.000000
A  3277  69818.974807  1.019457  C  3273  17753.651668  0.259228  13155.448148  1925.094759  46.208893  0.000000
G  3289  45354.028846  0.648262  C  3284  28805.121581  0.411722  4385.149383  2709.392624  8825.898634  2203.200000
C  3298  98964.130581  1.402779  A  3300  5626.727822  0.074158  686.830626  18573.599435  0.000000  0.000000
A  3312  62686.502920  0.826181  C  3313  20213.494971  0.279350  10328.875955  3850.189518  1016.595654  1836.000000
T  3322  84292.800000  1.164926  A  3330  25544.815981  0.346465  1611.410315  0.000000  2657.011369  16034.400000
G  3335  77353.687508  1.049151  C  3343  29589.419446  0.421019  818.913439  0.000000  17282.126122  2856.000000
T  3348  34027.200000  0.484164  A  3348  7079.638762  0.100734  1981.242191  2174.644080  207.940020  6324.000000
C  3360  37040.249162  0.567185  A  3359  12600.700334  0.192950  2298.240941  5204.885830  0.000000  204.000000
G  3377  39808.961641  0.637637  A  3375  18121.761906  0.290263  3064.321255  0.000000  4482.262657  1264.800000
A  3387  37036.020689  0.610133  T  3394  43941.600000  0.749366  8109.884701  213.899418  993.491208  3304.800000
G  3399  83037.381393  1.416096  A  3398  49980.136336  0.852345  5494.645009  0.000000  16219.321574  2692.800000
G  3414  49096.949210  0.818827  T  3411  5671.200000  0.094583  0.000000  0.000000  6723.393986  938.400000
G  3425  50136.649310  0.830980  C  3422  41389.537321  0.686001  2192.574691  5311.835539  10812.881049  3998.400000
T  3438  34435.200000  0.620995  C  3437  7165.630492  0.129223  0.000000  1532.945827  415.880040  8119.200000
T  3452  46308.000000  0.879937  C  3446  22994.187401  0.436931  422.665001  71.299806  0.000000  7996.800000
T  3465  36108.000000  0.739493  C  3460  20427.394389  0.418353  1928.409066  1247.746603  0.000000  7099.200000
C  3474  39143.593436  0.875628  A  3476  18676.509720  0.413058  2905.821880  8591.626610  2241.131329  40.800000
C  3486  66273.169578  1.465731  T  3487  10036.800000  0.208498  950.996252  14402.560791  0.000000  1672.800000
T  3502  81232.800000  1.687485  C  3503  14117.361567  0.270029  0.000000  3386.740780  970.386761  18074.400000
T  3516  80090.400000  1.531928  C  3511  19892.645844  0.380496  1056.662502  998.197283  0.000000  15789.600000
G  3529  82344.247992  1.455200  A  3523  50904.716025  0.899594  2483.156879  2067.694371  9334.196461  0.000000
T  3537  37862.400000  0.669931  A  3537  6287.141886  0.111243  1347.244690  0.000000  1132.117888  6405.600000
C  3550  32548.361391  0.587585  A  3549  16087.686590  0.284652  3117.154380  6523.932239  0.000000  0.000000
G  3570  39577.917175  0.737917  C  3565  23279.386624  0.411901  1664.243440  1425.996118  4112.591510  3182.400000
A  3575  78510.023885  1.449892  T  3580  24112.800000  0.405541  15268.773151  0.000000  3303.935876  2652.000000
C  3583  74365.697547  1.296268  T  3590  7180.800000  0.116042  0.000000  11514.918652  3927.755937  3794.400000
C  3599  102136.971943  1.669045  A  3598  17461.347843  0.282175  3328.486881  17504.102347  0.000000  0.000000
T  3613  78417.600000  1.161842  G  3615  27563.604897  0.383561  3011.488130  1425.996118  2841.846942  13056.000000
A  3628  40153.175069  0.584398  C  3629  25988.779248  0.359622  5705.977510  4884.036704  0.000000  693.600000
C  3637  24954.932063  0.386295  G  3637  8363.809701  0.118053  158.499375  6702.181754  1617.311268  1264.800000
A  3650  89340.814529  1.512018  N  -1  -1.000000  -1.000000  12759.199709  1675.545439  0.000000  0.000000
C  3658  75898.643374  1.269489  T  3662  71971.200000  0.991047  3513.402819  7557.779425  323.462254  5344.800000
G  3674  39485.499388  0.620935  T  3672  31538.400000  0.434286  3936.067819  748.647962  8548.645274  6283.200000
C  3694  37895.846833  0.589506  G  3685  16381.052701  0.225568  4728.564696  5062.286218  2194.922435  81.600000
G  3698  56860.043296  0.886832  A  3702  36560.522563  0.520077  6234.308761  4206.688548  12199.147851  0.000000
G  3711  34286.998883  0.553454  T  3707  25296.000000  0.359838  1003.829377  2032.044468  5521.962758  2407.200000
C  3724  38252.345862  0.660171  T  3723  11260.800000  0.171940  1030.245939  5311.835539  46.208893  1876.800000
C  3736  68626.063173  1.331134  A  3743  19601.089409  0.321895  0.000000  12940.914770  1524.893481  1754.400000
T  3757  23052.000000  0.455794  G  3754  15225.830367  0.250043  3249.237193  1283.396506  2680.115816  5100.000000
G  3765  48611.755829  0.994811  A  3765  19548.256284  0.321027  3803.985007  4777.086995  10512.523243  1591.200000
C  3769  47343.071113  0.924110  C  3778  27664.324687  0.527614  1849.159378  8662.926416  5683.693885  612.000000
T  3786  37576.800000  0.798976  G  3794  28071.902725  0.538031  1162.328752  2745.042527  4528.471551  7344.000000
T  3804  31048.800000  0.718738  C  3807  25953.129345  0.491680  1637.826878  3564.990295  2033.191308  5671.200000
T  3814  38515.200000  0.909334  A  3820  16695.267529  0.349990  3777.568444  4384.938062  2495.280242  7384.800000
G  3830  48311.398022  1.138955  T  3825  23745.600000  0.497790  475.498126  35.649903  9287.987568  3998.400000
A  3841  62316.671045  1.499351  C  3846  15044.259044  0.330723  8955.214703  0.000000  485.193380  1346.400000
T  3849  110037.600000  2.480257  G  3848  23127.551134  0.508421  3381.320006  2709.392624  2957.369176  12403.200000
G  3865  53163.331826  1.031418  C  3864  26487.877890  0.499168  1954.825628  4777.086995  8964.525314  3712.800000
G  3877  42766.330817  0.855367  C  3881  37717.597318  0.725768  3883.234694  2745.042527  9241.778675  2692.800000
A  3888  17487.764405  0.336503  G  3897  10951.507730  0.210731  3988.900944  285.199224  531.402274  3468.000000
T  3904  21787.200000  0.445941  C  3902  11871.417681  0.228432  898.163127  1604.245633  2402.862455  4080.000000
G  3916  51291.871645  1.107789  C  3913  30979.765661  0.596118  5098.396571  4812.736898  7416.527386  2570.400000
A  3932  67071.652303  1.406922  C  3924  9375.924475  0.179487  8506.133140  570.398447  161.731127  40.800000
G  3940  35881.205705  0.699781  T  3938  28968.000000  0.534366  3856.818132  0.000000  4482.262657  5834.400000
A  3956  94518.460787  1.852885  G  3954  13354.370185  0.247118  12600.700334  0.000000  2888.055836  408.000000
C  3962  90978.552320  1.635358  T  3962  24847.200000  0.378573  3539.819381  19785.696136  2657.011369  4324.800000
G  3980  22827.193327  0.390219  C  3974  5311.835539  0.080931  0.000000  213.899418  3072.891409  0.000000
T  3992  38596.800000  0.775389  C  3987  23528.935945  0.372970  1426.494377  1925.094759  0.000000  4284.000000
A  4000  17646.263780  0.365191  G  4004  15110.308133  0.248879  3803.985007  2317.243692  577.611167  530.400000
G  4015  34957.027837  0.763109  T  4012  13545.600000  0.223107  184.915938  2281.593789  6607.871752  1754.400000
G  4030  41403.168463  0.870626  T  4033  27580.800000  0.530101  4992.730321  2103.344274  7393.422940  2774.400000
A  4047  33311.285370  0.672721  C  4046  21889.040409  0.420706  7528.720325  2709.392624  2472.175795  856.800000
G  4052  49998.022630  1.047756  T  4056  27744.000000  0.544486  1294.411565  891.247574  7532.049620  1876.800000
A  4067  48421.559146  1.052373  C  4062  16826.754191  0.330231  9034.464391  1711.195341  0.000000  2774.400000
C  4078  66736.618317  1.411942  T  4076  27458.400000  0.559355  3962.484382  8841.175931  0.000000  4447.200000
C  4089  23493.286042  0.528086  T  4089  22929.600000  0.508728  0.000000  6310.032822  1132.117888  3876.000000
A  4105  92061.720471  2.439424  C  4107  19892.645844  0.440290  13895.111899  3030.241750  115.522233  0.000000
T  4115  33007.200000  0.739035  A  4124  32835.787244  0.710750  977.412814  606.048350  0.000000  4284.000000
G  4129  35742.579025  0.810423  T  4126  16524.000000  0.357672  3064.321255  1960.744662  6677.185092  2896.800000
C  4140  32690.961002  0.712016  A  4144  22031.413163  0.482228  1769.909691  5418.785248  0.000000  40.800000
C  4159  51371.510146  1.124432  A  4159  16695.267529  0.365429  3671.902194  9946.322922  277.253360  0.000000
C  4169  24847.982354  0.532265  G  4164  19708.093024  0.422163  501.914688  6416.982530  1524.893481  489.600000
A  4182  75445.702630  1.645951  G  4187  11991.207830  0.247844  7951.385326  2424.193400  115.522233  367.200000
C  4192  47057.871890  0.972634  T  4191  46063.200000  0.952073  845.330001  7236.930298  1201.431228  8649.600000
G  4206  29273.333952  0.606757  T  4210  19257.600000  0.399157  264.165625  3814.539615  4759.516017  1917.600000
C  4215  43599.831304  0.979789  T  4220  19257.600000  0.419264  2668.072817  8948.125640  1224.535674  489.600000
C  4221  52868.806070  1.136722  G  4235  14694.428093  0.300687  1030.245939  9696.773602  462.088934  4324.800000
C  4242  17611.052056  0.413496  G  4247  12453.296764  0.300627  0.000000  4420.587965  831.760081  0.000000
A  4256  49081.973209  1.195635  C  4255  20427.394389  0.493124  6947.555949  4420.587965  600.715614  816.000000
G  4272  46786.504541  1.103848  C  4270  22138.589730  0.514469  2615.239692  4634.487383  5845.425012  0.000000
C  4280  46416.173637  1.059864  C  4290  18823.148756  0.413615  792.496876  8591.626610  2518.384689  1917.600000
T  4299  46960.800000  1.084572  G  4297  23127.551134  0.508199  0.000000  3814.539615  3696.711470  8731.200000
A  4308  20340.753160  0.446949  C  4308  17183.253220  0.381276  2351.074067  4277.988354  0.000000  0.000000
C  4323  21817.740603  0.545447  G  4324  20609.166445  0.460388  2773.739067  5062.286218  2772.533602  2325.600000
A  4334  20314.336597  0.542067  T  4336  16034.400000  0.408503  4596.481883  4491.887771  1270.744568  2570.400000
C  4337  37468.047997  1.024283  G  4347  15664.814854  0.409082  2668.072817  5418.785248  970.386761  3508.800000
C  4359  63777.676372  1.773246  A  4365  12600.700334  0.312592  52.833125  10374.121758  623.820061  1428.000000
A  4369  27763.807235  0.749209  T  4370  20440.800000  0.540763  6260.725323  4456.237868  254.148914  4039.200000
C  4387  55043.450150  1.445743  A  4390  35398.193811  0.852083  2985.071568  11657.518264  1686.624608  1264.800000
C  4399  37503.697900  0.969866  G  4405  14139.921372  0.363329  79.249688  7023.030881  23.104447  3998.400000
T  4401  32109.600000  0.850796  C  4419  26487.877890  0.680614  1347.244690  6559.582142  877.968974  5752.800000
A  4425  56003.112596  1.542361  A  4438  18016.095656  0.461254  8902.381578  356.499029  2449.071349  1836.000000
C  4430  38787.094406  1.042265  C  4439  33760.458091  0.864346  4543.648758  8948.125640  346.566700  1713.600000
T  4448  35047.200000  0.897292  A  4458  29058.218800  0.719585  1981.242191  3351.090877  1363.162355  6691.200000
C  4469  21639.491089  0.535872  T  4468  13137.600000  0.325334  1743.493128  4420.587965  0.000000  2652.000000
T  4486  53529.600000  1.321251  A  4482  36851.104751  0.912565  3434.153131  3386.740780  2703.220262  10363.200000
G  4498  42974.270838  1.020270  A  4498  27050.560046  0.618957  5098.396571  4670.137286  7000.647346  0.000000
C  4517  19072.698077  0.476340  A  4512  17487.764405  0.395168  4332.316257  4384.938062  0.000000  40.800000
A  4523  69264.226994  1.768252  G  4522  11043.925516  0.249557  8875.965015  142.599612  2310.444669  2978.400000
T  4527  47572.800000  1.171943  A  4538  33681.117245  0.719934  6656.973761  1247.746603  254.148914  7711.200000
C  4548  57824.142580  1.390003  C  4558  29553.769543  0.627980  4781.397821  9090.725251  1062.804548  612.000000
T  4561  46308.000000  1.048369  C  4568  32904.860420  0.686346  1135.912189  4527.537674  1594.206821  7548.000000
G  4583  30497.869627  0.705937  T  4579  14647.200000  0.305519  1637.826878  1140.796894  6446.140626  1060.800000
A  4593  54259.619468  1.280523  T  4590  30477.600000  0.635717  7000.389075  2709.392624  3997.069277  3876.000000
C  4613  33261.359449  0.750918  A  4604  29771.465989  0.593564  1083.079064  6559.582142  1940.773522  0.000000
G  4622  51291.871645  1.128374  N  -1  -1.000000  -1.000000  2007.658753  0.000000  7093.065133  0.000000
A  4628  54682.284469  1.208911  G  4638  30151.302926  0.598007  7053.222200  0.000000  4181.904850  0.000000
T  4638  46756.800000  1.007614  T  4649  20318.400000  0.394264  977.412814  5169.235927  5614.380545  6650.400000
A  4649  54127.536656  1.100782  A  4667  22533.327851  0.461097  10328.875955  3778.889712  623.820061  5385.600000
G  4659  42604.599691  0.893961  T  4669  22154.400000  0.453343  5441.811884  1604.245633  5891.633905  3835.200000
A  4677  70056.723870  1.485467  N  -1  -1.000000  -1.000000  12812.032835  1568.595730  2864.951389  3672.000000
T  4687  34231.200000  0.669659  N  -1  -1.000000  -1.000000  5970.143135  1140.796894  1155.222334  5875.200000
G  4698  38838.574881  0.802704  T  4699  33252.000000  0.675595  0.000000  0.000000  6561.662859  6609.600000
C  4712  81959.126875  1.720467  T  4709  27540.000000  0.559542  607.580939  10659.320981  1224.535674  4896.000000
C  4725  39749.641786  0.753064  A  4728  15348.022839  0.298990  1294.411565  7629.079231  346.566700  367.200000
C  4745  22780.287983  0.443776  T  4739  16524.000000  0.321898  766.080314  4456.237868  2657.011369  2203.200000
A  4752  34552.863809  0.687144  T  4749  25785.600000  0.512791  4939.897196  106.949709  1802.146842  4324.800000
G  4766  32669.687615  0.672066  T  4770  8364.000000  0.187256  3513.402819  0.000000  4713.307124  40.800000
A  4768  29322.384425  0.631817  C  4779  18395.349921  0.411840  6445.641261  463.448738  4389.844871  938.400000
A  4789  69766.141682  1.561947  T  4792  12648.000000  0.273588  8849.548453  1390.346215  1132.117888  1020.000000
C  4801  49767.264514  1.076514  T  4802  27009.600000  0.575329  4570.065320  9625.473796  254.148914  5630.400000
A  4814  22004.996600  0.468727  T  4817  15912.000000  0.377588  4913.480633  1532.945827  831.760081  938.400000
G  4827  25807.666949  0.612411  T  4836  21746.400000  0.532503  1479.327503  0.000000  5059.873824  1999.200000
G  4842  45723.699993  1.119636  T  4849  26887.200000  0.722491  0.000000  0.000000  4597.784891  244.800000
G  4855  37845.083673  1.016946  A  4860  26495.812233  0.715637  343.415313  0.000000  7069.960686  2448.000000
C  4868  47343.071113  1.278713  A  4868  26733.561296  0.722058  6498.474386  9875.023116  2171.817989  0.000000
C  4880  55364.299277  1.402328  A  4883  39149.345692  0.941961  3645.485631  10694.970884  577.611167  0.000000
C  4898  38680.144697  0.930674  T  4898  38066.400000  0.902848  3117.154380  8805.526028  623.820061  8160.000000
T  4906  39780.000000  0.943493  C  4917  22530.738662  0.521444  0.000000  855.597671  1663.520161  8853.600000
T  4917  47736.000000  1.104789  G  4934  3303.935876  0.082437  607.580939  5026.636316  207.940020  9098.400000
C  4929  40498.289748  0.987637  C  4946  13653.912829  0.340680  0.000000  7664.729134  0.000000  0.000000
T  4946  63770.400000  1.591144  G  4955  23682.057854  0.535128  0.000000  2780.692430  1363.162355  8608.800000
T  4966  39616.800000  0.895196  G  4965  30936.854114  0.699060  2403.907192  0.000000  6815.811773  8690.400000
A  4982  95231.707976  2.086777  G  4978  24328.982361  0.533111  11015.706581  1675.545439  2310.444669  81.600000
T  4988  68625.600000  1.356597  A  4998  40575.840070  0.756099  5600.311260  3137.191459  1247.640121  14851.200000
C  5002  45097.127228  0.840351  C  5016  46380.523734  0.867897  5256.895947  7308.230104  2934.264729  938.400000
G  5020  21163.673165  0.396027  C  5030  19856.995941  0.371575  3830.401569  3671.940004  3742.920363  1876.800000
C  5041  42637.283924  0.852405  A  5040  22718.243789  0.425116  5204.062821  9661.123699  508.297827  285.600000
C  5050  36220.301394  0.718433  A  5055  20948.334099  0.403462  0.000000  8377.727193  46.208893  408.000000
T  5061  42391.200000  0.846813  A  5064  21635.164725  0.414605  3196.404068  4598.837480  3234.622536  8527.200000
T  5078  46512.000000  0.939158  C  5082  39642.692077  0.761478  501.914688  2245.943886  808.655634  7507.200000
A  5091  33918.866308  0.676664  C  5094  17111.953415  0.332903  7713.636263  1461.646021  0.000000  489.600000
T  5104  70624.800000  1.498146  C  5103  39428.792659  0.767064  3117.154380  7023.030881  3119.100303  11464.800000
C  5116  67307.016764  1.339650  G  5122  25530.413589  0.465402  4094.567195  12513.115934  161.731127  5630.400000
C  5132  54080.902770  1.139750  G  5139  28880.558359  0.569169  3592.652506  10588.021175  600.715614  2774.400000
C  5144  36042.051879  0.783603  A  5150  6815.473137  0.143534  0.000000  5276.185636  2171.817989  3835.200000
G  5158  38076.128140  0.844451  C  5156  26986.976531  0.568347  1479.327503  4919.686607  6168.887265  3672.000000
T  5170  33945.600000  0.725627  A  5173  29507.300363  0.642693  3513.402819  3707.589906  1478.684588  6446.400000
G  5186  62844.094988  1.368798  C  5185  19393.547203  0.422407  0.000000  4741.437092  6284.409499  2407.200000
C  5193  39107.943533  0.805117  C  5202  25240.131286  0.523154  1981.242191  8413.377095  1986.982415  1142.400000
C  5210  27913.874007  0.578575  A  5216  18042.512219  0.388963  1637.826878  5989.183695  2587.698029  1224.000000
T  5220  19910.400000  0.429232  C  5220  17718.001765  0.381967  1611.410315  4313.638257  3095.995856  4284.000000
T  5240  21746.400000  0.483411  A  5242  18861.425657  0.417575  2509.573442  320.849127  1594.206821  4855.200000
A  5254  8902.381578  0.222019  T  5253  8486.400000  0.187881  2298.240941  534.748544  1270.744568  2203.200000
G  5264  16288.634914  0.475484  C  5258  12120.967002  0.268347  2324.657504  35.649903  3049.786963  1876.800000
A  5277  29586.550051  0.970759  G  5276  14578.905859  0.366900  6736.223449  2210.293983  2841.846942  1224.000000
A  5289  71324.718873  2.390863  T  5286  17013.600000  0.473082  13076.198460  1960.744662  1132.117888  2488.800000
A  5301  48210.226645  1.453996  C  5295  16363.305453  0.434182  8849.548453  677.348156  1109.013441  652.800000
A  5315  52701.042278  1.523877  T  5316  11628.000000  0.284469  9642.045329  7236.930298  831.760081  2366.400000
C  5315  39036.643727  1.162870  A  5328  27710.974110  0.677926  9642.045329  7236.930298  831.760081  2366.400000
C  5334  39856.591495  1.187548  C  5346  27343.475560  0.725815  1584.993753  8662.926416  0.000000  2040.000000
A  5340  30062.048177  0.864937  A  5358  18016.095656  0.478226  6894.722824  1604.245633  739.342294  3876.000000
T  5358  39820.800000  1.113198  C  5364  13261.763896  0.341240  4173.816882  712.998059  2564.593582  8037.600000
A  5380  27473.225047  0.731080  T  5378  19461.600000  0.500769  4992.730321  71.299806  1016.595654  3957.600000
A  5394  30511.129740  0.773686  C  5394  17896.251279  0.438007  6709.806887  4705.787189  1455.580141  1958.400000
A  5405  47232.813831  1.156015  T  5406  15667.200000  0.367576  8743.882203  2210.293983  947.282314  3386.400000
G  5413  23705.162301  0.556160  A  5416  21503.081912  0.567947  3724.735319  2495.493206  4597.784891  3631.200000
C  5426  32512.711488  0.858740  T  5426  16034.400000  0.441825  369.831876  7236.930298  0.000000  3304.800000
C  5445  13511.313217  0.372303  T  5438  12444.000000  0.342892  1241.578440  2424.193400  600.715614  1468.800000
T  5453  36352.800000  1.122962  G  5450  18252.512883  0.502944  2271.824379  2531.143109  2957.369176  4773.600000
T  5464  28070.400000  0.874362  C  5472  15258.158461  0.454655  0.000000  0.000000  1547.997928  6201.600000
T  5474  15055.200000  0.486826  C  5480  10516.721369  0.338379  2086.908441  3636.290101  554.506720  3998.400000
A  5494  26390.145983  0.896875  C  5493  24705.382742  0.794903  5864.476885  5383.135345  369.671147  2162.400000
A  5505  19891.671597  0.708355  T  5506  17870.400000  0.622237  3645.485631  4598.837480  1894.564628  3468.000000
T  5518  24643.200000  0.901910  C  5515  23421.986236  0.815539  2139.741566  5418.785248  2287.340222  4447.200000
T  5534  43207.200000  1.616035  A  5532  32254.622868  1.134263  5573.894697  2780.692430  3142.204749  6650.400000
A  5545  24356.070667  0.924891  T  5545  15504.000000  0.565456  6313.558448  1212.096700  2333.549115  4080.000000
A  5555  55554.031033  2.104393  T  5556  25336.800000  0.827907  10698.707831  0.000000  693.133401  4243.200000
A  5571  25069.317856  0.873398  G  5573  17166.603888  0.574920  4649.315008  1105.146991  2518.384689  1958.400000
T  5574  27295.200000  0.914136  A  5586  17857.596281  0.616771  2985.071568  998.197283  3095.995856  1958.400000
C  5593  66879.217928  2.309904  G  5604  19869.824151  0.605156  1584.993753  12976.564673  2749.429156  244.800000
A  5605  38515.348191  1.173028  T  5607  31987.200000  0.909238  7370.220950  2174.644080  3558.084790  5385.600000
A  5620  46096.901642  1.310310  C  5623  23457.636139  0.631415  4834.230946  3386.740780  2934.264729  2488.800000
T  5632  32272.800000  0.868697  C  5642  13190.464090  0.343600  1241.578440  2103.344274  1409.371248  5712.000000
A  5650  35134.028185  0.915213  T  5662  22440.000000  0.571524  6604.140636  3315.440974  1686.624608  367.200000
C  5653  41460.837127  1.051291  G  5663  22711.671093  0.578443  4358.732820  8199.477678  3072.891409  1672.800000
C  5670  37147.198871  0.946103  G  5680  27448.082664  0.677019  4147.400320  8555.976707  161.731127  0.000000
C  5692  27628.674784  0.681475  G  5700  29435.065079  0.779736  3988.900944  5454.435151  0.000000  938.400000
C  5705  37610.647609  0.996310  A  5707  30062.048177  0.770739  3671.902194  8270.777484  1340.057908  3916.800000
G  5722  26685.635923  0.684175  A  5719  23695.656603  0.607516  4226.650007  926.897477  7162.378473  2652.000000
A  5731  39889.009444  1.024289  G  5734  39138.932688  0.972068  8770.298765  2566.793012  4944.351591  4161.600000
A  5747  38488.931629  1.061936  G  5744  20077.764171  0.498658  6207.892198  0.000000  3696.711470  3835.200000
G  5758  39346.872708  1.085687  A  5759  28160.055673  0.750781  5785.227197  249.549321  5221.604951  3508.800000
T  5771  25622.400000  0.720409  A  5774  24593.819730  0.693560  4305.899695  2281.593789  0.000000  4855.200000
A  5786  36111.441000  1.034670  G  5791  13423.683525  0.374502  6868.306262  2709.392624  1340.057908  2815.200000
A  5799  29401.634113  0.840067  T  5796  19747.200000  0.550919  6102.225948  0.000000  947.282314  2815.200000
C  5809  18680.549144  0.552789  A  5820  18940.675345  0.574084  0.000000  3493.690489  1663.520161  1428.000000
G  5821  31606.883068  0.989367  T  5825  21256.800000  0.655289  2694.489380  2067.694371  4528.471551  693.600000
A  5835  31937.624117  0.987424  C  5836  30658.916534  0.932741  6313.558448  5668.334569  231.044467  1591.200000
T  5854  20481.600000  0.644540  G  5847  15387.561493  0.468138  2615.239692  1390.346215  0.000000  4732.800000
A  5860  31831.957867  1.021673  C  5873  33903.057702  1.049896  6762.640012  2495.493206  877.968974  1632.000000
T  5882  53162.400000  1.751587  A  5884  30854.545053  0.917766  4305.899695  1604.245633  2541.489136  9955.200000
T  5895  54712.800000  1.719537  C  5888  21318.641962  0.634122  2218.991254  142.599612  3650.502577  6120.000000
T  5905  31824.000000  0.954102  C  5910  21282.992059  0.617090  1003.829377  962.547380  346.566700  6895.200000
C  5924  47663.920240  1.402908  A  5918  21899.330350  0.634961  4860.647508  10694.970884  2425.966902  1672.800000
T  5937  56875.200000  1.618977  A  5937  36349.190062  0.990619  7079.638762  71.299806  1617.311268  10322.400000
C  5944  39179.243339  1.034362  T  5955  41289.600000  1.038796  1664.243440  7593.429328  762.446741  2733.600000
A  5957  43375.995700  1.086367  G  5961  4366.740424  0.099597  6656.973761  5490.085054  23.104447  3998.400000
C  5957  47877.819658  1.164784  T  5972  24724.800000  0.563924  6656.973761  5490.085054  23.104447  3998.400000
A  5977  51961.378527  1.216937  G  5985  35927.414598  0.783645  9325.046579  35.649903  2449.071349  2203.200000
A  5999  76660.864507  1.672121  T  6011  41330.400000  0.821197  9536.379079  5632.684666  2356.653562  2121.600000
A  6015  62369.504170  1.239227  G  6023  31422.047494  0.613111  11438.371582  4135.388742  577.611167  3141.600000
A  6034  41923.084760  0.818010  C  6030  23885.434974  0.466056  8162.717827  4955.336510  1247.640121  0.000000
A  6046  37854.934128  0.757537  G  6044  27147.724857  0.543267  7000.389075  3172.841362  4274.322637  2692.800000
A  6058  54470.951969  1.077050  C  6057  32013.612846  0.633002  10408.125643  2388.543497  1386.266801  571.200000
C  6079  60783.084524  1.185898  A  6072  27103.393172  0.528795  6445.641261  9768.073407  0.000000  1101.600000
T  6087  44064.000000  0.853198  A  6081  37115.270376  0.718651  554.747813  998.197283  161.731127  7099.200000
T  6101  66585.600000  1.277197  A  6101  37273.769752  0.714957  9774.128142  5026.636316  2818.742496  9465.600000
A  6115  56848.442598  1.043950  C  6109  19571.796718  0.359411  10725.124393  3671.940004  3003.578069  1183.200000
T  6124  42799.200000  0.773216  A  6130  33733.950370  0.619699  1479.327503  2673.742721  670.028954  7752.000000
A  6141  26416.562545  0.485278  C  6139  22102.939827  0.406035  5573.894697  4313.638257  1409.371248  3916.800000
A  6159  35609.526311  0.720672  C  6150  32869.210517  0.603813  7106.055325  1354.696312  0.000000  0.000000
C  6164  39713.991883  0.849760  A  6169  30616.795990  0.636982  1690.660003  7878.628551  1455.580141  3712.800000
T  6182  41656.800000  0.895563  C  6190  37254.148579  0.774735  2245.407816  0.000000  1247.640121  6364.800000
A  6189  38330.432253  0.817370  T  6206  11954.400000  0.248603  7396.637513  7878.628551  1201.431228  7221.600000
A  6211  33126.369432  0.731577  G  6210  14602.010306  0.303663  7581.553451  1568.595730  2772.533602  408.000000
T  6225  46512.000000  1.094011  A  6224  33205.619120  0.722618  7475.887200  7629.079231  1940.773522  9955.200000
C  6226  35364.703723  0.827053  C  6239  11229.719428  0.257239  6524.890949  8342.077290  1501.789035  10567.200000
A  6245  78562.857010  1.982018  T  6250  36067.200000  0.804129  13763.029086  1390.346215  2241.131329  2733.600000
A  6255  52225.544152  1.249139  T  6263  17666.400000  0.397979  11227.039082  2424.193400  415.880040  1917.600000
A  6266  37960.600378  0.887928  T  6280  27662.400000  0.630031  7053.222200  2424.193400  2818.742496  2692.800000
C  6286  30765.866243  0.700717  T  6293  20196.000000  0.465110  5468.228447  6488.282336  0.000000  1876.800000
C  6307  85773.666490  1.975354  A  6307  45859.152579  1.056127  9087.297516  14117.361567  2980.473623  2040.000000
A  6325  60758.093854  1.265059  C  6319  27913.874007  0.581200  9932.627517  249.549321  554.506720  408.000000
T  6332  21746.400000  0.435468  C  6332  21710.790895  0.434754  1875.575941  5561.384860  1293.849014  4896.000000
C  6350  56861.595200  1.177756  A  6346  23088.075665  0.462334  2588.823129  11122.769719  2449.071349  2162.400000
C  6367  44811.928004  0.884682  G  6358  23381.700047  0.451461  2086.908441  8377.727193  392.775594  2366.400000
A  6372  36930.354438  0.731539  C  6383  44598.028587  0.857628  6868.306262  2923.292042  3442.562556  3060.000000
C  6389  37788.897124  0.746231  A  6391  36190.690687  0.695953  6419.224699  8270.777484  2518.384689  163.200000
A  6408  48844.224146  1.049008  C  6407  31371.914593  0.603287  8268.384077  8377.727193  1201.431228  3223.200000
T  6416  22072.800000  0.477516  C  6414  13974.761955  0.261947  316.998751  4028.439033  1201.431228  4773.600000
C  6434  39214.893242  0.878561  T  6433  21991.200000  0.412209  2324.657504  7379.529910  4181.904850  4732.800000
T  6452  30804.000000  0.677304  G  6444  17975.259522  0.363763  501.914688  1853.794953  716.237847  6079.200000
C  6462  43528.531498  1.088667  G  6457  24444.504595  0.494680  2852.988755  7914.278454  1617.311268  1550.400000
A  6471  25359.900044  0.662824  T  6478  18115.200000  0.373162  5045.563446  2709.392624  2125.609095  938.400000
C  6488  34295.206635  0.887977  T  6485  20073.600000  0.413504  4332.316257  7486.479619  1340.057908  3060.000000
C  6497  64633.274043  1.777345  A  6496  44881.739765  0.931571  7555.136888  11800.117875  7532.049620  7140.000000
T  6517  39657.600000  1.034172  C  6509  31336.264690  0.607701  26.416563  2174.644080  438.984487  7466.400000
C  6528  29589.419446  0.766170  G  6524  25530.413589  0.495109  924.579689  6666.531851  2287.340222  3304.800000
G  6539  19407.735217  0.513432  T  6539  19135.200000  0.371087  1822.742816  606.048350  4389.844871  4324.800000
C  6558  37182.848774  1.066746  T  6553  33986.400000  0.659095  5943.726573  8449.026998  5429.544971  2488.800000
G  6562  76521.927427  2.104139  T  6570  15136.800000  0.313504  475.498126  3707.589906  6607.871752  1550.400000
A  6580  43719.411013  1.090313  C  6581  29838.968767  0.635299  10038.293767  4812.736898  785.551187  1346.400000
T  6587  67442.400000  1.629453  A  6597  31858.374430  0.618065  132.082813  2388.543497  1779.042395  7792.800000
C  6596  60070.086466  1.372059  A  6608  31409.292866  0.609352  6102.225948  11158.419622  577.611167  122.400000
C  6614  31657.113817  0.669964  A  6623  26416.562545  0.530169  4200.233445  5953.533792  2980.473623  0.000000
T  6628  52713.600000  1.121848  C  6640  29767.668961  0.581666  1901.992503  5454.435151  0.000000  7466.400000
C  6649  63029.028410  1.376293  G  6646  18599.079583  0.363430  660.414064  13618.262926  2449.071349  3508.800000
T  6651  23786.400000  0.494177  C  6669  34366.506441  0.659934  0.000000  13226.113993  1501.789035  5426.400000
A  6671  38858.763504  0.817166  C  6678  19785.696136  0.399725  6551.307511  5383.135345  693.133401  2611.200000
T  6683  77112.000000  1.557876  C  6695  24598.433033  0.459860  3777.568444  3101.541556  970.386761  10118.400000
A  6704  53282.206654  0.996095  C  6706  29268.570319  0.572018  12151.618771  3600.640198  3604.293683  2488.800000
C  6716  74401.347450  1.454086  A  6715  29322.384425  0.573070  6392.808136  13867.812246  993.491208  3508.800000
C  6727  55257.349568  1.018845  T  6738  29335.200000  0.553318  3645.485631  8841.175931  0.000000  3590.400000
C  6744  63599.426857  1.199609  A  6741  32492.371931  0.612868  5653.144385  10267.172049  0.000000  1224.000000
C  6759  36327.251103  0.680672  T  6758  32476.800000  0.608524  845.330001  7914.278454  2610.802476  7262.400000
T  6772  65728.800000  1.220891  C  6769  24919.282160  0.462867  528.331251  4420.587965  3650.502577  7588.800000
C  6789  39321.842950  0.713150  A  6783  17487.764405  0.317162  3619.069069  8342.077290  1825.251288  5916.000000
T  6791  36026.400000  0.682738  C  6802  31300.614787  0.579731  4411.565945  8128.177872  3026.682516  6895.200000
C  6814  41959.935768  0.777158  T  6815  20604.000000  0.379435  607.580939  8056.878066  1409.371248  3712.800000
C  6829  50337.662961  0.927001  G  6835  23035.133347  0.446207  2562.406567  7236.930298  947.282314  1876.800000
T  6846  30518.400000  0.591164  C  6848  29019.020999  0.588049  1743.493128  3458.040586  3581.189236  5140.800000
G  6852  47687.577962  0.966356  A  6853  30537.546302  0.654237  5705.977510  3030.241750  6607.871752  1550.400000
C  6860  47307.421211  1.013518  C  6872  36149.001588  0.787876  0.000000  8056.878066  2449.071349  3060.000000
T  6882  48429.600000  1.055537  C  6887  33760.458091  0.760978  0.000000  1497.295924  3142.204749  9343.200000
A  6900  44855.323202  1.011064  G  6899  30266.825160  0.682229  10223.209705  5525.734957  5082.978271  6528.000000
T  6901  37576.800000  0.831027  T  6913  23582.400000  0.556160  9774.128142  5989.183695  4389.844871  7507.200000
A  6921  28714.803487  0.677202  T  6922  18890.400000  0.456936  5521.061572  2602.442915  1201.431228  3386.400000
T  6933  52264.800000  1.264224  T  6945  27825.600000  0.647629  1215.161877  784.297865  3373.249216  9996.000000
A  6949  28477.054424  0.662793  C  6948  28519.922358  0.663789  5283.312509  5454.435151  2449.071349  3264.000000
C  6959  28020.823716  0.673303  G  6966  19453.944110  0.493938  1479.327503  6167.433210  970.386761  2325.600000
A  6970  23642.823478  0.600296  T  6969  21052.800000  0.534534  5124.813134  2388.543497  1802.146842  4692.000000
C  6983  54294.802188  1.403050  T  6991  50877.600000  1.292670  4147.400320  10160.222340  184.835573  1020.000000
C  7002  38181.046056  0.970086  A  7001  29560.133488  0.751048  5732.394072  8235.127581  4043.278170  6446.400000
T  7018  19339.200000  0.503025  T  7009  12444.000000  0.316170  0.000000  2352.893594  3188.413643  4324.800000
C  7026  78429.786483  2.207005  G  7027  41287.646229  0.968847  5151.229696  8591.626610  5891.633905  1387.200000
A  7027  49874.470086  1.282311  C  7047  26559.177695  0.615073  5336.145634  9090.725251  6700.289539  1509.600000
A  7045  50508.467587  1.258811  T  7052  27703.200000  0.641566  8426.883452  4242.338451  1432.475695  2407.200000
C  7064  45917.074996  1.085425  C  7075  21782.090701  0.493325  3539.819381  6024.833598  2772.533602  4406.400000
G  7073  30105.094033  0.722490  C  7086  27343.475560  0.619280  1347.244690  3671.940004  4967.456038  2080.800000
T  7096  27336.000000  0.653481  G  7094  25553.518036  0.578741  1954.825628  1925.094759  4089.487064  6120.000000
A  7101  26522.228796  0.635067  A  7113  22823.910039  0.550435  5415.395322  0.000000  854.864527  1264.800000
T  7120  37291.200000  0.886813  A  7126  14925.357838  0.352077  0.000000  2352.893594  1316.953461  7140.000000
T  7138  26520.000000  0.657242  C  7138  19607.446621  0.462524  2034.075316  4420.587965  1132.117888  5304.000000
A  7151  29322.384425  0.748319  C  7152  22851.587789  0.568691  5626.727822  4099.738839  901.073421  2121.600000
T  7168  25989.600000  0.646786  G  7168  18714.601816  0.465737  0.000000  2745.042527  4667.098231  4936.800000
A  7176  47259.230394  1.352635  C  7181  28626.872066  0.825524  10091.126892  677.348156  4459.158211  3264.000000
A  7185  33047.119744  0.952995  A  7197  25835.398169  0.784529  7026.805637  2281.593789  1247.640121  652.800000
T  7201  31456.800000  0.955234  C  7201  31371.914593  0.952653  2694.489380  5846.584083  4459.158211  6976.800000
A  7221  45066.655702  1.431371  T  7217  35373.600000  1.123504  8585.382827  534.748544  4135.695957  4161.600000
A  7237  42451.416010  1.287143  T  7240  31171.200000  0.903703  8902.381578  1639.895536  1016.595654  1917.600000
A  7247  46281.817580  1.341787  C  7249  37361.098288  1.024470  9747.711579  5169.235927  6515.453966  0.000000
A  7257  26575.061921  0.728710  T  7260  19135.200000  0.540587  6894.722824  499.098641  877.968974  1591.200000
A  7270  34711.363185  0.980630  T  7277  30151.200000  0.832532  4966.313759  106.949709  4228.113744  1958.400000
C  7281  55613.848597  1.535609  T  7291  47613.600000  1.225721  845.330001  10730.620787  739.342294  2244.000000
A  7295  22982.409414  0.591640  C  7299  20819.543321  0.540141  4807.814383  606.048350  993.491208  5181.600000
A  7309  37273.769752  0.967030  C  7310  28020.823716  0.746304  6789.056574  6488.282336  1270.744568  3631.200000
A  7326  53731.288217  1.431078  T  7323  12933.600000  0.344472  9668.461892  6523.932239  1340.057908  2040.000000
C  7328  45025.827422  1.136601  T  7336  42472.800000  1.036644  9985.460642  9055.075349  1340.057908  448.800000
C  7349  22388.139051  0.546434  A  7347  16166.936278  0.394590  3751.151881  6167.433210  1178.326781  1876.800000
A  7357  28080.805986  0.725537  T  7356  19257.600000  0.470025  5362.562197  0.000000  3303.935876  4406.400000
A  7368  30405.463490  0.815894  T  7373  25663.200000  0.674136  5415.395322  0.000000  0.000000  1020.000000
C  7380  34259.556732  0.960222  A  7389  24540.986605  0.621993  2879.405317  7664.729134  947.282314  1836.000000
T  7387  52468.800000  1.439582  C  7390  23386.336333  0.592728  4279.483132  2887.642139  346.566700  4896.000000
T  7407  54835.200000  1.434613  C  7413  35186.454209  0.848525  977.412814  962.547380  3165.309196  7915.200000
A  7416  40470.173820  1.060953  T  7422  30681.600000  0.767934  7845.719076  4313.638257  2980.473623  1346.400000
C  7435  50729.811893  1.271618  T  7437  36924.000000  0.864161  2535.990004  9661.123699  2402.862455  5508.000000
A  7455  33786.783496  0.819282  G  7448  19222.899643  0.449888  7317.387825  641.698253  1132.117888  4365.600000
T  7462  39698.400000  1.011552  C  7461  29125.970708  0.681657  0.000000  5989.183695  1825.251288  7344.000000
G  7467  37128.845826  0.959097  C  7474  30124.167990  0.729215  3354.903443  4349.288160  5383.336078  2978.400000
A  7478  52516.126340  1.306814  C  7485  22209.889536  0.528060  10223.209705  4099.738839  1316.953461  2080.800000
T  7500  18115.200000  0.424941  A  7498  12283.701584  0.292056  3169.987505  2495.493206  1501.789035  4202.400000
C  7506  48269.968590  1.165916  T  7512  19380.000000  0.439672  2377.490629  6167.433210  716.237847  163.200000
C  7526  58144.991706  1.358467  T  7531  17299.200000  0.375170  1188.745315  7914.278454  623.820061  3590.400000
A  7530  26839.227546  0.618850  G  7536  6399.931732  0.138796  5573.894697  5347.485442  1732.833502  4161.600000
T  7547  53040.000000  1.307371  C  7549  44954.527616  0.973729  9087.297516  6310.032822  762.446741  8690.400000
G  7562  23658.953407  0.565639  A  7560  21344.582537  0.462330  4015.317507  5169.235927  3627.398130  4080.000000
C  7571  49125.566261  1.255771  C  7582  30480.667020  0.546699  1215.161877  10837.570496  0.000000  2529.600000
G  7577  142046.138231  3.494050  T  7587  21501.600000  0.385651  4305.899695  4277.988354  36967.114699  3794.400000
C  7594  43136.382566  0.847665  T  7598  30763.200000  0.559385  2192.574691  8306.427387  623.820061  1713.600000
C  7615  64169.825304  1.246276  A  7610  25174.984106  0.457771  2218.991254  12406.166226  508.297827  5752.800000
T  7615  37699.200000  0.715971  C  7626  25667.930122  0.446408  2218.991254  12406.166226  508.297827  5752.800000
A  7636  53969.037280  0.988208  G  7640  23520.326727  0.408026  8004.218451  3493.690489  1224.535674  2488.800000
C  7647  24099.334392  0.436717  T  7658  22195.200000  0.401890  0.000000  5775.284277  462.088934  612.000000
C  7662  33938.707605  0.655461  T  7665  20685.600000  0.391725  0.000000  6452.632433  3072.891409  4692.000000
T  7677  63974.400000  1.218831  G  7683  25830.771396  0.457020  3513.402819  1354.696312  92.417787  12076.800000
C  7684  33368.309158  0.622755  T  7687  32191.200000  0.590093  2483.156879  7664.729134  5059.873824  4488.000000
G  7698  32554.165382  0.596747  T  7706  17176.800000  0.324730  2509.573442  3564.990295  5337.127185  1591.200000
A  7722  29692.216301  0.561337  T  7715  26112.000000  0.493651  6419.224699  1247.746603  4574.680444  3998.400000
G  7724  44314.328745  1.063710  A  7731  34632.113497  0.803111  5732.394072  2709.392624  5383.336078  4284.000000
T  7740  50551.200000  1.209997  A  7745  25808.981607  0.627558  581.164376  4634.487383  1594.206821  9751.200000
C  7742  36790.699841  0.910298  C  7756  21140.392448  0.514039  2826.572192  6809.131463  831.760081  8935.200000
T  7761  43696.800000  1.083609  C  7766  28591.222163  0.685217  2139.741566  2495.493206  4851.933804  9506.400000
T  7772  29131.200000  0.741289  T  7789  20196.000000  0.472382  2615.239692  2174.644080  2518.384689  6568.800000
C  7788  59214.488795  1.487756  A  7791  33179.202557  0.776058  3302.070318  9090.725251  0.000000  3835.200000
T  7809  20032.800000  0.473267  C  7813  18823.148756  0.440271  0.000000  1033.847185  231.044467  6854.400000
T  7816  44594.400000  1.175559  T  7830  35006.400000  0.798885  4147.400320  3208.491265  3327.040323  9914.400000
C  7838  46950.922181  1.202106  A  7837  30246.964114  0.690269  6524.890949  8983.775543  392.775594  4447.200000
T  7851  25989.600000  0.641768  A  7848  22031.413163  0.523103  2298.240941  2424.193400  646.924507  4855.200000
A  7862  35477.443498  0.884137  T  7861  35088.000000  0.847969  7000.389075  3315.440974  4990.560484  7752.000000
A  7874  47470.562894  1.209658  G  7880  15202.725920  0.362083  9430.712829  819.947768  1085.908994  938.400000
C  7890  40106.140815  1.030082  T  7891  23623.200000  0.576987  4411.565945  8948.125640  2079.400202  4365.600000
A  7899  64218.663548  1.635459  C  7910  20712.593612  0.475956  8294.800639  4670.137286  1039.700101  0.000000
T  7906  42024.000000  1.017072  C  7919  14295.611082  0.328500  1928.409066  2245.943886  1547.997928  8078.400000
A  7927  40628.673195  0.953548  T  7935  36516.000000  0.817505  5124.813134  285.199224  3142.204749  1999.200000
A  7943  55765.363533  1.368498  C  7945  39250.543145  0.885563  10460.958768  5810.934180  0.000000  3060.000000
G  7953  50344.589331  1.135868  A  7952  31488.542554  0.710439  7053.222200  2032.044468  7277.900706  1060.800000
C  7959  53439.204517  1.190246  C  7976  46487.473443  1.020659  316.998751  6096.133404  3627.398130  4365.600000
G  7981  55820.343195  1.225570  T  7983  35536.800000  0.732271  1162.328752  2495.493206  6908.229559  4977.600000
C  7991  76718.591142  1.580865  T  7998  60710.400000  1.153013  7079.638762  12833.965061  2472.175795  489.600000
C  8010  71905.854244  1.365640  G  8009  23104.446687  0.438800  4041.734069  8591.626610  4759.516017  1713.600000
A  8014  74309.790440  1.348705  G  8019  28557.096105  0.488009  13578.113148  7201.280395  3558.084790  1754.400000
C  8023  48947.316746  0.836456  A  8032  33813.200058  0.593313  2668.072817  8698.576319  3650.502577  3264.000000
C  8045  51300.210341  0.900156  A  8054  18333.094407  0.316535  660.414064  9696.773602  1478.684588  0.000000
C  8062  31300.614787  0.540430  A  8066  21820.080663  0.376740  766.080314  4812.736898  1524.893481  1836.000000
A  8082  48210.226645  0.846013  C  8087  25988.779248  0.442918  5864.476885  2531.143109  716.237847  2040.000000
T  8090  33537.600000  0.596440  C  8100  37860.196930  0.670644  1003.829377  3814.539615  6191.991712  5344.800000
C  8107  40783.488971  0.747649  G  8106  37475.412526  0.663828  5573.894697  8342.077290  7116.169580  2488.800000
A  8120  53070.874154  0.996011  G  8117  16981.768315  0.305992  10011.877205  249.549321  1894.564628  2366.400000
G  8131  23312.386707  0.439786  T  8133  11179.200000  0.201570  0.000000  0.000000  3742.920363  2488.800000
C  8148  18965.748368  0.397873  G  8152  15734.128194  0.283700  871.746564  4384.938062  508.297827  3182.400000
C  8161  73973.548615  1.745737  A  8162  52146.294465  0.910441  9087.297516  9625.473796  1571.102375  2488.800000
A  8171  27050.560046  0.638886  C  8180  21461.241574  0.374700  7423.054075  1853.794953  0.000000  1591.200000
C  8191  73830.949003  1.838854  T  8186  29416.800000  0.513599  2166.158129  14331.260985  0.000000  4855.200000
C  8203  40961.738486  0.965997  G  8206  24883.489082  0.461723  3328.486881  8555.976707  2657.011369  1428.000000
A  8212  44089.242888  1.016591  T  8219  38800.800000  0.762735  9694.878454  2103.344274  762.446741  0.000000
A  8222  40655.089757  0.946400  G  8221  25553.518036  0.502324  7343.804388  2638.092818  5452.649418  6038.400000
C  8237  80533.130757  1.844156  A  8242  33681.117245  0.635916  2403.907192  9090.725251  3350.144770  3304.800000
G  8243  43320.837538  0.909255  C  8250  26238.328569  0.500009  6155.059073  6310.032822  6769.602879  2407.200000
A  8261  72751.213250  1.558866  C  8262  41817.336157  0.741480  12336.534709  6274.382919  5244.709398  204.000000
T  8280  64749.600000  1.254516  A  8276  36058.607874  0.639370  3724.735319  1746.845244  2795.638049  8404.800000
C  8292  27165.226046  0.483439  T  8297  26438.400000  0.449681  184.915938  5953.533792  2056.295755  1264.800000
A  8307  21555.915037  0.418474  C  8309  21247.342156  0.361388  4966.313759  2388.543497  1501.789035  4120.800000
A  8316  24857.985355  0.487782  G  8315  19569.466344  0.332850  5732.394072  0.000000  3742.920363  0.000000
C  8329  30979.765661  0.672537  A  8326  24778.735668  0.442695  3936.067819  6238.733016  970.386761  1917.600000
A  8345  36085.024437  0.800719  T  8336  24276.000000  0.469800  7317.387825  106.949709  323.462254  0.000000
C  8352  39749.641786  0.897985  T  8359  33741.600000  0.706227  1030.245939  8983.775543  0.000000  0.000000
C  8363  70943.306864  1.605967  G  8368  13585.414652  0.269217  1003.829377  11835.767778  1755.937948  4120.800000
A  8371  79593.102949  1.841757  C  8379  51728.009176  0.951644  8585.382827  891.247574  1871.460182  856.800000
C  8398  32655.311099  0.697121  A  8392  29507.300363  0.542848  4887.064071  6060.483501  23.104447  2080.800000
G  8406  48057.249109  1.121955  T  8408  27172.800000  0.531665  3064.321255  106.949709  9264.883121  4488.000000
G  8427  22411.313286  0.544436  C  8421  21461.241574  0.419912  1400.077815  4990.986413  4921.247144  3549.600000
C  8430  38287.995765  0.940995  A  8431  25307.066918  0.500084  4834.230946  8555.976707  3650.502577  3508.800000
C  8444  29125.970708  0.687548  G  8452  25114.533549  0.543098  1611.410315  6203.083113  0.000000  2570.400000
T  8458  20563.200000  0.480574  C  8460  12513.115934  0.270594  0.000000  2317.243692  277.253360  4569.600000
G  8474  39393.081601  0.943610  C  8475  35436.003529  0.810755  2298.240941  7094.330686  7301.005153  1672.800000
C  8482  40640.889359  0.965846  G  8484  22757.879987  0.502540  1426.494377  8342.077290  3627.398130  1999.200000
A  8488  44934.572890  1.065630  G  8506  33085.567656  0.696899  5917.310010  2138.994177  2402.862455  2325.600000
C  8496  44027.630139  1.112757  A  8517  50640.550400  1.066668  1901.992503  9411.574378  5129.187164  1387.200000
C  8517  68626.063173  1.905765  G  8522  23081.342240  0.458299  10698.707831  12762.665255  277.253360  0.000000
A  8535  68286.814180  1.724119  C  8540  69909.459679  1.395470  11279.872207  2424.193400  1478.684588  285.600000
A  8558  26337.312858  0.632656  G  8551  7416.527386  0.148042  5204.062821  1354.696312  0.000000  4243.200000
C  8564  64419.374625  1.532979  T  8562  45369.600000  0.905627  1928.409066  9162.025057  1848.355735  7833.600000
A  8581  40232.424757  0.901355  C  8578  33903.057702  0.697880  8558.966265  5668.334569  1571.102375  122.400000
A  8587  41632.502572  0.910077  G  8588  9588.345375  0.200017  7607.970013  0.000000  1825.251288  3264.000000
T  8592  61118.400000  1.277210  A  8609  36454.856313  0.725894  2747.322505  0.000000  646.924507  5263.200000
C  8612  64811.523557  1.295567  T  8610  34027.200000  0.677554  4966.313759  12156.616905  4551.575997  6976.800000
A  8630  38541.764754  0.734932  C  8625  33510.908770  0.623005  7185.305012  3101.541556  1340.057908  1101.600000
C  8637  36184.651491  0.698500  G  8637  16796.932741  0.315385  2324.657504  6773.481560  3627.398130  1917.600000
A  8653  66992.402615  1.313085  C  8654  46986.572084  0.847151  9034.464391  8235.127581  0.000000  5712.000000
C  8670  39464.442562  0.776008  A  8670  28344.971611  0.511050  5653.144385  6488.282336  1247.640121  0.000000
T  8682  53978.400000  1.125172  G  8680  45746.804440  0.831641  2351.074067  2424.193400  6954.438453  10444.800000
T  8694  47572.800000  0.937624  A  8691  36771.855063  0.686771  4570.065320  819.947768  1247.640121  9547.200000
A  8708  83661.253581  1.705530  C  8703  72975.351332  1.417775  12204.451896  5026.636316  3511.875896  5222.400000
A  8721  54682.284469  1.024093  T  8728  24398.400000  0.446033  10540.208456  1711.195341  1062.804548  3672.000000
C  8731  40997.388389  0.749484  G  8730  26108.024756  0.477287  0.000000  8876.825834  5868.529458  3957.600000
A  8744  46757.315705  0.887426  C  8747  27593.024881  0.542280  9192.963766  3992.789130  1501.789035  1917.600000
C  8765  50587.212282  0.994182  T  8759  16809.600000  0.330355  0.000000  9126.375154  1155.222334  244.800000
G  8773  52031.213939  0.998913  C  8775  26487.877890  0.493509  4913.480633  5561.384860  8456.227487  4773.600000
T  8784  26152.800000  0.487267  A  8789  25518.399419  0.514602  396.248438  0.000000  1340.057908  5956.800000
C  8793  49232.515970  0.992821  G  8797  28002.589384  0.553789  3460.569693  8520.326804  1270.744568  122.400000
C  8812  73438.800071  1.452355  T  8810  34761.600000  0.687458  396.248438  13618.262926  3604.293683  6160.800000
G  8829  57483.863357  1.094694  T  8830  27499.200000  0.513979  3037.904693  6167.433210  5406.440525  5181.600000
C  8833  53118.355391  0.992821  A  8832  38171.932878  0.713460  7423.054075  9340.274572  4667.098231  3019.200000
A  8847  88389.818277  1.752091  C  8852  87377.912123  1.623551  8268.384077  3636.290101  2356.653562  652.800000
T  8866  55936.800000  1.039352  C  8864  49018.616552  0.910805  1558.577190  8983.775543  3211.518089  10526.400000
C  8878  60283.985883  1.089873  G  8876  36297.085745  0.674428  316.998751  11015.820011  5521.962758  5140.800000
C  8890  51478.459855  0.908462  A  8885  40972.088508  0.734956  1479.327503  9482.874184  2379.758009  1468.800000
T  8896  47164.800000  0.831030  A  8899  38383.265378  0.686917  3619.069069  3493.690489  2356.653562  5834.400000
T  8915  67401.600000  1.197867  A  8918  49715.970710  0.865912  5838.060323  35.649903  5267.813845  8935.200000
A  8931  50059.386024  0.828895  T  8932  29212.800000  0.488465  11253.455644  5810.934180  4551.575997  4610.400000
C  8948  45311.026645  0.749245  T  8947  25010.400000  0.418197  1003.829377  8199.477678  762.446741  5752.800000
A  8954  52780.291966  0.915326  T  8959  39086.400000  0.649707  8717.465640  5490.085054  207.940020  897.600000
C  8966  53474.854420  0.934998  A  8969  27816.640360  0.478248  3169.987505  10231.522146  1547.997928  1591.200000
T  8976  38556.000000  0.673725  C  8980  29446.819834  0.523305  1743.493128  1532.945827  438.984487  5589.600000
T  8990  43044.000000  0.823892  C  8992  28876.421387  0.522523  898.163127  3992.789130  1709.729055  7140.000000
C  9005  56968.544909  1.118007  A  9003  23906.989104  0.432601  4807.814383  6167.433210  2749.429156  3916.800000
T  9018  58833.600000  1.162171  A  9015  26733.561296  0.512911  3196.404068  5632.684666  2818.742496  11464.800000
A  9032  46915.815081  0.913480  C  9027  41068.688195  0.790143  6102.225948  3386.740780  3719.815917  5304.000000
C  9040  60818.734427  1.184753  T  9039  9384.000000  0.182143  1637.826878  9946.322922  1432.475695  2488.800000
G  9062  37521.621419  0.740419  A  9050  28794.053174  0.544461  3143.570943  2958.941945  6838.916219  2896.800000
T  9066  59976.000000  1.213538  C  9069  29838.968767  0.572255  1083.079064  4171.038645  3881.547043  9955.200000
C  9081  56362.496559  1.107559  A  9079  53757.704780  1.030970  8426.883452  11479.268749  5591.276098  7140.000000
C  9093  49339.465678  0.962775  T  9100  42064.800000  0.792271  4015.317507  9233.324863  1617.311268  0.000000
A  9097  60124.096353  1.182762  G  9111  25507.309142  0.480418  11306.288769  5846.584083  1478.684588  4732.800000
A  9112  45621.403516  0.860937  A  9126  53282.206654  0.990366  8823.131890  2495.493206  5591.276098  5712.000000
C  9127  89124.757367  1.673762  G  9135  45654.386653  0.781638  12257.285021  14723.409917  3396.353663  6038.400000
C  9141  33332.659255  0.590337  C  9154  31550.164108  0.551902  5388.978759  6060.483501  2472.175795  3100.800000
G  9151  44545.373212  0.826235  T  9166  27376.800000  0.478898  4305.899695  3778.889712  5984.051692  2815.200000
C  9181  33332.659255  0.620990  A  9168  26786.394421  0.468570  0.000000  6381.332627  462.088934  7099.200000
G  9187  44129.493172  0.866507  A  9193  22427.661601  0.402681  0.000000  1782.495147  8340.705254  489.600000
C  9196  134542.733722  2.607981  T  9198  38556.000000  0.598152  5653.144385  13119.164284  1109.013441  5467.200000
A  9214  76449.532006  1.294756  G  9209  17605.588375  0.273130  8321.217202  4277.988354  1340.057908  1509.600000
C  9219  61424.782777  1.006069  T  9231  42799.200000  0.646841  6630.557199  10160.222340  0.000000  2284.800000
A  9239  47840.394770  0.768363  C  9240  28769.471678  0.440477  9219.380328  5525.734957  1455.580141  1264.800000
T  9250  48021.600000  0.786796  G  9254  23820.684534  0.363172  501.914688  4741.437092  3696.711470  7466.400000
C  9254  64205.475207  1.047835  T  9269  20114.400000  0.309283  2720.905942  10766.270690  4759.516017  5875.200000
C  9269  40070.490912  0.681674  G  9272  37567.830313  0.577651  449.081563  8912.475737  3465.667003  5018.400000
A  9287  60837.343542  1.023229  T  9291  11464.800000  0.184222  11834.620020  3778.889712  0.000000  244.800000
C  9291  44811.928004  0.733594  G  9300  33593.865483  0.539804  5626.727822  9768.073407  0.000000  2407.200000
A  9312  91929.637658  1.477176  G  9315  38422.694840  0.573358  12389.367834  3137.191459  3142.204749  2284.800000
T  9327  41248.800000  0.615531  C  9332  42459.034410  0.736061  3222.820631  712.998059  1478.684588  9424.800000
G  9338  51245.662751  0.888386  A  9337  48791.391021  0.845838  7528.720325  2245.943886  8271.391914  1876.800000
A  9358  38330.432253  0.694850  T  9350  13096.800000  0.237417  5970.143135  3600.640198  207.940020  734.400000
C  9362  48697.767425  0.921361  T  9366  36964.800000  0.685918  5758.810635  7058.680783  1132.117888  3304.800000
G  9380  15179.621473  0.286733  C  9375  12014.017293  0.222932  2324.657504  748.647962  3188.413643  0.000000
C  9387  28519.922358  0.574353  T  9388  26275.200000  0.487562  4094.567195  6488.282336  0.000000  5508.000000
A  9403  62263.837920  1.351002  T  9399  49327.200000  0.915314  8268.384077  3065.891653  1293.849014  4569.600000
G  9420  58500.459011  1.211027  A  9416  51776.462589  0.935719  7634.386576  8876.825834  7462.736280  2366.400000
A  9426  54127.536656  1.125949  C  9431  38858.394212  0.701751  10460.958768  2638.092818  2888.055836  2325.600000
A  9438  40919.255383  0.835012  T  9445  27172.800000  0.490719  7449.470638  2495.493206  4089.487064  163.200000
C  9453  34259.556732  0.780341  G  9458  29250.229506  0.528236  766.080314  5989.183695  1132.117888  1101.600000
T  9459  60588.000000  1.402357  A  9460  49742.387273  0.866212  7951.385326  5739.634374  6215.096159  11342.400000
T  9475  87801.600000  1.989223  G  9479  51661.542792  0.859284  2615.239692  8627.276513  3766.024810  7956.000000
A  9489  33258.452245  0.677558  T  9489  23337.600000  0.388173  7132.471887  1853.794953  3142.204749  5344.800000
G  9504  49027.635869  1.031253  A  9501  26786.394421  0.445537  3592.652506  4990.986413  5776.111672  4161.600000
C  9511  54793.900829  1.075938  A  9514  51855.712277  0.912477  4807.814383  9304.624669  2218.026882  6324.000000
G  9533  72547.962597  1.354669  T  9527  45451.200000  0.799780  2720.905942  4277.988354  8040.347447  1305.600000
T  9544  28070.400000  0.514275  C  9545  26024.429151  0.434033  3460.569693  4990.986413  947.282314  5467.200000
C  9556  49909.864126  0.968382  G  9555  26454.591456  0.441207  369.831876  9768.073407  5568.171652  2652.000000
A  9565  70268.056371  1.374634  T  9570  56875.200000  0.917594  13155.448148  0.000000  4828.829358  1917.600000
C  9584  42066.885477  0.778259  A  9588  31541.375679  0.526011  3090.737818  9375.924475  3119.100303  4120.800000
T  9596  60588.000000  1.104949  C  9598  25881.829539  0.430130  2483.156879  3351.090877  3280.831430  9547.200000
A  9607  25227.817231  0.460082  G  9606  16704.514955  0.277613  5230.479384  2958.941945  3511.875896  1468.800000
T  9621  60424.800000  1.243926  C  9622  25703.580025  0.448847  2377.490629  5775.284277  1963.877968  8853.600000
C  9632  33225.709546  0.647769  A  9629  7819.302513  0.136544  1267.995002  6488.282336  877.968974  1917.600000
A  9642  77638.277321  1.561751  T  9643  38964.000000  0.712723  14370.610025  2602.442915  2310.444669  7915.200000
C  9662  63064.678313  1.212857  A  9658  28661.970362  0.524280  3936.067819  12299.216517  2795.638049  0.000000
G  9675  50506.320457  0.989380  C  9673  41460.837127  0.747092  2641.656255  8377.727193  5822.320565  1917.600000
C  9688  43029.432857  0.807427  N  -1  -1.000000  -1.000000  8691.049077  9589.823893  92.417787  2244.000000
C  9698  47129.171696  0.895924  A  9689  41130.587883  0.771795  1400.077815  8662.926416  3511.875896  0.000000
G  9704  38699.948200  0.769534  C  9708  36291.601200  0.727910  2720.905942  5240.535733  7139.274026  8404.800000
G  9718  51222.558305  1.025407  C  9720  25560.980413  0.503438  3328.486881  3351.090877  5614.380545  1591.200000
A  9733  80015.767950  1.632413  T  9737  38229.600000  0.725205  16642.434404  7486.479619  3049.786963  2407.200000
A  9744  14344.193462  0.263217  G  9749  5637.484992  0.109196  2958.655005  0.000000  1986.982415  2325.600000
A  9758  45938.402266  0.920838  C  9754  31193.665079  0.604209  6472.057824  3244.141168  92.417787  2121.600000
T  9774  29865.600000  0.583781  G  9772  5960.947245  0.118795  1083.079064  0.000000  1178.326781  5589.600000
T  9786  29131.200000  0.628077  C  9785  17931.901182  0.359771  1954.825628  3636.290101  1802.146842  5834.400000
A  9795  36481.272875  0.848633  C  9796  12014.017293  0.283794  8400.466889  2245.943886  1201.431228  1713.600000
G  9813  37013.323592  0.890048  C  9806  33689.158285  0.795803  5864.476885  71.299806  8479.331934  4528.800000
C  9826  58929.289571  1.437856  A  9818  25491.982856  0.621995  0.000000  11051.469914  0.000000  734.400000
T  9832  46716.000000  1.107955  A  9835  28212.888798  0.656635  1954.825628  3279.791071  3303.935876  10567.200000
A  9851  107911.657998  2.511573  C  9851  45097.127228  0.927261  18306.677844  9910.673019  1409.371248  2407.200000
A  9862  38171.932878  0.784871  G  9856  33062.463209  0.679811  8426.883452  1818.145050  1779.042395  1020.000000
A  9878  40470.173820  0.910459  T  9880  35618.400000  0.797185  9140.130641  0.000000  2287.340222  5467.200000
A  9889  50825.466337  1.079948  T  9892  28233.600000  0.584204  9932.627517  35.649903  2610.802476  1754.400000
C  9897  63100.328216  1.326987  A  9901  47946.061020  0.958068  4437.982508  10374.121758  69.313340  1264.800000
A  9913  52251.960715  1.027064  T  9917  13586.400000  0.259862  6683.390324  0.000000  1386.266801  489.600000
C  9924  89980.355038  1.691769  G  9926  27817.753811  0.476592  1400.077815  16648.504676  4875.038251  652.800000
A  9931  43164.663199  0.737390  C  9938  33582.208576  0.568839  9192.963766  1497.295924  3327.040323  3916.800000
A  9944  37881.350690  0.640405  T  9957  29743.200000  0.503071  8743.882203  748.647962  1571.102375  2570.400000
C  9963  34295.206635  0.601170  G  9960  8225.183021  0.139119  7792.885951  6737.831657  993.491208  734.400000
A  9965  53863.371030  0.965202  A  9978  22744.660352  0.396424  10276.042830  5739.634374  161.731127  0.000000
C  9989  65738.421034  1.304321  A  9989  49187.639460  0.857308  8611.799390  12727.015352  46.208893  0.000000
C  10007  25026.231869  0.470797  T  10011  23378.400000  0.439797  0.000000  5561.384860  1409.371248  1509.600000
T  10019  40432.800000  0.783388  C  10018  16042.456326  0.301793  0.000000  3315.440974  3211.518089  7507.200000
G  10022  32762.105402  0.647812  G  10037  28002.589384  0.545358  369.831876  2923.292042  6053.365032  5385.600000
A  10042  51274.547901  1.078564  T  10044  41004.000000  0.817390  8400.466889  7058.680783  3742.920363  5712.000000
A  10056  43508.078512  0.917081  T  10062  24398.400000  0.494995  5864.476885  1711.195341  3650.502577  4977.600000
A  10068  33443.368182  0.781484  C  10077  13404.363508  0.307182  7792.885951  2388.543497  716.237847  734.400000
T  10081  89107.200000  2.130602  A  10081  51142.465088  1.172011  9509.962516  748.647962  1340.057908  14606.400000
C  10098  130692.544203  2.783942  A  10097  55263.448845  1.145814  10328.875955  21532.541380  2495.280242  3631.200000
A  10108  65460.241988  1.156851  C  10108  9946.322922  0.164054  12759.199709  4028.439033  1524.893481  0.000000
T  10121  61689.600000  1.068319  C  10122  56612.045880  0.921855  4939.897196  11621.868361  0.000000  11668.800000
A  10132  56452.194160  0.984522  C  10133  52191.457914  0.862920  12389.367834  8841.175931  2333.549115  4243.200000
A  10141  72407.797937  1.197174  N  -1  -1.000000  -1.000000  16193.352840  3101.541556  4020.173724  1346.400000
G  10154  51037.722731  0.801473  N  -1  -1.000000  -1.000000  2879.405317  2816.342333  8710.376401  2652.000000
C  10161  57004.194812  0.895170  A  10159  55289.865408  0.868247  8109.884701  8876.825834  184.835573  3468.000000
A  10173  35239.694436  0.533095  C  10177  16969.353803  0.256707  8030.635014  2495.493206  1825.251288  0.000000
A  10184  85246.247334  1.321637  C  10189  31728.413623  0.456516  16246.185965  1033.847185  2980.473623  2366.400000
A  10198  105745.499869  1.539812  C  10201  49553.365096  0.654386  17487.764405  6310.032822  7994.138554  7670.400000
A  10208  56108.778846  0.739202  C  10213  31229.314981  0.400419  12706.366584  0.000000  4343.635977  1632.000000
A  10221  59410.849165  0.818279  C  10224  45311.026645  0.580974  9906.210955  4563.187577  4620.889337  5997.600000
