# Supplementary material for: SNP-PHAGE – High throughput SNP discovery pipeline
Source: BMC Bioinformatics. 2006 Oct 23;7:468. doi: 10.1186/1471-2105-7-468 (PMC1626092; doi:10.1186/1471-2105-7-468)
Supplement: Additional file 2 — Test dataset. This compressed file contains test data for recreating the demo website. It contains the database table entries and chromatogram files to test for proper installation of all functionalities provided. [file 1471-2105-7-468-S2.gz › test_data/AfterAnalysisStore/poly_dir/H04_015501Evans__.b_41.ab1.poly]

H04_015501Evans__.b_41.ab1 27163.384615 27163.384615 33359.368421 33369.300000 30937.043478
A  9  1550236.800000  1.000000  N  -1  -1.000000  -1.000000  65280.000000  11162.603630  0.000000  0.000000
A  21  1550236.800000  1.000000  G  20  158189.455507  2.040840  65280.000000  53155.255379  36001.967199  57317.233592
C  21  1155827.806175  1.491163  N  -1  -1.000000  -1.000000  65280.000000  53155.255379  36001.967199  57317.233592
T  34  2560002.591849  2.838073  G  47  150417.813141  0.334935  4569.600000  10265.608695  0.000000  57317.233592
G  58  105714.263464  0.080298  A  54  65688.000000  0.146268  5508.000000  1827.211904  20425.470321  30127.370907
C  66  154814.681290  0.144100  A  65  142596.000000  0.317519  32721.600000  29368.278597  5513.216379  4979.434668
G  70  127800.341128  0.138748  T  70  123375.345307  0.265565  7425.600000  16876.793583  21621.107608  27368.979040
G  85  1480497.870702  0.926086  T  90  204013.528317  0.439139  0.000000  15448.246094  53139.434980  7916.942890
G  99  1480497.870702  0.926086  C  95  56078.794425  0.104119  0.000000  4252.420430  53139.434980  27440.625582
T  102  219023.478864  0.276278  N  -1  -1.000000  -1.000000  1754.400000  0.000000  53139.434980  49077.881263
A  115  2335759.200000  1.507587  G  116  77351.090043  0.138003  65280.000000  0.000000  14248.011004  10639.511486
A  133  2335759.200000  1.507587  T  130  278705.048342  0.411499  65280.000000  53155.255379  5347.155645  46606.075565
C  135  1696217.421168  2.083948  N  -1  -1.000000  -1.000000  65280.000000  53155.255379  1527.758756  39763.830805
T  146  731941.072971  0.843267  A  154  91922.400000  0.099904  2203.200000  53155.255379  0.000000  57317.233592
T  161  437545.431934  0.638588  G  158  77384.302190  0.084104  204.000000  0.000000  10461.826262  57317.233592
A  175  119217.600000  0.165958  G  174  48124.400804  0.049929  27376.800000  1528.213592  12919.525130  0.000000
C  181  131326.702820  0.183725  G  184  94422.133531  0.118647  6609.600000  29567.610804  11391.766374  0.000000
G  199  173134.921596  0.242095  A  192  87271.200000  0.109662  448.800000  14684.139298  19661.590943  4621.201958
T  204  114347.881016  0.205243  N  -1  -1.000000  -1.000000  0.000000  0.000000  14380.859592  21279.022971
A  210  136680.000000  0.207581  N  -1  -1.000000  -1.000000  29335.200000  431.886450  2125.577399  4513.732145
T  217  191797.792908  0.320687  G  214  40020.636970  0.072067  1550.400000  631.218658  4716.124855  43381.981175
C  229  132655.584204  0.222815  G  224  60512.531584  0.120910  10077.600000  24119.197128  3354.426833  0.000000
A  236  508368.000000  1.033605  G  236  27566.081896  0.064726  65280.000000  2059.766146  5978.186435  0.000000
C  246  178900.656384  0.420065  A  248  79396.800000  0.289604  11913.600000  35016.024481  5579.640673  0.000000
C  257  76244.569434  0.278106  G  257  17336.740662  0.083115  0.000000  17076.125790  3786.184742  57317.233592
T  265  2344059.914291  4.155610  C  271  168169.939204  0.806233  0.000000  1694.323765  5347.155645  57317.233592
T  286  2344059.914291  4.155610  G  281  112888.087187  0.400262  0.000000  132.888138  4649.700561  57317.233592
A  298  220442.400000  0.569153  G  291  7572.369485  0.026849  27336.000000  0.000000  4151.518358  40444.472953
T  304  304676.919813  0.768943  G  301  58553.014919  0.207609  13423.200000  0.000000  9531.886150  37077.085480
A  322  160588.800000  0.392271  G  321  84989.883822  0.282751  34884.000000  1129.549177  15875.406200  1074.698130
T  330  221925.163814  0.538950  N  -1  -1.000000  -1.000000  0.000000  0.000000  3022.305365  47250.894442
G  336  144605.687440  0.348627  C  343  69002.165888  0.222845  326.400000  0.000000  25839.050259  7451.240367
G  350  186187.295313  0.447586  C  354  130197.153643  0.418712  0.000000  5979.966230  23680.260713  0.000000
C  364  105313.849719  0.274424  N  -1  -1.000000  -1.000000  6038.400000  24085.975093  0.000000  0.000000
A  375  313466.400000  0.832791  N  -1  -1.000000  -1.000000  58140.000000  0.000000  0.000000  0.000000
G  382  41448.759285  0.103589  T  384  40838.528934  0.131336  11505.600000  0.000000  8668.370331  4836.141584
G  395  94355.709237  0.328687  A  389  46308.000000  0.148926  34557.600000  0.000000  20990.076817  0.000000
A  399  443863.200000  2.475519  T  403  242631.014450  0.730991  65280.000000  3388.647530  9764.371178  11893.325970
C  416  1266457.181432  6.280684  A  415  200736.000000  0.604771  36230.400000  53155.255379  6642.429373  4728.671771
T  421  91277.694495  0.306485  G  418  48290.461538  0.108445  7180.800000  53155.255379  7273.460163  10173.808963
A  433  214444.800000  0.737202  G  432  10262.553381  0.025428  40310.400000  664.440692  2059.153105  1468.754111
T  442  260936.705928  0.899341  N  -1  -1.000000  -1.000000  734.400000  0.000000  0.000000  48683.825282
T  455  171772.584421  0.569207  N  -1  -1.000000  -1.000000  0.000000  0.000000  0.000000  32563.353335
A  467  142024.800000  0.472890  G  463  64431.564914  0.197892  32762.400000  2225.876319  4350.791239  0.000000
A  478  166096.800000  0.546362  G  476  20624.743202  0.066677  38188.800000  66.444069  3487.275421  0.000000
A  489  161119.200000  0.556990  G  485  22252.138398  0.073260  36720.000000  1229.215281  2258.425987  0.000000
A  499  123379.200000  0.409578  G  497  69247.326209  0.229878  27866.400000  0.000000  13085.585864  0.000000
T  507  129895.180628  0.427094  C  506  15547.912198  0.051121  0.000000  3388.647530  2025.940959  28873.556422
G  519  207144.159983  0.759492  A  517  41983.200000  0.153931  9914.400000  1993.322077  39090.696857  0.000000
T  529  114347.881016  0.685501  A  531  24316.800000  0.143787  3019.200000  0.000000  0.000000  22497.014185
G  543  136535.135753  0.807345  N  -1  -1.000000  -1.000000  0.000000  0.000000  26935.051106  0.000000
A  554  185395.200000  1.149202  N  -1  -1.000000  -1.000000  36883.200000  0.000000  0.000000  0.000000
A  564  143330.400000  0.932103  N  -1  -1.000000  -1.000000  30722.400000  0.000000  0.000000  0.000000
A  575  125378.400000  0.830723  N  -1  -1.000000  -1.000000  28560.000000  0.000000  0.000000  0.000000
T  583  139531.640526  0.934809  N  -1  -1.000000  -1.000000  0.000000  0.000000  0.000000  29912.431281
T  595  100591.744954  0.686138  N  -1  -1.000000  -1.000000  0.000000  0.000000  0.000000  22461.190914
C  606  93420.361328  0.664663  N  -1  -1.000000  -1.000000  0.000000  19866.776698  0.000000  0.000000
T  617  236720.174735  1.720888  N  -1  -1.000000  -1.000000  0.000000  0.000000  0.000000  46892.661733
T  628  154649.060886  1.043238  N  -1  -1.000000  -1.000000  0.000000  0.000000  0.000000  33781.344548
A  639  158181.600000  1.106242  N  -1  -1.000000  -1.000000  35659.200000  0.000000  0.000000  0.000000
A  649  176949.600000  1.200689  N  -1  -1.000000  -1.000000  39861.600000  0.000000  0.000000  0.000000
A  659  124358.400000  0.821309  N  -1  -1.000000  -1.000000  26764.800000  66.444069  0.000000  0.000000
T  669  156834.280416  1.079300  N  -1  -1.000000  -1.000000  0.000000  0.000000  0.000000  35429.215014
C  681  116509.675383  0.794412  N  -1  -1.000000  -1.000000  0.000000  22956.425917  0.000000  0.000000
A  689  190005.600000  1.303420  N  -1  -1.000000  -1.000000  36924.000000  0.000000  0.000000  0.000000
G  701  94455.345678  0.626270  N  -1  -1.000000  -1.000000  0.000000  0.000000  20093.348852  0.000000
C  712  104981.629373  0.698906  N  -1  -1.000000  -1.000000  0.000000  20431.551286  0.000000  0.000000
T  725  192585.904869  1.272332  N  -1  -1.000000  -1.000000  0.000000  697.662727  0.000000  42378.929587
T  736  101093.270748  0.687938  N  -1  -1.000000  -1.000000  0.000000  33.222035  0.000000  21601.432410
G  748  211428.526928  1.493186  N  -1  -1.000000  -1.000000  0.000000  0.000000  40552.031319  0.000000
T  758  104603.951306  0.711978  N  -1  -1.000000  -1.000000  0.000000  0.000000  0.000000  19738.622318
G  771  169946.555497  1.216636  T  770  33315.642025  0.238504  0.000000  132.888138  33079.298275  17911.635498
T  785  830992.417272  5.761000  A  781  150552.000000  1.043727  16075.200000  0.000000  0.000000  45208.967996
A  792  136027.200000  0.642668  N  -1  -1.000000  -1.000000  30967.200000  0.000000  0.000000  39477.244637
A  802  160344.000000  0.750632  N  -1  -1.000000  -1.000000  31701.600000  0.000000  0.000000  13791.959333
G  812  127468.219659  0.605130  N  -1  -1.000000  -1.000000  122.400000  232.554242  28960.992064  2830.038409
G  824  299440.716115  1.399601  N  -1  -1.000000  -1.000000  0.000000  0.000000  53139.434980  250.762897
A  835  152388.000000  0.652924  N  -1  -1.000000  -1.000000  32925.600000  0.000000  0.000000  0.000000
A  845  148756.800000  0.648536  N  -1  -1.000000  -1.000000  32517.600000  0.000000  365.333615  71.646542
A  856  152184.000000  0.649971  N  -1  -1.000000  -1.000000  34394.400000  0.000000  1394.910168  71.646542
A  866  144391.200000  0.632698  N  -1  -1.000000  -1.000000  32558.400000  0.000000  1228.849434  71.646542
A  876  153856.800000  0.662622  N  -1  -1.000000  -1.000000  33660.000000  0.000000  431.757909  465.702523
A  887  137210.400000  0.595054  N  -1  -1.000000  -1.000000  31008.000000  0.000000  0.000000  71.646542
A  897  125296.800000  0.777243  N  -1  -1.000000  -1.000000  28315.200000  0.000000  0.000000  358.232710
A  907  144840.000000  0.904494  N  -1  -1.000000  -1.000000  28519.200000  0.000000  0.000000  644.818878
A  917  128968.800000  0.813256  N  -1  -1.000000  -1.000000  28111.200000  0.000000  66.424294  429.879252
A  928  113587.200000  0.715585  G  928  31684.388107  0.226078  22358.400000  66.444069  7339.884457  465.702523
G  939  114282.997355  0.815445  C  937  24185.641197  0.172572  2162.400000  5016.527226  22683.896307  608.995607
C  948  111360.260018  0.816798  A  948  34149.600000  0.250478  7425.600000  21228.880117  464.970056  0.000000
A  959  110486.400000  0.833244  N  -1  -1.000000  -1.000000  24602.400000  1661.101731  298.909322  0.000000
A  969  64912.800000  0.505441  C  968  45381.299280  0.353359  17380.800000  10165.942591  0.000000  680.642149
C  979  215478.116491  1.788493  N  -1  -1.000000  -1.000000  0.000000  39035.890669  0.000000  2830.038409
T  993  149418.863320  1.179849  C  990  113785.468545  0.898478  0.000000  15780.466441  6775.277960  28157.091002
G  1006  176921.106338  1.383675  C  1003  28305.173489  0.221371  0.000000  4617.862811  34972.390646  3331.564203
C  1014  78503.667787  0.590139  T  1017  42199.813232  0.317230  0.000000  14817.027437  398.545762  2901.684951
T  1029  156010.345183  1.234337  N  -1  -1.000000  -1.000000  1264.800000  332.220346  0.000000  34999.335762
A  1037  65361.600000  0.506302  N  -1  -1.000000  -1.000000  14402.400000  265.776277  1760.243784  680.642149
G  1049  56261.376786  0.452722  A  1051  29620.800000  0.242695  4610.400000  0.000000  12122.433605  465.702523
A  1062  141902.400000  1.197777  G  1061  21255.773992  0.174157  27580.800000  0.000000  5048.246323  0.000000
G  1073  82332.912073  0.677494  A  1073  48266.400000  0.386715  9547.200000  0.000000  18565.590096  358.232710
A  1084  196615.200000  1.656260  N  -1  -1.000000  -1.000000  37617.600000  0.000000  1096.000846  0.000000
A  1094  112893.600000  0.856029  G  1095  26536.505343  0.196102  24112.800000  0.000000  4682.912708  1146.344672
G  1106  160381.457200  1.318687  N  -1  -1.000000  -1.000000  1795.200000  166.110173  31086.569464  143.293084
G  1118  210863.920432  1.718275  A  1117  25663.200000  0.197698  6079.200000  0.000000  47294.097133  573.172336
A  1128  165933.600000  1.315757  G  1129  10561.462702  0.078317  32436.000000  0.000000  2092.365252  0.000000
A  1139  145615.200000  1.079786  N  -1  -1.000000  -1.000000  33129.600000  0.000000  0.000000  358.232710
A  1149  98613.600000  0.736934  T  1150  31202.069037  0.227517  21705.600000  0.000000  0.000000  6340.718966
T  1161  138564.412209  1.010377  N  -1  -1.000000  -1.000000  0.000000  66.444069  0.000000  26831.629975
T  1173  77700.674788  0.534497  C  1171  17873.454621  0.122950  0.000000  3654.423807  0.000000  17553.402788
C  1183  71925.704934  0.517632  A  1180  21950.400000  0.157972  3468.000000  16179.130856  0.000000  1003.051588
A  1191  109017.600000  0.790494  T  1193  40301.179869  0.312047  23868.000000  498.330519  0.000000  6842.244760
T  1204  175426.558063  1.358306  C  1204  15581.134233  0.120643  40.800000  3521.535669  0.000000  34605.279781
C  1215  67008.843812  0.494880  T  1217  37578.611274  0.298084  0.000000  12923.371464  33.212147  5910.839714
T  1229  115064.346436  0.912724  G  1230  22916.381335  0.196729  0.000000  465.108485  4217.942652  25864.401658
G  1242  92695.101894  0.795755  A  1240  26316.000000  0.225913  5181.600000  0.000000  20790.803936  608.995607
A  1251  154101.600000  1.411662  N  -1  -1.000000  -1.000000  29702.400000  0.000000  929.940112  0.000000
A  1262  159487.200000  1.449728  N  -1  -1.000000  -1.000000  31456.800000  0.000000  0.000000  0.000000
A  1273  126439.200000  1.089062  G  1273  20292.621733  0.176631  25092.000000  0.000000  4716.124855  179.116355
G  1284  103787.958946  0.903394  A  1284  50796.000000  0.442140  11260.800000  33.222035  19794.439530  0.000000
A  1296  180907.200000  1.539696  C  1293  40198.661880  0.342129  40555.200000  4717.528915  1096.000846  0.000000
C  1304  189099.821010  1.472814  N  -1  -1.000000  -1.000000  571.200000  35514.355000  0.000000  0.000000
C  1317  170561.925696  1.250438  A  1325  147247.200000  1.083374  4855.200000  33521.032923  0.000000  0.000000
T  1328  41734.110709  0.307060  C  1328  12159.264668  0.089462  21420.000000  2225.876319  0.000000  8776.701394
T  1339  200574.494301  1.503694  G  1341  7539.157338  0.053115  775.200000  0.000000  1096.000846  39119.011927
T  1351  80172.480487  0.564838  G  1353  43142.578775  0.306657  612.000000  0.000000  5978.186435  17266.816620
G  1364  181670.443339  1.291313  N  -1  -1.000000  -1.000000  367.200000  0.000000  34773.117765  0.000000
G  1376  103123.716009  0.718915  A  1376  32109.600000  0.223848  7466.400000  0.000000  20425.470321  0.000000
A  1387  127010.400000  0.921653  T  1387  29984.077823  0.217490  25010.400000  0.000000  1660.607343  6304.895695
T  1398  167581.261715  1.215553  N  -1  -1.000000  -1.000000  612.000000  265.776277  232.485028  32061.827541
T  1410  102347.085233  0.709543  N  -1  -1.000000  -1.000000  0.000000  166.110173  0.000000  21995.488391
T  1422  69031.443207  0.506142  C  1420  16046.242717  0.117652  0.000000  3355.425496  0.000000  18699.747459
C  1432  71360.930346  0.573730  T  1433  35214.275388  0.307654  0.000000  13953.254537  0.000000  5875.016443
T  1445  199858.028881  1.746085  N  -1  -1.000000  -1.000000  40.800000  730.884761  365.333615  39369.774824
T  1457  116783.863444  0.896455  C  1455  16245.574925  0.124704  1020.000000  3322.203461  0.000000  26652.513620
C  1467  74882.466015  0.614325  A  1464  40840.800000  0.335052  6691.200000  14750.583368  99.636441  0.000000
A  1475  188659.200000  1.554478  N  -1  -1.000000  -1.000000  35128.800000  0.000000  33.212147  0.000000
A  1486  117993.600000  0.966655  T  1488  32563.353335  0.263562  26275.200000  0.000000  0.000000  4155.499435
T  1499  158768.737050  1.285048  A  1497  35169.600000  0.284657  7262.400000  0.000000  265.697175  30557.250159
A  1508  112526.400000  0.887946  G  1511  21554.683314  0.177813  21420.000000  0.000000  2158.789546  0.000000
G  1522  82166.851338  0.677826  N  -1  -1.000000  -1.000000  448.800000  0.000000  15609.709025  1540.400653
T  1535  85940.027117  0.720954  N  -1  -1.000000  -1.000000  0.000000  0.000000  1129.212993  19595.329234
T  1547  91850.866831  0.759764  N  -1  -1.000000  -1.000000  0.000000  0.000000  232.485028  21099.906616
T  1558  92280.746083  0.750598  N  -1  -1.000000  -1.000000  0.000000  431.886450  0.000000  20096.855028
T  1570  118145.147742  1.053125  N  -1  -1.000000  -1.000000  0.000000  797.328831  0.000000  26939.099788
T  1582  115028.523165  1.024102  C  1580  20365.107217  0.181311  0.000000  3355.425496  0.000000  26115.164555
C  1591  110064.600668  0.946092  N  -1  -1.000000  -1.000000  0.000000  20664.105528  0.000000  0.000000
C  1603  167306.166304  1.542326  N  -1  -1.000000  -1.000000  0.000000  32391.483746  0.000000  0.000000
C  1614  120828.539883  1.065434  T  1616  52230.329111  0.476494  0.000000  23122.536090  0.000000  7236.300741
T  1628  261438.231722  2.385085  N  -1  -1.000000  -1.000000  0.000000  1195.993246  265.697175  57317.233592
T  1640  164679.576764  1.322675  N  -1  -1.000000  -1.000000  0.000000  0.000000  763.879378  37506.964732
T  1651  107290.696630  0.808178  G  1652  32381.843191  0.240059  0.000000  0.000000  6841.702254  23679.182128
G  1663  121456.821077  0.900405  T  1663  16550.351200  0.120059  0.000000  0.000000  23049.229923  3618.150371
T  1674  59681.569478  0.432940  C  1673  19235.558040  0.139538  0.000000  3820.533980  1361.698021  13684.489520
C  1684  83952.081464  0.623752  T  1686  40766.882392  0.310788  0.000000  15846.910510  33.212147  4943.611397
T  1698  173098.045448  1.319620  C  1696  25514.522582  0.194511  0.000000  4086.310257  33.212147  34211.223800
C  1707  71826.038830  0.524356  A  1706  39943.200000  0.291599  7996.800000  13820.366398  0.000000  322.409439
A  1717  156182.400000  1.172930  G  1718  17801.710718  0.134817  33660.000000  33.222035  3121.941805  0.000000
G  1730  97876.196805  0.741243  N  -1  -1.000000  -1.000000  204.000000  0.000000  18964.135859  0.000000
G  1742  190272.389377  1.466475  N  -1  -1.000000  -1.000000  0.000000  0.000000  36433.725108  0.000000
G  1754  120859.002434  0.985545  A  1755  25540.800000  0.215991  5100.000000  531.552554  23647.048566  0.000000
A  1767  142636.800000  1.206236  C  1764  45447.743349  0.384337  27621.600000  6411.852680  1660.607343  0.000000
C  1776  232554.242282  1.909561  N  -1  -1.000000  -1.000000  0.000000  44251.750103  0.000000  0.000000
C  1789  214082.791038  1.610930  N  -1  -1.000000  -1.000000  0.000000  41494.321230  0.000000  0.000000
C  1801  143519.189522  0.967541  A  1801  27336.000000  0.184287  5834.400000  27873.287039  0.000000  0.000000
A  1812  174216.000000  1.129141  N  -1  -1.000000  -1.000000  33700.800000  1295.659350  0.000000  0.000000
A  1823  143126.400000  0.926969  N  -1  -1.000000  -1.000000  30477.600000  0.000000  0.000000  752.288691
A  1835  107140.800000  0.663277  T  1835  28766.086609  0.183658  23215.200000  0.000000  365.333615  6089.956069
T  1847  119506.432040  0.762993  G  1848  44271.791768  0.278805  0.000000  0.000000  7804.854513  22282.074559
G  1860  185356.991641  1.167299  N  -1  -1.000000  -1.000000  0.000000  0.000000  36300.876521  2435.982428
G  1872  139657.077558  0.882231  T  1872  14615.894566  0.091247  0.000000  0.000000  27101.111840  3940.559809
T  1884  73043.649559  0.456011  A  1882  12403.200000  0.077433  2040.000000  0.000000  2125.577399  14365.131669
A  1893  112322.400000  0.733078  N  -1  -1.000000  -1.000000  21624.000000  0.000000  132.848587  71.646542
A  1905  118564.800000  0.839711  C  1903  54716.691005  0.387519  26764.800000  9734.056141  0.000000  0.000000
C  1915  200029.870397  1.519460  A  1916  36189.600000  0.263587  6976.800000  37906.341492  0.000000  0.000000
A  1927  169605.600000  1.235324  N  -1  -1.000000  -1.000000  33211.200000  1162.771211  199.272881  0.000000
A  1938  131539.200000  0.961295  N  -1  -1.000000  -1.000000  28111.200000  0.000000  298.909322  143.293084
A  1951  133089.600000  0.980932  T  1952  34856.042678  0.252084  26316.000000  0.000000  431.757909  5767.546630
T  1964  134480.559315  0.972583  A  1962  22317.600000  0.161404  3957.600000  0.000000  132.848587  25506.168948
A  1973  82660.800000  0.591410  C  1972  47806.507806  0.342039  17952.000000  10597.829041  0.000000  716.465420
C  1984  219896.647095  1.698052  T  1987  59072.573871  0.429546  0.000000  38172.117769  0.000000  4549.555416
T  1999  239586.036415  1.742149  A  1998  18237.600000  0.132615  3753.600000  1162.771211  232.485028  40265.356598
A  2009  125133.600000  0.811620  C  2007  31195.490500  0.202335  27254.400000  7441.735753  33.212147  1397.107569
C  2019  171924.029115  1.105915  A  2021  38433.600000  0.239023  4651.200000  32690.482058  0.000000  358.232710
A  2033  119788.800000  0.744980  G  2033  15908.618347  0.104134  26805.600000  730.884761  4217.942652  143.293084
G  2045  81569.032695  0.533932  T  2046  18699.747459  0.129889  0.000000  0.000000  15377.223997  3188.271119
T  2058  65986.465173  0.458345  C  2057  13322.035879  0.092535  0.000000  3122.871253  1129.212993  12645.614661
C  2069  79234.552549  0.576622  A  2069  24031.200000  0.174885  5100.000000  15282.135921  0.000000  179.116355
A  2080  137904.000000  1.044521  N  -1  -1.000000  -1.000000  29335.200000  0.000000  0.000000  0.000000
A  2092  117871.200000  0.890478  G  2093  24576.988678  0.180860  25173.600000  0.000000  4550.064120  0.000000
G  2105  140885.926992  1.036769  N  -1  -1.000000  -1.000000  0.000000  0.000000  27433.233309  0.000000
G  2117  208173.736536  1.626505  C  2115  15680.800337  0.122517  0.000000  3156.093288  39921.000529  0.000000
C  2127  81759.427179  0.654876  A  2129  18074.400000  0.149983  2244.000000  15846.910510  1893.092371  0.000000
A  2141  110527.200000  0.917164  C  2138  38338.227942  0.318134  21787.200000  4850.417053  431.757909  0.000000
C  2149  179299.320799  1.567712  A  2151  36842.400000  0.306200  4406.400000  29833.387081  0.000000  179.116355
A  2163  155937.600000  1.296012  T  2164  47716.596965  0.373492  30110.400000  863.772900  0.000000  9958.869337
T  2176  212575.290085  1.663891  A  2175  32721.600000  0.256122  7711.200000  0.000000  166.060734  36862.145854
A  2187  123542.400000  0.867471  C  2184  47474.287460  0.333347  23827.200000  7441.735753  398.545762  1826.986821
C  2196  214714.009695  1.462155  A  2198  33986.400000  0.219936  4569.600000  40198.661880  0.000000  0.000000
A  2210  167728.800000  1.085422  N  -1  -1.000000  -1.000000  32476.800000  1893.655973  0.000000  0.000000
A  2221  117055.200000  0.733822  C  2219  23188.980159  0.145372  24969.600000  4916.861123  0.000000  0.000000
C  2231  130462.929920  0.830280  T  2236  35142.628846  0.235288  81.600000  21660.766567  0.000000  1146.344672
T  2248  157694.038920  1.055797  G  2248  40983.789229  0.274395  0.000000  265.776277  7638.793778  30234.840720
G  2261  157691.273304  1.004699  C  2258  18936.559729  0.120651  0.000000  1860.433938  27300.384721  1612.047195
C  2269  95147.907128  0.588531  A  2271  16972.800000  0.110749  1999.200000  15846.910510  664.242937  35.823271
A  2283  103428.000000  0.674875  T  2283  55096.190790  0.372261  19869.600000  66.444069  132.848587  10711.158028
T  2295  212073.764291  1.432892  A  2295  31456.800000  0.212540  7466.400000  0.000000  99.636441  39871.300618
A  2306  113342.400000  0.766066  T  2307  59180.043684  0.402766  24520.800000  0.000000  0.000000  12072.442325
T  2319  215441.151764  1.466246  A  2318  30763.200000  0.209368  6487.200000  0.000000  33.212147  37077.085480
A  2330  95512.800000  0.649718  T  2330  53376.673783  0.381848  21420.000000  0.000000  66.424294  11714.209615
T  2342  180800.048712  1.293416  G  2344  30123.417205  0.206100  652.800000  0.000000  4981.822029  34032.107445
G  2356  154071.149296  1.054131  N  -1  -1.000000  -1.000000  0.000000  0.000000  29193.477092  2400.159157
G  2369  145203.506084  0.977668  T  2369  14042.722230  0.095353  0.000000  0.000000  27898.203365  2901.684951
T  2381  55311.130416  0.375573  G  2382  38658.938948  0.282113  0.000000  0.000000  7306.672310  10567.864944
G  2395  123150.640567  0.898692  A  2393  49816.800000  0.363538  8894.400000  0.000000  23580.624273  0.000000
A  2406  232886.400000  1.665455  N  -1  -1.000000  -1.000000  40514.400000  0.000000  1494.546609  0.000000
A  2418  141576.000000  0.926670  G  2418  19528.742355  0.134007  26683.200000  0.000000  4217.942652  0.000000
G  2431  125110.157232  0.858509  N  -1  -1.000000  -1.000000  775.200000  66.444069  23912.745741  0.000000
G  2444  218602.350651  1.488039  T  2444  18699.747459  0.127017  0.000000  166.110173  37430.089514  3833.089996
T  2456  95289.900847  0.647251  G  2456  12388.130780  0.084146  0.000000  66.444069  2490.911015  18198.221665
T  2468  102705.317943  0.697726  C  2466  24883.303924  0.169044  0.000000  4584.640776  0.000000  17051.876994
C  2479  110230.710842  0.790804  N  -1  -1.000000  -1.000000  0.000000  20963.103840  0.000000  823.935233
C  2491  147572.277745  1.093074  T  2493  43131.218278  0.318915  0.000000  24517.861543  0.000000  5695.900088
T  2505  174745.915914  1.292084  G  2506  35470.572849  0.240990  0.000000  1594.657661  5646.064967  29303.435674
G  2519  138262.167390  0.939364  A  2518  33945.600000  0.230629  6609.600000  99.666104  23746.685007  1647.870466
A  2530  126439.200000  0.850308  C  2527  33188.812577  0.223196  23460.000000  5813.856057  1361.698021  0.000000
C  2540  142622.194588  1.033094  A  2541  23378.400000  0.169215  5875.200000  27042.736174  0.000000  0.000000
A  2552  132885.600000  0.961838  N  -1  -1.000000  -1.000000  24928.800000  930.216969  0.000000  0.000000
A  2564  103060.800000  0.741788  G  2564  26768.990371  0.210148  19788.000000  0.000000  5247.519204  0.000000
G  2576  117670.636335  0.923766  A  2577  68462.400000  0.528179  10771.200000  0.000000  19462.318062  0.000000
A  2590  276868.800000  2.136012  N  -1  -1.000000  -1.000000  47328.000000  0.000000  863.515818  71.646542
A  2601  121135.200000  0.823848  C  2599  53454.253690  0.363546  26356.800000  9202.503587  0.000000  1540.400653
C  2611  223816.847179  1.510987  A  2612  31416.000000  0.201707  7670.400000  36577.460107  0.000000  2686.745325
A  2623  169564.800000  1.088693  T  2629  28192.914273  0.181617  31375.200000  1926.878007  0.000000  2686.745325
A  2635  158997.600000  1.024254  T  2643  15045.773818  0.095646  29702.400000  0.000000  0.000000  2973.331493
A  2648  143942.400000  0.915046  G  2648  16340.376256  0.102733  24112.800000  0.000000  4417.215533  1038.874859
G  2661  135040.589144  0.849010  N  -1  -1.000000  -1.000000  1183.200000  0.000000  23580.624273  358.232710
G  2673  184725.960851  1.166948  C  2672  23122.536090  0.146069  0.000000  4950.083157  30887.296582  0.000000
C  2684  97706.003793  0.597655  A  2685  19543.200000  0.119936  4120.800000  18571.117348  1693.819490  0.000000
A  2697  100939.200000  0.619461  G  2698  15576.496879  0.096584  17258.400000  797.328831  3254.790393  0.000000
G  2710  74760.542588  0.463563  C  2708  11793.822287  0.073129  367.200000  2092.988181  12687.040102  0.000000
C  2720  58038.894467  0.411440  T  2724  38832.425759  0.288174  0.000000  9800.500210  232.485028  1826.986821
T  2737  195845.822530  1.453366  N  -1  -1.000000  -1.000000  0.000000  99.666104  199.272881  33602.228193
T  2749  109153.506722  0.827195  C  2747  13122.703672  0.099447  0.000000  2192.654284  0.000000  20490.911009
C  2760  61660.096239  0.489696  T  2761  40981.822018  0.352740  0.000000  10531.384972  697.455084  7343.770554
T  2774  152392.194813  1.311676  G  2774  41149.849963  0.354186  0.000000  332.220346  7539.157338  28694.440067
G  2787  161145.336578  1.377001  T  2787  8991.641020  0.075158  0.000000  0.000000  30389.114379  2471.805699
G  2799  124910.884351  1.044085  T  2799  15511.476341  0.136478  0.000000  0.000000  21089.713258  3367.387474
T  2812  94680.905240  0.833054  N  -1  -1.000000  -1.000000  0.000000  0.000000  1560.970903  18090.751853
T  2825  108401.218031  0.956318  N  -1  -1.000000  -1.000000  0.000000  0.000000  0.000000  20562.557551
A  2834  92412.000000  0.809929  N  -1  -1.000000  -1.000000  20114.400000  0.000000  0.000000  143.293084
A  2846  97756.800000  0.843720  C  2844  33919.697339  0.292754  21052.800000  6511.518784  0.000000  0.000000
C  2857  148402.828610  1.238384  T  2861  36038.210621  0.313126  0.000000  24218.863232  0.000000  2830.038409
T  2873  184704.785251  1.604851  C  2870  11694.156183  0.101607  0.000000  1295.659350  0.000000  30700.543243
A  2883  111914.400000  0.912494  N  -1  -1.000000  -1.000000  25336.800000  0.000000  0.000000  537.349065
A  2895  131539.200000  1.030289  N  -1  -1.000000  -1.000000  28682.400000  0.000000  0.000000  0.000000
A  2908  118605.600000  0.944411  N  -1  -1.000000  -1.000000  26764.800000  0.000000  0.000000  0.000000
A  2920  136965.600000  1.128842  N  -1  -1.000000  -1.000000  27009.600000  0.000000  0.000000  0.000000
A  2932  134762.400000  1.099757  N  -1  -1.000000  -1.000000  26642.400000  0.000000  0.000000  0.000000
A  2943  76785.600000  0.606778  T  2944  27763.035021  0.225011  16646.400000  0.000000  0.000000  5803.369901
T  2956  129966.827170  1.053344  N  -1  -1.000000  -1.000000  408.000000  0.000000  0.000000  22138.781475
A  2966  92534.400000  0.727813  N  -1  -1.000000  -1.000000  20971.200000  0.000000  0.000000  214.939626
A  2978  123420.000000  0.974742  N  -1  -1.000000  -1.000000  27580.800000  0.000000  0.000000  0.000000
A  2991  149736.000000  1.206382  N  -1  -1.000000  -1.000000  28274.400000  0.000000  0.000000  0.000000
A  3004  79641.600000  0.660252  T  3003  26974.923059  0.223630  18196.800000  66.444069  332.121469  5194.374294
T  3015  120079.604375  1.022862  N  -1  -1.000000  -1.000000  571.200000  0.000000  332.121469  19452.036150
A  3026  87271.200000  0.750722  N  -1  -1.000000  -1.000000  18768.000000  0.000000  0.000000  214.939626
A  3039  112812.000000  0.997310  N  -1  -1.000000  -1.000000  25336.800000  0.000000  0.000000  0.000000
A  3051  113872.800000  1.028652  N  -1  -1.000000  -1.000000  24765.600000  0.000000  99.636441  0.000000
A  3063  77397.600000  0.712606  T  3063  29195.965861  0.268658  16646.400000  0.000000  99.636441  5624.253546
T  3075  120330.367272  1.107268  N  -1  -1.000000  -1.000000  652.800000  0.000000  132.848587  19774.445589
A  3086  91514.400000  0.849640  N  -1  -1.000000  -1.000000  19747.200000  0.000000  132.848587  286.586168
A  3099  121094.400000  1.125334  N  -1  -1.000000  -1.000000  27132.000000  0.000000  0.000000  0.000000
A  3112  126316.800000  1.176408  N  -1  -1.000000  -1.000000  28192.800000  0.000000  33.212147  0.000000
A  3124  82497.600000  0.785444  T  3123  26258.457639  0.250002  18768.000000  166.110173  0.000000  5015.257939
T  3136  105571.179622  1.002398  C  3134  22790.315744  0.216394  0.000000  4119.532292  132.848587  17911.635498
C  3147  105745.736169  1.018080  N  -1  -1.000000  -1.000000  0.000000  19534.556352  33.212147  429.879252
C  3160  138037.553811  1.305748  N  -1  -1.000000  -1.000000  1591.200000  25879.964962  0.000000  0.000000
A  3172  143371.200000  1.324594  C  3172  9069.615449  0.081570  27254.400000  1960.100042  199.272881  0.000000
A  3184  89107.200000  0.801413  G  3183  25075.170881  0.225521  17136.000000  132.888138  4848.973442  0.000000
G  3196  122785.306952  1.092798  N  -1  -1.000000  -1.000000  0.000000  0.000000  22949.593482  0.000000
G  3208  181637.231192  1.613060  N  -1  -1.000000  -1.000000  897.600000  0.000000  29226.689239  0.000000
A  3223  148267.200000  1.219138  G  3221  12819.888689  0.105412  28560.000000  0.000000  2490.911015  0.000000
A  3235  150796.800000  1.212839  N  -1  -1.000000  -1.000000  29212.800000  0.000000  763.879378  0.000000
A  3247  139617.600000  1.101244  N  -1  -1.000000  -1.000000  26968.800000  0.000000  0.000000  0.000000
A  3259  96328.800000  0.727044  T  3257  30879.659598  0.233065  19012.800000  99.666104  33.212147  5803.369901
T  3271  125238.155399  0.951879  N  -1  -1.000000  -1.000000  1836.000000  132.888138  0.000000  21064.083345
A  3282  77560.800000  0.580898  C  3279  49766.607848  0.372731  15096.000000  7242.403545  0.000000  573.172336
C  3292  193983.460098  1.521785  A  3293  19543.200000  0.147460  3590.400000  32557.593919  0.000000  214.939626
A  3305  111057.600000  0.837967  T  3306  37220.378564  0.276264  20685.600000  1793.989869  232.485028  7737.826535
T  3318  173384.631616  1.286930  G  3319  32149.358163  0.229988  0.000000  365.442381  5280.731351  29231.789132
G  3332  118932.697916  0.850812  C  3330  25913.186997  0.185376  0.000000  4551.418742  19927.288118  1898.633363
C  3342  138901.326711  1.040329  A  3344  14688.000000  0.110786  2366.400000  23388.312367  1062.788700  537.349065
A  3356  87883.200000  0.662868  T  3356  48862.941637  0.386914  16646.400000  232.554242  664.242937  9242.403917
T  3369  218342.836715  1.728916  N  -1  -1.000000  -1.000000  0.000000  0.000000  498.182203  36897.969125
T  3382  138922.644919  1.035489  A  3381  22970.400000  0.171215  5344.800000  0.000000  166.060734  23392.595960
A  3393  153448.800000  1.108568  T  3394  9493.166814  0.067212  28600.800000  0.000000  0.000000  2256.866073
A  3406  120319.200000  0.851867  T  3405  35465.038285  0.251094  23133.600000  0.000000  531.394350  6770.598218
T  3418  139030.114732  0.955418  G  3419  39854.576235  0.284630  530.400000  0.000000  6576.005079  23034.363250
G  3432  151414.177547  1.081358  C  3429  21328.546221  0.152322  0.000000  3621.201773  25274.443763  1683.693737
C  3442  121625.868713  0.844284  A  3443  20155.200000  0.145124  3712.800000  20497.995355  1760.243784  0.000000
A  3456  119095.200000  0.857527  C  3453  32059.263400  0.230838  20236.800000  5979.966230  265.697175  0.000000
C  3465  168734.713793  1.214807  A  3467  37209.600000  0.262258  5997.600000  27740.398901  0.000000  0.000000
A  3479  161160.000000  1.135876  C  3477  46112.184041  0.325004  26397.600000  8538.062895  0.000000  0.000000
C  3489  184548.402268  1.236842  A  3491  40636.800000  0.278659  6487.200000  30929.714223  0.000000  0.000000
A  3503  162343.200000  1.113237  N  -1  -1.000000  -1.000000  29661.600000  1129.549177  0.000000  0.000000
A  3515  179764.800000  1.213217  N  -1  -1.000000  -1.000000  28845.600000  0.000000  0.000000  0.000000
A  3529  142065.600000  0.942057  C  3526  32557.593919  0.215894  23827.200000  5381.969607  0.000000  0.000000
C  3539  199697.650051  1.305399  N  -1  -1.000000  -1.000000  530.400000  33222.034612  0.000000  0.000000
C  3552  143784.965799  0.904052  T  3554  40802.705663  0.257785  0.000000  23188.980159  0.000000  4943.611397
T  3567  179904.466937  1.136607  C  3565  24484.639509  0.154690  0.000000  4950.083157  199.272881  30163.194178
C  3578  89998.491763  0.548404  N  -1  -1.000000  -1.000000  0.000000  16611.017306  0.000000  1289.637756
C  3591  147073.947226  0.912368  A  3591  29784.000000  0.184764  6650.400000  24683.971716  33.212147  0.000000
A  3603  151939.200000  0.955387  G  3602  11126.069199  0.069960  24439.200000  298.998312  2490.911015  0.000000
G  3615  57290.953338  0.362344  A  3617  54549.600000  0.375204  7670.400000  0.000000  9598.310443  0.000000
A  3630  198084.000000  1.362466  G  3627  26968.263253  0.185494  33292.800000  0.000000  4749.337001  0.000000
G  3640  101164.199344  0.679135  C  3639  20464.773321  0.137384  408.000000  3986.644153  16904.982753  107.469813
C  3651  99765.769939  0.707055  T  3654  40838.528934  0.298374  0.000000  16245.574925  1129.212993  3188.271119
T  3667  173778.687597  1.269659  C  3664  21494.656394  0.157044  0.000000  3787.311946  431.757909  29052.672777
C  3677  103553.081885  0.771182  N  -1  -1.000000  -1.000000  0.000000  18903.337694  0.000000  1468.754111
C  3690  152190.140556  1.168399  A  3690  32884.800000  0.252464  6242.400000  25647.410720  0.000000  0.000000
A  3702  164791.200000  1.292644  N  -1  -1.000000  -1.000000  30192.000000  797.328831  0.000000  71.646542
A  3714  144840.000000  1.073182  T  3714  39942.947159  0.296445  24276.000000  0.000000  0.000000  6591.481863
T  3727  141573.566972  1.050719  C  3725  19335.224144  0.143500  367.200000  3554.757703  0.000000  23500.065773
C  3738  119964.766983  0.897247  N  -1  -1.000000  -1.000000  0.000000  19434.890248  0.000000  788.111962
C  3751  133452.913035  0.953436  A  3751  31048.800000  0.221824  6936.000000  22192.319121  0.000000  0.000000
A  3763  166912.800000  1.250214  N  -1  -1.000000  -1.000000  30518.400000  564.774588  0.000000  0.000000
A  3776  167198.400000  1.193573  N  -1  -1.000000  -1.000000  31579.200000  0.000000  0.000000  0.000000
A  3788  179316.000000  1.221286  N  -1  -1.000000  -1.000000  33252.000000  0.000000  0.000000  0.000000
A  3800  143738.400000  0.975296  G  3799  16240.739816  0.110197  23174.400000  0.000000  3586.911861  0.000000
G  3812  75889.755581  0.501261  C  3811  23388.312367  0.154482  1509.600000  5016.527226  12653.827955  0.000000
C  3823  134881.460523  0.938190  A  3824  18727.200000  0.133028  3712.800000  20365.107217  830.303672  0.000000
A  3836  91881.600000  0.652676  T  3836  43990.976782  0.324702  15340.800000  1096.327142  0.000000  8096.059245
T  3849  187463.177117  1.383686  A  3848  25296.000000  0.186712  5752.800000  66.444069  0.000000  31058.775953
A  3860  112567.200000  0.803650  T  3860  49579.407057  0.355841  20971.200000  0.000000  0.000000  10281.278776
T  3873  194914.417484  1.398939  N  -1  -1.000000  -1.000000  0.000000  0.000000  99.636441  32061.827541
T  3886  130325.059880  0.895851  N  -1  -1.000000  -1.000000  0.000000  0.000000  265.697175  21064.083345
T  3899  93570.383839  0.659794  G  3900  24576.988678  0.182790  0.000000  0.000000  3752.972595  15081.597089
G  3913  96082.740874  0.714610  C  3910  15747.244406  0.117119  0.000000  2458.430561  15842.194054  1432.930840
C  3922  81061.764452  0.642677  T  3926  44456.679305  0.370893  0.000000  12989.815533  1394.910168  3009.154764
T  3939  176680.372548  1.474010  G  3939  35171.663528  0.293430  0.000000  132.888138  6443.156491  29518.375300
G  3952  135372.710613  1.041787  T  3951  20311.794654  0.156313  0.000000  0.000000  20425.470321  5266.020836
T  3963  63299.719848  0.486951  C  3962  18106.008863  0.139286  0.000000  3455.091600  1394.910168  10388.748589
C  3975  81194.652591  0.638655  A  3975  15096.000000  0.118741  3468.000000  12325.374841  166.060734  179.116355
A  3987  123420.000000  1.059336  N  -1  -1.000000  -1.000000  20848.800000  232.554242  0.000000  0.000000
A  3999  90290.400000  0.767827  T  3999  32061.827541  0.299280  17258.400000  33.222035  332.121469  5767.546630
T  4012  138062.886415  1.288744  G  4012  33411.419744  0.311878  0.000000  0.000000  6111.035023  20813.320448
G  4025  142114.776426  1.317054  T  4025  22676.130540  0.201104  0.000000  0.000000  21388.622580  4907.788126
T  4037  75766.218155  0.671937  G  4038  7539.157338  0.068088  163.200000  0.000000  1660.607343  12179.912138
A  4049  92452.800000  0.834967  N  -1  -1.000000  -1.000000  17544.000000  232.554242  0.000000  179.116355
A  4061  97104.000000  0.868043  C  4059  31926.375262  0.285400  18319.200000  6345.408611  0.000000  0.000000
C  4072  186608.168414  1.795901  N  -1  -1.000000  -1.000000  0.000000  30796.826085  0.000000  0.000000
C  4085  158568.771202  1.454341  A  4085  17625.600000  0.161656  3835.200000  25315.190374  0.000000  0.000000
A  4098  150429.600000  1.268824  N  -1  -1.000000  -1.000000  25459.200000  2558.096665  0.000000  0.000000
A  4110  117789.600000  0.938699  C  4108  35447.910931  0.282494  19339.200000  6378.630645  0.000000  0.000000
C  4122  180462.092011  1.444636  N  -1  -1.000000  -1.000000  0.000000  25979.631066  0.000000  0.000000
C  4136  175744.563096  1.312154  A  4135  16238.400000  0.121240  3182.400000  26178.963274  66.424294  0.000000
A  4147  111139.200000  0.807087  G  4147  15975.042641  0.118679  18237.600000  2026.544111  2856.244630  0.000000
G  4160  84956.671675  0.631148  N  -1  -1.000000  -1.000000  40.800000  166.110173  15344.011851  0.000000
G  4173  128630.644799  0.949125  A  4175  24072.000000  0.173001  3835.200000  0.000000  21056.501111  0.000000
A  4187  166668.000000  1.197815  G  4186  7738.430219  0.055615  30477.600000  0.000000  1660.607343  0.000000
A  4199  158793.600000  1.086885  N  -1  -1.000000  -1.000000  29049.600000  0.000000  33.212147  0.000000
A  4211  156753.600000  1.093745  N  -1  -1.000000  -1.000000  28519.200000  132.888138  0.000000  250.762897
A  4223  107426.400000  0.750516  C  4221  40065.773742  0.279912  19543.200000  7275.625580  0.000000  0.000000
C  4234  175345.898680  1.262967  A  4234  31416.000000  0.226280  6772.800000  26178.963274  0.000000  71.646542
A  4246  138760.800000  0.959671  N  -1  -1.000000  -1.000000  25173.600000  2059.766146  0.000000  71.646542
A  4258  107222.400000  0.763573  C  4257  37175.456730  0.264741  17748.000000  6976.627268  0.000000  0.000000
C  4270  170296.149419  1.274961  N  -1  -1.000000  -1.000000  448.800000  26810.181932  0.000000  35.823271
C  4284  147771.609953  1.059405  A  4283  26234.400000  0.188080  5018.400000  23753.754747  0.000000  0.000000
A  4296  120890.400000  0.829340  G  4296  15111.526823  0.104222  20155.200000  1395.325454  2823.032483  179.116355
G  4309  67653.143159  0.466596  T  4309  19810.268860  0.146643  40.800000  166.110173  11225.705640  3546.503829
T  4322  80387.420113  0.595059  N  -1  -1.000000  -1.000000  0.000000  0.000000  1262.061581  14580.071295
T  4335  89952.233469  0.706889  G  4335  28761.719183  0.226024  0.000000  0.000000  5214.307057  14544.248024
G  4348  125807.612316  1.043435  N  -1  -1.000000  -1.000000  0.000000  0.000000  20591.531055  1432.930840
G  4360  93824.314887  0.766484  C  4359  13521.368087  0.110461  0.000000  2956.761080  15011.890382  0.000000
C  4372  72257.925280  0.632418  A  4373  17707.200000  0.164555  3631.200000  10830.383283  1228.849434  0.000000
A  4385  125949.600000  1.170467  N  -1  -1.000000  -1.000000  20318.400000  0.000000  0.000000  0.000000
A  4397  104121.600000  0.951064  G  4397  23779.897154  0.231183  19257.600000  0.000000  4317.579092  71.646542
G  4410  115910.392551  1.126858  T  4410  17983.282040  0.180418  816.000000  0.000000  17104.255634  3295.740932
T  4424  75300.515632  0.755457  G  4423  37230.816633  0.373520  0.000000  0.000000  6808.490107  12323.205222
G  4436  115312.573908  1.212330  T  4436  22711.953811  0.227387  0.000000  0.000000  18399.529362  4836.141584
T  4449  96651.185145  0.967650  G  4449  8768.006772  0.087783  0.000000  0.000000  1992.728812  15833.885780
T  4462  86190.790014  0.849097  G  4462  23680.260713  0.233283  0.000000  0.000000  4317.579092  12573.968119
G  4475  96414.862343  0.953350  C  4473  14518.029125  0.143554  40.800000  2790.650907  14281.223151  1074.698130
C  4486  98270.778381  1.000788  N  -1  -1.000000  -1.000000  0.000000  15946.576614  398.545762  0.000000
C  4499  116243.899106  1.178490  A  4497  23949.600000  0.242803  4406.400000  20863.437736  0.000000  0.000000
A  4510  93840.000000  0.910744  C  4509  22757.093709  0.220864  17054.400000  7641.067961  0.000000  0.000000
C  4521  132290.141824  1.325212  A  4522  29743.200000  0.289774  7425.600000  20963.103840  0.000000  0.000000
A  4534  128152.800000  1.248535  C  4533  26776.959897  0.260876  20726.400000  6843.739130  0.000000  358.232710
C  4545  123652.412825  1.190491  T  4548  56099.242378  0.516083  408.000000  19501.334317  0.000000  5624.253546
T  4561  216444.203352  1.991171  C  4558  10531.384972  0.096883  0.000000  1727.545800  0.000000  35321.745201
T  4574  107433.989714  0.904212  C  4573  15614.356267  0.131417  0.000000  3255.759392  0.000000  19810.268860
C  4586  87639.727306  0.730980  N  -1  -1.000000  -1.000000  0.000000  14385.140987  0.000000  2113.572989
C  4598  156243.228779  1.301612  N  -1  -1.000000  -1.000000  0.000000  24717.193751  0.000000  0.000000
C  4611  93287.473190  0.740253  G  4612  16738.922019  0.133354  0.000000  17109.347825  2656.971749  0.000000
G  4625  66025.747963  0.526006  C  4623  16644.239340  0.132599  0.000000  3886.978050  10793.947730  0.000000
C  4635  60430.880959  0.501497  G  4637  13484.131626  0.115091  0.000000  9833.722245  3221.578246  0.000000
G  4649  62438.836102  0.532936  A  4649  35047.200000  0.299139  6242.400000  298.998312  9797.583325  0.000000
A  4662  155488.800000  1.411290  G  4660  31451.903079  0.285472  22684.800000  0.000000  6376.732198  0.000000
G  4673  151812.723310  1.344564  N  -1  -1.000000  -1.000000  1999.200000  0.000000  24842.685853  143.293084
G  4686  131951.859486  1.140223  C  4685  17142.569860  0.148132  163.200000  3720.867877  24278.079357  0.000000
C  4698  101659.425912  0.947650  G  4699  10162.916940  0.095249  0.000000  16544.573237  2524.123162  0.000000
C  4711  152389.472764  1.428234  T  4712  35823.270995  0.316536  0.000000  22125.875051  265.697175  5731.723359
T  4725  163461.585550  1.444353  N  -1  -1.000000  -1.000000  0.000000  1926.878007  0.000000  26688.336891
T  4738  116103.221295  1.019391  N  -1  -1.000000  -1.000000  0.000000  33.222035  0.000000  21207.376429
T  4750  106538.407939  0.917041  A  4749  14157.600000  0.121863  3753.600000  0.000000  0.000000  17195.170078
A  4761  138352.800000  1.150758  N  -1  -1.000000  -1.000000  22154.400000  0.000000  0.000000  1432.930840
A  4773  109140.000000  0.852525  T  4772  31703.594831  0.247646  18196.800000  0.000000  66.424294  5839.193172
T  4785  116783.863444  0.880127  G  4785  33344.995450  0.251300  1305.600000  0.000000  5944.974288  18878.863814
G  4798  128099.250450  0.994410  T  4798  18950.510356  0.149868  0.000000  0.000000  20392.258174  4979.434668
T  4811  81856.174224  0.647351  G  4812  7638.793778  0.062903  0.000000  0.000000  1594.183049  13147.140455
T  4824  79993.364132  0.658715  N  -1  -1.000000  -1.000000  0.000000  0.000000  0.000000  14508.424753
T  4836  68637.387227  0.575470  A  4835  14647.200000  0.122805  3264.000000  0.000000  0.000000  12179.912138
A  4847  103264.800000  0.931181  T  4846  39620.537721  0.357274  17176.800000  0.000000  0.000000  8167.705787
T  4859  176572.902735  1.683620  N  -1  -1.000000  -1.000000  0.000000  0.000000  66.424294  25219.582781
T  4873  94931.668137  0.855827  G  4873  25274.443763  0.227854  0.000000  0.000000  4450.427680  13577.019707
G  4887  124113.792826  1.130741  N  -1  -1.000000  -1.000000  0.000000  0.000000  20026.924558  1253.814485
G  4899  63734.109830  0.588282  A  4899  14524.800000  0.134068  3712.800000  0.000000  10262.553381  0.000000
A  4912  116280.000000  1.120245  N  -1  -1.000000  -1.000000  18727.200000  0.000000  1195.637287  0.000000
A  4923  92738.400000  0.893878  G  4923  14580.132473  0.145492  14810.400000  0.000000  2590.547455  0.000000
G  4936  55530.709555  0.554131  A  4936  33986.400000  0.339144  7058.400000  0.000000  8900.855359  0.000000
A  4949  165199.200000  1.692967  N  -1  -1.000000  -1.000000  25989.600000  0.000000  298.909322  0.000000
A  4962  71440.800000  0.673333  T  4960  21135.729887  0.199205  13464.000000  33.222035  0.000000  3976.383080
T  4973  77593.204975  0.729392  C  4971  11561.268045  0.108678  0.000000  2192.654284  0.000000  12251.558680
C  4985  54484.136763  0.524827  T  4986  24718.056987  0.269834  0.000000  7740.734065  0.000000  4907.788126
T  4999  99696.163179  1.088331  G  4999  12089.221458  0.131972  0.000000  797.328831  2059.153105  14436.778211
G  5013  65062.595704  0.706580  T  5013  10532.041673  0.122215  0.000000  298.998312  10461.826262  2758.391867
T  5024  38080.137068  0.441888  G  5025  13816.253095  0.165245  0.000000  0.000000  3520.487567  6197.425882
G  5037  57158.104751  0.683623  A  5036  15708.000000  0.187871  3019.200000  0.000000  9100.128240  465.702523
A  5049  76663.200000  0.986677  T  5047  19380.389608  0.249431  12321.600000  0.000000  597.818644  3797.266725
T  5061  89880.586927  1.181228  A  5061  10730.400000  0.141021  2815.200000  0.000000  0.000000  12896.377558
A  5072  45614.400000  0.573580  T  5073  19452.036150  0.287891  7221.600000  0.000000  0.000000  4836.141584
T  5085  96257.129164  1.424610  G  5086  13284.858745  0.189651  0.000000  398.664415  2557.335308  13684.489520
G  5099  60147.197968  0.858645  C  5096  19567.778386  0.279344  0.000000  3521.535669  9631.522590  214.939626
C  5110  93586.471501  1.370139  N  -1  -1.000000  -1.000000  0.000000  14949.915575  797.091525  0.000000
C  5124  96941.896997  1.342414  A  5123  9914.400000  0.137291  2121.600000  14052.920641  0.000000  0.000000
A  5135  64831.200000  0.901195  T  5135  23929.945025  0.332748  10730.400000  1029.883073  0.000000  5086.904481
T  5148  116568.923818  1.620903  A  5147  14361.600000  0.199699  3060.000000  0.000000  0.000000  18592.277646
A  5159  78376.800000  0.982597  T  5159  16263.765032  0.198613  12525.600000  0.000000  0.000000  5480.960462
T  5172  103815.839344  1.267797  N  -1  -1.000000  -1.000000  0.000000  0.000000  0.000000  16299.588303
T  5185  61186.146860  0.723223  G  5185  15576.496879  0.184115  0.000000  0.000000  2656.971749  9528.990085
G  5199  72701.389483  0.889503  A  5197  10975.200000  0.134282  2366.400000  0.000000  10395.401968  71.646542
A  5211  93472.800000  1.106956  N  -1  -1.000000  -1.000000  14932.800000  0.000000  631.030790  0.000000
A  5222  87556.800000  1.040326  C  5221  24285.307301  0.288551  13464.000000  4518.196707  99.636441  0.000000
C  5234  94915.352886  1.092188  A  5234  14524.800000  0.167136  3794.400000  15082.803714  0.000000  0.000000
A  5246  85557.600000  0.983006  C  5245  16843.571548  0.193522  12158.400000  5647.745884  0.000000  0.000000
C  5257  97008.341066  1.129340  A  5258  14565.600000  0.163445  3998.400000  15182.469818  0.000000  71.646542
A  5270  82048.800000  0.920697  T  5270  19022.156898  0.222055  12036.000000  996.661038  0.000000  4012.206351
T  5283  123626.108204  1.443151  N  -1  -1.000000  -1.000000  0.000000  166.110173  166.060734  17589.226059
T  5297  86871.432163  0.963216  A  5294  7996.800000  0.088667  2121.600000  0.000000  0.000000  12466.498306
A  5307  102652.800000  1.159991  N  -1  -1.000000  -1.000000  14320.800000  0.000000  0.000000  1253.814485
A  5320  81763.200000  0.882580  C  5318  18770.449556  0.202614  13056.000000  3488.313634  0.000000  71.646542
C  5332  99134.551281  1.059726  T  5334  22568.660727  0.239802  0.000000  14418.363021  132.848587  3725.620183
T  5347  123912.694372  1.316630  N  -1  -1.000000  -1.000000  0.000000  531.552554  398.545762  19666.975776
T  5359  59323.336768  0.606894  N  -1  -1.000000  -1.000000  0.000000  0.000000  166.060734  12359.028493
T  5373  79778.424506  0.846996  G  5371  14380.859592  0.152679  0.000000  0.000000  2623.759602  11606.739802
G  5385  55796.406729  0.596039  A  5384  12729.600000  0.135982  2774.400000  0.000000  7970.915247  1182.167943
A  5397  82742.400000  0.924591  C  5394  15049.581679  0.168169  11872.800000  2923.539046  797.091525  71.646542
C  5407  88304.167998  0.985976  T  5408  22926.893437  0.266505  244.800000  12425.040945  498.182203  3403.210745
T  5422  115852.458398  1.346684  G  5422  24112.018622  0.280281  0.000000  631.218658  4118.306211  14651.717837
G  5435  86517.642578  0.972917  C  5433  11096.159560  0.124779  0.000000  1827.211904  13417.707333  608.995607
C  5446  44185.306034  0.506059  G  5448  11591.039255  0.138724  0.000000  6411.852680  3420.851127  0.000000
G  5461  35570.209290  0.425711  A  5460  17421.600000  0.208505  3876.000000  66.444069  5114.670617  0.000000
A  5473  99225.600000  1.285334  C  5471  11461.601941  0.148469  14280.000000  2292.320388  631.030790  0.000000
C  5483  65513.852254  0.876679  T  5485  15081.597089  0.200157  448.800000  9268.947657  0.000000  2077.749718
T  5499  104747.244390  1.390168  N  -1  -1.000000  -1.000000  0.000000  298.998312  0.000000  16657.821013
T  5511  55454.423500  0.712365  C  5509  9102.837484  0.116934  0.000000  1461.769523  0.000000  10066.339150
C  5523  48338.060360  0.621221  N  -1  -1.000000  -1.000000  612.000000  5979.966230  0.000000  680.642149
A  5534  71155.200000  0.956761  N  -1  -1.000000  -1.000000  11301.600000  0.000000  0.000000  0.000000
A  5545  89474.400000  1.231480  N  -1  -1.000000  -1.000000  13749.600000  0.000000  0.000000  0.000000
A  5558  68952.000000  0.984773  T  5558  7522.886909  0.110207  11056.800000  0.000000  365.333615  1862.810092
T  5571  65162.529940  0.954600  G  5570  14613.344620  0.214078  0.000000  0.000000  3254.790393  9457.343543
G  5583  87447.582690  1.242871  C  5581  16079.464752  0.228533  0.000000  3156.093288  11325.342080  394.055981
C  5594  85912.181506  1.137200  N  -1  -1.000000  -1.000000  81.600000  11295.491768  1527.758756  0.000000
A  5607  60180.000000  0.810879  N  -1  -1.000000  -1.000000  9669.600000  830.550865  33.212147  0.000000
A  5619  42962.400000  0.583076  C  5617  13920.032502  0.188919  7915.200000  2923.539046  0.000000  0.000000
C  5630  93154.585051  1.379989  N  -1  -1.000000  -1.000000  40.800000  12923.371464  0.000000  0.000000
C  5644  84749.410294  1.189067  A  5643  6732.000000  0.094452  1917.600000  13155.925706  0.000000  0.000000
A  5656  82252.800000  1.097948  N  -1  -1.000000  -1.000000  13137.600000  797.328831  0.000000  0.000000
A  5668  65198.400000  0.857594  T  5669  15045.773818  0.204434  10404.000000  0.000000  0.000000  2794.215138
T  5681  78452.963479  1.065978  N  -1  -1.000000  -1.000000  1795.200000  0.000000  66.424294  11069.390737
A  5692  62342.400000  0.836280  N  -1  -1.000000  -1.000000  9914.400000  0.000000  0.000000  1683.693737
A  5704  54019.200000  0.727382  T  5705  23858.298483  0.336399  8568.000000  0.000000  0.000000  3439.034016
T  5718  78560.433292  1.107695  G  5718  16473.224844  0.232271  0.000000  0.000000  3454.063274  11176.860550
G  5731  86152.308962  1.227464  C  5729  11494.823976  0.163773  0.000000  2524.874630  11126.069199  0.000000
C  5742  58869.445332  0.808819  A  5742  6283.200000  0.086326  1550.400000  9202.503587  1428.122315  0.000000
A  5754  62056.800000  0.834375  C  5753  9833.722245  0.132218  8608.800000  4850.417053  464.970056  0.000000
C  5766  91260.929078  1.280578  A  5766  17176.800000  0.241025  4365.600000  14285.474883  0.000000  0.000000
A  5779  81804.000000  1.137485  C  5778  5215.859434  0.072526  11913.600000  5082.971296  99.636441  0.000000
C  5789  85380.628952  1.187959  T  5791  22962.716708  0.310769  530.400000  13322.035879  66.424294  2507.628970
T  5805  122193.177364  1.653719  N  -1  -1.000000  -1.000000  1632.000000  1029.883073  398.545762  17302.639891
A  5816  78050.400000  0.997272  C  5812  15315.357956  0.195688  11260.800000  2956.761080  33.212147  1003.051588
C  5827  73188.142250  0.916746  T  5829  16263.765032  0.198941  326.400000  11428.379906  232.485028  2077.749718
T  5842  109081.860180  1.334308  A  5840  7833.600000  0.095822  2325.600000  764.106796  66.424294  14114.368772
A  5853  91514.400000  1.079131  N  -1  -1.000000  -1.000000  14443.200000  0.000000  33.212147  1253.814485
A  5866  85435.200000  1.001116  T  5866  12072.442325  0.137192  12117.600000  0.000000  33.212147  2579.275512
T  5879  69676.262085  0.791807  N  -1  -1.000000  -1.000000  0.000000  0.000000  166.060734  11033.567466
T  5892  50689.928458  0.571099  N  -1  -1.000000  -1.000000  0.000000  1428.547488  66.424294  7952.766161
C  5905  45314.855210  0.534995  T  5905  12359.028493  0.152482  0.000000  5913.522161  0.000000  4155.499435
T  5918  97331.827294  1.200849  N  -1  -1.000000  -1.000000  1428.000000  0.000000  66.424294  15404.006528
A  5928  84782.400000  1.030819  T  5928  18162.398394  0.231349  11260.800000  0.000000  0.000000  6089.956069
T  5940  116962.979799  1.489850  N  -1  -1.000000  -1.000000  0.000000  0.000000  0.000000  18090.751853
T  5954  61651.849382  0.748222  N  -1  -1.000000  -1.000000  0.000000  0.000000  199.272881  11033.567466
T  5967  44385.032763  0.546317  C  5966  5780.634022  0.071151  0.000000  1262.437315  332.121469  7343.770554
C  5978  48138.728152  0.643786  N  -1  -1.000000  -1.000000  0.000000  8438.396791  166.060734  0.000000
C  5991  89799.159555  1.274888  A  5988  9098.400000  0.129171  2284.800000  12126.042633  66.424294  0.000000
A  6001  82130.400000  1.158834  N  -1  -1.000000  -1.000000  11505.600000  5714.189953  0.000000  0.000000
C  6011  81493.650902  1.129993  N  -1  -1.000000  -1.000000  3712.800000  12491.485014  0.000000  0.000000
A  6025  82579.200000  1.098141  N  -1  -1.000000  -1.000000  13056.000000  1395.325454  0.000000  0.000000
A  6037  40473.600000  0.512807  T  6037  6555.658592  0.089510  7507.200000  0.000000  0.000000  1647.870466
T  6050  81462.118243  1.112267  N  -1  -1.000000  -1.000000  0.000000  0.000000  0.000000  10424.571860
T  6064  47394.187526  0.650058  N  -1  -1.000000  -1.000000  0.000000  0.000000  597.818644  8525.938497
T  6077  34891.865949  0.529059  G  6076  11723.887843  0.177767  0.000000  0.000000  2590.547455  5660.076817
G  6089  60213.622262  0.951621  N  -1  -1.000000  -1.000000  0.000000  0.000000  8170.188128  465.702523
T  6101  25613.638761  0.394921  N  -1  -1.000000  -1.000000  0.000000  0.000000  3719.760449  3582.327100
G  6115  68583.083272  1.095486  N  -1  -1.000000  -1.000000  0.000000  0.000000  8768.006772  1289.637756
T  6127  51764.626588  0.855847  N  -1  -1.000000  -1.000000  0.000000  0.000000  1461.334462  7200.477470
T  6140  46355.312668  0.806924  N  -1  -1.000000  -1.000000  448.800000  99.666104  33.212147  5839.193172
A  6150  50347.200000  0.933512  C  6148  10564.607007  0.195883  6609.600000  2591.318700  0.000000  931.405046
C  6162  72689.811730  1.433443  A  6160  7792.800000  0.153674  2529.600000  10365.274799  0.000000  0.000000
A  6174  54590.400000  1.012216  T  6173  7236.300741  0.134175  8037.600000  697.662727  0.000000  1934.456634
T  6186  94286.849259  1.839945  G  6187  9299.401122  0.166257  0.000000  132.888138  1992.728812  10854.451112
G  6200  56460.649667  1.009422  C  6197  11428.379906  0.204320  0.000000  2757.428873  7738.430219  143.293084
C  6211  76144.903330  1.310797  N  -1  -1.000000  -1.000000  775.200000  9435.057830  1428.122315  0.000000
A  6224  59649.600000  0.999430  N  -1  -1.000000  -1.000000  7996.800000  1362.103419  33.212147  0.000000
A  6236  48715.200000  0.772188  N  -1  -1.000000  -1.000000  7221.600000  1993.322077  0.000000  0.000000
C  6248  54916.023213  0.898783  T  6250  8310.998871  0.135324  0.000000  7807.178134  33.212147  1361.284298
T  6263  73473.528811  1.196333  G  6262  7007.762988  0.114104  0.000000  0.000000  2590.547455  9314.050459
G  6276  78081.757274  1.217603  N  -1  -1.000000  -1.000000  0.000000  0.000000  9830.795471  2435.982428
T  6288  45280.614538  0.676831  N  -1  -1.000000  -1.000000  0.000000  0.000000  1262.061581  6197.425882
T  6301  41017.645289  0.639303  N  -1  -1.000000  -1.000000  0.000000  0.000000  332.121469  6161.602611
A  6311  28968.000000  0.461254  N  -1  -1.000000  -1.000000  4202.400000  0.000000  0.000000  4227.145977
T  6324  99767.809721  1.772995  N  -1  -1.000000  -1.000000  408.000000  0.000000  398.545762  12359.028493
A  6335  50020.800000  0.825405  N  -1  -1.000000  -1.000000  7833.600000  0.000000  33.212147  2256.866073
A  6348  45451.200000  0.783789  C  6345  10830.383283  0.186766  7466.400000  2690.984804  0.000000  0.000000
C  6359  85746.071333  1.515772  N  -1  -1.000000  -1.000000  122.400000  11528.046010  66.424294  0.000000
C  6374  69733.050650  1.156966  N  -1  -1.000000  -1.000000  1795.200000  9534.723934  0.000000  0.000000
A  6384  52183.200000  0.845017  T  6384  14902.480734  0.249936  7466.400000  1793.989869  0.000000  3044.978035
T  6398  104675.597848  1.755565  N  -1  -1.000000  -1.000000  1183.200000  398.664415  66.424294  12215.735409
A  6408  50592.000000  0.812274  C  6406  18006.342760  0.289098  7099.200000  3355.425496  33.212147  2041.926447
C  6420  94716.020678  1.507844  N  -1  -1.000000  -1.000000  2244.000000  11860.266356  0.000000  35.823271
A  6433  71808.000000  1.053129  N  -1  -1.000000  -1.000000  11016.000000  1162.771211  0.000000  0.000000
A  6444  72705.600000  1.003260  N  -1  -1.000000  -1.000000  10730.400000  66.444069  0.000000  0.000000
A  6458  60343.200000  0.864972  N  -1  -1.000000  -1.000000  10485.600000  0.000000  0.000000  0.000000
A  6470  48307.200000  0.682349  N  -1  -1.000000  -1.000000  8568.000000  0.000000  929.940112  0.000000
G  6481  36965.119458  0.520042  A  6482  20481.600000  0.309376  4896.000000  0.000000  3885.821183  0.000000
A  6496  97389.600000  1.471078  N  -1  -1.000000  -1.000000  14769.600000  0.000000  365.333615  0.000000
A  6507  50796.000000  0.736510  T  6504  12251.558680  0.177640  9098.400000  0.000000  66.424294  2221.042802
T  6519  70392.727505  1.022707  N  -1  -1.000000  -1.000000  530.400000  0.000000  0.000000  8776.701394
T  6532  44062.623324  0.673724  N  -1  -1.000000  -1.000000  0.000000  0.000000  66.424294  7702.003264
T  6545  37399.494919  0.577611  N  -1  -1.000000  -1.000000  0.000000  166.110173  0.000000  6376.542237
T  6558  58356.108451  0.988802  N  -1  -1.000000  -1.000000  0.000000  0.000000  66.424294  8848.347936
T  6570  49042.057992  0.850365  N  -1  -1.000000  -1.000000  0.000000  33.222035  99.636441  8454.291955
T  6582  44062.623324  0.796714  N  -1  -1.000000  -1.000000  0.000000  33.222035  99.636441  8955.817749
T  6594  52660.208363  0.981051  N  -1  -1.000000  -1.000000  0.000000  232.554242  0.000000  9099.110833
T  6608  69998.671524  1.293573  N  -1  -1.000000  -1.000000  0.000000  431.886450  66.424294  9493.166814
T  6621  40408.649682  0.703787  C  6617  9966.610384  0.173586  0.000000  1328.881384  33.212147  6591.481863
C  6632  27275.290416  0.527386  T  6635  5266.020836  0.106673  734.400000  3488.313634  0.000000  716.465420
A  6641  35985.600000  0.728957  N  -1  -1.000000  -1.000000  4773.600000  498.330519  0.000000  1826.986821
T  6655  71431.602364  1.555392  G  6654  8967.279653  0.195258  0.000000  0.000000  2025.940959  8239.352329
G  6668  37828.635277  0.777375  A  6666  5916.000000  0.121573  2366.400000  531.552554  5181.094911  179.116355
A  6679  73684.800000  1.512881  N  -1  -1.000000  -1.000000  9792.000000  0.000000  1096.000846  0.000000
A  6692  47368.800000  0.942891  N  -1  -1.000000  -1.000000  8160.000000  0.000000  0.000000  0.000000
A  6703  46430.400000  0.927301  T  6703  5731.723359  0.113934  7180.800000  0.000000  0.000000  1217.991214
T  6717  37578.611274  0.746982  A  6715  9914.400000  0.197077  2407.200000  1096.327142  0.000000  5480.960462
A  6726  26479.200000  0.542616  C  6725  9169.281553  0.187898  4692.000000  2391.986492  0.000000  179.116355
C  6739  58005.672432  1.305048  A  6736  11791.200000  0.265285  2529.600000  7940.066272  0.000000  0.000000
A  6750  32803.200000  0.709921  T  6751  8561.761768  0.183101  5181.600000  1328.881384  0.000000  1576.223924
T  6764  48146.476217  1.029659  G  6763  8900.855359  0.190353  40.800000  0.000000  1660.607343  6663.128405
G  6777  35072.027087  0.731037  A  6776  13749.600000  0.286594  2284.800000  0.000000  4848.973442  501.525794
A  6790  54100.800000  1.220141  T  6788  6519.835321  0.147042  7058.400000  0.000000  464.970056  1683.693737
T  6802  39548.891179  0.860376  N  -1  -1.000000  -1.000000  40.800000  1694.323765  0.000000  5409.313920
C  6814  30497.827774  0.716695  T  6815  8776.701394  0.214766  0.000000  4783.972984  0.000000  2113.572989
T  6829  52731.854905  1.290350  G  6829  5978.186435  0.146286  0.000000  930.216969  1228.849434  6233.249153
G  6842  44371.428209  1.069282  C  6840  12092.820599  0.291417  0.000000  2259.098354  4317.579092  286.586168
C  6852  33521.032923  0.794794  N  -1  -1.000000  -1.000000  856.800000  3554.757703  564.606497  0.000000
A  6864  50388.000000  1.175095  N  -1  -1.000000  -1.000000  6568.800000  498.330519  0.000000  0.000000
A  6875  36801.600000  0.873770  N  -1  -1.000000  -1.000000  7548.000000  66.444069  0.000000  0.000000
A  6887  71155.200000  1.673531  N  -1  -1.000000  -1.000000  9424.800000  66.444069  0.000000  0.000000
A  6899  39780.000000  0.887573  N  -1  -1.000000  -1.000000  8119.200000  0.000000  0.000000  0.000000
A  6913  37944.000000  0.837807  G  6910  5579.640673  0.123199  5752.800000  0.000000  1394.910168  0.000000
G  6923  35171.663528  0.805323  N  -1  -1.000000  -1.000000  3019.200000  199.332208  4782.549148  0.000000
A  6938  64831.200000  1.499464  T  6934  8812.524665  0.203822  7548.000000  0.000000  431.757909  1970.279905
T  6949  31417.008663  0.673179  G  6949  6177.459316  0.132366  244.800000  0.000000  1262.061581  4871.964855
G  6961  30854.084436  0.692757  T  6959  11893.325970  0.267036  0.000000  0.000000  4284.366945  2507.628970
T  6972  38115.960339  0.882592  N  -1  -1.000000  -1.000000  0.000000  199.332208  896.727965  5158.551023
T  6989  27512.272124  0.630352  N  -1  -1.000000  -1.000000  1183.200000  66.444069  99.636441  3833.089996
A  6996  29049.600000  0.702389  G  6997  4848.973442  0.119482  3835.200000  99.666104  730.667231  823.935233
G  7009  22019.653370  0.542582  T  7011  2471.805699  0.069297  0.000000  0.000000  3055.517511  358.232710
T  7023  18019.105311  0.505168  G  7022  10196.129087  0.285849  0.000000  0.000000  2125.577399  2328.512615
G  7036  40817.728494  1.218678  A  7036  5181.600000  0.154704  1754.400000  0.000000  4782.549148  0.000000
A  7048  37454.400000  1.108747  C  7044  4086.310257  0.120965  4773.600000  1793.989869  597.818644  0.000000
C  7058  47308.177287  1.391045  T  7061  9493.166814  0.294299  326.400000  6013.188265  0.000000  1074.698130
T  7073  54594.664996  1.692501  C  7069  8205.842549  0.254390  0.000000  963.439004  0.000000  7343.770554
T  7087  23965.768296  0.693162  C  7082  5448.413676  0.157584  0.000000  265.776277  1262.061581  4262.969248
G  7099  39157.121151  1.155564  N  -1  -1.000000  -1.000000  0.000000  0.000000  4815.761295  644.818878
T  7109  13863.605875  0.407875  G  7113  6675.641519  0.204617  0.000000  0.000000  2059.153105  2113.572989
G  7125  28529.234155  0.874460  C  7118  5680.967919  0.174129  0.000000  2259.098354  3919.033330  0.000000
C  7134  51095.489233  1.568648  N  -1  -1.000000  -1.000000  938.400000  5714.189953  763.879378  0.000000
A  7146  19380.000000  0.546215  C  7154  2558.096665  0.071823  3508.800000  930.216969  464.970056  0.000000
G  7158  12620.615808  0.354346  C  7164  2657.762769  0.081037  734.400000  730.884761  1992.728812  0.000000
C  7173  17408.346137  0.530792  N  -1  -1.000000  -1.000000  612.000000  2491.652596  0.000000  0.000000
A  7183  23704.800000  0.769829  N  -1  -1.000000  -1.000000  3345.600000  166.110173  0.000000  895.581775
T  7196  42772.985568  1.504398  N  -1  -1.000000  -1.000000  0.000000  365.442381  66.424294  6484.012050
T  7210  24324.001006  0.892631  G  7211  4483.639826  0.164322  0.000000  99.666104  1295.273728  4370.439061
G  7221  27333.596868  1.001758  N  -1  -1.000000  -1.000000  652.800000  0.000000  3254.790393  931.405046
A  7234  23011.200000  0.881545  T  7230  5875.016443  0.225067  3060.000000  33.222035  232.485028  1862.810092
T  7245  63586.306016  2.353477  C  7252  1661.101731  0.054420  0.000000  232.554242  0.000000  5875.016443
T  7259  28336.207357  0.928334  C  7256  5016.527226  0.164348  40.800000  1362.103419  0.000000  4477.908874
C  7269  27009.514139  0.956163  N  -1  -1.000000  -1.000000  1387.200000  3421.869565  0.000000  1038.874859
A  7281  44798.400000  1.544200  T  7281  17266.816620  0.535760  5263.200000  896.994935  0.000000  2758.391867
T  7293  66702.930593  2.069685  C  7290  2591.318700  0.080404  0.000000  1362.103419  0.000000  6627.305134
C  7306  18471.451244  0.497106  N  -1  -1.000000  -1.000000  0.000000  2757.428873  66.424294  2937.508222
T  7323  143902.079587  3.928031  C  7314  8006.510341  0.218550  0.000000  631.218658  0.000000  7307.947283
C  7327  6744.073026  0.144266  C  7336  1362.103419  0.029137  0.000000  1029.883073  0.000000  6591.481863
C  7344  30763.604050  0.683794  A  7344  3345.600000  0.071567  1509.600000  2591.318700  0.000000  788.111962
A  7354  46756.800000  1.031417  N  -1  -1.000000  -1.000000  7099.200000  697.662727  0.000000  107.469813
A  7366  59323.200000  1.243487  N  -1  -1.000000  -1.000000  7670.400000  0.000000  0.000000  0.000000
A  7377  44064.000000  0.931963  N  -1  -1.000000  -1.000000  7629.600000  0.000000  0.000000  0.000000
A  7391  22195.200000  0.454321  N  -1  -1.000000  -1.000000  3957.600000  0.000000  166.060734  1289.637756
T  7399  23643.358857  0.488780  G  7399  10727.523437  0.212853  489.600000  66.444069  2225.213840  3582.327100
G  7413  64763.686382  1.400094  T  7421  4442.085603  0.085328  0.000000  0.000000  6941.338694  752.288691
G  7425  24842.685853  0.539323  N  -1  -1.000000  -1.000000  0.000000  0.000000  5114.670617  680.642149
T  7437  19452.036150  0.416533  G  7434  2291.638134  0.047869  0.000000  0.000000  1029.576553  2543.452241
A  7448  11179.200000  0.326354  G  7449  6974.550841  0.201005  1836.000000  0.000000  1062.788700  322.409439
G  7463  21986.441223  0.633645  C  7465  2026.544111  0.059920  0.000000  1694.323765  2756.608190  0.000000
C  7473  31461.266777  0.930238  N  -1  -1.000000  -1.000000  0.000000  3720.867877  564.606497  0.000000
A  7485  21828.000000  0.675976  N  -1  -1.000000  -1.000000  3019.200000  3023.205150  0.000000  0.000000
C  7497  52922.701136  1.854231  A  7496  7099.200000  0.248731  1754.400000  5581.301815  0.000000  0.000000
A  7509  33619.200000  1.142443  T  7508  3868.913267  0.131472  4406.400000  896.994935  0.000000  1540.400653
T  7521  38259.253423  1.251535  C  7524  4285.642465  0.133794  163.200000  1262.437315  0.000000  5230.197565
C  7534  16976.459687  0.529994  A  7533  4365.600000  0.136291  1183.200000  2325.542423  66.424294  394.055981
A  7546  31334.400000  1.149771  T  7546  5731.723359  0.205423  4610.400000  697.662727  0.000000  1934.456634
T  7558  41268.408186  1.479054  N  -1  -1.000000  -1.000000  0.000000  730.884761  33.212147  6412.365508
C  7568  20730.549598  0.689100  N  -1  -1.000000  -1.000000  0.000000  2657.762769  66.424294  2185.219531
T  7583  56923.177611  1.833944  N  -1  -1.000000  -1.000000  979.200000  265.776277  0.000000  6985.537844
A  7594  34639.200000  1.003094  N  -1  -1.000000  -1.000000  4488.000000  0.000000  0.000000  3976.383080
T  7606  85617.617678  2.456737  N  -1  -1.000000  -1.000000  0.000000  0.000000  0.000000  8633.408310
T  7620  28801.909880  0.698582  G  7617  7240.248016  0.175610  0.000000  0.000000  1760.243784  4657.025229
G  7632  57656.286954  1.485335  N  -1  -1.000000  -1.000000  285.600000  0.000000  4649.700561  0.000000
A  7643  37209.600000  0.902692  G  7649  16207.527669  0.394192  4488.000000  0.000000  2690.183896  0.000000
G  7659  15410.436144  0.374806  A  7652  3264.000000  0.079385  3468.000000  0.000000  2756.608190  0.000000
A  7669  68421.600000  1.670484  N  -1  -1.000000  -1.000000  7711.200000  0.000000  232.485028  931.405046
T  7680  34461.986697  0.771516  N  -1  -1.000000  -1.000000  1632.000000  0.000000  33.212147  4692.848500
T  7694  23070.186521  0.524475  N  -1  -1.000000  -1.000000  1713.600000  730.884761  0.000000  3331.564203
A  7704  28804.800000  0.651380  N  -1  -1.000000  -1.000000  4161.600000  3122.871253  0.000000  107.469813
C  7712  76377.457572  1.844449  G  7718  3022.305365  0.066303  204.000000  6245.742507  0.000000  823.935233
T  7729  37829.374171  0.829898  G  7729  16805.346313  0.368673  0.000000  631.218658  2723.396043  4692.848500
G  7742  43673.973125  1.070326  N  -1  -1.000000  -1.000000  0.000000  0.000000  5911.762142  1003.051588
T  7754  15332.359986  0.362539  N  -1  -1.000000  -1.000000  0.000000  66.444069  1295.273728  2615.098783
T  7764  18520.631104  0.486627  N  -1  -1.000000  -1.000000  0.000000  0.000000  332.121469  3152.447848
T  7775  26795.806704  0.740414  C  7774  4451.752638  0.123009  0.000000  631.218658  99.636441  4549.555416
T  7792  28013.797918  0.750460  C  7787  2690.984804  0.072088  1713.600000  664.440692  0.000000  3833.089996
A  7799  45940.800000  1.380099  C  7797  7707.512030  0.231539  3549.600000  2126.210215  0.000000  1182.167943
C  7810  50962.601094  1.479926  N  -1  -1.000000  -1.000000  285.600000  7807.178134  0.000000  429.879252
C  7826  45647.075556  1.226243  T  7824  2328.512615  0.062552  0.000000  6611.184888  0.000000  358.232710
C  7838  29202.168424  0.750517  N  -1  -1.000000  -1.000000  734.400000  5249.081469  0.000000  0.000000
A  7847  23419.200000  0.684935  T  7846  11678.386344  0.341554  3672.000000  830.550865  0.000000  2579.275512
T  7859  65126.706669  1.988551  A  7863  5304.000000  0.151994  1795.200000  0.000000  0.000000  6197.425882
A  7874  34149.600000  0.978608  N  -1  -1.000000  -1.000000  5100.000000  0.000000  99.636441  608.995607
A  7883  19706.400000  0.535823  N  -1  -1.000000  -1.000000  4324.800000  0.000000  265.697175  0.000000
G  7894  14447.283885  0.391563  N  -1  -1.000000  -1.000000  2488.800000  0.000000  2258.425987  0.000000
A  7907  79641.600000  2.233262  G  7904  2590.547455  0.072642  6528.000000  0.000000  730.667231  608.995607
T  7919  39477.244637  0.967003  G  7922  2258.425987  0.056210  285.600000  0.000000  199.272881  3976.383080
T  7931  13541.196436  0.337030  G  7933  4483.639826  0.123055  0.000000  0.000000  996.364406  2400.159157
G  7945  28828.143477  0.791203  T  7943  7236.300741  0.198603  0.000000  298.998312  4018.669770  967.228317
T  7957  5946.662985  0.171108  C  7954  4617.862811  0.132873  0.000000  764.106796  697.455084  1074.698130
C  7965  11926.710426  0.367786  N  -1  -1.000000  -1.000000  122.400000  1993.322077  199.272881  0.000000
A  7978  27132.000000  0.867415  C  7975  11793.822287  0.377049  3345.600000  2823.872942  66.424294  0.000000
C  7988  32657.260023  1.188415  N  -1  -1.000000  -1.000000  1632.000000  4019.866188  0.000000  0.000000
A  8001  45573.600000  1.667503  T  8005  11069.390737  0.370000  4977.600000  1494.991558  132.848587  1182.167943
T  8014  27512.272124  0.919615  G  8015  3520.487567  0.112750  0.000000  33.222035  1527.758756  4477.908874
G  8026  28396.385568  0.909451  T  8027  3367.387474  0.129022  0.000000  33.222035  3852.609036  1003.051588
T  8042  12359.028493  0.473541  G  8038  3586.911861  0.137434  408.000000  265.776277  232.485028  2149.396260
A  8046  9384.000000  0.401243  C  8045  2823.872942  0.120743  1713.600000  597.996623  0.000000  1683.693737
T  8061  31524.478476  1.372324  C  8061  5282.303503  0.229948  204.000000  1096.327142  0.000000  3653.973641
C  8073  17375.124102  0.747599  A  8077  15830.400000  0.649208  1754.400000  2458.430561  0.000000  107.469813
A  8085  31987.200000  1.311806  C  8083  2657.762769  0.108995  4528.800000  465.108485  0.000000  680.642149
T  8097  42199.813232  1.599075  N  -1  -1.000000  -1.000000  40.800000  0.000000  66.424294  5409.313920
T  8113  10926.097653  0.391660  G  8107  4217.942652  0.151197  0.000000  0.000000  1693.819490  2328.512615
G  8123  35869.118612  1.394394  N  -1  -1.000000  -1.000000  0.000000  0.000000  3985.457624  214.939626
T  8133  5767.546630  0.233001  C  8137  996.661038  0.044141  0.000000  66.444069  1228.849434  1003.051588
G  8144  9166.552534  0.405979  T  8146  6304.895695  0.305233  0.000000  0.000000  1560.970903  1110.521401
G  8161  27233.960427  1.318459  C  8156  6245.742507  0.302369  0.000000  930.216969  3288.002539  0.000000
C  8168  12690.817222  0.573120  G  8167  2059.153105  0.092991  0.000000  2292.320388  1760.243784  0.000000
T  8184  30736.366514  1.367637  G  8181  5978.186435  0.266003  0.000000  631.218658  1361.698021  3618.150371
G  8195  25407.292350  1.134494  N  -1  -1.000000  -1.000000  0.000000  298.998312  2989.093218  0.000000
C  8202  13654.256225  0.588584  G  8208  6177.459316  0.289135  122.400000  1428.547488  2125.577399  0.000000
A  8217  18604.800000  0.870800  C  8216  1395.325454  0.065308  2570.400000  597.996623  66.424294  214.939626
T  8229  29984.077823  1.577638  G  8234  797.091525  0.038117  1387.200000  0.000000  66.424294  4083.852893
A  8240  25908.000000  1.238937  T  8240  2686.745325  0.134907  2815.200000  0.000000  66.424294  2686.745325
T  8251  18663.924188  0.937162  N  -1  -1.000000  -1.000000  244.800000  33.222035  0.000000  3833.089996
T  8259  24180.707922  1.140330  C  8261  2724.206838  0.119975  0.000000  431.886450  33.212147  3797.266725
C  8273  20265.441113  0.892498  N  -1  -1.000000  -1.000000  0.000000  3056.427184  0.000000  250.762897
C  8291  22989.647951  1.044530  N  -1  -1.000000  -1.000000  0.000000  4086.310257  66.424294  71.646542
T  8303  46785.191920  2.030656  N  -1  -1.000000  -1.000000  1183.200000  764.106796  66.424294  4191.322706
A  8312  25173.600000  1.021476  G  8308  2358.062427  0.095683  3386.400000  0.000000  166.060734  3403.210745
T  8323  35930.740808  1.459356  A  8322  3672.000000  0.149141  1754.400000  398.664415  498.182203  5516.783733
A  8332  10118.400000  0.376869  C  8332  6511.518784  0.250442  2162.400000  1362.103419  33.212147  1862.810092
C  8346  52225.038410  2.008657  T  8347  3044.978035  0.107885  81.600000  3986.644153  0.000000  1038.874859
T  8361  71288.309280  2.525798  C  8364  2823.872942  0.086193  0.000000  697.662727  0.000000  6018.309527
T  8374  17732.519143  0.541251  G  8370  2092.365252  0.063865  0.000000  66.444069  398.545762  3833.089996
T  8386  9206.580646  0.281814  G  8385  7705.218072  0.235857  0.000000  0.000000  1727.031637  1970.279905
G  8397  34474.208444  1.105951  N  -1  -1.000000  -1.000000  0.000000  0.000000  4417.215533  0.000000
G  8408  32116.146016  0.985387  N  -1  -1.000000  -1.000000  0.000000  0.000000  4649.700561  0.000000
G  8422  30090.205058  0.898079  N  -1  -1.000000  -1.000000  775.200000  0.000000  4085.094064  0.000000
A  8425  8690.400000  0.272978  N  -1  -1.000000  -1.000000  1795.200000  0.000000  3221.578246  0.000000
A  8438  53244.000000  1.763791  A  8446  8812.800000  0.276102  4896.000000  66.444069  166.060734  0.000000
T  8455  20562.557551  0.644219  A  8461  4569.600000  0.138628  1101.600000  33.222035  0.000000  3152.447848
A  8469  30559.200000  0.927076  T  8465  7200.477470  0.218441  3835.200000  0.000000  66.424294  716.465420
A  8481  40351.200000  1.310257  N  -1  -1.000000  -1.000000  5304.000000  0.000000  0.000000  0.000000
A  8492  23664.000000  0.854213  C  8493  3388.647530  0.119757  4855.200000  564.774588  199.272881  0.000000
A  8505  10730.400000  0.379222  G  8504  4018.669770  0.142023  2407.200000  298.998312  1062.788700  0.000000
G  8516  21587.895461  0.758848  C  8515  8072.954411  0.283776  0.000000  2092.988181  2291.638134  0.000000
C  8528  32325.039677  1.190188  N  -1  -1.000000  -1.000000  0.000000  4883.639088  0.000000  71.646542
C  8539  19302.002109  0.710142  N  -1  -1.000000  -1.000000  0.000000  4019.866188  0.000000  1289.637756
T  8548  24682.233716  0.945619  A  8555  9343.200000  0.337288  0.000000  1694.323765  0.000000  3725.620183
A  8565  27866.400000  1.005976  C  8564  2225.876319  0.080354  4855.200000  431.886450  0.000000  358.232710
A  8576  27132.000000  1.078246  T  8578  2543.452241  0.098507  4569.600000  132.888138  0.000000  322.409439
A  8586  27336.000000  1.058713  T  8592  3152.447848  0.123636  4773.600000  33.222035  0.000000  0.000000
A  8598  6079.200000  0.238421  G  8602  2690.183896  0.121890  1713.600000  0.000000  199.272881  465.702523
T  8606  31273.715579  1.416991  G  8607  10827.159877  0.474218  0.000000  0.000000  1594.183049  3331.564203
G  8619  26669.353931  1.168095  T  8621  4155.499435  0.170130  0.000000  0.000000  3586.911861  1612.047195
T  8632  14221.838585  0.582256  G  8634  5745.701407  0.242548  0.000000  66.444069  1029.576553  2400.159157
A  8642  21868.800000  0.923171  N  -1  -1.000000  -1.000000  3345.600000  0.000000  0.000000  0.000000
A  8654  67891.200000  1.408092  N  -1  -1.000000  -1.000000  4202.400000  0.000000  66.424294  0.000000
A  8661  67891.200000  1.408092  N  -1  -1.000000  -1.000000  5059.200000  33.222035  0.000000  0.000000
A  8674  33252.000000  1.328281  C  8673  11893.488391  0.493350  4569.600000  1960.100042  33.212147  608.995607
C  8684  24119.197128  0.943173  T  8693  4119.676164  0.167535  530.400000  4053.088223  0.000000  0.000000
C  8700  51195.155337  2.025836  N  -1  -1.000000  -1.000000  693.600000  4817.195019  99.636441  107.469813
T  8710  11714.209615  0.423552  A  8707  11097.600000  0.411080  1550.400000  1229.215281  0.000000  2400.159157
T  8722  59645.746207  2.113557  A  8721  4406.400000  0.173248  1509.600000  66.444069  0.000000  5122.727752
A  8733  18074.400000  0.581961  T  8738  6770.598218  0.229740  3753.600000  66.444069  498.182203  1755.340279
A  8741  8608.800000  0.285076  G  8749  1594.183049  0.057625  4284.000000  0.000000  0.000000  967.228317
A  8751  27662.400000  0.933375  N  -1  -1.000000  -1.000000  5630.400000  0.000000  232.485028  71.646542
A  8762  37984.800000  1.257096  A  8771  9343.200000  0.305131  5548.800000  99.666104  33.212147  0.000000
A  8778  21583.200000  0.704867  T  8778  3833.089996  0.130448  3876.000000  0.000000  199.272881  788.111962
T  8792  16944.407181  0.576654  G  8793  13152.010158  0.473889  40.800000  166.110173  2391.274574  2615.098783
G  8804  34374.572003  1.238579  N  -1  -1.000000  -1.000000  0.000000  0.000000  5081.458470  358.232710
G  8817  18798.075124  0.653192  C  8822  4285.642465  0.167807  0.000000  99.666104  3985.457624  465.702523
G  8827  3852.609036  0.150852  T  8825  3653.973641  0.143073  0.000000  332.220346  1494.546609  680.642149
C  8838  19866.776698  0.802604  T  8838  5015.257939  0.190300  0.000000  3355.425496  332.121469  859.758504
C  8849  31760.265089  1.528773  N  -1  -1.000000  -1.000000  0.000000  5415.191642  0.000000  0.000000
C  8862  28869.948078  1.303761  T  8861  6698.951676  0.284265  0.000000  4385.308569  0.000000  1540.400653
T  8873  33817.167819  1.399155  G  8873  1295.273728  0.052556  0.000000  1395.325454  332.121469  4083.852893
T  8881  17230.993349  0.695214  C  8882  8205.842549  0.314122  0.000000  1461.769523  0.000000  2830.038409
A  8894  9873.600000  0.434773  G  8901  5679.277114  0.243620  1754.400000  996.661038  0.000000  465.702523
A  8904  8037.600000  0.373168  G  8911  5978.186435  0.272262  1672.800000  132.888138  996.364406  107.469813
A  8916  10444.800000  0.505847  C  8915  5016.527226  0.228466  2162.400000  1295.659350  631.030790  0.000000
C  8931  49268.277329  2.698865  A  8925  7017.600000  0.329349  1672.800000  4318.864500  0.000000  0.000000
A  8933  9343.200000  0.438603  T  8938  5122.727752  0.234435  1509.600000  4152.754326  0.000000  107.469813
T  8957  91420.987579  4.183785  G  8951  963.152259  0.044077  0.000000  232.554242  0.000000  5910.839714
G  8963  1361.698021  0.046944  N  -1  -1.000000  -1.000000  0.000000  0.000000  298.909322  5194.374294
T  8976  24861.350071  0.957427  N  -1  -1.000000  -1.000000  1183.200000  0.000000  0.000000  4227.145977
A  8980  15708.000000  0.614411  T  8985  3940.559809  0.189947  1550.400000  0.000000  66.424294  4012.206351
T  8992  22747.777082  0.957597  A  8998  8323.200000  0.413403  1509.600000  66.444069  0.000000  4119.676164
A  9007  37536.000000  1.544264  T  9006  8776.701394  0.435928  4161.600000  33.222035  0.000000  1647.870466
T  9018  10209.632234  0.377115  C  9021  4086.310257  0.206347  489.600000  365.442381  0.000000  2077.749718
T  9027  7594.533451  0.278288  N  -1  -1.000000  -1.000000  0.000000  1029.883073  0.000000  1755.340279
C  9033  16312.018994  0.604034  N  -1  -1.000000  -1.000000  0.000000  2757.428873  0.000000  179.116355
C  9045  24517.861543  1.034094  C  9056  3787.311946  0.173651  122.400000  3222.537357  0.000000  0.000000
A  9058  22276.800000  0.883054  G  9066  6609.217226  0.345836  2162.400000  1029.883073  0.000000  1325.461027
T  9066  21744.725494  1.187421  T  9071  9887.222795  0.485835  652.800000  0.000000  1162.425140  3689.796912
G  9082  43109.366628  2.118306  T  9081  1253.814485  0.061610  0.000000  0.000000  4184.730505  895.581775
G  9092  31385.478785  1.415311  T  9102  1791.163550  0.080252  0.000000  0.000000  3819.396889  0.000000
C  9102  8504.840861  0.358198  G  9109  4483.639826  0.200887  0.000000  1229.215281  1361.698021  394.055981
A  9111  9465.600000  0.424103  T  9116  1325.461027  0.067930  1550.400000  265.776277  730.667231  250.762897
T  9127  48218.122759  2.471193  G  9135  1693.819490  0.072785  1387.200000  0.000000  232.485028  4728.671771
A  9130  7180.800000  0.308018  T  9144  3761.443454  0.161632  1509.600000  0.000000  199.272881  4298.792519
G  9146  6144.247170  0.264024  G  9152  4417.215533  0.198483  1224.000000  0.000000  1062.788700  573.172336
C  9165  10099.498522  0.453812  G  9163  1760.243784  0.079095  0.000000  1362.103419  265.697175  931.405046
T  9176  34318.693613  1.648911  C  9172  2923.539046  0.140467  0.000000  664.440692  464.970056  4728.671771
C  9184  13787.144364  0.626201  T  9186  1289.637756  0.060770  0.000000  2857.094977  0.000000  2113.572989
C  9194  29335.056562  1.382335  G  9194  3719.760449  0.187450  0.000000  4916.861123  730.667231  0.000000
C  9204  27673.954832  1.394579  C  9213  5514.857746  0.283207  81.600000  4783.972984  0.000000  0.000000
A  9220  23256.000000  1.194282  C  9221  12126.042633  0.578864  3060.000000  1926.878007  132.848587  2077.749718
T  9230  70392.727505  1.496381  C  9236  3189.315323  0.135594  448.800000  132.888138  132.848587  5122.727752
T  9237  70392.727505  1.496381  N  -1  -1.000000  -1.000000  0.000000  597.996623  0.000000  4621.201958
C  9250  15282.135921  0.687802  C  9256  12425.040945  0.614265  0.000000  2524.874630  0.000000  1325.461027
C  9265  23155.758124  1.005507  N  -1  -1.000000  -1.000000  1060.800000  3488.313634  33.212147  0.000000
A  9269  16279.200000  0.658275  A  9278  13912.800000  0.609182  2366.400000  2923.539046  0.000000  35.823271
A  9284  37168.800000  1.466337  G  9284  2490.911015  0.097509  4855.200000  265.776277  830.303672  0.000000
G  9296  25805.838112  1.006740  A  9296  8568.000000  0.335403  2937.600000  0.000000  2756.608190  0.000000
A  9310  20563.200000  0.766284  G  9311  9232.976828  0.363908  4202.400000  0.000000  1793.455931  71.646542
A  9319  27540.000000  1.060954  C  9317  1827.211904  0.072018  3631.200000  265.776277  1461.334462  0.000000
G  9324  11757.099989  0.453166  A  9333  10608.000000  0.449481  2529.600000  0.000000  2025.940959  0.000000
A  9340  29090.400000  1.173261  G  9350  14746.193207  0.609750  4488.000000  0.000000  1527.758756  0.000000
A  9354  27458.400000  1.135401  N  -1  -1.000000  -1.000000  4610.400000  0.000000  1195.637287  0.000000
A  9365  34680.000000  1.481413  G  9367  5546.428526  0.218794  5467.200000  332.220346  730.667231  716.465420
T  9379  30628.896701  1.208247  A  9377  2570.400000  0.101397  775.200000  465.108485  1262.061581  2973.331493
G  9393  23912.745741  0.916296  C  9394  4651.084846  0.173156  0.000000  2159.432250  2922.668924  322.409439
C  9404  11893.488391  0.442787  N  -1  -1.000000  -1.000000  856.800000  2491.652596  1262.061581  0.000000
A  9413  18278.400000  0.751177  C  9415  6411.852680  0.256766  2692.800000  1694.323765  398.545762  143.293084
A  9419  15300.000000  0.648848  G  9419  3686.548302  0.154113  3141.600000  597.996623  797.091525  358.232710
T  9429  8848.347936  0.383811  A  9434  4120.800000  0.172267  2244.000000  298.998312  33.212147  1791.163550
A  9444  25377.600000  1.197917  T  9439  9958.869337  0.416323  3304.800000  0.000000  0.000000  788.111962
A  9457  21991.200000  0.975357  C  9453  5680.967919  0.232803  3264.000000  2225.876319  0.000000  0.000000
C  9463  25049.414097  1.147114  A  9463  6732.000000  0.282293  2529.600000  4219.198396  132.848587  0.000000
C  9475  33886.475304  1.569108  A  9478  10526.400000  0.410283  1509.600000  5149.415365  398.545762  0.000000
A  9487  12525.600000  0.582135  A  9492  12933.600000  0.535262  3141.600000  2192.654284  0.000000  394.055981
T  9501  16227.941761  0.823489  A  9502  8527.200000  0.382078  1509.600000  33.222035  1228.849434  3295.740932
G  9511  16340.376256  0.862842  T  9508  11212.683821  0.502407  0.000000  0.000000  4085.094064  1540.400653
