# Supplementary material for: SNP-PHAGE – High throughput SNP discovery pipeline
Source: BMC Bioinformatics. 2006 Oct 23;7:468. doi: 10.1186/1471-2105-7-468 (PMC1626092; doi:10.1186/1471-2105-7-468)
Supplement: Additional file 2 — Test dataset. This compressed file contains test data for recreating the demo website. It contains the database table entries and chromatogram files to test for proper installation of all functionalities provided. [file 1471-2105-7-468-S2.gz › test_data/AfterAnalysisStore/poly_dir/H05_015501PI20933.b_45.ab1.poly]

H05_015501PI20933.b_45.ab1 19452.327273 19452.327273 28880.960000 25504.080000 23420.657143
N  2  -1.000000  -1.000000  N  -1  -1.000000  -1.000000  42228.000000  0.000000  0.000000  0.000000
A  13  1429836.000000  1.000000  N  -1  -1.000000  -1.000000  65280.000000  43968.341924  0.000000  21247.126087
C  22  1212756.791109  0.848179  G  21  287163.775512  2.008367  65280.000000  43968.341924  49789.991420  54219.141530
T  35  2375306.703484  1.797709  A  34  311997.600000  1.180649  50755.200000  43968.341924  0.000000  54219.141530
C  40  102748.519033  0.061429  G  47  36066.625035  0.070434  12525.600000  27974.857549  0.000000  54219.141530
G  57  187583.792673  0.146531  C  54  130036.371239  0.253945  22725.600000  18796.466172  36346.693736  54219.141530
T  68  157743.814890  0.148584  A  67  80824.800000  0.152263  17870.400000  12750.819158  3174.111953  33548.093822
A  79  417996.000000  0.458834  T  85  366148.640148  0.622281  65280.000000  2720.541157  49789.991420  3897.000797
G  91  1543365.259028  1.836099  C  94  72767.605884  0.097973  1672.800000  6292.968938  49789.991420  17587.334034
T  107  314233.812132  0.338462  N  -1  -1.000000  -1.000000  27336.000000  632.044915  49665.516441  54219.141530
T  119  74585.206568  0.086709  N  -1  -1.000000  -1.000000  65280.000000  34322.786914  0.000000  16062.420678
A  126  2408138.400000  3.080975  T  131  307727.515148  0.303188  65280.000000  43968.341924  10642.610666  8302.306047
C  135  1472417.330382  1.674256  N  -1  -1.000000  -1.000000  65280.000000  43968.341924  8433.179797  30633.814965
T  147  686278.783921  0.757974  A  149  83680.800000  0.086574  37536.000000  43968.341924  0.000000  54219.141530
T  159  307964.723893  0.418141  G  159  68616.831925  0.070989  0.000000  0.000000  17675.446954  54219.141530
G  169  190695.667137  0.251900  T  172  78346.659511  0.101929  5589.600000  1786.213891  36937.949884  7861.775522
A  179  85353.600000  0.112702  C  187  64770.863696  0.085402  17136.000000  1758.733677  186.712468  0.000000
G  190  457041.002487  0.609304  N  -1  -1.000000  -1.000000  1101.600000  7612.019196  37591.443522  0.000000
A  203  258916.800000  0.343388  G  207  38493.887116  0.049834  55528.800000  0.000000  1804.887189  0.000000
A  211  161445.600000  0.258081  G  217  45122.179724  0.071143  43737.600000  0.000000  2551.737060  12538.176479
T  218  379703.425530  0.622175  C  230  81121.590849  0.126595  0.000000  0.000000  10020.235773  54219.141530
G  233  361599.812685  0.564298  A  235  250675.200000  0.574756  33374.400000  12421.056593  49789.991420  0.000000
G  255  169690.514507  0.389072  N  -1  -1.000000  -1.000000  0.000000  0.000000  31741.119530  24568.048506
T  265  2006108.236625  2.971603  N  -1  -1.000000  -1.000000  1632.000000  2088.496241  8713.248498  54219.141530
T  284  2006108.236625  2.971603  G  270  187957.217609  0.430954  0.000000  14042.389202  31025.388403  54219.141530
G  283  162813.271942  0.399978  C  283  75817.909605  0.154885  0.000000  14262.230911  31741.119530  54219.141530
A  295  236232.000000  0.584346  T  299  161234.172126  0.362726  45084.000000  2967.863080  13038.754003  30498.267111
C  306  73152.328875  0.174440  A  313  48796.800000  0.109778  0.000000  16872.851213  11202.748069  1050.495867
A  322  201878.400000  0.529912  G  320  43659.598726  0.098220  39168.000000  1566.372181  10300.304475  0.000000
T  330  202610.154506  0.539916  G  331  137389.257573  0.315773  0.000000  7007.454494  22529.971117  46323.479045
G  343  153882.192231  0.405616  C  342  76752.236870  0.176406  2162.400000  17724.737838  18391.178081  0.000000
C  354  178786.270347  0.501087  A  351  80580.000000  0.182332  10852.800000  40395.914142  6597.173863  1762.122100
C  364  138170.514495  0.408166  N  -1  -1.000000  -1.000000  0.000000  25693.999812  0.000000  0.000000
A  374  162302.400000  0.483960  N  -1  -1.000000  -1.000000  37413.600000  879.366838  0.000000  0.000000
G  382  80130.767441  0.318880  N  -1  -1.000000  -1.000000  0.000000  0.000000  18671.246782  0.000000
A  398  512284.800000  3.222001  T  402  166012.233973  0.428708  65280.000000  10497.441634  0.000000  5591.348970
C  413  1163704.609651  6.000241  A  414  181396.800000  0.598673  36924.000000  43968.341924  0.000000  14469.733396
T  425  110912.031393  0.386871  N  -1  -1.000000  -1.000000  0.000000  43968.341924  0.000000  16604.612094
A  433  191188.800000  0.658214  N  -1  -1.000000  -1.000000  41534.400000  0.000000  0.000000  1491.026392
T  441  219994.166760  0.760181  G  442  47144.898125  0.156990  367.200000  0.000000  11016.035602  49136.097012
T  454  123280.773055  0.423448  A  455  21624.000000  0.073960  3794.400000  0.000000  0.000000  33649.754712
A  465  120278.400000  0.417524  T  464  35682.972520  0.122046  27825.600000  0.000000  7157.311267  7421.244997
A  476  195350.400000  0.692180  T  475  20908.256453  0.072344  44023.200000  0.000000  0.000000  4439.192213
A  487  160548.000000  0.557569  G  489  61272.808191  0.209189  31864.800000  0.000000  9584.573348  1050.495867
A  498  164587.200000  0.571946  N  -1  -1.000000  -1.000000  36312.000000  0.000000  0.000000  237.208744
T  506  215283.878839  0.726788  G  507  26108.626751  0.085141  0.000000  0.000000  5445.780312  41985.947723
G  518  214594.863018  0.805195  C  517  22011.651176  0.071781  0.000000  4726.596757  48234.054188  2507.635296
T  528  129922.617892  0.757117  G  530  15497.134829  0.089319  0.000000  0.000000  1711.530955  24635.822433
G  541  206006.089498  1.187335  C  543  37675.372986  0.215307  0.000000  5193.760390  39925.349370  0.000000
A  552  143044.800000  0.817471  T  553  75500.154581  0.451314  38678.400000  192.361496  0.000000  13419.237529
A  562  177969.600000  1.063841  T  565  56489.568082  0.326985  38964.000000  0.000000  0.000000  6133.540386
A  573  127540.800000  0.738260  N  -1  -1.000000  -1.000000  29498.400000  0.000000  0.000000  4201.983469
T  580  205761.642108  1.186050  A  587  44023.200000  0.252244  0.000000  0.000000  0.000000  33581.980785
T  594  203118.458958  1.163830  N  -1  -1.000000  -1.000000  0.000000  0.000000  0.000000  46289.592082
C  604  99945.537235  0.559033  G  608  66718.588502  0.387181  0.000000  21901.730321  4263.268015  0.000000
T  615  289360.780955  1.679217  N  -1  -1.000000  -1.000000  0.000000  27.480214  124.474979  54219.141530
T  626  153914.588019  0.856382  A  627  12648.000000  0.072833  3386.400000  0.000000  0.000000  35276.328958
A  636  184130.400000  1.060302  G  640  25828.558049  0.144230  35700.000000  0.000000  1680.412210  0.000000
A  646  187924.800000  1.049394  N  -1  -1.000000  -1.000000  40147.200000  0.000000  217.831212  0.000000
A  656  234804.000000  1.324547  N  -1  -1.000000  -1.000000  37413.600000  0.000000  0.000000  0.000000
T  666  232227.360567  1.245540  N  -1  -1.000000  -1.000000  2162.400000  0.000000  0.000000  38563.364413
C  678  102940.880529  0.536506  G  684  96717.058332  0.510615  0.000000  23330.701433  1120.274807  0.000000
A  686  195921.600000  1.034363  T  693  33581.980785  0.178221  38637.600000  0.000000  16928.597083  0.000000
G  698  107266.312765  0.569267  N  -1  -1.000000  -1.000000  0.000000  0.000000  23152.346010  2067.104771
C  709  105001.896556  0.587116  A  717  48756.000000  0.271849  0.000000  20775.041559  7530.736202  0.000000
T  722  230499.125431  1.285197  N  -1  -1.000000  -1.000000  1795.200000  439.683419  0.000000  48966.662195
T  734  136428.914876  0.786501  N  -1  -1.000000  -1.000000  81.600000  82.440641  0.000000  26025.187935
G  745  249292.263289  1.451783  N  -1  -1.000000  -1.000000  0.000000  274.802137  47207.135615  67.773927
T  755  127313.321706  0.714318  C  759  40038.671364  0.232554  0.000000  2006.055600  5383.542822  24025.857091
G  768  168881.427146  0.980902  N  -1  -1.000000  -1.000000  0.000000  0.000000  37622.562266  28363.388413
T  778  902850.367372  5.452742  A  778  164301.600000  0.992295  37617.600000  0.000000  1960.480912  47204.540095
A  788  141902.400000  0.609967  G  785  55422.484199  0.238233  32476.800000  0.000000  7717.448670  32124.841357
A  798  161976.000000  0.684784  N  -1  -1.000000  -1.000000  31252.800000  961.807480  0.000000  7319.584107
G  808  147502.849580  0.632676  A  807  13912.800000  0.059675  4773.600000  0.000000  33048.106805  609.965342
G  820  296374.923925  1.249658  N  -1  -1.000000  -1.000000  0.000000  0.000000  49789.991420  0.000000
A  831  153408.000000  0.598544  N  -1  -1.000000  -1.000000  33904.800000  0.000000  0.000000  0.000000
A  841  148308.000000  0.596589  N  -1  -1.000000  -1.000000  33374.400000  0.000000  653.493637  0.000000
A  852  152020.800000  0.608616  N  -1  -1.000000  -1.000000  34884.000000  0.000000  1182.512296  0.000000
A  862  142351.200000  0.592997  N  -1  -1.000000  -1.000000  32721.600000  0.000000  560.137403  0.000000
A  872  151857.600000  0.628660  N  -1  -1.000000  -1.000000  34761.600000  0.000000  0.000000  0.000000
A  882  134436.000000  0.560488  N  -1  -1.000000  -1.000000  30518.400000  0.000000  0.000000  0.000000
A  892  127540.800000  0.782393  N  -1  -1.000000  -1.000000  28478.400000  0.000000  0.000000  135.547854
A  902  125868.000000  0.778994  N  -1  -1.000000  -1.000000  27132.000000  0.000000  0.000000  0.000000
A  913  124317.600000  0.786986  N  -1  -1.000000  -1.000000  28600.800000  0.000000  0.000000  237.208744
A  923  135619.200000  0.871318  N  -1  -1.000000  -1.000000  31008.000000  0.000000  0.000000  67.773927
A  933  147288.000000  1.055278  N  -1  -1.000000  -1.000000  32476.800000  0.000000  0.000000  169.434817
A  943  145696.800000  1.048475  N  -1  -1.000000  -1.000000  31579.200000  0.000000  93.356234  0.000000
A  954  134476.800000  0.969554  C  954  8216.583897  0.059999  30518.400000  1951.095173  715.731127  0.000000
A  964  106120.800000  0.774914  C  964  35339.554821  0.265069  24153.600000  8381.465179  4263.268015  0.000000
C  974  133526.358379  1.001532  A  975  57691.200000  0.438753  12403.200000  22973.458655  8526.536031  542.191415
C  984  111322.345708  0.846628  G  986  57134.015154  0.442290  3141.600000  24017.706776  9335.623391  1253.817648
C  995  82028.437901  0.635005  A  995  30681.600000  0.237515  6936.000000  15608.761383  1555.937232  813.287123
A  1006  51856.800000  0.416098  C  1005  28332.100327  0.227336  12158.400000  7557.058768  0.000000  643.852306
C  1015  47018.645645  0.401096  A  1016  31497.600000  0.287661  5426.400000  10085.238429  62.237489  1016.608904
T  1030  64181.908787  0.586161  C  1026  66392.196305  0.606346  0.000000  6897.533639  4356.624249  12402.628625
T  1041  84107.443299  0.821749  G  1042  64975.938803  0.676595  0.000000  4067.071628  11980.716685  16299.629423
G  1053  98148.520586  1.022022  T  1054  43476.974115  0.476309  0.000000  4946.438466  19418.096654  8980.045316
T  1065  67367.283352  0.738039  C  1061  34515.148410  0.378128  0.000000  4149.512269  4730.049185  14944.150884
T  1076  94781.836788  1.120779  G  1076  18173.346868  0.214896  3672.000000  659.525129  3827.605590  18841.151682
A  1086  50224.800000  0.601971  G  1086  28100.226407  0.374151  9506.400000  0.000000  6161.511438  3795.339907
A  1098  57283.200000  0.762720  G  1097  46709.235700  0.621928  12444.000000  0.000000  10642.610666  33.886963
A  1109  89352.000000  1.281953  G  1109  44935.467256  0.637995  19380.000000  0.000000  10082.473262  0.000000
A  1121  87720.000000  1.245452  G  1120  57880.865025  0.821794  20359.200000  0.000000  13132.110237  0.000000
A  1131  120156.000000  1.623322  G  1132  39396.330711  0.484387  26152.800000  0.000000  7997.517372  0.000000
G  1143  77361.199168  0.951174  A  1142  66626.400000  0.819186  17911.200000  0.000000  17706.565699  101.660890
G  1154  134961.995492  1.632929  A  1154  42513.600000  0.514379  10036.800000  0.000000  30683.082212  0.000000
G  1165  122452.260147  1.395695  A  1164  70910.400000  0.808227  16564.800000  0.000000  27882.395195  1050.495867
A  1175  102244.800000  1.133961  G  1176  21752.002501  0.232259  27540.000000  0.000000  4481.099228  1762.122100
A  1186  111180.000000  1.187138  T  1187  25720.205263  0.269904  25785.600000  412.203206  0.000000  5388.027190
A  1196  68258.400000  0.716296  T  1197  58556.672853  0.603073  13504.800000  604.564701  0.000000  10132.202073
T  1208  91393.140442  0.941256  C  1208  14564.513262  0.149999  2040.000000  3160.224576  0.000000  19518.890951
T  1220  57878.933584  0.575864  C  1219  35944.119523  0.357624  1754.400000  7117.375349  0.000000  13385.350565
C  1230  45919.437097  0.471643  T  1230  43510.861078  0.466951  6691.200000  8986.029881  0.000000  8641.175681
T  1241  67197.848534  0.721157  A  1239  46879.200000  0.503100  8608.800000  4644.156116  0.000000  15215.246592
T  1252  107489.448084  1.223072  C  1252  24374.949554  0.277351  122.400000  5551.003168  0.000000  20772.708599
T  1265  57268.968241  0.630038  C  1263  28469.501396  0.313204  0.000000  5056.359321  1742.649700  13012.593967
T  1276  48831.114341  0.587418  G  1278  40018.705603  0.528186  3876.000000  687.005343  5352.424078  13046.480931
A  1288  66177.600000  0.873445  G  1289  61708.470616  0.855167  15585.600000  0.000000  10424.779453  643.852306
A  1299  121543.200000  1.684369  G  1300  17333.140763  0.236805  27744.000000  0.000000  3049.636974  0.000000
A  1310  115178.400000  1.573566  G  1310  18515.653059  0.237722  26316.000000  1154.168975  4107.674292  0.000000
A  1321  95553.600000  1.226811  G  1321  42570.442664  0.543656  21868.800000  2940.382866  8526.536031  0.000000
A  1332  85108.800000  1.086904  G  1332  55204.652986  0.681312  19502.400000  6787.612784  10860.441878  0.000000
A  1343  105549.600000  1.302650  C  1342  79252.936317  0.978106  20767.200000  16817.890786  2084.955891  0.000000
C  1353  138747.598983  1.594986  A  1353  24520.800000  0.281881  6813.600000  27232.891779  0.000000  0.000000
C  1364  102308.835614  1.086717  A  1373  46185.600000  0.493294  9098.400000  19620.872583  62.237489  3897.000797
T  1376  67638.379059  0.722426  C  1376  22313.933526  0.238328  8160.000000  4424.314406  995.799828  15859.098898
T  1387  101898.099114  1.076422  G  1390  28598.126322  0.286066  612.000000  412.203206  3111.874464  22670.378552
G  1401  88781.778450  0.888081  T  1399  47848.392401  0.478625  530.400000  0.000000  17457.615741  8573.401754
G  1412  128893.840287  1.260812  A  1413  17258.400000  0.167613  3182.400000  0.000000  24957.233199  0.000000
G  1423  64509.157633  0.626510  A  1423  39576.000000  0.384360  8568.000000  0.000000  14065.672576  1219.930684
T  1435  54591.898128  0.557635  A  1434  51816.000000  0.529280  11954.400000  219.841710  3174.111953  11894.324173
T  1447  90647.627246  0.966364  N  -1  -1.000000  -1.000000  856.800000  659.525129  311.187446  24703.596360
T  1459  86852.287339  0.920468  C  1458  13080.581722  0.138629  0.000000  2830.462011  0.000000  20298.291110
T  1470  82887.512615  0.896208  C  1469  27947.377335  0.302176  0.000000  6018.166801  0.000000  16740.159948
T  1482  92918.053798  1.069241  C  1480  40753.156920  0.468961  0.000000  6677.691930  0.000000  19451.117024
T  1493  97492.793864  1.134140  C  1492  21929.210534  0.255104  1224.000000  4231.952910  0.000000  26397.944533
T  1504  72789.197505  0.818341  A  1501  34190.400000  0.384389  5630.400000  5743.364664  0.000000  14571.394286
A  1512  80702.400000  0.938003  C  1515  30338.155927  0.355962  17544.000000  3325.105858  0.000000  33.886963
A  1523  140188.800000  1.644859  N  -1  -1.000000  -1.000000  26846.400000  274.802137  124.474979  745.513196
A  1534  110282.400000  1.277038  T  1536  48017.827218  0.528043  21501.600000  0.000000  280.068702  5320.253263
T  1548  65062.969836  0.715486  A  1545  57813.600000  0.635766  8894.400000  0.000000  3298.586932  15181.359629
A  1556  53815.200000  0.585060  G  1559  31523.288318  0.357005  11872.800000  0.000000  2956.280741  338.869635
G  1570  39240.736988  0.444407  T  1572  39037.781902  0.467305  1672.800000  0.000000  8557.654775  4778.061847
T  1583  76720.085266  0.918385  G  1582  9833.523305  0.117713  0.000000  0.000000  2147.193380  16774.046911
T  1595  100407.072722  1.210872  N  -1  -1.000000  -1.000000  0.000000  796.926197  0.000000  20264.404147
T  1607  94442.967153  1.128753  C  1607  7721.940050  0.092290  0.000000  1896.134745  0.000000  22128.187137
T  1618  92274.201492  1.106867  C  1617  22863.537800  0.274257  0.000000  5303.681245  0.000000  21348.786978
T  1630  65503.500361  0.767796  C  1628  54960.427405  0.644215  0.000000  11376.808473  0.000000  15316.907482
C  1640  100824.904074  1.203250  T  1642  15520.229263  0.194349  0.000000  22891.018014  0.000000  2067.104771
C  1651  124677.729567  1.561254  T  1653  40833.790965  0.502279  0.000000  24787.152759  0.000000  5184.705409
T  1664  120332.607234  1.480162  C  1662  74306.497851  0.914012  0.000000  12283.655525  373.424936  26364.057569
T  1676  197764.318732  2.277764  C  1673  11376.808473  0.131033  0.000000  1621.332608  1120.274807  45171.322288
T  1687  137174.428072  1.355227  G  1688  22965.633542  0.206875  0.000000  0.000000  4356.624249  30735.475855
T  1699  81328.712296  0.732611  G  1699  49509.922718  0.445986  0.000000  27.480214  10642.610666  18942.812572
G  1711  69114.731839  0.620013  T  1710  42663.686992  0.382726  0.000000  2335.818165  13692.247640  9013.932279
T  1722  57912.820547  0.534528  C  1721  27150.451138  0.250595  0.000000  5880.765732  3516.418144  11995.985064
T  1734  63436.395591  0.605941  C  1732  47595.730132  0.454631  0.000000  8189.103683  1275.868530  13351.463602
T  1745  64995.195910  0.638416  C  1744  28359.580541  0.278562  2284.800000  6100.607442  2613.974550  14368.072506
A  1754  53080.800000  0.521647  C  1755  27919.897122  0.287888  11913.600000  5111.319749  3485.299399  0.000000
A  1766  85720.800000  0.883886  G  1767  57227.371388  0.614778  16891.200000  577.084488  10455.898198  0.000000
G  1779  125906.440802  1.352581  A  1778  9669.600000  0.103878  2040.000000  1099.208548  24397.095796  0.000000
G  1791  143737.481479  1.534944  C  1791  14014.908988  0.149662  1999.200000  3270.145431  28473.651343  0.000000
G  1802  82402.435799  0.933836  A  1804  42880.800000  0.518111  6201.600000  9618.074796  16026.153488  0.000000
C  1813  112476.514683  1.359010  A  1815  56712.000000  0.660375  8364.000000  21901.730321  2645.093294  0.000000
C  1825  183815.149455  2.140413  A  1826  9873.600000  0.101425  1632.000000  36054.040377  0.000000  0.000000
C  1837  160979.091868  1.653639  A  1837  18115.200000  0.186086  4080.000000  31657.206185  0.000000  0.000000
C  1849  74938.542766  0.696099  A  1849  73276.800000  0.680662  15422.400000  17092.692923  0.000000  372.756598
A  1860  102693.600000  0.943829  C  1860  10085.238429  0.089587  27784.800000  2115.976455  1089.156062  847.174086
A  1871  107344.800000  0.953540  T  1872  18061.751522  0.153064  23215.200000  0.000000  1555.937232  3219.261528
A  1883  54876.000000  0.465045  T  1884  47407.861876  0.412540  12770.400000  0.000000  6597.173863  9623.897622
G  1896  96841.533311  0.842708  T  1895  61369.290820  0.534031  0.000000  0.000000  18795.721761  13825.881090
G  1908  144048.668926  1.286028  T  1908  23890.309237  0.213227  0.000000  0.000000  28411.413854  5523.575043
G  1919  93325.115167  0.832950  T  1920  27346.779509  0.241720  448.800000  0.000000  17706.565699  5625.235934
A  1930  46838.400000  0.414009  T  1931  33073.676334  0.310346  9955.200000  439.683419  3485.299399  5997.992532
A  1941  75276.000000  0.706352  C  1940  25336.757034  0.237747  20440.800000  5825.805305  0.000000  474.417488
A  1952  97593.600000  1.019614  C  1951  64468.581346  0.673538  21787.200000  14619.473690  0.000000  0.000000
C  1963  98159.323345  1.098254  A  1963  82538.400000  0.923478  17911.200000  19318.590233  0.000000  33.886963
A  1975  126561.600000  1.380175  C  1974  16460.648008  0.179506  28927.200000  3435.026713  0.000000  677.739269
A  1987  111057.600000  1.180378  T  1989  27346.779509  0.289513  25418.400000  329.762564  0.000000  3727.565980
A  1999  80212.800000  0.849192  T  2001  59573.281757  0.614211  17421.600000  357.242778  0.000000  10437.184745
T  2012  88953.279073  0.917125  A  2011  49612.800000  0.511517  10077.600000  2885.422439  0.000000  17146.803509
C  2020  76669.796229  0.796961  T  2024  61538.725637  0.687854  5100.000000  15169.077964  0.000000  3456.470273
C  2032  90574.784363  1.012407  T  2036  83870.234555  0.940357  2611.200000  20445.278995  0.000000  6540.183947
T  2047  120942.572576  1.356015  A  2046  50306.400000  0.564037  9955.200000  4451.794620  591.256148  22975.361224
A  2057  67972.800000  0.703651  C  2055  55097.828473  0.570370  18033.600000  11514.209541  777.968616  3524.244199
C  2067  80626.947003  0.841005  A  2069  53652.000000  0.569716  7915.200000  15746.162451  1555.937232  33.886963
A  2081  55896.000000  0.593545  G  2082  31958.950742  0.355309  12933.600000  1813.694104  6752.767586  1152.156758
G  2093  47860.629252  0.532099  T  2094  22026.526247  0.268365  1387.200000  109.920855  9117.792179  4235.870432
T  2106  26669.040240  0.324928  C  2105  17972.059761  0.218966  2366.400000  3819.749705  3952.080569  6099.653422
A  2117  51040.800000  0.693133  C  2117  24072.667203  0.340390  12076.800000  5633.443809  3236.349442  237.208744
A  2128  92044.800000  1.301526  G  2129  29158.263725  0.410507  19706.400000  0.000000  5103.474121  0.000000
G  2141  82277.960821  1.158358  A  2140  61852.800000  0.870799  14116.800000  0.000000  15808.322276  0.000000
G  2153  146413.693518  2.045152  C  2152  7639.499409  0.106711  1142.400000  1483.931540  28567.007577  0.000000
G  2165  126497.696950  1.639112  C  2163  30667.918492  0.397383  2244.000000  5358.641672  24832.758221  0.000000
C  2175  55812.314029  0.718028  A  2177  40555.200000  0.530036  5467.200000  12778.299372  4201.030526  440.530525
A  2188  73399.200000  0.959291  C  2186  60511.430572  0.790853  16279.200000  11404.288686  529.018659  1355.478538
C  2197  76340.033665  1.007241  A  2200  65157.600000  0.837117  7344.000000  16515.608435  0.000000  2643.183150
A  2211  89392.800000  1.148482  T  2212  79532.703232  0.970042  19951.200000  4012.111201  0.000000  14300.298579
T  2223  100678.168429  1.227950  A  2223  69196.800000  0.843977  13994.400000  5166.280176  0.000000  19010.586499
A  2235  74786.400000  0.836633  C  2232  73262.249730  0.819581  17136.000000  12366.096166  0.000000  3320.922419
C  2244  110223.137160  1.201155  A  2246  57691.200000  0.616476  9424.800000  21269.685406  0.000000  0.000000
A  2258  95268.000000  1.018015  C  2256  33113.657511  0.353846  21787.200000  6347.929365  280.068702  169.434817
A  2269  55732.800000  0.587396  C  2268  36548.684224  0.385205  12484.800000  8134.143256  155.593723  1524.913356
T  2284  68688.874926  0.800448  C  2280  47925.492697  0.558487  0.000000  4067.071628  4854.524163  13453.124492
T  2296  93765.227884  1.171594  G  2297  63357.764081  0.755811  0.000000  2033.535814  11451.698026  18265.073303
G  2309  67434.319629  0.804442  T  2308  28973.353755  0.345630  1591.200000  3160.224576  15123.709894  6607.957874
T  2320  44629.130872  0.536208  A  2320  37291.200000  0.448044  7874.400000  6265.488724  2022.718401  10199.976000
T  2332  91596.462223  1.144099  A  2331  63158.400000  0.788888  14728.800000  247.321923  0.000000  20637.160745
T  2343  160793.641601  2.002904  A  2343  59935.200000  0.746574  12321.600000  0.000000  0.000000  30159.397476
T  2355  121789.746663  1.411371  A  2355  67646.400000  0.783925  15626.400000  0.000000  0.000000  23212.569968
T  2367  142731.890079  1.568618  A  2366  41575.200000  0.456909  9832.800000  0.000000  964.681084  27414.553436
T  2379  99729.333452  1.058215  A  2378  42309.600000  0.448941  8772.000000  0.000000  4076.555547  19620.551841
T  2391  98746.611512  1.042850  G  2393  82744.741990  0.835885  0.000000  0.000000  11264.985559  19213.908280
G  2405  133312.702026  1.346722  T  2404  18908.925609  0.191017  0.000000  0.000000  25361.776879  4100.322578
G  2418  127369.021800  1.207828  T  2417  13215.915748  0.125325  1020.000000  0.000000  22094.308692  3083.713675
G  2431  76676.586786  0.704662  A  2430  29620.800000  0.272217  6813.600000  0.000000  14781.403703  3761.452944
A  2442  90657.600000  0.826131  G  2443  85638.785242  0.748981  17299.200000  0.000000  13878.960108  0.000000
A  2454  143452.800000  1.254612  G  2455  37778.155990  0.316066  27213.600000  0.000000  6659.411352  0.000000
A  2466  85231.200000  0.713077  G  2467  65349.363738  0.583634  16320.000000  0.000000  11731.766728  0.000000
G  2479  140967.913207  1.258982  T  2480  10504.958672  0.092240  1754.400000  0.000000  23556.889690  1728.235136
G  2492  116104.036241  1.019462  T  2492  40359.373477  0.354379  0.000000  1291.570044  22623.327351  8844.497462
T  2504  71332.058076  0.641332  G  2504  19013.552973  0.170947  0.000000  3407.546499  4387.742994  15215.246592
T  2516  57370.629132  0.529322  C  2515  49272.023168  0.454601  0.000000  9782.956078  280.068702  12199.306844
C  2527  86947.396154  0.834048  T  2529  33819.189530  0.339513  0.000000  16625.529290  0.000000  4676.400957
C  2539  75240.825117  0.755347  T  2541  56692.889863  0.600572  81.600000  14289.711125  1089.156062  7692.340705
T  2553  81498.147113  0.863345  G  2554  43472.886258  0.458186  4488.000000  3187.704789  7810.804904  15621.890153
A  2566  63607.200000  0.670394  G  2566  58285.408706  0.632332  12158.400000  2912.902652  12354.141621  2710.957077
A  2577  94452.000000  1.024701  C  2576  44298.104488  0.480585  17299.200000  9618.074796  2209.430869  0.000000
A  2588  76908.000000  0.881213  C  2588  67244.082930  0.777902  16116.000000  13190.502577  217.831212  474.417488
A  2600  119421.600000  1.381510  G  2601  13318.822705  0.158015  22317.600000  2061.016028  2582.855805  1626.574246
A  2612  125949.600000  1.494273  G  2612  35444.250142  0.415657  20563.200000  329.762564  7717.448670  2168.765661
A  2625  139087.200000  1.631086  G  2624  53337.528308  0.625493  25826.400000  439.683419  10518.135687  1219.930684
A  2637  185109.600000  2.011006  C  2635  22094.091817  0.240027  34394.400000  5303.681245  964.681084  203.321781
A  2649  120196.800000  1.146674  C  2647  74746.181270  0.713075  26438.400000  13163.022363  0.000000  0.000000
A  2660  98409.600000  0.909961  C  2659  97609.719071  0.902564  21746.400000  18768.985959  0.000000  0.000000
A  2671  154509.600000  1.398733  C  2671  13932.468347  0.118307  28682.400000  2857.942225  560.137403  0.000000
A  2683  149124.000000  1.266283  G  2685  22498.852373  0.178114  24888.000000  0.000000  3391.943165  0.000000
A  2696  86577.600000  0.685401  G  2697  59063.377321  0.470514  16442.400000  0.000000  12385.260366  0.000000
G  2709  120429.541746  0.959374  A  2708  15504.000000  0.123509  3508.800000  1483.931540  23245.702244  0.000000
G  2721  106612.819127  0.820847  C  2720  29513.749516  0.227236  2570.400000  6375.409579  20164.946525  0.000000
C  2732  40478.354783  0.314760  G  2733  30745.319702  0.256097  5589.600000  9095.950735  5383.542822  0.000000
A  2745  32599.200000  0.271539  G  2746  31367.694594  0.286712  7384.800000  2638.100515  5663.611524  338.869635
G  2758  36222.218758  0.331085  T  2761  32599.258845  0.344907  0.000000  2830.462011  6939.480054  3863.113834
T  2773  93290.810396  0.987038  C  2768  22176.532458  0.234632  0.000000  1621.332608  684.612382  18298.960267
T  2785  138326.584829  1.506409  C  2782  7941.781760  0.086488  0.000000  1126.688762  591.256148  26702.927204
T  2797  106981.143632  1.116514  C  2795  13327.903646  0.139097  0.000000  2775.501584  1369.224764  20399.952001
T  2810  80684.859990  0.886021  G  2811  28442.532598  0.337715  0.000000  3709.828850  5756.967758  15757.438007
T  2822  84480.199897  1.003086  G  2823  78854.898911  0.938630  0.000000  0.000000  13754.485130  15926.872825
G  2835  117348.786027  1.396834  T  2835  20637.160745  0.246553  0.000000  0.000000  22249.902416  5523.575043
G  2847  71977.656346  0.859922  T  2848  31955.406539  0.398252  0.000000  0.000000  13598.891406  7455.131960
T  2860  68180.570474  0.849719  G  2859  7841.923649  0.097732  0.000000  0.000000  1649.293466  14740.829104
T  2873  56489.568082  0.680522  A  2870  24847.200000  0.299330  3672.000000  0.000000  0.000000  12741.498260
A  2882  61893.600000  0.724764  C  2880  18741.505745  0.219460  16932.000000  3957.150773  0.000000  1219.930684
A  2894  51081.600000  0.580701  C  2892  51442.960051  0.584809  12036.000000  9590.594582  0.000000  2575.409223
C  2905  76037.751314  0.907974  T  2908  62961.978102  0.812248  856.800000  13053.101509  0.000000  5116.931482
T  2920  82548.642980  1.064930  A  2918  34843.200000  0.449499  5752.800000  1593.852395  0.000000  15554.116227
A  2930  81477.600000  1.085321  T  2933  8403.966937  0.111827  22072.800000  0.000000  0.000000  745.513196
A  2942  113954.400000  1.516327  N  -1  -1.000000  -1.000000  25459.200000  0.000000  0.000000  0.000000
A  2954  107916.000000  1.381784  N  -1  -1.000000  -1.000000  23623.200000  0.000000  0.000000  0.000000
A  2966  87842.400000  1.138508  N  -1  -1.000000  -1.000000  23215.200000  0.000000  0.000000  0.000000
A  2978  93717.600000  1.190182  T  2978  9013.932279  0.110878  19012.800000  0.000000  0.000000  1897.669954
A  2990  51448.800000  0.632858  T  2990  35377.989849  0.437890  11995.200000  0.000000  0.000000  7624.566778
T  3002  48187.262035  0.596437  A  3002  41860.800000  0.518131  8976.000000  0.000000  0.000000  10335.523854
A  3013  80702.400000  1.016132  T  3014  5455.801116  0.066225  17829.600000  0.000000  0.000000  948.834977
A  3025  99348.000000  1.205924  N  -1  -1.000000  -1.000000  21542.400000  0.000000  62.237489  0.000000
A  3038  84578.400000  0.998396  T  3038  6472.410020  0.076220  19706.400000  0.000000  311.187446  1389.365502
A  3050  50061.600000  0.589534  T  3050  29854.414805  0.365076  11872.800000  0.000000  62.237489  6845.166618
T  3062  44730.791763  0.546994  A  3061  33252.000000  0.406624  6854.400000  0.000000  342.306191  10064.428147
A  3073  67768.800000  0.905355  T  3074  11894.324173  0.167907  15830.400000  0.000000  0.000000  2100.991734
A  3085  67483.200000  0.952633  T  3086  10640.506525  0.154652  15912.000000  0.000000  217.831212  2710.957077
A  3097  54590.400000  0.793434  T  3098  43476.974115  0.670010  11097.600000  0.000000  62.237489  7997.323376
T  3110  60217.134062  0.927988  A  3109  43533.600000  0.670882  9098.400000  0.000000  0.000000  11691.002392
A  3121  71440.800000  1.086275  T  3122  8403.966937  0.123420  19339.200000  0.000000  0.000000  1558.800319
A  3133  89800.800000  1.318813  N  -1  -1.000000  -1.000000  23786.400000  0.000000  0.000000  0.000000
A  3146  112200.000000  1.626040  N  -1  -1.000000  -1.000000  25704.000000  0.000000  0.000000  0.000000
A  3158  103632.000000  1.474408  N  -1  -1.000000  -1.000000  23827.200000  0.000000  0.000000  0.000000
A  3170  92616.000000  1.282902  C  3169  3242.665217  0.044917  21338.400000  851.886625  0.000000  0.000000
A  3182  71971.200000  0.941440  T  3181  18603.942938  0.243354  16809.600000  1648.812822  0.000000  3625.905090
T  3193  45340.757105  0.572687  A  3194  22766.400000  0.295939  4814.400000  4424.314406  0.000000  8675.062645
T  3205  56692.889863  0.736949  C  3204  56691.680868  0.736932  0.000000  10992.085481  466.781170  10708.280452
C  3217  95246.420692  1.255717  T  3217  7421.244997  0.092863  0.000000  18054.500402  809.087361  1762.122100
C  3229  78730.812257  0.985172  A  3229  30885.600000  0.386476  6976.800000  14729.394544  2053.837146  0.000000
A  3241  68666.400000  0.839780  G  3241  30247.419787  0.371180  15259.200000  2610.620302  5850.323992  0.000000
G  3253  75462.955745  0.926043  A  3254  37495.200000  0.468362  7915.200000  0.000000  14252.385044  0.000000
G  3265  122919.041317  1.535414  A  3267  7425.600000  0.091529  856.800000  0.000000  22903.396053  0.000000
G  3277  113956.842862  1.404658  A  3280  52754.400000  0.642090  4977.600000  0.000000  18577.890548  0.000000
A  3292  103999.200000  1.265808  G  3290  21845.358735  0.265887  23582.400000  0.000000  3516.418144  0.000000
A  3303  109303.200000  1.312184  T  3303  4811.948811  0.055289  23215.200000  0.000000  93.356234  948.834977
A  3315  89392.800000  1.027127  T  3315  26126.848825  0.285736  19135.200000  0.000000  0.000000  4845.835774
A  3327  57324.000000  0.626923  T  3327  56455.681119  0.617000  12811.200000  577.084488  0.000000  10403.297781
T  3339  67197.848534  0.734401  C  3336  31190.042552  0.340874  7017.600000  4396.834192  0.000000  12436.515589
C  3348  72630.204815  0.818873  A  3350  40147.200000  0.455776  5344.800000  13520.265142  0.000000  2982.052784
C  3361  100275.299800  1.138389  T  3363  32260.389211  0.353553  4814.400000  17092.692923  653.493637  5794.670751
T  3374  77906.128986  0.853802  A  3374  30477.600000  0.334015  6160.800000  4809.037398  3080.755719  14164.750725
T  3387  99661.559526  1.089311  G  3388  49603.278952  0.556310  0.000000  4369.353979  8308.704818  18739.490791
G  3400  66096.213609  0.741282  C  3398  48942.260604  0.548897  0.000000  8903.589240  10953.798112  6879.053582
C  3411  65925.032672  0.781300  T  3413  51169.314819  0.635081  2203.200000  11459.249114  1960.480912  7489.018924
T  3425  105388.456350  1.308016  A  3425  34231.200000  0.424856  7058.400000  604.564701  0.000000  19518.890951
T  3437  168418.208379  2.100508  A  3437  18604.800000  0.232038  3753.600000  0.000000  311.187446  27346.779509
T  3450  98746.611512  1.121072  A  3449  47287.200000  0.536852  10852.800000  0.000000  342.306191  18468.395084
A  3461  85353.600000  0.925498  T  3462  40359.373477  0.429171  18156.000000  0.000000  995.799828  7658.453741
T  3474  59708.829610  0.634929  A  3474  49490.400000  0.526268  11342.400000  109.920855  5072.355376  11081.037050
T  3486  74754.641385  0.805997  G  3487  63077.695380  0.699340  734.400000  3489.987140  10113.592007  12402.628625
G  3499  87817.097366  0.973626  C  3497  49986.508724  0.554199  1591.200000  8903.589240  14190.147555  2304.313515
C  3509  82550.561962  0.905288  A  3511  38515.200000  0.430453  5385.600000  15471.360314  2240.549614  0.000000
A  3523  78580.800000  0.878234  C  3521  76449.954520  0.854418  15055.200000  12833.259799  0.000000  0.000000
C  3533  100824.904074  1.111332  A  3535  75031.200000  0.796387  10118.400000  19291.110019  0.000000  0.000000
A  3547  100572.000000  1.067480  C  3545  79720.099950  0.846156  19257.600000  13135.542150  0.000000  0.000000
A  3559  90576.000000  0.966322  C  3557  79390.337386  0.846985  17217.600000  13272.943218  0.000000  0.000000
A  3571  130111.200000  1.513827  C  3569  14894.275827  0.173293  24439.200000  2555.659874  0.000000  0.000000
A  3583  126194.400000  1.416562  C  3582  20637.640490  0.231662  20930.400000  4809.037398  0.000000  101.660890
C  3594  72163.041182  0.774539  A  3596  62016.000000  0.656848  8160.000000  13437.824500  0.000000  237.208744
C  3607  116763.428021  1.236711  T  3610  32226.502247  0.326790  40.800000  21984.170962  0.000000  3015.939748
C  3620  82083.398329  0.832359  T  3622  73771.919445  0.752452  0.000000  15526.320742  0.000000  9793.332439
T  3634  100881.490210  1.028962  C  3633  48200.294834  0.491629  0.000000  9453.193514  435.662425  16536.838167
C  3646  68810.455111  0.688965  T  3647  17722.881888  0.179203  2978.400000  13382.864073  1120.274807  3185.374565
A  3659  59527.200000  0.601905  C  3658  57351.205997  0.579902  11424.000000  11156.966763  2769.568273  0.000000
A  3671  109792.800000  1.158540  G  3670  31958.950742  0.337232  18033.600000  0.000000  6005.917715  0.000000
A  3684  83517.600000  0.872790  G  3682  52186.134757  0.545364  15504.000000  0.000000  9304.504647  33.886963
A  3697  85924.800000  0.904619  G  3695  51190.334928  0.538933  16687.200000  192.361496  8495.417286  1389.365502
G  3707  54022.140690  0.596496  T  3710  34734.137543  0.416733  1713.600000  5413.602099  10082.473262  3659.792053
T  3722  68722.761890  0.824522  C  3719  52871.931163  0.634346  0.000000  7089.895135  1929.362168  13080.367894
T  3734  88783.844256  1.069625  C  3732  52075.004966  0.627374  0.000000  8766.188171  0.000000  16604.612094
C  3745  86672.594017  1.080616  A  3745  19706.400000  0.245695  4447.200000  15224.038391  0.000000  3083.713675
A  3757  77275.200000  0.957970  C  3757  64111.338567  0.818738  14647.200000  12476.017021  0.000000  948.834977
A  3769  125215.200000  1.599072  T  3769  21890.978393  0.260776  23541.600000  1264.089830  0.000000  4134.209542
A  3781  85680.000000  1.020663  T  3781  51609.845344  0.596227  16320.000000  1209.129403  0.000000  9657.784585
T  3793  71535.379857  0.826419  C  3793  34377.747342  0.397151  4406.400000  7721.940050  0.000000  11962.098100
C  3805  76889.637939  0.929349  A  3806  32109.600000  0.391236  6528.000000  14454.592407  0.000000  1287.704611
A  3818  89066.400000  1.085221  C  3818  56169.556807  0.681782  16932.000000  10964.605267  0.000000  0.000000
A  3830  154387.200000  1.873942  N  -1  -1.000000  -1.000000  29049.600000  0.000000  0.000000  0.000000
A  3842  165199.200000  1.787429  N  -1  -1.000000  -1.000000  30844.800000  0.000000  342.306191  0.000000
A  3854  138475.200000  1.356663  G  3854  12011.835430  0.112219  25500.000000  0.000000  2707.330783  0.000000
A  3867  84088.800000  0.785586  G  3866  31212.100871  0.291594  16279.200000  494.643847  5881.442736  0.000000
G  3878  37622.562266  0.352333  C  3877  30970.200842  0.290034  5671.200000  6045.647015  7063.955033  1796.009063
C  3889  44820.228548  0.435927  A  3890  39535.200000  0.417141  6609.600000  8573.826675  1244.749785  5625.235934
T  3903  99898.768270  1.054046  A  3902  62383.200000  0.658213  12240.000000  467.163633  0.000000  16943.481728
T  3915  130227.600563  1.353741  A  3914  45900.000000  0.477139  10363.200000  0.000000  0.000000  24432.500652
T  3927  112809.701347  1.105245  A  3926  49816.800000  0.488076  9873.600000  0.000000  124.474979  21043.804306
T  3939  156659.432059  1.482681  G  3943  5663.611524  0.050380  40.800000  0.000000  404.543680  25347.448665
T  3952  114300.727739  1.016740  G  3954  21689.765012  0.200071  0.000000  0.000000  2645.093294  18434.508120
T  3965  67740.039950  0.624849  G  3967  49572.160207  0.502432  0.000000  1923.614959  6815.005076  10979.376160
G  3979  64478.038888  0.653509  T  3979  38698.912267  0.424029  0.000000  4067.071628  10611.491921  7285.697143
T  3992  70552.657916  0.773056  G  3992  36688.999927  0.402007  0.000000  3737.309064  6721.648842  13419.237529
T  4004  92816.392907  1.032314  G  4005  54271.090647  0.568698  0.000000  1099.208548  9180.029668  17316.238326
G  4017  72537.793749  0.760112  T  4016  38021.172998  0.398418  0.000000  1978.575387  11856.241707  8370.079974
T  4029  27617.875217  0.281235  C  4028  24677.231905  0.251290  0.000000  4699.116543  3174.111953  5252.479336
C  4040  35202.153753  0.386947  A  4040  28804.800000  0.316626  6568.800000  5880.765732  560.137403  1694.348173
A  4052  70135.200000  0.860856  T  4053  19213.908280  0.248872  13423.200000  329.762564  1058.037318  3625.905090
T  4065  50051.045025  0.648296  A  4064  36801.600000  0.476679  8364.000000  0.000000  4543.336717  9386.688877
T  4077  82311.434236  1.236963  G  4078  64633.632612  1.020353  0.000000  0.000000  10082.473262  13487.011456
G  4090  69208.088073  1.092571  T  4090  40766.017038  0.642074  0.000000  412.203206  12758.685301  7726.227668
T  4103  33548.093822  0.528391  A  4102  23419.200000  0.368858  6283.200000  1456.451326  2676.212039  5794.670751
A  4114  68584.800000  1.135546  C  4113  41247.800767  0.682931  13423.200000  6760.132571  0.000000  0.000000
C  4126  97279.956506  1.615912  A  4126  43737.600000  0.726521  9955.200000  15993.484375  0.000000  0.000000
C  4138  148173.312283  2.443183  A  4138  16850.400000  0.277841  3508.800000  23852.825494  0.000000  0.000000
C  4151  99121.130824  1.453150  A  4150  43003.200000  0.630441  9792.000000  18219.381685  0.000000  0.000000
A  4163  95716.800000  1.270102  C  4163  44188.183633  0.542765  16809.600000  9453.193514  0.000000  0.000000
C  4175  76340.033665  0.937689  A  4175  54835.200000  0.673543  10730.400000  13932.468347  404.543680  0.000000
C  4187  126848.666450  1.546304  A  4187  9832.800000  0.119863  2162.400000  20307.877926  1151.393552  0.000000
C  4200  91976.275262  1.025225  G  4200  20911.796396  0.233096  5385.600000  15059.157109  3765.368101  0.000000
G  4213  59716.870959  0.658547  A  4212  44798.400000  0.494028  8772.000000  2857.942225  9864.642050  0.000000
G  4225  88346.116025  0.984571  A  4227  30314.400000  0.318393  4528.800000  0.000000  16275.103445  0.000000
G  4237  84549.629179  0.888029  A  4239  78907.200000  0.815098  10404.000000  0.000000  13505.535173  0.000000
A  4251  144636.000000  1.494067  G  4250  13225.466471  0.136617  26764.800000  0.000000  2894.043251  0.000000
A  4263  145370.400000  1.431621  N  -1  -1.000000  -1.000000  27009.600000  989.287693  124.474979  0.000000
A  4275  121176.000000  1.196656  C  4273  32289.251100  0.318867  22684.800000  6073.127228  0.000000  0.000000
A  4287  80702.400000  0.779977  C  4285  66831.879724  0.645920  15381.600000  12311.135739  0.000000  0.000000
C  4298  100027.977876  0.980991  A  4298  64953.600000  0.637010  12362.400000  16460.648008  0.000000  0.000000
A  4310  84496.800000  0.809860  C  4310  53009.332232  0.529564  16034.400000  9700.515437  0.000000  0.000000
C  4322  78181.207983  0.781032  A  4322  40718.400000  0.406777  9139.200000  14069.869416  0.000000  0.000000
C  4335  130778.337009  1.324735  N  -1  -1.000000  -1.000000  1672.800000  21324.645833  435.662425  0.000000
C  4347  89393.135174  0.844714  A  4347  21256.800000  0.200864  4365.600000  14234.750698  2645.093294  372.756598
G  4360  35257.537674  0.332834  A  4359  24480.000000  0.231093  5385.600000  3022.823507  6348.223906  2643.183150
G  4373  53804.309478  0.532705  T  4373  41342.095417  0.449767  0.000000  0.000000  8651.011009  7387.358034
T  4386  65672.935179  0.714467  G  4386  37995.987202  0.413364  0.000000  0.000000  6783.886331  12131.532917
G  4399  68554.594436  0.816621  T  4398  54015.819750  0.643435  0.000000  82.440641  12540.854089  8980.045316
G  4411  111187.274589  1.413034  T  4410  7184.036253  0.091299  0.000000  1593.852395  17831.040677  1558.800319
G  4424  63793.426506  0.780487  C  4422  21599.447970  0.264260  3386.400000  3847.229918  11762.885473  0.000000
A  4435  53529.600000  0.685293  C  4435  30997.681056  0.413218  9751.200000  5166.280176  4356.624249  0.000000
A  4448  96288.000000  1.283579  G  4448  27602.326493  0.359284  15912.000000  247.321923  4916.761653  677.739269
G  4461  63202.170358  0.822667  A  4460  55651.200000  0.724380  10036.800000  0.000000  10144.710752  2507.635296
G  4474  94569.864953  1.349681  T  4474  39207.216719  0.555453  448.800000  0.000000  15310.422362  6269.088239
G  4486  77298.961679  1.095104  T  4487  61674.273491  0.824630  0.000000  0.000000  12074.072919  9691.671549
G  4499  79788.461250  1.066832  T  4499  51338.749637  0.663389  0.000000  0.000000  12758.685301  9251.141024
T  4512  66994.526754  0.865691  G  4512  40827.792964  0.527568  0.000000  0.000000  6441.580140  12368.741662
G  4525  41574.642835  0.536304  T  4525  40867.677929  0.546193  0.000000  2555.659874  7499.617458  7658.453741
G  4537  52559.559692  0.702455  C  4536  43308.816795  0.578819  1224.000000  7996.742187  8308.704818  1050.495867
C  4548  79857.501019  1.158028  A  4548  21297.600000  0.308840  3957.600000  14344.671553  1555.937232  0.000000
C  4561  97417.357575  1.380508  A  4560  48470.400000  0.686876  9098.400000  15608.761383  0.000000  101.660890
A  4572  74419.200000  0.992850  C  4571  57626.008134  0.768806  13382.400000  12228.695098  0.000000  338.869635
C  4583  83210.087091  1.143495  A  4584  63566.400000  0.850169  10526.400000  15031.676895  0.000000  1084.382831
A  4596  67483.200000  0.902556  C  4596  51003.276631  0.707785  10852.800000  10937.125054  0.000000  5455.801116
T  4611  101762.551260  1.412185  C  4608  58807.657323  0.816088  856.800000  8436.425607  0.000000  18671.716865
T  4623  161437.493907  2.166751  C  4622  24567.311050  0.329732  0.000000  4479.274833  0.000000  25923.527044
T  4636  73941.354262  0.894398  C  4635  42869.133376  0.518547  0.000000  8216.583897  0.000000  13690.333236
C  4648  84996.300981  1.019552  T  4648  10911.602233  0.124407  0.000000  15608.761383  124.474979  2541.522259
C  4660  101374.508348  1.155812  G  4662  10487.016943  0.113263  326.400000  18466.703608  1275.868530  0.000000
C  4672  73839.334218  0.797488  G  4674  28878.195023  0.313934  1509.600000  12008.853388  3983.199314  0.000000
G  4686  39520.805689  0.429629  A  4685  27336.000000  0.297168  4528.800000  5083.839535  7157.311267  0.000000
A  4697  53529.600000  0.621004  C  4696  26545.886436  0.307962  9506.400000  4561.715475  3516.418144  0.000000
A  4710  86496.000000  1.028373  G  4708  35288.656419  0.419556  13994.400000  0.000000  6348.223906  0.000000
G  4720  82060.129608  0.971838  A  4722  47287.200000  0.550517  8200.800000  0.000000  14625.809979  0.000000
G  4733  146382.574773  1.704188  C  4734  6815.092998  0.075423  1101.600000  1621.332608  23930.314626  101.660890
G  4745  98304.114309  1.087943  C  4745  35944.119523  0.397797  0.000000  6485.330434  18142.228124  1253.817648
C  4758  79527.738454  0.946258  T  4760  36292.937862  0.428978  0.000000  13135.542150  3454.180655  5049.157555
T  4772  84209.104189  0.995343  C  4770  68865.415538  0.813981  0.000000  10717.283344  0.000000  15147.472665
T  4784  150830.874345  1.784466  C  4782  7254.776417  0.085830  0.000000  1319.050258  0.000000  23653.100493
T  4797  111488.109772  1.246095  A  4796  17707.200000  0.197912  3957.600000  0.000000  0.000000  20298.291110
T  4810  71128.736295  0.762898  A  4808  56548.800000  0.606519  10077.600000  0.000000  0.000000  13114.254858
A  4820  90820.800000  0.942167  T  4821  32226.502247  0.321863  16483.200000  0.000000  809.087361  6540.183947
A  4832  58099.200000  0.580268  T  4833  45001.887470  0.462577  10730.400000  0.000000  3703.130612  9183.367097
T  4844  81362.599259  0.836331  G  4845  53337.528308  0.548653  1795.200000  0.000000  9024.435945  12944.820040
G  4857  72880.099940  0.749677  T  4857  56997.872534  0.634259  0.000000  0.000000  11638.410494  10233.862964
T  4870  74347.997824  0.827329  G  4870  9864.642050  0.109772  0.000000  0.000000  2178.312125  13385.350565
T  4882  86818.400376  0.992556  A  4882  10893.600000  0.124542  2488.800000  0.000000  31.118745  13588.672346
T  4894  71501.492893  0.810687  A  4893  35128.800000  0.398292  6691.200000  0.000000  0.000000  12673.724333
T  4906  75601.815471  0.869708  A  4906  50020.800000  0.575428  8323.200000  0.000000  404.543680  13588.672346
T  4918  105964.534728  1.334483  G  4920  23090.108521  0.292826  979.200000  0.000000  2894.043251  16909.594765
G  4933  55764.790390  0.707203  T  4931  51067.653929  0.647634  448.800000  0.000000  10020.235773  7726.227668
G  4945  88937.372173  1.150307  A  4946  18441.600000  0.239104  3672.000000  0.000000  14003.435087  0.000000
A  4958  66259.200000  0.859083  G  4958  43535.123747  0.558544  10608.000000  0.000000  8059.754861  0.000000
A  4970  90453.600000  1.160497  G  4970  15559.372319  0.197321  16116.000000  0.000000  2862.924507  0.000000
A  4982  97716.000000  1.239218  G  4982  19822.640334  0.243711  15381.600000  0.000000  3578.655633  0.000000
A  4995  81681.600000  1.004243  G  4995  29562.807405  0.360215  14606.400000  0.000000  4418.861738  67.773927
A  5008  112975.200000  1.376573  T  5008  8132.871230  0.096036  18115.200000  0.000000  248.949957  1796.009063
A  5020  47776.800000  0.564167  T  5019  31209.893343  0.368538  8976.000000  1044.248121  0.000000  5760.783788
T  5032  50762.671258  0.616702  C  5030  15059.157109  0.182949  0.000000  2720.541157  31.118745  9285.027987
T  5045  40732.130075  0.510241  C  5043  24045.186990  0.301208  0.000000  3654.868422  1555.937232  7489.018924
T  5057  47306.200985  0.645326  G  5058  28006.870173  0.386514  0.000000  357.242778  4574.455462  8573.401754
G  5070  48234.054188  0.665664  T  5070  21077.691270  0.308199  0.000000  0.000000  7530.736202  3863.113834
G  5083  29500.569916  0.431360  T  5082  21484.334831  0.314145  1672.800000  0.000000  5352.424078  3592.018126
A  5095  31987.200000  0.494287  G  5095  31678.882041  0.538140  5222.400000  0.000000  5227.949099  2643.183150
A  5107  44390.400000  0.754076  T  5106  30498.267111  0.518085  7303.200000  0.000000  653.493637  5693.009861
T  5119  55947.376667  1.045068  A  5118  14932.800000  0.278936  3182.400000  412.203206  93.356234  9115.593170
T  5131  39613.860281  0.777333  A  5130  17829.600000  0.349865  3386.400000  769.445984  933.562339  7285.697143
T  5143  39478.312427  0.904944  G  5144  21938.714969  0.512642  0.000000  2967.863080  3423.061910  6506.296984
C  5155  45919.437097  1.073002  G  5156  28753.720045  0.679579  0.000000  7144.855563  4543.336717  813.287123
C  5167  74059.175928  1.750355  A  5168  5875.200000  0.128719  1428.000000  11404.288686  217.831212  101.660890
C  5180  52129.965393  1.142108  A  5179  25255.200000  0.553311  4814.400000  8189.103683  0.000000  3117.600638
A  5191  52509.600000  1.138394  T  5192  46933.444387  1.008157  8364.000000  1841.174318  0.000000  7421.244997
T  5205  84209.104189  1.808864  A  5204  37250.400000  0.800160  6772.800000  0.000000  0.000000  13520.898419
T  5217  54422.463311  1.046094  A  5217  36597.600000  0.703468  6936.000000  0.000000  248.949957  9861.106366
T  5229  69502.162049  1.280722  A  5229  9955.200000  0.183445  2162.400000  0.000000  1400.343509  11386.019721
T  5242  30294.945330  0.533558  G  5243  26637.645409  0.491343  2611.200000  0.000000  4543.336717  5625.235934
A  5255  52020.000000  0.959532  G  5255  37218.018586  0.671144  8364.000000  934.327266  6005.917715  0.000000
A  5267  85924.800000  1.549464  C  5265  19346.070446  0.348863  13586.400000  3627.388209  1089.156062  0.000000
A  5279  66340.800000  1.103856  C  5278  42374.489529  0.705075  11791.200000  7529.578554  0.000000  0.000000
C  5290  74911.062552  1.205496  A  5290  41167.200000  0.662476  8527.200000  11789.011678  0.000000  0.000000
A  5302  55814.400000  0.896956  C  5301  50728.474494  0.815222  10036.800000  8986.029881  0.000000  0.000000
C  5313  53284.134369  0.851253  A  5314  39576.000000  0.631473  6732.000000  8463.905820  0.000000  2507.635296
T  5327  51304.862673  0.818620  A  5326  42268.800000  0.674439  7017.600000  1703.773250  0.000000  9047.819243
T  5340  91460.914369  1.540214  A  5339  12484.800000  0.210245  2325.600000  0.000000  0.000000  14639.168213
T  5352  67028.413717  1.062496  A  5351  21501.600000  0.340830  3957.600000  0.000000  0.000000  11962.098100
T  5364  55642.393996  0.885483  A  5363  29539.200000  0.470081  4977.600000  796.926197  0.000000  9827.219402
T  5377  70315.449172  1.075601  C  5376  13272.943218  0.203033  0.000000  2445.739020  93.356234  12707.611296
T  5390  65706.822142  0.977740  C  5388  21049.843696  0.313229  0.000000  3242.665217  0.000000  11657.115429
T  5403  87835.009279  1.347557  G  5403  3298.586932  0.050607  0.000000  302.282351  622.374893  15689.664080
T  5415  78651.642183  1.168146  G  5416  11327.223048  0.167304  0.000000  0.000000  1836.005934  12233.193808
T  5428  42494.252174  0.627644  G  5429  29500.569916  0.444470  326.400000  27.480214  4387.742994  6879.053582
G  5441  30776.438446  0.463693  A  5441  15300.000000  0.230517  3304.800000  2061.016028  5508.017801  1491.026392
C  5451  31684.686399  0.494134  A  5453  25581.600000  0.411546  4365.600000  5138.799962  2458.380826  1999.330844
C  5463  45259.911968  0.728124  T  5465  31887.632613  0.554186  0.000000  6540.290861  2676.212039  4235.870432
T  5477  48526.131670  0.843353  G  5478  41045.624176  0.737046  0.000000  2308.337951  6783.886331  7590.679814
G  5491  60090.295894  1.079028  C  5488  15746.162451  0.282750  0.000000  2363.298378  9397.860880  982.721940
G  5503  20880.677652  0.371979  C  5501  19813.234079  0.352962  530.400000  3325.105858  4387.742994  0.000000
A  5515  22970.400000  0.448723  G  5516  19386.977909  0.413218  3794.400000  2253.377524  3049.636974  0.000000
A  5527  25663.200000  0.546992  C  5526  16790.410572  0.357874  5467.200000  3489.987140  591.256148  1863.782990
T  5540  40189.938659  0.987474  C  5538  34130.425418  0.838588  0.000000  4424.314406  0.000000  7116.262326
T  5553  69569.935976  1.887738  C  5551  10057.758215  0.272910  0.000000  1566.372181  0.000000  11114.924014
T  5566  29786.640878  0.752926  C  5565  13025.621295  0.329252  0.000000  2088.496241  0.000000  5591.348970
A  5575  28682.400000  0.726833  C  5577  15993.484375  0.408392  5140.800000  2088.496241  248.949957  304.982671
A  5588  60792.000000  1.552323  N  -1  -1.000000  -1.000000  11056.800000  109.920855  155.593723  0.000000
A  5600  55161.600000  1.354817  G  5598  5974.798970  0.146746  10077.600000  0.000000  1026.918573  745.513196
A  5612  29294.400000  0.707958  T  5613  20162.743257  0.526453  5508.000000  0.000000  2427.262082  3253.148492
G  5625  26482.051686  0.691453  T  5625  23754.761383  0.611301  0.000000  2061.016028  5539.136545  4405.305249
G  5637  42041.424005  1.081890  C  5636  33333.499221  0.857799  0.000000  5276.201031  6721.648842  135.547854
C  5648  44902.669190  1.101464  A  5649  14035.200000  0.328767  2937.600000  7172.335776  1680.412210  0.000000
A  5660  34924.800000  0.818097  C  5660  20665.120704  0.490114  6446.400000  4341.873765  0.000000  0.000000
C  5672  43336.297009  1.027808  A  5672  22399.200000  0.531241  4324.800000  6732.652357  0.000000  0.000000
C  5684  67986.048699  1.719406  A  5684  9384.000000  0.237326  2040.000000  10442.481207  0.000000  0.000000
C  5697  47952.972910  1.105917  A  5696  26968.800000  0.621967  4977.600000  7666.979623  0.000000  0.000000
A  5709  49449.600000  1.091906  T  5710  9285.027987  0.210291  9057.600000  1483.931540  0.000000  1592.687282
A  5721  38637.600000  0.875081  T  5722  22636.491589  0.532612  7221.600000  0.000000  217.831212  4540.853103
T  5734  38936.121012  0.916127  A  5733  26642.400000  0.626867  4977.600000  0.000000  715.731127  6167.427349
A  5745  36352.800000  0.836370  T  5746  16231.855496  0.365154  5834.400000  0.000000  995.799828  3253.148492
T  5758  23178.683004  0.521431  G  5759  20880.677652  0.490550  3060.000000  82.440641  3018.518230  4168.096505
G  5771  34199.500356  0.803451  T  5770  32090.954393  0.753913  0.000000  1703.773250  5943.680226  5184.705409
G  5784  44842.111022  1.080651  C  5781  27562.654343  0.664232  0.000000  4809.037398  7188.430011  67.773927
C  5793  46853.764362  1.102774  A  5795  12076.800000  0.281911  1550.400000  8244.064111  2333.905848  0.000000
C  5805  48475.096971  1.131567  A  5807  32395.200000  0.792293  4447.200000  8436.425607  280.068702  0.000000
C  5818  70156.985582  1.715840  A  5818  24888.000000  0.608688  4528.800000  10854.684412  0.000000  101.660890
C  5829  40835.597562  0.947281  A  5830  29702.400000  0.703067  4202.400000  8381.465179  0.000000  1626.574246
C  5841  50948.316204  1.205968  T  5844  42392.591284  0.975036  734.400000  7914.301546  0.000000  5388.027190
T  5857  73873.580335  1.699107  C  5854  22945.978441  0.527761  2856.000000  3270.145431  0.000000  11657.115429
T  5869  32158.728320  0.684641  C  5866  26078.722803  0.555200  4447.200000  4204.472696  0.000000  5726.896824
T  5881  42189.269503  0.906278  C  5878  35696.797599  0.766810  1672.800000  4781.557184  0.000000  7489.018924
T  5893  58353.351072  1.204322  A  5892  28804.800000  0.594485  5344.800000  934.327266  0.000000  9013.932279
A  5904  52224.000000  1.026644  T  5905  21314.900014  0.413024  9343.200000  0.000000  0.000000  4269.757396
A  5917  34639.200000  0.671213  T  5917  32972.015443  0.654395  6446.400000  0.000000  0.000000  5625.235934
T  5930  53981.932786  1.071380  N  -1  -1.000000  -1.000000  0.000000  329.762564  31.118745  9522.236731
T  5943  49102.210048  0.963996  C  5943  10607.362489  0.208248  0.000000  1896.134745  217.831212  8675.062645
T  5955  50220.479843  1.028463  C  5954  17449.935701  0.357356  122.400000  2802.981798  0.000000  8776.723535
T  5967  83158.608322  1.670888  A  5967  17829.600000  0.358246  3386.400000  549.604274  0.000000  12470.402552
T  5979  56218.472374  1.060923  A  5978  29457.600000  0.555906  4896.000000  0.000000  124.474979  11453.793648
T  5991  90478.192429  1.766303  N  -1  -1.000000  -1.000000  0.000000  247.321923  0.000000  14096.976798
T  6004  52016.488906  0.911665  C  6003  10744.763558  0.188317  0.000000  1978.575387  0.000000  9386.688877
C  6016  30283.195500  0.521771  T  6017  19993.308439  0.361985  0.000000  4644.156116  0.000000  3863.113834
C  6028  50343.751503  0.911491  A  6027  7180.800000  0.130011  1917.600000  8711.227744  0.000000  0.000000
C  6039  54713.105481  0.993984  A  6038  32884.800000  0.597424  5997.600000  9453.193514  0.000000  0.000000
A  6051  56630.400000  0.992616  C  6050  32866.335588  0.576079  8731.200000  6732.652357  0.000000  0.000000
C  6062  39186.784739  0.683691  A  6062  36638.400000  0.639229  7548.000000  6320.449152  0.000000  0.000000
A  6075  63403.200000  1.125668  C  6074  3627.388209  0.064401  8690.400000  1236.609617  0.000000  847.174086
T  6087  24398.613689  0.423269  A  6088  21216.000000  0.409834  4161.600000  0.000000  0.000000  4235.870432
T  6100  53812.497969  1.039509  G  6103  2302.787103  0.044691  0.000000  0.000000  248.949957  8234.532120
T  6113  41545.417198  0.806290  G  6114  11482.816771  0.246236  0.000000  0.000000  1804.887189  6472.410020
G  6127  20974.033885  0.449765  T  6127  19451.117024  0.446852  0.000000  0.000000  4356.624249  3693.679017
G  6139  43721.836215  1.004428  T  6139  6336.862166  0.141218  0.000000  164.881282  6815.005076  1321.591575
G  6151  29873.994852  0.665746  C  6149  8271.544324  0.184332  0.000000  1483.931540  5196.830354  1491.026392
G  6164  35942.150056  0.839260  C  6162  26133.683231  0.610228  0.000000  4039.591414  5072.355376  1287.704611
C  6174  31574.765544  0.771077  T  6176  23653.100493  0.615270  244.800000  5578.483382  995.799828  2948.165821
T  6189  38800.573158  1.009293  C  6185  14014.908988  0.364559  2284.800000  2967.863080  0.000000  6065.766459
A  6198  35292.000000  0.918950  C  6198  30612.958064  0.860067  5467.200000  4671.636329  0.000000  1321.591575
C  6210  34515.148410  0.969701  A  6210  16442.400000  0.461947  4243.200000  5468.562527  186.712468  1287.704611
A  6222  24520.800000  0.669871  T  6223  23788.648346  0.706394  4039.200000  1758.733677  1182.512296  3829.226871
T  6235  34801.911470  1.033431  G  6236  23525.770946  0.712863  163.200000  2775.501584  3516.418144  5116.931482
C  6247  31354.923834  0.950100  G  6248  31212.100871  0.916927  856.800000  4754.076970  4138.793037  0.000000
C  6259  44105.742992  1.295711  A  6258  17340.000000  0.509402  3223.200000  5990.686587  1151.393552  0.000000
A  6271  40147.200000  1.178090  C  6272  6018.166801  0.171430  6038.400000  3050.303721  0.000000  0.000000
A  6284  23419.200000  0.667109  C  6283  12943.180654  0.368693  3916.800000  3270.145431  155.593723  101.660890
C  6294  25803.920666  0.762229  T  6298  19959.421476  0.599810  0.000000  3902.190346  995.799828  1728.235136
T  6311  40596.582221  1.219991  G  6311  26948.832856  0.809852  0.000000  439.683419  4636.692951  6336.862166
G  6324  40329.893050  1.205470  T  6324  23212.569968  0.683534  0.000000  0.000000  5694.730269  4134.209542
T  6336  28600.597157  0.842196  G  6337  4107.674292  0.123102  0.000000  0.000000  1182.512296  5015.270592
T  6348  31853.745649  0.954617  A  6347  9220.800000  0.276335  1999.200000  0.000000  0.000000  5523.575043
A  6358  31171.200000  0.914075  T  6359  26702.927204  0.791470  4243.200000  137.401069  0.000000  5286.366299
T  6371  39241.103683  1.163103  A  6370  29906.400000  0.886420  5304.000000  659.525129  0.000000  5421.914153
A  6382  46920.000000  1.358940  C  6381  17120.173137  0.495849  7303.200000  2720.541157  0.000000  677.739269
C  6394  42951.574017  1.233945  A  6394  30681.600000  0.881441  5589.600000  6622.731502  0.000000  0.000000
C  6406  66529.597373  1.896036  A  6405  10771.200000  0.306969  2692.800000  10222.639497  0.000000  0.000000
C  6419  45946.917310  1.166171  A  6417  19053.600000  0.483595  3998.400000  7172.335776  0.000000  2067.104771
A  6430  39290.400000  0.948720  T  6431  33683.641676  0.815908  5997.600000  2748.021370  0.000000  4811.948811
T  6443  41545.417198  1.006344  A  6442  29131.200000  0.705636  5059.200000  2445.739020  0.000000  6472.410020
A  6454  39576.000000  0.955825  C  6453  33800.662854  0.816339  6976.800000  6045.647015  0.000000  1152.156758
C  6466  47678.170773  1.121771  A  6466  34965.600000  0.822668  7262.400000  6677.691930  0.000000  0.000000
A  6478  74745.600000  1.695487  N  -1  -1.000000  -1.000000  11383.200000  1319.050258  0.000000  0.000000
A  6490  68176.800000  1.407376  N  -1  -1.000000  -1.000000  11832.000000  0.000000  0.000000  0.000000
A  6502  64708.800000  1.260494  G  6505  3049.636974  0.057416  11260.800000  0.000000  840.206105  0.000000
A  6514  64423.200000  1.212902  G  6515  6783.886331  0.122758  9506.400000  0.000000  1680.412210  0.000000
A  6528  46552.800000  0.842400  G  6526  14843.641192  0.268604  9588.000000  0.000000  2458.380826  0.000000
A  6539  77397.600000  1.453083  T  6539  5286.366299  0.093714  11628.000000  0.000000  342.306191  1253.817648
A  6552  40392.000000  0.716050  T  6552  25076.352958  0.443674  6487.200000  0.000000  0.000000  5150.818445
T  6565  54659.672055  0.967092  N  -1  -1.000000  -1.000000  1305.600000  0.000000  0.000000  8336.193010
T  6577  39003.894938  0.674445  N  -1  -1.000000  -1.000000  0.000000  0.000000  0.000000  8098.984266
T  6589  58048.368401  1.004752  N  -1  -1.000000  -1.000000  0.000000  0.000000  93.356234  8810.610499
T  6602  46187.931191  0.785364  N  -1  -1.000000  -1.000000  0.000000  0.000000  0.000000  9522.236731
T  6614  63910.813079  1.142180  N  -1  -1.000000  -1.000000  0.000000  0.000000  0.000000  9691.671549
T  6627  46154.044228  0.831177  N  -1  -1.000000  -1.000000  0.000000  0.000000  0.000000  9522.236731
T  6638  51135.427856  0.952721  N  -1  -1.000000  -1.000000  0.000000  219.841710  0.000000  8810.610499
T  6651  48898.888268  0.934179  N  -1  -1.000000  -1.000000  0.000000  687.005343  0.000000  7489.018924
T  6663  11962.098100  0.227508  C  6661  9233.351804  0.175609  816.000000  1566.372181  0.000000  4134.209542
A  6672  17992.800000  0.390848  T  6672  13317.576638  0.304086  2733.600000  1896.134745  186.712468  2778.731003
A  6684  25051.200000  0.572005  T  6685  18637.829901  0.456422  3753.600000  632.044915  809.087361  3015.939748
T  6698  23449.778712  0.574263  G  6698  16679.647126  0.408468  3060.000000  0.000000  2582.855805  3795.339907
A  6711  33700.800000  0.857982  G  6710  21409.696310  0.545064  5834.400000  0.000000  2551.737060  101.660890
A  6723  56181.600000  1.524835  G  6718  1338.106019  0.036318  8527.200000  0.000000  373.424936  0.000000
A  6735  41738.400000  1.102914  N  -1  -1.000000  -1.000000  7262.400000  0.000000  0.000000  0.000000
A  6746  27866.400000  0.782182  T  6745  9115.593170  0.255865  4855.200000  714.485556  0.000000  1524.913356
T  6758  17011.255655  0.503325  A  6757  16809.600000  0.497357  3468.000000  2143.456669  0.000000  2744.844040
C  6769  21462.046901  0.706329  A  6769  21338.400000  0.702258  3753.600000  3709.828850  0.000000  169.434817
C  6780  29211.467166  1.056792  A  6781  18237.600000  0.621030  3264.000000  4451.794620  0.000000  643.852306
A  6793  19624.800000  0.668270  T  6793  13114.254858  0.444101  3223.200000  1264.089830  311.187446  2744.844040
T  6807  30294.945330  1.025912  G  6806  15995.034744  0.541656  1305.600000  0.000000  2209.430869  3287.035455
A  6820  18768.000000  0.624473  G  6821  16275.103445  0.550093  2937.600000  412.203206  2333.905848  1321.591575
A  6831  17584.800000  0.594363  T  6831  11352.132758  0.405803  2937.600000  1126.688762  248.949957  2033.217807
T  6844  16536.838167  0.591142  C  6843  11816.491892  0.422403  81.600000  2088.496241  0.000000  2982.052784
C  6856  16240.806298  0.676421  T  6857  15011.924811  0.699523  0.000000  2473.219233  186.712468  2575.409223
T  6868  11691.002392  0.544778  G  6869  11669.529239  0.588102  0.000000  1428.971113  1400.343509  2439.861369
G  6883  13412.178939  0.675929  C  6880  8353.984965  0.421011  1264.800000  1593.852395  2084.955891  0.000000
A  6892  16360.800000  0.839761  C  6894  11898.932533  0.627162  3427.200000  1841.174318  217.831212  0.000000
A  6904  40432.800000  2.131119  C  6907  1758.733677  0.087522  6936.000000  302.282351  0.000000  0.000000
A  6916  48225.600000  2.399917  N  -1  -1.000000  -1.000000  8282.400000  0.000000  0.000000  0.000000
A  6928  49368.000000  2.150663  N  -1  -1.000000  -1.000000  8486.400000  0.000000  0.000000  0.000000
A  6941  55569.600000  2.235114  N  -1  -1.000000  -1.000000  7262.400000  0.000000  186.712468  0.000000
A  6955  30396.000000  1.064948  G  6952  10798.204389  0.378322  5222.400000  0.000000  1836.005934  372.756598
A  6966  26356.800000  0.883764  G  6964  16150.628467  0.541541  4528.800000  0.000000  2333.905848  1084.382831
A  6978  23419.200000  0.760231  T  6976  17993.977595  0.584117  3794.400000  0.000000  1431.462253  2541.522259
T  6988  24737.483323  0.784739  G  6988  1929.362168  0.061204  775.200000  109.920855  1929.362168  3795.339907
G  7001  15963.915999  0.486292  T  7000  15215.246592  0.463485  0.000000  27.480214  2147.193380  3083.713675
T  7014  28126.179669  0.850170  N  -1  -1.000000  -1.000000  122.400000  0.000000  311.187446  4303.644359
T  7026  9285.027987  0.271020  A  7022  4488.000000  0.131000  938.400000  0.000000  62.237489  1965.443880
A  7035  16564.800000  0.531864  T  7036  2914.278857  0.104160  2244.000000  0.000000  466.781170  881.061050
G  7050  13443.297683  0.480483  T  7052  5625.235934  0.230672  204.000000  0.000000  2333.905848  914.948013
G  7063  12634.210323  0.518088  T  7063  4540.853103  0.225994  448.800000  27.480214  2178.312125  847.174086
G  7075  16990.834572  0.845623  A  7073  13790.400000  0.686336  2121.600000  989.287693  2707.330783  0.000000
C  7084  15498.840528  0.826509  A  7087  11342.400000  0.642029  1917.600000  2693.060943  435.662425  304.982671
C  7098  25336.757034  1.434179  T  7101  18739.490791  1.049347  0.000000  3517.467354  0.000000  3117.600638
T  7112  34666.363616  1.941209  C  7109  5001.398894  0.280061  0.000000  769.445984  497.899914  5218.592372
T  7122  13690.333236  0.726238  G  7126  13349.941449  0.708178  0.000000  659.525129  1524.818487  3490.357236
G  7137  21720.883757  1.166306  T  7136  5625.235934  0.298403  0.000000  522.124060  3267.468187  1152.156758
G  7149  12478.616600  0.693907  C  7147  5523.522954  0.284325  0.000000  1483.931540  2613.974550  508.304452
C  7162  22423.854381  1.225180  G  7162  11078.273091  0.577717  204.000000  2857.942225  2365.024592  0.000000
C  7174  12530.977448  0.663422  A  7172  8445.600000  0.440427  1468.800000  2665.580729  684.612382  0.000000
A  7184  13545.600000  0.720619  C  7184  7364.697272  0.392098  2121.600000  1648.812822  653.493637  0.000000
C  7199  10415.000993  0.551399  G  7197  5601.374035  0.298218  571.200000  1264.089830  871.324850  0.000000
C  7212  8573.826675  0.470295  A  7208  5834.400000  0.314339  856.800000  1264.089830  0.000000  1016.608904
T  7222  19315.569170  1.101341  A  7221  4039.200000  0.227956  897.600000  109.920855  0.000000  3185.374565
T  7234  28397.275377  1.676730  N  -1  -1.000000  -1.000000  0.000000  0.000000  62.237489  4981.383628
T  7245  13419.237529  0.822802  G  7244  6161.511438  0.334739  0.000000  0.000000  1120.274807  2744.844040
G  7258  12354.141621  0.758757  A  7257  6609.600000  0.405941  1101.600000  0.000000  1431.462253  1558.800319
T  7271  8810.610499  0.574153  A  7272  4855.200000  0.324140  1101.600000  137.401069  0.000000  2948.165821
T  7282  41952.060759  2.800798  C  7280  3627.388209  0.242170  0.000000  714.485556  0.000000  4947.496665
T  7292  18739.490791  1.106787  C  7296  9095.950735  0.518217  0.000000  1319.050258  0.000000  3829.226871
T  7302  14978.037848  0.853339  C  7305  13822.547492  0.781128  1509.600000  2006.055600  0.000000  3049.826711
T  7317  25110.239921  1.419016  A  7318  13178.400000  0.687623  2203.200000  989.287693  0.000000  4201.983469
T  7329  48526.131670  2.532012  C  7334  5138.799962  0.221879  0.000000  1044.248121  0.000000  5659.122897
T  7343  19552.777914  0.844238  C  7344  7859.341119  0.338997  0.000000  1401.490899  0.000000  4981.383628
T  7355  47373.974912  2.043391  C  7361  8216.583897  0.327592  0.000000  796.926197  0.000000  5794.670751
T  7370  15418.568373  0.614735  A  7362  3141.600000  0.125254  2203.200000  796.926197  0.000000  2778.731003
A  7376  10975.200000  0.434118  C  7381  9700.515437  0.385801  3672.000000  934.327266  0.000000  1016.608904
A  7388  41044.800000  1.632408  N  -1  -1.000000  -1.000000  6854.400000  164.881282  0.000000  0.000000
A  7400  52183.200000  1.839566  N  -1  -1.000000  -1.000000  7670.400000  0.000000  62.237489  0.000000
A  7412  28600.800000  0.973139  G  7411  2333.905848  0.079411  5956.800000  0.000000  622.374893  271.095708
A  7424  24724.800000  0.813948  G  7425  10860.441878  0.346413  3876.000000  0.000000  2053.837146  1219.930684
G  7436  34852.993994  1.111701  T  7436  12639.837369  0.391018  652.800000  0.000000  4481.099228  1863.782990
G  7449  44593.161065  1.379512  N  -1  -1.000000  -1.000000  40.800000  0.000000  5850.323992  508.304452
G  7462  23058.989776  0.722127  N  -1  -1.000000  -1.000000  40.800000  0.000000  4045.436803  474.417488
A  7470  7017.600000  0.217380  G  7475  7063.955033  0.250077  1468.800000  247.321923  1960.480912  33.886963
A  7482  11913.600000  0.421765  G  7486  9180.029668  0.329073  2080.800000  1016.767907  1462.580998  0.000000
C  7496  13135.542150  0.470867  A  7495  8608.800000  0.308597  1754.400000  2280.857737  1306.987275  0.000000
C  7507  20665.120704  0.735085  A  7507  15789.600000  0.561655  2366.400000  3572.427781  186.712468  0.000000
A  7520  24602.400000  0.943540  C  7518  22176.532458  0.850501  3794.400000  3709.828850  0.000000  0.000000
C  7530  21984.170962  0.942859  A  7531  15422.400000  0.680752  3100.800000  3270.145431  0.000000  338.869635
A  7543  24194.400000  1.067957  T  7543  17451.786180  0.772138  3304.800000  1731.253463  0.000000  3015.939748
T  7555  26059.074898  1.152965  C  7554  9315.792445  0.412169  1632.000000  1428.971113  0.000000  3998.661688
A  7567  16034.400000  0.738150  C  7566  14537.033049  0.669215  2366.400000  1566.372181  0.000000  2405.974405
T  7579  18061.751522  0.957344  A  7580  14320.800000  0.779707  2407.200000  851.886625  0.000000  3659.792053
T  7592  27753.423071  1.511064  C  7589  6457.850220  0.351603  81.600000  1319.050258  0.000000  4811.948811
C  7602  12173.734670  0.595573  T  7610  8946.158353  0.437112  0.000000  2143.456669  0.000000  3998.661688
T  7616  40291.599550  1.968670  C  7613  11459.249114  0.559903  0.000000  1483.931540  186.712468  5150.818445
T  7628  26906.248984  1.160652  C  7625  4204.472696  0.181367  0.000000  961.807480  342.306191  5421.914153
T  7641  45781.287630  1.923089  G  7639  7126.192522  0.299342  0.000000  0.000000  1275.868530  5930.218605
G  7652  15932.797254  0.614596  T  7655  11995.985064  0.473794  1142.400000  0.000000  2645.093294  3083.713675
G  7664  26357.576708  1.041025  A  7664  14606.400000  0.576895  3019.200000  0.000000  3920.961824  508.304452
A  7676  43615.200000  1.708043  G  7676  17208.665784  0.630564  5222.400000  0.000000  2956.280741  0.000000
A  7688  29253.600000  1.071922  G  7686  13100.991492  0.480050  4977.600000  0.000000  1991.599657  711.626233
A  7701  41085.600000  1.435921  T  7698  14435.846432  0.504524  4936.800000  192.361496  404.543680  2541.522259
T  7712  31447.102088  1.017208  C  7718  12833.259799  0.410210  2407.200000  439.683419  0.000000  4032.548651
T  7722  21111.578233  0.674826  A  7723  9016.800000  0.280213  2284.800000  1703.773250  186.712468  3693.679017
C  7731  14317.191339  0.444934  A  7733  9792.000000  0.331024  1876.800000  2967.863080  93.356234  1897.669954
C  7743  33498.380503  1.132436  T  7753  18400.621157  0.608484  571.200000  4176.992483  809.087361  2405.974405
G  7759  21129.627609  0.698730  T  7761  18298.960267  0.658829  0.000000  769.445984  3049.636974  3659.792053
G  7767  24334.858306  0.876147  T  7773  10708.280452  0.374217  0.000000  0.000000  3516.418144  3049.826711
G  7774  19138.027952  0.668809  C  7782  3077.783935  0.110342  0.000000  0.000000  2956.280741  2677.070113
T  7784  20094.969330  0.720428  T  7800  3693.679017  0.150575  0.000000  632.044915  1026.918573  3490.357236
T  7795  19146.134353  0.749621  C  7803  2665.580729  0.108664  0.000000  219.841710  0.000000  3930.887761
T  7811  16740.159948  0.682427  C  7815  9095.950735  0.411658  81.600000  1154.168975  0.000000  3456.470273
C  7830  21846.769893  0.988729  A  7831  9139.200000  0.432402  1713.600000  4396.834192  0.000000  304.982671
C  7840  49354.463809  2.335116  N  -1  -1.000000  -1.000000  326.400000  6402.889793  0.000000  0.000000
C  7850  23605.503570  0.985202  A  7852  1346.400000  0.054096  285.600000  5963.206373  0.000000  0.000000
C  7868  16130.885443  0.648116  A  7871  6976.800000  0.301344  1836.000000  2857.942225  0.000000  1152.156758
A  7876  18156.000000  0.784204  T  7877  7692.340705  0.336573  3019.200000  1071.728334  0.000000  2473.748332
T  7888  20908.256453  0.914831  A  7888  6650.400000  0.290984  3345.600000  0.000000  0.000000  3287.035455
A  7899  31620.000000  1.404577  G  7898  2769.568273  0.123025  4773.600000  0.000000  497.899914  338.869635
A  7913  30396.000000  1.279276  G  7911  8464.298541  0.356235  3916.800000  0.000000  1306.987275  0.000000
A  7927  21175.200000  0.854169  G  7923  10518.135687  0.424281  3549.600000  0.000000  1182.512296  406.643561
A  7938  25540.800000  1.021905  T  7940  11657.115429  0.450543  3549.600000  0.000000  466.781170  1660.461209
T  7950  11860.437210  0.458403  G  7949  5290.186588  0.204464  122.400000  0.000000  1151.393552  2575.409223
T  7962  8675.062645  0.348750  G  7962  8526.536031  0.342777  0.000000  329.762564  2116.074635  1660.461209
G  7972  7935.279882  0.381379  C  7975  6238.008510  0.324223  0.000000  604.564701  2053.837146  440.530525
C  7987  15196.558177  0.789850  A  7986  3916.800000  0.203577  1060.800000  2308.337951  311.187446  135.547854
A  8007  25010.400000  1.306274  C  7997  14701.914331  0.767866  2937.600000  2363.298378  0.000000  0.000000
C  8014  18246.861898  0.920081  A  8017  6976.800000  0.356582  2488.800000  2775.501584  31.118745  0.000000
A  8028  8976.000000  0.458763  T  8029  5591.348970  0.323174  1958.400000  467.163633  622.374893  1050.495867
G  8039  11140.510580  0.643913  T  8037  9725.558512  0.562127  326.400000  109.920855  1680.412210  2067.104771
G  8052  16866.359593  1.096948  T  8049  11182.697941  0.727292  285.600000  0.000000  2240.549614  1491.026392
T  8064  15045.811775  1.006757  A  8067  1428.000000  0.102768  285.600000  0.000000  560.137403  1999.330844
T  8078  15045.811775  1.082796  A  8078  8445.600000  0.607797  1142.400000  54.960427  0.000000  2202.652625
T  8089  13487.011456  0.948863  C  8085  4012.111201  0.282265  1183.200000  577.084488  0.000000  2067.104771
A  8097  15667.200000  1.066154  C  8098  8408.945393  0.543623  2325.600000  1154.168975  0.000000  779.400159
A  8109  17136.000000  1.107817  T  8110  12673.724333  0.809187  2733.600000  329.762564  0.000000  1999.330844
T  8122  23551.439602  1.503712  G  8130  8775.485988  0.565562  530.400000  0.000000  373.424936  3592.018126
T  8137  5286.366299  0.340698  G  8144  4543.336717  0.292809  0.000000  0.000000  1555.937232  1253.817648
G  8150  11856.241707  0.833758  T  8150  3592.018126  0.241442  0.000000  0.000000  2458.380826  643.852306
G  8164  6192.630183  0.426834  T  8169  1897.669954  0.127554  0.000000  0.000000  1524.818487  101.660890
C  8182  14756.874758  1.053048  G  8174  8339.823563  0.560572  0.000000  1154.168975  2240.549614  0.000000
G  8183  11078.273091  0.802626  G  8194  9180.029668  0.594207  0.000000  1126.688762  2271.668359  0.000000
T  8206  4676.400957  0.348835  G  8209  4201.030526  0.271925  0.000000  741.965770  1244.749785  847.174086
G  8219  20600.608950  1.665524  C  8217  4534.235261  0.293493  571.200000  906.847052  1867.124678  101.660890
C  8228  7969.261974  0.609261  A  8234  2692.800000  0.178154  408.000000  961.807480  840.206105  0.000000
A  8244  10240.800000  0.831881  C  8238  1593.852395  0.105449  2080.800000  27.480214  0.000000  1084.382831
T  8252  27177.344692  2.338663  A  8254  13708.800000  0.856612  1876.800000  0.000000  0.000000  2846.504930
T  8267  16435.177276  1.371486  A  8265  9710.400000  0.606767  1224.000000  219.841710  0.000000  2880.391894
T  8278  22094.300174  1.686799  C  8276  824.406411  0.051268  122.400000  494.643847  0.000000  3422.583309
C  8286  13217.982791  0.935974  T  8290  1829.896027  0.117733  0.000000  2006.055600  0.000000  1321.591575
C  8303  42704.252093  2.880614  N  -1  -1.000000  -1.000000  0.000000  3572.427781  0.000000  101.660890
T  8314  8810.610499  0.500051  C  8317  9013.510094  0.499835  81.600000  2363.298378  0.000000  1829.896027
T  8328  22941.474260  1.319031  A  8323  10404.000000  0.576944  1795.200000  659.525129  0.000000  3388.696346
A  8334  11791.200000  0.613512  T  8346  7963.436412  0.434251  2407.200000  632.044915  0.000000  2948.165821
C  8347  8766.188171  0.478028  A  8354  7344.000000  0.398740  1264.800000  1319.050258  0.000000  2677.070113
C  8360  21242.205192  1.153344  T  8368  9386.688877  0.480920  204.000000  2500.699447  0.000000  1287.704611
C  8373  20280.397712  1.039057  T  8377  17146.803509  0.910684  0.000000  2555.659874  31.118745  2710.957077
T  8392  22839.813370  1.213053  G  8393  2147.193380  0.110288  0.000000  0.000000  840.206105  3524.244199
G  8401  12011.835430  0.616977  T  8402  2744.844040  0.140986  0.000000  0.000000  1991.599657  1592.687282
G  8416  25206.183156  1.365405  N  -1  -1.000000  -1.000000  0.000000  0.000000  4263.268015  0.000000
G  8429  25579.608092  1.301138  N  -1  -1.000000  -1.000000  0.000000  0.000000  4356.624249  0.000000
A  8442  10608.000000  0.591075  N  -1  -1.000000  -1.000000  2203.200000  0.000000  2551.737060  0.000000
G  8447  13816.722619  0.762231  A  8451  3100.800000  0.169375  2570.400000  0.000000  2209.430869  0.000000
A  8457  27458.400000  1.595100  A  8467  10608.000000  0.565489  4039.200000  0.000000  311.187446  0.000000
A  8474  11424.000000  0.608276  T  8473  4845.835774  0.258321  2896.800000  0.000000  0.000000  711.626233
A  8487  25908.000000  1.360234  N  -1  -1.000000  -1.000000  4447.200000  0.000000  0.000000  0.000000
A  8500  20114.400000  1.030805  N  -1  -1.000000  -1.000000  4120.800000  0.000000  0.000000  0.000000
A  8510  16768.800000  0.860084  G  8517  5165.711610  0.258641  3386.400000  54.960427  93.356234  0.000000
A  8518  19380.000000  1.025962  G  8528  3703.130612  0.188680  2448.000000  549.604274  840.206105  0.000000
C  8535  16075.925016  0.819097  T  8546  4100.322578  0.233470  0.000000  2665.580729  1058.037318  0.000000
C  8546  14069.869416  0.751861  T  8556  9725.558512  0.525563  0.000000  3544.947568  62.237489  881.061050
C  8556  20033.075789  1.140679  N  -1  -1.000000  -1.000000  0.000000  3077.783935  0.000000  2033.217807
T  8566  13622.559310  0.736159  A  8571  8160.000000  0.441425  856.800000  1264.089830  0.000000  2812.617967
A  8583  25132.800000  1.359595  T  8588  1863.782990  0.102108  4202.400000  192.361496  31.118745  406.643561
A  8600  20481.600000  1.122099  N  -1  -1.000000  -1.000000  3590.400000  0.000000  0.000000  0.000000
A  8611  12566.400000  0.655911  T  8611  6607.957874  0.362020  2244.000000  219.841710  871.324850  1118.269794
T  8621  7184.036253  0.403042  G  8628  6628.292608  0.363134  244.800000  274.802137  1587.055976  1796.009063
G  8635  24054.789605  1.455088  T  8631  13554.785383  0.742604  0.000000  219.841710  2551.737060  1762.122100
A  8653  14892.000000  0.862799  G  8644  4543.336717  0.232799  2325.600000  0.000000  186.712468  914.948013
A  8663  16360.800000  0.973202  C  8659  1951.095173  0.105954  3304.800000  164.881282  0.000000  0.000000
A  8673  34435.200000  2.044871  C  8671  1483.931540  0.082262  5100.000000  467.163633  0.000000  0.000000
A  8683  22807.200000  1.208244  C  8681  4259.433124  0.215060  3916.800000  1236.609617  0.000000  0.000000
A  8696  9302.400000  0.485670  C  8690  6595.251289  0.327332  2040.000000  3022.823507  0.000000  67.773927
C  8705  24759.672546  1.322510  A  8709  6813.600000  0.331721  612.000000  4259.433124  0.000000  0.000000
C  8716  12091.294029  0.647133  A  8722  5589.600000  0.283075  652.800000  3077.783935  0.000000  338.869635
T  8726  26194.622752  1.467866  A  8732  11668.800000  0.555573  1264.800000  906.847052  124.474979  2846.504930
T  8742  20433.838964  1.063808  A  8743  2611.200000  0.127169  2488.800000  0.000000  0.000000  2812.617967
A  8753  21256.800000  1.035241  T  8753  1287.704611  0.063579  4324.800000  0.000000  124.474979  508.304452
A  8764  33170.400000  1.637771  N  -1  -1.000000  -1.000000  4814.400000  0.000000  0.000000  0.000000
A  8775  13831.200000  0.626378  N  -1  -1.000000  -1.000000  4651.200000  0.000000  93.356234  0.000000
A  8783  23827.200000  1.091576  G  8784  2645.093294  0.127367  4080.000000  0.000000  529.018659  0.000000
A  8794  14565.600000  0.701366  G  8799  11264.985559  0.564848  2448.000000  27.480214  933.562339  542.191415
G  8808  18048.871890  0.905009  T  8807  4405.305249  0.220890  0.000000  82.440641  3018.518230  1118.269794
G  8821  33203.700528  1.594955  T  8826  2100.991734  0.096988  0.000000  302.282351  4294.386760  33.886963
G  8835  8557.654775  0.395047  N  -1  -1.000000  -1.000000  0.000000  439.683419  2240.549614  101.660890
C  8840  8601.306889  0.403647  G  8845  3827.605590  0.195788  0.000000  1428.971113  1306.987275  304.982671
C  8853  14482.072621  0.740784  N  -1  -1.000000  -1.000000  0.000000  2912.902652  93.356234  0.000000
C  8867  30777.839347  1.623776  T  8867  3524.244199  0.177038  0.000000  4534.235261  31.118745  881.061050
C  8880  14591.993476  0.733023  T  8881  13148.141821  0.728476  0.000000  3077.783935  62.237489  1592.687282
T  8892  9759.445475  0.540727  C  8892  7227.296204  0.409672  693.600000  1538.891967  0.000000  1796.009063
A  8907  12811.200000  0.726194  C  8905  3874.710132  0.219634  2121.600000  769.445984  280.068702  0.000000
A  8917  15585.600000  0.942299  G  8918  4045.436803  0.243085  2652.000000  522.124060  715.731127  0.000000
C  8929  8299.024538  0.498680  A  8930  4814.400000  0.307294  2366.400000  1346.530471  217.831212  0.000000
A  8939  16156.800000  1.031264  C  8945  1896.134745  0.135803  2448.000000  1813.694104  0.000000  33.886963
T  8952  12063.758991  0.864024  C  8949  10744.763558  0.769550  979.200000  1374.010685  0.000000  1999.330844
T  8965  17350.125290  1.212202  A  8961  8160.000000  0.570111  693.600000  0.000000  0.000000  4269.757396
T  8971  30938.797636  2.037084  A  8980  7262.400000  0.478171  81.600000  0.000000  0.000000  4574.740067
A  8991  10730.400000  0.637445  T  8988  6269.088239  0.412769  1836.000000  0.000000  0.000000  3253.148492
T  8997  11894.324173  0.802114  A  9004  4610.400000  0.356722  1876.800000  0.000000  0.000000  3049.826711
A  9010  18196.800000  1.249871  T  9012  10064.428147  0.757587  2652.000000  0.000000  0.000000  2134.878698
A  9020  16891.200000  1.096640  T  9020  4405.305249  0.314709  2692.800000  137.401069  0.000000  1186.043721
T  9034  9183.367097  0.580833  C  9035  7172.335776  0.526015  244.800000  1319.050258  0.000000  1355.478538
C  9044  13163.022363  0.867675  A  9052  1224.000000  0.091391  0.000000  2198.417096  0.000000  101.660890
C  9059  22368.893954  1.428696  A  9063  2815.200000  0.190217  775.200000  2665.580729  342.306191  237.208744
A  9068  8241.600000  0.506301  T  9068  3625.905090  0.258837  1468.800000  1428.971113  777.968616  914.948013
T  9082  14537.507323  0.914547  G  9088  7001.717543  0.491148  163.200000  384.722992  2676.212039  2168.765661
G  9091  7561.854947  0.484281  N  -1  -1.000000  -1.000000  0.000000  0.000000  3734.249356  169.434817
G  9096  26855.476622  2.022722  C  9101  3792.269491  0.254694  0.000000  82.440641  4014.318058  0.000000
G  9110  14874.759937  0.999016  C  9118  3957.150773  0.260552  0.000000  439.683419  2427.262082  0.000000
A  9126  8160.000000  0.537286  T  9127  4913.609701  0.346422  1264.800000  494.643847  311.187446  914.948013
T  9141  18671.716865  1.316414  A  9140  3549.600000  0.250256  1264.800000  0.000000  155.593723  2100.991734
A  9148  8935.200000  0.622150  G  9154  4636.692951  0.323405  1632.000000  192.361496  155.593723  982.721940
C  9161  7227.296204  0.504101  G  9165  5010.117887  0.364544  163.200000  1236.609617  809.087361  0.000000
C  9170  7199.815990  0.523873  T  9170  2778.731003  0.227269  0.000000  1758.733677  404.543680  609.965342
T  9185  25178.013848  2.059295  C  9193  15966.004161  1.146961  0.000000  1786.213891  31.118745  2168.765661
C  9200  7639.499409  0.548808  T  9202  3083.713675  0.233077  163.200000  3792.269491  311.187446  711.626233
C  9211  31217.522766  2.359536  A  9208  2448.000000  0.185028  1101.600000  4671.636329  0.000000  304.982671
A  9221  13178.400000  0.844990  T  9224  11657.115429  0.819290  1958.400000  3022.823507  0.000000  1660.461209
T  9234  22263.734991  1.564759  A  9232  11220.000000  0.788568  1876.800000  1731.253463  0.000000  4574.740067
T  9246  36733.468387  2.454278  C  9246  8931.069453  0.596709  1101.600000  1813.694104  0.000000  4947.496665
C  9255  9343.272659  0.524182  T  9257  7014.601435  0.415269  979.200000  2308.337951  31.118745  2338.200478
C  9268  25803.920666  1.527616  A  9267  8037.600000  0.475831  2121.600000  3462.506926  155.593723  406.643561
A  9276  24439.200000  1.315456  C  9280  13465.304714  0.663323  3631.200000  2308.337951  404.543680  0.000000
A  9290  20685.600000  1.019011  G  9290  2676.212039  0.123622  5222.400000  632.044915  1306.987275  0.000000
A  9304  26887.200000  1.242003  G  9301  17519.853231  0.809292  4488.000000  0.000000  2520.618316  0.000000
A  9319  45573.600000  2.088694  G  9313  17115.309550  0.784412  5181.600000  0.000000  1680.412210  0.000000
G  9330  18079.990634  0.705902  A  9328  4855.200000  0.189562  4814.400000  27.480214  2084.955891  0.000000
A  9339  28723.200000  1.182081  G  9345  1742.649700  0.068708  5834.400000  0.000000  1711.530955  0.000000
G  9349  10673.729411  0.412857  A  9351  9955.200000  0.392505  5018.400000  54.960427  1804.887189  0.000000
A  9362  42513.600000  1.721594  G  9367  4978.999142  0.175956  5467.200000  577.084488  933.562339  0.000000
A  9371  18849.600000  0.745859  T  9377  8607.288718  0.307894  4896.000000  0.000000  746.849871  237.208744
A  9381  21216.000000  0.809062  G  9387  14874.759937  0.532090  4365.600000  659.525129  964.681084  1592.687282
