# Supplementary material for: SNP-PHAGE – High throughput SNP discovery pipeline
Source: BMC Bioinformatics. 2006 Oct 23;7:468. doi: 10.1186/1471-2105-7-468 (PMC1626092; doi:10.1186/1471-2105-7-468)
Supplement: Additional file 2 — Test dataset. This compressed file contains test data for recreating the demo website. It contains the database table entries and chromatogram files to test for proper installation of all functionalities provided. [file 1471-2105-7-468-S2.gz › test_data/AfterAnalysisStore/poly_dir/H06_015501Peking_.b_58.ab1.poly]

H06_015501Peking_.b_58.ab1 18026.800000 18026.800000 21963.150000 24110.250000 22445.627586
T  2  18874.242648  1.000000  A  1  244.800000  2448.000000  244.800000  0.000000  91.516277  5144.541833
A  22  2121.600000  0.112407  G  20  366.065108  0.193939  448.800000  0.000000  396.570534  0.000000
G  25  1921.841819  0.183069  A  27  244.800000  0.106812  367.200000  0.000000  427.075960  0.000000
A  46  81.600000  0.010682  N  -1  -1.000000  -1.000000  40.800000  0.000000  0.000000  753.658995
T  55  113048.849191  3.553935  N  -1  -1.000000  -1.000000  0.000000  0.000000  0.000000  10026.941407
T  60  113048.849191  3.553935  N  -1  -1.000000  -1.000000  0.000000  0.000000  0.000000  11272.117137
T  76  120323.296879  5.306503  N  -1  -1.000000  -1.000000  0.000000  0.000000  0.000000  17661.834700
T  89  27164.491588  0.741703  G  86  1372.744157  0.068717  0.000000  0.000000  427.075960  7208.912122
G  96  7839.894405  0.221204  N  -1  -1.000000  -1.000000  0.000000  0.000000  1677.798414  0.000000
G  111  22848.563850  0.705745  N  -1  -1.000000  -1.000000  0.000000  0.000000  2013.358096  0.000000
N  119  -1.000000  -1.000000  N  -1  -1.000000  -1.000000  0.000000  0.000000  762.635643  0.000000
N  130  -1.000000  -1.000000  N  -1  -1.000000  -1.000000  0.000000  0.000000  0.000000  0.000000
N  144  -1.000000  -1.000000  N  -1  -1.000000  -1.000000  0.000000  0.000000  0.000000  0.000000
G  153  6924.731634  0.220375  N  -1  -1.000000  -1.000000  0.000000  0.000000  1128.700751  0.000000
G  175  28156.507922  0.931487  N  -1  -1.000000  -1.000000  39249.600000  53580.178799  6284.117694  3702.759408
C  182  1862480.502682  7.404734  A  189  1827840.000000  65.764788  65280.000000  53580.178799  16777.984135  52428.451799
C  199  1862480.502682  7.404734  N  -1  -1.000000  -1.000000  65280.000000  53580.178799  0.000000  52428.451799
T  202  2659302.146371  12.149663  N  -1  -1.000000  -1.000000  65280.000000  53580.178799  0.000000  52428.451799
G  216  143222.973665  0.298906  N  -1  -1.000000  -1.000000  244.800000  12256.465900  33464.451994  52428.451799
C  225  157525.725670  0.322914  G  226  119642.279598  0.298574  1101.600000  29469.098340  24709.394818  52428.451799
C  237  215258.368327  0.437921  T  234  202668.733985  0.505770  6446.400000  38745.166794  43104.166515  21692.271932
A  253  316975.200000  0.621087  T  254  180288.338624  0.397521  59731.200000  14768.036782  48808.681121  28933.951837
G  256  2017537.339566  3.727418  C  257  169380.340230  0.260732  42228.000000  29569.561175  48808.681121  25558.870252
T  272  356513.472233  0.481295  C  269  141451.672031  0.217741  612.000000  21632.997190  48808.681121  52428.451799
C  281  114527.632184  0.147645  N  -1  -1.000000  -1.000000  40677.600000  24881.295530  2562.455759  52428.451799
A  300  2464442.400000  3.142081  G  301  26326.182380  0.028710  65280.000000  53580.178799  4545.308429  52428.451799
C  305  1921083.823244  2.048818  N  -1  -1.000000  -1.000000  65280.000000  53580.178799  1677.798414  52428.451799
T  310  2343879.473236  2.261038  G  324  11073.469529  0.008759  65280.000000  53580.178799  0.000000  52428.451799
A  324  189924.000000  0.188961  A  334  121665.600000  0.096236  41575.200000  27895.180587  2562.455759  52428.451799
G  338  325614.913929  0.322465  T  339  17203.085747  0.016688  12444.000000  0.000000  48808.681121  4653.025097
G  353  169396.628916  0.165011  T  349  78708.213263  0.076351  1060.800000  0.000000  30383.403998  5144.541833
A  364  185191.200000  0.181207  G  362  129190.477842  0.125177  39168.000000  0.000000  25746.579291  0.000000
A  372  300206.400000  0.297584  G  370  33952.538805  0.032994  52509.600000  0.000000  8907.584305  0.000000
G  381  217107.114712  0.259363  N  -1  -1.000000  -1.000000  34639.200000  4822.216092  41456.873527  9109.443500
A  387  161812.800000  0.190967  N  -1  -1.000000  -1.000000  34394.400000  33.487612  13391.881883  1343.479077
G  393  266190.344664  0.323385  T  401  98106.740429  0.117030  20604.000000  2846.446999  48808.681121  0.000000
G  405  167505.292522  0.199815  A  407  113016.000000  0.185695  14647.200000  100.462835  35904.886050  5406.684092
G  414  243646.835071  0.400333  C  415  121593.518263  0.275806  734.400000  25986.386718  44964.997483  0.000000
T  429  2242364.883440  2.218120  G  425  103138.844294  0.233946  0.000000  1808.331034  9487.187393  52428.451799
T  444  2242364.883440  2.218120  G  436  181690.315473  0.412121  0.000000  6496.596679  5429.965775  52428.451799
T  458  2242364.883440  2.218120  G  453  313748.303332  1.115653  2978.400000  267.900894  28095.497070  52428.451799
A  465  102897.600000  0.271382  C  469  59239.585185  0.210649  20277.600000  3616.662069  3264.080550  47152.838837
G  479  274548.831306  0.737022  C  480  57163.353257  0.197328  2162.400000  11251.837548  37735.211592  0.000000
A  487  193310.400000  0.506782  C  489  27426.354023  0.099207  27458.400000  4453.852363  23275.639810  0.000000
G  494  150239.221576  0.405223  A  502  61444.800000  0.223810  6283.200000  1172.066411  30993.512512  4194.276144
G  509  873278.821534  2.398654  C  514  28129.593870  0.081927  6609.600000  200.925670  48808.681121  0.000000
G  526  183795.189847  0.432684  C  525  96611.759898  0.281381  0.000000  21197.658238  33372.935717  0.000000
C  534  64229.239336  0.150629  A  535  19420.800000  0.058548  4039.200000  14198.747382  0.000000  0.000000
A  545  123460.800000  0.302254  G  552  112412.493707  0.348735  28478.400000  0.000000  0.000000  0.000000
A  558  127010.400000  0.367011  T  563  20676.470678  0.067039  29457.600000  0.000000  1128.700751  0.000000
A  570  893928.000000  3.147384  T  573  139033.700614  0.364853  65280.000000  48791.450319  0.000000  17497.995788
C  576  1533431.229630  2.100294  A  585  112281.600000  0.259087  60914.400000  53580.178799  0.000000  18808.707083
C  591  1533431.229630  2.100294  G  594  40816.259588  0.094182  5222.400000  53580.178799  2409.928630  0.000000
T  600  142965.834499  0.345104  A  605  98695.200000  0.264651  1836.000000  9410.018902  701.624791  29097.790748
T  613  127466.673436  0.311476  G  615  115920.617663  0.323604  0.000000  0.000000  15923.832216  24608.604563
T  624  139918.430738  0.343817  G  628  53445.505828  0.151456  0.000000  0.000000  2928.520867  26345.297029
A  637  83436.000000  0.250092  G  637  68911.756658  0.199053  18237.600000  0.000000  18455.782549  0.000000
A  649  154632.000000  0.477872  C  646  111212.358621  0.321239  33088.800000  18317.723627  457.581386  0.000000
A  660  130192.800000  0.391410  T  658  45088.468547  0.164357  27295.200000  0.000000  0.000000  9437.121324
A  670  57242.400000  0.171745  T  670  34144.029234  0.130146  15789.600000  0.000000  0.000000  7897.035552
T  679  128679.081384  0.394332  N  -1  -1.000000  -1.000000  0.000000  0.000000  0.000000  28671.809578
G  691  195417.757039  0.782308  A  691  48266.400000  0.183860  10934.400000  0.000000  37979.254997  0.000000
T  698  155614.198496  0.807686  C  707  22403.212261  0.170293  0.000000  0.000000  2196.390650  33357.602457
G  713  215764.875981  1.640093  T  720  83525.077272  0.601607  0.000000  334.876117  40938.281290  0.000000
A  726  126684.000000  0.912469  N  -1  -1.000000  -1.000000  28641.600000  0.000000  183.032554  655.355647
A  736  134476.800000  0.969145  N  -1  -1.000000  -1.000000  30069.600000  0.000000  0.000000  0.000000
A  747  107548.800000  0.778133  G  743  32427.267520  0.234616  23541.600000  0.000000  2653.972036  163.838912
A  755  108936.000000  0.774655  T  756  103873.870127  0.763465  23256.000000  0.000000  0.000000  18874.242648
A  765  62424.000000  0.458812  G  774  49845.865595  0.366363  13382.400000  0.000000  0.000000  8880.069023
C  779  66439.421711  0.513924  T  775  20381.560637  0.149803  0.000000  15203.375734  1921.841819  753.658995
T  789  159251.422339  1.223143  G  787  113388.667329  0.874370  0.000000  0.000000  20011.559260  36077.328394
T  800  120618.206920  0.905163  N  -1  -1.000000  -1.000000  734.400000  0.000000  0.000000  27688.776106
A  811  120482.400000  0.957914  G  809  72206.342634  0.519189  27295.200000  0.000000  13300.365605  0.000000
A  820  270912.000000  2.215821  N  -1  -1.000000  -1.000000  57691.200000  0.000000  0.000000  0.000000
A  831  115423.200000  0.903315  T  829  52854.432970  0.369323  25132.800000  368.363729  0.000000  8257.481158
T  841  205650.602181  1.623755  N  -1  -1.000000  -1.000000  0.000000  0.000000  1037.184474  46399.179842
G  852  144473.696118  1.080027  C  853  77657.771648  0.546987  0.000000  14064.796935  27180.334299  0.000000
A  862  131253.600000  0.954842  C  863  19724.203321  0.136647  29784.000000  5625.918774  152.527129  1966.066942
G  874  158689.224495  1.135987  N  -1  -1.000000  -1.000000  40.800000  0.000000  33525.462845  0.000000
C  885  77490.333589  0.518957  G  888  43866.802158  0.291620  7915.200000  15303.838570  4270.759598  0.000000
T  898  201980.610555  1.342738  N  -1  -1.000000  -1.000000  0.000000  2645.521328  0.000000  39485.177761
T  909  117669.106506  0.760641  A  909  39168.000000  0.253191  9057.600000  0.000000  549.097663  23002.983227
G  921  249595.393083  1.616525  C  927  32583.446232  0.194744  0.000000  301.388506  48198.572607  0.000000
T  932  122191.060474  0.730311  N  -1  -1.000000  -1.000000  0.000000  1908.793870  0.000000  26017.619205
G  944  190262.340095  1.248099  N  -1  -1.000000  -1.000000  0.000000  401.851341  37033.586801  52428.451799
T  954  1203167.433221  7.523295  A  955  113750.400000  0.438045  19380.000000  267.900894  7778.883554  52428.451799
A  965  105672.000000  0.406936  N  -1  -1.000000  -1.000000  23419.200000  1105.091188  0.000000  51707.560587
A  975  144350.400000  0.564316  N  -1  -1.000000  -1.000000  30967.200000  0.000000  0.000000  10813.368184
G  986  101186.497049  0.393558  N  -1  -1.000000  -1.000000  0.000000  0.000000  27119.323448  0.000000
G  998  274823.380137  1.093361  N  -1  -1.000000  -1.000000  0.000000  0.000000  48808.681121  0.000000
A  1010  121665.600000  0.448802  N  -1  -1.000000  -1.000000  27948.000000  0.000000  366.065108  0.000000
A  1020  115382.400000  0.438619  N  -1  -1.000000  -1.000000  26642.400000  0.000000  2409.928630  0.000000
A  1030  116932.800000  0.444900  G  1026  39443.515431  0.150072  25744.800000  0.000000  4087.727044  0.000000
A  1040  114403.200000  0.458413  G  1038  7748.378128  0.031048  24561.600000  0.000000  2348.917779  0.000000
A  1051  117504.000000  0.472312  N  -1  -1.000000  -1.000000  27009.600000  0.000000  122.021703  0.000000
A  1061  108201.600000  0.448023  N  -1  -1.000000  -1.000000  24112.800000  0.000000  0.000000  0.000000
A  1072  101918.400000  0.772038  N  -1  -1.000000  -1.000000  23582.400000  0.000000  0.000000  0.000000
A  1082  94900.800000  0.720929  N  -1  -1.000000  -1.000000  21950.400000  0.000000  244.043406  0.000000
A  1092  103917.600000  0.820239  N  -1  -1.000000  -1.000000  23092.800000  0.000000  0.000000  0.000000
A  1103  117544.800000  0.925805  N  -1  -1.000000  -1.000000  26724.000000  0.000000  0.000000  32.767782
A  1113  163812.000000  1.472638  N  -1  -1.000000  -1.000000  31212.000000  0.000000  0.000000  0.000000
A  1123  149817.600000  1.297664  N  -1  -1.000000  -1.000000  31987.200000  0.000000  0.000000  98.303347
A  1134  148675.200000  1.250472  N  -1  -1.000000  -1.000000  29090.400000  2277.157599  366.065108  131.071129
A  1144  92738.400000  0.759718  C  1146  60143.750702  0.501603  20114.400000  15839.640358  3142.058847  327.677824
C  1155  251023.137676  2.093551  A  1155  54672.000000  0.455968  11138.400000  37573.100383  8327.981216  819.194559
C  1165  157860.601788  1.184651  G  1166  40328.172776  0.291766  2692.800000  28464.469987  9060.111433  1015.801254
C  1175  63827.387995  0.461778  A  1176  26642.400000  0.198215  5018.400000  13562.482759  579.603088  360.445606
A  1187  53366.400000  0.397037  C  1186  23039.476884  0.171410  11138.400000  6061.257727  0.000000  720.891212
C  1196  39515.381865  0.303362  C  1207  56627.551469  0.457344  4773.600000  8539.340996  0.000000  688.123430
T  1211  49184.441344  0.397231  G  1213  23306.145235  0.199228  0.000000  5927.307280  3050.542570  10780.600401
T  1222  76742.146321  0.656016  G  1224  55153.809667  0.509386  0.000000  3817.587739  9060.111433  14581.663157
G  1235  73701.108493  0.680684  T  1235  48398.014567  0.480790  0.000000  3750.612516  16930.511264  7995.338899
T  1247  60063.345092  0.596675  C  1243  33989.925926  0.337659  0.000000  3248.298340  3020.037144  13696.933032
T  1258  75628.041720  0.823815  A  1257  16768.800000  0.182662  3631.200000  535.801788  2074.368948  17235.853529
A  1268  45043.200000  0.499973  G  1269  23580.694067  0.339323  8568.000000  0.000000  4575.813855  2981.868196
A  1281  51285.600000  0.737994  G  1280  37918.244146  0.545639  11791.200000  0.000000  8388.992068  98.303347
A  1292  81028.800000  1.377205  G  1291  37643.695315  0.639809  18237.600000  0.000000  8663.540899  0.000000
A  1303  76255.200000  1.259254  G  1303  49723.843892  0.791216  16809.600000  0.000000  11317.512935  0.000000
A  1314  103020.000000  1.639278  G  1315  34928.712427  0.504785  23092.800000  0.000000  7321.302168  0.000000
G  1326  70192.984537  1.014420  A  1325  56181.600000  0.811928  15014.400000  0.000000  16015.348493  0.000000
G  1337  120252.388112  1.686663  A  1337  38474.400000  0.539642  8037.600000  0.000000  27302.356002  0.000000
G  1348  124584.158562  1.646913  A  1348  61240.800000  0.809558  14565.600000  0.000000  24709.394818  65.535565
A  1359  112118.400000  1.388715  G  1359  21323.292565  0.248116  25744.800000  0.000000  4423.286727  1507.317989
A  1369  97185.600000  1.130843  T  1370  20905.845155  0.237306  21420.000000  33.487612  0.000000  4587.489532
A  1380  59649.600000  0.677093  T  1381  52362.916234  0.584686  11995.200000  569.289400  0.000000  9535.424671
T  1392  81493.474765  0.909959  C  1392  11921.589783  0.133117  2080.800000  2612.033716  0.000000  17760.138047
T  1404  54197.912047  0.585429  C  1403  25149.196424  0.271654  1836.000000  5726.381609  0.000000  12451.757302
C  1414  34693.165773  0.385930  T  1414  33881.886975  0.395175  7140.000000  7400.762197  0.000000  7536.589946
T  1425  71335.462229  0.832009  A  1424  44839.200000  0.522974  9751.200000  3817.587739  0.000000  13991.843074
T  1437  90045.865965  1.090536  C  1436  19422.814815  0.235227  244.800000  4453.852363  0.000000  20119.418378
T  1449  54918.803259  0.649499  C  1447  22939.014049  0.271289  0.000000  4788.728480  1098.195325  11796.401655
T  1461  54820.499912  0.702627  G  1463  34745.679873  0.489059  3427.200000  602.777011  4575.813855  12451.757302
A  1473  58221.600000  0.819493  G  1474  47191.893559  0.718772  13260.000000  0.000000  8480.508345  1998.834725
A  1484  104937.600000  1.598289  G  1485  15740.799662  0.236948  23337.600000  0.000000  2501.444907  0.000000
A  1495  104733.600000  1.576568  G  1496  11683.578043  0.164697  23215.200000  167.438059  2806.499164  0.000000
A  1506  86128.800000  1.214111  G  1507  34745.679873  0.486611  18523.200000  1640.892976  7290.796742  0.000000
A  1518  85435.200000  1.196516  G  1518  46032.687382  0.617663  17054.400000  5257.555045  10432.855590  0.000000
A  1529  98164.800000  1.317170  C  1528  64597.603065  0.866766  19094.400000  13763.408429  2226.896076  0.000000
C  1539  118110.806641  1.460426  A  1539  23868.000000  0.295125  6446.400000  23005.989272  30.505426  0.000000
C  1551  86833.377267  1.014981  A  1549  47695.200000  0.557500  7466.400000  17145.657216  335.559683  3964.901667
T  1562  62946.909941  0.738549  A  1560  53407.200000  0.626620  9506.400000  3415.736398  884.657345  13598.629685
T  1574  96992.635828  1.127385  G  1577  30352.898572  0.336318  775.200000  167.438059  3172.564273  22118.253103
G  1588  80290.280444  0.889638  T  1586  41385.709139  0.458564  571.200000  0.000000  15893.326790  7897.035552
G  1599  117476.394373  1.270600  A  1600  20318.400000  0.216819  3712.800000  0.000000  22848.563850  0.000000
G  1611  58356.879365  0.622731  A  1611  43125.600000  0.460196  8731.200000  0.000000  13300.365605  2031.602507
T  1623  53477.020835  0.600369  A  1622  42391.200000  0.475911  11342.400000  167.438059  2470.939482  11173.813790
T  1634  94698.891062  1.103608  A  1633  6854.400000  0.079880  1468.800000  535.801788  274.548831  20971.380720
T  1646  82509.276019  0.951282  C  1646  9443.506513  0.108878  0.000000  2143.207152  0.000000  18579.332606
T  1658  79298.033346  0.931064  C  1656  29435.610728  0.345613  0.000000  5424.993103  0.000000  16056.213363
T  1670  84016.594008  1.033567  C  1668  36166.620690  0.444919  0.000000  6027.770115  0.000000  17465.228006
T  1681  95681.924533  1.181167  C  1680  21164.170626  0.261265  1101.600000  4118.976245  0.000000  25329.495775
T  1693  58850.937144  0.698281  A  1690  32680.800000  0.387765  5548.800000  4989.654151  0.000000  13828.004162
A  1702  79886.400000  0.992802  C  1703  29770.486845  0.370163  15667.200000  5458.480715  0.000000  229.374477
A  1713  126235.200000  1.569597  C  1715  6094.745338  0.074965  24398.400000  736.727458  0.000000  983.033471
A  1724  94411.200000  1.161253  T  1725  46005.966454  0.541842  18523.200000  0.000000  305.054257  7700.428858
T  1736  59178.614968  0.696985  A  1735  51612.000000  0.607868  11791.200000  0.000000  2623.466610  12910.506255
A  1747  51571.200000  0.603336  G  1748  28949.648990  0.356681  11628.000000  0.000000  5094.406092  1441.782424
G  1760  38650.374363  0.476201  T  1761  29851.449743  0.388801  1632.000000  0.000000  8724.551750  5144.541833
T  1773  70090.286499  0.912895  G  1772  8877.078879  0.115620  81.600000  0.000000  2013.358096  16187.284493
T  1785  84704.717438  1.116633  N  -1  -1.000000  -1.000000  0.000000  33.487612  244.043406  19693.437207
T  1797  89685.420359  1.181220  C  1797  4922.678927  0.064835  0.000000  1038.115964  61.010851  21004.148502
T  1808  89488.813664  1.188013  C  1808  19020.963474  0.252513  0.000000  3951.538186  0.000000  20053.882813
T  1820  63307.355547  0.807592  C  1819  47987.747637  0.612164  0.000000  10682.548148  0.000000  12976.041820
C  1830  99826.570626  1.300972  T  1832  7110.608775  0.095971  0.000000  19456.302427  0.000000  917.497906
C  1842  97013.611239  1.309377  T  1844  40402.675668  0.543399  0.000000  22001.360920  0.000000  4980.702921
T  1855  112524.564673  1.513410  C  1853  63525.999489  0.854398  0.000000  10816.498595  213.537980  25001.817952
T  1867  189070.104300  2.372680  C  1864  9476.994125  0.118929  0.000000  1205.554023  1586.282136  43253.472734
T  1878  130776.219456  1.399631  G  1879  19767.515854  0.192574  0.000000  0.000000  3416.607678  28475.202883
T  1890  87948.727893  0.856793  G  1891  44354.888969  0.424714  0.000000  234.413282  9029.606007  17661.834700
G  1902  65800.203236  0.630061  T  1902  39091.964373  0.381220  0.000000  2042.744317  12812.278794  8290.248941
T  1914  52166.309540  0.508720  C  1913  26053.361941  0.254069  0.000000  4989.654151  3386.102253  12222.382826
T  1926  57015.941331  0.577130  C  1924  38175.877395  0.386425  0.000000  7367.274585  671.119365  13270.951862
T  1938  67534.399473  0.706834  C  1936  21632.997190  0.226417  1876.800000  4956.166539  1311.733305  15597.464410
A  1947  46267.200000  0.482112  C  1948  24245.030907  0.267570  10934.400000  4922.678927  3630.145658  0.000000
A  1959  67483.200000  0.744751  G  1960  63298.758329  0.722104  15340.800000  301.388506  10707.404421  0.000000
G  1972  116073.144791  1.324149  A  1971  8976.000000  0.102397  1917.600000  66.975223  22604.520444  0.000000
G  1984  134925.497874  1.533008  A  1986  12362.400000  0.149667  1795.200000  2042.744317  26600.731211  0.000000
G  1995  69521.865172  0.841678  C  1995  39548.869476  0.478805  3060.000000  7836.101149  14825.636891  0.000000
C  2007  97448.950192  1.274281  A  2010  50265.600000  0.649227  5589.600000  19221.889144  2684.477462  0.000000
C  2019  164089.297573  2.119369  A  2021  6732.000000  0.077155  734.400000  32248.570115  0.000000  0.000000
C  2031  140179.142784  1.606590  A  2032  14769.600000  0.153764  2570.400000  27459.841635  0.000000  0.000000
C  2043  67075.686335  0.698313  A  2044  57201.600000  0.589343  11995.200000  15203.375734  0.000000  0.000000
A  2055  116443.200000  1.199705  C  2054  9410.018902  0.096951  25296.000000  2042.744317  183.032554  425.981171
A  2067  83640.000000  0.820396  T  2067  21167.987414  0.200287  22317.600000  0.000000  2409.928630  4390.882838
A  2079  50959.200000  0.482166  T  2079  41680.619180  0.400638  11872.800000  0.000000  7534.840148  9469.889106
G  2091  91485.771676  0.879370  T  2090  57343.619155  0.551192  0.000000  0.000000  17815.168609  12943.274038
G  2103  137609.975336  1.354737  T  2103  19660.669425  0.193044  0.000000  0.000000  26936.290894  5373.916309
G  2115  91973.858488  0.903074  T  2115  27590.472759  0.265062  40.800000  0.000000  18181.233718  6324.181998
A  2126  34435.200000  0.330820  T  2127  31620.909991  0.323358  7956.000000  602.777011  3386.102253  6160.343086
A  2138  66912.000000  0.684248  C  2136  22671.113155  0.231836  18319.200000  4018.513410  0.000000  786.426777
A  2149  85924.800000  0.975627  C  2147  58435.882503  0.663505  19339.200000  11921.589783  0.000000  0.000000
C  2159  87570.104725  1.059581  A  2161  74704.800000  0.882040  12117.600000  17179.144828  0.000000  32.767782
A  2172  114158.400000  1.347870  C  2170  14064.796935  0.166063  25255.200000  2779.471775  0.000000  327.677824
A  2184  99878.400000  1.182456  T  2185  23232.357703  0.269859  22480.800000  0.000000  0.000000  4227.043926
A  2196  70869.600000  0.823196  T  2197  58261.117062  0.661442  15912.000000  502.314176  0.000000  9732.031365
T  2209  84508.110743  0.959427  A  2208  42350.400000  0.480807  8527.200000  2344.132822  0.000000  16514.962317
C  2217  61114.891443  0.699383  T  2221  57015.941331  0.715071  4855.200000  13897.358876  0.000000  2818.029284
T  2233  96599.422440  1.211513  C  2229  94301.114687  1.182687  3427.200000  7568.200255  0.000000  18972.545995
T  2245  118029.552112  1.471744  A  2243  43003.200000  0.536218  8690.400000  3315.273563  0.000000  23101.286574
A  2255  65116.800000  0.735313  C  2253  40653.960664  0.459073  17584.800000  9476.994125  854.151920  3604.456061
C  2265  71529.538697  0.809368  A  2267  43003.200000  0.494645  7752.000000  14098.284547  1250.722454  32.767782
A  2279  52183.200000  0.600238  G  2279  30047.844315  0.360291  12076.800000  1239.041635  6467.150249  1409.014642
G  2291  39413.010005  0.472585  T  2292  20807.541808  0.274056  1264.800000  334.876117  8541.519196  3604.456061
T  2304  28376.899536  0.373753  C  2304  17212.632439  0.250277  2488.800000  3616.662069  2562.455759  6291.414216
A  2315  51571.200000  0.749864  C  2315  22168.798978  0.331648  11220.000000  4822.216092  1555.776711  98.303347
A  2327  90208.800000  1.349537  G  2328  24495.856838  0.363362  19257.600000  0.000000  4545.308429  0.000000
G  2340  80168.258741  1.189187  A  2339  60996.000000  0.904791  13994.400000  0.000000  15374.734553  0.000000
G  2352  138647.159810  2.000113  A  2352  8241.600000  0.118892  1754.400000  602.777011  26661.742062  0.000000
G  2364  123455.457811  1.679108  C  2364  23273.890166  0.316546  1795.200000  5491.968327  23733.221195  0.000000
C  2375  49863.053895  0.673215  A  2376  36638.400000  0.505066  6364.800000  11151.374713  4453.792152  0.000000
A  2388  57364.800000  0.790784  C  2386  53379.253129  0.735842  15259.200000  11385.787995  152.527129  1343.479077
C  2398  63961.338442  0.899278  A  2400  63688.800000  0.880859  10526.400000  13897.358876  0.000000  4227.043926
A  2411  85720.800000  1.185577  T  2412  77495.805315  1.007304  18482.400000  3951.538186  0.000000  13434.790773
T  2424  101186.911972  1.315247  A  2424  56304.000000  0.731849  13137.600000  5190.579821  0.000000  19857.276119
A  2435  73521.600000  0.873025  C  2434  64195.751724  0.762285  16279.200000  14634.086335  0.000000  2949.100414
C  2446  102539.067178  1.186660  A  2447  56834.400000  0.648477  13382.400000  20092.567050  0.000000  0.000000
A  2459  93758.400000  1.069778  C  2458  27593.792082  0.314843  21338.400000  6228.695785  152.527129  131.071129
A  2470  56263.200000  0.632158  C  2470  29067.246999  0.359905  12648.000000  7903.076373  152.527129  1671.156901
T  2485  55770.765601  0.690545  C  2482  50901.169860  0.630249  40.800000  6597.059515  4545.308429  12451.757302
T  2497  74645.008249  1.008785  G  2498  59790.634373  0.781850  0.000000  3281.785951  10066.790481  16482.194534
G  2510  79985.226187  1.045925  T  2509  26181.458117  0.342361  1224.000000  4922.678927  15344.229127  5504.987439
A  2521  35373.600000  0.449273  T  2522  34963.223793  0.460791  7711.200000  7702.150702  2104.874373  7503.822164
T  2533  84540.878526  1.114191  A  2533  60057.600000  0.791517  13219.200000  535.801788  0.000000  18218.887000
T  2545  132873.357528  1.753908  A  2545  58221.600000  0.768515  11709.600000  0.000000  0.000000  28180.292842
T  2557  100040.039589  1.267499  A  2557  56916.000000  0.721120  15340.800000  0.000000  0.000000  21561.200802
T  2569  136576.116936  1.674159  A  2569  44961.600000  0.551141  9302.400000  0.000000  671.119365  25984.851423
T  2581  82116.062630  0.966268  A  2581  39249.600000  0.461854  9098.400000  0.000000  3325.091401  18055.048088
T  2593  81427.939200  0.971480  G  2596  78551.471179  0.909845  204.000000  0.000000  8633.035473  17563.531353
G  2608  129465.026674  1.499568  T  2606  18218.887000  0.211026  0.000000  0.000000  24983.943649  3342.313802
G  2621  126170.440698  1.346474  T  2620  11304.884919  0.120644  1224.000000  0.000000  21872.390227  2686.958155
G  2634  72999.483702  0.738436  A  2633  30028.800000  0.303760  6813.600000  0.000000  14185.022951  4161.508362
A  2645  89229.600000  0.909038  G  2646  71535.223268  0.690868  16809.600000  0.000000  12873.289646  0.000000
A  2657  153571.200000  1.483151  G  2659  37338.641058  0.338068  25540.800000  0.000000  6192.601417  0.000000
A  2670  83721.600000  0.758026  G  2671  71809.772099  0.680456  16238.400000  0.000000  12598.740814  0.000000
G  2683  124980.729096  1.184295  A  2682  9710.400000  0.092014  1958.400000  0.000000  23855.242898  1277.943513
G  2695  114822.422337  1.062916  T  2696  31522.606644  0.297803  0.000000  468.826564  21628.346822  7110.608775
T  2708  65830.474790  0.621920  G  2708  19401.450746  0.183291  0.000000  3315.273563  4484.297578  14417.824245
T  2721  52625.058493  0.504933  C  2719  47585.896296  0.456582  0.000000  8606.316220  0.000000  12025.776131
C  2731  72299.753768  0.713426  T  2733  28081.989495  0.293667  0.000000  15471.276628  30.505426  3538.920496
C  2743  59875.849808  0.626152  T  2746  55737.997819  0.626300  40.800000  12658.317241  793.141068  6619.092040
T  2758  73039.386912  0.820708  G  2759  51005.071772  0.573093  4365.600000  2846.446999  8846.573453  16514.962317
G  2771  65098.578445  0.731448  A  2771  49653.600000  0.557907  10975.200000  3181.323116  12568.235389  2523.119243
A  2782  89188.800000  1.030054  C  2780  43399.944828  0.501232  16483.200000  9175.605619  1830.325542  851.962342
A  2793  67401.600000  0.840961  C  2793  63592.974713  0.809933  14402.400000  12457.391571  457.581386  2129.905854
A  2805  104570.400000  1.331831  T  2812  39419.642196  0.515456  19747.200000  1875.306258  2989.531719  4030.437232
A  2818  101796.000000  1.331098  T  2825  38993.661025  0.518721  19380.000000  0.000000  8144.948662  4816.864009
A  2831  121910.400000  1.621740  G  2829  48869.691973  0.650099  23623.200000  770.215070  10219.317610  3473.384932
A  2843  168014.400000  2.079886  C  2841  24445.956577  0.302621  32232.000000  4319.901916  1250.722454  1245.175730
A  2854  124480.800000  1.348369  C  2853  72467.191826  0.784960  23419.200000  13796.896041  0.000000  360.445606
C  2865  92660.221711  0.949995  A  2865  87556.800000  0.897671  18768.000000  17748.434227  0.000000  0.000000
A  2877  144921.600000  1.437485  C  2877  12156.003065  0.112551  27376.800000  2846.446999  0.000000  0.000000
A  2889  140964.000000  1.305170  G  2891  19706.505003  0.170485  23460.000000  0.000000  2898.015442  0.000000
A  2902  77724.000000  0.672406  G  2903  58570.417345  0.511780  14892.000000  0.000000  12232.675706  0.000000
G  2915  118269.535442  1.033424  A  2915  12607.200000  0.110160  2937.600000  2243.669987  22635.025870  0.000000
G  2927  123821.522919  1.035893  C  2926  23072.964496  0.193029  2488.800000  6161.720562  20713.184051  0.000000
C  2938  46413.829885  0.382144  G  2940  37430.157335  0.322902  5140.800000  8941.192337  5155.416943  0.000000
G  2952  37216.619355  0.321060  A  2951  33537.600000  0.289321  7507.200000  2277.157599  6955.237060  458.748953
G  2965  45544.600571  0.423873  T  2967  35127.062705  0.368975  40.800000  2612.033716  8663.540899  4456.418403
T  2979  93453.715332  0.981639  C  2975  21030.220179  0.220902  0.000000  2411.108046  2165.885225  17497.995788
T  2992  140115.037433  1.521353  C  2989  10347.672031  0.112354  0.000000  1372.992082  823.646494  27230.027153
T  3004  106954.041670  1.104390  C  3003  14399.673052  0.148689  0.000000  3181.323116  1555.776711  20021.115031
T  3017  77856.250921  0.836735  G  3018  29925.822612  0.345018  0.000000  4721.753257  5124.911518  15073.179892
T  3030  84147.665137  0.970148  G  3030  80107.247890  0.923565  0.000000  133.950447  14947.658593  16547.730099
G  3043  119001.665658  1.361898  T  3043  25591.638034  0.292634  0.000000  0.000000  23092.607255  5898.200827
G  3055  71138.652734  0.813455  T  3056  38633.215419  0.470080  0.000000  0.000000  13727.441565  7929.803335
T  3068  67599.935038  0.822542  G  3067  10219.317610  0.124346  0.000000  0.000000  2135.379799  14811.037633
T  3081  63471.194459  0.752895  A  3079  31375.200000  0.372172  6324.000000  167.438059  0.000000  12550.060649
A  3091  70869.600000  0.815265  C  3089  20293.492720  0.233451  16279.200000  3348.761175  0.000000  2162.673637
A  3103  54100.800000  0.604743  C  3101  50063.979566  0.559619  11016.000000  8505.853384  0.000000  3604.456061
T  3117  65830.474790  0.769718  C  3113  65334.330524  0.763916  489.600000  6764.497573  0.000000  12976.041820
T  3129  89947.562618  1.151741  A  3128  26846.400000  0.343757  5263.200000  1138.578799  0.000000  17268.621311
A  3140  78988.800000  1.033934  T  3141  6258.646433  0.081802  21583.200000  0.000000  0.000000  917.497906
A  3152  91759.200000  1.199316  N  -1  -1.000000  -1.000000  24398.400000  0.000000  0.000000  0.000000
A  3164  105876.000000  1.370194  N  -1  -1.000000  -1.000000  23460.000000  0.000000  0.000000  0.000000
A  3177  98776.800000  1.300410  N  -1  -1.000000  -1.000000  22888.800000  0.000000  0.000000  0.000000
A  3188  81436.800000  1.034485  T  3188  9764.799148  0.121899  17829.600000  0.000000  0.000000  2064.370290
A  3200  53774.400000  0.671293  T  3200  43056.866040  0.544086  11138.400000  0.000000  0.000000  8421.320070
T  3212  58457.723756  0.738699  A  3211  41085.600000  0.519176  8731.200000  0.000000  305.054257  11337.652702
A  3223  80457.600000  1.032900  N  -1  -1.000000  -1.000000  17829.600000  0.000000  274.548831  688.123430
A  3235  96451.200000  1.197697  N  -1  -1.000000  -1.000000  20848.800000  0.000000  0.000000  0.000000
A  3248  69972.000000  0.837060  T  3248  9109.443500  0.111642  18972.000000  0.000000  183.032554  2228.209201
A  3260  54508.800000  0.668041  T  3260  38731.518766  0.489361  11424.000000  0.000000  274.548831  7634.893293
T  3272  55541.391124  0.701749  A  3271  35373.600000  0.446935  7548.000000  0.000000  213.537980  10583.993707
A  3283  66871.200000  0.885415  T  3285  12713.899561  0.177507  14810.400000  0.000000  61.010851  1834.995813
A  3296  60465.600000  0.844199  T  3296  16940.943488  0.249889  16809.600000  0.000000  305.054257  3899.366103
A  3308  55324.800000  0.816076  T  3308  50069.171468  0.768137  11424.000000  0.000000  91.516277  9404.353541
T  3320  70057.518716  1.074791  A  3320  41779.200000  0.640957  8731.200000  0.000000  396.570534  11632.562743
A  3332  83436.000000  1.248840  T  3333  8650.694547  0.124814  18931.200000  0.000000  396.570534  1507.317989
A  3344  108283.200000  1.562334  N  -1  -1.000000  -1.000000  23256.000000  0.000000  0.000000  0.000000
A  3357  94941.600000  1.316966  N  -1  -1.000000  -1.000000  25255.200000  0.000000  0.000000  0.000000
A  3369  109956.000000  1.528436  N  -1  -1.000000  -1.000000  24235.200000  0.000000  0.000000  0.000000
A  3381  94288.800000  1.241645  C  3382  2578.546105  0.032265  20277.600000  770.215070  0.000000  196.606694
A  3394  74500.800000  0.932232  T  3393  21331.826326  0.266926  17299.200000  1439.967305  0.000000  4161.508362
T  3405  50200.242597  0.613601  A  3406  26683.200000  0.332934  5630.400000  4554.315198  0.000000  9568.192453
T  3417  70909.481058  0.884760  C  3417  52776.476117  0.658508  0.000000  10012.795913  61.010851  11763.633872
C  3429  90717.940230  1.117356  T  3429  7765.964423  0.091656  0.000000  16877.756322  610.108514  2162.673637
C  3442  76686.630907  0.905080  A  3442  33333.600000  0.393413  6976.800000  14667.573946  2226.896076  0.000000
A  3454  62138.400000  0.727684  G  3454  26966.796319  0.323877  16605.600000  2846.446999  5979.063437  0.000000
G  3466  75866.993718  0.911181  A  3466  37984.800000  0.456206  8241.600000  0.000000  14337.550079  32.767782
G  3478  126444.989529  1.580154  A  3480  10485.600000  0.126073  1101.600000  0.000000  23519.683215  0.000000
G  3491  107989.206980  1.298399  A  3493  48552.000000  0.585144  7140.000000  0.000000  20652.173199  0.000000
A  3505  105916.800000  1.276501  G  3503  22970.585553  0.276839  23582.400000  0.000000  3874.189064  0.000000
A  3517  107834.400000  1.281650  T  3517  5537.755221  0.063310  23786.400000  0.000000  305.054257  1441.782424
A  3529  86047.200000  0.983728  T  3529  27557.704977  0.302648  18890.400000  0.000000  0.000000  4685.792880
A  3541  53896.800000  0.591913  T  3541  51838.631716  0.580149  12403.200000  937.653129  0.000000  9600.960236
T  3553  75333.131679  0.843087  C  3550  31813.231162  0.356036  6405.600000  4721.753257  0.000000  12451.757302
C  3562  70156.546616  0.798909  A  3564  39045.600000  0.447963  4528.800000  12993.193359  0.000000  2883.564849
C  3575  90617.477395  1.039639  T  3577  38502.144290  0.427752  4651.200000  17078.681992  488.086811  5865.433045
T  3589  77364.734186  0.859509  A  3589  31620.000000  0.351293  7425.600000  4587.802810  3660.651084  14614.430939
T  3601  111148.317814  1.232788  G  3603  50944.060920  0.574791  0.000000  4386.877139  7534.840148  18546.564824
G  3615  63634.318012  0.717973  C  3613  45442.689144  0.512720  0.000000  8237.952490  11927.621449  6651.859822
C  3626  63459.024266  0.753715  T  3628  51347.114981  0.642246  2529.600000  11084.399489  2104.874373  7045.073210
T  3640  105413.955898  1.318512  A  3640  36679.200000  0.458781  7507.200000  468.826564  518.592237  19398.527166
T  3653  173669.246584  2.178841  A  3653  19543.200000  0.245187  4161.600000  0.000000  244.043406  29392.700790
T  3665  111050.014467  1.255237  A  3665  40473.600000  0.457487  10975.200000  0.000000  518.592237  18218.887000
A  3677  100612.800000  1.068250  T  3678  42630.884869  0.440799  19298.400000  0.000000  1494.765859  7438.286599
T  3690  57048.709114  0.589879  A  3690  53040.000000  0.548428  12076.800000  0.000000  4972.384389  10747.832619
T  3702  70680.106581  0.740867  G  3703  66135.762919  0.708029  979.200000  2344.132822  10798.920698  13205.416297
G  3716  92309.418170  0.988238  C  3713  36401.033972  0.389698  1754.400000  6027.770115  15771.305087  2260.976984
C  3726  72835.555556  0.767477  A  3727  36026.400000  0.395584  6283.200000  14265.722605  2318.412353  0.000000
A  3740  76744.800000  0.842689  C  3737  61818.131290  0.678787  14973.600000  10783.010983  61.010851  0.000000
C  3749  104782.737165  1.134229  A  3752  71318.400000  0.738937  7833.600000  17480.533333  0.000000  0.000000
A  3764  102612.000000  1.063174  C  3762  72065.340485  0.746676  19706.400000  11352.300383  0.000000  0.000000
A  3776  90820.800000  0.943744  C  3774  76519.192848  0.795132  17503.200000  12524.366794  0.000000  0.000000
A  3788  131947.200000  1.500258  C  3786  9845.357854  0.111943  24561.600000  2076.231928  0.000000  0.000000
A  3801  118972.800000  1.321341  C  3800  17781.921839  0.197490  22929.600000  3951.538186  0.000000  0.000000
A  3813  74623.200000  0.812222  C  3812  66104.545594  0.719501  12484.800000  12524.366794  0.000000  1081.336818
C  3824  123502.312133  1.319006  T  3828  41385.709139  0.418396  40.800000  20159.542273  0.000000  2785.261502
C  3838  78762.862835  0.796267  T  3840  77757.947574  0.797023  0.000000  15136.400511  0.000000  10452.922577
T  3852  108395.824094  1.111063  C  3851  39716.307535  0.407094  0.000000  8907.704725  91.516277  18055.048088
C  3864  64363.189783  0.636525  T  3865  18415.493694  0.184379  2815.200000  12524.366794  915.162771  3440.617149
A  3877  58548.000000  0.586193  C  3876  48155.185696  0.482138  11056.800000  10849.986207  2623.466610  0.000000
A  3890  112771.200000  1.183890  G  3888  30322.393146  0.318329  19298.400000  0.000000  5399.460349  0.000000
A  3903  84864.000000  0.881514  G  3901  60797.313421  0.631524  16279.200000  0.000000  8846.573453  0.000000
A  3915  100735.200000  1.052889  G  3913  53445.505828  0.558614  16850.400000  0.000000  9365.165690  1441.782424
G  3926  63207.242052  0.682924  T  3928  32800.550157  0.377116  1264.800000  5023.141762  10585.382718  3899.366103
T  3941  76283.397367  0.877049  C  3938  50264.905236  0.577908  0.000000  6630.547126  1616.787562  14385.056462
T  3953  108625.198571  1.246512  C  3951  41022.324393  0.470745  0.000000  8338.415326  0.000000  17989.512524
C  3964  79198.201788  0.924612  A  3965  21705.600000  0.253276  4610.400000  15404.301405  0.000000  3178.474890
A  3976  84782.400000  0.989303  C  3976  53245.302682  0.638909  13953.600000  11385.787995  0.000000  2097.138072
A  3989  137210.400000  1.646436  T  3989  24641.372345  0.271912  23664.000000  1138.578799  0.000000  5504.987439
A  4001  81967.200000  0.904490  T  4001  65240.654707  0.701780  15789.600000  1573.917752  0.000000  11173.813790
T  4013  72416.799047  0.778973  C  4013  38879.117241  0.437192  3835.200000  7601.687867  0.000000  13631.397468
C  4025  74409.473308  0.836729  A  4026  33741.600000  0.383935  6079.200000  13863.871264  0.000000  2031.602507
A  4038  88128.000000  1.002782  C  4038  57833.105492  0.667642  16524.000000  11151.374713  0.000000  0.000000
A  4050  154632.000000  1.785118  N  -1  -1.000000  -1.000000  28356.000000  0.000000  183.032554  0.000000
A  4063  164016.000000  1.712687  N  -1  -1.000000  -1.000000  31048.800000  0.000000  396.570534  0.000000
A  4075  141412.800000  1.352733  G  4074  12720.762517  0.121685  26275.200000  0.000000  2837.004590  0.000000
A  4088  84088.800000  0.779919  G  4087  35538.820941  0.329620  16156.800000  1071.603576  6741.699080  0.000000
G  4099  39901.096816  0.368409  C  4098  35731.281737  0.329909  6201.600000  6797.985185  7504.334722  557.052300
C  4110  57632.179821  0.555126  A  4112  36393.600000  0.379652  6038.400000  9744.895019  1220.217028  4915.167356
T  4124  85949.893168  0.896615  A  4124  65280.000000  0.680989  12852.000000  1707.868199  30.505426  16285.587840
T  4136  136313.974677  1.416121  A  4136  50184.000000  0.521345  9832.800000  0.000000  0.000000  25198.424646
T  4149  114949.380569  1.119836  A  4148  46226.400000  0.450337  10444.800000  0.000000  61.010851  21856.110844
T  4161  161053.650370  1.509372  G  4164  9822.747076  0.086168  204.000000  0.000000  1006.679048  26476.368158
T  4175  118291.694371  1.037692  G  4176  19492.967023  0.176629  0.000000  0.000000  3081.047996  19955.579466
T  4188  68189.755121  0.617879  G  4189  44751.459503  0.444058  0.000000  1975.769093  7626.356425  11632.562743
G  4202  69735.403152  0.691968  T  4202  40730.353491  0.435104  0.000000  4520.827586  11653.072618  7045.073210
T  4215  81198.564724  0.867408  C  4212  41256.737676  0.440727  0.000000  4956.166539  7290.796742  14057.378639
T  4227  100990.305278  1.082176  G  4228  56221.499566  0.565435  0.000000  1172.066411  9578.703670  18907.010430
G  4240  79405.623099  0.798604  T  4240  37388.039689  0.376022  0.000000  1674.380587  12842.784220  7339.983252
C  4252  27191.940741  0.267617  T  4252  22871.912097  0.238916  734.400000  4520.827586  2653.972036  5111.774050
A  4264  35496.000000  0.370785  C  4265  29435.610728  0.343672  8078.400000  5090.116986  732.130217  1441.782424
A  4276  87924.000000  1.026547  T  4277  15269.786586  0.184089  15300.000000  535.801788  1525.271285  3080.171543
T  4289  53083.807446  0.639967  A  4288  39861.600000  0.480563  9057.600000  0.000000  4758.846409  9043.907935
T  4301  83295.702796  1.154468  G  4302  66745.871433  0.972246  0.000000  0.000000  10524.371867  13795.236380
G  4314  80869.883533  1.177984  T  4314  40500.979015  0.579254  0.000000  0.000000  13330.871031  7765.964423
T  4327  27295.562718  0.390388  A  4326  20481.600000  0.292932  4855.200000  1473.454917  3172.564273  6127.575304
A  4338  58507.200000  0.890858  C  4338  35329.430396  0.557193  12688.800000  5960.794891  61.010851  0.000000
C  4350  75045.737931  1.183575  A  4351  44023.200000  0.723927  9384.000000  13629.457982  0.000000  0.000000
C  4363  122765.584674  2.018787  A  4363  17136.000000  0.281788  3590.400000  22570.650319  0.000000  0.000000
C  4376  94100.189017  1.444417  A  4375  41167.200000  0.631906  9465.600000  17313.095275  0.000000  0.000000
A  4388  89596.800000  1.247200  C  4388  48657.499872  0.629882  17462.400000  9008.167561  0.000000  0.000000
C  4400  71696.976756  0.928135  A  4400  48103.200000  0.622707  10485.600000  12993.193359  0.000000  0.000000
C  4413  109604.953257  1.449307  A  4413  7507.200000  0.099268  1591.200000  20226.517497  1067.689900  0.000000
C  4426  90416.551724  1.112438  A  4426  23582.400000  0.290145  4977.600000  14968.962452  3843.683638  0.000000
G  4439  60095.688630  0.732964  A  4438  42105.600000  0.513545  8200.800000  3047.372669  10036.285056  0.000000
G  4451  90235.049223  1.129173  A  4453  24194.400000  0.280656  3468.000000  0.000000  16686.467858  0.000000
G  4463  86818.441544  1.007099  A  4465  73032.000000  0.820237  8812.800000  0.000000  13940.979545  0.000000
A  4478  141780.000000  1.592361  G  4476  14063.001248  0.157944  27009.600000  0.000000  2714.982887  98.303347
A  4490  141576.000000  1.479203  N  -1  -1.000000  -1.000000  26928.000000  937.653129  122.021703  98.303347
A  4502  120686.400000  1.236642  C  4500  28966.784163  0.296815  22766.400000  5157.092209  0.000000  0.000000
A  4514  68992.800000  0.688203  C  4512  62688.809195  0.625320  15218.400000  11419.275607  0.000000  0.000000
C  4525  86230.600255  0.878199  A  4525  62628.000000  0.637822  11791.200000  16074.053640  0.000000  0.000000
A  4537  101061.600000  1.014230  C  4537  48657.499872  0.492538  16850.400000  8874.217114  0.000000  0.000000
C  4550  83752.516986  0.847789  A  4549  43615.200000  0.441497  9832.800000  13662.945594  0.000000  65.535565
C  4562  125511.568838  1.279126  A  4562  9588.000000  0.097714  1999.200000  20360.467944  396.570534  0.000000
C  4575  86799.889655  0.829315  A  4575  18727.200000  0.178926  5100.000000  13997.821711  2501.444907  458.748953
A  4587  33904.800000  0.325005  G  4588  32518.783797  0.328374  7629.600000  2310.645211  5460.471200  2850.797067
G  4601  47344.420687  0.478083  T  4602  47218.374401  0.527072  0.000000  0.000000  8694.046325  8093.642246
T  4614  75005.453855  0.837245  G  4615  35142.250407  0.423763  0.000000  100.462835  6223.106843  13664.165250
G  4627  64366.448228  0.776163  T  4627  50233.010380  0.649869  0.000000  167.438059  11622.567192  9404.353541
G  4640  97068.264580  1.255783  T  4639  7897.035552  0.102165  0.000000  2076.231928  17937.190312  1802.228031
G  4652  70772.587626  0.883503  C  4651  25919.411494  0.323569  1305.600000  4286.414304  11500.545489  0.000000
A  4664  42432.000000  0.540131  C  4664  27426.354023  0.377275  7996.800000  5157.092209  3569.134807  0.000000
A  4677  85557.600000  1.176926  G  4678  22879.069276  0.313943  14402.400000  502.314176  4026.716192  0.000000
G  4690  53567.527530  0.735047  A  4689  52428.000000  0.719410  9506.400000  0.000000  9822.747076  2490.351460
G  4703  93987.216584  1.430945  T  4704  36175.631741  0.544808  693.600000  0.000000  15283.218276  6291.414216
G  4716  73853.635621  1.112243  T  4717  66190.920396  0.940270  0.000000  0.000000  11866.610598  10583.993707
G  4729  78795.514585  1.119326  T  4729  52133.541758  0.708907  0.000000  0.000000  12720.762517  9535.424671
T  4741  77069.824144  1.047990  G  4743  37064.092226  0.502583  0.000000  0.000000  5246.933221  12287.918390
T  4754  50298.545945  0.682041  G  4756  33647.484548  0.465127  0.000000  2143.207152  6131.590566  8060.874464
G  4768  46978.355579  0.649408  C  4766  40921.861558  0.565685  979.200000  7300.299361  8755.057176  1605.621336
C  4779  75246.663602  1.117559  A  4778  19747.200000  0.293284  3712.800000  13662.945594  1220.217028  32.767782
C  4791  79466.102682  1.172435  A  4791  49572.000000  0.731379  9016.800000  14131.772158  0.000000  0.000000
A  4804  81926.400000  1.146111  C  4802  55053.633716  0.770173  13504.800000  11151.374713  0.000000  262.142259
C  4814  86866.864879  1.221430  A  4815  58711.200000  0.788610  9710.400000  13863.871264  0.000000  655.355647
A  4828  56304.000000  0.756277  C  4827  55589.435504  0.746678  10526.400000  9979.308301  0.000000  6258.646433
T  4842  100531.556324  1.422336  C  4839  65870.132312  0.931940  856.800000  8807.241890  0.000000  18317.190347
T  4855  161971.148276  2.208244  C  4854  30138.850575  0.410899  0.000000  4219.439080  0.000000  26705.742635
T  4867  87817.656763  1.075328  C  4868  41591.613793  0.502673  0.000000  7300.299361  0.000000  14352.288680
C  4880  82479.987739  0.996849  T  4880  7602.125511  0.088439  0.000000  15169.888123  0.000000  1638.389119
C  4892  111178.871009  1.293396  G  4894  7839.894405  0.084867  0.000000  17915.872286  1098.195325  0.000000
C  4905  64999.454406  0.703618  G  4907  28156.507922  0.308212  0.000000  12156.003065  3935.199915  0.000000
G  4919  38650.374363  0.423083  C  4917  31913.693997  0.349340  3182.400000  5424.993103  6284.117694  0.000000
A  4930  46593.600000  0.533886  C  4929  24445.956577  0.280110  8568.000000  4554.315198  2837.004590  0.000000
A  4942  82864.800000  0.989556  G  4941  35630.337218  0.425490  13219.200000  0.000000  6619.677377  0.000000
G  4953  78856.525436  0.946212  A  4955  41901.600000  0.489536  7017.600000  33.487612  14215.528377  0.000000
G  4966  129526.037525  1.513254  C  4967  8606.316220  0.097253  897.600000  1741.355811  23977.264601  32.767782
G  4978  99478.193210  1.124126  C  4979  37907.976501  0.460917  0.000000  6429.621456  18333.760846  655.355647
C  4991  70960.249298  0.862796  T  4993  33324.834675  0.413670  0.000000  12959.705747  3691.156510  4194.276144
T  5006  80641.512423  1.001027  C  5004  62320.445466  0.773601  0.000000  10615.572925  30.505426  14647.198721
T  5019  152697.865864  1.899819  C  5017  9945.820690  0.123743  0.000000  1875.306258  0.000000  25067.353516
T  5031  112229.654632  1.327740  A  5031  12240.000000  0.144806  3304.800000  0.000000  0.000000  20578.167331
T  5044  71466.533358  0.800747  A  5042  55936.800000  0.626743  10444.800000  0.000000  0.000000  13139.880732
A  5054  89270.400000  0.964757  T  5055  30703.412085  0.317186  15993.600000  0.000000  854.151920  6193.110869
T  5067  61308.520822  0.633358  A  5067  59486.400000  0.614534  11220.000000  0.000000  4362.275875  9797.566930
T  5079  86834.623292  0.917491  G  5080  52835.397314  0.553590  1387.200000  0.000000  9121.122285  14024.610856
G  5092  74372.227858  0.779245  T  5092  54296.215394  0.603787  0.000000  0.000000  11988.632300  9830.334712
T  5105  73203.225824  0.814039  G  5105  10737.909847  0.119408  0.000000  0.000000  2501.444907  13238.184079
T  5118  76905.985233  0.880954  A  5117  6854.400000  0.078517  1387.200000  0.000000  0.000000  14090.146421
T  5130  73170.458042  0.832494  A  5129  32395.200000  0.368575  6079.200000  0.000000  0.000000  13270.951862
T  5142  66256.455961  0.760293  A  5141  43207.200000  0.495802  7344.000000  0.000000  244.043406  14155.681986
T  5154  107969.842923  1.375380  G  5156  21933.401079  0.280924  612.000000  66.975223  2714.982887  17366.924658
G  5169  58387.384791  0.747829  T  5167  53837.466441  0.689553  0.000000  33.487612  9487.187393  8224.713376
G  5181  84713.567171  1.103502  A  5182  18400.800000  0.241125  2815.200000  0.000000  13300.365605  917.497906
G  5194  47191.893559  0.618405  A  5194  46593.600000  0.610565  8404.800000  0.000000  7626.356425  0.000000
A  5207  88168.800000  1.177145  G  5206  12415.708260  0.165762  14198.400000  0.000000  2684.477462  0.000000
A  5219  81967.200000  1.092401  G  5219  19950.548408  0.263222  13056.000000  0.000000  3691.156510  0.000000
A  5232  66340.800000  0.875284  G  5231  27119.323448  0.357805  11791.200000  0.000000  4484.297578  0.000000
A  5244  96043.200000  1.278748  N  -1  -1.000000  -1.000000  15096.000000  234.413282  213.537980  1310.711295
A  5257  42309.600000  0.549326  T  5256  29589.307484  0.384172  7996.800000  1038.115964  0.000000  5504.987439
T  5269  55246.481083  0.747232  C  5268  17982.847510  0.243225  0.000000  2846.446999  0.000000  8978.372371
T  5282  39321.338849  0.539877  C  5282  24211.543295  0.332421  0.000000  3516.199234  1525.271285  7241.679905
T  5295  45252.307459  0.685963  G  5295  24983.943649  0.378722  0.000000  1071.603576  4453.792152  8421.320070
G  5308  45392.073443  0.702060  T  5308  19726.204989  0.324853  0.000000  0.000000  7351.807594  3768.294973
G  5321  25258.492480  0.415960  T  5320  19136.384907  0.315140  612.000000  0.000000  4697.835558  3276.778237
G  5333  28156.507922  0.481061  A  5333  17421.600000  0.297652  3345.600000  0.000000  4636.824707  2195.441419
T  5345  35749.650570  0.680572  A  5345  32272.800000  0.614382  6120.000000  0.000000  488.086811  5930.968610
T  5357  44957.397418  0.938430  A  5357  11668.800000  0.243571  2203.200000  66.975223  0.000000  8191.945594
T  5369  34209.564799  0.747444  A  5369  10485.600000  0.229099  2040.000000  435.338953  1372.744157  6258.646433
T  5381  39747.320020  1.004092  G  5382  19248.923617  0.489431  0.000000  2143.207152  3020.037144  6291.414216
C  5394  34827.116220  0.885530  G  5395  29681.779207  0.796030  0.000000  6262.183397  4087.727044  131.071129
C  5407  63492.511877  1.702798  N  -1  -1.000000  -1.000000  856.800000  10247.209195  244.043406  196.606694
C  5420  40520.010217  1.020545  A  5419  20481.600000  0.515852  3835.200000  7367.274585  0.000000  2818.029284
T  5432  50953.901592  1.298815  A  5431  39820.800000  1.015030  6650.400000  870.677905  0.000000  8454.087853
T  5444  65994.313702  1.658680  A  5444  26316.000000  0.661416  4977.600000  0.000000  0.000000  11960.240567
T  5456  48430.782349  1.104192  A  5456  30885.600000  0.704171  5181.600000  0.000000  213.537980  8650.694547
T  5469  63503.962241  1.383883  G  5471  9365.165690  0.192446  897.600000  0.000000  1220.217028  10026.941407
T  5482  32177.962292  0.661231  G  5483  23977.264601  0.506001  2040.000000  0.000000  3904.694490  5242.845180
G  5496  36576.005415  0.771878  A  5495  34720.800000  0.732725  6446.400000  736.727458  5399.460349  0.000000
A  5507  68380.800000  1.435896  C  5507  9644.432184  0.191032  11056.800000  2076.231928  793.141068  0.000000
A  5520  55406.400000  1.097466  C  5518  36434.521584  0.721678  10281.600000  6496.596679  0.000000  0.000000
C  5530  56460.113410  1.074537  A  5531  35210.400000  0.679206  6160.800000  8773.754278  0.000000  0.000000
A  5543  45492.000000  0.877539  C  5542  32148.107280  0.620135  7303.200000  6797.985185  0.000000  32.767782
C  5554  36233.595913  0.692305  A  5555  26928.000000  0.529394  4528.800000  6563.571903  0.000000  2293.744766
T  5568  44302.041770  0.870963  A  5567  32354.400000  0.636075  5426.400000  904.165517  0.000000  7864.267770
T  5581  77725.179792  1.596119  A  5580  6405.600000  0.131541  1672.800000  0.000000  0.000000  12320.686173
T  5594  59342.453880  1.149473  A  5592  16524.000000  0.320072  2978.400000  0.000000  0.000000  10747.832619
T  5606  47644.355572  0.930378  A  5604  28152.000000  0.549739  4610.400000  535.801788  0.000000  8486.855635
T  5619  69795.376457  1.322977  C  5619  11754.151724  0.222801  0.000000  1942.281481  0.000000  11042.742660
T  5632  60980.842999  1.087424  C  5631  14600.598723  0.260361  0.000000  2377.620434  0.000000  11042.742660
T  5645  80674.280206  1.457840  G  5645  2592.961185  0.046857  0.000000  100.462835  579.603088  14581.663157
T  5658  58719.866015  1.014773  G  5658  10280.328461  0.177660  0.000000  0.000000  1464.260434  10616.761489
T  5671  35553.043876  0.612023  G  5671  20530.151497  0.353413  775.200000  0.000000  3721.661935  6717.395387
G  5683  29254.703247  0.512368  A  5683  19910.400000  0.348711  3753.600000  1138.578799  4636.824707  2097.138072
C  5693  21197.658238  0.375850  A  5695  20930.400000  0.386963  3100.800000  3817.587739  1769.314691  1277.943513
T  5708  37846.788642  0.699716  C  5705  34525.727714  0.638315  163.200000  4822.216092  3020.037144  6029.271957
T  5721  54492.822089  1.087661  G  5721  34867.701576  0.695948  0.000000  1339.504470  6223.106843  7962.571117
G  5733  51096.588049  1.029841  C  5732  13830.383653  0.278748  0.000000  2344.132822  7900.905256  1146.872383
G  5746  17052.532967  0.341316  C  5744  15169.888123  0.303633  897.600000  2511.570881  3630.145658  0.000000
A  5759  25540.800000  0.571550  G  5758  16900.005838  0.378186  4161.600000  1172.066411  2745.488313  0.000000
A  5771  38800.800000  0.943074  C  5769  16375.442146  0.398013  6364.800000  2712.496552  305.054257  1933.299160
T  5784  40763.121274  1.103031  C  5782  28765.858493  0.778388  0.000000  3884.562963  0.000000  7241.679905
T  5796  65338.958054  1.858338  C  5795  6664.034738  0.189535  0.000000  1205.554023  0.000000  10190.780318
T  5809  35585.811659  0.933068  C  5809  11218.349936  0.294147  163.200000  1674.380587  0.000000  5242.845180
A  5820  23092.800000  0.595611  C  5822  11251.837548  0.288796  4365.600000  1875.306258  0.000000  196.606694
A  5832  49204.800000  1.262921  N  -1  -1.000000  -1.000000  8935.200000  0.000000  0.000000  32.767782
A  5844  45532.800000  1.135569  T  5844  4718.560662  0.120368  8364.000000  0.000000  152.527129  1081.336818
A  5856  23623.200000  0.602619  T  5856  22314.859797  0.612143  4365.600000  0.000000  2196.390650  3244.010455
G  5869  23489.177790  0.644359  T  5869  17301.389094  0.466378  122.400000  1439.967305  4240.254172  3178.474890
G  5882  40206.151074  1.083805  C  5880  26187.312388  0.705908  0.000000  3985.025798  5704.514606  0.000000
C  5892  34827.116220  0.903105  A  5893  15463.200000  0.405151  2652.000000  5525.455939  1189.711602  0.000000
A  5905  35128.800000  0.920412  C  5905  12122.515453  0.322381  5589.600000  3013.885057  0.000000  0.000000
C  5917  32851.347126  0.873637  A  5918  20563.200000  0.598563  3712.800000  5759.869221  0.000000  0.000000
C  5930  55087.121328  1.603505  A  5930  7711.200000  0.224461  1713.600000  8740.266667  0.000000  0.000000
C  5943  44940.374968  1.237879  A  5942  27540.000000  0.758585  4488.000000  6329.158621  0.000000  393.213388
A  5954  43044.000000  1.118343  T  5956  7471.054381  0.197265  7792.800000  904.165517  0.000000  1277.943513
A  5966  41820.000000  1.104216  T  5967  21331.826326  0.568821  6772.800000  0.000000  0.000000  3506.152714
T  5979  36110.096177  0.962892  A  5979  23704.800000  0.632097  4488.000000  0.000000  488.086811  6455.253128
A  5991  35292.000000  0.910751  T  5992  17104.782399  0.428361  5834.400000  0.000000  640.613940  2916.332631
T  6004  23494.499962  0.588382  A  6003  16646.400000  0.416881  3672.000000  33.487612  2318.412353  4095.972797
T  6017  35880.721700  0.937824  G  6017  35599.831793  0.930480  0.000000  1406.479693  5582.492903  5767.129698
G  6030  42616.079704  1.110809  C  6029  17848.897063  0.465239  0.000000  3784.100128  5918.052586  524.284518
C  6040  40051.183653  1.023970  A  6041  13790.400000  0.346199  2162.400000  6295.671009  1616.787562  0.000000
C  6052  35128.504725  0.881881  A  6053  32925.600000  0.870176  4692.000000  6128.232950  122.021703  0.000000
C  6064  44605.498851  1.178862  A  6066  22807.200000  0.603296  3508.800000  7869.588761  0.000000  0.000000
A  6077  30069.600000  0.795402  C  6076  29402.123116  0.777744  4896.000000  6128.232950  0.000000  2686.958155
T  6091  42827.491563  1.173137  C  6088  42194.390805  1.155792  1591.200000  5692.893997  0.000000  7569.357728
T  6104  71695.907835  1.958500  C  6100  15906.615581  0.434516  2774.400000  2210.182375  579.603088  10158.012536
A  6115  28886.400000  0.719173  T  6116  24051.552263  0.608504  4855.200000  3750.612516  183.032554  4849.631791
T  6128  34897.688229  0.882914  C  6126  31511.842656  0.797250  2080.800000  4185.951469  366.065108  6062.039739
T  6141  53313.181923  1.311004  A  6139  30110.400000  0.740432  5467.200000  535.801788  30.505426  8290.248941
A  6152  52264.800000  1.232394  T  6154  14122.914203  0.325607  8323.200000  0.000000  152.527129  3375.081585
T  6165  33619.744716  0.775112  A  6165  26601.600000  0.613306  5018.400000  0.000000  488.086811  5865.433045
T  6178  55049.874389  1.288292  N  -1  -1.000000  -1.000000  0.000000  334.876117  0.000000  8421.320070
T  6191  46923.464360  1.049202  C  6189  6161.720562  0.137775  0.000000  1272.529246  274.548831  8421.320070
T  6204  47840.962267  1.064201  C  6202  18619.112133  0.414173  693.600000  1975.769093  30.505426  8355.784505
T  6216  75660.809502  1.619038  A  6216  22276.800000  0.476692  3590.400000  33.487612  0.000000  11534.259396
T  6227  58097.278150  1.161591  A  6227  29090.400000  0.581629  4732.800000  0.000000  213.537980  10092.476971
T  6239  82836.953842  1.702523  N  -1  -1.000000  -1.000000  0.000000  0.000000  0.000000  12681.131779
T  6253  45285.075241  0.837829  C  6252  6931.935632  0.128249  0.000000  1306.016858  0.000000  8159.177811
T  6266  23265.125486  0.422317  C  6264  19657.228097  0.356825  122.400000  3382.248787  0.000000  4423.650621
C  6277  43902.259004  0.842906  A  6277  8364.000000  0.160585  1795.200000  6764.497573  0.000000  0.000000
C  6289  40854.886335  0.797197  A  6288  26560.800000  0.518277  4814.400000  7099.373691  0.000000  0.000000
A  6300  40881.600000  0.786613  C  6299  26153.824777  0.503231  7221.600000  5391.505492  0.000000  0.000000
C  6311  37405.662324  0.739903  A  6312  32966.400000  0.664603  5752.800000  5224.067433  0.000000  0.000000
A  6325  46593.600000  0.939329  N  -1  -1.000000  -1.000000  6487.200000  636.264623  0.000000  622.587865
T  6338  29785.914178  0.601999  A  6337  12811.200000  0.258925  2733.600000  0.000000  0.000000  4554.721750
T  6350  46366.412060  1.032870  N  -1  -1.000000  -1.000000  0.000000  0.000000  152.527129  8454.087853
T  6363  41058.031315  0.939162  G  6364  8572.024622  0.216794  0.000000  0.000000  1433.755008  6586.324257
G  6377  25899.106420  0.655013  T  6375  22216.556450  0.561876  0.000000  0.000000  3996.210767  3506.152714
G  6390  34440.625616  0.915943  T  6387  9666.495800  0.257078  0.000000  66.975223  5246.933221  1114.104601
G  6402  17571.125204  0.453814  T  6401  9109.443500  0.235271  0.000000  904.165517  3752.167361  1703.924683
G  6414  27729.431962  0.768433  C  6412  18351.211239  0.508544  0.000000  2411.108046  4423.286727  1048.569036
T  6427  25984.851423  0.747268  C  6425  22001.360920  0.632709  0.000000  3717.124904  518.592237  4587.489532
T  6440  41615.083615  1.250323  C  6436  10983.936654  0.330011  1795.200000  1841.818646  0.000000  5832.665263
A  6450  18890.400000  0.560473  C  6449  16141.028863  0.478898  3386.400000  2879.934610  0.000000  360.445606
C  6461  24646.882248  0.796755  A  6462  19461.600000  0.639757  2978.400000  3985.025798  61.010851  819.194559
T  6474  17596.299135  0.578441  A  6474  15544.800000  0.511001  2937.600000  1105.091188  976.173622  3047.403761
T  6486  28835.648489  1.046925  G  6487  17723.652332  0.673364  204.000000  1306.016858  2989.531719  4521.953968
G  6500  27027.807171  1.026855  C  6498  25216.171648  0.958023  408.000000  3013.885057  3813.178213  98.303347
C  6511  38477.265900  1.455608  A  6511  20073.600000  0.759388  3264.000000  4721.753257  640.613940  0.000000
A  6524  31008.000000  1.155399  C  6524  8438.878161  0.299450  4732.800000  2143.207152  0.000000  0.000000
A  6536  15912.000000  0.564632  C  6534  13830.383653  0.490765  2937.600000  2779.471775  457.581386  0.000000
C  6547  23441.328225  0.868216  T  6549  18907.010430  0.706932  0.000000  2980.397446  1220.217028  2162.673637
T  6562  28311.363971  1.058564  G  6563  24007.770026  0.944637  0.000000  636.264623  3508.123956  4292.579491
G  6575  29681.779207  1.167898  T  6575  17465.228006  0.659216  0.000000  0.000000  4636.824707  3047.403761
T  6588  18743.171518  0.707454  N  -1  -1.000000  -1.000000  0.000000  0.000000  701.624791  3866.598320
T  6600  27197.259371  1.049947  A  6600  8241.600000  0.318165  1836.000000  0.000000  0.000000  4653.025097
T  6611  30834.483214  1.147818  A  6611  16524.000000  0.615106  2856.000000  0.000000  0.000000  4653.025097
T  6623  31227.696603  1.153870  A  6622  24928.800000  0.921121  4447.200000  837.190294  0.000000  5013.470703
A  6635  35496.000000  1.291542  C  6634  8104.002043  0.294868  5467.200000  1506.942529  0.000000  425.981171
C  6647  24312.006130  0.894307  A  6648  22684.800000  0.855520  4161.600000  4152.463857  0.000000  0.000000
C  6659  45107.813027  1.701173  N  -1  -1.000000  -1.000000  1346.400000  6764.497573  0.000000  0.000000
C  6673  41089.299617  1.395920  A  6671  14198.400000  0.482358  2488.800000  4889.191315  0.000000  1179.640165
A  6684  30110.400000  0.965074  T  6684  25329.495775  0.807184  4692.000000  1975.769093  0.000000  4489.186185
T  6697  31915.820033  1.017076  A  6696  16972.800000  0.540878  3508.800000  2243.669987  0.000000  4915.167356
A  6707  33129.600000  1.048292  C  6707  24010.617625  0.726667  5059.200000  4152.463857  183.032554  1507.317989
C  6720  27928.668199  0.845247  A  6720  26356.800000  0.797672  5344.800000  5023.141762  0.000000  0.000000
A  6732  53284.800000  1.609075  N  -1  -1.000000  -1.000000  8119.200000  870.677905  0.000000  0.000000
A  6744  48756.000000  1.378838  N  -1  -1.000000  -1.000000  8527.200000  0.000000  244.043406  0.000000
A  6757  53080.800000  1.430247  G  6755  4453.792152  0.120006  8119.200000  0.000000  762.635643  0.000000
A  6770  44472.000000  1.144077  G  6768  4423.286727  0.113792  6813.600000  0.000000  1159.206177  0.000000
A  6782  38841.600000  0.949962  G  6778  6985.742485  0.170852  6691.200000  0.000000  1555.776711  0.000000
A  6794  46593.600000  1.157292  T  6795  10878.903748  0.266565  8160.000000  0.000000  518.592237  1671.156901
A  6807  25336.800000  0.620828  T  6807  17366.924658  0.430577  4569.600000  0.000000  335.559683  3702.759408
T  6819  43450.079428  1.077258  G  6819  2043.863522  0.050673  693.600000  0.000000  396.570534  6815.698734
T  6832  35585.811659  0.857750  N  -1  -1.000000  -1.000000  0.000000  0.000000  91.516277  6324.181998
T  6844  38469.376507  0.921797  N  -1  -1.000000  -1.000000  0.000000  0.000000  61.010851  6782.930951
T  6857  51183.276069  1.196232  N  -1  -1.000000  -1.000000  0.000000  0.000000  0.000000  6750.163169
T  6870  46726.857666  1.097469  G  6870  2348.917779  0.055169  0.000000  0.000000  518.592237  7045.073210
T  6883  39190.267720  0.924865  N  -1  -1.000000  -1.000000  0.000000  66.975223  122.021703  6848.466516
T  6895  32964.389069  0.804304  C  6901  4922.678927  0.123579  0.000000  33.487612  305.054257  5767.129698
T  6906  23691.106657  0.594743  N  -1  -1.000000  -1.000000  0.000000  468.826564  61.010851  4915.167356
T  6918  13991.843074  0.365140  C  6921  9276.068455  0.264584  0.000000  1038.115964  0.000000  2883.564849
T  6933  6684.627604  0.190668  C  6933  5759.869221  0.164290  856.800000  1105.091188  91.516277  1671.156901
T  6943  12713.899561  0.383021  A  6943  11628.000000  0.331669  1917.600000  33.487612  793.141068  2588.654808
T  6954  17792.905829  0.590731  A  6956  6568.800000  0.210329  897.600000  66.975223  1525.271285  2850.797067
A  6966  18808.800000  0.663664  G  6968  12019.137726  0.406693  3223.200000  0.000000  1738.809265  32.767782
A  6980  42350.400000  1.605715  G  6979  610.108514  0.020644  5752.800000  0.000000  274.548831  0.000000
A  6993  20400.000000  0.800266  G  6989  1189.711602  0.039735  4324.800000  0.000000  91.516277  0.000000
A  7005  15871.200000  0.694314  T  7006  5144.541833  0.216361  2856.000000  803.702682  30.505426  786.426777
A  7014  8160.000000  0.397527  T  7016  5898.200827  0.285288  1672.800000  1239.041635  61.010851  884.730124
C  7026  15806.152746  0.875858  A  7026  13137.600000  0.635448  2040.000000  2779.471775  0.000000  32.767782
C  7038  21030.220179  1.218579  A  7040  7915.200000  0.423439  1550.400000  2846.446999  183.032554  917.497906
T  7052  9568.192453  0.532696  A  7050  8119.200000  0.434353  1346.400000  569.289400  701.624791  1638.389119
T  7063  19496.830513  1.068309  G  7065  10463.361015  0.552781  244.800000  100.462835  1555.776711  3211.242673
G  7077  11164.985806  0.589851  T  7078  9666.495800  0.529213  1060.800000  0.000000  2013.358096  1507.317989
A  7089  11587.200000  0.634370  C  7095  2980.397446  0.169885  2121.600000  66.975223  305.054257  1277.943513
T  7101  18218.887000  1.038497  C  7107  2411.108046  0.159355  0.000000  770.215070  61.010851  2785.261502
T  7117  16482.194534  1.089345  C  7116  13328.069476  0.880876  0.000000  1808.331034  762.635643  2490.351460
G  7130  9029.606007  0.612651  T  7130  6914.002081  0.491941  0.000000  1172.066411  1616.787562  1867.763595
G  7142  12415.708260  0.883402  C  7141  8438.878161  0.600438  0.000000  1306.016858  2013.358096  0.000000
A  7152  10200.000000  0.704420  C  7154  5860.332056  0.421017  2121.600000  1038.115964  549.097663  65.535565
A  7164  24520.800000  1.761630  N  -1  -1.000000  -1.000000  4243.200000  0.000000  0.000000  0.000000
A  7176  33741.600000  2.364771  C  7183  736.727458  0.044153  5100.000000  0.000000  0.000000  0.000000
A  7188  36638.400000  2.195786  N  -1  -1.000000  -1.000000  5630.400000  0.000000  0.000000  0.000000
A  7200  24561.600000  1.334874  T  7199  2097.138072  0.113975  4243.200000  66.975223  457.581386  425.981171
A  7212  17584.800000  0.890839  G  7210  8755.057176  0.443525  3100.800000  0.000000  1494.765859  0.000000
A  7222  15136.800000  0.744212  G  7223  10371.844738  0.517783  2652.000000  100.462835  1799.820116  0.000000
A  7236  18360.000000  0.916572  T  7237  3080.171543  0.152340  2815.200000  0.000000  976.173622  1409.014642
T  7246  14352.288680  0.709844  A  7245  5752.800000  0.284524  1183.200000  0.000000  915.162771  2392.048113
T  7262  13139.880732  0.633211  G  7261  10188.812184  0.490996  0.000000  100.462835  1586.282136  2719.725937
T  7273  19234.688254  0.923696  G  7273  2653.972036  0.127449  0.000000  0.000000  579.603088  3342.313802
T  7284  12648.363996  0.582147  A  7289  2040.000000  0.099319  408.000000  66.975223  0.000000  2326.512549
A  7298  5222.400000  0.254257  G  7300  3721.661935  0.210406  1224.000000  66.975223  823.646494  491.516736
G  7310  10463.361015  0.591554  T  7311  5013.470703  0.332667  285.600000  0.000000  1677.798414  950.265689
G  7324  10920.942401  0.724661  T  7322  4718.560662  0.313099  40.800000  502.314176  1708.303839  851.962342
A  7333  10159.200000  0.741204  C  7339  10180.233972  0.785276  1591.200000  569.289400  1494.765859  196.606694
A  7347  11587.200000  0.893813  C  7348  3281.785951  0.260275  1591.200000  1540.430140  183.032554  589.820083
T  7360  22708.073185  1.800966  C  7361  11151.374713  0.854922  0.000000  2109.719540  30.505426  3047.403761
T  7372  25460.566905  1.951953  C  7380  2712.496552  0.191634  0.000000  569.289400  0.000000  4489.186185
T  7382  15531.928845  1.097316  G  7384  10524.371867  0.731175  0.000000  502.314176  1464.260434  3211.242673
G  7399  14917.153168  1.036369  T  7401  5504.987439  0.394283  0.000000  669.752235  2592.961185  1015.801254
G  7410  5124.911518  0.367064  C  7409  3683.637292  0.263833  0.000000  837.190294  1708.303839  688.123430
C  7421  12926.218135  0.978549  G  7426  4087.727044  0.292193  0.000000  2009.256705  1464.260434  0.000000
C  7431  11720.664112  0.838391  G  7436  1769.314691  0.120858  40.800000  2411.108046  732.130217  32.767782
C  7438  16408.929757  1.163285  G  7448  3599.640233  0.236287  0.000000  2143.207152  549.097663  0.000000
C  7451  4152.463857  0.283358  G  7457  3447.113104  0.236796  244.800000  1038.115964  610.108514  0.000000
C  7469  8137.489655  0.579024  T  7473  3047.403761  0.212286  0.000000  1306.016858  30.505426  393.213388
T  7484  12877.738473  0.939375  C  7488  2277.157599  0.157216  285.600000  435.338953  0.000000  2686.958155
T  7495  26738.510417  2.101125  G  7504  6680.688228  0.448752  0.000000  0.000000  396.570534  4030.437232
T  7514  9535.424671  0.741849  N  -1  -1.000000  -1.000000  0.000000  100.462835  1433.755008  2064.370290
G  7517  9792.241650  0.799109  T  7525  4521.953968  0.355478  0.000000  66.975223  1677.798414  1605.621336
T  7533  13041.577385  1.110729  G  7537  2348.917779  0.187415  326.400000  0.000000  213.537980  2686.958155
T  7542  13500.326338  1.077172  C  7547  2009.256705  0.159583  122.400000  200.925670  61.010851  3407.849367
T  7561  19070.849342  1.514697  C  7557  4185.951469  0.332465  40.800000  468.826564  0.000000  3375.081585
C  7570  9008.167561  0.676007  A  7566  6242.400000  0.468450  1020.000000  1406.479693  0.000000  1966.066942
T  7581  15630.232193  1.241926  A  7579  9465.600000  0.752099  1550.400000  435.338953  0.000000  2686.958155
T  7593  24706.907910  1.799057  C  7598  4688.265645  0.304625  0.000000  569.289400  0.000000  4325.347273
T  7605  18055.048088  1.173152  C  7607  2310.645211  0.145250  0.000000  703.239847  0.000000  3702.759408
T  7617  19660.669425  1.235904  C  7623  3281.785951  0.215903  0.000000  435.338953  0.000000  3342.313802
T  7625  7733.196640  0.508758  T  7636  10354.619230  0.689388  0.000000  468.826564  0.000000  2719.725937
A  7640  14524.800000  0.967036  C  7645  4420.364751  0.285309  2488.800000  468.826564  0.000000  884.730124
A  7652  33007.200000  2.130435  N  -1  -1.000000  -1.000000  5140.800000  0.000000  0.000000  0.000000
A  7664  23541.600000  1.346023  N  -1  -1.000000  -1.000000  4855.200000  0.000000  0.000000  0.000000
A  7674  26805.600000  1.449432  G  7674  3599.640233  0.186825  4080.000000  0.000000  793.141068  0.000000
A  7688  20155.200000  1.046081  T  7687  13205.416297  0.685375  2856.000000  435.338953  1738.809265  1703.924683
G  7699  17174.554669  0.842632  T  7701  8880.069023  0.432403  122.400000  0.000000  2562.455759  1245.175730
G  7712  29224.197821  1.423038  T  7715  7307.215469  0.348157  0.000000  0.000000  4423.286727  1114.104601
G  7724  11134.480381  0.530511  C  7723  937.653129  0.044675  81.600000  167.438059  2837.004590  327.677824
G  7733  7626.356425  0.375754  A  7740  4610.400000  0.241473  489.600000  0.000000  1708.303839  0.000000
A  7753  5181.600000  0.271391  C  7751  2076.231928  0.108744  1060.800000  803.702682  1067.689900  131.071129
C  7760  8271.440102  0.439093  G  7756  7961.916108  0.422660  856.800000  1406.479693  1067.689900  0.000000
C  7772  11251.837548  0.617818  A  7777  1672.800000  0.104310  1224.000000  2277.157599  91.516277  0.000000
C  7784  17480.533333  1.090034  A  7783  11383.200000  0.709818  2325.600000  2645.521328  213.537980  753.658995
C  7797  11687.176501  0.757404  A  7797  11220.000000  0.727123  2325.600000  2478.083269  0.000000  688.123430
A  7806  9955.200000  0.715237  T  7808  5308.380745  0.381381  2040.000000  1105.091188  91.516277  917.497906
T  7824  17596.299135  1.364188  C  7822  3817.587739  0.274275  448.800000  1272.529246  305.054257  2523.119243
A  7833  7180.800000  0.554891  C  7835  5826.844444  0.460126  1183.200000  1105.091188  61.010851  491.516736
T  7846  11993.008349  1.117024  A  7843  10281.600000  0.811904  1346.400000  1138.578799  0.000000  2064.370290
T  7857  17268.621311  1.595633  C  7857  4822.216092  0.440769  40.800000  1205.554023  91.516277  3145.707108
T  7870  19005.313777  1.612444  C  7867  11017.424266  0.953570  0.000000  1640.892976  244.043406  2916.332631
T  7882  11501.491613  0.873375  C  7878  1372.992082  0.108180  0.000000  1038.115964  274.548831  2883.564849
T  7894  23035.751009  1.707360  C  7891  4118.976245  0.309145  0.000000  971.140741  488.086811  3407.849367
T  7907  22282.092015  1.518845  G  7909  6040.074289  0.379802  0.000000  200.925670  1098.195325  4718.560662
T  7918  10813.368184  0.713727  G  7919  10097.295907  0.662705  489.600000  435.338953  1982.852671  2392.048113
G  7934  15649.283384  1.038909  A  7934  6528.000000  0.428445  2203.200000  0.000000  2684.477462  0.000000
A  7943  12280.800000  0.785589  G  7939  2104.874373  0.134646  3100.800000  0.000000  1555.776711  0.000000
A  7956  15667.200000  1.037491  G  7952  9914.263353  0.656524  3182.400000  0.000000  1098.195325  65.535565
A  7967  21909.600000  1.373669  G  7964  3691.156510  0.231423  3223.200000  0.000000  396.570534  1933.299160
T  7967  11009.974878  0.649888  A  7981  5508.000000  0.346427  3223.200000  0.000000  396.570534  1933.299160
T  7978  14843.805416  0.909798  A  7990  3916.800000  0.246348  1754.400000  200.925670  0.000000  2555.887025
C  7998  12356.928736  0.777198  A  8000  9669.600000  0.604918  1428.000000  2176.694764  30.505426  1343.479077
C  8012  15973.590805  0.999294  T  8012  5996.504175  0.392473  285.600000  2143.207152  1128.700751  1474.550207
G  8030  17174.554669  1.124087  T  8029  8191.945594  0.536165  0.000000  267.900894  2623.466610  2064.370290
G  8039  11470.040063  0.776687  T  8040  10715.064836  0.722347  0.000000  0.000000  2409.928630  1703.924683
T  8053  14548.895374  0.980808  G  8054  2531.950333  0.171965  0.000000  100.462835  732.130217  2588.654808
T  8064  11108.278225  0.754457  N  -1  -1.000000  -1.000000  0.000000  0.000000  61.010851  2424.815896
T  8076  13860.771944  0.948959  A  8078  6691.200000  0.463837  734.400000  435.338953  0.000000  2916.332631
T  8088  6815.698734  0.472471  A  8091  5752.800000  0.445389  897.600000  937.653129  0.000000  1507.317989
C  8095  12725.292465  0.985215  A  8104  4488.000000  0.342913  816.000000  2143.207152  0.000000  327.677824
C  8107  25919.411494  1.980428  N  -1  -1.000000  -1.000000  734.400000  3281.785951  0.000000  0.000000
C  8120  27325.891188  1.924989  N  -1  -1.000000  -1.000000  40.800000  4118.976245  0.000000  0.000000
C  8139  7199.836526  0.458815  A  8140  4896.000000  0.330477  938.400000  1607.405364  0.000000  917.497906
T  8145  15105.947675  1.019648  A  8147  12811.200000  0.876993  1672.800000  368.363729  91.516277  2260.976984
A  8160  9914.400000  0.678696  T  8155  4063.205014  0.278147  2121.600000  200.925670  30.505426  1441.782424
A  8172  15748.800000  1.089698  G  8171  3935.199915  0.269385  2896.800000  100.462835  701.624791  0.000000
A  8182  8731.200000  0.599159  T  8180  1507.317989  0.100247  2162.400000  66.975223  579.603088  294.910041
G  8186  8114.443236  0.566069  A  8200  6079.200000  0.435088  2244.000000  100.462835  1250.722454  0.000000
A  8190  12036.000000  0.874703  T  8202  2326.512549  0.166508  2448.000000  0.000000  1189.711602  65.535565
A  8208  9139.200000  0.639905  T  8220  2588.654808  0.184252  2040.000000  234.413282  396.570534  262.142259
T  8215  11173.813790  0.802514  G  8237  1403.249582  0.113108  163.200000  33.487612  610.108514  1769.460248
G  8232  9487.187393  0.762087  C  8243  2143.207152  0.172751  0.000000  334.876117  1647.292988  655.355647
G  8244  9395.671116  0.880975  C  8252  2076.231928  0.195625  0.000000  569.289400  1464.260434  0.000000
C  8260  6463.109068  0.593781  A  8264  4692.000000  0.445177  285.600000  1138.578799  213.537980  0.000000
C  8279  16375.442146  1.634213  A  8273  12566.400000  1.192299  1632.000000  2210.182375  0.000000  0.000000
A  8284  13137.600000  1.231671  C  8289  4822.216092  0.463431  2244.000000  1707.868199  213.537980  32.767782
A  8298  15708.000000  1.509606  T  8298  7798.732205  0.702389  2325.600000  736.727458  396.570534  1376.246860
G  8309  8358.486642  0.752810  T  8312  7962.571117  0.715573  81.600000  0.000000  1311.733305  1179.640165
G  8323  11073.469529  0.995149  T  8323  5373.916309  0.487152  367.200000  0.000000  1616.787562  1114.104601
T  8335  11403.188266  1.033722  G  8335  610.108514  0.055307  0.000000  0.000000  610.108514  2064.370290
T  8347  8748.997894  0.777164  A  8345  5059.200000  0.449399  897.600000  502.314176  305.054257  1671.156901
T  8359  10649.529272  0.966811  C  8364  1306.016858  0.117327  652.800000  33.487612  0.000000  1933.299160
A  8368  12852.000000  1.154577  C  8372  5826.844444  0.507694  1754.400000  502.314176  0.000000  524.284518
A  8383  11056.800000  0.963389  T  8381  9633.728018  0.839388  1591.200000  33.487612  183.032554  1409.014642
T  8393  5242.845180  0.439233  G  8394  2013.358096  0.168673  81.600000  167.438059  366.065108  1310.711295
T  8406  11665.330525  1.077819  G  8411  4270.759598  0.372490  0.000000  0.000000  976.173622  2097.138072
G  8421  11287.007509  1.057245  T  8415  655.355647  0.057159  0.000000  0.000000  2013.358096  65.535565
G  8432  3477.618530  0.339818  T  8428  2031.602507  0.180101  0.000000  33.487612  945.668197  393.213388
G  8446  10981.953252  1.126854  C  8437  2411.108046  0.213743  0.000000  167.438059  1616.787562  360.445606
C  8457  9543.969349  0.980223  G  8454  6985.742485  0.646363  0.000000  1540.430140  1494.765859  0.000000
G  8466  8511.013770  0.891149  C  8468  2946.909834  0.276184  0.000000  569.289400  1311.733305  98.303347
G  8478  5979.063437  0.627604  T  8477  3735.527191  0.350094  0.000000  301.388506  1006.679048  786.426777
T  8483  3801.062755  0.419554  G  8486  3477.618530  0.325922  0.000000  468.826564  1067.689900  819.194559
G  8498  8602.530048  1.054921  C  8495  4621.290421  0.433107  0.000000  602.777011  1372.744157  0.000000
A  8504  6854.400000  0.866632  C  8506  3181.323116  0.311878  1468.800000  669.752235  396.570534  0.000000
A  8517  14851.200000  1.840207  T  8515  2916.332631  0.285899  1591.200000  100.462835  61.010851  819.194559
C  8534  1004.628352  0.119756  N  -1  -1.000000  -1.000000  244.800000  200.925670  0.000000  1933.299160
T  8537  22282.092015  3.027152  C  8549  401.851341  0.036543  612.000000  100.462835  61.010851  2031.602507
A  8540  5385.600000  0.582782  T  8551  4259.811709  0.387375  1060.800000  0.000000  61.010851  1933.299160
T  8559  4521.953968  0.520869  C  8564  4286.414304  0.416874  0.000000  837.190294  152.527129  950.265689
C  8577  13796.896041  1.686795  T  8581  786.426777  0.074661  0.000000  2478.083269  0.000000  32.767782
C  8588  5826.844444  0.669141  A  8591  1428.000000  0.142547  163.200000  1540.430140  0.000000  720.891212
A  8602  9343.200000  1.074830  T  8599  8290.248941  0.827556  1591.200000  971.140741  0.000000  1671.156901
T  8610  6225.878651  0.673291  A  8610  4651.200000  0.465228  1264.800000  502.314176  0.000000  1605.621336
A  8623  12280.800000  1.363129  C  8621  7936.563985  0.793841  1713.600000  1272.529246  0.000000  1310.711295
C  8630  4855.703704  0.508349  C  8640  3080.860281  0.296960  244.800000  1306.016858  0.000000  425.981171
C  8645  9778.382631  1.143355  T  8646  4849.631791  0.462211  0.000000  1707.868199  0.000000  1179.640165
T  8655  7765.964423  0.823561  C  8655  803.702682  0.076600  0.000000  468.826564  0.000000  1966.066942
T  8667  7831.499987  0.981622  G  8669  2287.906928  0.231536  0.000000  301.388506  427.075960  2064.370290
G  8679  7565.345574  0.920055  C  8679  3214.810728  0.325339  0.000000  770.215070  1555.776711  294.910041
G  8689  14703.615188  1.724349  N  -1  -1.000000  -1.000000  0.000000  0.000000  2440.434056  0.000000
G  8701  20682.678625  2.400017  C  8701  2076.231928  0.222258  0.000000  502.314176  3050.542570  0.000000
G  8717  6406.139397  0.634064  A  8714  3794.400000  0.346279  652.800000  234.413282  1708.303839  0.000000
A  8725  11546.400000  1.177051  G  8727  2684.477462  0.248782  1591.200000  234.413282  762.635643  0.000000
A  8741  14443.200000  1.396605  T  8739  3604.456061  0.334040  1999.200000  167.438059  0.000000  720.891212
T  8751  13860.771944  1.312835  A  8756  1264.800000  0.110381  734.400000  0.000000  0.000000  2195.441419
A  8763  14606.400000  1.274733  T  8765  2654.190372  0.222270  2162.400000  0.000000  0.000000  688.123430
A  8779  10200.000000  0.854185  T  8776  1015.801254  0.085066  2080.800000  200.925670  61.010851  98.303347
A  8787  9180.000000  0.753410  C  8789  3549.686845  0.288134  1958.400000  602.777011  122.021703  0.000000
G  8793  6467.150249  0.524954  A  8797  5997.600000  0.491215  1224.000000  435.338953  1128.700751  65.535565
C  8806  8003.539208  0.655510  G  8811  4118.232470  0.356874  0.000000  1372.992082  396.570534  0.000000
C  8820  9343.043678  0.809649  T  8821  4653.025097  0.447158  0.000000  1942.281481  671.119365  819.194559
C  8831  10983.936654  1.055573  A  8835  4243.200000  0.385173  204.000000  2277.157599  152.527129  1277.943513
T  8834  13074.345167  1.203517  C  8846  3951.538186  0.358698  816.000000  2009.256705  244.043406  2424.815896
T  8847  12910.506255  1.171952  A  8856  2244.000000  0.206571  775.200000  870.677905  183.032554  2064.370290
A  8862  25744.800000  2.369960  N  -1  -1.000000  -1.000000  3060.000000  468.826564  0.000000  1114.104601
T  8866  11304.884919  0.938058  G  8885  8846.573453  0.747973  2733.600000  234.413282  30.505426  1867.763595
A  8879  11260.800000  0.960719  A  8891  3794.400000  0.320814  2040.000000  368.363729  183.032554  425.981171
T  8895  9961.405842  0.842238  T  8905  3997.669450  0.335782  367.200000  100.462835  915.162771  1736.692466
T  8911  10911.671531  0.916528  C  8913  2612.033716  0.196835  0.000000  502.314176  1982.852671  1376.246860
G  8912  17205.060095  1.393134  A  8927  3957.600000  0.309052  0.000000  502.314176  2013.358096  1376.246860
G  8926  4697.835558  0.354018  T  8935  2228.209201  0.174002  652.800000  33.487612  1220.217028  425.981171
A  8941  14973.600000  1.169308  T  8940  2162.673637  0.168885  2040.000000  200.925670  0.000000  458.748953
A  8955  13096.800000  0.991844  C  8955  3851.075351  0.291597  2733.600000  736.727458  61.010851  32.767782
C  8967  4353.389527  0.329634  A  8963  1468.800000  0.111215  897.600000  1038.115964  0.000000  0.000000
A  8974  5222.400000  0.422831  C  8975  3315.273563  0.321906  897.600000  1573.917752  61.010851  32.767782
C  8986  20963.244955  2.035507  T  8988  6094.807522  0.541053  244.800000  2478.083269  305.054257  1015.801254
T  9003  13664.165250  1.213016  C  8998  10716.035760  0.951292  897.600000  669.752235  244.043406  2129.905854
A  9006  12770.400000  1.109991  G  9010  5857.041735  0.496951  1020.000000  33.487612  457.581386  2097.138072
T  9015  18153.351435  1.540266  A  9023  9669.600000  0.772942  571.200000  0.000000  427.075960  2031.602507
A  9034  14851.200000  1.187144  T  9030  4587.489532  0.366702  3100.800000  0.000000  0.000000  425.981171
A  9043  18564.000000  1.512387  N  -1  -1.000000  -1.000000  3223.200000  0.000000  0.000000  0.000000
A  9056  15504.000000  1.134888  N  -1  -1.000000  -1.000000  2652.000000  0.000000  61.010851  0.000000
A  9063  4039.200000  0.294525  N  -1  -1.000000  -1.000000  2080.800000  0.000000  0.000000  0.000000
G  9076  8114.443236  0.633518  A  9074  6732.000000  0.525583  979.200000  0.000000  1220.217028  786.426777
G  9088  5185.922369  0.393331  N  -1  -1.000000  -1.000000  0.000000  33.487612  1738.809265  131.071129
G  9100  20377.624368  1.545986  T  9097  2686.958155  0.203849  0.000000  502.314176  3050.542570  294.910041
G  9112  10798.920698  0.822936  T  9111  5177.309615  0.394536  0.000000  100.462835  1891.336393  1015.801254
G  9124  4026.716192  0.313707  T  9123  2424.815896  0.188907  0.000000  401.851341  854.151920  458.748953
C  9134  9142.118008  0.764293  T  9133  3276.778237  0.273941  0.000000  1908.793870  0.000000  753.658995
C  9145  14801.524393  1.338243  T  9147  5177.309615  0.468300  0.000000  2545.058493  0.000000  688.123430
C  9155  14299.210217  1.293409  N  -1  -1.000000  -1.000000  0.000000  2210.182375  0.000000  786.426777
T  9159  7208.912122  0.678233  C  9171  2779.471775  0.283632  0.000000  1640.892976  0.000000  1310.711295
T  9171  9732.031365  0.993119  T  9184  1867.763595  0.180132  0.000000  736.727458  0.000000  1540.085772
A  9190  5916.000000  0.570561  G  9198  2867.510016  0.282541  1020.000000  100.462835  244.043406  0.000000
A  9199  7058.400000  0.695484  G  9208  2104.874373  0.203640  1020.000000  33.487612  640.613940  0.000000
A  9217  8241.600000  0.797357  C  9213  5659.406386  0.547530  1183.200000  569.289400  152.527129  0.000000
C  9225  6898.448020  0.756198  T  9226  5537.755221  0.634148  81.600000  1038.115964  61.010851  851.962342
T  9239  10878.903748  1.245795  C  9238  2545.058493  0.291444  367.200000  569.289400  30.505426  2326.512549
T  9249  12550.060649  1.332601  N  -1  -1.000000  -1.000000  0.000000  0.000000  0.000000  3145.707108
T  9256  16449.426752  1.685650  N  -1  -1.000000  -1.000000  81.600000  0.000000  30.505426  2883.564849
T  9268  17268.621311  1.740210  A  9273  1713.600000  0.167666  40.800000  0.000000  335.559683  2981.868196
T  9279  13959.075291  1.365827  A  9284  5059.200000  0.464345  285.600000  0.000000  0.000000  2490.351460
A  9293  5181.600000  0.475583  T  9297  1441.782424  0.138098  1060.800000  0.000000  30.505426  688.123430
T  9305  9043.907935  0.866257  A  9308  5916.000000  0.550167  489.600000  0.000000  61.010851  753.658995
T  9314  3833.830538  0.356536  C  9325  2478.083269  0.230453  326.400000  703.239847  488.086811  786.426777
C  9333  9008.167561  0.863633  A  9334  2121.600000  0.193787  489.600000  1607.405364  701.624791  0.000000
G  9335  5643.503755  0.537108  C  9343  4721.753257  0.441770  489.600000  1439.967305  1006.679048  0.000000
A  9347  5263.200000  0.506969  T  9354  4620.257315  0.438990  938.400000  569.289400  549.097663  458.748953
G  9363  12537.729963  1.276736  T  9363  5210.077398  0.487350  40.800000  66.975223  2257.401502  1114.104601
G  9376  10127.801333  1.031459  N  -1  -1.000000  -1.000000  0.000000  0.000000  2104.874373  0.000000
G  9384  5277.438646  0.574462  T  9392  1605.621336  0.172070  0.000000  66.975223  1799.820116  0.000000
G  9395  6558.666526  0.821103  C  9395  3013.885057  0.322990  40.800000  133.950447  1189.711602  294.910041
A  9407  9751.200000  1.345441  G  9409  5094.406092  0.649845  1632.000000  100.462835  610.108514  851.962342
T  9421  12517.292867  1.624664  A  9419  5304.000000  0.676581  1020.000000  66.975223  335.559683  1802.228031
A  9430  4855.200000  0.602989  G  9437  4087.727044  0.501308  1020.000000  66.975223  274.548831  32.767782
G  9444  7473.829297  0.916582  T  9440  2097.138072  0.257188  0.000000  0.000000  1128.700751  65.535565
T  9459  5341.148527  0.667595  G  9459  5277.438646  0.662125  0.000000  368.363729  976.173622  950.265689
T  9469  7077.840993  0.888021  C  9471  1004.628352  0.123238  0.000000  703.239847  0.000000  1507.317989
C  9476  10113.258748  1.240614  T  9480  3440.617149  0.435000  0.000000  1707.868199  0.000000  589.820083
C  9490  9075.142784  1.147392  T  9490  1572.853554  0.201539  0.000000  2277.157599  0.000000  393.213388
T  9504  12681.131779  1.624932  C  9503  10280.696807  1.317328  1060.800000  1707.868199  640.613940  2129.905854
T  9512  11534.259396  1.349909  A  9517  6854.400000  0.758051  244.800000  468.826564  122.021703  2850.797067
T  9520  12877.738473  1.424209  C  9524  1406.479693  0.150349  1142.400000  502.314176  335.559683  3244.010455
T  9529  17170.317964  1.835478  C  9547  13462.019923  1.370866  0.000000  535.801788  0.000000  3080.171543
A  9549  15381.600000  1.566356  C  9558  5659.406386  0.520514  2121.600000  1975.769093  518.592237  688.123430
A  9564  22072.800000  2.030126  G  9559  5948.558012  0.547108  3427.200000  401.851341  671.119365  0.000000
A  9575  15585.600000  1.263780  G  9577  7504.334722  0.561825  3223.200000  468.826564  1006.679048  163.838912
A  9588  10485.600000  0.785028  G  9584  8419.497493  0.630340  2652.000000  0.000000  1494.765859  0.000000
A  9599  13872.000000  1.012721  G  9603  11195.491232  0.795489  3468.000000  0.000000  1311.733305  196.606694
A  9609  20644.800000  1.466915  G  9617  7961.916108  0.522755  3549.600000  0.000000  1220.217028  0.000000
A  9626  21012.000000  1.379592  G  9628  10493.866441  0.653263  4569.600000  301.388506  1220.217028  131.071129
A  9637  33578.400000  2.090332  T  9641  6914.002081  0.378472  6976.800000  0.000000  823.646494  524.284518
A  9648  6936.000000  0.379679  G  9647  640.613940  0.035067  6936.000000  0.000000  579.603088  196.606694
