# Supplementary material for: SNP-PHAGE – High throughput SNP discovery pipeline
Source: BMC Bioinformatics. 2006 Oct 23;7:468. doi: 10.1186/1471-2105-7-468 (PMC1626092; doi:10.1186/1471-2105-7-468)
Supplement: Additional file 2 — Test dataset. This compressed file contains test data for recreating the demo website. It contains the database table entries and chromatogram files to test for proper installation of all functionalities provided. [file 1471-2105-7-468-S2.gz › test_data/AfterAnalysisStore/poly_dir/H07_015501Archer_.g_62.ab1.poly]

H07_015501Archer_.g_62.ab1 33630.455172 42114.666667 36092.700000 38081.236364 33630.455172
N  0  -1.000000  -1.000000  N  -1  -1.000000  -1.000000  52129.015553  0.000000  0.000000  0.000000
C  14  1668967.768856  1.000000  N  -1  -1.000000  -1.000000  52129.015553  60826.596892  1873.635956  65280.000000
C  28  1668967.768856  1.000000  G  17  25330.116865  253301.168645  0.000000  60826.596892  0.000000  65280.000000
T  34  2841760.800000  3.405411  N  -1  -1.000000  -1.000000  0.000000  60826.596892  0.000000  65280.000000
A  43  47111.597806  0.031333  N  -1  -1.000000  -1.000000  11663.867230  0.000000  0.000000  65280.000000
A  52  134036.731239  0.117632  G  50  121858.400051  0.270152  25347.733812  0.000000  20177.617986  65280.000000
C  62  286721.371101  0.305551  G  62  85718.844980  0.173819  944.838407  46684.413115  18340.013491  1550.400000
A  69  205420.901912  0.247565  N  -1  -1.000000  -1.000000  33851.279474  11252.920425  21510.782031  571.200000
A  82  264652.495833  0.357361  N  -1  -1.000000  -1.000000  29485.474422  0.000000  57650.337103  0.000000
G  78  2239859.722287  1.075525  T  92  125745.600000  0.192817  27400.313800  0.000000  57650.337103  0.000000
G  91  2239859.722287  1.075525  A  100  133613.182988  0.204881  2476.128239  0.000000  57650.337103  23052.000000
G  103  2239859.722287  1.075525  N  -1  -1.000000  -1.000000  39846.116263  0.000000  57650.337103  0.000000
T  112  126153.600000  0.184057  N  -1  -1.000000  -1.000000  52129.015553  4409.928275  27455.973045  28845.600000
A  124  1968000.659646  3.202231  G  126  188372.476483  0.218640  52129.015553  60826.596892  23132.197762  2815.200000
C  133  2118248.220152  4.017954  N  -1  -1.000000  -1.000000  52129.015553  60826.596892  1909.667417  30885.600000
T  145  1099519.200000  1.497351  N  -1  -1.000000  -1.000000  16713.865612  60826.596892  0.000000  65280.000000
A  155  69136.106877  0.083211  N  -1  -1.000000  -1.000000  13358.060235  0.000000  288.251686  21093.600000
C  162  133476.363556  0.164969  T  160  27540.000000  0.027094  293.225712  25167.004464  72.062921  5671.200000
T  174  132192.000000  0.164848  C  175  19654.594121  0.026367  814.515868  3535.545944  0.000000  21093.600000
A  180  152053.822240  0.192801  N  -1  -1.000000  -1.000000  34796.117881  1140.498692  0.000000  5467.200000
T  188  217096.800000  0.297718  N  -1  -1.000000  -1.000000  0.000000  2395.047253  396.346068  50061.600000
G  201  105283.928134  0.155688  T  201  81151.200000  0.113151  0.000000  3763.645683  20862.215739  19257.600000
A  213  53171.595864  0.086865  T  212  39657.600000  0.055295  13814.189121  4181.828536  0.000000  8200.800000
A  222  59589.980903  0.098525  T  223  38678.400000  0.053930  15703.865935  0.000000  144.125843  6772.800000
A  230  62782.883106  0.151658  N  -1  -1.000000  -1.000000  13358.060235  0.000000  648.566292  0.000000
G  236  189453.420304  0.908953  A  239  54800.627600  0.088701  8764.190740  0.000000  40463.330354  0.000000
T  246  55324.800000  0.471155  N  -1  -1.000000  -1.000000  0.000000  190.083115  0.000000  14402.400000
G  258  127155.024772  1.095762  C  263  56758.818225  0.249562  0.000000  4752.077882  27275.815742  65280.000000
G  270  380924.602407  3.300608  N  -1  -1.000000  -1.000000  0.000000  3611.579190  57650.337103  65280.000000
T  274  2462198.400000  17.551566  C  277  140319.355706  0.361232  0.000000  14446.316762  32212.125856  65280.000000
G  294  101248.404537  0.272688  N  -1  -1.000000  -1.000000  0.000000  0.000000  22807.914616  32109.600000
C  300  112643.254120  0.313147  N  -1  -1.000000  -1.000000  0.000000  24254.605511  1621.415731  0.000000
T  311  195636.000000  0.542756  A  309  86664.488356  0.224234  15573.543396  0.000000  9908.651690  45043.200000
G  315  170681.029285  0.455519  N  -1  -1.000000  -1.000000  879.677137  0.000000  31707.685407  14973.600000
A  322  146612.856241  0.379621  N  -1  -1.000000  -1.000000  32319.989643  0.000000  23060.134841  122.400000
G  328  395012.903536  1.023867  T  328  192086.400000  0.462657  4333.224418  0.000000  57650.337103  51652.800000
G  341  647305.191282  1.544779  A  341  108558.674888  0.261473  23751.282711  2699.180237  52029.429235  0.000000
C  347  291739.565345  0.627649  A  348  57016.110761  0.117835  15606.124031  57443.117440  37400.656195  0.000000
A  359  145668.017835  0.298222  N  -1  -1.000000  -1.000000  32971.602337  0.000000  4323.775283  0.000000
T  367  196125.600000  0.400007  N  -1  -1.000000  -1.000000  0.000000  0.000000  0.000000  45369.600000
A  379  270126.042466  0.572512  N  -1  -1.000000  -1.000000  48382.242560  0.000000  0.000000  0.000000
T  388  168912.000000  0.668644  N  -1  -1.000000  -1.000000  48805.790811  5930.593197  0.000000  38800.800000
A  395  829893.927596  3.199468  N  -1  -1.000000  -1.000000  52129.015553  60826.596892  0.000000  0.000000
C  407  1692994.274628  5.113087  A  408  407746.643525  0.847978  52129.015553  60826.596892  0.000000  163.200000
T  418  294372.000000  0.612196  N  -1  -1.000000  -1.000000  0.000000  60826.596892  396.346068  58180.800000
A  431  136936.407729  0.277640  N  -1  -1.000000  -1.000000  30984.183619  0.000000  0.000000  0.000000
C  439  319187.567192  0.682890  N  -1  -1.000000  -1.000000  0.000000  60826.596892  0.000000  0.000000
A  450  174501.879562  0.401527  N  -1  -1.000000  -1.000000  38249.665162  0.000000  0.000000  0.000000
C  459  287557.736808  0.680012  N  -1  -1.000000  -1.000000  0.000000  57024.934587  0.000000  0.000000
T  471  279806.400000  0.640200  N  -1  -1.000000  -1.000000  0.000000  0.000000  1585.384270  55406.400000
G  484  330120.242835  0.741129  N  -1  -1.000000  -1.000000  0.000000  0.000000  57650.337103  0.000000
T  494  79315.200000  0.175698  N  -1  -1.000000  -1.000000  0.000000  0.000000  0.000000  18645.600000
T  506  90780.000000  0.205167  N  -1  -1.000000  -1.000000  0.000000  0.000000  180.157303  19992.000000
T  518  100572.000000  0.272880  N  -1  -1.000000  -1.000000  0.000000  0.000000  0.000000  21093.600000
T  529  130764.000000  0.624724  N  -1  -1.000000  -1.000000  32.580635  0.000000  0.000000  30069.600000
A  539  171732.525611  0.890017  N  -1  -1.000000  -1.000000  38803.535952  0.000000  0.000000  0.000000
T  546  229948.800000  1.170618  N  -1  -1.000000  -1.000000  390.967617  0.000000  0.000000  49368.000000
T  559  149042.400000  0.794851  N  -1  -1.000000  -1.000000  260.645078  0.000000  0.000000  33864.000000
A  568  152118.983509  0.822425  N  -1  -1.000000  -1.000000  29355.151883  0.000000  0.000000  0.000000
T  578  256142.400000  1.494238  N  -1  -1.000000  -1.000000  0.000000  0.000000  0.000000  58180.800000
A  588  137001.568999  0.810403  N  -1  -1.000000  -1.000000  29583.216326  0.000000  0.000000  0.000000
A  598  154041.240958  1.028712  N  -1  -1.000000  -1.000000  33232.247415  0.000000  0.000000  0.000000
T  609  156019.200000  0.992398  N  -1  -1.000000  -1.000000  0.000000  0.000000  0.000000  34231.200000
C  622  168641.739884  1.029947  N  -1  -1.000000  -1.000000  0.000000  33302.561799  0.000000  0.000000
A  630  173785.105598  1.018997  N  -1  -1.000000  -1.000000  39324.826107  0.000000  0.000000  0.000000
T  641  228235.200000  1.305339  N  -1  -1.000000  -1.000000  260.645078  0.000000  252.220225  51979.200000
G  654  274775.919216  1.522324  N  -1  -1.000000  -1.000000  0.000000  684.299215  54047.191034  0.000000
T  664  163404.000000  0.883359  N  -1  -1.000000  -1.000000  390.967617  0.000000  0.000000  32476.800000
A  675  114195.124695  0.612580  N  -1  -1.000000  -1.000000  22415.476688  0.000000  36.031461  0.000000
C  684  295123.044797  1.616013  N  -1  -1.000000  -1.000000  32.580635  60826.596892  0.000000  0.000000
G  698  158070.018044  0.847459  N  -1  -1.000000  -1.000000  0.000000  494.216100  31023.087653  0.000000
T  707  122604.000000  0.649974  N  -1  -1.000000  -1.000000  97.741904  0.000000  0.000000  26356.800000
G  720  182211.096706  0.982348  N  -1  -1.000000  -1.000000  0.000000  38.016623  39022.071926  0.000000
T  731  116851.200000  0.621204  N  -1  -1.000000  -1.000000  0.000000  0.000000  0.000000  26642.400000
C  742  125302.789598  0.684994  N  -1  -1.000000  -1.000000  0.000000  24558.738495  0.000000  1142.400000
T  754  370953.600000  2.083105  N  -1  -1.000000  -1.000000  0.000000  114.049869  756.660674  65280.000000
T  770  922773.600000  4.797390  G  766  247031.694486  1.284288  0.000000  7527.291365  29653.892147  65280.000000
C  774  155678.071421  0.605401  N  -1  -1.000000  -1.000000  0.000000  30337.265200  0.000000  63811.200000
T  787  308774.400000  1.204380  N  -1  -1.000000  -1.000000  0.000000  0.000000  144.125843  65280.000000
C  798  137582.158846  0.498786  N  -1  -1.000000  -1.000000  97.741904  31325.697400  0.000000  0.000000
A  807  192356.067389  0.739603  N  -1  -1.000000  -1.000000  43690.631160  76.033246  0.000000  163.200000
T  817  262792.800000  0.997283  N  -1  -1.000000  -1.000000  65.161269  0.000000  2233.950563  59404.800000
G  829  310302.939456  1.118098  N  -1  -1.000000  -1.000000  0.000000  0.000000  57650.337103  0.000000
T  840  142677.600000  0.491421  G  841  25294.085404  0.086352  0.000000  0.000000  5044.404496  32558.400000
G  852  264362.827077  0.902510  N  -1  -1.000000  -1.000000  0.000000  0.000000  49759.447212  0.000000
T  863  126235.200000  0.411424  N  -1  -1.000000  -1.000000  0.000000  0.000000  1801.573034  28845.600000
G  875  254057.829320  0.899786  N  -1  -1.000000  -1.000000  0.000000  0.000000  48930.723616  0.000000
T  885  100612.800000  0.466920  N  -1  -1.000000  -1.000000  0.000000  0.000000  936.817978  22725.600000
G  898  214711.474247  1.022555  N  -1  -1.000000  -1.000000  0.000000  0.000000  48822.629234  0.000000
G  909  218927.155148  1.091529  N  -1  -1.000000  -1.000000  293.225712  0.000000  49939.604515  0.000000
G  920  160700.314674  0.769993  N  -1  -1.000000  -1.000000  749.354599  152.066492  35346.862936  0.000000
T  931  122236.800000  0.594716  A  928  30756.119176  0.149637  5017.417747  114.049869  0.000000  27213.600000
A  940  175870.266220  0.918467  N  -1  -1.000000  -1.000000  33981.602013  266.116361  0.000000  0.000000
C  949  362526.517478  2.036217  N  -1  -1.000000  -1.000000  390.967617  60826.596892  0.000000  0.000000
C  962  480187.965842  2.400650  N  -1  -1.000000  -1.000000  0.000000  60826.596892  0.000000  0.000000
A  970  223926.702433  1.010469  N  -1  -1.000000  -1.000000  43592.889256  32732.312453  0.000000  0.000000
C  980  349068.632916  1.508665  N  -1  -1.000000  -1.000000  0.000000  60826.596892  0.000000  0.000000
A  992  241324.761373  1.001859  N  -1  -1.000000  -1.000000  47795.791135  0.000000  0.000000  0.000000
G  1004  121065.707916  0.474864  N  -1  -1.000000  -1.000000  0.000000  190.083115  27383.910124  0.000000
C  1014  103367.198094  0.420905  N  -1  -1.000000  -1.000000  0.000000  23570.306296  0.000000  0.000000
C  1027  260908.084045  1.114861  N  -1  -1.000000  -1.000000  0.000000  56682.784979  0.000000  693.600000
T  1039  250797.600000  1.027656  N  -1  -1.000000  -1.000000  0.000000  0.000000  144.125843  54182.400000
C  1049  104165.547178  0.405464  N  -1  -1.000000  -1.000000  0.000000  22543.857473  0.000000  204.000000
T  1062  268464.000000  1.075000  N  -1  -1.000000  -1.000000  0.000000  0.000000  360.314607  60751.200000
C  1072  147580.530710  0.614081  N  -1  -1.000000  -1.000000  0.000000  29310.816377  0.000000  0.000000
T  1084  292128.000000  1.410791  N  -1  -1.000000  -1.000000  586.451425  0.000000  1261.101124  65280.000000
G  1096  186102.494460  0.870097  N  -1  -1.000000  -1.000000  293.225712  0.000000  41940.620242  0.000000
A  1106  190336.068036  0.963286  N  -1  -1.000000  -1.000000  42973.857196  0.000000  0.000000  0.000000
A  1116  199621.548931  1.037040  N  -1  -1.000000  -1.000000  39031.600395  0.000000  0.000000  0.000000
C  1124  287671.786678  1.494465  N  -1  -1.000000  -1.000000  0.000000  60826.596892  0.000000  0.000000
A  1134  204378.321601  0.977175  N  -1  -1.000000  -1.000000  44602.888932  0.000000  0.000000  0.000000
A  1144  128367.700798  0.585477  N  -1  -1.000000  -1.000000  34405.150265  0.000000  0.000000  1264.800000
T  1157  201633.600000  0.978808  N  -1  -1.000000  -1.000000  0.000000  0.000000  360.314607  45818.400000
T  1169  116606.400000  0.579892  N  -1  -1.000000  -1.000000  0.000000  38.016623  324.283146  27050.400000
T  1180  103509.600000  0.511596  N  -1  -1.000000  -1.000000  325.806347  38.016623  0.000000  27662.400000
A  1188  239109.278212  1.181797  N  -1  -1.000000  -1.000000  52129.015553  608.265969  0.000000  0.000000
C  1198  333785.950447  1.674024  N  -1  -1.000000  -1.000000  0.000000  60826.596892  0.000000  0.000000
C  1211  308162.746506  1.413513  N  -1  -1.000000  -1.000000  390.967617  60636.513777  0.000000  0.000000
A  1220  232169.603017  1.057164  N  -1  -1.000000  -1.000000  52129.015553  0.000000  0.000000  0.000000
C  1230  214147.637684  0.955069  N  -1  -1.000000  -1.000000  97.741904  48243.094660  0.000000  0.000000
C  1243  244522.919507  1.079079  N  -1  -1.000000  -1.000000  293.225712  53945.588119  0.000000  0.000000
T  1256  226072.800000  1.017025  N  -1  -1.000000  -1.000000  0.000000  152.066492  360.314607  60098.400000
T  1268  188088.000000  0.837966  N  -1  -1.000000  -1.000000  32.580635  0.000000  252.220225  50755.200000
T  1280  161119.200000  0.699211  N  -1  -1.000000  -1.000000  32.580635  0.000000  360.314607  37576.800000
T  1291  154183.200000  0.681086  N  -1  -1.000000  -1.000000  32.580635  0.000000  36.031461  31456.800000
T  1302  161772.000000  0.702940  N  -1  -1.000000  -1.000000  65.161269  0.000000  360.314607  36638.400000
T  1313  170013.600000  0.764441  N  -1  -1.000000  -1.000000  195.483808  0.000000  720.629214  37944.000000
T  1325  182947.200000  0.887985  N  -1  -1.000000  -1.000000  358.386982  0.000000  468.408989  42024.000000
A  1332  227021.862731  1.173218  N  -1  -1.000000  -1.000000  43755.792429  0.000000  216.188764  0.000000
T  1344  244963.200000  1.269313  A  1348  22578.379861  0.115154  1563.870467  0.000000  2450.139327  55569.600000
G  1357  255282.898983  1.301996  N  -1  -1.000000  -1.000000  65.161269  0.000000  49651.352830  0.000000
T  1367  106447.200000  0.539940  N  -1  -1.000000  -1.000000  847.096503  0.000000  36.031461  23215.200000
T  1380  105998.400000  0.572396  N  -1  -1.000000  -1.000000  325.806347  0.000000  72.062921  24806.400000
T  1391  112118.400000  0.633527  N  -1  -1.000000  -1.000000  0.000000  76.033246  0.000000  22644.000000
T  1402  117585.600000  0.683340  N  -1  -1.000000  -1.000000  0.000000  38.016623  0.000000  26030.400000
T  1414  149001.600000  0.884729  N  -1  -1.000000  -1.000000  0.000000  190.083115  0.000000  34680.000000
T  1425  127500.000000  0.762843  N  -1  -1.000000  -1.000000  0.000000  418.182854  36.031461  33945.600000
T  1436  155652.000000  0.955585  N  -1  -1.000000  -1.000000  0.000000  152.066492  36.031461  33578.400000
T  1448  151408.800000  0.945377  N  -1  -1.000000  -1.000000  0.000000  456.199477  0.000000  35169.600000
T  1459  129295.200000  0.847305  C  1457  15434.748961  0.101148  0.000000  2471.080499  0.000000  29131.200000
C  1469  122033.360015  0.865307  T  1470  18278.400000  0.143131  0.000000  23190.140065  0.000000  3345.600000
T  1481  232886.400000  1.823641  N  -1  -1.000000  -1.000000  0.000000  988.432200  0.000000  49980.000000
T  1493  170625.600000  1.215733  C  1491  13609.951055  0.096973  0.000000  2585.130368  0.000000  38637.600000
C  1503  91467.995077  0.623034  N  -1  -1.000000  -1.000000  0.000000  19730.627367  108.094382  1632.000000
T  1516  159201.600000  1.099871  G  1516  23456.480909  0.162053  0.000000  0.000000  5368.687643  36516.000000
G  1528  170140.557375  1.142594  A  1525  17919.349096  0.120339  2443.547604  0.000000  32716.566306  0.000000
A  1537  205453.482546  1.360429  N  -1  -1.000000  -1.000000  40497.728957  0.000000  144.125843  0.000000
A  1548  164271.560260  1.034348  N  -1  -1.000000  -1.000000  37369.988024  0.000000  0.000000  0.000000
A  1558  127813.830008  0.800445  N  -1  -1.000000  -1.000000  28540.636015  0.000000  0.000000  81.600000
T  1570  132885.600000  0.844689  N  -1  -1.000000  -1.000000  0.000000  38.016623  108.094382  28478.400000
T  1582  103346.400000  0.655427  N  -1  -1.000000  -1.000000  0.000000  76.033246  504.440450  23337.600000
T  1594  76704.000000  0.492294  G  1594  21186.498885  0.135977  0.000000  0.000000  4792.184272  17911.200000
G  1606  159799.528157  1.139870  A  1603  17072.252593  0.121778  1726.773640  228.099738  30590.710125  0.000000
A  1615  151174.145102  1.086736  N  -1  -1.000000  -1.000000  34242.247091  114.049869  72.062921  2284.800000
T  1627  165648.000000  1.141777  C  1625  25547.170695  0.176091  0.000000  4029.762044  108.094382  32721.600000
C  1637  151952.442362  1.042743  N  -1  -1.000000  -1.000000  0.000000  32770.329076  0.000000  0.000000
C  1649  258627.086662  1.797208  N  -1  -1.000000  -1.000000  0.000000  50372.025551  0.000000  0.000000
C  1660  170618.604283  1.143386  A  1658  16583.543073  0.111133  3225.482837  37446.373712  0.000000  0.000000
A  1670  183885.102361  1.227071  G  1671  19529.051694  0.125618  35806.117558  380.166231  3639.177530  0.000000
G  1683  138216.683204  0.889059  N  -1  -1.000000  -1.000000  1009.999676  0.000000  31239.276418  0.000000
G  1695  262345.065278  1.681729  C  1693  20605.009697  0.132086  0.000000  3117.363091  51633.083168  0.000000
C  1705  163699.578886  0.952312  T  1708  33496.800000  0.185478  0.000000  32390.162845  900.786517  2611.200000
T  1720  288048.000000  1.594980  N  -1  -1.000000  -1.000000  1400.967293  38.016623  1080.943821  56263.200000
A  1729  132212.215695  0.683545  G  1729  18556.202255  0.096886  29615.796961  0.000000  4143.617979  0.000000
G  1742  131550.862976  0.686859  N  -1  -1.000000  -1.000000  0.000000  0.000000  25834.557314  1672.800000
T  1754  83150.400000  0.442018  N  -1  -1.000000  -1.000000  1759.354275  0.000000  432.377528  18033.600000
A  1764  91909.970546  0.507130  T  1765  25663.200000  0.155947  20949.348125  114.049869  0.000000  4814.400000
T  1777  204775.200000  1.244353  A  1775  18766.445599  0.114038  3258.063472  0.000000  36.031461  46144.800000
A  1786  159221.561878  0.947864  T  1787  21991.200000  0.132867  31212.248062  38.016623  0.000000  4120.800000
T  1799  222237.600000  1.342720  C  1797  13762.017547  0.083148  260.645078  3117.363091  0.000000  43574.400000
C  1810  107358.943515  0.617307  A  1808  26683.539836  0.153428  4137.740609  24102.539019  0.000000  0.000000
A  1820  202879.612403  1.280673  N  -1  -1.000000  -1.000000  39357.406742  0.000000  1477.289888  0.000000
G  1835  81178.880933  0.500072  A  1834  31798.699487  0.195884  7363.223447  0.000000  16034.000007  0.000000
A  1846  260091.206972  1.836186  N  -1  -1.000000  -1.000000  49261.919697  0.000000  324.283146  0.000000
A  1857  173524.460520  1.123605  N  -1  -1.000000  -1.000000  38249.665162  0.000000  0.000000  0.000000
A  1869  167888.010714  1.058344  C  1866  33606.694783  0.211852  33329.989319  3725.629060  0.000000  0.000000
C  1878  252278.310611  1.509685  T  1881  26438.400000  0.144359  0.000000  48585.244268  0.000000  2652.000000
T  1893  246350.400000  1.345123  N  -1  -1.000000  -1.000000  0.000000  722.315838  144.125843  48062.400000
T  1905  124766.400000  0.666128  N  -1  -1.000000  -1.000000  0.000000  2242.980760  0.000000  28233.600000
C  1915  105762.245347  0.575247  T  1917  28560.000000  0.165846  0.000000  20186.826844  0.000000  4243.200000
T  1929  212772.000000  1.235553  N  -1  -1.000000  -1.000000  0.000000  836.365707  0.000000  47940.000000
T  1941  170176.800000  0.931204  C  1938  18552.112052  0.101517  0.000000  2166.947514  0.000000  38474.400000
C  1950  123554.024938  0.688404  N  -1  -1.000000  -1.000000  0.000000  26421.553025  0.000000  0.000000
C  1962  261630.399883  1.424099  T  1963  29784.000000  0.161984  0.000000  44023.249501  0.000000  5630.400000
T  1976  265036.800000  1.441433  N  -1  -1.000000  -1.000000  0.000000  1520.664922  396.346068  59772.000000
T  1988  209834.400000  1.087104  G  1987  29761.986529  0.154190  0.000000  0.000000  6954.071913  47287.200000
G  2000  225124.566386  1.141512  N  -1  -1.000000  -1.000000  0.000000  76.033246  44030.444962  2856.000000
T  2011  92534.400000  0.475753  N  -1  -1.000000  -1.000000  1205.483485  0.000000  324.283146  18319.200000
A  2022  80018.038873  0.446731  T  2021  26724.000000  0.149197  18277.736078  380.166231  324.283146  6160.800000
T  2033  240108.000000  1.374840  G  2033  30770.867429  0.176191  0.000000  0.000000  6845.977531  46920.000000
G  2046  217954.305709  1.158845  N  -1  -1.000000  -1.000000  0.000000  0.000000  49038.817998  326.400000
G  2058  259174.296738  1.374222  N  -1  -1.000000  -1.000000  0.000000  0.000000  50732.296650  0.000000
G  2070  137279.865226  0.695099  A  2070  32222.247738  0.163153  6418.385040  0.000000  29581.829226  0.000000
A  2082  199458.645758  1.002962  T  2081  18196.800000  0.091501  42485.147675  190.083115  108.094382  4243.200000
T  2094  185925.600000  0.965084  N  -1  -1.000000  -1.000000  2867.095855  0.000000  0.000000  36475.200000
A  2104  127650.926834  0.690972  T  2104  24888.000000  0.140990  28833.861727  190.083115  0.000000  5508.000000
T  2116  226684.800000  1.284167  N  -1  -1.000000  -1.000000  260.645078  0.000000  0.000000  43288.800000
T  2129  139944.000000  0.792081  G  2130  27383.910124  0.150942  0.000000  0.000000  5044.404496  27295.200000
G  2142  193344.818059  1.065731  A  2140  23262.573190  0.128225  4789.353304  0.000000  36896.215746  0.000000
A  2153  165509.624379  0.858664  G  2153  15025.119107  0.081089  31570.635044  0.000000  3278.862923  0.000000
G  2165  134541.474214  0.726102  C  2162  33378.595045  0.180140  847.096503  4409.928275  25618.368550  0.000000
C  2175  204225.299066  1.154132  A  2175  16648.704342  0.094086  4268.063148  38967.038634  0.000000  0.000000
A  2188  147948.662265  0.862893  C  2185  33910.827767  0.197781  28247.410303  4561.994767  0.000000  0.000000
C  2197  281703.176858  1.632841  N  -1  -1.000000  -1.000000  65.161269  54021.621365  0.000000  0.000000
C  2210  207380.678780  1.147348  T  2213  29457.600000  0.161064  0.000000  39537.287980  0.000000  2978.400000
T  2225  234763.200000  1.283607  N  -1  -1.000000  -1.000000  0.000000  988.432200  0.000000  45084.000000
T  2238  176052.000000  0.909338  G  2237  20718.089896  0.107012  0.000000  152.066492  4900.278654  34680.000000
G  2250  201343.802332  1.067903  N  -1  -1.000000  -1.000000  0.000000  0.000000  39562.543837  2652.000000
T  2261  75276.000000  0.386663  C  2259  19046.328152  0.097833  0.000000  3307.446206  0.000000  16401.600000
C  2272  114239.952288  0.624691  N  -1  -1.000000  -1.000000  0.000000  21973.608127  324.283146  0.000000
G  2287  83845.209024  0.471710  C  2283  13343.834693  0.075072  0.000000  1140.498692  17943.667423  122.400000
C  2295  98310.987227  0.569332  T  2298  29090.400000  0.179475  0.000000  18970.294906  0.000000  2080.800000
T  2311  249696.000000  1.540512  G  2311  23744.732594  0.146494  0.000000  532.232723  5008.373036  47776.800000
G  2323  205127.105704  1.190792  N  -1  -1.000000  -1.000000  0.000000  0.000000  39418.417994  489.600000
G  2335  163762.988833  0.994894  N  -1  -1.000000  -1.000000  0.000000  114.049869  31815.779789  1632.000000
T  2347  86292.000000  0.538511  N  -1  -1.000000  -1.000000  0.000000  0.000000  252.220225  18604.800000
T  2360  103713.600000  0.713325  G  2360  22375.537088  0.153895  0.000000  0.000000  5224.561800  22644.000000
G  2373  193200.692216  1.398376  N  -1  -1.000000  -1.000000  32.580635  0.000000  43273.784288  0.000000
G  2385  151332.134895  1.101828  A  2384  22578.379861  0.164390  4496.127591  0.000000  29870.080911  0.000000
A  2397  163848.012008  1.130360  G  2396  18628.265176  0.128513  31635.796313  0.000000  3891.397754  0.000000
G  2408  124596.791063  0.831128  N  -1  -1.000000  -1.000000  0.000000  38.016623  26302.966303  775.200000
T  2421  74582.400000  0.484339  C  2419  23038.073573  0.149609  0.000000  4067.778667  0.000000  16075.200000
C  2432  116178.800064  0.766274  N  -1  -1.000000  -1.000000  0.000000  21897.574881  360.314607  0.000000
G  2447  87772.638239  0.634822  N  -1  -1.000000  -1.000000  0.000000  570.249346  17223.038209  0.000000
T  2458  43166.400000  0.341161  G  2458  17511.289895  0.138398  0.000000  0.000000  4107.586519  9914.400000
G  2471  183003.788841  1.598728  N  -1  -1.000000  -1.000000  0.000000  0.000000  36103.523611  0.000000
G  2483  129064.692189  1.039674  N  -1  -1.000000  -1.000000  0.000000  0.000000  28933.262933  0.000000
T  2495  56916.000000  0.449309  N  -1  -1.000000  -1.000000  195.483808  0.000000  0.000000  11383.200000
A  2505  65096.108171  0.575836  N  -1  -1.000000  -1.000000  14759.027528  0.000000  0.000000  2080.800000
T  2518  140311.200000  1.343687  G  2519  19132.705626  0.187449  0.000000  76.033246  3819.334833  31456.800000
G  2531  160340.000067  1.570900  N  -1  -1.000000  -1.000000  0.000000  304.132984  30878.961811  244.800000
T  2543  71400.000000  0.675860  N  -1  -1.000000  -1.000000  358.386982  114.049869  0.000000  16197.600000
A  2553  99989.967957  0.949347  N  -1  -1.000000  -1.000000  22578.379861  0.000000  0.000000  0.000000
A  2564  191574.132155  1.847280  N  -1  -1.000000  -1.000000  36555.472156  0.000000  0.000000  0.000000
A  2577  151890.919066  1.331369  T  2577  25785.600000  0.206353  29778.700134  76.033246  0.000000  4447.200000
T  2590  169156.800000  1.353702  C  2587  21631.458520  0.173109  0.000000  3459.512698  0.000000  29172.000000
C  2601  129028.418658  1.044139  N  -1  -1.000000  -1.000000  0.000000  25128.987841  0.000000  1020.000000
C  2614  243040.271208  1.966817  A  2612  11989.673577  0.097027  1922.257448  42312.501463  0.000000  81.600000
A  2624  152705.434934  1.074008  T  2624  24316.800000  0.161098  29192.248709  608.265969  216.188764  5059.200000
T  2637  164546.400000  1.090118  G  2637  28284.696641  0.187386  0.000000  38.016623  5656.939328  36679.200000
G  2650  202388.714692  1.319635  N  -1  -1.000000  -1.000000  0.000000  38.016623  34986.548329  1020.000000
T  2662  101143.200000  0.641885  N  -1  -1.000000  -1.000000  488.709521  0.000000  648.566292  19951.200000
A  2673  93864.808629  0.584658  N  -1  -1.000000  -1.000000  21047.090029  0.000000  0.000000  0.000000
A  2684  173459.299251  1.084569  N  -1  -1.000000  -1.000000  32906.441068  0.000000  0.000000  0.000000
A  2697  115824.156431  0.732497  N  -1  -1.000000  -1.000000  26129.669046  38.016623  0.000000  448.800000
T  2709  135252.000000  0.875328  N  -1  -1.000000  -1.000000  0.000000  0.000000  360.314607  25908.000000
T  2722  91922.400000  0.608253  N  -1  -1.000000  -1.000000  0.000000  38.016623  720.629214  18074.400000
T  2734  84823.200000  0.575405  N  -1  -1.000000  -1.000000  1824.515544  38.016623  1008.880899  16279.200000
A  2744  166943.172307  1.268633  T  2744  14524.800000  0.109195  31994.183295  76.033246  936.817978  3468.000000
T  2756  209916.000000  1.578117  N  -1  -1.000000  -1.000000  0.000000  0.000000  1333.164046  39290.400000
T  2770  123909.600000  0.900809  N  -1  -1.000000  -1.000000  1107.741580  190.083115  684.597753  24357.600000
A  2780  115139.963102  0.887701  N  -1  -1.000000  -1.000000  25738.701429  38.016623  828.723596  1917.600000
T  2793  163077.600000  1.243866  G  2794  21546.813492  0.156106  0.000000  76.033246  3927.429215  31579.200000
G  2807  133136.247247  0.964569  A  2805  27823.862051  0.201583  4202.901879  0.000000  25618.368550  0.000000
A  2818  234971.537603  1.753592  N  -1  -1.000000  -1.000000  41247.083556  0.000000  0.000000  0.000000
A  2830  170005.751971  1.165148  N  -1  -1.000000  -1.000000  33134.505511  0.000000  0.000000  0.000000
A  2842  163815.431374  1.096602  N  -1  -1.000000  -1.000000  32157.086469  0.000000  0.000000  0.000000
A  2853  116508.349760  0.744111  T  2853  13300.800000  0.083264  21926.767167  38.016623  0.000000  3182.400000
T  2866  134476.800000  0.841836  N  -1  -1.000000  -1.000000  1954.838083  76.033246  0.000000  25663.200000
A  2876  134883.827742  0.861901  N  -1  -1.000000  -1.000000  26129.669046  0.000000  0.000000  0.000000
A  2888  133710.924892  0.897434  G  2889  10413.092139  0.069433  25771.282064  0.000000  1873.635956  0.000000
G  2902  85358.530373  0.569161  A  2901  31244.828697  0.208337  7135.159004  0.000000  16610.503378  0.000000
A  2914  220570.897057  1.500538  N  -1  -1.000000  -1.000000  41670.631807  0.000000  576.503371  1632.000000
T  2925  101265.600000  0.662977  G  2926  25870.588775  0.172982  162.903174  0.000000  4539.964047  18808.800000
G  2939  192984.503452  1.290376  N  -1  -1.000000  -1.000000  0.000000  0.000000  33184.975295  1591.200000
T  2950  91269.600000  0.627895  N  -1  -1.000000  -1.000000  0.000000  0.000000  432.377528  17421.600000
T  2963  98817.600000  0.718755  N  -1  -1.000000  -1.000000  0.000000  0.000000  0.000000  19094.400000
T  2976  86618.400000  0.661287  N  -1  -1.000000  -1.000000  0.000000  0.000000  0.000000  17176.800000
T  2988  91677.600000  0.716255  N  -1  -1.000000  -1.000000  0.000000  0.000000  0.000000  17952.000000
T  3000  94125.600000  0.760821  G  3001  14772.898883  0.123478  0.000000  0.000000  3170.768541  17870.400000
G  3014  140522.696688  1.174547  A  3012  15573.543396  0.130170  2541.289508  0.000000  24465.361808  0.000000
A  3025  118951.897364  0.988620  C  3021  16613.264276  0.138074  22871.605574  1596.698168  144.125843  0.000000
C  3034  151914.425739  1.228282  T  3036  12321.600000  0.105480  0.000000  28930.650147  36.031461  1632.000000
T  3049  174379.200000  1.492784  G  3049  26807.406753  0.229486  0.000000  228.099738  6053.285396  29212.800000
G  3062  225629.006836  1.817739  N  -1  -1.000000  -1.000000  0.000000  760.332461  38193.348331  0.000000
C  3072  90897.745731  0.713536  T  3075  10608.000000  0.083296  0.000000  15852.931815  216.188764  1264.800000
T  3087  159691.200000  1.253922  N  -1  -1.000000  -1.000000  0.000000  0.000000  504.440450  30559.200000
T  3099  91106.400000  0.682748  G  3099  19781.271918  0.148240  0.000000  0.000000  4539.964047  17217.600000
G  3112  156088.287706  1.165799  N  -1  -1.000000  -1.000000  0.000000  0.000000  29942.143833  1020.000000
T  3123  60955.200000  0.434368  N  -1  -1.000000  -1.000000  0.000000  0.000000  216.188764  12974.400000
T  3136  81844.800000  0.597348  C  3134  13039.701709  0.095171  0.000000  2319.014007  0.000000  15504.000000
C  3146  112377.137759  0.856887  N  -1  -1.000000  -1.000000  0.000000  20757.076190  0.000000  0.000000
C  3159  161988.830849  1.241405  N  -1  -1.000000  -1.000000  0.000000  31097.597661  0.000000  0.000000
C  3171  123173.858707  0.936713  T  3172  17421.600000  0.137856  0.000000  23570.306296  0.000000  3753.600000
T  3185  234763.200000  1.857668  N  -1  -1.000000  -1.000000  2410.966969  114.049869  0.000000  40677.600000
A  3196  154920.918095  1.217083  N  -1  -1.000000  -1.000000  29061.926171  0.000000  0.000000  0.000000
A  3208  120059.638944  0.898038  C  3204  23950.472526  0.179148  23034.508747  2052.897645  0.000000  0.000000
C  3217  190767.414504  1.470520  T  3219  21379.200000  0.153043  0.000000  32314.129599  0.000000  2611.200000
T  3232  211670.400000  1.515244  N  -1  -1.000000  -1.000000  1172.902850  76.033246  396.346068  35414.400000
A  3242  130518.022690  0.898562  T  3243  18237.600000  0.119820  24598.379214  0.000000  0.000000  4243.200000
T  3255  214485.600000  1.409157  N  -1  -1.000000  -1.000000  0.000000  0.000000  900.786517  36964.800000
T  3268  84415.200000  0.510146  G  3268  19601.114615  0.118455  0.000000  0.000000  5152.498879  16156.800000
G  3281  195650.831543  1.202700  C  3277  9542.172387  0.058657  65.161269  1064.465446  32896.723609  0.000000
C  3290  109449.857783  0.659168  N  -1  -1.000000  -1.000000  2313.225065  18057.895952  180.157303  0.000000
A  3304  104714.159991  0.635903  T  3303  15381.600000  0.093409  20265.154796  152.066492  36.031461  3590.400000
T  3316  184008.000000  1.213251  N  -1  -1.000000  -1.000000  0.000000  988.432200  576.503371  31497.600000
C  3327  69000.170850  0.446389  T  3329  14973.600000  0.100179  0.000000  12925.651840  0.000000  2244.000000
T  3342  166627.200000  1.114802  N  -1  -1.000000  -1.000000  0.000000  0.000000  360.314607  28886.400000
T  3354  138801.600000  0.943882  A  3353  14465.801816  0.098371  3062.579664  0.000000  108.094382  23052.000000
A  3365  163554.786296  1.170195  N  -1  -1.000000  -1.000000  30462.893463  0.000000  0.000000  0.000000
A  3377  155018.659999  1.083511  N  -1  -1.000000  -1.000000  29420.313152  0.000000  0.000000  0.000000
A  3389  123057.057339  0.897414  C  3386  16347.147915  0.119214  23099.670017  2280.997383  144.125843  0.000000
C  3399  180845.075885  1.282696  T  3401  18115.200000  0.129851  0.000000  31021.564415  0.000000  2611.200000
T  3414  170380.800000  1.221301  N  -1  -1.000000  -1.000000  0.000000  228.099738  216.188764  32680.800000
T  3426  113628.000000  0.780408  N  -1  -1.000000  -1.000000  0.000000  1558.681545  36.031461  19053.600000
C  3437  95725.856859  0.653454  N  -1  -1.000000  -1.000000  0.000000  18324.012314  0.000000  0.000000
C  3450  196127.758355  1.424685  A  3449  18049.671635  0.131114  3486.127915  33454.628291  0.000000  0.000000
A  3461  159058.658705  1.057735  N  -1  -1.000000  -1.000000  29909.022673  38.016623  0.000000  0.000000
A  3473  129573.184283  0.866016  T  3472  15708.000000  0.104986  24956.766196  0.000000  0.000000  3141.600000
T  3485  138230.400000  0.929611  N  -1  -1.000000  -1.000000  0.000000  0.000000  0.000000  26356.800000
T  3498  97063.200000  0.664068  N  -1  -1.000000  -1.000000  0.000000  1634.714791  0.000000  18523.200000
C  3509  88046.499002  0.627250  T  3510  27172.800000  0.198533  0.000000  14636.399877  0.000000  4732.800000
T  3523  205672.800000  1.502710  N  -1  -1.000000  -1.000000  0.000000  76.033246  72.062921  39249.600000
T  3535  148063.200000  1.062522  N  -1  -1.000000  -1.000000  0.000000  0.000000  0.000000  27540.000000
T  3548  123583.200000  0.901285  C  3546  11975.236263  0.087335  0.000000  1786.781284  0.000000  23623.200000
C  3559  98387.020473  0.712358  A  3558  11598.705960  0.083979  2671.612047  16917.397261  0.000000  0.000000
A  3570  149675.435905  1.081622  G  3569  11421.973038  0.082540  24500.637310  0.000000  2306.013484  0.000000
G  3582  97789.384311  0.731216  N  -1  -1.000000  -1.000000  0.000000  0.000000  18267.950569  0.000000
G  3595  197128.121431  1.544789  C  3593  12697.552101  0.099504  0.000000  2471.080499  32752.597767  0.000000
C  3606  124656.507006  0.927753  N  -1  -1.000000  -1.000000  0.000000  23266.173311  504.440450  0.000000
C  3620  181073.175624  1.361386  A  3619  10393.222476  0.078141  2704.192682  28018.251194  108.094382  0.000000
A  3631  122470.605914  0.866083  T  3632  14076.000000  0.097176  20460.638604  76.033246  288.251686  2774.400000
T  3644  152959.200000  1.055984  G  3644  22843.946077  0.157708  65.161269  0.000000  5080.435957  26193.600000
G  3657  188228.350641  1.348547  N  -1  -1.000000  -1.000000  0.000000  0.000000  31923.874171  0.000000
G  3669  143549.339386  0.999681  N  -1  -1.000000  -1.000000  0.000000  0.000000  23996.952819  408.000000
T  3683  53815.200000  0.369631  N  -1  -1.000000  -1.000000  0.000000  0.000000  612.534832  11995.200000
T  3696  109915.200000  0.778797  N  -1  -1.000000  -1.000000  1172.902850  0.000000  0.000000  18890.400000
A  3706  98230.613682  0.716183  T  3706  12036.000000  0.087724  18864.187503  0.000000  0.000000  3223.200000
T  3718  175888.800000  1.281964  N  -1  -1.000000  -1.000000  0.000000  0.000000  504.440450  29049.600000
T  3732  96736.800000  0.716151  G  3732  24645.519111  0.182453  0.000000  0.000000  4720.121350  16687.200000
G  3745  184697.267493  1.396189  N  -1  -1.000000  -1.000000  293.225712  912.398953  30770.867429  0.000000
C  3754  92760.560261  0.699293  A  3755  12739.028176  0.098236  2541.289508  15586.815454  360.314607  0.000000
A  3768  102628.999369  0.791413  T  3768  16320.000000  0.130932  17626.123384  0.000000  0.000000  3468.000000
T  3780  176541.600000  1.416354  N  -1  -1.000000  -1.000000  0.000000  0.000000  0.000000  29620.800000
T  3793  104080.800000  0.842920  N  -1  -1.000000  -1.000000  0.000000  1824.797907  0.000000  17176.800000
C  3804  100021.735265  0.836795  T  3806  17666.400000  0.142298  0.000000  16461.197784  0.000000  2652.000000
T  3819  157120.800000  1.265570  C  3816  12317.385871  0.099213  0.000000  1976.864399  0.000000  27009.600000
C  3829  79910.941667  0.620086  T  3831  18768.000000  0.147734  0.000000  12887.635217  0.000000  2937.600000
T  3844  198614.400000  1.563415  C  3841  9352.089272  0.073616  0.000000  1444.631676  0.000000  33945.600000
C  3854  81697.722951  0.631791  T  3855  20930.400000  0.163765  0.000000  13419.867939  0.000000  3590.400000
T  3868  183885.600000  1.438770  N  -1  -1.000000  -1.000000  0.000000  152.066492  432.377528  34149.600000
T  3881  97756.800000  0.765361  G  3880  21582.844953  0.168977  0.000000  0.000000  4143.617979  18645.600000
G  3893  159583.339393  1.244548  N  -1  -1.000000  -1.000000  0.000000  0.000000  29725.955069  0.000000
G  3905  99374.768581  0.742038  N  -1  -1.000000  -1.000000  1694.193005  0.000000  16646.534838  0.000000
A  3918  120939.316082  0.958279  N  -1  -1.000000  -1.000000  22480.637957  0.000000  144.125843  0.000000
A  3930  94614.163228  0.739806  T  3928  11628.000000  0.090921  18277.736078  0.000000  36.031461  2448.000000
T  3942  117055.200000  0.919163  G  3941  27095.658438  0.212765  0.000000  0.000000  5224.561800  19706.400000
G  3954  206316.143907  1.672699  N  -1  -1.000000  -1.000000  0.000000  0.000000  34734.328104  0.000000
G  3967  133244.341629  0.979855  N  -1  -1.000000  -1.000000  0.000000  0.000000  25222.022482  0.000000
G  3979  115516.862970  0.892389  A  3979  10947.093266  0.084568  2443.547604  0.000000  18916.516862  0.000000
A  3992  142931.244518  1.076057  G  3991  13331.640455  0.100367  23555.798903  0.000000  3026.642698  0.000000
G  4004  107806.130382  0.837438  C  4002  14636.399877  0.113696  0.000000  2623.146991  17943.667423  0.000000
C  4014  141573.904267  1.091228  T  4018  12729.600000  0.099499  0.000000  22847.990458  0.000000  734.400000
T  4031  155325.600000  1.214077  N  -1  -1.000000  -1.000000  0.000000  190.083115  0.000000  26193.600000
A  4040  72198.686540  0.540683  N  -1  -1.000000  -1.000000  13846.769756  152.066492  0.000000  3141.600000
T  4053  166300.800000  1.292578  G  4053  13187.514612  0.102500  0.000000  152.066492  2954.579777  25336.800000
G  4066  107481.847236  0.791315  C  4062  19084.344775  0.140505  0.000000  2319.014007  18087.793266  0.000000
C  4076  146249.948903  1.084381  N  -1  -1.000000  -1.000000  0.000000  24710.804988  36.031461  0.000000
C  4089  153168.974299  1.188619  N  -1  -1.000000  -1.000000  1238.064119  24900.888103  0.000000  0.000000
A  4101  90118.035636  0.688684  T  4101  12362.400000  0.096344  16779.026881  342.149608  0.000000  2733.600000
T  4114  147696.000000  1.151038  G  4114  21078.404503  0.164270  0.000000  114.049869  4107.586519  22644.000000
G  4127  169708.179846  1.317692  N  -1  -1.000000  -1.000000  0.000000  0.000000  28572.948327  0.000000
G  4139  119444.292185  0.884889  N  -1  -1.000000  -1.000000  684.193329  0.000000  20069.523604  0.000000
A  4153  81647.070609  0.614955  T  4152  10852.800000  0.081742  15443.220857  190.083115  144.125843  2488.800000
T  4164  139209.600000  1.110112  N  -1  -1.000000  -1.000000  0.000000  114.049869  0.000000  22521.600000
T  4177  89923.200000  0.680708  N  -1  -1.000000  -1.000000  456.128886  0.000000  0.000000  14484.000000
A  4187  99370.935897  0.798386  T  4188  15055.200000  0.121753  16453.220534  0.000000  0.000000  3998.400000
T  4200  180050.400000  1.456087  N  -1  -1.000000  -1.000000  781.935233  304.132984  0.000000  29294.400000
A  4211  88489.003900  0.696579  N  -1  -1.000000  -1.000000  16388.059264  0.000000  0.000000  0.000000
A  4223  94027.711803  0.779888  N  -1  -1.000000  -1.000000  15671.285300  0.000000  0.000000  1183.200000
T  4237  93309.600000  0.771430  G  4237  22916.008998  0.189456  0.000000  38.016623  4431.869665  15667.200000
G  4250  187759.941652  1.625374  N  -1  -1.000000  -1.000000  0.000000  0.000000  28717.074169  1142.400000
T  4262  53448.000000  0.455562  C  4261  9694.238880  0.082628  0.000000  1862.814530  540.471910  10118.400000
C  4275  64438.176083  0.581974  T  4275  9302.400000  0.085341  0.000000  10720.687702  396.346068  2121.600000
T  4288  125500.800000  1.151355  G  4289  18448.107873  0.171400  0.000000  152.066492  3855.366294  19176.000000
G  4301  126254.238255  1.173020  N  -1  -1.000000  -1.000000  1661.612371  0.000000  20285.712368  0.000000
A  4313  102042.547944  0.917114  N  -1  -1.000000  -1.000000  15475.801492  0.000000  2810.453934  0.000000
G  4324  102113.159593  0.915550  N  -1  -1.000000  -1.000000  0.000000  0.000000  16538.440456  0.000000
G  4338  182319.191088  1.757491  N  -1  -1.000000  -1.000000  0.000000  0.000000  30338.489900  530.400000
T  4350  56834.400000  0.502420  N  -1  -1.000000  -1.000000  0.000000  304.132984  648.566292  9302.400000
A  4361  57211.594569  0.522948  C  4359  21251.292289  0.194249  9676.448512  4143.811913  0.000000  0.000000
C  4372  197914.539638  1.870786  N  -1  -1.000000  -1.000000  0.000000  33074.462060  0.000000  0.000000
C  4385  141573.904267  1.325503  A  4383  9871.932320  0.092427  2085.160622  23190.140065  0.000000  0.000000
A  4396  114423.189138  0.989647  T  4397  13137.600000  0.108918  19027.090677  0.000000  0.000000  2652.000000
T  4410  150552.000000  1.248164  N  -1  -1.000000  -1.000000  0.000000  0.000000  0.000000  25214.400000
T  4423  82334.400000  0.668712  N  -1  -1.000000  -1.000000  0.000000  0.000000  0.000000  15463.200000
T  4435  86822.400000  0.731248  N  -1  -1.000000  -1.000000  0.000000  152.066492  0.000000  14076.000000
T  4448  84619.200000  0.721946  N  -1  -1.000000  -1.000000  0.000000  0.000000  0.000000  15830.400000
T  4460  104284.800000  0.903208  N  -1  -1.000000  -1.000000  781.935233  0.000000  108.094382  17013.600000
A  4471  109438.352026  1.016546  N  -1  -1.000000  -1.000000  16713.865612  0.000000  108.094382  2570.400000
T  4483  141576.000000  1.253801  G  4483  18376.044952  0.162739  0.000000  0.000000  3386.957305  21297.600000
G  4496  139441.752867  1.149051  N  -1  -1.000000  -1.000000  0.000000  0.000000  22231.411245  0.000000
G  4509  143405.213543  1.241533  N  -1  -1.000000  -1.000000  0.000000  0.000000  22988.071920  244.800000
T  4522  55936.800000  0.483507  N  -1  -1.000000  -1.000000  0.000000  0.000000  1008.880899  9506.400000
T  4535  80008.800000  0.728405  N  -1  -1.000000  -1.000000  0.000000  0.000000  0.000000  13464.000000
T  4547  61893.600000  0.602155  N  -1  -1.000000  -1.000000  0.000000  0.000000  0.000000  11301.600000
T  4559  77560.800000  0.769890  N  -1  -1.000000  -1.000000  879.677137  38.016623  0.000000  12444.000000
A  4570  96731.904485  0.969097  C  4567  18970.294906  0.190051  16029.672282  2889.263352  0.000000  0.000000
C  4580  183810.372484  1.819404  N  -1  -1.000000  -1.000000  2280.644430  27371.968602  0.000000  0.000000
A  4592  90052.874367  0.826322  T  4593  12525.600000  0.117016  14856.769432  798.349084  0.000000  2529.600000
T  4605  150021.600000  1.401523  N  -1  -1.000000  -1.000000  0.000000  304.132984  0.000000  24112.800000
T  4619  88413.600000  0.819507  N  -1  -1.000000  -1.000000  0.000000  0.000000  0.000000  16320.000000
T  4631  51979.200000  0.505715  N  -1  -1.000000  -1.000000  0.000000  76.033246  0.000000  10852.800000
T  4644  80416.800000  0.858778  N  -1  -1.000000  -1.000000  1563.870467  0.000000  72.062921  13096.800000
A  4655  109829.319642  1.142996  N  -1  -1.000000  -1.000000  16420.639899  0.000000  1873.635956  0.000000
G  4668  81863.478686  0.826311  N  -1  -1.000000  -1.000000  228.064443  0.000000  13655.923601  0.000000
G  4681  156953.042762  1.552945  N  -1  -1.000000  -1.000000  0.000000  1102.482069  25942.651696  0.000000
C  4692  92228.327538  0.846075  T  4694  11056.800000  0.101853  0.000000  13647.967678  432.377528  1876.800000
T  4707  138189.600000  1.272970  N  -1  -1.000000  -1.000000  0.000000  304.132984  0.000000  22929.600000
T  4719  78540.000000  0.755230  N  -1  -1.000000  -1.000000  0.000000  0.000000  0.000000  14280.000000
T  4732  76092.000000  0.739881  N  -1  -1.000000  -1.000000  0.000000  0.000000  0.000000  14280.000000
T  4744  68625.600000  0.718965  N  -1  -1.000000  -1.000000  260.645078  0.000000  0.000000  12688.800000
A  4754  79692.232526  0.852581  T  4753  10404.000000  0.111306  14856.769432  0.000000  0.000000  3508.800000
T  4766  150592.800000  1.564714  N  -1  -1.000000  -1.000000  0.000000  190.083115  36.031461  24888.000000
T  4779  88617.600000  0.858193  C  4778  11252.920425  0.108976  0.000000  2395.047253  0.000000  14524.800000
C  4791  81963.839312  0.810404  N  -1  -1.000000  -1.000000  0.000000  13457.884562  0.000000  0.000000
C  4803  103747.364324  1.025683  N  -1  -1.000000  -1.000000  0.000000  18666.161921  0.000000  0.000000
C  4815  100401.901495  1.047720  N  -1  -1.000000  -1.000000  162.903174  15928.965061  0.000000  0.000000
A  4826  86110.617566  0.890987  N  -1  -1.000000  -1.000000  15606.124031  152.066492  0.000000  0.000000
A  4838  84677.069638  0.926056  N  -1  -1.000000  -1.000000  15540.962762  0.000000  0.000000  0.000000
A  4851  61609.980256  0.669295  N  -1  -1.000000  -1.000000  11598.705960  0.000000  1657.447192  0.000000
G  4862  92961.168578  1.026017  N  -1  -1.000000  -1.000000  0.000000  0.000000  13980.206747  856.800000
T  4875  54386.400000  0.584565  N  -1  -1.000000  -1.000000  0.000000  38.016623  216.188764  8772.000000
A  4886  26748.701105  0.295543  T  4885  9343.200000  0.103232  6027.417423  0.000000  0.000000  3182.400000
T  4898  135048.000000  1.728671  N  -1  -1.000000  -1.000000  0.000000  38.016623  360.314607  20073.600000
A  4909  51900.951109  0.627084  N  -1  -1.000000  -1.000000  8568.706931  0.000000  1477.289888  0.000000
G  4923  70117.222501  0.879111  N  -1  -1.000000  -1.000000  0.000000  0.000000  11494.035960  0.000000
G  4936  120453.173084  1.576691  N  -1  -1.000000  -1.000000  390.967617  0.000000  17835.573041  0.000000
A  4949  114618.672946  1.461948  N  -1  -1.000000  -1.000000  19092.251946  0.000000  540.471910  0.000000
A  4961  61707.722160  0.759460  T  4959  13137.600000  0.161689  11891.931673  0.000000  0.000000  2244.000000
T  4973  106202.400000  1.345097  N  -1  -1.000000  -1.000000  0.000000  0.000000  0.000000  15748.800000
A  4983  42094.180059  0.504639  N  -1  -1.000000  -1.000000  7917.094237  0.000000  0.000000  2652.000000
T  4996  106936.800000  1.365248  G  4996  11421.973038  0.145823  0.000000  494.216100  2053.793259  15708.000000
G  5010  90979.438240  1.088495  C  5007  13914.084039  0.166470  0.000000  2128.930891  13547.829219  204.000000
C  5020  108613.492076  1.206738  N  -1  -1.000000  -1.000000  0.000000  17525.663230  288.251686  0.000000
A  5033  47600.307326  0.544860  N  -1  -1.000000  -1.000000  9057.416452  114.049869  936.817978  0.000000
G  5046  42625.217995  0.490326  N  -1  -1.000000  -1.000000  0.000000  608.265969  6882.008992  0.000000
C  5057  52082.773589  0.618684  N  -1  -1.000000  -1.000000  0.000000  7755.391104  180.157303  0.000000
A  5070  60143.851694  0.777594  N  -1  -1.000000  -1.000000  11109.996440  0.000000  0.000000  0.000000
A  5082  41475.147999  0.576856  C  5080  13990.117285  0.194581  7884.513602  2927.279975  0.000000  0.000000
C  5093  160962.382026  2.303564  N  -1  -1.000000  -1.000000  260.645078  24026.505772  0.000000  0.000000
A  5106  83308.682980  1.105603  N  -1  -1.000000  -1.000000  13944.511660  304.132984  0.000000  0.000000
A  5117  38575.471509  0.485392  N  -1  -1.000000  -1.000000  8373.223123  0.000000  36.031461  1468.800000
T  5131  83191.200000  1.145306  G  5131  13079.420230  0.180066  0.000000  0.000000  2846.485394  13668.000000
G  5143  101284.435997  1.409511  N  -1  -1.000000  -1.000000  260.645078  0.000000  16250.188771  204.000000
A  5155  82200.941399  1.155726  T  5155  8853.600000  0.118705  13520.963409  0.000000  360.314607  2284.800000
T  5168  89270.400000  1.196895  N  -1  -1.000000  -1.000000  0.000000  38.016623  0.000000  14647.200000
A  5179  55843.207911  0.704650  C  5176  18476.078806  0.233138  8340.642488  3193.396337  0.000000  40.800000
C  5190  160810.315534  2.019581  N  -1  -1.000000  -1.000000  944.838407  23722.372788  0.000000  0.000000
A  5203  83015.457267  0.925559  T  5203  10934.400000  0.116514  14074.834199  912.398953  108.094382  2366.400000
T  5215  121828.800000  1.298174  G  5216  15025.119107  0.167070  0.000000  0.000000  3026.642698  17870.400000
G  5229  121606.179826  1.352188  N  -1  -1.000000  -1.000000  0.000000  0.000000  18051.761805  1672.800000
T  5241  70788.000000  0.754970  G  5241  12034.507870  0.128351  0.000000  0.000000  2486.170788  9628.800000
G  5254  84025.366327  0.866385  A  5253  6418.385040  0.066180  1433.547928  0.000000  12178.633713  0.000000
A  5266  95396.098461  0.982783  C  5264  9276.056026  0.095563  15280.317684  1900.831153  252.220225  0.000000
C  5277  122717.659230  1.271969  N  -1  -1.000000  -1.000000  2378.386335  17867.812837  0.000000  0.000000
A  5289  92463.841336  0.919762  N  -1  -1.000000  -1.000000  14954.511337  76.033246  0.000000  0.000000
A  5301  57895.787898  0.574081  N  -1  -1.000000  -1.000000  10784.190092  0.000000  0.000000  1346.400000
T  5315  88087.200000  0.871678  C  5312  10606.637833  0.104959  0.000000  1444.631676  0.000000  14361.600000
C  5327  59039.815609  0.629540  T  5328  9384.000000  0.102686  0.000000  9580.189011  0.000000  2448.000000
T  5341  108364.800000  1.185807  N  -1  -1.000000  -1.000000  0.000000  76.033246  0.000000  17625.600000
T  5353  82048.800000  0.911264  N  -1  -1.000000  -1.000000  488.709521  0.000000  0.000000  14973.600000
A  5364  107874.481559  1.253149  N  -1  -1.000000  -1.000000  16094.833552  0.000000  72.062921  3141.600000
T  5376  111669.600000  1.243656  G  5376  12827.200005  0.142855  0.000000  0.000000  2774.422473  16238.400000
G  5389  111589.433755  1.205645  N  -1  -1.000000  -1.000000  0.000000  0.000000  18123.824727  326.400000
G  5402  118615.568589  1.259521  N  -1  -1.000000  -1.000000  0.000000  0.000000  18988.579783  0.000000
G  5414  79845.716887  0.851552  N  -1  -1.000000  -1.000000  0.000000  0.000000  12647.042702  1346.400000
T  5427  64668.000000  0.699090  N  -1  -1.000000  -1.000000  0.000000  0.000000  504.440450  9506.400000
A  5437  46525.146381  0.499302  N  -1  -1.000000  -1.000000  8405.803758  0.000000  540.471910  489.600000
A  5449  90118.035636  1.012288  N  -1  -1.000000  -1.000000  14270.318007  0.000000  108.094382  0.000000
A  5462  79138.361736  0.858968  N  -1  -1.000000  -1.000000  14172.576103  0.000000  0.000000  0.000000
A  5474  75261.266204  0.843648  C  5472  8971.923042  0.100571  12054.834847  2357.030630  0.000000  0.000000
C  5485  124200.307529  1.402909  N  -1  -1.000000  -1.000000  1857.096179  18247.979068  0.000000  0.000000
A  5497  76238.685246  0.845564  G  5498  7062.166295  0.081530  12250.318655  418.182854  1441.258428  0.000000
G  5511  58082.714631  0.670546  N  -1  -1.000000  -1.000000  0.000000  0.000000  9512.305622  408.000000
T  5523  43411.200000  0.534164  N  -1  -1.000000  -1.000000  0.000000  0.000000  252.220225  5793.600000
A  5534  39813.535628  0.539852  N  -1  -1.000000  -1.000000  7265.481543  0.000000  0.000000  81.600000
A  5546  51184.177146  0.733868  T  5546  9057.600000  0.132426  9513.545338  190.083115  0.000000  1958.400000
T  5559  76418.400000  1.117271  N  -1  -1.000000  -1.000000  0.000000  1444.631676  0.000000  12076.800000
C  5571  56834.851471  0.796155  N  -1  -1.000000  -1.000000  0.000000  8895.889796  0.000000  1346.400000
T  5585  78580.800000  1.154609  C  5583  9694.238880  0.142440  0.000000  1748.764661  36.031461  12770.400000
C  5597  58621.632755  0.862050  N  -1  -1.000000  -1.000000  130.322539  7793.407727  0.000000  0.000000
A  5608  92235.776893  1.390378  N  -1  -1.000000  -1.000000  15019.672606  304.132984  0.000000  0.000000
A  5620  54018.692366  0.855509  N  -1  -1.000000  -1.000000  10165.158033  0.000000  1477.289888  0.000000
G  5631  73468.148345  1.205974  A  5632  8340.642488  0.133538  1661.612371  0.000000  10521.186521  0.000000
A  5645  130974.151576  2.096971  N  -1  -1.000000  -1.000000  19450.638928  0.000000  1729.510113  0.000000
G  5656  64280.125870  0.902620  N  -1  -1.000000  -1.000000  2248.063796  0.000000  9332.148319  0.000000
A  5670  106245.449823  1.442344  N  -1  -1.000000  -1.000000  15899.349744  0.000000  252.220225  816.000000
T  5681  62668.800000  0.791595  G  5680  10341.029218  0.130621  0.000000  0.000000  1945.698877  10036.800000
G  5694  82872.359585  1.065295  N  -1  -1.000000  -1.000000  879.677137  0.000000  12070.539331  0.000000
A  5705  94516.421324  1.175627  N  -1  -1.000000  -1.000000  14009.672930  0.000000  288.251686  1387.200000
T  5717  64137.600000  0.782260  G  5718  7638.669666  0.092543  0.000000  0.000000  1873.635956  10077.600000
G  5731  80170.000034  0.971266  N  -1  -1.000000  -1.000000  0.000000  0.000000  13043.388770  1183.200000
T  5743  44023.200000  0.541257  G  5742  6918.040452  0.085056  0.000000  494.216100  2342.044945  6487.200000
G  5756  85899.002283  1.069252  C  5753  7299.191627  0.090859  0.000000  1634.714791  11349.910117  0.000000
C  5766  89567.163924  1.097923  N  -1  -1.000000  -1.000000  0.000000  13001.685086  504.440450  1060.800000
T  5781  105060.000000  1.356698  N  -1  -1.000000  -1.000000  0.000000  912.398953  0.000000  15218.400000
A  5791  53432.240941  0.655482  C  5787  12431.435740  0.152503  8014.836141  2052.897645  0.000000  571.200000
C  5802  107244.893646  1.406773  N  -1  -1.000000  -1.000000  0.000000  17069.463753  0.000000  0.000000
C  5816  119562.279516  1.481706  N  -1  -1.000000  -1.000000  0.000000  17411.613360  0.000000  0.000000
A  5826  51933.531744  0.615609  T  5827  13423.200000  0.167574  9676.448512  988.432200  0.000000  2488.800000
T  5840  121094.400000  1.511734  N  -1  -1.000000  -1.000000  0.000000  38.016623  72.062921  19461.600000
T  5853  67360.800000  0.785103  N  -1  -1.000000  -1.000000  0.000000  0.000000  0.000000  12158.400000
T  5865  50020.800000  0.591838  N  -1  -1.000000  -1.000000  0.000000  0.000000  0.000000  8812.800000
T  5879  56344.800000  0.661965  G  5877  5656.939328  0.066460  0.000000  0.000000  1225.069663  8160.000000
G  5891  76098.444976  0.926199  N  -1  -1.000000  -1.000000  0.000000  0.000000  10196.903375  0.000000
A  5902  80083.200143  0.990942  N  -1  -1.000000  -1.000000  11468.383422  0.000000  540.471910  0.000000
A  5914  58058.691072  0.741324  N  -1  -1.000000  -1.000000  9448.384069  0.000000  900.786517  0.000000
G  5927  48282.157324  0.612872  N  -1  -1.000000  -1.000000  879.677137  0.000000  7062.166295  0.000000
A  5939  91356.099756  1.253447  N  -1  -1.000000  -1.000000  13488.382774  0.000000  0.000000  1101.600000
T  5950  67483.200000  0.963175  G  5950  5548.844946  0.079197  0.000000  0.000000  1189.038203  9016.800000
G  5963  54407.505641  0.759688  N  -1  -1.000000  -1.000000  716.773964  0.000000  7926.921352  0.000000
A  5974  82103.199495  1.264107  N  -1  -1.000000  -1.000000  13227.737696  0.000000  36.031461  0.000000
A  5986  57798.045994  0.870140  T  5984  6528.000000  0.098278  9415.803434  0.000000  0.000000  1142.400000
T  5999  64912.800000  0.965942  N  -1  -1.000000  -1.000000  0.000000  836.365707  0.000000  9506.400000
C  6010  56378.651995  0.828387  N  -1  -1.000000  -1.000000  456.128886  7337.208250  0.000000  40.800000
A  6021  81614.489974  1.234967  N  -1  -1.000000  -1.000000  11663.867230  0.000000  0.000000  0.000000
A  6034  44277.082585  0.668439  T  6034  6691.200000  0.103161  8308.061854  0.000000  0.000000  1387.200000
T  6046  68013.600000  1.048600  G  6046  9980.714611  0.153878  0.000000  0.000000  2161.887641  8935.200000
G  6059  103410.292178  1.547260  N  -1  -1.000000  -1.000000  0.000000  950.415576  14844.961804  652.800000
C  6070  71053.068495  1.044286  N  -1  -1.000000  -1.000000  0.000000  10188.454979  900.786517  1142.400000
T  6085  98205.600000  1.435820  G  6084  5729.002250  0.083761  0.000000  152.066492  1477.289888  14320.800000
G  6098  72459.267446  0.995638  N  -1  -1.000000  -1.000000  0.000000  380.166231  10593.249443  326.400000
C  6107  46760.446361  0.651148  N  -1  -1.000000  -1.000000  0.000000  6576.875789  900.786517  0.000000
A  6120  49294.500332  0.697151  N  -1  -1.000000  -1.000000  7102.578369  2280.997383  0.000000  0.000000
C  6130  101922.566418  1.474005  N  -1  -1.000000  -1.000000  1726.773640  14788.466369  0.000000  0.000000
A  6143  72785.137965  0.987572  N  -1  -1.000000  -1.000000  11598.705960  152.066492  0.000000  0.000000
A  6155  49229.339062  0.676059  G  6155  6629.788767  0.090431  8112.578045  0.000000  1405.226967  0.000000
G  6167  64820.597780  0.884158  N  -1  -1.000000  -1.000000  0.000000  0.000000  9260.085397  367.200000
T  6180  42024.000000  0.575718  N  -1  -1.000000  -1.000000  0.000000  684.299215  468.408989  6038.400000
C  6192  46228.213638  0.691465  N  -1  -1.000000  -1.000000  716.773964  6424.809297  144.125843  40.800000
A  6203  73436.750660  1.140801  N  -1  -1.000000  -1.000000  9741.609781  1976.864399  0.000000  0.000000
C  6214  82458.055412  1.332202  T  6216  11056.800000  0.175795  97.741904  11823.169771  0.000000  1713.600000
T  6229  119544.000000  1.900663  N  -1  -1.000000  -1.000000  586.451425  152.066492  0.000000  17217.600000
A  6239  84970.295351  1.210846  N  -1  -1.000000  -1.000000  11729.028499  0.000000  0.000000  979.200000
A  6252  67083.526889  0.909707  N  -1  -1.000000  -1.000000  10621.286919  2014.881022  0.000000  0.000000
C  6263  117775.498233  1.676329  N  -1  -1.000000  -1.000000  1922.257448  15358.715715  0.000000  0.000000
A  6275  72035.783367  0.963599  N  -1  -1.000000  -1.000000  10556.125649  418.182854  0.000000  1468.800000
T  6287  77438.400000  1.005202  N  -1  -1.000000  -1.000000  0.000000  836.365707  0.000000  12036.000000
C  6300  40031.504080  0.511262  N  -1  -1.000000  -1.000000  0.000000  6386.792674  0.000000  1958.400000
T  6314  80661.600000  1.032796  N  -1  -1.000000  -1.000000  0.000000  228.099738  144.125843  12852.000000
T  6326  77275.200000  0.947656  N  -1  -1.000000  -1.000000  0.000000  0.000000  36.031461  11954.400000
T  6338  70176.000000  0.856563  N  -1  -1.000000  -1.000000  0.000000  0.000000  0.000000  12280.800000
T  6350  42187.200000  0.522771  N  -1  -1.000000  -1.000000  0.000000  0.000000  108.094382  8731.200000
T  6364  49245.600000  0.674935  G  6362  11385.941578  0.156050  0.000000  0.000000  2089.824720  7099.200000
G  6376  74513.060705  1.073814  N  -1  -1.000000  -1.000000  0.000000  798.349084  10809.438207  0.000000
C  6385  60636.513777  0.864581  N  -1  -1.000000  -1.000000  162.903174  8097.540711  1080.943821  0.000000
A  6397  49294.500332  0.765204  G  6396  4107.586519  0.063762  6418.385040  0.000000  864.755057  0.000000
G  6410  44787.105637  0.720676  N  -1  -1.000000  -1.000000  1303.225389  0.000000  5044.404496  0.000000
A  6423  88065.455649  1.495656  N  -1  -1.000000  -1.000000  11794.189769  0.000000  0.000000  40.800000
T  6434  57405.600000  0.901410  N  -1  -1.000000  -1.000000  162.903174  418.182854  0.000000  7548.000000
C  6446  42008.368479  0.684637  N  -1  -1.000000  -1.000000  619.032060  6196.709558  0.000000  122.400000
A  6456  72980.621774  1.261943  N  -1  -1.000000  -1.000000  9871.932320  152.066492  0.000000  816.000000
T  6469  89515.200000  1.540380  G  6469  7134.229216  0.122766  0.000000  0.000000  1801.573034  12770.400000
G  6482  89682.305656  1.427035  N  -1  -1.000000  -1.000000  0.000000  0.000000  11494.035960  1020.000000
T  6494  49980.000000  0.747209  N  -1  -1.000000  -1.000000  0.000000  0.000000  756.660674  6976.800000
A  6505  27889.023321  0.432820  N  -1  -1.000000  -1.000000  4691.611400  0.000000  0.000000  2121.600000
T  6518  95390.400000  1.559665  N  -1  -1.000000  -1.000000  0.000000  0.000000  0.000000  13260.000000
T  6531  46104.000000  0.700984  N  -1  -1.000000  -1.000000  0.000000  38.016623  0.000000  8160.000000
T  6543  41412.000000  0.628387  N  -1  -1.000000  -1.000000  0.000000  532.232723  0.000000  6120.000000
C  6554  40297.620441  0.658063  N  -1  -1.000000  -1.000000  358.386982  5322.327228  0.000000  0.000000
A  6565  74544.492240  1.252302  N  -1  -1.000000  -1.000000  10034.835494  38.016623  0.000000  1224.000000
T  6578  92208.000000  1.468758  G  6577  6809.946070  0.108474  0.000000  76.033246  1801.573034  12321.600000
G  6591  79629.528123  1.230706  A  6589  6679.030118  0.103227  1824.515544  0.000000  10449.123600  0.000000
A  6602  91714.486738  1.439477  N  -1  -1.000000  -1.000000  12543.544367  0.000000  288.251686  0.000000
A  6614  52650.305708  0.823730  N  -1  -1.000000  -1.000000  10751.609458  0.000000  0.000000  0.000000
A  6627  62619.979932  0.975632  N  -1  -1.000000  -1.000000  10881.931997  0.000000  0.000000  0.000000
A  6638  59980.948520  0.886544  N  -1  -1.000000  -1.000000  10393.222476  0.000000  0.000000  0.000000
A  6650  62913.205645  0.981238  N  -1  -1.000000  -1.000000  10881.931997  0.000000  0.000000  0.000000
A  6661  61121.270735  0.928936  N  -1  -1.000000  -1.000000  10523.545015  0.000000  0.000000  0.000000
A  6673  62424.496124  0.921150  N  -1  -1.000000  -1.000000  10784.190092  0.000000  0.000000  0.000000
A  6685  57700.304090  0.824518  N  -1  -1.000000  -1.000000  10132.577398  76.033246  0.000000  0.000000
A  6696  49457.403505  0.724160  N  -1  -1.000000  -1.000000  8047.416776  380.166231  0.000000  1550.400000
T  6708  57936.000000  0.904950  N  -1  -1.000000  -1.000000  0.000000  722.315838  0.000000  7956.000000
T  6721  36434.400000  0.589059  C  6718  9123.989534  0.147513  0.000000  1672.731415  0.000000  6568.800000
C  6732  46152.180392  0.819408  N  -1  -1.000000  -1.000000  0.000000  5436.377097  0.000000  2488.800000
T  6745  82416.000000  1.480331  N  -1  -1.000000  -1.000000  0.000000  456.199477  0.000000  12852.000000
T  6757  64668.000000  1.121664  N  -1  -1.000000  -1.000000  0.000000  0.000000  0.000000  11301.600000
T  6769  54223.200000  0.932915  N  -1  -1.000000  -1.000000  0.000000  0.000000  144.125843  9506.400000
T  6782  39657.600000  0.692669  N  -1  -1.000000  -1.000000  0.000000  76.033246  1549.352810  5752.800000
G  6794  64928.692162  1.178230  N  -1  -1.000000  -1.000000  0.000000  0.000000  8395.330341  816.000000
T  6806  29416.800000  0.531398  N  -1  -1.000000  -1.000000  0.000000  190.083115  1153.006742  4528.800000
A  6816  10621.286919  0.202198  N  -1  -1.000000  -1.000000  1987.418718  0.000000  252.220225  1836.000000
T  6829  61812.000000  1.270664  G  6828  8251.204498  0.169619  0.000000  0.000000  2161.887641  8894.400000
G  6841  68748.026995  1.402076  N  -1  -1.000000  -1.000000  0.000000  0.000000  10665.312364  408.000000
G  6854  71882.764075  1.375368  N  -1  -1.000000  -1.000000  0.000000  0.000000  9980.714611  163.200000
T  6866  24235.200000  0.441946  N  -1  -1.000000  -1.000000  0.000000  0.000000  612.534832  3835.200000
T  6878  32680.800000  0.666692  N  -1  -1.000000  -1.000000  32.580635  0.000000  0.000000  5752.800000
A  6887  31733.538218  0.692560  N  -1  -1.000000  -1.000000  4593.869496  38.016623  0.000000  3141.600000
T  6901  83599.200000  1.918659  N  -1  -1.000000  -1.000000  553.870790  228.099738  0.000000  10689.600000
A  6910  48089.016847  1.002568  N  -1  -1.000000  -1.000000  6548.707579  0.000000  0.000000  1836.000000
A  6923  37760.955641  0.815891  C  6921  9656.222257  0.208639  5962.256154  2052.897645  0.000000  0.000000
C  6935  78124.160384  1.658114  N  -1  -1.000000  -1.000000  586.451425  10948.787441  0.000000  0.000000
A  6946  49099.016524  0.911493  N  -1  -1.000000  -1.000000  6581.288214  1368.598430  468.408989  0.000000
G  6960  38589.694398  0.733710  N  -1  -1.000000  -1.000000  0.000000  0.000000  5008.373036  0.000000
T  6973  20563.200000  0.414753  N  -1  -1.000000  -1.000000  0.000000  0.000000  468.408989  3182.400000
T  6987  20196.000000  0.454379  N  -1  -1.000000  -1.000000  0.000000  0.000000  1477.289888  3345.600000
G  6999  49110.880919  1.115053  C  6996  6234.726181  0.141558  0.000000  1444.631676  6954.071913  0.000000
C  7008  41818.285363  0.915330  N  -1  -1.000000  -1.000000  0.000000  5816.543328  720.629214  0.000000
A  7020  15410.640223  0.330027  N  -1  -1.000000  -1.000000  2997.418394  456.199477  216.188764  1468.800000
T  7033  59935.200000  1.503032  N  -1  -1.000000  -1.000000  0.000000  0.000000  1837.604495  8241.600000
G  7046  58154.777552  1.416309  N  -1  -1.000000  -1.000000  0.000000  76.033246  8143.110116  1305.600000
T  7059  40800.000000  0.946632  N  -1  -1.000000  -1.000000  0.000000  38.016623  504.440450  4977.600000
A  7068  24696.121118  0.627318  N  -1  -1.000000  -1.000000  3844.514897  380.166231  0.000000  204.000000
A  7079  40497.728957  1.096683  C  7078  11747.136525  0.318113  6255.481866  2661.163614  0.000000  0.000000
C  7091  71775.384333  1.933694  N  -1  -1.000000  -1.000000  1042.580311  9846.305372  0.000000  0.000000
A  7103  60241.593598  1.426191  N  -1  -1.000000  -1.000000  6092.578693  2965.296599  0.000000  0.000000
C  7114  72877.866402  1.575940  N  -1  -1.000000  -1.000000  944.838407  9085.972911  0.000000  0.000000
A  7126  53106.434594  1.092258  N  -1  -1.000000  -1.000000  7265.481543  532.232723  0.000000  0.000000
A  7138  28149.668398  0.565827  N  -1  -1.000000  -1.000000  5831.933615  38.016623  0.000000  0.000000
A  7151  31179.667427  0.611085  T  7150  6813.600000  0.133538  5831.933615  190.083115  0.000000  1836.000000
T  7163  44676.000000  0.927890  N  -1  -1.000000  -1.000000  0.000000  304.132984  0.000000  6976.800000
T  7178  36352.800000  0.776768  N  -1  -1.000000  -1.000000  0.000000  0.000000  2486.170788  5059.200000
G  7188  66297.887668  1.430211  N  -1  -1.000000  -1.000000  0.000000  0.000000  9224.053936  775.200000
T  7198  23786.400000  0.470873  N  -1  -1.000000  -1.000000  0.000000  114.049869  2990.611237  3060.000000
G  7212  53578.782045  1.096929  N  -1  -1.000000  -1.000000  0.000000  0.000000  8287.235959  40.800000
G  7224  40679.519118  0.865067  N  -1  -1.000000  -1.000000  0.000000  0.000000  6341.537081  0.000000
A  7236  39096.761664  0.867496  N  -1  -1.000000  -1.000000  5636.449807  0.000000  396.346068  0.000000
A  7247  45580.307974  1.093305  N  -1  -1.000000  -1.000000  6809.352657  0.000000  0.000000  81.600000
A  7260  25282.572543  0.617585  T  7256  4936.800000  0.120592  4170.321244  0.000000  0.000000  693.600000
T  7272  60914.400000  1.498470  N  -1  -1.000000  -1.000000  0.000000  0.000000  0.000000  5997.600000
A  7282  26064.507776  0.597473  N  -1  -1.000000  -1.000000  3420.966646  76.033246  648.566292  652.800000
G  7295  48462.314627  1.160402  N  -1  -1.000000  -1.000000  586.451425  76.033246  4539.964047  0.000000
A  7307  51281.919050  1.193315  N  -1  -1.000000  -1.000000  7884.513602  0.000000  36.031461  0.000000
A  7318  34926.440420  0.842154  N  -1  -1.000000  -1.000000  6353.223770  152.066492  0.000000  816.000000
T  7330  34149.600000  0.801883  N  -1  -1.000000  -1.000000  0.000000  304.132984  0.000000  6038.400000
T  7343  32272.800000  0.794039  N  -1  -1.000000  -1.000000  260.645078  304.132984  216.188764  4855.200000
A  7352  35056.762959  0.880753  N  -1  -1.000000  -1.000000  4528.708226  0.000000  324.283146  204.000000
G  7365  31167.213496  0.791063  N  -1  -1.000000  -1.000000  0.000000  38.016623  4323.775283  285.600000
T  7379  16850.400000  0.443924  N  -1  -1.000000  -1.000000  0.000000  0.000000  432.377528  2733.600000
A  7389  19352.897024  0.521436  N  -1  -1.000000  -1.000000  2280.644430  0.000000  864.755057  0.000000
G  7403  32860.692149  0.997033  N  -1  -1.000000  -1.000000  0.000000  76.033246  4107.586519  0.000000
T  7414  16728.000000  0.497293  N  -1  -1.000000  -1.000000  0.000000  342.149608  2233.950563  2774.400000
G  7427  56281.141597  1.847423  N  -1  -1.000000  -1.000000  0.000000  76.033246  7782.795509  40.800000
T  7438  15912.000000  0.513877  N  -1  -1.000000  -1.000000  0.000000  380.166231  2666.328091  2162.400000
G  7451  48642.471930  1.673682  C  7450  5550.426966  0.190978  0.000000  1900.831153  6197.411239  0.000000
C  7461  51018.308143  1.672050  N  -1  -1.000000  -1.000000  228.064443  6652.909035  972.849439  0.000000
A  7473  25445.475717  0.785670  N  -1  -1.000000  -1.000000  3681.611723  380.166231  0.000000  1101.600000
T  7485  67279.200000  2.140887  N  -1  -1.000000  -1.000000  0.000000  0.000000  0.000000  8241.600000
T  7500  25500.000000  0.727801  N  -1  -1.000000  -1.000000  390.967617  190.083115  0.000000  5548.800000
A  7508  26585.797932  0.740510  N  -1  -1.000000  -1.000000  3909.676166  0.000000  0.000000  1917.600000
T  7519  51897.600000  1.416987  N  -1  -1.000000  -1.000000  0.000000  760.332461  0.000000  7058.400000
T  7534  28152.000000  0.730670  N  -1  -1.000000  -1.000000  0.000000  76.033246  1405.226967  4569.600000
G  7546  67270.737107  1.695699  N  -1  -1.000000  -1.000000  0.000000  304.132984  9043.896633  40.800000
G  7559  36355.743835  0.891720  N  -1  -1.000000  -1.000000  0.000000  304.132984  5729.002250  0.000000
T  7570  19420.800000  0.453601  N  -1  -1.000000  -1.000000  0.000000  418.182854  720.629214  3060.000000
T  7583  24316.800000  0.609557  N  -1  -1.000000  -1.000000  0.000000  266.116361  1044.912360  3672.000000
G  7595  46336.458446  1.244854  N  -1  -1.000000  -1.000000  0.000000  1748.764661  5873.128092  0.000000
C  7603  41742.252117  1.061833  T  7612  4406.400000  0.119876  0.000000  4790.094505  1873.635956  0.000000
A  7615  16322.897995  0.444066  N  -1  -1.000000  -1.000000  2704.192682  950.415576  0.000000  1020.000000
T  7628  68625.600000  1.914771  N  -1  -1.000000  -1.000000  0.000000  0.000000  0.000000  7670.400000
T  7641  24520.800000  0.612345  N  -1  -1.000000  -1.000000  0.000000  0.000000  0.000000  5059.200000
T  7656  9588.000000  0.257007  N  -1  -1.000000  -1.000000  0.000000  0.000000  828.723596  2611.200000
G  7666  39994.921365  1.128206  N  -1  -1.000000  -1.000000  553.870790  0.000000  4287.743822  0.000000
A  7676  47698.049231  1.457656  N  -1  -1.000000  -1.000000  5734.191711  0.000000  252.220225  0.000000
A  7688  27986.765225  0.826625  N  -1  -1.000000  -1.000000  4691.611400  0.000000  648.566292  0.000000
G  7699  44606.948333  1.285012  N  -1  -1.000000  -1.000000  0.000000  190.083115  4792.184272  122.400000
T  7713  17462.400000  0.475267  N  -1  -1.000000  -1.000000  0.000000  912.398953  0.000000  1836.000000
C  7723  23912.455903  0.706323  N  -1  -1.000000  -1.000000  0.000000  3725.629060  180.157303  40.800000
G  7738  10485.155061  0.326927  N  -1  -1.000000  -1.000000  0.000000  1596.698168  1693.478652  0.000000
C  7745  23076.090196  0.732851  N  -1  -1.000000  -1.000000  0.000000  2889.263352  576.503371  0.000000
A  7758  20590.961143  0.764521  N  -1  -1.000000  -1.000000  2704.192682  532.232723  252.220225  0.000000
G  7770  17511.289895  0.659803  N  -1  -1.000000  -1.000000  0.000000  228.099738  1909.667417  0.000000
T  7783  12729.600000  0.465731  C  7781  5550.426966  0.203070  0.000000  1178.515315  0.000000  1876.800000
C  7794  28702.550409  1.166487  N  -1  -1.000000  -1.000000  32.580635  3497.529321  0.000000  0.000000
A  7804  25803.862698  1.136413  N  -1  -1.000000  -1.000000  3551.289185  1292.565184  0.000000  0.000000
A  7816  31538.054409  1.402431  N  -1  -1.000000  -1.000000  4659.030765  38.016623  0.000000  0.000000
A  7829  17202.575132  0.812161  N  -1  -1.000000  -1.000000  3095.160298  0.000000  1369.195506  163.200000
G  7838  41580.305635  1.965483  N  -1  -1.000000  -1.000000  0.000000  38.016623  4251.712361  0.000000
T  7856  15422.400000  0.672820  N  -1  -1.000000  -1.000000  0.000000  0.000000  0.000000  2529.600000
T  7863  11546.400000  0.493104  N  -1  -1.000000  -1.000000  195.483808  76.033246  0.000000  2896.800000
A  7871  15801.607839  0.709776  T  7871  1224.000000  0.056188  3225.482837  456.199477  0.000000  1224.000000
A  7881  23164.831286  1.063394  A  7886  7786.771698  0.348412  3974.837436  0.000000  0.000000  367.200000
T  7897  27988.800000  1.252339  N  -1  -1.000000  -1.000000  0.000000  0.000000  1477.289888  3876.000000
G  7910  53686.876427  2.248652  N  -1  -1.000000  -1.000000  0.000000  0.000000  6809.946070  448.800000
T  7920  11301.600000  0.428520  N  -1  -1.000000  -1.000000  0.000000  0.000000  2414.107866  1999.200000
G  7935  40211.110129  1.613391  C  7935  3421.496075  0.137280  0.000000  532.232723  4648.058429  122.400000
T  7947  22113.600000  0.857427  N  -1  -1.000000  -1.000000  0.000000  190.083115  360.314607  2692.800000
T  7957  6201.600000  0.235966  C  7957  3535.545944  0.134524  0.000000  798.349084  0.000000  2244.000000
C  7968  21517.408651  0.946075  N  -1  -1.000000  -1.000000  488.709521  2965.296599  0.000000  285.600000
A  7980  39129.342299  1.675532  N  -1  -1.000000  -1.000000  4919.675843  190.083115  0.000000  0.000000
A  7991  17951.929731  0.687506  T  7996  4324.800000  0.164274  3225.482837  0.000000  0.000000  408.000000
T  8004  37087.200000  1.408729  N  -1  -1.000000  -1.000000  32.580635  0.000000  0.000000  4610.400000
A  8012  9480.964704  0.342039  T  8021  2448.000000  0.094633  1433.547928  0.000000  36.031461  1795.200000
T  8025  17707.200000  0.684517  N  -1  -1.000000  -1.000000  0.000000  190.083115  432.377528  3100.800000
G  8037  32716.566306  1.469074  N  -1  -1.000000  -1.000000  0.000000  38.016623  4900.278654  163.200000
G  8050  38625.725859  1.582263  N  -1  -1.000000  -1.000000  0.000000  114.049869  4792.184272  0.000000
C  8060  18704.178544  0.771206  N  -1  -1.000000  -1.000000  0.000000  2357.030630  792.692135  0.000000
A  8072  14139.995469  0.591329  N  -1  -1.000000  -1.000000  1824.515544  190.083115  0.000000  367.200000
T  8085  51652.800000  2.090694  N  -1  -1.000000  -1.000000  32.580635  76.033246  0.000000  5344.800000
A  8095  22415.476688  0.808651  N  -1  -1.000000  -1.000000  2801.934586  0.000000  0.000000  1550.400000
T  8107  32762.400000  1.257760  C  8103  3269.429583  0.125514  0.000000  608.265969  0.000000  3753.600000
C  8116  17791.779591  0.646286  A  8120  2834.515221  0.110724  260.645078  2357.030630  0.000000  856.800000
A  8129  22480.637957  0.878160  C  8135  3041.329845  0.113062  4072.579340  1406.615053  0.000000  0.000000
C  8140  39499.271357  1.468392  A  8148  2704.192682  0.092995  1238.064119  5018.194244  0.000000  0.000000
A  8154  33590.634397  1.155156  N  -1  -1.000000  -1.000000  3844.514897  114.049869  504.440450  0.000000
G  8164  18051.761805  0.618926  N  -1  -1.000000  -1.000000  651.612694  0.000000  2053.793259  0.000000
A  8177  28117.087764  1.037191  T  8179  3141.600000  0.111999  3909.676166  0.000000  468.408989  1224.000000
T  8190  33823.200000  1.205810  N  -1  -1.000000  -1.000000  0.000000  38.016623  0.000000  4569.600000
T  8202  17911.200000  0.596672  N  -1  -1.000000  -1.000000  0.000000  494.216100  36.031461  2815.200000
C  8210  21479.392028  0.806152  N  -1  -1.000000  -1.000000  0.000000  2699.180237  0.000000  1264.800000
T  8224  55692.000000  2.097569  C  8220  6234.726181  0.234822  0.000000  608.265969  0.000000  5997.600000
T  8235  28315.200000  0.981677  C  8233  1444.631676  0.050085  0.000000  342.149608  0.000000  4447.200000
C  8245  17867.812837  0.597665  N  -1  -1.000000  -1.000000  0.000000  2927.279975  0.000000  612.000000
C  8257  39195.138372  1.331594  N  -1  -1.000000  -1.000000  0.000000  6006.626443  0.000000  0.000000
A  8271  36066.762635  1.226579  C  8266  9808.288749  0.333565  3649.031089  418.182854  0.000000  0.000000
A  8280  11500.964056  0.387865  C  8280  1786.781284  0.061620  2345.805700  342.149608  0.000000  408.000000
T  8292  44023.200000  1.518205  N  -1  -1.000000  -1.000000  0.000000  0.000000  0.000000  3835.200000
A  8303  24565.798579  0.803132  N  -1  -1.000000  -1.000000  2476.128239  0.000000  0.000000  204.000000
A  8313  11663.867230  0.393229  C  8320  1710.748038  0.058916  2932.257125  0.000000  0.000000  0.000000
A  8323  20623.541778  0.710250  N  -1  -1.000000  -1.000000  3192.902203  988.432200  0.000000  0.000000
C  8335  36800.091120  1.271098  A  8332  3681.611723  0.127165  781.935233  5170.260736  0.000000  0.000000
A  8346  16290.317360  0.601958  N  -1  -1.000000  -1.000000  2736.773317  1026.448823  0.000000  693.600000
T  8357  37740.000000  1.459411  N  -1  -1.000000  -1.000000  0.000000  38.016623  0.000000  4855.200000
T  8369  12076.800000  0.433685  N  -1  -1.000000  -1.000000  0.000000  76.033246  0.000000  4161.600000
A  8379  23620.960172  0.939759  N  -1  -1.000000  -1.000000  3681.611723  228.099738  0.000000  1101.600000
A  8391  37760.955641  1.580581  N  -1  -1.000000  -1.000000  4984.837112  0.000000  0.000000  0.000000
A  8403  35382.569306  1.334358  N  -1  -1.000000  -1.000000  3323.224741  266.116361  360.314607  0.000000
G  8416  56965.739350  2.220671  N  -1  -1.000000  -1.000000  0.000000  380.166231  4828.215732  0.000000
G  8427  62550.615757  2.164944  N  -1  -1.000000  -1.000000  0.000000  418.182854  6882.008992  163.200000
C  8438  32086.029861  0.944230  N  -1  -1.000000  -1.000000  0.000000  4904.144374  1116.975281  0.000000
C  8451  40297.620441  1.147185  T  8451  5630.400000  0.158704  0.000000  5398.360474  0.000000  1142.400000
T  8463  39168.000000  1.104034  C  8459  11024.820687  0.310757  0.000000  1368.598430  36.031461  4488.000000
C  8476  14294.250270  0.378506  N  -1  -1.000000  -1.000000  0.000000  1976.864399  36.031461  40.800000
G  8485  12394.822477  0.349935  N  -1  -1.000000  -1.000000  0.000000  1330.581807  1981.730338  0.000000
C  8490  12051.269509  0.339931  C  8503  6196.709558  0.180687  0.000000  1748.764661  1585.384270  0.000000
G  8510  41400.148332  1.207171  N  -1  -1.000000  -1.000000  0.000000  76.033246  4503.932586  0.000000
G  8521  17619.384277  0.508362  N  -1  -1.000000  -1.000000  0.000000  0.000000  4503.932586  0.000000
G  8535  14448.615736  0.439398  A  8539  3518.708550  0.122898  195.483808  0.000000  3170.768541  0.000000
A  8548  52943.531421  1.849163  N  -1  -1.000000  -1.000000  4626.450130  0.000000  180.157303  0.000000
A  8559  10556.125649  0.381496  C  8561  2280.997383  0.089390  2378.386335  342.149608  1873.635956  122.400000
G  8567  46300.426986  1.814467  N  -1  -1.000000  -1.000000  97.741904  76.033246  4323.775283  0.000000
T  8581  8935.200000  0.342113  N  -1  -1.000000  -1.000000  0.000000  0.000000  2017.761799  1591.200000
G  8592  31779.748328  1.376082  C  8597  1748.764661  0.070393  0.000000  76.033246  4359.806743  612.000000
T  8602  12199.200000  0.491053  N  -1  -1.000000  -1.000000  0.000000  152.066492  2306.013484  2284.800000
G  8614  32176.094396  1.296202  C  8622  2395.047253  0.089248  0.000000  0.000000  4107.586519  326.400000
G  8625  27419.941585  1.021765  N  -1  -1.000000  -1.000000  0.000000  456.199477  4215.680901  81.600000
C  8639  16347.147915  0.642631  A  8642  5994.836789  0.236850  553.870790  2128.930891  324.283146  0.000000
A  8657  16746.446246  0.661638  N  -1  -1.000000  -1.000000  2834.515221  570.249346  0.000000  40.800000
C  8670  55694.352780  2.180639  A  8662  4528.708226  0.177315  977.419042  3915.712175  0.000000  0.000000
A  8680  20199.993527  0.782476  N  -1  -1.000000  -1.000000  2834.515221  2128.930891  0.000000  0.000000
C  8690  20871.126059  0.779359  N  -1  -1.000000  -1.000000  293.225712  3535.545944  0.000000  204.000000
C  8697  16613.264276  0.685453  T  8709  38229.600000  1.528889  0.000000  3003.313222  288.251686  1958.400000
T  8718  14688.000000  0.587409  G  8720  4612.026968  0.184445  0.000000  38.016623  1116.975281  2978.400000
G  8731  21402.687649  0.918745  N  -1  -1.000000  -1.000000  0.000000  722.315838  3855.366294  40.800000
C  8737  22201.707866  0.916823  G  8742  4359.806743  0.174620  0.000000  3383.479452  1801.573034  0.000000
C  8747  29881.065723  1.286953  N  -1  -1.000000  -1.000000  0.000000  4447.944898  108.094382  0.000000
A  8759  20265.154796  0.863649  C  8758  16195.081423  0.654667  3420.966646  2661.163614  0.000000  0.000000
A  8772  26259.991585  1.100753  C  8768  2052.897645  0.085458  3583.869819  570.249346  0.000000  0.000000
C  8781  29044.700016  1.170792  N  -1  -1.000000  -1.000000  260.645078  3991.745421  0.000000  0.000000
T  8793  19380.000000  0.875229  G  8794  3098.705619  0.137038  0.000000  1254.548561  936.817978  2611.200000
G  8808  53218.467438  2.412358  N  -1  -1.000000  -1.000000  0.000000  0.000000  4431.869665  122.400000
G  8820  27996.444956  1.106776  N  -1  -1.000000  -1.000000  0.000000  0.000000  3855.366294  122.400000
T  8836  16850.400000  0.637456  N  -1  -1.000000  -1.000000  0.000000  0.000000  324.283146  2284.800000
N  8843  -1.000000  -1.000000  N  -1  -1.000000  -1.000000  0.000000  0.000000  504.440450  1591.200000
G  8856  36752.089903  1.379062  T  8852  7588.800000  0.284756  0.000000  0.000000  3278.862923  693.600000
T  8867  3508.800000  0.124492  N  -1  -1.000000  -1.000000  0.000000  0.000000  396.346068  1183.200000
T  8877  18931.200000  0.719388  N  -1  -1.000000  -1.000000  0.000000  0.000000  72.062921  2121.600000
T  8890  14688.000000  0.582378  N  -1  -1.000000  -1.000000  0.000000  0.000000  0.000000  2529.600000
T  8902  8649.600000  0.350711  N  -1  -1.000000  -1.000000  0.000000  266.116361  0.000000  1958.400000
C  8912  12393.419117  0.541151  N  -1  -1.000000  -1.000000  0.000000  2547.113745  0.000000  40.800000
C  8923  24672.788364  1.161792  T  8927  6732.000000  0.288267  0.000000  3269.429583  0.000000  408.000000
T  8935  11750.400000  0.539848  G  8938  4107.586519  0.181829  0.000000  646.282592  504.440450  2407.200000
G  8948  32392.283160  1.838453  T  8943  1264.800000  0.055988  0.000000  0.000000  4179.649440  163.200000
G  8956  24213.141583  1.340787  N  -1  -1.000000  -1.000000  0.000000  0.000000  3711.240451  0.000000
G  8966  5584.876407  0.297144  T  8965  2162.400000  0.107425  0.000000  0.000000  1333.164046  448.800000
T  8979  16972.800000  1.082556  N  -1  -1.000000  -1.000000  0.000000  0.000000  540.471910  1672.800000
G  8989  12214.665174  0.717461  C  8993  1596.698168  0.097638  0.000000  38.016623  2486.170788  40.800000
G  9000  37076.373049  2.267225  N  -1  -1.000000  -1.000000  0.000000  0.000000  4035.523597  0.000000
G  9014  3422.988765  0.184110  T  9018  3345.600000  0.185152  0.000000  114.049869  936.817978  285.600000
T  9027  10771.200000  0.596103  N  -1  -1.000000  -1.000000  195.483808  0.000000  0.000000  1672.800000
C  9036  6919.025397  0.386383  A  9042  8047.416776  0.498852  1042.580311  1406.615053  0.000000  40.800000
C  9048  43034.817301  2.667705  N  -1  -1.000000  -1.000000  553.870790  3915.712175  0.000000  0.000000
A  9055  15964.511013  0.828885  N  -1  -1.000000  -1.000000  2215.483161  1976.864399  0.000000  0.000000
T  9070  24643.200000  1.398796  N  -1  -1.000000  -1.000000  456.128886  38.016623  0.000000  3916.800000
T  9083  15748.800000  0.891756  N  -1  -1.000000  -1.000000  0.000000  0.000000  864.755057  2366.400000
G  9092  17583.352816  0.941452  A  9090  6027.417423  0.322720  1075.160946  0.000000  2702.359552  0.000000
A  9102  13879.350391  0.740710  C  9107  7831.424350  0.414263  2899.676490  304.132984  1333.164046  0.000000
C  9116  33264.545175  1.759623  A  9111  14172.576103  0.749695  1857.096179  4333.895029  0.000000  0.000000
A  9124  21698.702724  1.171435  G  9124  2702.359552  0.132789  2834.515221  608.265969  648.566292  0.000000
G  9135  16322.251692  0.802047  A  9140  7982.255506  0.381817  1824.515544  228.099738  1945.698877  0.000000
C  9146  8249.607204  0.394607  G  9145  2342.044945  0.112028  1075.160946  1368.598430  1116.975281  0.000000
A  9157  25021.927465  1.189317  N  -1  -1.000000  -1.000000  3681.611723  266.116361  36.031461  0.000000
A  9166  23262.573190  1.209223  G  9166  1261.101124  0.063158  4724.192034  0.000000  288.251686  0.000000
A  9180  35838.698192  1.794858  N  -1  -1.000000  -1.000000  4626.450130  0.000000  0.000000  122.400000
T  9189  13627.200000  0.646238  A  9189  5994.836789  0.284290  3095.160298  0.000000  0.000000  2080.800000
A  9201  18375.477982  0.880270  T  9201  2570.400000  0.122668  3746.772993  0.000000  0.000000  1346.400000
T  9213  16564.800000  0.790530  G  9214  7566.606745  0.356534  1987.418718  0.000000  1008.880899  2937.600000
G  9226  19673.177536  0.926993  A  9229  13586.124678  0.683973  2182.902526  798.349084  2342.044945  122.400000
C  9236  25737.253810  1.295710  A  9240  11305.480248  0.557816  1791.934910  2965.296599  684.597753  244.800000
T  9243  11464.800000  0.565680  T  9254  22644.000000  1.144697  2313.225065  1178.515315  108.094382  1958.400000
A  9259  17463.220210  0.882803  N  -1  -1.000000  -1.000000  17463.220210  0.000000  180.157303  2080.800000
