# Supplementary material for: SNP-PHAGE – High throughput SNP discovery pipeline
Source: BMC Bioinformatics. 2006 Oct 23;7:468. doi: 10.1186/1471-2105-7-468 (PMC1626092; doi:10.1186/1471-2105-7-468)
Supplement: Additional file 2 — Test dataset. This compressed file contains test data for recreating the demo website. It contains the database table entries and chromatogram files to test for proper installation of all functionalities provided. [file 1471-2105-7-468-S2.gz › test_data/AfterAnalysisStore/poly_dir/H08_015501Minsoy_.g_75.ab1.poly]

H08_015501Minsoy_.g_75.ab1 28095.900000 33926.400000 28095.900000 38413.200000 31695.771429
N  4  -1.000000  -1.000000  N  -1  -1.000000  -1.000000  0.000000  0.000000  0.000000  0.000000
T  13  52838.685050  1.000000  N  -1  -1.000000  -1.000000  0.000000  0.000000  0.000000  7522.550644
T  27  114248.737900  1.038974  N  -1  -1.000000  -1.000000  0.000000  0.000000  208.891450  16202.416771
T  30  114248.737900  1.038974  G  30  1402.556877  0.127547  0.000000  0.000000  387.941264  17866.057779
T  42  111536.279735  1.000974  G  42  6445.793309  0.586173  0.000000  0.000000  1342.873606  16202.416771
T  45  111536.279735  1.000974  G  50  1999.389591  0.120640  0.000000  0.000000  1581.606691  17540.562799
G  54  15726.542007  0.282218  A  59  506.823323  0.027931  135.152886  0.000000  2685.747212  0.000000
G  67  30289.260223  0.617413  G  79  2805.113755  0.132474  2162.446180  0.000000  3491.471375  0.000000
A  84  171779.318421  3.703971  N  -1  -1.000000  -1.000000  12028.606876  11505.600000  29.841636  0.000000
C  91  295392.000000  4.760367  N  -1  -1.000000  -1.000000  8379.478947  24235.200000  0.000000  253.162762
T  99  214356.527234  1.192209  G  102  45866.594052  0.513465  1486.681749  10159.200000  3998.779182  18914.874936
T  104  214356.527234  1.192209  N  -1  -1.000000  -1.000000  0.000000  0.000000  5938.485502  20578.515943
A  129  1541486.244100  4.623680  N  -1  -1.000000  -1.000000  54061.154499  65280.000000  0.000000  27775.571607
A  144  1541486.244100  4.623680  G  135  24589.507807  0.275273  54061.154499  65280.000000  0.000000  57865.774182
C  140  1996058.400000  8.384805  N  -1  -1.000000  -1.000000  54061.154499  65280.000000  537.149442  57865.774182
T  142  2885802.324549  2.527862  N  -1  -1.000000  -1.000000  54061.154499  65280.000000  0.000000  57865.774182
T  166  2885802.324549  2.527862  N  -1  -1.000000  -1.000000  709.552653  7711.200000  4446.403717  57865.774182
C  170  193024.800000  0.270526  G  171  152222.183643  0.255544  9257.972708  42513.600000  26797.788848  57865.774182
C  183  202204.800000  0.277073  G  183  16472.582900  0.026990  17603.663434  35944.800000  16472.582900  17902.223887
A  192  310479.967933  0.423671  C  192  99878.400000  0.156109  37167.043718  26479.200000  47746.617100  5461.082438
C  203  392210.400000  0.534098  A  203  126672.042636  0.197988  26557.542148  64831.200000  47746.617100  0.000000
G  209  2088824.973234  2.738205  T  211  333089.862633  0.383879  16691.381452  15748.800000  47746.617100  53091.847812
C  227  145737.600000  0.151651  T  224  143687.950515  0.165597  54061.154499  27621.600000  47746.617100  26871.418886
T  235  335295.995274  0.373169  N  -1  -1.000000  -1.000000  54061.154499  1346.400000  6028.010409  54466.159949
A  248  2526345.326188  2.954915  G  248  158041.302602  0.143298  54061.154499  65280.000000  27006.680297  28281.897131
C  247  2331760.800000  1.324427  T  264  1209901.005921  1.023682  54061.154499  65280.000000  25723.489963  24195.126830
C  265  2331760.800000  1.324427  N  -1  -1.000000  -1.000000  54061.154499  65280.000000  0.000000  57865.774182
T  285  87919.810647  0.103121  G  284  92568.753903  0.078321  0.000000  12688.800000  18054.189591  20253.020964
A  294  117143.764155  0.139113  N  -1  -1.000000  -1.000000  25949.354160  3957.600000  0.000000  4122.936410
C  298  103509.600000  0.120567  N  -1  -1.000000  -1.000000  18752.462967  23011.200000  0.000000  6871.560684
A  304  181037.291129  0.217183  N  -1  -1.000000  -1.000000  34632.927101  2244.000000  3073.688476  4556.929717
T  309  241047.115576  0.293735  G  310  225722.132342  0.262100  10271.619355  0.000000  41270.982156  55948.970412
A  326  148093.775106  0.183851  T  321  92657.570908  0.107590  27807.706346  1468.800000  6744.209665  2857.122600
G  333  192717.283271  0.315187  T  332  49005.077510  0.056903  9933.737139  897.600000  35809.962825  10452.005462
G  344  178482.823048  0.289681  A  343  28956.505879  0.034089  15779.099469  0.000000  33631.523420  0.000000
G  356  253027.228996  0.421393  A  350  163670.145246  0.197656  16015.617020  0.000000  47746.617100  0.000000
G  367  284092.371747  0.761391  A  361  112345.836694  0.174321  5102.021456  0.000000  47746.617100  0.000000
G  379  360845.058736  1.266371  N  -1  -1.000000  -1.000000  0.000000  15626.400000  47746.617100  57865.774182
C  384  381643.200000  1.866768  N  -1  -1.000000  -1.000000  0.000000  64953.600000  25454.915242  57865.774182
T  393  2314630.967267  9.899497  G  391  380391.330112  1.669879  0.000000  0.000000  47746.617100  57865.774182
G  402  380570.379926  0.839071  N  -1  -1.000000  -1.000000  0.000000  8649.600000  47746.617100  57865.774182
G  413  172663.704089  0.364643  A  418  67407.502016  0.141621  439.246880  0.000000  37122.994796  57865.774182
G  426  216918.849814  0.464816  C  423  126153.600000  0.265044  0.000000  15504.000000  47030.417844  253.162762
G  436  236047.338290  0.498454  A  433  36356.126401  0.076772  3682.916150  0.000000  47746.617100  3074.119253
A  444  218001.605518  0.456173  T  449  111463.947517  0.231328  49871.415025  7629.600000  37122.994796  1808.305443
G  456  1188085.041636  2.465704  A  460  165562.285654  0.287759  12265.124427  0.000000  47746.617100  0.000000
C  470  308366.400000  0.535963  N  -1  -1.000000  -1.000000  0.000000  59894.400000  37272.202974  0.000000
A  482  147147.704902  0.254679  N  -1  -1.000000  -1.000000  33247.610017  0.000000  387.941264  0.000000
T  487  98444.148327  0.176928  N  -1  -1.000000  -1.000000  6048.091660  0.000000  0.000000  21518.834774
A  504  1927145.005008  1.659713  N  -1  -1.000000  -1.000000  54061.154499  0.000000  0.000000  2567.793729
A  516  1927145.005008  1.659713  T  509  130053.327473  0.225092  54061.154499  65280.000000  0.000000  0.000000
A  528  1927145.005008  1.659713  N  -1  -1.000000  -1.000000  54061.154499  65280.000000  0.000000  2169.966532
C  527  1932736.800000  4.453150  N  -1  -1.000000  -1.000000  54061.154499  65280.000000  0.000000  2423.129294
T  540  198443.439334  0.327682  N  -1  -1.000000  -1.000000  0.000000  65280.000000  1193.665428  45171.469971
A  553  112312.048472  0.186615  N  -1  -1.000000  -1.000000  25645.260166  0.000000  0.000000  0.000000
C  562  224726.400000  0.380075  N  -1  -1.000000  -1.000000  0.000000  50877.600000  0.000000  0.000000
A  573  142011.895225  0.286932  N  -1  -1.000000  -1.000000  32470.480921  0.000000  0.000000  0.000000
C  581  228235.200000  0.477183  N  -1  -1.000000  -1.000000  0.000000  44798.400000  387.941264  0.000000
T  593  186327.792865  0.383071  N  -1  -1.000000  -1.000000  0.000000  0.000000  2297.805948  40578.374145
G  607  272066.192565  0.549414  N  -1  -1.000000  -1.000000  0.000000  0.000000  47746.617100  0.000000
T  616  50777.216844  0.110828  N  -1  -1.000000  -1.000000  0.000000  0.000000  0.000000  11030.663203
T  629  74466.018150  0.186631  N  -1  -1.000000  -1.000000  0.000000  0.000000  417.782900  15225.931832
T  640  62820.531096  0.183573  N  -1  -1.000000  -1.000000  0.000000  0.000000  0.000000  13887.785804
T  651  104954.047922  0.676169  N  -1  -1.000000  -1.000000  135.152886  0.000000  0.000000  20614.682052
A  662  151573.961927  1.039105  N  -1  -1.000000  -1.000000  34126.103778  0.000000  0.000000  0.000000
T  669  181698.530930  1.212974  N  -1  -1.000000  -1.000000  405.458659  0.000000  0.000000  39240.228117
T  682  125785.726627  0.864547  N  -1  -1.000000  -1.000000  270.305772  0.000000  0.000000  28209.564914
A  691  119441.363222  0.830200  N  -1  -1.000000  -1.000000  25847.989495  734.400000  0.000000  0.000000
T  701  249509.985050  1.876140  N  -1  -1.000000  -1.000000  0.000000  0.000000  0.000000  48788.080857
A  712  123833.832025  0.888913  N  -1  -1.000000  -1.000000  28145.588561  0.000000  0.000000  0.000000
A  722  156304.312946  1.255596  N  -1  -1.000000  -1.000000  30950.010951  0.000000  0.000000  0.000000
T  733  132042.463461  0.977811  N  -1  -1.000000  -1.000000  67.576443  0.000000  0.000000  30090.202574
C  746  129417.600000  0.919182  N  -1  -1.000000  -1.000000  0.000000  29498.400000  0.000000  0.000000
A  753  155392.030963  1.053818  N  -1  -1.000000  -1.000000  33146.245352  0.000000  0.000000  0.000000
T  764  185676.802905  1.217553  N  -1  -1.000000  -1.000000  0.000000  1020.000000  417.782900  41157.031887
G  778  226229.440149  1.451023  N  -1  -1.000000  -1.000000  0.000000  612.000000  44762.453532  0.000000
T  788  117720.684351  0.734087  N  -1  -1.000000  -1.000000  135.152886  0.000000  0.000000  26907.584994
A  799  99675.253608  0.624701  N  -1  -1.000000  -1.000000  19563.380284  734.400000  29.841636  0.000000
C  808  274420.800000  1.741467  N  -1  -1.000000  -1.000000  0.000000  61730.400000  0.000000  0.000000
G  822  112980.432714  0.705813  N  -1  -1.000000  -1.000000  0.000000  816.000000  24977.449071  0.000000
T  832  103869.064656  0.653322  N  -1  -1.000000  -1.000000  67.576443  0.000000  59.683271  23724.967414
G  845  169619.857249  1.103273  N  -1  -1.000000  -1.000000  0.000000  40.800000  33541.998513  0.000000
T  855  114682.731206  0.728143  N  -1  -1.000000  -1.000000  0.000000  0.000000  0.000000  22314.489169
C  866  95064.000000  0.609280  T  867  31717.677473  0.211460  0.000000  20236.800000  119.366543  8679.866127
T  881  1731850.289040  3.971792  N  -1  -1.000000  -1.000000  0.000000  1020.000000  865.407435  57865.774182
T  896  1731850.289040  3.971792  G  891  233898.740520  0.767860  0.000000  12729.600000  14174.776952  57865.774182
C  899  135211.200000  0.479492  N  -1  -1.000000  -1.000000  0.000000  26683.200000  0.000000  57865.774182
T  912  264591.252446  0.932522  N  -1  -1.000000  -1.000000  0.000000  0.000000  0.000000  57033.953678
C  923  131008.800000  0.436363  N  -1  -1.000000  -1.000000  0.000000  25989.600000  0.000000  0.000000
A  932  192086.039580  0.671893  N  -1  -1.000000  -1.000000  37910.384593  204.000000  119.366543  0.000000
T  942  250594.968316  0.852949  G  942  20441.520446  0.067000  67.576443  0.000000  3909.254275  49149.741946
G  955  271409.676580  0.879855  N  -1  -1.000000  -1.000000  0.000000  0.000000  47746.617100  0.000000
T  965  122856.271809  0.385553  G  966  48641.866171  0.146983  0.000000  0.000000  9400.115242  26907.584994
G  978  230616.160595  0.721877  N  -1  -1.000000  -1.000000  0.000000  0.000000  44225.304089  0.000000
T  988  103652.068003  0.311246  N  -1  -1.000000  -1.000000  0.000000  0.000000  2208.281041  23073.977455
G  1001  215784.867658  0.840300  N  -1  -1.000000  -1.000000  0.000000  0.000000  41688.765056  289.328871
T  1011  82494.894318  0.430151  G  1012  10235.681041  0.054880  0.000000  0.000000  1880.023048  18878.708827
G  1024  194119.840149  1.040804  N  -1  -1.000000  -1.000000  473.035102  734.400000  43807.521190  0.000000
G  1035  225095.457993  1.254277  N  -1  -1.000000  -1.000000  3311.245713  244.800000  44165.620818  0.000000
G  1047  140136.321190  0.741968  A  1041  68961.760208  0.365126  8987.666935  571.200000  31811.183643  0.000000
T  1057  103471.237459  0.563335  A  1054  84301.612797  0.458969  13988.323727  40.800000  0.000000  22278.323060
A  1066  179888.491596  1.064658  C  1064  19828.800000  0.117355  33416.551125  2733.600000  0.000000  0.000000
C  1076  506083.200000  3.166750  N  -1  -1.000000  -1.000000  743.340874  65280.000000  0.000000  0.000000
C  1088  648352.800000  3.272290  N  -1  -1.000000  -1.000000  168.941108  65280.000000  0.000000  0.000000
A  1097  201006.130072  0.837847  N  -1  -1.000000  -1.000000  39397.066341  34394.400000  0.000000  0.000000
C  1107  285926.400000  1.145340  N  -1  -1.000000  -1.000000  0.000000  55202.400000  0.000000  759.488286
A  1119  217798.876188  0.848597  N  -1  -1.000000  -1.000000  42674.523833  0.000000  29.841636  0.000000
G  1131  103908.575465  0.384579  N  -1  -1.000000  -1.000000  0.000000  40.800000  23515.208922  289.328871
C  1141  90616.800000  0.346969  N  -1  -1.000000  -1.000000  0.000000  20236.800000  0.000000  0.000000
C  1155  257162.400000  1.038122  N  -1  -1.000000  -1.000000  0.000000  50918.400000  0.000000  867.986613
T  1167  236924.179165  0.913279  N  -1  -1.000000  -1.000000  0.000000  0.000000  0.000000  47015.941523
C  1177  95104.800000  0.348667  N  -1  -1.000000  -1.000000  0.000000  18686.400000  0.000000  723.322177
T  1189  224880.864914  0.850892  N  -1  -1.000000  -1.000000  0.000000  0.000000  0.000000  48390.253659
C  1200  105468.000000  0.446580  N  -1  -1.000000  -1.000000  0.000000  23908.800000  0.000000  0.000000
T  1211  237249.674145  1.304432  N  -1  -1.000000  -1.000000  270.305772  0.000000  1283.190335  50379.389647
G  1224  173350.061710  0.934481  N  -1  -1.000000  -1.000000  540.611545  0.000000  34317.881041  0.000000
A  1234  163501.204138  0.938333  N  -1  -1.000000  -1.000000  36930.526167  1876.800000  29.841636  0.000000
A  1244  155459.607407  0.920878  N  -1  -1.000000  -1.000000  33754.433340  0.000000  0.000000  0.000000
C  1253  281560.800000  1.618428  N  -1  -1.000000  -1.000000  0.000000  55039.200000  59.683271  0.000000
A  1263  183402.466638  0.949946  N  -1  -1.000000  -1.000000  41289.206749  0.000000  0.000000  0.000000
A  1273  132922.863625  0.715831  N  -1  -1.000000  -1.000000  30003.940747  0.000000  0.000000  2025.302096
T  1286  175550.292424  1.001485  N  -1  -1.000000  -1.000000  0.000000  0.000000  0.000000  39746.553641
T  1298  92729.903126  0.505796  N  -1  -1.000000  -1.000000  0.000000  326.400000  0.000000  21482.668665
T  1309  80216.429459  0.471530  N  -1  -1.000000  -1.000000  202.729329  0.000000  0.000000  21518.834774
A  1317  234084.798981  1.396735  N  -1  -1.000000  -1.000000  43924.688031  448.800000  0.000000  0.000000
C  1327  284743.200000  1.702217  N  -1  -1.000000  -1.000000  0.000000  55365.600000  0.000000  0.000000
C  1340  218157.600000  1.222739  N  -1  -1.000000  -1.000000  439.246880  47695.200000  0.000000  0.000000
A  1349  223306.356303  1.214395  N  -1  -1.000000  -1.000000  43181.347156  0.000000  0.000000  0.000000
C  1360  176174.400000  0.923988  N  -1  -1.000000  -1.000000  202.729329  39943.200000  0.000000  0.000000
C  1373  231948.000000  1.287678  N  -1  -1.000000  -1.000000  101.364665  45288.000000  0.000000  0.000000
T  1386  220396.267414  1.191438  N  -1  -1.000000  -1.000000  0.000000  244.800000  0.000000  50053.894667
T  1398  157214.075230  0.811508  N  -1  -1.000000  -1.000000  0.000000  0.000000  0.000000  42350.513479
T  1410  113489.249614  0.591407  N  -1  -1.000000  -1.000000  67.576443  0.000000  0.000000  30777.358643
T  1421  106979.350018  0.551517  N  -1  -1.000000  -1.000000  33.788222  326.400000  59.683271  24086.628503
T  1433  124375.248382  0.632472  N  -1  -1.000000  -1.000000  0.000000  0.000000  447.624535  28969.053200
T  1444  114104.073465  0.614525  N  -1  -1.000000  -1.000000  33.788222  0.000000  328.257993  31139.019732
T  1455  144628.269345  0.857745  N  -1  -1.000000  -1.000000  1081.223090  1020.000000  417.782900  31392.182494
A  1463  196005.473281  1.215451  N  -1  -1.000000  -1.000000  37707.655263  0.000000  805.724164  0.000000
T  1475  194031.174053  1.223929  N  -1  -1.000000  -1.000000  1283.952419  571.200000  2148.597770  44158.818922
G  1488  210294.006691  1.311738  N  -1  -1.000000  -1.000000  0.000000  0.000000  40017.633457  0.000000
T  1499  87196.488470  0.551347  N  -1  -1.000000  -1.000000  0.000000  2815.200000  0.000000  20144.522637
T  1511  83652.209801  0.577582  N  -1  -1.000000  -1.000000  0.000000  1999.200000  0.000000  19131.871589
T  1523  96816.673428  0.704246  N  -1  -1.000000  -1.000000  0.000000  0.000000  29.841636  19891.359875
T  1534  92368.242038  0.680137  N  -1  -1.000000  -1.000000  0.000000  0.000000  59.683271  20867.844814
T  1546  115586.883928  0.860360  N  -1  -1.000000  -1.000000  0.000000  408.000000  0.000000  26871.418886
T  1557  127196.204873  0.953007  N  -1  -1.000000  -1.000000  0.000000  81.600000  238.733086  28571.226002
T  1569  104990.214031  0.778989  N  -1  -1.000000  -1.000000  0.000000  0.000000  268.574721  28752.056547
T  1580  115876.212799  0.885811  N  -1  -1.000000  -1.000000  0.000000  652.800000  0.000000  25931.100055
T  1592  104194.559636  0.848484  N  -1  -1.000000  -1.000000  0.000000  2529.600000  0.000000  24014.296285
C  1602  98491.200000  0.865346  T  1603  14611.107981  0.142357  0.000000  18972.000000  0.000000  2784.790382
T  1615  182530.351434  1.778409  N  -1  -1.000000  -1.000000  0.000000  2284.800000  0.000000  41699.523520
T  1626  130631.985215  1.164586  N  -1  -1.000000  -1.000000  0.000000  1305.600000  0.000000  29403.046506
C  1636  95472.000000  0.816920  N  -1  -1.000000  -1.000000  0.000000  17992.800000  89.524907  397.827197
T  1649  119890.650883  1.027043  G  1650  15577.333829  0.130369  0.000000  1468.800000  3193.055019  26401.259470
G  1662  139569.330112  1.168081  N  -1  -1.000000  -1.000000  2128.657958  0.000000  27245.413383  0.000000
A  1671  176205.575446  1.445679  N  -1  -1.000000  -1.000000  34632.927101  0.000000  0.000000  0.000000
A  1682  141200.977907  1.113702  N  -1  -1.000000  -1.000000  31929.869376  1346.400000  0.000000  0.000000
A  1693  133328.322284  1.022407  N  -1  -1.000000  -1.000000  25577.683722  81.600000  0.000000  325.494980
T  1705  115876.212799  0.876844  N  -1  -1.000000  -1.000000  0.000000  0.000000  0.000000  26365.093362
T  1717  77250.808533  0.579440  N  -1  -1.000000  -1.000000  0.000000  244.800000  626.674349  20940.177032
T  1728  68570.942405  0.522662  G  1729  19456.746468  0.162411  0.000000  0.000000  3491.471375  15117.433505
G  1741  131243.513755  1.095525  N  -1  -1.000000  -1.000000  2162.446180  0.000000  25216.182156  0.000000
A  1751  126435.525085  1.054853  N  -1  -1.000000  -1.000000  28483.470777  122.400000  477.466171  1555.142681
T  1762  126147.387716  1.025946  C  1761  21787.200000  0.177193  0.000000  4202.400000  0.000000  24990.781225
C  1773  149450.400000  1.209313  N  -1  -1.000000  -1.000000  0.000000  29131.200000  0.000000  0.000000
C  1785  195105.600000  1.566220  N  -1  -1.000000  -1.000000  0.000000  43492.800000  0.000000  0.000000
C  1796  169483.200000  1.340202  A  1795  19191.709847  0.151760  3615.339707  33048.000000  0.000000  0.000000
A  1807  158737.064898  1.227767  G  1806  19098.646840  0.147720  31085.163837  0.000000  3849.571004  0.000000
G  1819  115278.238662  0.874446  N  -1  -1.000000  -1.000000  67.576443  0.000000  25992.064684  0.000000
G  1831  214919.460223  1.631016  N  -1  -1.000000  -1.000000  0.000000  1713.600000  41867.814870  0.000000
C  1841  129336.000000  0.888680  T  1844  27630.907172  0.182245  0.000000  25214.400000  895.249071  2603.959838
T  1856  227846.485840  1.502810  N  -1  -1.000000  -1.000000  1283.952419  40.800000  238.733086  43688.659507
A  1865  125455.666660  0.777904  G  1866  16741.157621  0.103869  24124.790195  0.000000  3103.530112  72.332218
G  1878  106474.956134  0.660613  N  -1  -1.000000  -1.000000  101.364665  40.800000  20113.262454  1048.817157
T  1891  73670.363755  0.462728  N  -1  -1.000000  -1.000000  1520.469970  0.000000  298.416357  14104.782457
A  1901  86565.423642  0.570896  T  1902  15334.430158  0.108927  17063.051889  0.000000  59.683271  4231.434737
T  1914  189546.576554  1.346434  N  -1  -1.000000  -1.000000  1892.140407  0.000000  0.000000  37106.427694
A  1924  113933.883107  0.797951  T  1925  19204.203807  0.138856  25814.201273  775.200000  0.000000  3580.444777
T  1936  182241.022563  1.317697  N  -1  -1.000000  -1.000000  0.000000  2284.800000  0.000000  34538.633965
C  1947  101428.800000  0.699514  A  1946  21050.062033  0.145174  4020.798366  19176.000000  0.000000  0.000000
A  1958  175158.140577  1.310574  N  -1  -1.000000  -1.000000  33653.068676  0.000000  1104.140520  0.000000
G  1973  63204.584387  0.457235  A  1972  32909.727801  0.238076  7500.985187  285.600000  12443.962082  0.000000
A  1985  220569.510357  1.811392  N  -1  -1.000000  -1.000000  42404.218060  326.400000  328.257993  0.000000
A  1997  169346.566469  1.289971  N  -1  -1.000000  -1.000000  33112.457131  40.800000  0.000000  0.000000
A  2009  123191.855815  0.895508  C  2005  24031.200000  0.174688  27773.918124  1468.800000  0.000000  0.000000
C  2017  202939.200000  1.423949  T  2020  19674.363222  0.127626  0.000000  38841.600000  0.000000  2386.963185
T  2032  198515.771552  1.287759  N  -1  -1.000000  -1.000000  0.000000  244.800000  0.000000  38336.075395
T  2044  97937.822803  0.631641  N  -1  -1.000000  -1.000000  0.000000  1020.000000  0.000000  21880.495862
C  2055  100041.600000  0.651935  T  2056  20144.522637  0.138704  0.000000  19543.200000  0.000000  3399.614233
T  2068  173163.329239  1.192311  N  -1  -1.000000  -1.000000  0.000000  0.000000  0.000000  37395.756565
T  2081  126979.208220  0.833160  C  2077  14076.000000  0.092358  0.000000  1795.200000  0.000000  28643.558220
C  2090  122971.200000  0.833201  N  -1  -1.000000  -1.000000  0.000000  23174.400000  0.000000  0.000000
C  2103  188863.200000  1.229854  T  2104  24701.452354  0.164244  0.000000  36720.000000  0.000000  4665.428043
T  2116  236562.518076  1.572942  N  -1  -1.000000  -1.000000  0.000000  367.200000  328.257993  45930.958257
T  2128  162711.323777  1.035609  G  2128  27633.354647  0.175878  0.000000  0.000000  5550.544238  35298.122251
G  2141  184510.833457  1.145543  N  -1  -1.000000  -1.000000  0.000000  0.000000  35869.646097  1989.135987
T  2152  64086.344906  0.402487  N  -1  -1.000000  -1.000000  912.281982  0.000000  268.574721  12585.805885
A  2163  62508.209890  0.428776  T  2162  16708.742295  0.114614  14191.053056  0.000000  1014.615613  3833.607540
T  2174  179962.557705  1.265206  G  2175  26857.472119  0.178773  0.000000  0.000000  5610.227509  34104.640658
G  2187  199342.126394  1.326896  N  -1  -1.000000  -1.000000  0.000000  0.000000  37510.936059  0.000000
G  2200  210264.165056  1.375626  N  -1  -1.000000  -1.000000  0.000000  0.000000  41091.932342  0.000000
G  2213  128736.816357  0.798723  A  2212  31423.046053  0.194958  5406.115450  0.000000  25425.073606  0.000000
A  2225  185429.759932  1.146363  C  2227  13219.200000  0.081897  36187.185293  1999.200000  119.366543  1699.807117
T  2236  136382.396524  0.844936  N  -1  -1.000000  -1.000000  2466.540174  0.000000  0.000000  26292.761144
A  2246  115184.047305  0.760826  T  2247  14719.606307  0.100379  21827.191129  448.800000  0.000000  3001.787036
T  2259  168027.741780  1.145846  N  -1  -1.000000  -1.000000  33.788222  0.000000  59.683271  32621.830195
T  2272  95370.029073  0.657759  G  2273  22709.484758  0.153317  0.000000  0.000000  4267.353903  18770.210500
G  2286  156937.162082  1.059522  A  2283  22604.320225  0.152607  3142.304605  0.000000  30856.251301  0.000000
A  2297  137146.391320  0.870419  G  2297  14443.351673  0.094227  26591.330369  2203.200000  3043.846840  0.000000
G  2309  104027.942007  0.678670  C  2306  22603.200000  0.147461  304.093994  3427.200000  20083.420818  0.000000
C  2319  182049.600000  1.266426  A  2319  11825.877547  0.082267  3040.939941  34231.200000  0.000000  0.000000
A  2332  116772.093718  0.828587  C  2330  25051.200000  0.177757  21860.979351  5018.400000  0.000000  0.000000
C  2341  225664.800000  1.614975  N  -1  -1.000000  -1.000000  0.000000  42350.400000  0.000000  0.000000
C  2356  170380.800000  1.185206  T  2357  21265.672012  0.144511  0.000000  32884.800000  0.000000  4303.766955
T  2370  184049.328007  1.250708  C  2375  10526.400000  0.068334  0.000000  693.600000  0.000000  35840.613884
T  2382  149293.697389  0.969172  G  2382  18173.556134  0.117977  0.000000  40.800000  4356.878810  28173.398805
G  2395  165591.236431  1.088205  T  2394  10379.673244  0.068211  0.000000  0.000000  32497.541264  2206.132641
T  2406  68064.616881  0.427565  N  -1  -1.000000  -1.000000  0.000000  2162.400000  0.000000  12911.300864
C  2418  91188.000000  0.606690  N  -1  -1.000000  -1.000000  0.000000  17095.200000  298.416357  72.332218
G  2433  72903.115985  0.500336  C  2429  25255.200000  0.173327  0.000000  2856.000000  14204.618587  0.000000
C  2441  90412.800000  0.634050  T  2444  31030.521405  0.232557  0.000000  14851.200000  0.000000  3399.614233
T  2457  198985.930967  1.491290  G  2457  16979.890706  0.127255  0.000000  0.000000  3670.521190  38227.577069
G  2469  163203.905576  1.152135  N  -1  -1.000000  -1.000000  0.000000  0.000000  31094.984387  397.827197
G  2481  128378.716729  0.948093  N  -1  -1.000000  -1.000000  0.000000  0.000000  24440.299628  1916.803770
T  2494  69077.267929  0.526475  N  -1  -1.000000  -1.000000  0.000000  0.000000  0.000000  15442.928485
T  2507  90668.434921  0.757401  G  2506  16950.049071  0.141593  0.000000  652.800000  4028.620818  17902.223887
G  2519  174096.102602  1.529206  N  -1  -1.000000  -1.000000  0.000000  122.400000  33154.057249  0.000000
G  2531  103460.950929  0.902030  A  2531  10879.807343  0.094856  2297.599066  244.800000  21993.285502  0.000000
A  2544  131571.334762  1.112771  G  2543  10056.631227  0.085054  25206.013285  0.000000  2088.914498  0.000000
G  2556  110175.318959  0.901039  N  -1  -1.000000  -1.000000  0.000000  0.000000  21665.027509  831.820504
T  2569  73019.373796  0.579505  C  2567  28764.000000  0.228280  0.000000  5263.200000  0.000000  14430.277437
C  2580  105019.200000  0.845132  N  -1  -1.000000  -1.000000  0.000000  18278.400000  149.208178  0.000000
G  2594  59474.379926  0.517767  N  -1  -1.000000  -1.000000  0.000000  0.000000  12861.744981  0.000000
T  2605  28607.392111  0.273770  G  2606  14771.609665  0.156285  0.000000  163.200000  2775.272119  6509.899595
G  2618  145627.182156  1.540752  N  -1  -1.000000  -1.000000  0.000000  0.000000  27424.463197  0.000000
G  2630  110324.527138  1.079793  N  -1  -1.000000  -1.000000  0.000000  693.600000  20829.461710  0.000000
T  2643  28607.392111  0.274708  C  2642  15259.200000  0.146529  0.000000  2529.600000  0.000000  7775.713406
A  2653  50885.061672  0.567985  N  -1  -1.000000  -1.000000  11082.536672  0.000000  0.000000  976.484939
T  2666  128932.178099  1.528880  G  2667  9250.907063  0.110042  0.000000  326.400000  1700.973234  24701.452354
G  2679  110951.201487  1.319792  C  2678  11995.200000  0.142686  0.000000  1917.600000  23545.050558  72.332218
T  2691  54249.163295  0.644712  G  2692  11578.554647  0.140742  0.000000  816.000000  2059.072862  11609.320945
G  2705  112323.916729  1.365345  A  2703  11656.936439  0.141695  2094.869737  0.000000  21724.710781  1157.315484
A  2716  163061.957258  1.964644  T  2712  16600.243968  0.200007  32098.810484  122.400000  0.000000  2314.630967
A  2728  106669.415471  1.142597  T  2727  60180.405149  0.644626  20982.485590  0.000000  0.000000  9511.686631
T  2740  195984.143932  1.937307  C  2747  48592.800000  0.457564  101.364665  856.800000  0.000000  31319.850276
A  2751  83558.271923  0.786809  T  2757  42061.184608  0.406300  16522.440344  4977.600000  0.000000  3544.278669
C  2761  258019.200000  2.492403  N  -1  -1.000000  -1.000000  1385.317084  42432.000000  0.000000  2929.454818
A  2773  97242.501655  0.768938  C  2779  23011.200000  0.175525  20678.391596  530.400000  0.000000  3869.773648
T  2787  147847.053034  1.127750  G  2788  14115.093680  0.106136  0.000000  163.200000  3103.530112  25858.767837
G  2800  149805.011152  1.126432  N  -1  -1.000000  -1.000000  0.000000  0.000000  25037.132342  542.491633
T  2813  65532.989261  0.478776  C  2815  10771.200000  0.078050  135.152886  1509.600000  477.466171  14900.436852
A  2823  78895.497347  0.571688  C  2828  13464.000000  0.099984  17096.840110  285.600000  0.000000  0.000000
A  2835  148228.927992  1.100751  C  2844  9384.000000  0.070462  27909.071010  0.000000  29.841636  0.000000
A  2848  113122.965789  0.849410  N  -1  -1.000000  -1.000000  21827.191129  489.600000  537.149442  904.152722
T  2861  102060.759213  0.762651  G  2867  11876.971004  0.095450  0.000000  244.800000  1163.823792  19746.695439
T  2874  75117.008110  0.603682  G  2876  11280.138290  0.091273  0.000000  0.000000  2208.281041  14647.274090
T  2886  68679.440732  0.555716  G  2885  14264.301859  0.115419  1588.046413  408.000000  2924.480297  13019.799191
A  2896  131841.640535  1.259795  T  2897  8101.208385  0.074933  25138.436842  0.000000  2626.063941  2386.963185
T  2909  160107.363939  1.480924  G  2908  12652.853532  0.117033  0.000000  163.200000  2596.222305  31102.853623
T  2922  99312.134939  0.908294  G  2920  14234.460223  0.130186  810.917317  0.000000  2088.914498  18878.708827
A  2932  100148.288710  0.960288  T  2933  10488.171570  0.097337  19462.015620  0.000000  1521.923420  2133.800423
T  2945  134501.758864  1.248260  G  2946  14413.510037  0.127202  0.000000  0.000000  2834.955390  22531.485822
G  2960  111428.667658  0.983379  A  2957  15508.793697  0.136868  2905.787054  408.000000  19247.855019  0.000000
A  2971  185125.665938  1.688610  N  -1  -1.000000  -1.000000  32031.234041  0.000000  149.208178  0.000000
A  2983  143363.424087  1.227088  N  -1  -1.000000  -1.000000  27469.824130  0.000000  0.000000  0.000000
A  2996  148769.539537  1.229881  C  2993  5426.400000  0.044860  25104.648621  693.600000  0.000000  0.000000
A  3008  96735.678332  0.753817  T  3007  9222.357760  0.071866  18549.733638  0.000000  0.000000  1808.305443
T  3020  101662.932015  0.775263  N  -1  -1.000000  -1.000000  2128.657958  0.000000  0.000000  19565.864895
A  3031  119711.668994  0.934404  N  -1  -1.000000  -1.000000  20610.815153  0.000000  149.208178  0.000000
A  3043  104371.816405  0.841193  G  3043  11936.654275  0.095814  20070.203608  0.000000  2387.330855  0.000000
G  3056  74305.672862  0.596440  A  3056  24293.731303  0.195002  5372.327228  0.000000  12861.744981  0.000000
A  3069  197221.849257  1.616603  N  -1  -1.000000  -1.000000  32402.904478  0.000000  626.674349  1193.481592
T  3080  79276.110629  0.618042  G  3080  23037.742751  0.179604  304.093994  0.000000  4386.720446  15225.931832
G  3093  150521.210409  1.203646  C  3101  7874.400000  0.064760  0.000000  204.000000  25395.231970  1229.647701
T  3105  62169.541136  0.511288  N  -1  -1.000000  -1.000000  0.000000  693.600000  387.941264  13960.118021
T  3118  73561.865428  0.648267  C  3114  4284.000000  0.037753  0.000000  734.400000  0.000000  14357.945219
T  3130  75406.336981  0.711690  N  -1  -1.000000  -1.000000  0.000000  0.000000  0.000000  14249.446892
T  3143  70198.417304  0.676149  N  -1  -1.000000  -1.000000  0.000000  0.000000  0.000000  13670.789150
T  3155  71464.231114  0.709855  G  3156  13518.260967  0.141036  0.000000  0.000000  2447.014126  13381.460280
G  3169  100208.212639  1.045472  C  3175  17952.000000  0.188110  2905.787054  122.400000  19098.646840  0.000000
A  3180  113900.094885  1.193504  N  -1  -1.000000  -1.000000  18684.886524  1142.400000  89.524907  0.000000
C  3190  140964.000000  1.418252  T  3192  14864.270743  0.158523  0.000000  24316.800000  358.099628  1844.471552
T  3205  123977.421184  1.322186  G  3205  29602.902602  0.315707  0.000000  0.000000  5132.761338  23363.306326
G  3218  176185.017100  1.793467  N  -1  -1.000000  -1.000000  0.000000  1713.600000  29811.794052  0.000000
C  3227  76418.400000  0.758093  T  3231  11464.656510  0.112147  0.000000  12525.600000  119.366543  506.325524
T  3243  123326.431225  1.206381  N  -1  -1.000000  -1.000000  0.000000  81.600000  298.416357  23146.309673
T  3256  67702.955793  0.631529  G  3255  13816.677323  0.128881  0.000000  489.600000  3730.204461  13272.961953
G  3268  138136.931599  1.297858  N  -1  -1.000000  -1.000000  0.000000  0.000000  22978.059480  650.989960
T  3280  52513.190070  0.463781  C  3278  7752.000000  0.068463  0.000000  1264.800000  417.782900  10198.842700
T  3293  73489.533211  0.660086  C  3290  11750.400000  0.105542  0.000000  1305.600000  0.000000  14140.948566
C  3304  106732.800000  0.982251  N  -1  -1.000000  -1.000000  0.000000  18564.000000  0.000000  0.000000
C  3316  134762.400000  1.248440  N  -1  -1.000000  -1.000000  0.000000  25785.600000  0.000000  0.000000
C  3328  104366.400000  0.972438  T  3329  13923.951912  0.132152  0.000000  19584.000000  0.000000  2603.959838
T  3342  174863.136355  1.659619  N  -1  -1.000000  -1.000000  1115.011312  0.000000  0.000000  32983.491284
A  3354  124881.266893  1.186732  N  -1  -1.000000  -1.000000  23786.907980  0.000000  0.000000  0.000000
A  3366  98323.724745  0.893223  C  3362  13056.000000  0.118607  18921.404075  734.400000  0.000000  0.000000
C  3375  130111.200000  1.209468  T  3378  16310.915097  0.143307  0.000000  24561.600000  0.000000  1808.305443
T  3390  162892.154321  1.431163  N  -1  -1.000000  -1.000000  675.764431  0.000000  0.000000  27160.747757
A  3401  106365.321477  0.914628  T  3401  14864.270743  0.122160  20779.756261  0.000000  0.000000  3508.112560
T  3413  155695.098658  1.279558  N  -1  -1.000000  -1.000000  0.000000  0.000000  1014.615613  29294.548179
T  3427  63616.185491  0.489734  G  3427  19218.013383  0.147945  0.000000  0.000000  4297.195539  12477.307558
G  3440  157146.053532  1.251285  N  -1  -1.000000  -1.000000  878.493761  326.400000  24380.616357  0.000000
C  3449  92860.800000  0.726462  A  3450  10204.042912  0.080553  1892.140407  15259.200000  208.891450  0.000000
A  3463  89302.269588  0.704969  T  3462  9981.846046  0.078798  17231.992997  163.200000  0.000000  2278.464858
T  3475  138082.203641  1.169005  N  -1  -1.000000  -1.000000  0.000000  244.800000  358.099628  23797.299632
C  3487  59119.200000  0.494972  T  3488  11681.653163  0.101123  0.000000  9832.800000  89.524907  2893.288709
T  3501  112042.605259  0.969906  N  -1  -1.000000  -1.000000  0.000000  0.000000  268.574721  21301.838121
T  3514  110957.621993  0.975776  A  3513  13042.253523  0.114695  2703.057725  0.000000  208.891450  18734.044391
A  3525  130287.382343  1.200598  N  -1  -1.000000  -1.000000  24530.248854  0.000000  0.000000  0.000000
A  3537  126367.948642  1.139364  N  -1  -1.000000  -1.000000  24124.790195  0.000000  0.000000  0.000000
A  3549  112582.354244  1.042639  C  3545  24398.400000  0.225956  19090.345183  1836.000000  0.000000  0.000000
C  3559  145819.200000  1.291866  T  3560  10994.497095  0.098392  0.000000  24439.200000  29.841636  1916.803770
T  3574  131427.639610  1.176169  N  -1  -1.000000  -1.000000  0.000000  285.600000  328.257993  24882.282898
T  3587  80035.598915  0.692356  N  -1  -1.000000  -1.000000  0.000000  816.000000  208.891450  15370.596267
C  3598  76051.200000  0.663205  N  -1  -1.000000  -1.000000  0.000000  14606.400000  0.000000  0.000000
C  3610  150674.400000  1.389100  A  3609  10778.442678  0.099369  2500.328396  24928.800000  0.000000  0.000000
A  3622  124408.231791  1.057672  N  -1  -1.000000  -1.000000  23584.178650  0.000000  0.000000  108.498327
A  3634  99607.677165  0.838017  T  3632  12151.812578  0.102235  19124.133404  0.000000  0.000000  2531.627620
T  3646  107268.678889  0.911171  N  -1  -1.000000  -1.000000  0.000000  0.000000  0.000000  20325.353181
T  3659  79673.937826  0.690270  C  3657  17340.000000  0.150228  0.000000  3590.400000  0.000000  13345.294171
C  3671  83966.400000  0.758128  T  3671  12947.466973  0.120002  0.000000  14198.400000  0.000000  3399.614233
T  3684  172331.508735  1.597240  N  -1  -1.000000  -1.000000  0.000000  1346.400000  0.000000  28715.890438
T  3697  113489.249614  1.026638  N  -1  -1.000000  -1.000000  0.000000  0.000000  0.000000  21338.004229
T  3710  105315.709011  0.968414  N  -1  -1.000000  -1.000000  0.000000  693.600000  59.683271  17866.057779
C  3721  65932.800000  0.592502  A  3720  11927.242211  0.107183  2331.387288  12525.600000  686.357621  0.000000
A  3733  122921.550042  1.114764  N  -1  -1.000000  -1.000000  21117.638476  0.000000  1880.023048  0.000000
G  3745  83556.579926  0.777331  N  -1  -1.000000  -1.000000  0.000000  0.000000  14443.351673  0.000000
G  3758  161114.991078  1.558075  N  -1  -1.000000  -1.000000  0.000000  938.400000  27454.304833  0.000000
C  3769  101347.200000  0.925062  N  -1  -1.000000  -1.000000  0.000000  19257.600000  149.208178  0.000000
C  3783  130356.000000  1.196311  A  3782  9562.066702  0.087753  1824.563964  22072.800000  0.000000  0.000000
A  3794  100857.841362  0.884460  T  3794  8896.862780  0.076881  16792.746116  367.200000  268.574721  2061.468205
T  3807  118841.833726  1.026957  G  3807  19874.529368  0.171743  33.788222  1305.600000  3968.937546  20325.353181
G  3820  149685.644610  1.356175  N  -1  -1.000000  -1.000000  0.000000  0.000000  25395.231970  433.993306
G  3832  115308.080297  1.011536  N  -1  -1.000000  -1.000000  0.000000  0.000000  19247.855019  108.498327
T  3846  45533.131059  0.395967  N  -1  -1.000000  -1.000000  0.000000  0.000000  387.941264  8896.862780
T  3859  72440.716054  0.641339  N  -1  -1.000000  -1.000000  1081.223090  0.000000  0.000000  13670.789150
A  3869  87342.552738  0.809445  N  -1  -1.000000  -1.000000  14292.417721  979.200000  0.000000  2061.468205
T  3882  121626.624108  1.123231  C  3879  12158.400000  0.112284  0.000000  1428.000000  298.416357  22784.648584
T  3895  73489.533211  0.704368  G  3896  18770.388848  0.184842  0.000000  0.000000  3879.412639  13743.121368
G  3909  158876.868401  1.564546  N  -1  -1.000000  -1.000000  0.000000  693.600000  24291.091450  0.000000
C  3918  76785.600000  0.735492  N  -1  -1.000000  -1.000000  0.000000  12811.200000  358.099628  0.000000
A  3932  63251.550764  0.620155  T  3932  12513.473667  0.129762  12434.065535  0.000000  0.000000  2676.292056
T  3944  132440.290658  1.373377  N  -1  -1.000000  -1.000000  0.000000  489.600000  0.000000  21844.329754
T  3958  73272.536558  0.773656  N  -1  -1.000000  -1.000000  0.000000  856.800000  0.000000  14104.782457
C  3969  72624.000000  0.802422  T  3971  9367.022196  0.100488  0.000000  13464.000000  0.000000  1410.478246
T  3983  116635.701085  1.251254  C  3981  7466.400000  0.080099  0.000000  1468.800000  0.000000  19565.864895
C  3994  60914.400000  0.623902  T  3996  14213.280783  0.149626  0.000000  10118.400000  0.000000  2350.797076
T  4009  149329.863498  1.572030  C  4006  7670.400000  0.080748  0.000000  1305.600000  0.000000  25533.272858
C  4019  67891.200000  0.694454  T  4021  13236.795844  0.136178  0.000000  11097.600000  0.000000  2784.790382
T  4033  161047.682769  1.656832  C  4032  10077.600000  0.103677  0.000000  2121.600000  119.366543  26365.093362
T  4046  87304.986797  0.896178  G  4046  18382.447584  0.188694  0.000000  0.000000  3610.837918  14683.440199
G  4059  137928.040149  1.400694  N  -1  -1.000000  -1.000000  0.000000  0.000000  23366.000743  0.000000
G  4071  78752.076580  0.743373  A  4072  8582.208277  0.085336  1790.775743  122.400000  13339.211152  0.000000
A  4084  103763.628417  1.031755  C  4082  5916.000000  0.058825  19428.227398  897.600000  0.000000  0.000000
A  4096  85517.988773  0.825311  N  -1  -1.000000  -1.000000  16319.711014  693.600000  29.841636  1121.149375
T  4108  88462.302280  0.843232  G  4107  21903.760595  0.208789  0.000000  1142.400000  4267.353903  15045.101287
G  4120  165471.869888  1.620824  N  -1  -1.000000  -1.000000  0.000000  0.000000  27036.521933  614.823851
G  4133  105758.756877  0.939686  N  -1  -1.000000  -1.000000  0.000000  0.000000  19665.637918  0.000000
G  4146  82362.914498  0.761281  A  4146  10575.713349  0.097751  2196.234402  40.800000  15428.125651  0.000000
A  4159  131605.122984  1.200371  G  4158  9638.848327  0.087916  19935.050722  1020.000000  2208.281041  0.000000
G  4171  82034.656506  0.768887  C  4170  15544.800000  0.145697  0.000000  3386.400000  13727.152416  0.000000
C  4182  119054.400000  1.121401  T  4185  9945.679937  0.095376  0.000000  19135.200000  59.683271  940.318830
T  4198  121879.786870  1.168793  N  -1  -1.000000  -1.000000  0.000000  81.600000  0.000000  20506.183726
A  4207  59129.387733  0.544514  T  4209  10018.012155  0.096209  11082.536672  0.000000  89.524907  2676.292056
T  4220  117539.853807  1.128805  G  4219  9698.531599  0.093141  0.000000  0.000000  2208.281041  19638.197113
G  4233  87644.884015  0.816593  C  4231  11179.200000  0.104157  0.000000  2162.400000  14353.826766  0.000000
C  4244  119748.000000  1.116551  N  -1  -1.000000  -1.000000  0.000000  19624.800000  208.891450  0.000000
C  4258  120645.600000  1.175015  N  -1  -1.000000  -1.000000  506.823323  19747.200000  0.000000  0.000000
A  4269  90687.586672  0.870619  T  4269  8354.371147  0.079568  15204.699703  0.000000  0.000000  1699.807117
T  4282  115514.551710  1.100171  C  4284  20318.400000  0.196526  0.000000  2407.200000  3461.629740  17793.725561
G  4295  135600.392565  1.311570  N  -1  -1.000000  -1.000000  0.000000  244.800000  22590.118216  253.162762
G  4307  99700.904833  0.916837  N  -1  -1.000000  -1.000000  371.670437  0.000000  16233.849814  0.000000
A  4321  66562.796477  0.623194  N  -1  -1.000000  -1.000000  12366.489092  0.000000  89.524907  1699.807117
T  4333  115478.385601  1.140219  N  -1  -1.000000  -1.000000  0.000000  0.000000  29.841636  19348.868242
T  4346  70813.241155  0.662349  N  -1  -1.000000  -1.000000  135.152886  0.000000  0.000000  11609.320945
A  4356  76327.592508  0.746556  T  4357  11500.822619  0.113748  14427.570607  0.000000  0.000000  3037.953145
T  4369  164411.130894  1.626096  N  -1  -1.000000  -1.000000  574.399767  40.800000  29.841636  25243.943987
A  4380  78219.732916  0.740898  N  -1  -1.000000  -1.000000  14528.935272  0.000000  0.000000  0.000000
A  4392  83963.730581  0.828603  C  4400  7833.600000  0.077823  13819.382619  0.000000  0.000000  795.654395
T  4406  79420.775064  0.789006  G  4406  22619.959851  0.224718  0.000000  204.000000  3968.937546  13417.626388
G  4419  136585.166543  1.407371  N  -1  -1.000000  -1.000000  0.000000  0.000000  22560.276580  1121.149375
T  4431  47232.938176  0.486194  C  4429  6854.400000  0.070556  0.000000  1060.800000  626.674349  7884.211732
C  4444  64096.800000  0.697451  N  -1  -1.000000  -1.000000  0.000000  9547.200000  29.841636  1265.813810
T  4457  89691.949982  0.978583  G  4458  14711.926394  0.165161  0.000000  0.000000  2596.222305  14538.775763
G  4471  113607.107063  1.275391  N  -1  -1.000000  -1.000000  912.281982  0.000000  17069.415613  0.000000
A  4483  83389.330815  0.893243  C  4480  6405.600000  0.068615  14055.900170  979.200000  1880.023048  0.000000
G  4494  73112.007435  0.777276  N  -1  -1.000000  -1.000000  0.000000  204.000000  13488.419331  72.332218
G  4508  145119.874349  1.708660  C  4513  10077.600000  0.109991  0.000000  1387.200000  24022.516729  144.664435
T  4520  51789.867893  0.565256  N  -1  -1.000000  -1.000000  0.000000  448.800000  686.357621  8860.696672
A  4531  50885.061672  0.575593  C  4528  18604.800000  0.210450  8548.420055  3304.800000  0.000000  0.000000
C  4542  169034.400000  1.975832  N  -1  -1.000000  -1.000000  0.000000  28192.800000  0.000000  0.000000
C  4555  119870.400000  1.349954  A  4554  7534.773408  0.084855  1689.411078  19339.200000  0.000000  36.166109
A  4567  103054.075764  1.072813  T  4567  10885.998768  0.108908  17603.663434  530.400000  0.000000  2350.797076
T  4580  115695.382255  1.157470  C  4585  4161.600000  0.040579  0.000000  1060.800000  0.000000  19023.373262
T  4593  81301.412725  0.792753  N  -1  -1.000000  -1.000000  0.000000  0.000000  0.000000  13092.131409
T  4606  62675.866661  0.631017  N  -1  -1.000000  -1.000000  0.000000  367.200000  0.000000  11500.822619
T  4619  74502.184259  0.766059  N  -1  -1.000000  -1.000000  0.000000  0.000000  0.000000  12441.141449
T  4631  80035.598915  0.821781  N  -1  -1.000000  -1.000000  405.458659  0.000000  417.782900  12983.633082
A  4642  84909.800785  0.934261  N  -1  -1.000000  -1.000000  14224.841278  0.000000  238.733086  2206.132641
T  4654  114863.561751  1.219405  G  4654  18591.339033  0.197368  0.000000  0.000000  3073.688476  17106.569492
G  4668  114532.197770  1.138556  N  -1  -1.000000  -1.000000  0.000000  0.000000  19098.646840  325.494980
G  4681  118859.234944  1.249256  N  -1  -1.000000  -1.000000  0.000000  0.000000  19605.954647  397.827197
T  4693  50053.894667  0.526645  N  -1  -1.000000  -1.000000  0.000000  40.800000  656.515985  8101.208385
T  4706  58299.767488  0.649631  N  -1  -1.000000  -1.000000  0.000000  163.200000  0.000000  10669.002115
T  4719  49873.064123  0.593703  N  -1  -1.000000  -1.000000  0.000000  40.800000  0.000000  9258.523869
T  4731  62314.205572  0.770638  N  -1  -1.000000  -1.000000  0.000000  0.000000  447.624535  10271.174917
A  4742  83423.119037  1.032153  C  4740  15626.400000  0.193338  13954.535505  2774.400000  0.000000  0.000000
C  4752  149083.200000  1.824397  N  -1  -1.000000  -1.000000  1182.587755  23990.400000  268.574721  0.000000
A  4765  76496.533616  0.863185  T  4765  12585.805885  0.143379  12873.312415  734.400000  29.841636  3254.949798
T  4778  123290.265116  1.404539  N  -1  -1.000000  -1.000000  0.000000  408.000000  59.683271  20578.515943
T  4791  87847.478430  0.991254  N  -1  -1.000000  -1.000000  0.000000  81.600000  0.000000  14466.443545
T  4804  49258.240272  0.573076  N  -1  -1.000000  -1.000000  0.000000  0.000000  298.416357  9150.025542
T  4817  63037.527749  0.798004  N  -1  -1.000000  -1.000000  641.976210  0.000000  29.841636  10452.005462
A  4828  93018.973960  1.158504  N  -1  -1.000000  -1.000000  13988.323727  0.000000  1253.348699  0.000000
G  4840  59474.379926  0.710021  N  -1  -1.000000  -1.000000  0.000000  0.000000  10832.513755  0.000000
G  4854  127722.200743  1.507502  N  -1  -1.000000  -1.000000  0.000000  1264.800000  21127.878067  0.000000
C  4865  78784.800000  0.863251  T  4867  11790.151490  0.129845  0.000000  12688.800000  268.574721  1916.803770
T  4880  111427.781409  1.227160  N  -1  -1.000000  -1.000000  0.000000  0.000000  59.683271  18408.549412
T  4892  52657.854505  0.605014  C  4896  13953.600000  0.164835  0.000000  856.800000  29.841636  11139.161530
T  4905  58914.591339  0.695963  N  -1  -1.000000  -1.000000  0.000000  612.000000  0.000000  10849.832659
T  4917  52874.851159  0.676025  N  -1  -1.000000  -1.000000  0.000000  40.800000  89.524907  9584.018849
A  4928  47303.510187  0.633101  T  4926  8282.038930  0.110845  10609.501570  40.800000  0.000000  2314.630967
T  4939  115767.714472  1.553478  C  4938  12852.000000  0.172460  0.000000  1754.400000  29.841636  18734.044391
T  4953  62061.042810  0.777759  C  4951  12892.800000  0.161575  0.000000  2325.600000  0.000000  11609.320945
C  4965  69278.400000  0.903252  N  -1  -1.000000  -1.000000  0.000000  11383.200000  0.000000  0.000000
C  4977  91392.000000  1.176530  N  -1  -1.000000  -1.000000  0.000000  16524.000000  0.000000  0.000000
C  4989  85884.000000  1.159870  N  -1  -1.000000  -1.000000  168.941108  13831.200000  0.000000  0.000000
A  5001  85957.235654  1.149835  N  -1  -1.000000  -1.000000  14393.782385  163.200000  0.000000  0.000000
A  5012  62170.327674  0.860976  N  -1  -1.000000  -1.000000  13076.041744  0.000000  0.000000  0.000000
A  5025  53385.390068  0.729704  N  -1  -1.000000  -1.000000  10001.313582  0.000000  1402.556877  0.000000
G  5036  67591.304833  0.930914  N  -1  -1.000000  -1.000000  0.000000  0.000000  10951.880297  433.993306
T  5050  42459.011806  0.573158  N  -1  -1.000000  -1.000000  0.000000  0.000000  656.515985  7052.391228
A  5061  23280.084656  0.316329  T  5060  6365.235160  0.086490  5270.962564  0.000000  0.000000  2206.132641
T  5073  106292.193950  1.651888  N  -1  -1.000000  -1.000000  0.000000  0.000000  238.733086  15768.423465
A  5084  41221.630306  0.599422  N  -1  -1.000000  -1.000000  7703.714516  0.000000  925.090706  36.166109
G  5098  56848.315985  0.861817  N  -1  -1.000000  -1.000000  0.000000  0.000000  9429.956877  0.000000
G  5111  97522.465428  1.560136  N  -1  -1.000000  -1.000000  168.941108  81.600000  14622.401487  0.000000
A  5124  96262.643230  1.511833  N  -1  -1.000000  -1.000000  16387.287458  0.000000  358.099628  0.000000
A  5136  48925.344822  0.756149  T  5134  12079.480360  0.186690  9393.125594  0.000000  0.000000  1844.471552
T  5148  84194.701434  1.328436  N  -1  -1.000000  -1.000000  0.000000  0.000000  119.366543  12368.809231
A  5159  35410.056197  0.532804  T  5159  6907.726793  0.109227  6960.373642  0.000000  208.891450  2386.963185
T  5172  86545.498510  1.368489  G  5172  11638.237918  0.184028  0.000000  0.000000  1939.706320  13019.799191
G  5185  69829.427509  1.032212  C  5183  11179.200000  0.165250  0.000000  1672.800000  11190.613383  253.162762
C  5196  103346.400000  1.429307  N  -1  -1.000000  -1.000000  0.000000  15544.800000  179.049814  0.000000
A  5209  43113.770713  0.598714  N  -1  -1.000000  -1.000000  8176.749618  81.600000  865.407435  0.000000
G  5222  34765.505576  0.481518  N  -1  -1.000000  -1.000000  0.000000  775.200000  5580.385874  0.000000
C  5233  46797.600000  0.668618  N  -1  -1.000000  -1.000000  0.000000  6813.600000  89.524907  0.000000
A  5246  52304.166978  0.805682  N  -1  -1.000000  -1.000000  9629.643145  163.200000  0.000000  108.498327
A  5258  43248.923599  0.714584  C  5256  16360.800000  0.270322  7163.102971  2978.400000  0.000000  108.498327
C  5269  118768.800000  1.980946  N  -1  -1.000000  -1.000000  202.729329  18808.800000  0.000000  0.000000
A  5282  68117.054669  1.074181  N  -1  -1.000000  -1.000000  12467.853756  0.000000  0.000000  36.166109
A  5294  40579.654096  0.608539  N  -1  -1.000000  -1.000000  7602.349851  0.000000  0.000000  976.484939
T  5307  77901.798492  1.254717  G  5307  11608.396283  0.186969  0.000000  0.000000  2208.281041  11573.154836
G  5320  82154.023048  1.306222  N  -1  -1.000000  -1.000000  33.788222  0.000000  13219.844610  36.166109
A  5333  71326.935717  1.173620  N  -1  -1.000000  -1.000000  11994.818654  0.000000  119.366543  867.986613
T  5345  76418.988029  1.201624  N  -1  -1.000000  -1.000000  0.000000  0.000000  59.683271  11392.324292
A  5357  48959.133043  0.722518  C  5355  19461.600000  0.287206  7433.408744  3549.600000  0.000000  0.000000
C  5368  124440.000000  1.830594  N  -1  -1.000000  -1.000000  33.788222  20400.000000  29.841636  216.996653
A  5380  71394.512160  0.949502  T  5380  9403.188305  0.120544  11961.030433  367.200000  238.733086  2061.468205
T  5393  88389.970063  1.133116  G  5394  10175.997770  0.135737  0.000000  0.000000  2059.072862  14430.277437
G  5407  87137.576208  1.162327  N  -1  -1.000000  -1.000000  0.000000  0.000000  14353.826766  867.986613
T  5419  49402.904708  0.642679  G  5420  7848.350186  0.100940  0.000000  326.400000  1820.339777  7920.377841
G  5433  66875.105576  0.860101  N  -1  -1.000000  -1.000000  270.305772  0.000000  9937.264684  0.000000
A  5445  84909.800785  1.107761  C  5442  10567.200000  0.137863  12738.159529  1713.600000  417.782900  0.000000
C  5456  97226.400000  1.263904  N  -1  -1.000000  -1.000000  1351.528862  15912.000000  0.000000  0.000000
A  5468  78794.132683  0.990929  N  -1  -1.000000  -1.000000  13076.041744  530.400000  0.000000  0.000000
A  5479  49195.650594  0.616851  N  -1  -1.000000  -1.000000  9156.608043  0.000000  0.000000  867.986613
T  5493  71536.563332  0.896711  C  5489  12076.800000  0.151383  0.000000  1020.000000  0.000000  10596.669897
C  5506  50347.200000  0.675926  T  5505  9005.361107  0.120899  0.000000  8282.400000  0.000000  2025.302096
T  5519  77612.469621  1.072269  N  -1  -1.000000  -1.000000  0.000000  40.800000  0.000000  12802.802538
T  5532  58335.933597  0.818132  N  -1  -1.000000  -1.000000  0.000000  408.000000  0.000000  10596.669897
A  5543  88761.658043  1.297237  C  5544  5997.600000  0.082886  13515.288625  1060.800000  0.000000  1338.146028
T  5555  80867.419419  1.117579  G  5555  9042.015613  0.124959  0.000000  0.000000  1969.547955  13272.961953
G  5568  88211.875093  1.195952  N  -1  -1.000000  -1.000000  0.000000  0.000000  14294.143494  253.162762
G  5581  94985.926394  1.282053  N  -1  -1.000000  -1.000000  0.000000  0.000000  15219.234201  0.000000
G  5594  70187.527138  0.950215  N  -1  -1.000000  -1.000000  0.000000  0.000000  10146.156134  650.989960
T  5606  55008.651581  0.753500  N  -1  -1.000000  -1.000000  0.000000  0.000000  746.040892  7377.886208
A  5616  41931.182958  0.569829  N  -1  -1.000000  -1.000000  7534.773408  0.000000  119.366543  759.488286
A  5629  64907.173621  0.919040  N  -1  -1.000000  -1.000000  11792.089325  0.000000  0.000000  0.000000
A  5642  75212.581197  1.043446  N  -1  -1.000000  -1.000000  12163.759762  0.000000  0.000000  0.000000
A  5654  63758.374087  0.887493  C  5652  9506.400000  0.132325  10440.560463  1917.600000  29.841636  0.000000
C  5665  103183.200000  1.425512  N  -1  -1.000000  -1.000000  946.070204  15096.000000  89.524907  0.000000
A  5677  70110.559741  0.949681  N  -1  -1.000000  -1.000000  11319.054223  285.600000  895.249071  0.000000
G  5691  50253.314498  0.690770  N  -1  -1.000000  -1.000000  0.000000  0.000000  7430.567286  289.328871
T  5704  34538.633965  0.500895  N  -1  -1.000000  -1.000000  0.000000  0.000000  447.624535  5244.085785
A  5714  33348.974682  0.530114  N  -1  -1.000000  -1.000000  6081.879881  0.000000  0.000000  0.000000
A  5727  40343.136545  0.681181  T  5725  5858.909636  0.098926  7805.079181  0.000000  0.000000  1012.651048
T  5740  70849.407264  1.226644  N  -1  -1.000000  -1.000000  0.000000  1224.000000  29.841636  10379.673244
C  5753  48592.800000  0.801193  N  -1  -1.000000  -1.000000  0.000000  7874.400000  0.000000  1338.146028
T  5766  69836.756216  1.183291  N  -1  -1.000000  -1.000000  0.000000  1060.800000  0.000000  10198.842700
C  5777  40963.200000  0.700447  N  -1  -1.000000  -1.000000  574.399767  6650.400000  0.000000  108.498327
A  5789  80382.179096  1.430237  N  -1  -1.000000  -1.000000  13244.982852  0.000000  0.000000  0.000000
A  5801  51932.496541  0.963106  N  -1  -1.000000  -1.000000  9629.643145  571.200000  925.090706  0.000000
G  5813  49805.689963  0.955888  A  5813  7196.891193  0.138125  1655.622857  367.200000  8116.924907  108.498327
A  5826  105385.463052  2.024334  N  -1  -1.000000  -1.000000  15508.793697  0.000000  626.674349  0.000000
G  5838  50521.889219  0.854218  C  5835  8853.600000  0.149695  1452.893527  1346.400000  7460.408922  0.000000
A  5851  90282.128014  1.483408  N  -1  -1.000000  -1.000000  13177.406409  0.000000  179.049814  976.484939
T  5862  56744.624807  0.861657  G  5862  7072.467658  0.107394  0.000000  0.000000  1820.339777  8209.706712
G  5875  66278.272862  1.028452  N  -1  -1.000000  -1.000000  1250.164198  81.600000  9609.006691  0.000000
A  5887  78422.462245  1.184392  T  5887  5895.075745  0.087892  11792.089325  0.000000  268.574721  1518.976572
T  5899  60144.239040  0.896714  G  5898  8295.974721  0.123688  0.000000  0.000000  1551.765056  8860.696672
G  5913  62130.285502  0.900570  C  5917  4406.400000  0.065606  0.000000  122.400000  10116.314498  433.993306
T  5925  36310.773299  0.540622  G  5924  10474.414126  0.155951  0.000000  0.000000  2238.122677  5895.075745
G  5938  64636.982900  0.985281  C  5936  9139.200000  0.139311  0.000000  2121.600000  9340.431970  0.000000
C  5948  82497.600000  1.229734  T  5951  9113.859434  0.140652  0.000000  11954.400000  716.199257  867.986613
T  5964  77865.632383  1.201687  N  -1  -1.000000  -1.000000  0.000000  1142.400000  0.000000  12802.802538
A  5974  52270.378756  0.774017  C  5970  12770.400000  0.189103  7872.655624  1917.600000  0.000000  1229.647701
C  5985  93024.000000  1.459655  N  -1  -1.000000  -1.000000  0.000000  15014.400000  0.000000  0.000000
C  5998  91759.200000  1.362260  N  -1  -1.000000  -1.000000  168.941108  14443.200000  0.000000  0.000000
A  6009  49364.591702  0.706155  T  6009  11681.653163  0.174352  9156.608043  2203.200000  59.683271  2531.627620
T  6022  101228.938709  1.510871  C  6019  7833.600000  0.116919  0.000000  816.000000  59.683271  15949.254009
T  6036  68462.444079  0.962784  N  -1  -1.000000  -1.000000  0.000000  122.400000  0.000000  9620.184958
T  6049  40940.035234  0.570656  N  -1  -1.000000  -1.000000  0.000000  0.000000  0.000000  7522.550644
T  6061  41157.031887  0.570003  C  6057  8200.800000  0.113576  0.000000  1958.400000  1074.298885  6799.228466
G  6074  59444.538290  0.850946  N  -1  -1.000000  -1.000000  0.000000  0.000000  8534.707807  216.996653
A  6085  64907.173621  0.960852  N  -1  -1.000000  -1.000000  9122.819822  0.000000  179.049814  0.000000
A  6098  46458.804648  0.701203  N  -1  -1.000000  -1.000000  8751.149385  0.000000  746.040892  72.332218
G  6110  46732.001487  0.711568  N  -1  -1.000000  -1.000000  641.976210  0.000000  6177.218587  0.000000
A  6123  79030.650233  1.294619  N  -1  -1.000000  -1.000000  11961.030433  0.000000  268.574721  0.000000
T  6134  45424.632733  0.759957  G  6134  4625.453532  0.077384  0.000000  0.000000  1014.615613  7305.553990
G  6147  47746.617100  0.804104  N  -1  -1.000000  -1.000000  168.941108  0.000000  7042.626022  0.000000
A  6158  72813.617466  1.347642  N  -1  -1.000000  -1.000000  12129.971541  0.000000  59.683271  0.000000
A  6171  48046.851061  0.882152  N  -1  -1.000000  -1.000000  8041.596732  0.000000  0.000000  650.989960
T  6183  60252.737367  1.092006  C  6182  5916.000000  0.107220  0.000000  1224.000000  0.000000  8065.042277
C  6196  45940.800000  0.804768  N  -1  -1.000000  -1.000000  304.093994  6160.800000  0.000000  0.000000
A  6206  64772.020734  1.162135  N  -1  -1.000000  -1.000000  10677.078014  122.400000  0.000000  0.000000
A  6218  42235.276952  0.757966  N  -1  -1.000000  -1.000000  7061.738306  81.600000  0.000000  470.159415
T  6231  55442.644888  1.002588  G  6230  8206.449814  0.148400  0.000000  0.000000  1820.339777  7450.218426
G  6244  84272.779182  1.500301  N  -1  -1.000000  -1.000000  0.000000  285.600000  12414.120446  108.498327
C  6254  53815.200000  0.949209  N  -1  -1.000000  -1.000000  0.000000  7915.200000  1104.140520  542.491633
T  6269  81988.568794  1.425049  G  6268  7908.033457  0.137450  0.000000  0.000000  1462.240149  10777.500441
G  6283  69023.703346  1.132315  N  -1  -1.000000  -1.000000  0.000000  0.000000  8415.341264  0.000000
C  6292  38515.200000  0.635784  N  -1  -1.000000  -1.000000  270.305772  5589.600000  1044.457249  0.000000
A  6305  41796.030072  0.700971  C  6303  4488.000000  0.075269  6757.644312  1387.200000  59.683271  0.000000
C  6316  72052.800000  1.247015  N  -1  -1.000000  -1.000000  574.399767  11832.000000  0.000000  108.498327
A  6328  64231.409189  1.063585  N  -1  -1.000000  -1.000000  10305.407576  0.000000  119.366543  0.000000
A  6340  44465.299576  0.736945  G  6339  4118.145725  0.068252  7298.255857  0.000000  954.932342  0.000000
G  6353  56132.116729  0.926879  N  -1  -1.000000  -1.000000  0.000000  0.000000  7997.558364  361.661089
T  6366  36057.610537  0.594722  N  -1  -1.000000  -1.000000  0.000000  408.000000  29.841636  5207.919676
C  6378  35944.800000  0.644082  N  -1  -1.000000  -1.000000  540.611545  4977.600000  0.000000  108.498327
A  6389  60514.704817  1.120212  C  6386  6201.600000  0.114800  8886.302271  1142.400000  0.000000  0.000000
C  6400  67768.800000  1.306428  T  6401  11102.995421  0.214559  371.670437  9792.000000  0.000000  1699.807117
T  6415  100107.789334  1.934529  N  -1  -1.000000  -1.000000  439.246880  0.000000  179.049814  14466.443545
A  6426  64974.750064  1.122051  N  -1  -1.000000  -1.000000  10406.772241  0.000000  0.000000  433.993306
A  6438  58554.987967  0.972270  C  6437  3631.200000  0.060294  9325.549151  1224.000000  0.000000  0.000000
C  6449  94737.600000  1.609125  N  -1  -1.000000  -1.000000  2230.022623  12688.800000  0.000000  0.000000
A  6462  58588.776188  0.946112  N  -1  -1.000000  -1.000000  8683.572941  0.000000  0.000000  1844.471552
T  6474  81446.077161  1.285892  N  -1  -1.000000  -1.000000  0.000000  40.800000  0.000000  10452.005462
C  6487  37903.200000  0.575428  T  6487  6256.736833  0.094721  0.000000  4732.800000  0.000000  2097.634314
T  6500  67811.454119  1.026604  N  -1  -1.000000  -1.000000  0.000000  40.800000  89.524907  10669.002115
T  6513  78733.618996  1.137098  N  -1  -1.000000  -1.000000  0.000000  0.000000  179.049814  10777.500441
T  6525  66907.301398  0.941525  N  -1  -1.000000  -1.000000  0.000000  0.000000  0.000000  10271.174917
T  6537  49583.735252  0.698593  N  -1  -1.000000  -1.000000  0.000000  0.000000  59.683271  8788.364454
T  6550  38806.234811  0.588650  G  6549  4744.820074  0.071974  0.000000  0.000000  1014.615613  7124.723446
G  6563  60399.470632  0.954068  N  -1  -1.000000  -1.000000  0.000000  816.000000  8743.599257  72.332218
C  6573  53203.200000  0.837955  G  6581  4476.245353  0.075436  0.000000  7874.400000  149.208178  0.000000
A  6585  35883.091299  0.604721  N  -1  -1.000000  -1.000000  5372.327228  0.000000  477.466171  0.000000
G  6597  32079.758364  0.562135  N  -1  -1.000000  -1.000000  1182.587755  204.000000  4565.770260  0.000000
A  6611  70347.077292  1.349426  N  -1  -1.000000  -1.000000  10440.560463  0.000000  179.049814  1048.817157
T  6622  50053.894667  0.903900  C  6620  7221.600000  0.130411  0.000000  1142.400000  59.683271  7269.387882
C  6634  43492.800000  0.811437  N  -1  -1.000000  -1.000000  135.152886  5875.200000  0.000000  470.159415
A  6644  59703.787500  1.192272  T  6643  13164.463626  0.262891  7974.020289  244.800000  238.733086  2133.800423
T  6658  79746.270044  1.615759  G  6657  8176.608178  0.165668  0.000000  0.000000  1492.081784  11428.490401
G  6670  72574.857993  1.385769  N  -1  -1.000000  -1.000000  0.000000  0.000000  9400.115242  1048.817157
T  6683  51355.874586  0.921208  N  -1  -1.000000  -1.000000  0.000000  81.600000  477.466171  7341.720099
A  6694  28922.717657  0.527363  T  6693  6726.896249  0.122655  4324.892360  244.800000  0.000000  2242.298750
T  6706  89547.285546  1.708396  N  -1  -1.000000  -1.000000  0.000000  0.000000  0.000000  12477.307558
T  6720  42784.506786  0.740441  N  -1  -1.000000  -1.000000  0.000000  0.000000  0.000000  7739.547297
T  6732  35623.617231  0.605299  N  -1  -1.000000  -1.000000  0.000000  1020.000000  0.000000  5822.743527
C  6744  33904.800000  0.612215  N  -1  -1.000000  -1.000000  0.000000  4936.800000  0.000000  36.166109
A  6754  66799.314028  1.242416  N  -1  -1.000000  -1.000000  8379.478947  244.800000  298.416357  1265.813810
T  6767  74140.523170  1.321665  G  6766  4953.711524  0.088307  0.000000  0.000000  1342.873606  10669.002115
G  6780  60876.936803  1.057994  N  -1  -1.000000  -1.000000  1047.434868  0.000000  8654.074349  0.000000
A  6792  68083.266447  1.223352  N  -1  -1.000000  -1.000000  10609.501570  40.800000  298.416357  0.000000
A  6804  54669.342487  0.990317  N  -1  -1.000000  -1.000000  9562.066702  0.000000  0.000000  0.000000
A  6816  53723.272284  0.967373  N  -1  -1.000000  -1.000000  9325.549151  0.000000  0.000000  0.000000
A  6827  41593.300743  0.716937  N  -1  -1.000000  -1.000000  8514.631834  0.000000  0.000000  0.000000
A  6839  52405.531643  0.984698  N  -1  -1.000000  -1.000000  9055.243379  0.000000  0.000000  0.000000
A  6851  51189.155666  0.944763  N  -1  -1.000000  -1.000000  8886.302271  0.000000  29.841636  0.000000
A  6863  52540.684529  0.942627  N  -1  -1.000000  -1.000000  9224.184486  612.000000  59.683271  72.332218
A  6874  46458.804648  0.806547  N  -1  -1.000000  -1.000000  9562.066702  0.000000  0.000000  470.159415
A  6886  38349.631473  0.690138  T  6887  8173.540603  0.157216  6926.585420  122.400000  0.000000  1482.810463
T  6898  48498.751986  0.932866  N  -1  -1.000000  -1.000000  67.576443  0.000000  89.524907  7631.048970
T  6910  29330.714288  0.577932  C  6908  4447.200000  0.087627  0.000000  1020.000000  0.000000  5099.421350
C  6922  29784.000000  0.635380  T  6920  9909.513829  0.211398  0.000000  4202.400000  149.208178  3146.451471
T  6935  79529.273391  1.791709  N  -1  -1.000000  -1.000000  0.000000  775.200000  0.000000  11211.493748
T  6948  50162.392994  1.068012  N  -1  -1.000000  -1.000000  0.000000  0.000000  0.000000  8969.194998
T  6960  48173.257006  1.007284  N  -1  -1.000000  -1.000000  0.000000  40.800000  387.941264  7269.387882
T  6973  27486.242736  0.579858  G  6970  6953.101115  0.146684  0.000000  0.000000  1313.031970  4954.756914
G  6985  56878.157621  1.263078  T  6983  4773.926370  0.106013  0.000000  0.000000  7341.042379  1374.312137
T  6995  27775.571607  0.610920  N  -1  -1.000000  -1.000000  0.000000  40.800000  954.932342  4412.265281
T  7005  10669.002115  0.244720  A  7008  8210.537840  0.201097  844.705539  40.800000  447.624535  2748.624274
T  7020  59927.242387  1.467771  G  7019  11906.812639  0.291628  0.000000  0.000000  2208.281041  7233.221773
G  7032  54729.559851  1.303967  N  -1  -1.000000  -1.000000  0.000000  0.000000  8564.549442  0.000000
G  7046  59892.162825  1.345544  N  -1  -1.000000  -1.000000  0.000000  0.000000  8534.707807  0.000000
T  7057  20180.688746  0.424657  N  -1  -1.000000  -1.000000  0.000000  0.000000  208.891450  3616.610886
T  7069  34574.800074  0.831376  N  -1  -1.000000  -1.000000  0.000000  0.000000  0.000000  5388.750221
A  7080  28348.317890  0.708200  N  -1  -1.000000  -1.000000  4223.527695  0.000000  0.000000  2206.132641
T  7093  74646.848694  1.962007  N  -1  -1.000000  -1.000000  304.093994  122.400000  0.000000  8716.032236
A  7103  31591.987160  0.738782  N  -1  -1.000000  -1.000000  5575.056558  0.000000  0.000000  1048.817157
A  7115  29159.235208  0.724748  C  7113  7466.400000  0.185576  5304.750785  2080.800000  0.000000  0.000000
C  7127  70339.200000  1.742277  N  -1  -1.000000  -1.000000  439.246880  9914.400000  0.000000  0.000000
A  7139  38586.149024  0.832693  N  -1  -1.000000  -1.000000  5237.174342  367.200000  686.357621  0.000000
G  7152  31482.925651  0.712205  N  -1  -1.000000  -1.000000  0.000000  0.000000  4476.245353  36.166109
T  7166  23905.797959  0.570813  N  -1  -1.000000  -1.000000  0.000000  163.200000  268.574721  2712.458165
T  7180  18661.712174  0.487485  G  7177  7997.558364  0.208913  0.000000  0.000000  1223.507063  3110.285362
G  7192  42464.647584  1.113690  C  7188  4488.000000  0.117703  0.000000  1142.400000  6207.060223  0.000000
C  7201  37780.800000  0.970763  N  -1  -1.000000  -1.000000  0.000000  4977.600000  596.832714  0.000000
A  7213  12028.606876  0.301757  T  7214  7920.377841  0.235724  2027.293294  612.000000  179.049814  1446.644355
T  7226  40940.035234  1.218450  G  7225  6028.010409  0.179404  0.000000  0.000000  1253.348699  6437.567378
G  7238  54371.460223  1.574391  T  7237  9113.859434  0.263902  0.000000  81.600000  6833.734572  1880.637661
T  7251  27920.236043  0.753458  N  -1  -1.000000  -1.000000  0.000000  285.600000  298.416357  3580.444777
A  7262  12805.735972  0.390249  C  7261  2733.600000  0.083305  2162.446180  612.000000  417.782900  108.498327
G  7274  18143.714498  0.600066  C  7281  3508.800000  0.121402  0.000000  1060.800000  2864.797026  0.000000
C  7285  30069.600000  1.040389  N  -1  -1.000000  -1.000000  0.000000  5304.000000  358.099628  0.000000
A  7298  24023.425531  0.813839  C  7297  9914.400000  0.335868  3919.433701  2488.800000  0.000000  0.000000
C  7308  59323.200000  1.973833  N  -1  -1.000000  -1.000000  878.493761  7588.800000  0.000000  72.332218
A  7321  38788.878353  1.222056  N  -1  -1.000000  -1.000000  6183.244546  285.600000  0.000000  0.000000
A  7334  26354.812818  0.827688  N  -1  -1.000000  -1.000000  4831.715683  0.000000  0.000000  0.000000
A  7345  20948.697368  0.629579  T  7345  4918.590805  0.157269  3885.645480  122.400000  0.000000  1012.651048
T  7357  28281.897131  0.904298  N  -1  -1.000000  -1.000000  0.000000  0.000000  179.049814  4846.258588
T  7372  17612.895017  0.614417  G  7369  6326.426766  0.220694  0.000000  0.000000  1700.973234  3146.451471
G  7383  62428.701859  2.259021  N  -1  -1.000000  -1.000000  0.000000  367.200000  7848.350186  72.332218
T  7392  11826.317598  0.362797  G  7396  4118.145725  0.128829  0.000000  204.000000  2357.489219  2097.634314
G  7407  41987.181413  1.313501  N  -1  -1.000000  -1.000000  0.000000  0.000000  6535.318216  72.332218
G  7419  35362.338290  1.066493  N  -1  -1.000000  -1.000000  0.000000  0.000000  5520.702602  0.000000
A  7432  30240.458298  0.881865  N  -1  -1.000000  -1.000000  4696.562797  81.600000  89.524907  0.000000
A  7443  32977.304244  1.050794  N  -1  -1.000000  -1.000000  5777.785887  0.000000  0.000000  0.000000
A  7455  27638.765238  0.897302  N  -1  -1.000000  -1.000000  3919.433701  0.000000  0.000000  289.328871
T  7468  32477.165759  1.050006  N  -1  -1.000000  -1.000000  67.576443  81.600000  0.000000  4810.092479
A  7478  21556.885357  0.671904  N  -1  -1.000000  -1.000000  3040.939941  285.600000  268.574721  36.166109
G  7491  31333.717472  0.997546  A  7494  4831.715683  0.147385  844.705539  40.800000  4118.145725  0.000000
A  7504  44566.664240  1.359449  N  -1  -1.000000  -1.000000  6960.373642  81.600000  0.000000  0.000000
A  7515  32369.116256  1.044277  T  7516  3905.939757  0.118179  5338.539007  0.000000  0.000000  1084.983266
T  7526  36491.603843  1.104101  N  -1  -1.000000  -1.000000  0.000000  244.800000  29.841636  4882.424697
T  7540  24484.455701  0.753335  C  7535  3141.600000  0.096660  168.941108  326.400000  208.891450  3688.943104
A  7549  33281.398239  1.059458  G  7551  3193.055019  0.100671  4155.951252  0.000000  537.149442  108.498327
G  7562  26350.164312  0.830771  N  -1  -1.000000  -1.000000  0.000000  204.000000  3819.729368  361.661089
T  7575  17070.403384  0.549683  G  7582  4207.670632  0.140264  0.000000  122.400000  119.366543  2350.797076
A  7585  12670.583086  0.422379  N  -1  -1.000000  -1.000000  2297.599066  0.000000  686.357621  0.000000
G  7599  17904.981413  0.639064  N  -1  -1.000000  -1.000000  0.000000  0.000000  3163.213383  253.162762
T  7612  18553.213847  0.670946  G  7610  7132.150929  0.257922  0.000000  81.600000  1641.289963  2857.122600
G  7624  53446.369517  2.026460  N  -1  -1.000000  -1.000000  0.000000  122.400000  6744.209665  0.000000
T  7636  16744.908404  0.614216  C  7642  4692.000000  0.182569  0.000000  408.000000  1790.498141  2061.468205
G  7648  34914.713755  1.358559  N  -1  -1.000000  -1.000000  0.000000  693.600000  4983.553160  0.000000
C  7658  50061.600000  1.959963  N  -1  -1.000000  -1.000000  0.000000  5752.800000  865.407435  0.000000
A  7669  17975.333871  0.639695  T  7670  9801.015502  0.368885  2703.057725  326.400000  0.000000  1844.471552
T  7683  46545.782107  1.751868  N  -1  -1.000000  -1.000000  0.000000  0.000000  0.000000  7414.052317
T  7695  28426.561567  0.994325  N  -1  -1.000000  -1.000000  0.000000  204.000000  0.000000  4954.756914
A  7706  24496.460632  0.824119  N  -1  -1.000000  -1.000000  3919.433701  0.000000  0.000000  1555.142681
T  7717  39638.055314  1.282495  N  -1  -1.000000  -1.000000  0.000000  0.000000  0.000000  5424.916330
T  7730  14647.274090  0.442779  G  7729  4714.978439  0.142531  0.000000  163.200000  984.773978  3037.953145
G  7744  54580.351673  1.669650  N  -1  -1.000000  -1.000000  0.000000  244.800000  7490.250558  108.498327
G  7757  27872.087732  0.849678  N  -1  -1.000000  -1.000000  0.000000  40.800000  5102.919703  0.000000
T  7769  19782.861548  0.583293  C  7775  3304.800000  0.101991  0.000000  0.000000  507.307807  3110.285362
T  7782  18914.874936  0.583745  G  7781  2387.330855  0.073677  0.000000  204.000000  954.932342  3074.119253
G  7793  34079.147955  1.163589  C  7796  1876.800000  0.060741  0.000000  938.400000  4685.136803  144.664435
C  7802  32272.800000  1.044483  N  -1  -1.000000  -1.000000  168.941108  3835.200000  1342.873606  0.000000
A  7814  18144.274979  0.615664  T  7814  4086.770302  0.143683  2669.269503  163.200000  0.000000  1012.651048
T  7827  38589.238157  1.356730  N  -1  -1.000000  -1.000000  0.000000  0.000000  0.000000  5967.407962
T  7838  7124.723446  0.238667  N  -1  -1.000000  -1.000000  0.000000  204.000000  0.000000  3616.610886
T  7856  10054.178264  0.377966  N  -1  -1.000000  -1.000000  168.941108  204.000000  1074.298885  1880.637661
G  7865  33571.840149  1.284238  A  7860  3818.069037  0.146054  946.070204  163.200000  3282.579926  0.000000
A  7875  39430.854563  1.640177  T  7878  1591.308790  0.063156  5270.962564  0.000000  238.733086  253.162762
A  7887  26861.636142  1.066087  C  7889  2040.000000  0.078751  4257.315917  244.800000  746.040892  0.000000
G  7898  39211.909294  1.513719  N  -1  -1.000000  -1.000000  0.000000  0.000000  3939.095911  397.827197
T  7915  14900.436852  0.533415  C  7908  1836.000000  0.065726  0.000000  897.600000  626.674349  2169.966532
C  7923  22970.400000  0.882927  N  -1  -1.000000  -1.000000  0.000000  3508.800000  387.941264  72.332218
G  7936  19635.796283  0.782741  C  7938  10526.400000  0.417132  0.000000  1428.000000  1850.181413  397.827197
C  7948  16605.600000  0.658036  N  -1  -1.000000  -1.000000  0.000000  2325.600000  0.000000  0.000000
A  7959  14596.511715  0.633619  C  7964  2896.800000  0.121796  2432.751952  0.000000  447.624535  36.166109
G  7970  11220.455019  0.471767  N  -1  -1.000000  -1.000000  0.000000  40.800000  1700.973234  72.332218
T  7982  4954.756914  0.207307  C  7979  2570.400000  0.107545  0.000000  1101.600000  447.624535  1048.817157
C  7995  32599.200000  1.549477  N  -1  -1.000000  -1.000000  0.000000  3468.000000  0.000000  0.000000
A  8004  14664.088158  0.720393  T  8005  506.325524  0.026459  2331.387288  897.600000  0.000000  144.664435
A  8017  23989.637309  1.253645  N  -1  -1.000000  -1.000000  3649.127929  40.800000  0.000000  0.000000
A  8028  14697.876379  0.834458  G  8029  3372.104833  0.191667  2432.751952  0.000000  1014.615613  0.000000
G  8040  25842.856506  1.468892  N  -1  -1.000000  -1.000000  168.941108  0.000000  3760.046097  0.000000
A  8053  20577.026931  1.150797  T  8048  7269.387882  0.406548  2770.634168  0.000000  0.000000  650.989960
T  8065  27739.405498  1.543239  C  8071  1917.600000  0.100460  202.729329  0.000000  59.683271  3544.278669
A  8073  16623.805008  0.870895  N  -1  -1.000000  -1.000000  2027.293294  489.600000  0.000000  433.993306
A  8086  10541.925127  0.546471  N  -1  -1.000000  -1.000000  1925.928629  40.800000  0.000000  289.328871
T  8098  21916.661971  1.140124  G  8095  3968.937546  0.206466  0.000000  530.400000  895.249071  3435.780342
G  8110  53327.002974  2.549184  T  8117  5714.245200  0.248530  0.000000  81.600000  5252.127881  650.989960
T  8124  8354.371147  0.363359  N  -1  -1.000000  -1.000000  0.000000  0.000000  1492.081784  1844.471552
G  8135  32258.808178  1.442633  T  8137  1699.807117  0.073305  0.000000  0.000000  3700.362825  361.661089
T  8146  13417.626388  0.578646  N  -1  -1.000000  -1.000000  0.000000  0.000000  566.991078  2169.966532
T  8159  7414.052317  0.321512  C  8156  2529.600000  0.109696  0.000000  408.000000  0.000000  1338.146028
C  8171  23337.600000  1.099945  T  8169  2820.956491  0.132956  67.576443  2529.600000  0.000000  470.159415
A  8179  21624.461800  1.006111  N  -1  -1.000000  -1.000000  3818.069037  408.000000  0.000000  0.000000
A  8191  18144.274979  0.868911  T  8192  4122.936410  0.196015  3345.033935  40.800000  0.000000  795.654395
T  8205  28969.053200  1.377270  N  -1  -1.000000  -1.000000  0.000000  0.000000  0.000000  4086.770302
A  8214  4730.351019  0.206779  N  -1  -1.000000  -1.000000  777.129096  40.800000  89.524907  1229.647701
T  8227  17359.732255  0.820490  N  -1  -1.000000  -1.000000  0.000000  0.000000  686.357621  2459.295403
G  8240  37272.202974  2.122438  T  8236  1952.969879  0.111210  0.000000  204.000000  4506.086989  216.996653
G  8253  24649.191078  1.205173  N  -1  -1.000000  -1.000000  0.000000  40.800000  3998.779182  0.000000
C  8266  10771.200000  0.546988  T  8269  3182.617580  0.163822  0.000000  1672.800000  208.891450  144.664435
A  8276  10677.078014  0.549594  N  -1  -1.000000  -1.000000  1588.046413  0.000000  59.683271  180.830544
T  8286  34032.308441  1.722848  C  8287  3223.200000  0.154790  0.000000  571.200000  0.000000  4737.760261
A  8298  14833.029266  0.712339  T  8298  6726.896249  0.333941  2432.751952  163.200000  0.000000  1808.305443
T  8310  23544.136870  1.168801  C  8316  6528.000000  0.315607  0.000000  122.400000  0.000000  3363.448124
C  8324  10893.600000  0.526672  N  -1  -1.000000  -1.000000  337.882216  2244.000000  0.000000  108.498327
A  8333  25611.471944  1.356807  C  8340  2774.400000  0.132338  3345.033935  1305.600000  0.000000  0.000000
C  8345  28437.600000  1.356471  N  -1  -1.000000  -1.000000  67.576443  3916.800000  0.000000  180.830544
A  8355  31423.046053  1.423649  N  -1  -1.000000  -1.000000  4054.586587  448.800000  0.000000  0.000000
G  8367  10325.205948  0.480527  T  8370  1410.478246  0.070331  168.941108  122.400000  1432.398513  36.166109
A  8380  31862.292933  1.588756  N  -1  -1.000000  -1.000000  3716.704372  40.800000  29.841636  289.328871
T  8392  24882.282898  1.122645  N  -1  -1.000000  -1.000000  0.000000  40.800000  0.000000  3399.614233
T  8407  13381.460280  0.567384  C  8409  4447.200000  0.206659  0.000000  856.800000  0.000000  2423.129294
C  8417  5385.600000  0.250267  N  -1  -1.000000  -1.000000  0.000000  1795.200000  0.000000  1229.647701
T  8428  42965.337330  2.088264  N  -1  -1.000000  -1.000000  0.000000  81.600000  149.208178  5858.909636
T  8439  22676.150257  1.007077  N  -1  -1.000000  -1.000000  0.000000  81.600000  0.000000  3688.943104
C  8451  16075.200000  0.678420  T  8452  2278.464858  0.100190  0.000000  3427.200000  0.000000  614.823851
C  8463  30559.200000  1.343768  N  -1  -1.000000  -1.000000  0.000000  4855.200000  0.000000  0.000000
A  8474  21962.344015  0.956816  C  8476  2244.000000  0.101965  3615.339707  897.600000  0.000000  72.332218
A  8485  10981.172008  0.498974  T  8492  2459.295403  0.111415  2466.540174  204.000000  0.000000  470.159415
T  8497  28173.398805  1.276368  N  -1  -1.000000  -1.000000  0.000000  40.800000  59.683271  4014.438084
A  8506  5473.691893  0.252195  T  8511  1663.641008  0.084178  1148.799533  0.000000  179.049814  36.166109
A  8519  18853.827632  0.953979  N  -1  -1.000000  -1.000000  2905.787054  40.800000  89.524907  108.498327
A  8532  14157.264834  0.697039  C  8535  2488.800000  0.117463  2635.481282  1428.000000  0.000000  36.166109
C  8540  31008.000000  1.463487  N  -1  -1.000000  -1.000000  709.552653  3916.800000  0.000000  36.166109
A  8553  14731.664601  0.736877  T  8551  3399.614233  0.170048  2297.599066  163.200000  0.000000  867.986613
T  8561  22350.655278  1.164244  C  8561  1795.200000  0.093511  168.941108  408.000000  0.000000  3833.607540
T  8570  31790.009691  1.603522  T  8581  11573.154836  0.580157  0.000000  0.000000  59.683271  4159.102519
A  8585  16961.687224  0.850286  N  -1  -1.000000  -1.000000  2567.904839  0.000000  0.000000  1229.647701
A  8597  32065.022262  1.648745  T  8606  1301.979919  0.060398  4933.080348  0.000000  0.000000  36.166109
A  8611  17671.239877  0.819763  T  8617  2423.129294  0.118165  3311.245713  0.000000  358.099628  36.166109
G  8620  20590.728625  1.004117  N  -1  -1.000000  -1.000000  0.000000  0.000000  3372.104833  289.328871
G  8633  46940.892937  2.131932  N  -1  -1.000000  -1.000000  0.000000  326.400000  5759.435688  0.000000
C  8644  22195.200000  0.894005  N  -1  -1.000000  -1.000000  0.000000  3876.000000  1193.665428  0.000000
C  8657  33782.400000  1.318054  T  8657  4556.929717  0.175889  0.000000  4814.400000  0.000000  940.318830
T  8669  31790.009691  1.227037  N  -1  -1.000000  -1.000000  0.000000  40.800000  0.000000  4303.766955
T  8681  25858.767837  0.936444  G  8680  2596.222305  0.094019  101.364665  0.000000  716.199257  3797.441431
G  8693  30020.685502  1.073525  C  8694  3304.800000  0.118930  0.000000  775.200000  3879.412639  216.996653
C  8704  12566.400000  0.452229  T  8707  3146.451471  0.115051  0.000000  2325.600000  925.090706  361.661089
G  8714  13846.518959  0.506306  C  8722  1468.800000  0.057540  0.000000  0.000000  2297.805948  0.000000
G  8729  35123.605204  1.375978  N  -1  -1.000000  -1.000000  0.000000  0.000000  4237.512268  0.000000
G  8741  9609.006691  0.352346  C  8746  1876.800000  0.071706  0.000000  0.000000  2059.072862  144.664435
A  8751  23178.719992  0.885585  G  8758  4267.353903  0.179321  3040.939941  40.800000  447.624535  0.000000
A  8764  11116.324894  0.467129  T  8762  2278.464858  0.095745  2466.540174  40.800000  835.565799  397.827197
G  8777  29065.753160  1.281037  C  8781  1264.800000  0.056928  0.000000  122.400000  3610.837918  180.830544
T  8789  8571.367801  0.385792  N  -1  -1.000000  -1.000000  0.000000  0.000000  1193.665428  1446.644355
G  8799  46314.218587  2.327849  T  8800  2820.956491  0.128568  0.000000  0.000000  3670.521190  940.318830
T  8809  9620.184958  0.438452  G  8815  6087.693680  0.305894  0.000000  81.600000  1163.823792  1699.807117
G  8826  26827.630483  1.348040  T  8830  3146.451471  0.147531  0.000000  0.000000  3580.996283  72.332218
G  8834  19844.687732  0.930481  C  8842  5671.200000  0.258637  0.000000  408.000000  2745.430483  216.996653
A  8856  9595.854924  0.437624  C  8850  1958.400000  0.089314  1689.411078  81.600000  0.000000  72.332218
A  8868  6656.279648  0.343561  N  -1  -1.000000  -1.000000  1452.893527  775.200000  0.000000  0.000000
C  8875  19339.200000  1.013633  T  8874  3363.448124  0.176289  168.941108  3386.400000  0.000000  687.156068
A  8890  19901.262500  1.064515  T  8896  10777.500441  0.550610  3311.245713  1509.600000  0.000000  0.000000
C  8901  19012.800000  0.971347  T  8907  1301.979919  0.070118  0.000000  2692.800000  0.000000  795.654395
T  8916  32621.830195  1.756851  C  8910  2203.200000  0.118653  0.000000  40.800000  0.000000  4448.431390
T  8927  9222.357760  0.439717  G  8927  2238.122677  0.106712  0.000000  81.600000  746.040892  1880.637661
G  8940  28140.662454  1.630000  C  8937  2570.400000  0.148885  0.000000  612.000000  3312.421561  0.000000
C  8950  17625.600000  0.922022  N  -1  -1.000000  -1.000000  0.000000  2692.800000  298.416357  0.000000
C  8963  24316.800000  1.336378  N  -1  -1.000000  -1.000000  574.399767  3468.000000  0.000000  0.000000
A  8968  13920.747284  0.746690  C  8976  3060.000000  0.160412  2331.387288  1428.000000  29.841636  0.000000
A  8982  32098.810484  1.682702  N  -1  -1.000000  -1.000000  3345.033935  734.400000  0.000000  0.000000
C  8993  26030.400000  1.203996  N  -1  -1.000000  -1.000000  540.611545  3794.400000  0.000000  36.166109
T  9004  12043.314252  0.540322  C  9004  5100.000000  0.228810  33.788222  1387.200000  835.565799  1591.308790
G  9019  41390.348699  1.924834  N  -1  -1.000000  -1.000000  168.941108  0.000000  4058.462454  0.000000
G  9030  13279.527881  0.559348  A  9030  10440.560463  0.439766  1756.987521  489.600000  2864.797026  0.000000
T  9046  3399.614233  0.155897  C  9045  2978.400000  0.136580  304.093994  693.600000  298.416357  795.654395
T  9057  10994.497095  0.518008  G  9059  6684.526394  0.304061  67.576443  0.000000  1014.615613  1952.969879
G  9066  23962.833457  1.228236  C  9071  1428.000000  0.066214  473.035102  81.600000  2984.163569  0.000000
A  9077  9629.643145  0.478048  G  9084  6654.684758  0.320448  1723.199300  81.600000  119.366543  1084.983266
T  9091  23724.967414  1.270415  A  9088  5946.726995  0.286358  1216.375976  408.000000  268.574721  2459.295403
A  9096  8649.784720  0.440072  C  9099  2080.800000  0.103109  1959.716851  408.000000  358.099628  1555.142681
A  9110  7500.985187  0.433320  T  9108  5171.753567  0.256275  1385.317084  0.000000  29.841636  831.820504
C  9123  16850.400000  1.090108  G  9128  3580.996283  0.213120  777.129096  2856.000000  179.049814  36.166109
C  9134  27580.800000  1.730477  A  9133  6690.067869  0.398154  1250.164198  3508.800000  0.000000  180.830544
T  9146  19095.705480  1.311761  G  9150  10026.789591  0.621739  1013.646647  408.000000  895.249071  2820.956491
G  9156  14861.134572  0.981651  A  9158  4189.739474  0.257273  506.823323  0.000000  3014.005204  0.000000
G  9167  15756.383643  0.967535  A  9170  14157.264834  0.844637  1486.681749  530.400000  2775.272119  0.000000
A  9180  7264.467636  0.433408  T  9177  6329.069051  0.377599  1824.563964  448.800000  447.624535  1084.983266
T  9189  9077.693325  0.601513  A  9192  8683.572941  0.577506  1452.893527  408.000000  29.841636  1808.305443
G  9202  16591.949442  1.103465  A  9207  11825.877547  0.825655  1419.105306  244.800000  2805.113755  470.159415
G  9212  18561.497398  1.295929  T  9222  6256.736833  0.368698  1182.587755  0.000000  2894.638662  0.000000
A  9221  24057.213752  1.570919  T  9234  4954.756914  0.291975  3716.704372  408.000000  984.773978  1157.315484
A  9239  27368.459465  1.612782  C  9236  4039.200000  0.238022  4088.374809  448.800000  0.000000  470.159415
C  9255  40065.600000  2.223207  A  9252  13785.594397  0.764947  3378.822156  3631.200000  179.049814  0.000000
A  9265  26895.424363  1.395714  G  9270  1372.715242  0.068464  4054.586587  489.600000  0.000000  108.498327
A  9276  16691.381452  0.832489  T  9280  9367.022196  0.462955  3446.398599  40.800000  0.000000  940.318830
A  9289  33484.127568  1.654926  T  9292  12296.477014  0.558781  3716.704372  204.000000  984.773978  1627.474899
A  9302  32943.516023  1.497039  G  9302  11309.979926  0.460246  6656.279648  244.800000  2417.172491  0.000000
A  9313  12028.606876  0.489491  N  -1  -1.000000  -1.000000  12028.606876  0.000000  119.366543  0.000000
