# Supplementary material for: SNP-PHAGE – High throughput SNP discovery pipeline
Source: BMC Bioinformatics. 2006 Oct 23;7:468. doi: 10.1186/1471-2105-7-468 (PMC1626092; doi:10.1186/1471-2105-7-468)
Supplement: Additional file 2 — Test dataset. This compressed file contains test data for recreating the demo website. It contains the database table entries and chromatogram files to test for proper installation of all functionalities provided. [file 1471-2105-7-468-S2.gz › test_data/AfterAnalysisStore/poly_dir/H09_015501Noir_1_.g_79.ab1.poly]

H09_015501Noir_1_.g_79.ab1 11898.763636 24232.800000 19147.950000 27919.753846 11898.763636
G  7  66543.996141  1.000000  C  6  50.707210  507.072095  0.000000  76.060814  13041.023545  0.000000
C  20  253.536048  0.003810  N  -1  -1.000000  -1.000000  0.000000  126.768024  0.000000  0.000000
C  31  202.828838  0.006073  N  -1  -1.000000  -1.000000  0.000000  101.414419  0.000000  0.000000
C  40  507.072095  0.022705  N  -1  -1.000000  -1.000000  0.000000  101.414419  0.000000  0.000000
C  52  253.536048  0.015023  N  -1  -1.000000  -1.000000  0.000000  126.768024  17.388031  0.000000
G  57  3929.695095  0.289967  C  65  380.304071  0.053963  0.000000  76.060814  904.177632  0.000000
G  68  2938.577305  0.245938  C  68  101.414419  0.014390  0.000000  101.414419  660.745193  0.000000
C  82  405.657676  0.038049  N  -1  -1.000000  -1.000000  0.000000  101.414419  0.000000  0.000000
G  89  5094.693198  0.543181  C  92  253.536048  0.032294  0.000000  25.353605  1112.834009  0.000000
A  101  1702.853665  0.191261  N  -1  -1.000000  -1.000000  380.637878  0.000000  0.000000  0.000000
G  117  84766.653041  3.949284  N  -1  -1.000000  -1.000000  0.000000  0.000000  12693.262917  0.000000
G  119  84766.653041  3.949284  N  -1  -1.000000  -1.000000  0.000000  0.000000  15597.064160  0.000000
G  121  84766.653041  3.949284  N  -1  -1.000000  -1.000000  0.000000  0.000000  14258.185742  0.000000
G  152  22013.247744  0.999709  N  -1  -1.000000  -1.000000  0.000000  0.000000  3147.233682  0.000000
G  155  22013.247744  0.999709  N  -1  -1.000000  -1.000000  0.000000  0.000000  3512.382341  0.000000
N  169  -1.000000  -1.000000  N  -1  -1.000000  -1.000000  0.000000  0.000000  34.776063  0.000000
G  184  8694.015697  0.719397  N  -1  -1.000000  -1.000000  0.000000  0.000000  1269.326292  0.000000
N  191  -1.000000  -1.000000  N  -1  -1.000000  -1.000000  0.000000  0.000000  260.820471  0.000000
G  205  13493.112361  1.074158  N  -1  -1.000000  -1.000000  0.000000  0.000000  1530.146763  0.000000
N  213  -1.000000  -1.000000  N  -1  -1.000000  -1.000000  0.000000  0.000000  712.909287  0.000000
N  225  -1.000000  -1.000000  N  -1  -1.000000  -1.000000  0.000000  0.000000  0.000000  0.000000
G  238  36080.165141  1.172922  T  239  979.200000  0.062855  0.000000  0.000000  2469.100458  285.600000
G  244  36080.165141  1.172922  N  -1  -1.000000  -1.000000  0.000000  0.000000  3529.770373  0.000000
N  259  -1.000000  -1.000000  N  -1  -1.000000  -1.000000  0.000000  0.000000  1199.774166  0.000000
G  267  20830.861609  1.249227  N  -1  -1.000000  -1.000000  0.000000  0.000000  2677.756835  0.000000
T  287  285.600000  0.015365  N  -1  -1.000000  -1.000000  0.000000  0.000000  191.268345  285.600000
T  296  8282.400000  0.524508  N  -1  -1.000000  -1.000000  0.000000  0.000000  0.000000  1142.400000
G  308  8972.224199  0.650468  N  -1  -1.000000  -1.000000  0.000000  0.000000  1182.386135  0.000000
N  316  -1.000000  -1.000000  N  -1  -1.000000  -1.000000  0.000000  0.000000  69.552126  0.000000
A  340  35419.356230  1.412766  N  -1  -1.000000  -1.000000  3485.841620  0.000000  660.745193  0.000000
A  344  35419.356230  1.412766  N  -1  -1.000000  -1.000000  4247.117376  0.000000  2608.204709  0.000000
G  347  25490.854022  1.930281  N  -1  -1.000000  -1.000000  2764.633009  0.000000  3355.890059  0.000000
G  363  19265.938784  1.294279  C  367  507.072095  0.029916  0.000000  0.000000  2799.473054  81.600000
T  371  2325.600000  0.150400  C  372  76.060814  0.004730  0.000000  76.060814  191.268345  367.200000
N  383  -1.000000  -1.000000  N  -1  -1.000000  -1.000000  0.000000  0.000000  0.000000  0.000000
N  394  -1.000000  -1.000000  N  -1  -1.000000  -1.000000  0.000000  0.000000  0.000000  0.000000
C  411  101.414419  0.007301  N  -1  -1.000000  -1.000000  0.000000  101.414419  0.000000  0.000000
C  416  2484.653267  0.205387  N  -1  -1.000000  -1.000000  0.000000  456.364886  0.000000  0.000000
T  423  5018.400000  0.488989  N  -1  -1.000000  -1.000000  0.000000  76.060814  0.000000  1101.600000
T  433  2570.400000  0.239417  N  -1  -1.000000  -1.000000  0.000000  0.000000  0.000000  693.600000
N  449  -1.000000  -1.000000  N  -1  -1.000000  -1.000000  0.000000  0.000000  0.000000  0.000000
T  465  1836.000000  0.180622  C  467  101.414419  0.009082  0.000000  25.353605  0.000000  1836.000000
T  469  12199.200000  1.290748  C  473  1115.558610  0.096515  0.000000  202.828838  0.000000  2488.800000
T  484  17666.400000  1.984941  N  -1  -1.000000  -1.000000  280.470015  0.000000  0.000000  3019.200000
T  495  47817.600000  2.095045  N  -1  -1.000000  -1.000000  0.000000  0.000000  0.000000  3835.200000
T  499  47817.600000  2.095045  N  -1  -1.000000  -1.000000  0.000000  0.000000  0.000000  4406.400000
T  503  47817.600000  2.095045  N  -1  -1.000000  -1.000000  0.000000  0.000000  0.000000  3468.000000
N  533  -1.000000  -1.000000  N  -1  -1.000000  -1.000000  0.000000  0.000000  17.388031  0.000000
T  558  70420.800000  1.751040  N  -1  -1.000000  -1.000000  0.000000  0.000000  0.000000  6038.400000
T  561  70420.800000  1.751040  N  -1  -1.000000  -1.000000  0.000000  0.000000  0.000000  7303.200000
T  565  70420.800000  1.751040  N  -1  -1.000000  -1.000000  0.000000  0.000000  0.000000  6283.200000
T  580  61893.600000  4.058320  N  -1  -1.000000  -1.000000  0.000000  0.000000  0.000000  9751.200000
T  594  31987.200000  1.510015  N  -1  -1.000000  -1.000000  0.000000  0.000000  226.044408  6772.800000
G  602  5894.542642  0.243591  N  -1  -1.000000  -1.000000  0.000000  0.000000  1008.505821  40.800000
G  614  11058.787966  0.469229  N  -1  -1.000000  -1.000000  0.000000  0.000000  1686.639045  0.000000
G  625  3721.038718  0.162439  N  -1  -1.000000  -1.000000  0.000000  0.000000  817.237475  0.000000
N  638  -1.000000  -1.000000  N  -1  -1.000000  -1.000000  400.671451  0.000000  17.388031  0.000000
A  646  26604.584318  1.226841  C  652  4589.002462  0.180631  2904.868017  0.000000  0.000000  0.000000
G  660  15944.824787  0.700811  N  -1  -1.000000  -1.000000  0.000000  0.000000  1443.206606  0.000000
N  673  -1.000000  -1.000000  N  -1  -1.000000  -1.000000  0.000000  0.000000  695.521256  0.000000
G  691  29524.877305  1.297652  N  -1  -1.000000  -1.000000  32053.716045  40565.767624  6433.571615  65280.000000
A  700  801342.901132  34.307491  N  -1  -1.000000  -1.000000  32053.716045  40565.767624  0.000000  65280.000000
C  701  1171463.308176  11.582065  N  -1  -1.000000  -1.000000  32053.716045  40565.767624  0.000000  65280.000000
T  709  2917730.400000  13.511541  A  726  9535.980523  0.018654  32053.716045  40565.767624  0.000000  65280.000000
G  725  126324.048071  0.251879  N  -1  -1.000000  -1.000000  1482.484367  0.000000  27820.850229  65280.000000
G  734  67778.546370  0.132585  N  -1  -1.000000  -1.000000  7312.253973  3194.554200  14536.394245  8200.800000
T  741  77642.400000  0.151954  C  739  78089.102677  0.152754  5168.661712  11713.365402  9198.268607  8486.400000
A  749  139093.094064  0.268449  C  751  22919.658708  0.043319  14764.742953  4462.234439  27820.850229  2896.800000
G  766  1297338.410268  2.443479  A  768  179560.910571  0.273005  24000.219889  507.072095  27820.850229  9996.000000
T  787  128356.800000  0.194391  A  784  48441.178373  0.073650  10036.819837  6693.351658  27820.850229  21297.600000
G  802  58006.472727  0.086515  C  794  28319.976523  0.043058  32053.716045  39272.733781  12884.531262  6732.000000
A  813  1246148.311977  1.847015  T  812  151041.600000  0.229644  32053.716045  40565.767624  0.000000  40555.200000
C  819  1418508.833008  1.781275  T  820  366139.200000  0.397479  32053.716045  40565.767624  0.000000  59649.600000
T  831  503512.800000  0.586803  N  -1  -1.000000  -1.000000  32053.716045  40565.767624  0.000000  65280.000000
A  850  77029.086371  0.097349  T  842  52917.600000  0.054559  16607.831626  6084.865144  0.000000  4365.600000
C  855  123446.701602  0.243391  A  862  48381.077656  0.053630  5128.594567  20663.187884  0.000000  775.200000
T  865  215668.800000  0.425459  G  867  54911.403139  0.068083  6611.078934  557.779305  7372.525311  49164.000000
T  877  89066.400000  0.171048  A  885  42791.710920  0.081714  0.000000  1090.205005  0.000000  17829.600000
G  890  101094.014519  0.196029  A  893  37362.612765  0.071692  5569.333163  2205.763615  19092.058470  0.000000
A  907  159807.808058  0.403470  N  -1  -1.000000  -1.000000  24821.596363  0.000000  0.000000  0.000000
A  916  72441.398262  0.181453  G  916  63709.747024  0.121885  19031.893902  0.000000  13632.216612  0.000000
G  928  77359.351668  0.193074  A  925  74745.259103  0.142997  13081.922861  0.000000  15301.467626  0.000000
T  938  82089.600000  0.289258  G  939  68387.127469  0.240546  4828.090979  0.000000  11510.876782  20114.400000
G  951  220793.222629  1.470469  C  958  85999.427364  0.522704  0.000000  1850.813148  27820.850229  65280.000000
T  963  2278720.800000  18.696485  G  963  187008.277632  1.136634  0.000000  6313.047587  27820.850229  65280.000000
G  975  106536.468345  0.311466  A  980  49042.185549  0.144090  380.637878  0.000000  20639.593264  65280.000000
G  987  161673.915893  0.475012  T  993  58915.200000  0.175888  200.335725  4538.295253  27820.850229  285.600000
G  999  88313.811445  0.263656  N  -1  -1.000000  -1.000000  2203.692978  0.000000  17109.822891  775.200000
A  1005  171287.045117  0.511483  T  1012  74500.800000  0.218134  28728.143006  101.414419  7233.421060  0.000000
G  1010  156144.521910  0.456693  A  1024  116595.392115  0.341385  11639.505639  3625.565481  27820.850229  11179.200000
G  1029  686635.971681  2.010435  C  1034  125246.807540  0.310820  8554.335470  4234.051996  27820.850229  0.000000
A  1045  166659.289863  0.413592  T  1052  64668.000000  0.157005  31913.481038  0.000000  17579.299738  0.000000
N  1057  -1.000000  -1.000000  N  -1  -1.000000  -1.000000  0.000000  0.000000  556.417005  2815.200000
A  1067  62003.906975  0.150537  T  1074  45247.200000  0.110392  13502.627884  0.000000  0.000000  0.000000
A  1087  764260.758382  0.896997  N  -1  -1.000000  -1.000000  32053.716045  7073.655729  0.000000  0.000000
A  1099  764260.758382  0.896997  N  -1  -1.000000  -1.000000  32053.716045  40565.767624  0.000000  0.000000
C  1105  1124838.029012  4.759173  T  1107  109956.000000  0.315209  27445.994364  40565.767624  0.000000  14116.800000
A  1121  60381.187600  0.178547  N  -1  -1.000000  -1.000000  11719.639929  14730.444369  17.388031  0.000000
C  1130  88408.019816  0.269494  N  -1  -1.000000  -1.000000  0.000000  17062.976007  0.000000  0.000000
A  1141  61282.698364  0.186802  N  -1  -1.000000  -1.000000  13142.023579  0.000000  0.000000  0.000000
C  1150  74463.537195  0.234855  N  -1  -1.000000  -1.000000  0.000000  14020.543435  0.000000  0.000000
T  1163  93962.400000  0.304190  N  -1  -1.000000  -1.000000  0.000000  0.000000  765.073381  21460.800000
G  1177  116360.706082  0.466140  N  -1  -1.000000  -1.000000  0.000000  0.000000  22656.604905  0.000000
T  1187  28723.200000  0.117431  N  -1  -1.000000  -1.000000  0.000000  0.000000  0.000000  5916.000000
T  1200  31620.000000  0.131058  N  -1  -1.000000  -1.000000  0.000000  0.000000  0.000000  6487.200000
T  1212  35740.800000  0.173316  N  -1  -1.000000  -1.000000  0.000000  50.707210  0.000000  7466.400000
T  1223  51040.800000  0.297479  N  -1  -1.000000  -1.000000  0.000000  0.000000  0.000000  11179.200000
A  1234  60481.355463  0.942102  N  -1  -1.000000  -1.000000  13021.822143  0.000000  0.000000  0.000000
T  1242  84415.200000  1.314707  N  -1  -1.000000  -1.000000  0.000000  0.000000  0.000000  18890.400000
T  1255  49368.000000  0.773683  N  -1  -1.000000  -1.000000  60.100718  0.000000  0.000000  10934.400000
A  1265  49142.353412  0.784801  N  -1  -1.000000  -1.000000  10537.659150  0.000000  0.000000  0.000000
T  1275  101959.200000  1.696902  N  -1  -1.000000  -1.000000  0.000000  0.000000  0.000000  22521.600000
A  1287  47719.969762  0.783770  N  -1  -1.000000  -1.000000  10818.129165  0.000000  0.000000  0.000000
A  1297  61342.799082  1.135534  N  -1  -1.000000  -1.000000  11879.908509  202.828838  0.000000  0.000000
T  1308  53488.800000  0.933763  N  -1  -1.000000  -1.000000  0.000000  0.000000  0.000000  11872.800000
C  1322  42670.116820  0.717507  N  -1  -1.000000  -1.000000  0.000000  8417.396782  0.000000  0.000000
A  1330  67733.508718  1.125836  N  -1  -1.000000  -1.000000  13041.855716  0.000000  0.000000  0.000000
T  1341  94288.800000  1.524916  N  -1  -1.000000  -1.000000  0.000000  1014.144191  191.268345  18564.000000
G  1355  80976.062198  1.241719  N  -1  -1.000000  -1.000000  0.000000  0.000000  15562.288097  0.000000
T  1366  49408.800000  0.761671  N  -1  -1.000000  -1.000000  40.067145  0.000000  0.000000  11260.800000
A  1378  37903.519224  0.584272  N  -1  -1.000000  -1.000000  7472.522553  0.000000  0.000000  0.000000
C  1387  90715.197850  1.423002  N  -1  -1.000000  -1.000000  0.000000  17747.523336  0.000000  0.000000
G  1402  45921.790909  0.733285  N  -1  -1.000000  -1.000000  0.000000  0.000000  9093.940419  0.000000
T  1411  43125.600000  0.690618  N  -1  -1.000000  -1.000000  0.000000  0.000000  17.388031  9384.000000
G  1425  58893.262328  0.971464  N  -1  -1.000000  -1.000000  0.000000  50.707210  11319.608437  0.000000
T  1436  50306.400000  0.822488  N  -1  -1.000000  -1.000000  0.000000  0.000000  0.000000  9914.400000
C  1449  27888.965242  0.450350  N  -1  -1.000000  -1.000000  0.000000  5552.439444  0.000000  0.000000
T  1461  87230.400000  1.505456  N  -1  -1.000000  -1.000000  0.000000  0.000000  156.492283  19257.600000
G  1474  81932.403924  1.431459  N  -1  -1.000000  -1.000000  0.000000  0.000000  16170.869196  20481.600000
T  1484  502125.600000  8.758111  C  1482  40565.767624  0.707550  0.000000  7124.362939  17.388031  52876.800000
T  1495  516487.200000  5.033777  N  -1  -1.000000  -1.000000  0.000000  25.353605  52.164094  65280.000000
C  1507  39019.197734  0.259328  N  -1  -1.000000  -1.000000  0.000000  7606.081430  0.000000  17952.000000
A  1516  60721.758333  0.417926  T  1513  18360.000000  0.126365  13021.822143  0.000000  0.000000  3060.000000
T  1527  94288.800000  0.642412  N  -1  -1.000000  -1.000000  0.000000  0.000000  539.028973  21052.800000
G  1540  86644.560432  0.570445  N  -1  -1.000000  -1.000000  0.000000  0.000000  16814.226357  0.000000
T  1551  58915.200000  0.380923  G  1552  11371.772531  0.073118  0.000000  0.000000  2173.503924  11587.200000
G  1564  90539.479464  0.582152  N  -1  -1.000000  -1.000000  0.000000  0.000000  16744.674232  0.000000
T  1575  49857.600000  0.308162  G  1576  17683.627927  0.111884  0.000000  0.000000  3773.202812  9792.000000
G  1588  80645.689601  0.510244  N  -1  -1.000000  -1.000000  0.000000  0.000000  15179.751406  0.000000
T  1599  35781.600000  0.226574  N  -1  -1.000000  -1.000000  0.000000  76.060814  1391.042511  8160.000000
G  1612  77498.455919  0.696364  N  -1  -1.000000  -1.000000  0.000000  0.000000  14918.930935  0.000000
G  1624  77168.083322  1.145076  N  -1  -1.000000  -1.000000  0.000000  0.000000  15110.199281  0.000000
G  1636  55276.551799  0.776289  N  -1  -1.000000  -1.000000  0.000000  0.000000  10780.579464  571.200000
T  1647  50020.800000  0.707892  A  1645  6310.575346  0.089307  1883.155818  0.000000  0.000000  9547.200000
A  1657  77950.630708  1.176883  N  -1  -1.000000  -1.000000  14103.635060  25.353605  17.388031  0.000000
C  1667  86810.742716  1.328084  A  1673  55252.593033  0.810689  5929.937468  19446.214855  0.000000  81.600000
C  1680  83388.006073  1.223506  N  -1  -1.000000  -1.000000  2283.827268  15212.162859  0.000000  0.000000
A  1689  87105.973353  1.291610  N  -1  -1.000000  -1.000000  14464.239365  11966.901449  0.000000  0.000000
C  1699  241518.438993  3.393798  N  -1  -1.000000  -1.000000  0.000000  36864.141329  0.000000  0.000000
A  1713  71720.189651  0.821990  N  -1  -1.000000  -1.000000  14063.567915  8823.054458  0.000000  0.000000
G  1724  35801.956638  0.394096  N  -1  -1.000000  -1.000000  0.000000  1216.973029  7076.928777  0.000000
C  1735  27660.782799  0.319128  N  -1  -1.000000  -1.000000  0.000000  5324.257001  0.000000  0.000000
C  1749  65792.604366  0.805045  N  -1  -1.000000  -1.000000  0.000000  12575.387964  0.000000  489.600000
T  1762  82416.000000  0.995639  N  -1  -1.000000  -1.000000  0.000000  0.000000  0.000000  18523.200000
C  1772  23097.133941  0.268520  N  -1  -1.000000  -1.000000  0.000000  4943.952929  0.000000  326.400000
T  1785  106120.800000  1.317760  N  -1  -1.000000  -1.000000  0.000000  0.000000  0.000000  20522.400000
C  1796  31286.348280  0.379402  N  -1  -1.000000  -1.000000  0.000000  6059.511539  0.000000  367.200000
T  1808  99919.200000  1.293419  N  -1  -1.000000  -1.000000  0.000000  0.000000  486.864879  21501.600000
G  1821  55502.596207  0.706739  N  -1  -1.000000  -1.000000  0.000000  0.000000  10763.191432  0.000000
A  1833  63867.029220  1.065662  N  -1  -1.000000  -1.000000  12581.083548  304.243257  0.000000  0.000000
A  1844  59499.710409  1.005973  N  -1  -1.000000  -1.000000  11659.539211  0.000000  0.000000  0.000000
C  1852  75984.753481  1.235199  N  -1  -1.000000  -1.000000  20.033573  14857.212392  0.000000  326.400000
A  1863  71479.786781  1.077336  N  -1  -1.000000  -1.000000  13763.064327  0.000000  0.000000  0.000000
A  1873  47138.996159  0.704436  N  -1  -1.000000  -1.000000  10277.222707  0.000000  0.000000  775.200000
T  1885  63933.600000  1.008581  N  -1  -1.000000  -1.000000  0.000000  0.000000  0.000000  13831.200000
T  1898  30600.000000  0.453513  N  -1  -1.000000  -1.000000  0.000000  0.000000  0.000000  8241.600000
T  1910  38188.800000  0.637317  N  -1  -1.000000  -1.000000  160.268580  0.000000  0.000000  8486.400000
A  1920  80655.162999  1.330692  N  -1  -1.000000  -1.000000  15365.750129  25.353605  0.000000  0.000000
C  1929  78951.125239  1.345336  N  -1  -1.000000  -1.000000  0.000000  15009.334021  0.000000  0.000000
C  1943  67313.820652  1.102965  N  -1  -1.000000  -1.000000  100.167863  12981.045640  0.000000  0.000000
A  1953  75386.333424  1.228299  N  -1  -1.000000  -1.000000  14364.071503  0.000000  0.000000  0.000000
C  1963  52405.901050  0.832325  N  -1  -1.000000  -1.000000  0.000000  9989.320277  0.000000  0.000000
C  1977  63713.608775  1.051287  N  -1  -1.000000  -1.000000  160.268580  12220.437497  0.000000  0.000000
T  1990  86128.800000  1.439589  N  -1  -1.000000  -1.000000  0.000000  101.414419  0.000000  18686.400000
T  2003  71155.200000  1.116550  N  -1  -1.000000  -1.000000  0.000000  0.000000  0.000000  16238.400000
T  2015  50020.800000  0.776119  N  -1  -1.000000  -1.000000  0.000000  126.768024  0.000000  11301.600000
T  2027  37332.000000  0.562297  N  -1  -1.000000  -1.000000  0.000000  0.000000  0.000000  8486.400000
T  2039  47858.400000  0.721778  N  -1  -1.000000  -1.000000  0.000000  0.000000  34.776063  10975.200000
T  2051  53652.000000  0.851260  N  -1  -1.000000  -1.000000  0.000000  0.000000  86.940157  12321.600000
T  2063  56712.000000  0.937440  N  -1  -1.000000  -1.000000  621.040748  0.000000  34.776063  12852.000000
A  2073  67793.609436  1.140606  N  -1  -1.000000  -1.000000  12701.284983  0.000000  226.044408  0.000000
T  2083  76173.600000  1.298180  N  -1  -1.000000  -1.000000  0.000000  0.000000  817.237475  16850.400000
G  2097  66004.967168  1.081092  N  -1  -1.000000  -1.000000  0.000000  0.000000  12519.382603  0.000000
T  2108  29416.800000  0.480015  N  -1  -1.000000  -1.000000  0.000000  532.425700  69.552126  6487.200000
T  2121  34027.200000  0.611869  N  -1  -1.000000  -1.000000  0.000000  0.000000  52.164094  7956.000000
T  2133  22684.800000  0.437094  N  -1  -1.000000  -1.000000  0.000000  253.536048  0.000000  6079.200000
T  2145  33700.800000  0.685456  N  -1  -1.000000  -1.000000  0.000000  0.000000  17.388031  7548.000000
T  2157  43125.600000  0.883678  N  -1  -1.000000  -1.000000  0.000000  50.707210  0.000000  9506.400000
T  2169  35904.000000  0.742906  N  -1  -1.000000  -1.000000  0.000000  152.121629  69.552126  9506.400000
T  2181  44472.000000  0.955271  N  -1  -1.000000  -1.000000  0.000000  50.707210  226.044408  9873.600000
T  2193  43819.200000  0.966664  N  -1  -1.000000  -1.000000  0.000000  228.182443  0.000000  9751.200000
T  2206  39290.400000  0.915158  N  -1  -1.000000  -1.000000  0.000000  1318.387448  0.000000  8976.000000
C  2217  30094.728856  0.766851  N  -1  -1.000000  -1.000000  0.000000  4943.952929  0.000000  530.400000
T  2229  66259.200000  1.858418  N  -1  -1.000000  -1.000000  0.000000  684.547329  0.000000  14810.400000
T  2241  59241.600000  1.505972  N  -1  -1.000000  -1.000000  0.000000  456.364886  0.000000  11546.400000
C  2253  21119.552769  0.504538  N  -1  -1.000000  -1.000000  0.000000  4157.991181  86.940157  81.600000
T  2266  43125.600000  1.034120  N  -1  -1.000000  -1.000000  0.000000  329.596862  1199.774166  9751.200000
G  2279  39331.727011  0.922302  N  -1  -1.000000  -1.000000  941.577909  0.000000  7668.121844  0.000000
A  2290  48441.178373  1.146108  N  -1  -1.000000  -1.000000  10417.457715  0.000000  156.492283  0.000000
A  2301  46878.559716  1.077185  N  -1  -1.000000  -1.000000  9996.752692  0.000000  0.000000  0.000000
A  2313  41028.756538  0.937582  N  -1  -1.000000  -1.000000  8093.563301  0.000000  0.000000  0.000000
T  2323  38841.600000  0.893298  N  -1  -1.000000  -1.000000  0.000000  0.000000  0.000000  8486.400000
T  2336  27784.800000  0.639668  N  -1  -1.000000  -1.000000  0.000000  228.182443  0.000000  6405.600000
T  2348  15871.200000  0.367344  N  -1  -1.000000  -1.000000  0.000000  0.000000  1251.938260  4447.200000
G  2361  36375.761674  0.953082  N  -1  -1.000000  -1.000000  761.275756  152.121629  6868.272400  0.000000
A  2373  46357.686830  1.292025  N  -1  -1.000000  -1.000000  9075.208355  50.707210  452.088816  0.000000
T  2383  42799.200000  1.114455  N  -1  -1.000000  -1.000000  0.000000  608.486514  17.388031  8364.000000
C  2396  35444.339462  0.923726  N  -1  -1.000000  -1.000000  0.000000  6769.412472  0.000000  0.000000
C  2408  55879.344902  1.471194  N  -1  -1.000000  -1.000000  0.000000  10597.806792  0.000000  0.000000
C  2420  40540.414020  1.046849  N  -1  -1.000000  -1.000000  480.805741  7808.910268  0.000000  0.000000
A  2432  39906.876476  1.047636  G  2429  5755.438391  0.151091  8955.006920  0.000000  765.073381  0.000000
G  2443  37645.087966  0.991179  N  -1  -1.000000  -1.000000  0.000000  0.000000  7442.077436  0.000000
G  2455  63014.225768  1.664380  N  -1  -1.000000  -1.000000  0.000000  608.486514  11806.473316  0.000000
C  2467  31210.287466  0.754174  T  2470  9832.800000  0.229110  0.000000  6008.804329  469.476848  1183.200000
T  2482  94166.400000  2.194135  N  -1  -1.000000  -1.000000  0.000000  0.000000  121.716220  16442.400000
A  2492  36481.135574  0.749155  G  2491  5199.021387  0.106764  7011.750385  0.000000  991.117789  81.600000
G  2505  31559.276978  0.661499  N  -1  -1.000000  -1.000000  0.000000  0.000000  5477.229889  40.800000
T  2518  22725.600000  0.487834  C  2513  5273.549791  0.113203  180.302153  228.182443  0.000000  4977.600000
A  2530  21475.989750  0.473949  T  2529  5834.400000  0.128758  4848.124552  278.889652  0.000000  1101.600000
T  2541  80376.000000  1.919540  N  -1  -1.000000  -1.000000  560.940031  0.000000  0.000000  13219.200000
A  2553  38704.862125  0.844051  T  2553  6854.400000  0.149869  7352.321118  25.353605  104.328188  1713.600000
T  2565  67116.000000  1.467469  N  -1  -1.000000  -1.000000  0.000000  456.364886  0.000000  12688.800000
C  2578  20942.077536  0.430172  A  2577  5949.971041  0.122218  1081.812917  3929.808739  156.492283  0.000000
A  2589  54451.250132  1.224290  N  -1  -1.000000  -1.000000  10277.222707  507.072095  156.492283  0.000000
G  2603  21230.786331  0.453651  A  2604  11899.942082  0.301216  2043.424398  0.000000  3651.486593  0.000000
A  2617  68875.422352  1.743404  C  2612  4563.648858  0.115517  13061.889288  126.768024  86.940157  0.000000
A  2628  47639.835472  1.114494  N  -1  -1.000000  -1.000000  10036.819837  0.000000  104.328188  0.000000
A  2641  46477.888266  1.047890  C  2637  4208.698391  0.094889  9015.107638  456.364886  139.104251  0.000000
C  2650  54484.896640  1.165976  T  2652  4814.400000  0.096230  0.000000  9101.944111  0.000000  816.000000
T  2665  70094.400000  1.401050  N  -1  -1.000000  -1.000000  0.000000  557.779305  0.000000  13341.600000
T  2677  45818.400000  0.935036  N  -1  -1.000000  -1.000000  0.000000  431.011281  0.000000  8690.400000
C  2689  26545.224189  0.533968  T  2689  6895.200000  0.151025  0.000000  4259.405601  0.000000  1550.400000
T  2702  72746.400000  1.593358  N  -1  -1.000000  -1.000000  0.000000  50.707210  0.000000  13627.200000
T  2715  53692.800000  1.056187  C  2712  5805.975491  0.114209  0.000000  785.961748  0.000000  10200.000000
C  2727  34633.024109  0.682282  N  -1  -1.000000  -1.000000  0.000000  5831.329096  0.000000  0.000000
C  2739  55777.930483  1.070577  T  2739  8894.400000  0.175117  0.000000  9304.772949  0.000000  1836.000000
T  2752  99756.000000  1.964046  C  2758  3524.151062  0.062928  0.000000  76.060814  0.000000  17217.600000
T  2765  74460.000000  1.329579  G  2765  6485.735710  0.115811  0.000000  25.353605  1356.266449  13015.200000
G  2777  57050.131001  0.970225  T  2777  6364.800000  0.107773  0.000000  0.000000  9615.581360  1387.200000
T  2789  28641.600000  0.484979  N  -1  -1.000000  -1.000000  60.100718  0.000000  382.536691  5508.000000
A  2801  17709.678115  0.322509  C  2805  5907.389910  0.113383  4066.815223  380.304071  34.776063  1183.200000
T  2812  71685.600000  1.375889  G  2812  6659.616024  0.127820  0.000000  304.243257  1425.818574  12036.000000
G  2826  61205.870504  1.081083  N  -1  -1.000000  -1.000000  0.000000  50.707210  10624.087181  0.000000
G  2838  64735.640876  1.167223  C  2842  4741.124091  0.083816  0.000000  202.828838  10676.251275  0.000000
G  2851  38444.937410  0.679653  A  2852  7592.723988  0.133330  1382.316504  0.000000  6468.347678  0.000000
A  2864  62745.149159  1.101822  T  2862  9220.800000  0.161919  10457.524860  0.000000  486.864879  1795.200000
T  2876  51448.800000  0.892535  N  -1  -1.000000  -1.000000  901.510764  0.000000  0.000000  9751.200000
A  2887  36741.572017  0.695695  T  2887  6976.800000  0.142265  7031.783957  0.000000  0.000000  1632.000000
T  2900  78458.400000  1.599857  N  -1  -1.000000  -1.000000  0.000000  0.000000  52.164094  13504.800000
T  2913  40718.400000  0.795565  G  2914  4520.888162  0.086294  0.000000  0.000000  1060.669915  7629.600000
G  2927  43800.451079  0.836056  A  2925  5509.232445  0.105159  881.477191  0.000000  7581.181687  0.000000
A  2938  45335.974632  0.824313  G  2939  4503.500131  0.086004  7392.388263  0.000000  852.013538  367.200000
G  2951  29385.773054  0.561188  C  2949  4943.952929  0.094416  340.570733  887.376167  5546.782014  0.000000
C  2963  42517.995191  0.864512  A  2962  5629.433880  0.114462  1101.846489  7251.130963  0.000000  0.000000
A  2975  41529.595851  0.884366  C  2973  7149.716544  0.152252  7011.750385  1242.326633  0.000000  244.800000
C  2986  64093.912846  1.355962  N  -1  -1.000000  -1.000000  20.033573  10876.696444  0.000000  0.000000
C  2999  43354.664148  0.914596  T  3001  4120.800000  0.088441  0.000000  7251.130963  0.000000  897.600000
T  3014  69523.200000  1.492117  C  3014  9279.419344  0.199156  0.000000  1369.094657  0.000000  12158.400000
T  3027  54468.000000  1.092159  G  3027  3425.442184  0.068685  0.000000  25.353605  747.685350  9384.000000
G  3039  42844.109353  0.902498  N  -1  -1.000000  -1.000000  0.000000  101.414419  8172.374755  816.000000
T  3051  32232.000000  0.675931  C  3050  2890.310943  0.060612  0.000000  532.425700  191.268345  5548.800000
C  3063  29866.546413  0.641898  N  -1  -1.000000  -1.000000  0.000000  4918.599324  17.388031  0.000000
G  3079  19700.639568  0.437971  C  3075  2357.885243  0.052419  0.000000  126.768024  3877.531001  0.000000
C  3088  27052.296284  0.614642  T  3090  6324.000000  0.148917  0.000000  4614.356067  0.000000  938.400000
T  3103  76581.600000  1.803342  C  3102  5704.561072  0.134331  0.000000  1039.497795  799.849444  12933.600000
G  3116  45052.389339  0.980003  N  -1  -1.000000  -1.000000  0.000000  0.000000  8641.851602  285.600000
G  3128  35784.568607  0.812039  N  -1  -1.000000  -1.000000  0.000000  253.536048  6781.332243  244.800000
T  3141  25908.000000  0.598192  C  3146  3473.443853  0.089179  0.000000  202.828838  173.880314  4936.800000
T  3154  43329.600000  1.112470  G  3154  5320.737606  0.136607  0.000000  0.000000  1095.445978  7384.800000
G  3167  50251.410726  1.328166  N  -1  -1.000000  -1.000000  0.000000  0.000000  9389.536952  122.400000
G  3180  33367.632243  0.864986  A  3181  3285.505895  0.084920  601.007176  0.000000  6398.795553  0.000000
A  3194  40447.782935  1.045447  G  3192  3338.502027  0.086289  7752.992568  50.707210  539.028973  0.000000
G  3205  30289.950687  0.762058  C  3201  8620.225620  0.216874  0.000000  836.668957  5859.766579  0.000000
T  3217  33088.800000  0.810870  C  3217  3118.493386  0.076421  0.000000  583.132910  0.000000  5508.000000
C  3230  23325.316384  0.563275  N  -1  -1.000000  -1.000000  0.000000  3980.515948  0.000000  40.800000
G  3245  17614.075801  0.488134  N  -1  -1.000000  -1.000000  0.000000  50.707210  3442.830216  0.000000
T  3256  10240.800000  0.307156  G  3256  4886.036821  0.146548  0.000000  0.000000  1130.222041  2203.200000
G  3269  38236.281033  1.241989  C  3274  1216.973029  0.038008  0.000000  0.000000  7146.480903  0.000000
G  3282  31159.352256  0.973147  C  3288  5298.903396  0.172030  0.000000  304.243257  6033.646893  0.000000
T  3295  11097.600000  0.360287  C  3301  2890.310943  0.107499  0.000000  405.657676  0.000000  2529.600000
A  3307  12260.546387  0.456007  C  3313  4766.477696  0.192382  2844.767299  278.889652  0.000000  367.200000
T  3318  47205.600000  1.905292  N  -1  -1.000000  -1.000000  0.000000  202.828838  382.536691  7874.400000
G  3332  33280.692086  1.307595  N  -1  -1.000000  -1.000000  0.000000  0.000000  6259.691302  0.000000
T  3345  16034.400000  0.622673  C  3350  5856.682701  0.243566  0.000000  304.243257  695.521256  3631.200000
G  3358  31454.948790  1.308145  N  -1  -1.000000  -1.000000  400.671451  0.000000  5285.961543  0.000000
A  3371  46758.358281  1.880986  N  -1  -1.000000  -1.000000  9135.309073  0.000000  0.000000  0.000000
A  3383  33255.730397  1.197418  T  3381  12444.000000  0.448062  6450.810354  25.353605  0.000000  1917.600000
T  3395  63688.800000  2.117712  N  -1  -1.000000  -1.000000  0.000000  253.536048  0.000000  10363.200000
A  3406  25342.469248  0.776909  T  3407  15585.600000  0.486472  4327.251666  938.083376  0.000000  3998.400000
C  3417  60037.336084  1.873946  T  3416  14565.600000  0.454635  0.000000  10116.088301  0.000000  2937.600000
A  3430  29769.888777  0.806075  T  3428  27988.800000  0.757847  5669.501026  988.790586  0.000000  3672.000000
T  3442  65320.800000  1.688625  G  3444  5442.453826  0.134400  0.000000  25.353605  782.461413  10567.200000
G  3457  40288.068738  0.994906  C  3464  4791.831301  0.116320  0.000000  0.000000  6850.884369  856.800000
T  3469  24561.600000  0.596227  N  -1  -1.000000  -1.000000  0.000000  304.243257  104.328188  4692.000000
A  3481  25082.032805  0.596512  N  -1  -1.000000  -1.000000  4667.822399  76.060814  0.000000  0.000000
A  3494  41108.890828  0.992716  C  3499  1166.265819  0.028553  7913.261149  0.000000  0.000000  0.000000
A  3507  30451.030243  0.745516  N  -1  -1.000000  -1.000000  5929.937468  0.000000  0.000000  0.000000
T  3519  36475.200000  0.899177  N  -1  -1.000000  -1.000000  0.000000  0.000000  330.372596  7099.200000
T  3532  26356.800000  0.696464  C  3535  6490.522820  0.171050  0.000000  557.779305  539.028973  4977.600000
T  3545  21175.200000  0.558047  G  3546  4190.515566  0.123037  0.000000  0.000000  817.237475  4080.000000
A  3556  34618.013329  1.016415  T  3555  7384.800000  0.216823  6430.776782  659.193724  1112.834009  1509.600000
T  3568  61485.600000  1.779933  G  3574  8224.538849  0.240763  0.000000  278.889652  1060.669915  10322.400000
T  3582  35332.800000  1.034325  G  3589  7442.077436  0.221064  0.000000  0.000000  1025.893852  6650.400000
A  3593  23038.608408  0.684355  T  3592  3794.400000  0.112711  4908.225269  0.000000  956.341727  1305.600000
T  3606  43656.000000  1.302681  G  3607  7320.361216  0.206966  0.000000  354.950467  1269.326292  8200.800000
G  3620  31350.620602  0.886367  C  3623  4817.184905  0.140059  721.208611  431.011281  5059.917135  0.000000
A  3633  48000.439778  1.395606  N  -1  -1.000000  -1.000000  8995.074065  0.000000  208.656377  0.000000
A  3646  40287.514354  1.114487  C  3641  4107.283972  0.113621  7692.891851  354.950467  0.000000  0.000000
A  3658  37863.452078  1.036498  C  3662  583.132910  0.015476  7051.817530  25.353605  0.000000  0.000000
A  3671  26524.450027  0.703924  T  3669  7425.600000  0.197065  5108.560995  0.000000  0.000000  1509.600000
T  3683  35659.200000  0.933102  N  -1  -1.000000  -1.000000  360.604306  101.414419  0.000000  6160.800000
A  3694  29930.157357  0.781061  N  -1  -1.000000  -1.000000  5669.501026  0.000000  0.000000  0.000000
A  3706  31713.145312  0.901856  G  3706  2364.772269  0.067948  5208.728857  0.000000  521.640942  0.000000
G  3720  21717.651210  0.624028  A  3721  5769.668888  0.166415  1141.913634  0.000000  3651.486593  0.000000
A  3734  54912.022300  1.583836  G  3733  1669.251014  0.048146  9435.812661  0.000000  434.700785  0.000000
T  3744  29335.200000  0.819514  G  3745  6781.332243  0.190517  0.000000  0.000000  1043.281884  4365.600000
G  3758  40044.636298  1.125029  N  -1  -1.000000  -1.000000  0.000000  0.000000  6624.839961  285.600000
T  3770  24480.000000  0.703474  N  -1  -1.000000  -1.000000  0.000000  0.000000  330.372596  4080.000000
T  3784  26968.800000  0.811873  N  -1  -1.000000  -1.000000  0.000000  0.000000  0.000000  4569.600000
T  3796  25663.200000  0.798767  C  3799  1597.277100  0.049849  0.000000  152.121629  0.000000  4284.000000
T  3809  26152.800000  0.816194  N  -1  -1.000000  -1.000000  0.000000  0.000000  0.000000  4284.000000
T  3822  27540.000000  0.885765  G  3822  2625.592740  0.084446  0.000000  0.000000  504.252910  4610.400000
G  3836  30011.742184  0.972741  N  -1  -1.000000  -1.000000  480.805741  0.000000  4955.588947  0.000000
A  3848  31332.507434  1.021181  G  3849  1617.086920  0.051102  5228.762430  25.353605  347.760628  0.000000
C  3858  26748.053027  0.845278  N  -1  -1.000000  -1.000000  0.000000  4563.648858  0.000000  40.800000
T  3873  45165.600000  1.566743  G  3873  6798.720275  0.235839  0.000000  0.000000  1164.998103  7425.600000
G  3887  50668.723479  1.666146  N  -1  -1.000000  -1.000000  0.000000  0.000000  7755.062001  122.400000
C  3897  20587.127069  0.654117  N  -1  -1.000000  -1.000000  0.000000  3397.383039  365.148659  163.200000
T  3913  37332.000000  1.201009  C  3912  2155.056405  0.069330  0.000000  481.718491  0.000000  7099.200000
T  3926  20440.800000  0.636385  G  3925  3373.278090  0.105020  0.000000  152.121629  904.177632  3957.600000
G  3939  34845.614912  1.102781  T  3939  3876.000000  0.119382  0.000000  0.000000  5842.378548  897.600000
T  3950  15096.000000  0.464961  N  -1  -1.000000  -1.000000  0.000000  0.000000  121.716220  2815.200000
T  3964  18441.600000  0.590645  N  -1  -1.000000  -1.000000  0.000000  50.707210  0.000000  3468.000000
C  3975  17367.219264  0.577640  N  -1  -1.000000  -1.000000  0.000000  3270.615015  0.000000  0.000000
C  3988  31818.773980  1.109856  N  -1  -1.000000  -1.000000  0.000000  5983.450725  0.000000  0.000000
C  4001  25911.384070  0.888096  T  4002  5059.200000  0.185652  0.000000  3853.747924  0.000000  938.400000
T  4015  64341.600000  2.361080  N  -1  -1.000000  -1.000000  0.000000  0.000000  0.000000  10812.000000
A  4027  31112.138136  1.087145  N  -1  -1.000000  -1.000000  5889.870323  0.000000  69.552126  0.000000
A  4039  25622.939264  0.863577  C  4037  6744.058868  0.227296  4828.090979  1267.680238  0.000000  0.000000
C  4049  32782.210961  1.150261  T  4052  6201.600000  0.208569  0.000000  5451.025025  0.000000  652.800000
T  4064  48796.800000  1.641114  C  4064  2256.470824  0.075888  0.000000  507.072095  0.000000  8078.400000
A  4075  28207.270120  0.906139  T  4074  3590.400000  0.115339  5409.064583  405.657676  17.388031  1224.000000
T  4088  51000.000000  1.572124  N  -1  -1.000000  -1.000000  0.000000  0.000000  173.880314  8649.600000
T  4101  20440.800000  0.572635  G  4101  6816.108306  0.190948  0.000000  228.182443  1112.834009  3835.200000
G  4115  43574.406671  1.210286  T  4114  4243.200000  0.117855  0.000000  0.000000  6520.511772  938.400000
C  4126  19192.678807  0.516224  N  -1  -1.000000  -1.000000  0.000000  3219.907805  295.596534  0.000000
A  4139  16888.301641  0.462603  N  -1  -1.000000  -1.000000  3666.143773  228.182443  0.000000  244.800000
T  4151  41738.400000  1.314109  C  4152  1521.216286  0.046344  0.000000  380.304071  0.000000  6976.800000
C  4164  10876.696444  0.331360  T  4166  10485.600000  0.334470  0.000000  1901.520357  0.000000  1795.200000
T  4178  34476.000000  1.099721  N  -1  -1.000000  -1.000000  0.000000  0.000000  0.000000  6405.600000
T  4191  35210.400000  1.117112  N  -1  -1.000000  -1.000000  160.268580  0.000000  121.716220  5712.000000
A  4203  33155.562534  1.099304  N  -1  -1.000000  -1.000000  6170.340339  0.000000  121.716220  0.000000
A  4215  32494.454641  1.059994  N  -1  -1.000000  -1.000000  5990.038186  0.000000  0.000000  0.000000
A  4228  28487.740135  0.988994  N  -1  -1.000000  -1.000000  4848.124552  0.000000  0.000000  0.000000
C  4239  28091.794080  0.948744  T  4240  7711.200000  0.274798  0.000000  4741.124091  17.388031  1468.800000
T  4253  44390.400000  1.581914  N  -1  -1.000000  -1.000000  0.000000  253.536048  0.000000  7180.800000
T  4267  25867.200000  0.845859  N  -1  -1.000000  -1.000000  0.000000  0.000000  0.000000  4773.600000
C  4279  14121.957854  0.448617  N  -1  -1.000000  -1.000000  0.000000  2662.128500  0.000000  40.800000
C  4292  39272.733781  1.367567  N  -1  -1.000000  -1.000000  300.503588  5907.389910  0.000000  0.000000
A  4303  36641.404154  1.161125  N  -1  -1.000000  -1.000000  6110.239621  0.000000  0.000000  0.000000
A  4315  32093.783190  1.010084  N  -1  -1.000000  -1.000000  5328.930293  0.000000  0.000000  204.000000
T  4327  39086.400000  1.242349  N  -1  -1.000000  -1.000000  0.000000  278.889652  0.000000  6283.200000
T  4341  23337.600000  0.728054  N  -1  -1.000000  -1.000000  0.000000  0.000000  0.000000  4202.400000
C  4354  14578.322740  0.468168  T  4353  11505.600000  0.369489  0.000000  2129.702800  0.000000  2529.600000
T  4367  49041.600000  1.648559  N  -1  -1.000000  -1.000000  0.000000  253.536048  0.000000  9016.800000
T  4380  37046.400000  1.163403  C  4379  3270.615015  0.102710  0.000000  735.254538  0.000000  6854.400000
T  4393  33904.800000  1.089880  C  4392  3828.394320  0.123065  0.000000  862.022562  0.000000  5426.400000
C  4406  21119.552769  0.661796  N  -1  -1.000000  -1.000000  180.302153  3169.200596  0.000000  0.000000
A  4417  30831.668121  0.945401  N  -1  -1.000000  -1.000000  5128.594567  0.000000  399.924722  0.000000
G  4430  22082.799869  0.695124  N  -1  -1.000000  -1.000000  0.000000  0.000000  3686.262655  0.000000
G  4443  39140.458666  1.291240  C  4443  3295.968619  0.108733  0.000000  760.608143  6433.571615  0.000000
C  4456  22792.890684  0.734852  N  -1  -1.000000  -1.000000  0.000000  3752.333505  173.880314  0.000000
C  4470  26773.406632  0.911044  T  4467  3712.800000  0.126339  80.134290  4386.173624  0.000000  571.200000
A  4481  26444.315737  0.889447  N  -1  -1.000000  -1.000000  4487.520246  253.536048  0.000000  163.200000
T  4494  44472.000000  1.438395  G  4493  4659.992413  0.150722  0.000000  0.000000  1043.281884  6772.800000
G  4507  36688.746239  1.204457  N  -1  -1.000000  -1.000000  0.000000  177.475233  6068.422956  0.000000
G  4520  29072.788489  0.955554  C  4517  3828.394320  0.125830  0.000000  532.425700  4799.096664  0.000000
T  4534  13341.600000  0.445584  C  4531  2535.360477  0.084676  0.000000  329.596862  226.044408  2652.000000
T  4548  28356.000000  0.972292  N  -1  -1.000000  -1.000000  80.134290  0.000000  0.000000  4651.200000
A  4558  23719.749873  0.820284  N  -1  -1.000000  -1.000000  3886.513070  0.000000  0.000000  1020.000000
T  4571  44227.200000  1.520870  N  -1  -1.000000  -1.000000  0.000000  0.000000  243.432440  7303.200000
T  4585  22113.600000  0.747362  G  4586  4868.648790  0.164921  0.000000  0.000000  765.073381  4039.200000
G  4599  38062.400719  1.289336  N  -1  -1.000000  -1.000000  0.000000  76.060814  5651.110203  122.400000
C  4610  15567.113326  0.507902  N  -1  -1.000000  -1.000000  0.000000  2307.178034  504.252910  0.000000
A  4623  14424.172220  0.487928  N  -1  -1.000000  -1.000000  3225.405177  101.414419  0.000000  448.800000
T  4635  44880.000000  1.689928  N  -1  -1.000000  -1.000000  0.000000  25.353605  0.000000  7221.600000
T  4650  27784.800000  1.014916  C  4647  4234.051996  0.154660  0.000000  456.364886  0.000000  4161.600000
C  4662  24567.643017  0.901642  N  -1  -1.000000  -1.000000  0.000000  3574.858272  0.000000  612.000000
T  4675  41901.600000  1.476955  N  -1  -1.000000  -1.000000  0.000000  354.950467  0.000000  6650.400000
C  4689  14172.665064  0.476796  T  4688  7548.000000  0.253928  0.000000  2078.995591  34.776063  1632.000000
T  4702  50224.800000  1.745728  C  4700  1800.105938  0.062568  0.000000  354.950467  0.000000  8323.200000
C  4714  16986.915193  0.578379  T  4714  4896.000000  0.169662  0.000000  2484.653267  0.000000  1101.600000
T  4727  49980.000000  1.731976  C  4725  4411.527229  0.152874  0.000000  811.315352  0.000000  8119.200000
T  4740  24357.600000  0.810597  C  4739  4031.223158  0.134155  0.000000  557.779305  678.133224  4447.200000
G  4753  34063.153499  1.101369  N  -1  -1.000000  -1.000000  0.000000  0.000000  5494.617920  856.800000
G  4766  22256.680183  0.676661  N  -1  -1.000000  -1.000000  0.000000  0.000000  3721.038718  0.000000
A  4780  26183.879294  0.854856  N  -1  -1.000000  -1.000000  4447.453101  0.000000  34.776063  0.000000
A  4791  22657.970530  0.743628  N  -1  -1.000000  -1.000000  3726.244490  0.000000  17.388031  612.000000
T  4804  25948.800000  0.857003  G  4803  5268.573512  0.174003  0.000000  253.536048  1025.893852  3876.000000
G  4817  39922.920078  1.391855  N  -1  -1.000000  -1.000000  0.000000  0.000000  6555.287835  0.000000
G  4829  31037.636037  0.992942  N  -1  -1.000000  -1.000000  0.000000  0.000000  4851.260759  0.000000
G  4843  23995.483322  0.817854  N  -1  -1.000000  -1.000000  200.335725  0.000000  3947.083126  0.000000
A  4857  34878.449772  1.161051  G  4856  2851.637148  0.094926  5228.762430  0.000000  730.297319  0.000000
G  4869  21908.919555  0.767919  C  4868  1850.813148  0.064872  0.000000  380.304071  3234.173839  0.000000
C  4881  24491.582203  0.865874  N  -1  -1.000000  -1.000000  0.000000  3650.919086  260.820471  326.400000
T  4896  36597.600000  1.339187  C  4901  3726.979900  0.129578  0.000000  481.718491  0.000000  5875.200000
A  4907  10257.189134  0.356619  N  -1  -1.000000  -1.000000  2323.894413  380.304071  0.000000  571.200000
T  4919  38188.800000  1.405568  C  4922  1064.851400  0.037073  0.000000  152.121629  399.924722  6120.000000
G  4933  21491.606802  0.748244  C  4931  1495.862681  0.052079  0.000000  278.889652  3164.621714  81.600000
C  4944  28193.208499  0.997036  N  -1  -1.000000  -1.000000  0.000000  3980.515948  104.328188  0.000000
C  4959  32731.503752  1.207624  N  -1  -1.000000  -1.000000  0.000000  4614.356067  0.000000  0.000000
A  4970  16547.730908  0.606734  N  -1  -1.000000  -1.000000  3085.170169  583.132910  0.000000  0.000000
T  4983  29702.400000  1.119634  C  4980  5856.682701  0.220767  0.000000  583.132910  625.969130  4814.400000
G  4997  32932.931458  1.266113  T  4994  4692.000000  0.180384  0.000000  0.000000  5390.289732  530.400000
G  5010  26412.419686  0.974144  C  5017  1724.045124  0.063139  0.000000  0.000000  3929.695095  0.000000
A  5024  17769.778833  0.650776  N  -1  -1.000000  -1.000000  2924.901589  0.000000  121.716220  0.000000
T  5036  33252.000000  1.307962  C  5037  4867.892115  0.175595  0.000000  785.961748  0.000000  5630.400000
T  5049  17748.000000  0.640208  C  5051  3498.797458  0.136255  0.000000  431.011281  0.000000  3264.000000
A  5060  20314.042544  0.791102  T  5060  2774.400000  0.108542  3405.707330  76.060814  0.000000  775.200000
T  5073  48592.800000  1.901097  N  -1  -1.000000  -1.000000  200.335725  0.000000  0.000000  7221.600000
A  5085  20774.814712  0.752701  N  -1  -1.000000  -1.000000  3445.774475  0.000000  0.000000  122.400000
A  5097  18971.793184  0.718501  N  -1  -1.000000  -1.000000  3105.203742  0.000000  0.000000  0.000000
T  5112  29172.000000  1.094753  G  5112  4138.351472  0.155302  0.000000  0.000000  904.177632  3998.400000
G  5125  37123.447024  1.395930  N  -1  -1.000000  -1.000000  0.000000  0.000000  5338.125638  0.000000
T  5138  12729.600000  0.471238  N  -1  -1.000000  -1.000000  0.000000  177.475233  243.432440  2121.600000
C  5150  9938.613068  0.387548  N  -1  -1.000000  -1.000000  0.000000  1597.277100  0.000000  0.000000
T  5165  26560.800000  1.068342  C  5166  7048.302125  0.291340  0.000000  1115.558610  504.252910  3998.400000
G  5178  26116.823152  1.079538  N  -1  -1.000000  -1.000000  0.000000  253.536048  3773.202812  81.600000
A  5191  19112.028192  0.763581  N  -1  -1.000000  -1.000000  2944.935162  0.000000  765.073381  0.000000
G  5202  16466.465729  0.661058  N  -1  -1.000000  -1.000000  0.000000  0.000000  2921.189274  0.000000
G  5216  35210.763571  1.622867  N  -1  -1.000000  -1.000000  0.000000  0.000000  5564.170046  244.800000
T  5230  9792.000000  0.423159  N  -1  -1.000000  -1.000000  0.000000  25.353605  399.924722  1876.800000
A  5242  11098.599181  0.499436  C  5238  3194.554200  0.143754  1662.786520  405.657676  0.000000  0.000000
C  5252  35849.997138  1.756069  N  -1  -1.000000  -1.000000  0.000000  5172.135372  0.000000  0.000000
C  5267  25429.665579  1.253460  N  -1  -1.000000  -1.000000  160.268580  3752.333505  0.000000  0.000000
A  5278  27646.330089  1.282442  N  -1  -1.000000  -1.000000  4166.983086  152.121629  0.000000  122.400000
T  5292  38025.600000  1.630017  C  5288  2205.763615  0.094553  0.000000  177.475233  0.000000  6242.400000
T  5305  22113.600000  0.903524  N  -1  -1.000000  -1.000000  0.000000  0.000000  0.000000  3549.600000
T  5319  17584.800000  0.730432  N  -1  -1.000000  -1.000000  0.000000  0.000000  0.000000  3304.800000
T  5331  18482.400000  0.772618  N  -1  -1.000000  -1.000000  0.000000  0.000000  0.000000  3345.600000
T  5345  28233.600000  1.170383  N  -1  -1.000000  -1.000000  20.033573  0.000000  0.000000  4120.800000
A  5356  23719.749873  1.012554  N  -1  -1.000000  -1.000000  3445.774475  0.000000  0.000000  408.000000
T  5368  36148.800000  1.456530  G  5367  3512.382341  0.141523  0.000000  0.000000  678.133224  4936.800000
G  5382  26064.659058  0.953930  N  -1  -1.000000  -1.000000  0.000000  202.828838  4155.739503  0.000000
G  5395  28412.043296  1.078464  C  5402  1673.337915  0.062805  0.000000  0.000000  4555.664225  81.600000
T  5408  7262.400000  0.272580  C  5410  1115.558610  0.045339  0.000000  329.596862  312.984565  1550.400000
T  5421  20808.000000  0.845690  N  -1  -1.000000  -1.000000  0.000000  101.414419  0.000000  3264.000000
T  5434  17625.600000  0.770248  N  -1  -1.000000  -1.000000  0.000000  25.353605  0.000000  2529.600000
T  5448  19747.200000  0.880227  C  5454  3143.846991  0.138798  0.000000  329.596862  0.000000  2529.600000
A  5459  18250.584573  0.805749  N  -1  -1.000000  -1.000000  2704.532291  177.475233  0.000000  204.000000
C  5469  28396.037337  1.254948  N  -1  -1.000000  -1.000000  280.470015  4081.930367  0.000000  0.000000
A  5482  17649.577397  0.779454  C  5488  2053.641986  0.093192  2644.431574  481.718491  0.000000  0.000000
T  5495  42676.800000  1.936642  N  -1  -1.000000  -1.000000  0.000000  50.707210  0.000000  6160.800000
T  5509  25663.200000  1.131071  N  -1  -1.000000  -1.000000  0.000000  50.707210  0.000000  4080.000000
T  5523  14932.800000  0.659310  N  -1  -1.000000  -1.000000  0.000000  0.000000  0.000000  2733.600000
T  5536  18074.400000  0.848515  N  -1  -1.000000  -1.000000  0.000000  0.000000  17.388031  2733.600000
A  5547  18350.752436  0.819873  N  -1  -1.000000  -1.000000  2964.968734  0.000000  260.820471  0.000000
G  5559  15979.600850  0.721860  N  -1  -1.000000  -1.000000  0.000000  0.000000  2225.668018  0.000000
G  5574  32967.707521  1.500435  C  5573  1495.862681  0.068080  0.000000  304.243257  4746.932570  0.000000
C  5586  13564.178549  0.582300  N  -1  -1.000000  -1.000000  0.000000  1977.581172  365.148659  163.200000
T  5601  36189.600000  1.585490  C  5601  1242.326633  0.054427  0.000000  329.596862  17.388031  5181.600000
T  5614  17095.200000  0.724224  N  -1  -1.000000  -1.000000  0.000000  0.000000  0.000000  3060.000000
T  5627  19665.600000  0.835078  N  -1  -1.000000  -1.000000  0.000000  0.000000  0.000000  3060.000000
T  5640  16564.800000  0.779582  N  -1  -1.000000  -1.000000  0.000000  0.000000  34.776063  2692.800000
A  5651  14484.272938  0.712162  N  -1  -1.000000  -1.000000  2444.095848  0.000000  0.000000  285.600000
T  5663  34476.000000  1.698860  C  5667  3777.687110  0.172231  0.000000  278.889652  0.000000  5589.600000
T  5677  26152.800000  1.192353  C  5677  1343.741053  0.061263  0.000000  354.950467  0.000000  3712.800000
C  5690  11485.182959  0.505644  N  -1  -1.000000  -1.000000  0.000000  2104.349196  0.000000  0.000000
C  5702  17417.926474  0.782317  N  -1  -1.000000  -1.000000  0.000000  3067.786177  0.000000  0.000000
C  5715  15567.113326  0.751687  N  -1  -1.000000  -1.000000  0.000000  2535.360477  0.000000  0.000000
A  5727  15305.649412  0.731983  N  -1  -1.000000  -1.000000  2564.297284  152.121629  0.000000  0.000000
A  5739  13743.030754  0.730179  N  -1  -1.000000  -1.000000  2584.330856  0.000000  0.000000  0.000000
A  5751  9515.946951  0.514758  N  -1  -1.000000  -1.000000  1782.987955  0.000000  330.372596  0.000000
G  5763  18187.880837  1.041016  N  -1  -1.000000  -1.000000  0.000000  0.000000  2382.160301  0.000000
T  5777  12117.600000  0.687189  N  -1  -1.000000  -1.000000  0.000000  0.000000  156.492283  1999.200000
A  5788  2884.834444  0.165825  N  -1  -1.000000  -1.000000  681.141466  50.707210  0.000000  897.600000
T  5800  30396.000000  2.134881  N  -1  -1.000000  -1.000000  0.000000  0.000000  17.388031  4284.000000
A  5813  6430.776782  0.438598  C  5819  2738.189315  0.193419  1242.081497  25.353605  243.432440  0.000000
G  5827  11980.353630  0.846269  N  -1  -1.000000  -1.000000  0.000000  50.707210  1930.071485  0.000000
G  5841  22482.724591  1.651573  N  -1  -1.000000  -1.000000  0.000000  0.000000  3234.173839  0.000000
A  5854  20935.083292  1.463533  N  -1  -1.000000  -1.000000  3425.740902  0.000000  86.940157  0.000000
A  5866  14804.810098  0.995789  N  -1  -1.000000  -1.000000  2444.095848  101.414419  0.000000  0.000000
T  5878  21787.200000  1.455041  C  5882  836.668957  0.051644  0.000000  25.353605  0.000000  3427.200000
A  5890  5809.736033  0.358610  N  -1  -1.000000  -1.000000  1282.148642  0.000000  0.000000  489.600000
T  5903  19298.400000  1.289749  N  -1  -1.000000  -1.000000  0.000000  0.000000  382.536691  3427.200000
G  5918  16205.645258  1.033458  C  5916  1800.105938  0.114795  0.000000  329.596862  2312.608175  40.800000
C  5929  18888.435550  1.110231  N  -1  -1.000000  -1.000000  0.000000  2510.006872  17.388031  0.000000
A  5942  5929.937468  0.373838  N  -1  -1.000000  -1.000000  1282.148642  50.707210  86.940157  0.000000
G  5956  8537.523414  0.539932  C  5954  1470.509076  0.092998  0.000000  253.536048  1112.834009  0.000000
C  5967  5679.207467  0.367160  N  -1  -1.000000  -1.000000  0.000000  1014.144191  104.328188  0.000000
A  5981  10197.088417  0.739584  N  -1  -1.000000  -1.000000  1642.752947  0.000000  0.000000  0.000000
A  5993  7752.992568  0.609809  C  5990  1394.448262  0.109679  1342.249359  202.828838  0.000000  0.000000
C  6005  30373.618509  2.529319  N  -1  -1.000000  -1.000000  0.000000  3676.272691  0.000000  0.000000
A  6019  13582.762174  1.055607  N  -1  -1.000000  -1.000000  2263.793696  50.707210  0.000000  0.000000
A  6030  7071.851102  0.518291  N  -1  -1.000000  -1.000000  1562.618657  0.000000  0.000000  244.800000
T  6044  17584.800000  1.415628  N  -1  -1.000000  -1.000000  0.000000  76.060814  365.148659  2896.800000
G  6057  21700.263179  1.727752  N  -1  -1.000000  -1.000000  0.000000  0.000000  2747.308960  0.000000
A  6070  17008.503077  1.324546  N  -1  -1.000000  -1.000000  2524.230139  0.000000  86.940157  0.000000
T  6083  21134.400000  1.515134  N  -1  -1.000000  -1.000000  0.000000  0.000000  0.000000  3019.200000
A  6094  6931.616095  0.455771  N  -1  -1.000000  -1.000000  1282.148642  228.182443  69.552126  40.800000
C  6106  27432.600356  1.789029  N  -1  -1.000000  -1.000000  0.000000  3625.565481  34.776063  0.000000
A  6119  10597.759867  0.621302  N  -1  -1.000000  -1.000000  2023.390825  0.000000  0.000000  408.000000
T  6132  30192.000000  1.740994  G  6134  3703.650687  0.213790  0.000000  76.060814  452.088816  3672.000000
G  6147  22986.977502  1.326913  N  -1  -1.000000  -1.000000  0.000000  0.000000  2973.353368  285.600000
T  6159  17870.400000  0.978445  G  6160  2364.772269  0.122248  0.000000  0.000000  625.969130  2203.200000
G  6173  18570.417528  0.960013  N  -1  -1.000000  -1.000000  0.000000  0.000000  2225.668018  0.000000
A  6186  18851.591749  0.969608  N  -1  -1.000000  -1.000000  2744.599436  304.243257  260.820471  0.000000
C  6197  17443.280078  0.910514  N  -1  -1.000000  -1.000000  160.268580  2712.835710  0.000000  0.000000
A  6210  17148.738084  0.893112  N  -1  -1.000000  -1.000000  2724.565864  152.121629  0.000000  0.000000
A  6222  9215.443363  0.490117  N  -1  -1.000000  -1.000000  1742.920810  0.000000  0.000000  122.400000
T  6235  23623.200000  1.241306  N  -1  -1.000000  -1.000000  0.000000  76.060814  0.000000  2978.400000
C  6249  13234.581687  0.709630  T  6250  3590.400000  0.189830  0.000000  1597.277100  0.000000  816.000000
T  6263  23296.800000  1.231744  N  -1  -1.000000  -1.000000  0.000000  126.768024  0.000000  3631.200000
T  6276  25377.600000  1.392526  N  -1  -1.000000  -1.000000  0.000000  50.707210  0.000000  3549.600000
A  6288  19112.028192  1.035141  N  -1  -1.000000  -1.000000  2844.767299  76.060814  0.000000  816.000000
T  6299  25744.800000  1.385070  G  6298  2295.220144  0.123482  0.000000  0.000000  417.312753  3264.000000
G  6314  21004.741923  1.088058  T  6315  3631.200000  0.186022  0.000000  126.768024  3321.113996  530.400000
G  6327  22187.128058  1.136629  N  -1  -1.000000  -1.000000  0.000000  0.000000  3442.830216  0.000000
G  6341  17075.046828  0.853987  N  -1  -1.000000  -1.000000  0.000000  0.000000  2347.384238  0.000000
T  6355  12770.400000  0.638931  G  6355  1617.086920  0.080906  0.000000  0.000000  382.536691  1672.800000
A  6365  6530.944644  0.321047  N  -1  -1.000000  -1.000000  1402.350077  0.000000  156.492283  0.000000
A  6377  15846.555870  0.850438  N  -1  -1.000000  -1.000000  2824.733726  76.060814  0.000000  81.600000
A  6391  17529.375962  0.927745  N  -1  -1.000000  -1.000000  2704.532291  0.000000  0.000000  0.000000
A  6403  13162.057151  0.718537  C  6400  1293.033843  0.070588  2123.558688  278.889652  0.000000  0.000000
C  6415  18077.120198  1.057370  N  -1  -1.000000  -1.000000  240.402870  2839.603734  0.000000  0.000000
A  6428  15005.145824  0.883029  C  6430  1470.509076  0.092375  2043.424398  405.657676  0.000000  0.000000
G  6441  9511.253172  0.597484  N  -1  -1.000000  -1.000000  0.000000  0.000000  1512.758731  0.000000
T  6456  4161.600000  0.281770  N  -1  -1.000000  -1.000000  0.000000  0.000000  0.000000  816.000000
A  6467  8113.596874  0.625714  N  -1  -1.000000  -1.000000  1302.182214  0.000000  0.000000  0.000000
A  6478  11519.304204  0.954311  N  -1  -1.000000  -1.000000  1903.189390  0.000000  0.000000  0.000000
T  6492  16156.800000  1.352521  C  6494  3448.090248  0.267120  0.000000  659.193724  0.000000  2325.600000
C  6505  15440.345302  1.196158  N  -1  -1.000000  -1.000000  0.000000  1952.227567  0.000000  0.000000
T  6520  21052.800000  1.636102  N  -1  -1.000000  -1.000000  0.000000  253.536048  0.000000  3427.200000
C  6531  11764.072611  0.889869  N  -1  -1.000000  -1.000000  0.000000  1140.912214  0.000000  163.200000
A  6543  16627.865198  1.271224  N  -1  -1.000000  -1.000000  2704.532291  152.121629  0.000000  0.000000
A  6555  9636.148386  0.744951  N  -1  -1.000000  -1.000000  1782.987955  0.000000  52.164094  0.000000
G  6568  13423.560235  1.082687  A  6567  1402.350077  0.113107  340.570733  0.000000  1912.683453  0.000000
A  6582  27085.390058  2.117765  N  -1  -1.000000  -1.000000  3906.546643  0.000000  382.536691  0.000000
G  6593  10606.699150  0.703269  N  -1  -1.000000  -1.000000  300.503588  0.000000  1634.474951  81.600000
A  6608  19152.095337  1.249215  N  -1  -1.000000  -1.000000  3105.203742  0.000000  69.552126  122.400000
T  6619  15626.400000  0.970911  N  -1  -1.000000  -1.000000  220.369298  0.000000  156.492283  1754.400000
G  6632  13649.604644  0.850891  N  -1  -1.000000  -1.000000  0.000000  0.000000  2156.115893  0.000000
A  6645  18190.483856  1.146763  N  -1  -1.000000  -1.000000  2724.565864  0.000000  295.596534  81.600000
T  6657  12280.800000  0.788432  N  -1  -1.000000  -1.000000  0.000000  0.000000  365.148659  1754.400000
G  6671  15353.631720  0.982450  N  -1  -1.000000  -1.000000  0.000000  0.000000  2138.727861  0.000000
T  6684  7792.800000  0.502746  G  6683  2851.637148  0.183970  0.000000  0.000000  695.521256  1346.400000
G  6697  16588.181949  1.083052  N  -1  -1.000000  -1.000000  0.000000  126.768024  2312.608175  0.000000
C  6708  14248.725878  0.911475  N  -1  -1.000000  -1.000000  0.000000  1876.166753  469.476848  0.000000
T  6724  26724.000000  1.862437  N  -1  -1.000000  -1.000000  0.000000  50.707210  0.000000  3100.800000
A  6735  8053.496156  0.504584  N  -1  -1.000000  -1.000000  1342.249359  126.768024  0.000000  81.600000
C  6746  16986.915193  1.143837  N  -1  -1.000000  -1.000000  0.000000  2687.482105  0.000000  0.000000
C  6761  20485.712650  1.366911  N  -1  -1.000000  -1.000000  180.302153  2586.067686  0.000000  0.000000
A  6772  15245.548694  0.972884  N  -1  -1.000000  -1.000000  2424.062276  177.475233  0.000000  40.800000
T  6785  26438.400000  1.719461  N  -1  -1.000000  -1.000000  0.000000  228.182443  0.000000  4243.200000
T  6799  20359.200000  1.212453  N  -1  -1.000000  -1.000000  0.000000  25.353605  0.000000  3264.000000
T  6812  9996.000000  0.578061  N  -1  -1.000000  -1.000000  0.000000  0.000000  0.000000  2080.800000
T  6825  9343.200000  0.533512  N  -1  -1.000000  -1.000000  0.000000  76.060814  86.940157  1672.800000
G  6839  15579.676128  0.928018  T  6834  1550.400000  0.092350  0.000000  0.000000  1808.355265  81.600000
A  6851  7732.958996  0.456998  N  -1  -1.000000  -1.000000  1422.383650  0.000000  208.656377  0.000000
A  6862  9075.208355  0.604123  N  -1  -1.000000  -1.000000  1422.383650  50.707210  156.492283  0.000000
G  6876  9215.656638  0.609329  N  -1  -1.000000  -1.000000  0.000000  0.000000  1286.714323  0.000000
A  6889  16828.200924  1.172929  N  -1  -1.000000  -1.000000  2484.162994  0.000000  260.820471  0.000000
T  6900  9873.600000  0.706195  N  -1  -1.000000  -1.000000  0.000000  126.768024  52.164094  1591.200000
G  6914  12084.681818  0.898876  T  6911  2733.600000  0.203328  0.000000  0.000000  1564.922825  326.400000
A  6926  15405.817274  1.282873  N  -1  -1.000000  -1.000000  2484.162994  0.000000  226.044408  0.000000
A  6938  11719.639929  1.017904  T  6946  1183.200000  0.101250  1863.122245  0.000000  0.000000  0.000000
T  6951  13708.800000  1.173110  N  -1  -1.000000  -1.000000  0.000000  25.353605  0.000000  2080.800000
C  6965  7327.191777  0.604433  T  6961  1142.400000  0.094238  0.000000  1191.619424  0.000000  81.600000
A  6975  14664.575091  1.298074  T  6974  1509.600000  0.133625  2323.894413  0.000000  0.000000  326.400000
A  6988  10758.028448  0.897225  T  6996  856.800000  0.070468  2003.357253  0.000000  0.000000  0.000000
T  7001  11832.000000  0.973137  G  7000  3268.949902  0.268856  0.000000  0.000000  591.193067  1836.000000
G  7014  21126.458143  1.700968  T  7010  1509.600000  0.121542  0.000000  76.060814  2642.980772  489.600000
C  7026  11434.475749  0.889837  N  -1  -1.000000  -1.000000  0.000000  1166.265819  452.088816  40.800000
T  7041  23827.200000  1.831992  G  7040  1443.206606  0.110962  0.000000  0.000000  365.148659  3060.000000
G  7054  13823.484957  0.974829  N  -1  -1.000000  -1.000000  0.000000  76.060814  1930.071485  81.600000
C  7065  9482.248182  0.676232  N  -1  -1.000000  -1.000000  0.000000  1343.741053  243.432440  0.000000
A  7078  10317.289852  0.747714  C  7075  4766.477696  0.345433  1161.947207  811.315352  0.000000  0.000000
C  7090  15541.759721  1.154723  N  -1  -1.000000  -1.000000  80.134290  1901.520357  86.940157  0.000000
A  7102  13402.460021  0.938498  N  -1  -1.000000  -1.000000  2143.592261  25.353605  34.776063  0.000000
A  7116  6250.474629  0.441588  N  -1  -1.000000  -1.000000  1161.947207  0.000000  226.044408  0.000000
G  7127  11319.608437  0.826021  N  -1  -1.000000  -1.000000  0.000000  0.000000  1773.579202  81.600000
T  7142  9098.400000  0.666425  N  -1  -1.000000  -1.000000  0.000000  0.000000  34.776063  1509.600000
C  7154  4589.002462  0.368602  N  -1  -1.000000  -1.000000  0.000000  633.840119  0.000000  0.000000
A  7166  11158.699898  0.948450  N  -1  -1.000000  -1.000000  1602.685802  177.475233  0.000000  0.000000
C  7177  13919.129016  1.325841  T  7179  3753.600000  0.357213  0.000000  1774.752334  0.000000  530.400000
T  7193  29498.400000  2.807257  N  -1  -1.000000  -1.000000  0.000000  202.828838  0.000000  4243.200000
A  7204  14504.306510  1.159461  N  -1  -1.000000  -1.000000  2323.894413  0.000000  0.000000  285.600000
A  7216  13402.460021  1.036682  N  -1  -1.000000  -1.000000  2143.592261  431.011281  0.000000  0.000000
C  7228  19395.507645  1.525488  N  -1  -1.000000  -1.000000  260.436443  2510.006872  0.000000  0.000000
A  7240  11058.532036  0.830619  N  -1  -1.000000  -1.000000  1782.987955  101.414419  0.000000  326.400000
T  7254  26601.600000  1.928434  N  -1  -1.000000  -1.000000  20.033573  0.000000  0.000000  2937.600000
C  7268  3777.687110  0.246543  T  7269  1999.200000  0.135167  0.000000  557.779305  0.000000  652.800000
T  7280  18849.600000  1.274437  N  -1  -1.000000  -1.000000  0.000000  0.000000  0.000000  2978.400000
T  7293  17870.400000  1.101982  N  -1  -1.000000  -1.000000  0.000000  0.000000  0.000000  3100.800000
T  7307  21501.600000  1.273206  N  -1  -1.000000  -1.000000  0.000000  0.000000  69.552126  3223.200000
T  7319  12648.000000  0.716763  N  -1  -1.000000  -1.000000  0.000000  0.000000  0.000000  2652.000000
T  7332  14035.200000  0.879345  N  -1  -1.000000  -1.000000  0.000000  0.000000  173.880314  2366.400000
G  7345  16379.525572  1.029249  N  -1  -1.000000  -1.000000  0.000000  50.707210  2103.951799  0.000000
C  7355  5476.378629  0.337803  N  -1  -1.000000  -1.000000  0.000000  938.083376  504.252910  0.000000
A  7370  6090.206049  0.410949  G  7369  1617.086920  0.109116  801.342901  0.000000  312.984565  0.000000
G  7383  6364.019490  0.444321  N  -1  -1.000000  -1.000000  20.033573  0.000000  1008.505821  0.000000
A  7395  15485.951564  1.259096  N  -1  -1.000000  -1.000000  2063.457970  0.000000  0.000000  0.000000
T  7407  12648.000000  0.938969  N  -1  -1.000000  -1.000000  0.000000  101.414419  52.164094  2080.800000
C  7419  7834.263872  0.609674  N  -1  -1.000000  -1.000000  0.000000  887.376167  0.000000  0.000000
A  7430  10978.397746  0.926735  T  7432  1672.800000  0.154974  1642.752947  76.060814  0.000000  204.000000
T  7444  21256.800000  1.969317  G  7443  1512.758731  0.140147  0.000000  0.000000  417.312753  3100.800000
G  7457  18222.656900  1.563522  N  -1  -1.000000  -1.000000  0.000000  0.000000  2156.115893  204.000000
T  7468  7874.400000  0.652199  N  -1  -1.000000  -1.000000  0.000000  0.000000  486.864879  1305.600000
A  7481  3886.513070  0.346296  N  -1  -1.000000  -1.000000  721.208611  0.000000  121.716220  367.200000
T  7495  23623.200000  2.135118  N  -1  -1.000000  -1.000000  0.000000  152.121629  0.000000  3264.000000
T  7508  12607.200000  0.983599  N  -1  -1.000000  -1.000000  0.000000  0.000000  0.000000  2203.200000
T  7526  4284.000000  0.318709  N  -1  -1.000000  -1.000000  0.000000  152.121629  0.000000  1183.200000
C  7534  3346.675829  0.271612  N  -1  -1.000000  -1.000000  0.000000  709.900933  0.000000  0.000000
A  7544  7412.421835  0.650703  N  -1  -1.000000  -1.000000  1402.350077  101.414419  52.164094  81.600000
T  7558  20930.400000  1.844214  N  -1  -1.000000  -1.000000  0.000000  0.000000  226.044408  2488.800000
G  7571  18292.209026  1.481819  N  -1  -1.000000  -1.000000  0.000000  76.060814  1895.295422  0.000000
A  7583  16147.059458  1.340231  N  -1  -1.000000  -1.000000  2544.263711  0.000000  173.880314  0.000000
A  7595  10096.920554  0.852751  N  -1  -1.000000  -1.000000  2083.491543  0.000000  0.000000  0.000000
A  7608  11919.975654  0.988171  N  -1  -1.000000  -1.000000  2103.525115  0.000000  0.000000  0.000000
A  7620  11559.371349  0.898443  N  -1  -1.000000  -1.000000  2023.390825  0.000000  0.000000  0.000000
A  7633  9716.282676  0.833327  N  -1  -1.000000  -1.000000  2003.357253  0.000000  0.000000  0.000000
A  7645  13682.930037  1.203368  N  -1  -1.000000  -1.000000  2404.028703  76.060814  0.000000  0.000000
A  7656  10417.457715  0.846231  N  -1  -1.000000  -1.000000  2143.592261  0.000000  0.000000  0.000000
A  7669  12741.352128  0.978786  N  -1  -1.000000  -1.000000  2243.760123  76.060814  0.000000  0.000000
A  7680  11318.968478  0.835324  N  -1  -1.000000  -1.000000  1682.820092  0.000000  0.000000  0.000000
T  7693  13015.200000  1.033834  N  -1  -1.000000  -1.000000  0.000000  101.414419  0.000000  1591.200000
T  7707  11668.800000  0.967438  C  7706  1673.337915  0.138732  0.000000  304.243257  0.000000  1591.200000
C  7719  4031.223158  0.347109  T  7716  2448.000000  0.210783  0.000000  836.668957  0.000000  693.600000
T  7730  20277.600000  1.842220  C  7738  1267.680238  0.107040  0.000000  126.768024  0.000000  2652.000000
T  7745  15096.000000  1.274686  N  -1  -1.000000  -1.000000  0.000000  0.000000  0.000000  2611.200000
T  7756  11220.000000  0.919930  C  7760  1242.326633  0.100617  0.000000  50.707210  0.000000  2284.800000
T  7770  9016.800000  0.730285  G  7768  1356.266449  0.109845  0.000000  101.414419  347.760628  1509.600000
G  7785  11024.011903  0.927921  T  7785  1142.400000  0.096158  0.000000  126.768024  1547.534794  285.600000
T  7796  7792.800000  0.652609  N  -1  -1.000000  -1.000000  0.000000  0.000000  104.328188  1224.000000
C  7810  253.536048  0.022150  N  -1  -1.000000  -1.000000  0.000000  76.060814  52.164094  612.000000
T  7820  12770.400000  1.235096  G  7820  1234.550229  0.107856  0.000000  76.060814  417.312753  1795.200000
G  7833  16066.541007  1.557572  T  7831  1101.600000  0.095036  0.000000  0.000000  2173.503924  244.800000
G  7847  12536.770634  1.165681  N  -1  -1.000000  -1.000000  0.000000  0.000000  1982.235579  0.000000
T  7859  4732.800000  0.407809  N  -1  -1.000000  -1.000000  0.000000  0.000000  86.940157  775.200000
T  7871  9180.000000  0.913345  N  -1  -1.000000  -1.000000  0.000000  0.000000  0.000000  1428.000000
T  7879  4896.000000  0.517582  A  7883  2784.666581  0.280607  220.369298  0.000000  0.000000  1060.800000
T  7895  22072.800000  2.500610  C  7896  202.828838  0.018424  0.000000  76.060814  0.000000  2407.200000
A  7908  6050.138904  0.597098  C  7912  608.486514  0.056802  921.544336  50.707210  0.000000  81.600000
A  7920  4126.915941  0.428318  C  7924  583.132910  0.058182  641.074321  202.828838  0.000000  0.000000
C  7930  11333.061330  1.222738  N  -1  -1.000000  -1.000000  0.000000  1521.216286  0.000000  0.000000
A  7943  6150.306766  0.592713  C  7944  431.011281  0.044367  1021.712199  304.243257  0.000000  0.000000
G  7954  4120.963440  0.424206  N  -1  -1.000000  -1.000000  0.000000  0.000000  712.909287  0.000000
T  7969  3508.800000  0.411832  C  7967  431.011281  0.050588  0.000000  76.060814  104.328188  652.800000
T  7982  3753.600000  0.492781  N  -1  -1.000000  -1.000000  0.000000  0.000000  69.552126  775.200000
G  7997  9580.805298  1.274169  C  7990  608.486514  0.080923  0.000000  101.414419  1234.550229  0.000000
C  8007  5349.610605  0.707682  N  -1  -1.000000  -1.000000  0.000000  836.668957  156.492283  0.000000
C  8016  354.950467  0.046675  N  -1  -1.000000  -1.000000  0.000000  354.950467  121.716220  0.000000
T  8033  15830.400000  2.913795  G  8035  1843.131328  0.264038  0.000000  0.000000  260.820471  1999.200000
G  8047  10398.042773  1.621921  N  -1  -1.000000  -1.000000  0.000000  0.000000  1460.594637  326.400000
T  8059  3019.200000  0.428982  C  8066  532.425700  0.072889  0.000000  25.353605  208.656377  1060.800000
G  8070  765.073381  0.123266  N  -1  -1.000000  -1.000000  0.000000  76.060814  173.880314  0.000000
G  8084  4068.799346  0.717836  C  8080  709.900933  0.097186  0.000000  101.414419  643.357162  40.800000
C  8095  4284.759205  0.756633  N  -1  -1.000000  -1.000000  0.000000  659.193724  34.776063  0.000000
A  8110  3125.237314  0.544417  N  -1  -1.000000  -1.000000  460.772168  456.364886  0.000000  0.000000
C  8120  9203.358530  1.620969  A  8121  921.544336  0.134307  200.335725  1445.155472  0.000000  0.000000
A  8132  9375.711943  1.662377  C  8138  862.022562  0.116118  1462.450795  177.475233  0.000000  0.000000
A  8144  6731.280370  1.113979  T  8150  856.800000  0.120021  1402.350077  0.000000  0.000000  0.000000
A  8158  7512.589698  1.124608  T  8159  1591.200000  0.216342  1262.115069  126.768024  0.000000  326.400000
T  8170  8935.200000  1.527801  N  -1  -1.000000  -1.000000  0.000000  101.414419  34.776063  1591.200000
T  8183  9588.000000  1.681480  G  8185  1756.191171  0.266715  0.000000  126.768024  452.088816  1509.600000
G  8197  13666.992675  2.149236  T  8195  1672.800000  0.254051  0.000000  0.000000  1895.295422  367.200000
T  8208  3631.200000  0.474717  G  8210  1408.430543  0.185185  0.000000  0.000000  712.909287  652.800000
G  8223  12710.650948  1.671259  N  -1  -1.000000  -1.000000  0.000000  126.768024  1704.027077  0.000000
C  8226  1267.680238  0.150056  N  -1  -1.000000  -1.000000  0.000000  126.768024  1530.146763  0.000000
G  8237  4381.783911  0.530337  A  8248  601.007176  0.077248  0.000000  0.000000  938.953695  0.000000
A  8258  3846.445925  0.494395  C  8258  380.304071  0.052621  701.175038  126.768024  0.000000  0.000000
T  8277  1836.000000  0.254041  A  8270  1001.678626  0.138597  0.000000  76.060814  0.000000  448.800000
T  8285  4406.400000  0.653996  C  8280  735.254538  0.109125  0.000000  126.768024  0.000000  979.200000
A  8294  841.410046  0.130917  N  -1  -1.000000  -1.000000  200.335725  0.000000  104.328188  0.000000
G  8309  6468.347678  1.151432  C  8307  228.182443  0.040618  0.000000  76.060814  834.625507  0.000000
A  8325  17469.275245  3.292554  C  8326  354.950467  0.062425  1342.249359  126.768024  0.000000  163.200000
T  8340  1836.000000  0.322903  A  8335  1302.182214  0.229015  160.268580  25.353605  0.000000  612.000000
T  8346  9343.200000  1.696789  C  8350  709.900933  0.113453  0.000000  50.707210  0.000000  1224.000000
T  8359  5671.200000  1.097017  N  -1  -1.000000  -1.000000  0.000000  0.000000  0.000000  979.200000
A  8369  4447.453101  0.792772  C  8376  101.414419  0.017273  741.242184  0.000000  34.776063  122.400000
G  8381  4068.799346  0.724427  N  -1  -1.000000  -1.000000  0.000000  0.000000  730.297319  0.000000
T  8395  3916.800000  0.694615  C  8396  1039.497795  0.177783  0.000000  177.475233  34.776063  693.600000
A  8404  480.805741  0.082233  N  -1  -1.000000  -1.000000  100.167863  0.000000  226.044408  81.600000
G  8424  1912.683453  0.350673  N  -1  -1.000000  -1.000000  0.000000  0.000000  486.864879  0.000000
T  8432  612.000000  0.110043  G  8429  417.312753  0.071279  0.000000  0.000000  399.924722  204.000000
G  8446  12189.010007  2.449648  N  -1  -1.000000  -1.000000  0.000000  0.000000  1304.102354  0.000000
G  8458  1564.922825  0.351842  T  8458  1305.600000  0.194713  0.000000  25.353605  573.805036  448.800000
G  8474  9459.089078  2.139733  C  8470  405.657676  0.060498  0.000000  253.536048  1217.162198  0.000000
C  8483  7124.362939  1.607382  G  8488  625.969130  0.104855  0.000000  1140.912214  69.552126  0.000000
A  8495  1582.652230  0.345739  T  8496  489.600000  0.094266  420.705023  25.353605  0.000000  163.200000
T  8508  8853.600000  2.063241  N  -1  -1.000000  -1.000000  0.000000  0.000000  0.000000  1591.200000
T  8521  7996.800000  1.676621  C  8518  228.182443  0.041397  0.000000  50.707210  0.000000  1428.000000
A  8532  3285.505895  0.634562  T  8530  1305.600000  0.222534  761.275756  0.000000  0.000000  326.400000
T  8546  21297.600000  3.902044  N  -1  -1.000000  -1.000000  0.000000  0.000000  0.000000  1754.400000
T  8561  1305.600000  0.176515  G  8554  469.476848  0.062375  0.000000  0.000000  104.328188  693.600000
G  8571  15023.259124  2.012246  N  -1  -1.000000  -1.000000  0.000000  0.000000  1512.758731  0.000000
G  8585  10658.863244  1.375454  T  8588  856.800000  0.098656  0.000000  0.000000  1321.490386  163.200000
T  8597  4243.200000  0.490049  G  8599  625.969130  0.069920  0.000000  0.000000  104.328188  734.400000
T  8612  2774.400000  0.340955  G  8612  1686.639045  0.188397  0.000000  0.000000  573.805036  693.600000
G  8622  7094.316808  0.921083  N  -1  -1.000000  -1.000000  0.000000  0.000000  1078.057946  0.000000
C  8631  4183.344786  0.506868  G  8631  991.117789  0.116040  0.000000  557.779305  539.028973  0.000000
C  8638  2053.641986  0.263751  T  8652  652.800000  0.083041  0.000000  507.072095  17.388031  0.000000
T  8657  11505.600000  1.599783  C  8661  380.304071  0.046310  0.000000  25.353605  0.000000  1509.600000
T  8671  7548.000000  0.941854  N  -1  -1.000000  -1.000000  0.000000  76.060814  0.000000  1346.400000
T  8685  2570.400000  0.387165  G  8682  678.133224  0.078503  0.000000  50.707210  121.716220  530.400000
G  8696  7668.121844  1.133415  N  -1  -1.000000  -1.000000  0.000000  0.000000  782.461413  0.000000
A  8708  1001.678626  0.166116  N  -1  -1.000000  -1.000000  260.436443  0.000000  104.328188  0.000000
C  8725  354.950467  0.070089  N  -1  -1.000000  -1.000000  0.000000  76.060814  278.208502  0.000000
G  8731  6033.646893  1.290497  N  -1  -1.000000  -1.000000  0.000000  0.000000  921.565664  0.000000
G  8737  2886.413211  0.577124  N  -1  -1.000000  -1.000000  0.000000  0.000000  695.521256  40.800000
C  8755  3270.615015  0.714018  N  -1  -1.000000  -1.000000  0.000000  532.425700  52.164094  0.000000
G  8774  2312.608175  0.515137  C  8769  1039.497795  0.189637  0.000000  126.768024  486.864879  122.400000
C  8780  3118.493386  0.690665  N  -1  -1.000000  -1.000000  0.000000  507.072095  69.552126  0.000000
C  8793  354.950467  0.096546  N  -1  -1.000000  -1.000000  0.000000  76.060814  0.000000  0.000000
G  8808  2886.413211  0.976067  N  -1  -1.000000  -1.000000  0.000000  0.000000  556.417005  0.000000
T  8821  1468.800000  0.491436  N  -1  -1.000000  -1.000000  0.000000  0.000000  0.000000  285.600000
C  8832  2053.641986  0.866934  N  -1  -1.000000  -1.000000  0.000000  431.011281  0.000000  81.600000
A  8844  901.510764  0.364386  C  8845  278.889652  0.085546  200.335725  50.707210  0.000000  0.000000
A  8854  901.510764  0.356510  N  -1  -1.000000  -1.000000  300.503588  0.000000  0.000000  0.000000
A  8865  4247.117376  2.107232  N  -1  -1.000000  -1.000000  681.141466  0.000000  0.000000  0.000000
G  8877  5842.378548  2.715407  A  8879  420.705023  0.155793  100.167863  0.000000  695.521256  0.000000
A  8891  4247.117376  1.763209  N  -1  -1.000000  -1.000000  821.376474  0.000000  0.000000  0.000000
T  8903  11750.400000  4.515575  A  8910  500.839313  0.133848  0.000000  0.000000  0.000000  1550.400000
A  8915  1602.685802  0.462484  N  -1  -1.000000  -1.000000  320.537160  0.000000  0.000000  81.600000
A  8928  841.410046  0.234366  N  -1  -1.000000  -1.000000  240.402870  0.000000  0.000000  0.000000
T  8941  6446.400000  1.904032  N  -1  -1.000000  -1.000000  0.000000  0.000000  278.208502  979.200000
G  8952  9928.565925  2.556657  N  -1  -1.000000  -1.000000  0.000000  0.000000  1095.445978  0.000000
T  8961  2856.000000  0.611444  G  8960  1930.071485  0.413202  0.000000  0.000000  643.357162  571.200000
G  8974  5372.901700  1.104091  T  8974  816.000000  0.153568  0.000000  0.000000  799.849444  204.000000
G  8982  1877.907390  0.353422  N  -1  -1.000000  -1.000000  0.000000  0.000000  660.745193  0.000000
T  8991  3345.600000  0.659027  T  9007  979.200000  0.202859  0.000000  0.000000  139.104251  612.000000
C  9008  1749.398729  0.362427  C  9013  1140.912214  0.249258  0.000000  456.364886  0.000000  204.000000
C  9027  1698.691519  0.371126  G  9024  1669.251014  0.364686  0.000000  278.889652  156.492283  0.000000
T  9039  1632.000000  0.456893  C  9038  253.536048  0.070978  0.000000  126.768024  0.000000  408.000000
T  9051  4528.800000  1.266837  C  9055  456.364886  0.115719  0.000000  0.000000  0.000000  979.200000
G  9065  452.088816  0.114638  T  9059  408.000000  0.103455  0.000000  0.000000  121.716220  326.400000
T  9076  4039.200000  1.207824  G  9076  678.133224  0.171952  0.000000  0.000000  295.596534  734.400000
G  9084  5981.482799  2.170933  C  9093  354.950467  0.107291  0.000000  76.060814  765.073381  0.000000
G  9098  7407.301373  2.414526  C  9105  253.536048  0.067368  0.000000  25.353605  991.117789  0.000000
C  9109  1571.923495  0.480527  G  9115  991.117789  0.292941  0.000000  405.657676  260.820471  0.000000
C  9122  1749.398729  0.539830  T  9121  489.600000  0.144709  0.000000  354.950467  0.000000  163.200000
T  9137  2937.600000  0.953448  N  -1  -1.000000  -1.000000  0.000000  0.000000  0.000000  1020.000000
T  9141  2162.400000  0.675782  A  9149  1462.450795  0.433836  0.000000  0.000000  0.000000  816.000000
T  9156  9996.000000  3.079274  C  9157  177.475233  0.042249  0.000000  76.060814  0.000000  1305.600000
C  9168  380.304071  0.093152  N  -1  -1.000000  -1.000000  0.000000  126.768024  0.000000  81.600000
A  9181  2183.659406  0.595364  C  9178  887.376167  0.211244  480.805741  126.768024  0.000000  0.000000
C  9191  3955.162343  1.029742  A  9196  881.477191  0.209950  40.067145  583.132910  0.000000  0.000000
A  9207  2924.901589  0.763179  C  9201  1064.851400  0.253626  560.940031  0.000000  121.716220  122.400000
G  9216  2729.920929  0.774036  A  9223  560.940031  0.149110  0.000000  0.000000  434.700785  0.000000
A  9231  1522.551512  0.497708  N  -1  -1.000000  -1.000000  400.671451  0.000000  52.164094  0.000000
T  9244  6528.000000  2.137392  N  -1  -1.000000  -1.000000  0.000000  0.000000  0.000000  1060.800000
T  9255  4896.000000  1.386164  N  -1  -1.000000  -1.000000  0.000000  0.000000  0.000000  1101.600000
C  9268  2839.603734  0.761719  T  9265  979.200000  0.245800  0.000000  532.425700  0.000000  204.000000
T  9279  9302.400000  2.450831  C  9285  354.950467  0.075716  0.000000  0.000000  52.164094  1428.000000
T  9296  3141.600000  0.843100  C  9301  963.436981  0.205515  0.000000  76.060814  34.776063  652.800000
C  9310  4639.709672  1.159238  T  9304  2978.400000  0.635335  0.000000  684.547329  86.940157  40.800000
C  9321  1926.873962  0.453597  N  -1  -1.000000  -1.000000  0.000000  507.072095  0.000000  40.800000
C  9335  507.072095  0.125353  A  9339  220.369298  0.053072  0.000000  152.121629  0.000000  0.000000
T  9352  4447.200000  1.169278  N  -1  -1.000000  -1.000000  0.000000  0.000000  0.000000  816.000000
A  9364  1602.685802  0.403181  N  -1  -1.000000  -1.000000  340.570733  0.000000  0.000000  0.000000
A  9373  621.040748  0.155918  N  -1  -1.000000  -1.000000  320.537160  0.000000  0.000000  0.000000
A  9384  2944.935162  0.868093  C  9382  304.243257  0.077752  420.705023  431.011281  0.000000  0.000000
C  9385  2078.995591  0.650232  G  9394  191.268345  0.047935  420.705023  431.011281  0.000000  0.000000
C  9398  4893.245720  1.567719  A  9409  280.470015  0.073293  0.000000  912.729772  0.000000  0.000000
T  9417  5508.000000  2.054966  T  9430  938.400000  0.241365  0.000000  0.000000  0.000000  938.400000
T  9432  2570.400000  0.881187  T  9441  1958.400000  0.507231  0.000000  0.000000  0.000000  897.600000
A  9448  4607.721682  1.700238  A  9457  601.007176  0.177210  540.906458  0.000000  0.000000  0.000000
A  9462  5909.903896  1.984435  C  9462  760.608143  0.216173  841.410046  152.121629  86.940157  0.000000
G  9475  2938.577305  0.835200  C  9485  608.486514  0.180686  0.000000  126.768024  608.581099  0.000000
G  9491  11962.965598  3.552423  C  9496  202.828838  0.046059  0.000000  0.000000  1686.639045  0.000000
C  9505  4614.356067  1.047865  N  -1  -1.000000  -1.000000  0.000000  684.547329  104.328188  0.000000
C  9516  5527.085839  1.150779  T  9513  938.400000  0.195377  0.000000  963.436981  17.388031  122.400000
T  9530  4120.800000  0.814206  C  9528  532.425700  0.105197  0.000000  152.121629  0.000000  856.800000
T  9540  6160.800000  1.170075  G  9542  1477.982668  0.274098  0.000000  76.060814  226.044408  938.400000
G  9554  5668.498234  1.051267  N  -1  -1.000000  -1.000000  0.000000  202.828838  782.461413  0.000000
C  9556  1419.801867  0.262532  C  9568  608.486514  0.114957  0.000000  253.536048  678.133224  0.000000
G  9573  1686.639045  0.318652  C  9579  633.840119  0.126742  0.000000  0.000000  417.312753  0.000000
G  9584  5303.349575  1.060470  N  -1  -1.000000  -1.000000  0.000000  50.707210  1095.445978  0.000000
G  9592  695.521256  0.140786  N  -1  -1.000000  -1.000000  0.000000  0.000000  695.521256  40.800000
G  9606  1391.042511  0.294964  G  9613  382.536691  0.104550  0.000000  0.000000  486.864879  0.000000
G  9625  1217.162198  0.332668  N  -1  -1.000000  -1.000000  0.000000  0.000000  243.432440  0.000000
G  9635  6590.063898  1.985515  T  9636  734.400000  0.214394  0.000000  0.000000  1060.669915  163.200000
G  9647  1843.131328  0.538083  T  9650  1428.000000  0.446571  0.000000  0.000000  469.476848  204.000000
G  9658  6572.675867  2.055502  T  9666  4243.200000  1.310079  0.000000  0.000000  1025.893852  40.800000
G  9670  2851.637148  0.880464  T  9675  367.200000  0.124171  0.000000  25.353605  591.193067  408.000000
G  9682  4868.648790  1.646425  T  9681  3468.000000  1.172730  0.000000  0.000000  834.625507  571.200000
G  9696  3581.934467  1.084781  C  9697  836.668957  0.239622  0.000000  152.121629  747.685350  0.000000
G  9706  1599.698888  0.458167  C  9708  583.132910  0.186827  0.000000  126.768024  434.700785  0.000000
G  9725  869.401570  0.278552  T  9726  734.400000  0.233987  0.000000  126.768024  226.044408  163.200000
C  9737  887.376167  0.282735  T  9738  367.200000  0.118901  0.000000  405.657676  0.000000  81.600000
C  9742  3397.383039  1.100127  T  9753  244.800000  0.074041  0.000000  735.254538  0.000000  0.000000
C  9755  2307.178034  0.697835  C  9769  1673.337915  0.581423  0.000000  481.718491  52.164094  40.800000
T  9775  7303.200000  2.537678  C  9781  684.547329  0.199925  0.000000  50.707210  0.000000  1305.600000
T  9785  3590.400000  1.048625  G  9788  521.640942  0.166883  0.000000  101.414419  52.164094  979.200000
T  9796  3794.400000  1.213942  C  9795  1369.094657  0.438000  0.000000  354.950467  486.864879  693.600000
G  9801  6450.959647  2.003427  C  9818  405.657676  0.111406  0.000000  50.707210  904.177632  244.800000
C  9810  6211.633167  1.838744  T  9821  897.600000  0.246508  0.000000  659.193724  243.432440  0.000000
C  9825  2256.470824  0.619712  C  9841  481.718491  0.125632  0.000000  456.364886  17.388031  40.800000
A  9841  2143.592261  0.578280  G  9849  921.565664  0.240344  460.772168  228.182443  0.000000  0.000000
C  9854  2915.664548  0.760424  N  -1  -1.000000  -1.000000  0.000000  608.486514  52.164094  0.000000
T  9870  3427.200000  0.848929  G  9867  938.953695  0.232576  0.000000  253.536048  191.268345  734.400000
G  9881  4851.260759  1.200786  T  9888  244.800000  0.057002  0.000000  0.000000  817.237475  0.000000
G  9893  7129.092871  1.660060  C  9890  1876.166753  0.436869  0.000000  177.475233  973.729758  0.000000
C  9908  2002.934776  0.468296  G  9912  608.581099  0.147770  0.000000  431.011281  121.716220  40.800000
T  9916  530.400000  0.128790  T  9924  326.400000  0.079254  0.000000  0.000000  86.940157  163.200000
G  9930  3738.426750  0.985893  N  -1  -1.000000  -1.000000  0.000000  50.707210  539.028973  0.000000
C  9933  760.608143  0.216041  G  9942  712.909287  0.201172  0.000000  152.121629  399.924722  0.000000
T  9947  4202.400000  1.412303  G  9953  347.760628  0.104031  0.000000  0.000000  52.164094  734.400000
T  9961  1428.000000  0.450451  G  9966  208.656377  0.064005  0.000000  0.000000  0.000000  489.600000
T  9970  2121.600000  0.684697  N  -1  -1.000000  -1.000000  0.000000  0.000000  0.000000  489.600000
C  9986  2560.714081  0.848145  N  -1  -1.000000  -1.000000  0.000000  532.425700  0.000000  0.000000
C  9994  2002.934776  0.683003  G  10003  712.909287  0.231472  0.000000  684.547329  34.776063  0.000000
T  10005  1999.200000  0.755067  T  10015  2040.000000  0.729955  0.000000  304.243257  121.716220  489.600000
G  10023  1930.071485  0.904133  N  -1  -1.000000  -1.000000  0.000000  0.000000  643.357162  0.000000
G  10035  765.073381  0.359622  C  10037  177.475233  0.078018  0.000000  76.060814  417.312753  0.000000
T  10045  1795.200000  0.834626  G  10046  678.133224  0.300856  0.000000  0.000000  156.492283  408.000000
T  10060  2611.200000  1.334573  G  10063  712.909287  0.332934  0.000000  0.000000  121.716220  530.400000
G  10072  5077.305167  2.370756  T  10072  1591.200000  0.618431  0.000000  0.000000  660.745193  367.200000
G  10083  2347.384238  1.053050  C  10086  862.022562  0.361062  0.000000  101.414419  504.252910  0.000000
G  10094  330.372596  0.142336  T  10095  204.000000  0.085446  0.000000  0.000000  86.940157  40.800000
G  10108  1982.235579  0.925437  C  10102  253.536048  0.106195  0.000000  76.060814  365.148659  448.800000
T  10110  2121.600000  1.017994  C  10119  278.889652  0.112991  0.000000  202.828838  312.984565  571.200000
C  10114  2814.250129  1.342699  C  10128  684.547329  0.282272  0.000000  507.072095  34.776063  81.600000
C  10124  1571.923495  0.721904  N  -1  -1.000000  -1.000000  0.000000  380.304071  0.000000  0.000000
T  10143  1917.600000  0.895383  C  10156  735.254538  0.305393  0.000000  0.000000  0.000000  448.800000
T  10155  1836.000000  0.813503  C  10167  988.790586  0.400080  0.000000  228.182443  139.104251  489.600000
G  10166  2434.324395  1.076664  A  10182  280.470015  0.136627  0.000000  202.828838  452.088816  0.000000
G  10179  1321.490386  0.589083  C  10189  1014.144191  0.494024  40.067145  354.950467  226.044408  0.000000
C  10181  2180.410010  1.167419  A  10196  801.342901  0.411497  100.167863  456.364886  226.044408  40.800000
C  10195  1293.033843  0.698552  C  10208  608.486514  0.312463  180.302153  456.364886  0.000000  40.800000
G  10214  973.729758  0.500044  C  10219  912.729772  0.494293  0.000000  25.353605  260.820471  0.000000
C  10228  912.729772  0.494320  G  10233  539.028973  0.312363  20.033573  304.243257  34.776063  0.000000
A  10243  4086.848796  2.368434  C  10242  709.900933  0.411382  621.040748  177.475233  0.000000  0.000000
A  10255  2444.095848  1.319130  C  10256  1166.265819  0.601129  520.872886  380.304071  86.940157  0.000000
T  10268  4488.000000  2.313371  C  10266  354.950467  0.182952  20.033573  126.768024  0.000000  734.400000
A  10275  2043.424398  0.930070  G  10278  591.193067  0.266554  460.772168  0.000000  52.164094  285.600000
T  10285  5100.000000  2.299567  C  10292  101.414419  0.040819  0.000000  0.000000  0.000000  938.400000
T  10296  4569.600000  1.839335  G  10300  2469.100458  0.878906  360.604306  202.828838  382.536691  693.600000
T  10312  3345.600000  1.190949  A  10306  921.544336  0.328035  200.335725  354.950467  121.716220  571.200000
C  10316  4436.880834  1.516516  T  10322  3223.200000  0.994756  60.100718  836.668957  0.000000  530.400000
A  10325  5068.493850  1.564306  T  10332  2448.000000  0.670746  761.275756  0.000000  173.880314  897.600000
A  10343  3986.680933  1.092371  T  10342  1224.000000  0.335373  841.410046  101.414419  17.388031  571.200000
T  10351  3468.000000  0.876430  G  10349  921.565664  0.232891  721.208611  50.707210  156.492283  938.400000
A  10353  3726.244490  0.956655  T  10362  1142.400000  0.283939  761.275756  101.414419  52.164094  734.400000
G  10370  3981.859189  0.989702  A  10372  3205.371605  0.806834  781.309329  0.000000  678.133224  0.000000
A  10384  5489.198873  1.381738  G  10381  3060.293525  0.770316  1101.846489  152.121629  573.805036  40.800000
A  10393  13983.433625  3.238963  T  10396  2203.200000  0.423228  1582.652230  76.060814  243.432440  163.200000
A  10407  8995.074065  1.727961  C  10411  1140.912214  0.205558  1502.517940  101.414419  121.716220  448.800000
T  10407  2366.400000  0.418969  T  10419  1224.000000  0.220528  1502.517940  101.414419  121.716220  448.800000
A  10421  7692.891851  1.386050  G  10424  1599.698888  0.272246  1302.182214  0.000000  452.088816  163.200000
G  10432  2921.189274  0.497154  G  10441  2277.832112  0.402359  1262.115069  76.060814  625.969130  0.000000
A  10448  4988.359560  0.881165  C  10449  608.486514  0.105615  1662.786520  177.475233  69.552126  0.000000
A  10459  10737.994875  1.863826  C  10458  2129.702800  0.369652  1823.055100  456.364886  382.536691  0.000000
A  10469  9355.678371  1.441938  C  10470  4234.051996  0.600463  1983.323680  862.022562  139.104251  81.600000
A  10489  12541.016403  1.778563  A  10480  5308.896720  0.752895  12541.016403  532.425700  104.328188  40.800000
