# Supplementary material for: SNP-PHAGE – High throughput SNP discovery pipeline
Source: BMC Bioinformatics. 2006 Oct 23;7:468. doi: 10.1186/1471-2105-7-468 (PMC1626092; doi:10.1186/1471-2105-7-468)
Supplement: Additional file 2 — Test dataset. This compressed file contains test data for recreating the demo website. It contains the database table entries and chromatogram files to test for proper installation of all functionalities provided. [file 1471-2105-7-468-S2.gz › test_data/AfterAnalysisStore/poly_dir/H10_015501Evans__.g_91.ab1.poly]

H10_015501Evans__.g_91.ab1 26984.100000 31929.600000 26984.100000 33981.300000 31659.600000
N  3  -1.000000  -1.000000  N  -1  -1.000000  -1.000000  0.000000  0.000000  0.000000  1078.013926
T  10  98447.013660  1.000000  N  -1  -1.000000  -1.000000  0.000000  0.000000  0.000000  8937.083190
T  15  98447.013660  1.000000  N  -1  -1.000000  -1.000000  0.000000  0.000000  0.000000  9910.773187
T  32  98655.661517  2.004239  N  -1  -1.000000  -1.000000  0.000000  0.000000  0.000000  15579.039958
T  45  115347.490043  0.905480  G  50  10594.387753  0.415829  0.000000  0.000000  1101.557136  16065.884956
T  48  115347.490043  0.905480  G  60  3304.671409  0.129708  0.000000  0.000000  1749.531923  15926.786385
G  65  26923.352364  0.430842  N  -1  -1.000000  -1.000000  1034.417544  0.000000  3499.063845  0.000000
A  67  7689.170407  0.135942  N  -1  -1.000000  -1.000000  1758.509824  0.000000  3239.873931  0.000000
A  80  83236.131675  1.678812  N  -1  -1.000000  -1.000000  7758.131577  0.000000  64.797479  0.000000
C  92  58752.000000  0.575154  N  -1  -1.000000  -1.000000  0.000000  6446.400000  0.000000  0.000000
C  96  58752.000000  0.575154  N  -1  -1.000000  -1.000000  0.000000  8527.200000  0.000000  0.000000
N  115  -1.000000  -1.000000  N  -1  -1.000000  -1.000000  0.000000  0.000000  0.000000  0.000000
A  133  1311951.770543  5.986256  N  -1  -1.000000  -1.000000  55168.935658  65280.000000  259.189914  44859.289163
A  145  1311951.770543  5.986256  G  139  38457.303557  0.221574  55168.935658  65280.000000  0.000000  55639.428420
C  143  1867946.400000  10.971427  N  -1  -1.000000  -1.000000  55168.935658  65280.000000  2235.513012  55639.428420
T  156  2654661.453838  7.646253  A  157  10757.942453  0.017190  1999.873918  65280.000000  0.000000  55639.428420
C  163  100816.800000  0.166122  A  162  55893.027939  0.089311  9275.277308  28070.400000  0.000000  55639.428420
A  174  226985.689650  0.371379  G  177  18402.483926  0.028366  43100.730983  17462.400000  5702.178118  55639.428420
C  178  209508.000000  0.331918  T  187  127449.065724  0.193150  23274.394731  34068.000000  4276.633588  55639.428420
C  191  200532.000000  0.307854  A  198  81925.869453  0.121528  18585.035200  24112.800000  51837.982891  16344.082098
C  202  69115.200000  0.104228  N  -1  -1.000000  -1.000000  9378.719062  15300.000000  51837.982891  22186.222082
G  210  2451677.400810  3.675186  N  -1  -1.000000  -1.000000  0.000000  0.000000  51837.982891  55639.428420
T  212  432561.781321  0.475698  A  222  97131.807344  0.102079  724.092281  0.000000  51837.982891  55639.428420
T  228  403281.532115  0.454669  N  -1  -1.000000  -1.000000  11482.034734  1387.200000  51837.982891  55639.428420
G  242  168505.843134  0.195549  N  -1  -1.000000  -1.000000  55168.935658  65280.000000  31945.156956  0.000000
A  251  2291924.470761  3.313157  T  252  318153.206633  0.348071  55168.935658  65280.000000  0.000000  54283.217352
C  249  2469583.200000  1.605944  T  268  1057149.139977  1.180463  55168.935658  65280.000000  939.563440  29419.347777
C  267  2469583.200000  1.605944  N  -1  -1.000000  -1.000000  55168.935658  65280.000000  0.000000  55639.428420
T  287  93995.859387  0.108082  G  279  81709.620531  0.091241  6068.582922  6528.000000  4503.424764  21421.179942
G  295  130307.729491  0.151853  C  290  83680.800000  0.093513  3448.058479  8160.000000  25465.409095  0.000000
A  301  219537.883336  0.257947  T  304  185800.916279  0.209662  49203.794490  8812.800000  3823.051238  14048.955676
C  315  40514.400000  0.046776  A  312  27791.351338  0.031360  2792.927368  8649.600000  97.196218  20343.166016
A  323  194091.211763  0.310535  T  317  121189.630027  0.136753  32446.230284  1632.000000  4697.817199  9771.674616
G  335  243055.342278  0.404301  C  329  128112.000000  0.144670  34.480585  4855.200000  40790.012787  11475.632112
T  338  125988.530728  0.215309  N  -1  -1.000000  -1.000000  0.000000  122.400000  31297.182170  27158.995997
G  352  648039.583611  1.115579  A  351  37721.759756  0.056751  7275.403390  0.000000  51837.982891  0.000000
A  363  64582.135305  0.155055  C  359  16238.400000  0.023663  13275.025143  1060.800000  12214.324719  0.000000
G  369  236575.594417  0.789927  T  373  67601.905530  0.100964  241.364094  0.000000  37550.138856  4381.604988
C  378  3916.800000  0.019616  N  -1  -1.000000  -1.000000  0.000000  3916.800000  874.765961  10710.589971
C  391  468955.200000  2.459629  G  386  210138.223143  0.313844  0.000000  46430.400000  39364.468258  55639.428420
T  400  2096563.212144  9.337744  C  405  57691.200000  0.084831  0.000000  11301.600000  31847.960738  55639.428420
G  405  269330.719856  0.653353  N  -1  -1.000000  -1.000000  0.000000  15136.800000  50347.640882  55639.428420
C  418  135619.200000  0.311690  G  416  61492.807204  0.133667  0.000000  25051.200000  11987.533543  55639.428420
T  427  189660.901626  0.441830  A  430  39066.502563  0.083095  2689.485613  10322.400000  32.398739  43155.331668
A  439  113475.604532  0.267680  C  441  113220.000000  0.246379  22481.341281  13504.800000  0.000000  0.000000
T  445  158259.399212  0.374426  T  453  84815.353697  0.186018  965.456374  13341.600000  7678.501216  36443.825615
G  459  1511660.378568  1.706862  A  459  13137.102804  0.028812  3172.213800  1795.200000  51837.982891  521.619641
G  473  1511660.378568  1.706862  C  466  230397.600000  0.505309  3723.903157  0.000000  51837.982891  0.000000
A  477  86960.034832  0.175768  N  -1  -1.000000  -1.000000  18412.632276  0.000000  51837.982891  0.000000
T  483  143619.274609  0.285498  G  491  25724.599009  0.058223  0.000000  0.000000  12894.698244  31714.474199
A  497  324289.899917  0.689223  N  -1  -1.000000  -1.000000  32480.710869  0.000000  0.000000  0.000000
T  505  117329.644680  0.400050  N  -1  -1.000000  -1.000000  30963.565138  0.000000  0.000000  27437.193140
A  522  1534489.464755  5.518011  N  -1  -1.000000  -1.000000  55168.935658  65280.000000  0.000000  4068.633203
C  528  1954972.800000  1.967735  T  526  79286.185498  0.222743  55168.935658  65280.000000  0.000000  15335.617458
C  543  1954972.800000  1.967735  T  537  241127.372914  0.547842  8102.937425  65280.000000  9881.615489  4381.604988
G  551  188301.472850  0.322900  A  549  141611.761718  0.321742  24619.137538  41208.000000  43511.506889  0.000000
C  558  279888.000000  0.477492  G  562  137727.040792  0.306630  0.000000  54508.800000  3175.076452  0.000000
A  569  143404.752127  0.266270  N  -1  -1.000000  -1.000000  32549.672038  0.000000  259.189914  0.000000
G  575  149584.979379  0.313381  N  -1  -1.000000  -1.000000  2792.927368  24969.600000  34731.448537  0.000000
C  578  216525.600000  0.447748  G  595  93761.951553  0.234821  0.000000  49041.600000  17786.907879  0.000000
T  590  162745.328128  0.331539  A  600  49686.522677  0.124437  18998.802217  0.000000  6350.152904  43537.852739
G  606  505485.130662  1.064797  T  613  64889.483395  0.147093  413.767017  0.000000  51837.982891  0.000000
G  621  90068.495272  0.175388  C  618  64300.800000  0.145759  0.000000  8241.600000  20411.205763  1390.985710
A  629  98131.744302  0.265869  T  626  86345.437979  0.198136  22067.574263  4814.400000  0.000000  9702.125331
T  637  88327.592616  0.314152  A  642  50065.809110  0.122030  275.844678  0.000000  0.000000  17874.166380
T  648  108079.589705  0.562193  N  -1  -1.000000  -1.000000  862.014620  0.000000  0.000000  24029.278149
A  658  154679.903352  0.839629  N  -1  -1.000000  -1.000000  33204.803149  0.000000  0.000000  0.000000
T  666  193729.534829  1.128281  N  -1  -1.000000  -1.000000  0.000000  0.000000  0.000000  43120.557025
T  679  102689.520077  0.581034  N  -1  -1.000000  -1.000000  0.000000  0.000000  0.000000  27889.263495
A  688  131336.547452  0.763379  N  -1  -1.000000  -1.000000  25653.555081  0.000000  0.000000  0.000000
T  698  256984.610014  1.571509  N  -1  -1.000000  -1.000000  0.000000  0.000000  0.000000  50840.527719
A  708  120578.604998  0.697183  N  -1  -1.000000  -1.000000  25825.958005  0.000000  0.000000  0.000000
A  719  137577.533298  1.023181  N  -1  -1.000000  -1.000000  31273.890401  0.000000  0.000000  0.000000
T  730  124284.573233  0.892775  N  -1  -1.000000  -1.000000  0.000000  0.000000  0.000000  28445.657780
C  742  135986.400000  0.958820  N  -1  -1.000000  -1.000000  0.000000  29539.200000  0.000000  0.000000
A  750  154679.903352  1.055168  N  -1  -1.000000  -1.000000  33825.453676  0.000000  0.000000  0.000000
T  761  181175.888792  1.197836  N  -1  -1.000000  -1.000000  0.000000  0.000000  421.183611  40790.655960
G  775  212146.944980  1.378452  N  -1  -1.000000  -1.000000  0.000000  612.000000  47820.539217  0.000000
T  785  112948.039692  0.725216  N  -1  -1.000000  -1.000000  68.961170  40.800000  0.000000  25907.108858
A  796  101579.802781  0.647955  N  -1  -1.000000  -1.000000  19964.258591  81.600000  32.398739  0.000000
C  805  288252.000000  1.874271  N  -1  -1.000000  -1.000000  0.000000  64831.200000  421.183611  0.000000
G  819  139800.560108  0.890898  N  -1  -1.000000  -1.000000  0.000000  489.600000  27214.941018  0.000000
T  829  103524.111504  0.651738  N  -1  -1.000000  -1.000000  448.247602  0.000000  259.189914  23716.306364
G  842  184219.231697  1.185163  N  -1  -1.000000  -1.000000  0.000000  0.000000  36416.182981  0.000000
T  852  95247.746526  0.590020  N  -1  -1.000000  -1.000000  241.364094  0.000000  0.000000  21247.306728
C  864  97716.000000  0.620981  N  -1  -1.000000  -1.000000  0.000000  22113.600000  0.000000  0.000000
T  876  182358.226646  1.202407  N  -1  -1.000000  -1.000000  310.325263  0.000000  259.189914  41173.177031
G  888  216909.559658  1.429112  C  896  147614.400000  0.969517  0.000000  122.400000  46783.779559  18048.039594
T  906  1219894.468104  8.012152  N  -1  -1.000000  -1.000000  0.000000  775.200000  583.177308  55639.428420
C  920  144799.200000  0.550672  N  -1  -1.000000  -1.000000  0.000000  27988.800000  0.000000  37278.417041
A  929  194573.939950  0.727999  T  926  39956.064534  0.151953  38066.565604  0.000000  0.000000  6954.928552
T  939  252463.906455  0.978905  N  -1  -1.000000  -1.000000  0.000000  0.000000  1555.139487  48788.823796
G  952  266674.023233  0.990725  N  -1  -1.000000  -1.000000  0.000000  0.000000  51837.982891  0.000000
T  962  117816.489679  0.412688  G  963  18013.699054  0.063700  0.000000  0.000000  2397.506709  25142.066717
G  975  252904.559027  0.906971  N  -1  -1.000000  -1.000000  0.000000  0.000000  47140.165691  0.000000
T  985  103350.238290  0.350802  G  986  39267.272040  0.135187  103.441754  0.000000  8099.684827  22116.672797
G  998  250571.849797  0.848894  N  -1  -1.000000  -1.000000  0.000000  0.000000  47496.551824  0.000000
T  1008  87284.353334  0.289025  G  1009  16037.375957  0.054136  0.000000  0.000000  2753.892841  18986.954948
G  1021  237126.372985  0.820412  N  -1  -1.000000  -1.000000  103.441754  0.000000  46265.399730  0.000000
G  1032  238843.506168  1.252086  N  -1  -1.000000  -1.000000  68.961170  0.000000  45811.817380  0.000000
G  1044  169736.995227  0.848003  N  -1  -1.000000  -1.000000  0.000000  285.600000  33532.695182  0.000000
T  1055  120807.108957  0.611133  N  -1  -1.000000  -1.000000  2723.966198  244.800000  0.000000  23959.728863
A  1064  176126.827090  0.954557  N  -1  -1.000000  -1.000000  32756.555547  408.000000  0.000000  0.000000
C  1073  355612.800000  2.026782  A  1079  131336.547452  0.659199  10999.306547  65280.000000  0.000000  0.000000
C  1086  231091.200000  1.159884  N  -1  -1.000000  -1.000000  5896.179998  51489.600000  0.000000  0.000000
A  1094  218848.271640  1.110594  N  -1  -1.000000  -1.000000  41445.662913  16687.200000  0.000000  0.000000
C  1105  648312.000000  3.107846  N  -1  -1.000000  -1.000000  0.000000  65280.000000  0.000000  0.000000
A  1116  183160.866386  0.737425  C  1116  140882.400000  0.546126  40307.803615  37087.200000  32.398739  0.000000
G  1128  114367.549752  0.443342  N  -1  -1.000000  -1.000000  0.000000  4569.600000  22322.731382  69.549286
C  1139  96002.400000  0.390745  N  -1  -1.000000  -1.000000  0.000000  21705.600000  0.000000  0.000000
C  1152  255367.200000  1.103543  N  -1  -1.000000  -1.000000  0.000000  49286.400000  0.000000  1356.211068
T  1164  201588.604094  0.840059  N  -1  -1.000000  -1.000000  0.000000  81.600000  0.000000  44094.247023
C  1175  98980.800000  0.399039  N  -1  -1.000000  -1.000000  0.000000  19706.400000  0.000000  938.915355
T  1187  252394.357169  1.050185  N  -1  -1.000000  -1.000000  0.000000  0.000000  0.000000  49727.739150
C  1197  129050.400000  0.561061  N  -1  -1.000000  -1.000000  0.000000  25051.200000  0.000000  625.943570
T  1209  265121.876420  1.206156  N  -1  -1.000000  -1.000000  275.844678  0.000000  1166.354615  52022.865573
G  1221  181465.338856  0.808544  N  -1  -1.000000  -1.000000  551.689357  0.000000  35314.625844  0.000000
A  1231  187401.978315  1.054301  N  -1  -1.000000  -1.000000  36342.536365  0.000000  194.392436  0.000000
A  1242  172816.690950  0.969932  N  -1  -1.000000  -1.000000  34204.740108  40.800000  0.000000  0.000000
C  1250  287640.000000  1.563100  N  -1  -1.000000  -1.000000  0.000000  54876.000000  0.000000  0.000000
A  1260  204814.673632  1.008032  N  -1  -1.000000  -1.000000  39618.191920  0.000000  0.000000  0.000000
A  1270  131405.508621  0.663237  N  -1  -1.000000  -1.000000  29929.147595  0.000000  0.000000  1599.633567
T  1283  162641.004200  0.851037  N  -1  -1.000000  -1.000000  0.000000  0.000000  0.000000  36791.572043
T  1295  78451.594072  0.397273  N  -1  -1.000000  -1.000000  0.000000  0.000000  0.000000  21073.433514
T  1306  92291.901891  0.512502  N  -1  -1.000000  -1.000000  448.247602  0.000000  0.000000  20238.842088
A  1315  231985.374444  1.315072  N  -1  -1.000000  -1.000000  45204.046655  816.000000  0.000000  0.000000
C  1325  260630.400000  1.505739  N  -1  -1.000000  -1.000000  0.000000  58670.400000  0.000000  0.000000
C  1338  260875.200000  1.441236  N  -1  -1.000000  -1.000000  448.247602  51775.200000  0.000000  0.000000
A  1346  216607.033629  1.149992  N  -1  -1.000000  -1.000000  40997.415311  0.000000  0.000000  0.000000
C  1357  209630.400000  1.087665  N  -1  -1.000000  -1.000000  0.000000  40800.000000  0.000000  0.000000
C  1370  208324.800000  1.126486  N  -1  -1.000000  -1.000000  172.402924  44553.600000  0.000000  0.000000
T  1383  216367.827268  1.167761  N  -1  -1.000000  -1.000000  0.000000  40.800000  0.000000  46771.894515
T  1395  183783.986999  0.948413  N  -1  -1.000000  -1.000000  0.000000  0.000000  0.000000  39643.092749
T  1407  108983.730417  0.556338  N  -1  -1.000000  -1.000000  34.480585  0.000000  0.000000  28897.728136
T  1419  103385.012933  0.519658  N  -1  -1.000000  -1.000000  137.922339  0.000000  32.398739  24203.151363
T  1430  125501.685729  0.627328  N  -1  -1.000000  -1.000000  206.883509  0.000000  32.398739  28967.277421
T  1441  113156.687549  0.597420  N  -1  -1.000000  -1.000000  275.844678  0.000000  615.576047  30010.516704
T  1453  139202.894978  0.796986  N  -1  -1.000000  -1.000000  655.131111  0.000000  647.974786  31818.798128
A  1460  171471.948143  1.055248  N  -1  -1.000000  -1.000000  36239.094611  0.000000  777.569743  0.000000
T  1472  187400.549846  1.186223  A  1476  20929.714965  0.134373  1413.703976  0.000000  2786.291580  41242.726316
G  1486  211239.780279  1.356206  N  -1  -1.000000  -1.000000  0.000000  0.000000  41599.981270  0.000000
T  1496  80711.945851  0.517220  N  -1  -1.000000  -1.000000  0.000000  0.000000  323.987393  18256.687450
T  1508  81059.692279  0.568905  N  -1  -1.000000  -1.000000  0.000000  0.000000  291.588654  17665.518523
T  1520  86345.437979  0.653086  N  -1  -1.000000  -1.000000  0.000000  0.000000  0.000000  17526.419952
T  1531  90170.648683  0.693900  N  -1  -1.000000  -1.000000  0.000000  0.000000  0.000000  19786.771732
T  1543  100672.590797  0.782676  N  -1  -1.000000  -1.000000  0.000000  0.000000  0.000000  27228.545283
T  1554  113434.884691  0.899255  N  -1  -1.000000  -1.000000  0.000000  0.000000  0.000000  24655.221719
T  1566  102689.520077  0.813891  N  -1  -1.000000  -1.000000  0.000000  0.000000  32.398739  27854.488853
T  1577  115277.940757  0.940893  N  -1  -1.000000  -1.000000  0.000000  0.000000  291.588654  25246.390645
T  1589  83459.142630  0.713934  N  -1  -1.000000  -1.000000  0.000000  2407.200000  0.000000  22673.067081
C  1599  113995.200000  1.070316  T  1600  11162.660327  0.115338  0.000000  19543.200000  0.000000  2121.253209
T  1611  178220.044157  1.841464  N  -1  -1.000000  -1.000000  0.000000  775.200000  0.000000  38356.430967
T  1623  129222.572505  1.212987  N  -1  -1.000000  -1.000000  0.000000  2611.200000  0.000000  29141.150635
C  1634  88046.400000  0.790726  N  -1  -1.000000  -1.000000  0.000000  17299.200000  0.000000  730.267498
T  1646  97994.943304  0.878730  G  1647  22225.535164  0.197910  0.000000  40.800000  4406.228546  26254.855286
G  1659  123730.785412  1.101775  A  1655  19309.127480  0.171940  2103.315672  0.000000  27765.719586  0.000000
A  1667  153059.315867  1.335513  N  -1  -1.000000  -1.000000  32515.191454  0.000000  0.000000  0.000000
A  1678  135060.450609  1.139082  N  -1  -1.000000  -1.000000  29722.264086  0.000000  0.000000  0.000000
A  1689  128336.736575  1.053610  N  -1  -1.000000  -1.000000  24136.409351  0.000000  0.000000  243.422499
T  1701  108705.533275  0.882977  N  -1  -1.000000  -1.000000  0.000000  0.000000  0.000000  23577.207793
T  1713  85823.818338  0.683108  N  -1  -1.000000  -1.000000  0.000000  0.000000  550.778568  19195.602805
T  1725  62142.286616  0.505962  G  1726  20378.807024  0.183242  0.000000  0.000000  3985.044935  14361.927461
G  1738  114075.961099  1.025750  A  1735  14378.403856  0.129288  2103.315672  0.000000  25530.206574  0.000000
A  1747  124681.794588  1.136595  N  -1  -1.000000  -1.000000  27412.064905  367.200000  129.594957  1078.013926
T  1758  101611.506152  0.896352  C  1756  26030.400000  0.229623  0.000000  4365.600000  226.791175  22116.672797
C  1769  145819.200000  1.282233  N  -1  -1.000000  -1.000000  0.000000  28192.800000  0.000000  0.000000
C  1781  217137.600000  1.872979  N  -1  -1.000000  -1.000000  0.000000  42472.800000  0.000000  0.000000
C  1792  162180.000000  1.325655  A  1791  16895.486545  0.138103  3413.577894  31293.600000  97.196218  0.000000
A  1803  151162.883704  1.208806  G  1803  18791.268798  0.147574  29446.419408  408.000000  3823.051238  0.000000
G  1815  127197.450518  0.998927  N  -1  -1.000000  -1.000000  206.883509  0.000000  25109.022963  0.000000
G  1827  214220.464295  1.658268  N  -1  -1.000000  -1.000000  0.000000  2529.600000  41373.190095  0.000000
C  1837  133538.400000  0.940260  T  1840  29175.925278  0.195598  0.000000  25908.000000  971.962179  2642.872850
T  1852  222766.361536  1.493447  N  -1  -1.000000  -1.000000  1344.742807  0.000000  777.569743  42772.810598
A  1861  118854.575759  0.742695  G  1861  17203.730572  0.107895  23205.433561  0.000000  3823.051238  0.000000
G  1874  102315.218730  0.641681  N  -1  -1.000000  -1.000000  0.000000  0.000000  19536.439802  1495.309639
T  1887  73478.820157  0.460627  N  -1  -1.000000  -1.000000  999.936959  0.000000  583.177308  14083.730319
A  1897  78753.655652  0.517146  T  1897  19543.349232  0.141161  15585.224324  81.600000  0.000000  4312.055703
T  1910  173768.889884  1.255131  A  1908  11309.631810  0.081689  1758.509824  0.000000  0.000000  33905.276693
A  1919  105993.317634  0.759234  T  1921  17595.969238  0.130255  22619.263620  0.000000  0.000000  3686.112133
T  1932  171299.890248  1.268055  N  -1  -1.000000  -1.000000  0.000000  2733.600000  259.189914  32688.164197
C  1943  98409.600000  0.705450  A  1942  18895.360463  0.135452  3551.500233  18686.400000  0.000000  0.000000
A  1954  162782.840777  1.272557  N  -1  -1.000000  -1.000000  31515.254495  0.000000  777.569743  0.000000
G  1969  53911.502206  0.412034  A  1968  25653.555081  0.196065  5861.699414  0.000000  12052.331022  0.000000
A  1981  184057.361590  1.615150  N  -1  -1.000000  -1.000000  41100.857066  0.000000  64.797479  0.000000
A  1992  171920.195746  1.426995  N  -1  -1.000000  -1.000000  32687.594378  0.000000  0.000000  0.000000
A  2004  128440.178330  1.007867  C  2000  24194.400000  0.189853  24722.579292  2284.800000  0.000000  0.000000
C  2013  220972.800000  1.662278  T  2015  18082.814236  0.122882  0.000000  38352.000000  0.000000  2468.999636
T  2028  186392.085206  1.266632  N  -1  -1.000000  -1.000000  0.000000  693.600000  0.000000  36687.248114
T  2040  105401.942213  0.710170  C  2037  13260.000000  0.089342  0.000000  1713.600000  0.000000  20795.236372
C  2050  85312.800000  0.575044  T  2051  25002.968146  0.178899  0.000000  16075.200000  0.000000  3964.309275
T  2064  184583.803783  1.320719  N  -1  -1.000000  -1.000000  0.000000  1305.600000  0.000000  36235.177758
T  2076  145010.260319  0.977306  C  2074  17176.800000  0.115764  0.000000  2366.400000  0.000000  28202.235280
C  2086  114566.400000  0.781488  N  -1  -1.000000  -1.000000  0.000000  22317.600000  0.000000  0.000000
C  2098  188047.200000  1.231757  T  2099  26741.700284  0.174708  0.000000  35904.000000  0.000000  5146.647129
T  2111  224505.093674  1.466733  N  -1  -1.000000  -1.000000  0.000000  1224.000000  583.177308  42946.683812
T  2123  155686.075647  0.983343  G  2123  26826.156146  0.169439  0.000000  0.000000  5378.190725  33140.234553
G  2136  178193.066186  1.106460  N  -1  -1.000000  -1.000000  0.000000  0.000000  34763.847276  1703.957495
T  2147  63881.018755  0.407483  N  -1  -1.000000  -1.000000  620.650526  0.000000  518.379829  12484.096752
A  2158  63202.911914  0.437334  T  2157  15752.913171  0.109002  14378.403856  0.000000  842.367222  3581.788205
T  2169  171682.411318  1.223691  G  2169  23553.883476  0.167884  0.000000  0.000000  6090.962990  32931.586696
G  2182  192902.093832  1.295203  N  -1  -1.000000  -1.000000  0.000000  0.000000  36869.765331  0.000000
G  2195  199705.829086  1.333438  N  -1  -1.000000  -1.000000  0.000000  0.000000  39429.265736  0.000000
G  2207  120588.107699  0.776799  A  2207  25515.632742  0.164365  5172.087718  0.000000  23229.896083  0.000000
A  2219  178230.142762  1.143678  N  -1  -1.000000  -1.000000  33790.973091  40.800000  0.000000  2295.126422
T  2231  131622.022856  0.849955  N  -1  -1.000000  -1.000000  2310.199181  0.000000  0.000000  25628.911716
A  2241  114303.138567  0.785214  T  2241  16448.406027  0.116300  22481.341281  0.000000  0.000000  3964.309275
T  2253  162884.426699  1.151688  N  -1  -1.000000  -1.000000  0.000000  0.000000  388.784872  30706.009559
T  2266  84641.480484  0.605013  G  2267  22905.908690  0.161336  0.000000  0.000000  4114.639892  18221.912807
G  2280  166626.716254  1.173624  A  2278  18550.554615  0.130659  3620.461403  0.000000  28932.074201  0.000000
A  2291  146542.485343  0.962078  G  2291  11922.736065  0.079589  25308.749233  0.000000  2915.886538  0.000000
G  2303  101764.440162  0.679314  C  2300  26152.800000  0.174579  965.456374  3508.800000  19568.838541  0.000000
C  2313  160670.400000  1.142010  A  2314  16826.525376  0.123012  3206.694385  30600.000000  0.000000  0.000000
A  2326  111544.691784  0.815461  C  2323  28192.800000  0.206107  21102.117889  3835.200000  0.000000  0.000000
C  2335  218239.200000  1.606082  N  -1  -1.000000  -1.000000  68.961170  41534.400000  0.000000  0.000000
C  2349  191107.200000  1.366184  T  2351  21421.179942  0.146889  0.000000  32354.400000  0.000000  3616.562847
T  2363  169387.284896  1.161520  N  -1  -1.000000  -1.000000  0.000000  816.000000  0.000000  31679.699557
T  2376  133465.078922  0.881884  G  2376  17236.129311  0.113889  0.000000  0.000000  3661.057542  25524.587788
G  2388  152727.657091  1.029170  N  -1  -1.000000  -1.000000  0.000000  0.000000  28705.283026  1877.830709
T  2400  60194.906622  0.387835  C  2399  12688.800000  0.081754  0.000000  2448.000000  0.000000  11649.505325
C  2412  89596.800000  0.619771  N  -1  -1.000000  -1.000000  0.000000  17013.600000  518.379829  0.000000
G  2426  69333.302116  0.499269  C  2423  10526.400000  0.075800  0.000000  1346.400000  13089.090680  0.000000
C  2435  75806.400000  0.558934  T  2438  24064.052792  0.189272  0.000000  14239.200000  0.000000  2642.872850
T  2450  207082.997650  1.628776  G  2450  14482.236470  0.113907  0.000000  244.800000  3499.063845  34565.994906
G  2463  153829.214228  1.125354  N  -1  -1.000000  -1.000000  0.000000  0.000000  29968.833859  452.070356
G  2475  121106.487528  0.929778  N  -1  -1.000000  -1.000000  0.000000  0.000000  23683.478433  1286.661782
T  2487  75843.495865  0.615348  N  -1  -1.000000  -1.000000  0.000000  0.000000  0.000000  14501.026032
T  2500  88258.043331  0.774882  G  2500  17592.515443  0.154458  0.000000  0.000000  4211.836110  16830.927097
G  2513  169121.419181  1.546212  N  -1  -1.000000  -1.000000  0.000000  0.000000  33046.714093  0.000000
G  2525  115695.898064  1.042143  N  -1  -1.000000  -1.000000  2137.796257  0.000000  22581.921297  0.000000
A  2537  127785.047219  1.096233  G  2536  9752.020531  0.083660  24481.215198  0.000000  2332.709230  0.000000
G  2549  106494.656101  0.884608  N  -1  -1.000000  -1.000000  0.000000  0.000000  20767.591896  1182.337854
T  2562  66697.764818  0.537442  C  2559  17870.400000  0.143997  0.000000  2448.000000  0.000000  13075.265679
C  2573  103060.800000  0.836590  N  -1  -1.000000  -1.000000  0.000000  17707.200000  194.392436  0.000000
G  2587  64084.706348  0.568181  N  -1  -1.000000  -1.000000  0.000000  244.800000  12117.128501  34.774643
T  2598  40095.163105  0.386218  G  2599  13089.090680  0.136752  0.000000  0.000000  2915.886538  7754.745336
G  2611  143105.231517  1.495138  N  -1  -1.000000  -1.000000  0.000000  244.800000  27214.941018  0.000000
G  2623  108892.162810  1.062986  N  -1  -1.000000  -1.000000  0.000000  0.000000  20508.401981  69.549286
T  2636  45276.584877  0.433255  N  -1  -1.000000  -1.000000  0.000000  163.200000  0.000000  8902.308547
A  2646  38652.735546  0.419597  T  2646  10467.167471  0.123997  10344.175436  0.000000  0.000000  2399.450351
T  2659  130648.332858  1.547700  G  2660  10723.982710  0.126610  0.000000  0.000000  2170.715534  25281.165288
G  2672  125577.513552  1.482601  N  -1  -1.000000  -1.000000  0.000000  122.400000  24104.662044  799.816784
T  2684  56960.864845  0.657678  G  2685  13931.457902  0.162683  0.000000  0.000000  2559.500405  11093.111041
G  2697  107045.434669  1.250014  A  2695  16240.355434  0.189645  2965.330292  0.000000  20216.813327  0.000000
A  2708  159058.937620  1.848794  N  -1  -1.000000  -1.000000  30791.162214  0.000000  0.000000  0.000000
A  2720  105338.186523  1.102656  T  2720  30358.263132  0.297468  20550.428533  81.600000  0.000000  4903.224629
T  2733  169769.805966  1.663503  N  -1  -1.000000  -1.000000  34.480585  367.200000  0.000000  28341.333851
A  2743  67064.737410  0.640407  T  2750  77547.453360  0.771314  15102.496137  6160.800000  0.000000  4972.773915
C  2753  248798.400000  2.474638  N  -1  -1.000000  -1.000000  517.208772  40718.400000  0.000000  7094.027124
A  2766  85408.408516  0.706488  T  2766  54248.442709  0.432027  19171.205141  897.600000  0.000000  9806.449259
T  2779  179332.832726  1.428184  G  2780  16620.553264  0.127423  0.000000  530.400000  3175.076452  30080.065989
G  2792  149001.802071  1.142341  T  2791  16552.729955  0.126903  0.000000  0.000000  24558.244394  3720.886776
T  2804  91248.662608  0.687228  N  -1  -1.000000  -1.000000  0.000000  40.800000  226.791175  15161.744244
A  2815  84960.160914  0.623759  N  -1  -1.000000  -1.000000  16274.836019  0.000000  0.000000  0.000000
A  2827  135405.256457  1.010501  N  -1  -1.000000  -1.000000  25791.477420  0.000000  0.000000  0.000000
A  2840  102062.530968  0.775358  T  2840  9458.702831  0.072036  20067.700346  0.000000  0.000000  2016.929280
T  2853  117503.517894  0.894888  N  -1  -1.000000  -1.000000  0.000000  40.800000  680.373525  20308.391373
T  2865  72887.651230  0.578113  N  -1  -1.000000  -1.000000  0.000000  0.000000  809.968483  13631.659963
T  2878  82624.551203  0.652329  G  2877  13575.071769  0.107176  1172.339883  163.200000  2397.506709  13979.406390
A  2888  120923.410846  1.098869  T  2888  16344.082098  0.143880  23584.719994  244.800000  2753.892841  4555.478202
T  2900  178289.593443  1.569519  G  2902  13704.666727  0.120756  0.000000  163.200000  3466.665106  30114.840632
T  2914  115764.785756  1.020038  G  2911  15842.983521  0.139597  68.961170  326.400000  2915.886538  19786.771732
A  2923  98579.991905  0.894823  G  2924  13251.084376  0.119487  18619.515785  0.000000  2365.107969  3373.140348
T  2937  139550.641405  1.258345  G  2937  27765.719586  0.250367  0.000000  0.000000  4503.424764  23751.081007
G  2951  115566.303107  0.993186  A  2949  17688.539995  0.152017  2792.927368  122.400000  19568.838541  0.000000
A  2962  182126.448842  1.592358  N  -1  -1.000000  -1.000000  31480.773910  0.000000  0.000000  0.000000
A  2974  134163.955404  1.096275  N  -1  -1.000000  -1.000000  25274.268649  0.000000  0.000000  0.000000
A  2986  125336.925699  1.010393  N  -1  -1.000000  -1.000000  23550.239409  0.000000  0.000000  0.000000
A  2999  94580.244069  0.731521  T  2997  9110.956404  0.070468  17826.462335  0.000000  0.000000  1877.830709
T  3011  107175.448994  0.821342  N  -1  -1.000000  -1.000000  2034.354502  0.000000  0.000000  18326.236736
A  3022  118371.847572  0.916805  N  -1  -1.000000  -1.000000  20378.025609  0.000000  0.000000  0.000000
A  3034  102545.259155  0.832877  N  -1  -1.000000  -1.000000  19757.375083  0.000000  1198.753354  0.000000
G  3047  70532.055471  0.579082  A  3047  28067.196016  0.230437  5447.932396  0.000000  12084.729761  0.000000
A  3060  196022.124511  1.647315  N  -1  -1.000000  -1.000000  32135.905021  0.000000  777.569743  1043.239283
T  3071  84328.508699  0.676565  G  3071  23003.104908  0.184553  34.480585  0.000000  4438.627285  14501.026032
G  3084  151561.302476  1.247230  N  -1  -1.000000  -1.000000  0.000000  0.000000  25303.415398  1599.633567
T  3096  76156.467650  0.642878  N  -1  -1.000000  -1.000000  0.000000  0.000000  971.962179  13318.688178
T  3109  77477.904075  0.687708  N  -1  -1.000000  -1.000000  0.000000  0.000000  32.398739  15057.420316
T  3121  66176.145177  0.613451  N  -1  -1.000000  -1.000000  0.000000  0.000000  0.000000  12588.420680
T  3134  74904.580510  0.713141  N  -1  -1.000000  -1.000000  0.000000  0.000000  0.000000  13040.491036
T  3146  71392.341591  0.701248  G  3147  13510.274291  0.139124  0.000000  0.000000  2656.696623  13527.336035
G  3159  110706.492211  1.140015  A  3158  16343.797189  0.168302  3551.500233  0.000000  18110.895272  0.000000
A  3171  115061.711433  1.174989  C  3167  12852.000000  0.131242  19309.127480  1224.000000  323.987393  0.000000
C  3180  120074.400000  1.172845  T  3183  12623.195323  0.133178  68.961170  22480.800000  291.588654  1564.858924
T  3196  130961.304643  1.381682  G  3195  21966.345250  0.231751  0.000000  204.000000  4989.405853  22429.644582
G  3208  180396.180459  1.813988  N  -1  -1.000000  -1.000000  0.000000  734.400000  29191.264115  0.000000
C  3218  72705.600000  0.710496  T  3221  7511.322837  0.073651  0.000000  12321.600000  226.791175  1251.887139
T  3234  131413.374999  1.288548  N  -1  -1.000000  -1.000000  0.000000  0.000000  323.987393  22568.743153
T  3246  65689.300178  0.611751  G  3245  16620.553264  0.154784  0.000000  0.000000  3304.671409  12344.998181
G  3258  136074.705088  1.267810  N  -1  -1.000000  -1.000000  0.000000  0.000000  22225.535164  243.422499
T  3270  50944.851647  0.449061  N  -1  -1.000000  -1.000000  0.000000  0.000000  0.000000  9632.576045
T  3283  69897.031952  0.627426  C  3281  11301.600000  0.101448  0.000000  1672.800000  0.000000  11753.829254
C  3294  104611.200000  0.974743  N  -1  -1.000000  -1.000000  0.000000  17870.400000  0.000000  0.000000
C  3306  128928.000000  1.213134  N  -1  -1.000000  -1.000000  0.000000  24357.600000  0.000000  0.000000
C  3318  101306.400000  0.945356  T  3319  13666.434606  0.131160  0.000000  18972.000000  0.000000  2573.323564
T  3332  156937.962787  1.506171  N  -1  -1.000000  -1.000000  1103.378713  40.800000  0.000000  29662.770276
A  3344  130853.819265  1.284759  N  -1  -1.000000  -1.000000  22343.418942  0.000000  0.000000  0.000000
A  3356  87201.398925  0.809928  C  3352  11464.800000  0.106485  16826.525376  1060.800000  0.000000  0.000000
C  3365  150388.800000  1.456628  T  3367  10571.491400  0.094630  0.000000  25296.000000  0.000000  1703.957495
T  3380  153217.076011  1.371507  N  -1  -1.000000  -1.000000  930.975789  285.600000  0.000000  25872.334215
A  3390  96166.350970  0.847814  T  3391  12936.167108  0.109674  17998.865259  0.000000  0.000000  3512.238919
T  3403  160172.004564  1.357956  N  -1  -1.000000  -1.000000  0.000000  0.000000  647.974786  27471.967782
T  3416  72574.679445  0.571552  N  -1  -1.000000  -1.000000  862.014620  0.000000  421.183611  12205.899610
A  3427  94373.360561  0.762461  C  3424  17095.200000  0.138115  15998.991341  2692.800000  907.164701  0.000000
C  3437  181560.000000  1.508986  N  -1  -1.000000  -1.000000  1999.873918  30436.800000  226.791175  0.000000
A  3450  102545.259155  0.798984  T  3450  11927.702467  0.097048  19171.205141  0.000000  323.987393  2503.774279
T  3463  131969.769283  1.073752  N  -1  -1.000000  -1.000000  0.000000  816.000000  323.987393  22499.193867
C  3475  59241.600000  0.481573  T  3476  13666.434606  0.113678  0.000000  10118.400000  64.797479  2156.027851
T  3489  120076.841459  0.998802  N  -1  -1.000000  -1.000000  0.000000  0.000000  226.791175  19891.095660
T  3502  104636.900072  0.892885  N  -1  -1.000000  -1.000000  1965.393333  0.000000  0.000000  17422.096024
A  3513  126302.382073  1.124370  N  -1  -1.000000  -1.000000  23343.355900  0.000000  32.398739  0.000000
A  3525  115061.711433  0.997542  N  -1  -1.000000  -1.000000  21584.846076  0.000000  0.000000  0.000000
A  3538  105924.356464  0.955701  C  3535  10159.200000  0.091661  17998.865259  1060.800000  0.000000  0.000000
C  3547  139005.600000  1.217540  T  3550  14744.448531  0.124287  0.000000  23092.800000  0.000000  1669.182853
T  3562  138368.303552  1.166361  N  -1  -1.000000  -1.000000  0.000000  326.400000  0.000000  22638.292438
T  3575  83563.466558  0.731004  N  -1  -1.000000  -1.000000  0.000000  652.800000  0.000000  14014.181033
C  3586  79886.400000  0.710638  N  -1  -1.000000  -1.000000  0.000000  13545.600000  0.000000  0.000000
C  3599  148185.600000  1.382241  A  3597  16516.200113  0.154059  2723.966198  24969.600000  0.000000  0.000000
A  3610  120440.682659  1.037377  N  -1  -1.000000  -1.000000  22171.016018  0.000000  0.000000  0.000000
A  3622  92821.734245  0.799240  T  3622  10536.716757  0.091659  17481.656487  0.000000  0.000000  2364.675708
T  3635  115590.912542  1.005523  N  -1  -1.000000  -1.000000  0.000000  0.000000  0.000000  19508.574590
T  3648  71322.792306  0.626271  N  -1  -1.000000  -1.000000  0.000000  530.400000  0.000000  13527.336035
C  3659  73766.400000  0.673598  T  3660  18395.786021  0.173063  0.000000  11056.800000  0.000000  3616.562847
T  3673  149461.414593  1.406098  N  -1  -1.000000  -1.000000  0.000000  204.000000  0.000000  27993.587424
T  3685  124249.798590  1.157527  N  -1  -1.000000  -1.000000  0.000000  244.800000  0.000000  20030.194231
T  3698  100637.816154  0.950050  C  3696  12852.000000  0.121327  0.000000  2121.600000  0.000000  16552.729955
C  3709  83354.400000  0.774407  N  -1  -1.000000  -1.000000  2241.238011  13504.800000  0.000000  0.000000
A  3721  126129.979149  1.168052  N  -1  -1.000000  -1.000000  19171.205141  0.000000  1717.133183  0.000000
G  3733  74938.284016  0.708451  N  -1  -1.000000  -1.000000  0.000000  0.000000  13866.660423  0.000000
G  3746  154898.372625  1.530203  C  3744  10159.200000  0.100360  0.000000  1428.000000  25206.219181  0.000000
C  3758  113505.600000  1.056505  N  -1  -1.000000  -1.000000  0.000000  19176.000000  615.576047  0.000000
C  3771  132640.800000  1.237015  A  3770  10240.733682  0.095506  2068.835087  21542.400000  32.398739  0.000000
A  3783  95821.545122  0.845298  T  3783  10154.195687  0.087867  16240.355434  40.800000  388.784872  2329.901065
T  3796  121224.404670  1.048982  G  3795  22646.718775  0.195967  172.402924  0.000000  4373.829806  20412.715302
G  3809  146701.491580  1.301236  N  -1  -1.000000  -1.000000  379.286433  0.000000  24558.244394  0.000000
G  3821  110836.087168  0.963916  N  -1  -1.000000  -1.000000  0.000000  0.000000  18240.490230  765.042141
T  3835  52161.964144  0.449652  N  -1  -1.000000  -1.000000  0.000000  0.000000  388.784872  9041.407118
T  3848  80816.269780  0.715911  N  -1  -1.000000  -1.000000  1103.378713  0.000000  0.000000  13527.336035
A  3858  87753.088282  0.809870  N  -1  -1.000000  -1.000000  14102.559178  0.000000  0.000000  2747.196778
T  3871  134021.473206  1.222423  N  -1  -1.000000  -1.000000  68.961170  0.000000  388.784872  22394.869939
T  3884  72609.454088  0.675134  G  3885  19730.832238  0.190712  0.000000  0.000000  4017.443674  11858.153182
G  3898  157814.259163  1.525385  N  -1  -1.000000  -1.000000  0.000000  816.000000  23651.079694  0.000000
C  3907  74296.800000  0.701072  N  -1  -1.000000  -1.000000  275.844678  12158.400000  680.373525  0.000000
A  3921  55272.377413  0.532369  T  3921  14466.251389  0.148786  10792.423038  0.000000  0.000000  3442.689633
T  3934  131656.797498  1.354099  N  -1  -1.000000  -1.000000  0.000000  244.800000  0.000000  22255.771368
T  3947  70801.172664  0.739640  N  -1  -1.000000  -1.000000  0.000000  1020.000000  0.000000  13249.138892
C  3958  84456.000000  0.920799  T  3959  13944.631748  0.146863  0.000000  12484.800000  0.000000  2573.323564
T  3973  117120.996824  1.233505  N  -1  -1.000000  -1.000000  0.000000  1346.400000  0.000000  19821.546375
C  3984  62995.200000  0.639025  T  3985  13840.307819  0.144013  0.000000  10567.200000  0.000000  3268.816420
T  3998  151513.118516  1.576546  N  -1  -1.000000  -1.000000  0.000000  938.400000  0.000000  25350.714574
C  4009  71563.200000  0.731329  T  4010  15057.420316  0.154042  0.000000  10771.200000  0.000000  3651.337490
T  4023  151826.090301  1.553224  N  -1  -1.000000  -1.000000  0.000000  0.000000  194.392436  25315.939931
T  4035  80746.720494  0.831154  G  4035  13575.071769  0.139733  0.000000  0.000000  3077.880234  13249.138892
G  4048  131538.881585  1.345045  N  -1  -1.000000  -1.000000  0.000000  81.600000  21901.547771  0.000000
G  4060  75391.866367  0.715145  N  -1  -1.000000  -1.000000  1379.223391  0.000000  12473.514633  0.000000
A  4073  92890.695415  0.930812  N  -1  -1.000000  -1.000000  16929.967130  0.000000  129.594957  0.000000
A  4085  79891.514950  0.783217  N  -1  -1.000000  -1.000000  14930.093213  0.000000  97.196218  1390.985710
T  4097  86588.860478  0.852690  G  4096  20540.800720  0.202277  0.000000  0.000000  4017.443674  12970.941750
G  4110  159434.196128  1.618710  N  -1  -1.000000  -1.000000  0.000000  0.000000  26502.168753  0.000000
G  4122  113395.587573  1.048614  N  -1  -1.000000  -1.000000  0.000000  0.000000  18208.091490  0.000000
G  4135  88286.564611  0.846250  A  4136  9654.563740  0.091081  1827.470994  0.000000  14514.635209  0.000000
A  4148  108786.245002  1.026294  G  4147  9784.419271  0.092307  17654.059411  0.000000  2203.114273  0.000000
G  4160  77400.588204  0.761104  C  4158  12566.400000  0.123569  0.000000  2570.400000  12441.115894  0.000000
C  4172  117300.000000  1.157256  N  -1  -1.000000  -1.000000  0.000000  17462.400000  0.000000  938.915355
T  4187  113678.307190  1.137504  N  -1  -1.000000  -1.000000  0.000000  530.400000  32.398739  18500.109950
A  4197  55824.066769  0.537984  T  4198  8206.815692  0.082020  10551.058945  0.000000  0.000000  3094.943206
T  4210  125258.263230  1.251849  N  -1  -1.000000  -1.000000  0.000000  204.000000  2105.918055  18952.180305
G  4223  85500.273030  0.817439  C  4220  16238.400000  0.155250  0.000000  2896.800000  12732.704548  0.000000
C  4234  128805.600000  1.232750  N  -1  -1.000000  -1.000000  0.000000  19094.400000  0.000000  0.000000
C  4248  118891.200000  1.172225  N  -1  -1.000000  -1.000000  206.883509  19502.400000  0.000000  0.000000
A  4259  66340.645129  0.650570  T  4259  12344.998181  0.123724  12619.894032  1060.800000  0.000000  2747.196778
T  4272  110548.589342  1.107940  G  4271  12991.894462  0.130207  0.000000  489.600000  2883.487798  16483.180669
G  4285  129886.545880  1.299453  N  -1  -1.000000  -1.000000  0.000000  530.400000  21480.364160  0.000000
G  4297  89388.121747  0.849670  N  -1  -1.000000  -1.000000  448.247602  40.800000  14482.236470  0.000000
A  4311  70788.640567  0.691213  T  4309  15718.138529  0.153479  11550.995903  122.400000  0.000000  2955.844635
T  4323  107975.265777  1.100405  N  -1  -1.000000  -1.000000  0.000000  367.200000  0.000000  18082.814236
T  4336  70279.553023  0.680092  N  -1  -1.000000  -1.000000  0.000000  81.600000  0.000000  11058.336398
A  4346  75409.038928  0.770735  T  4346  9702.125331  0.100196  12550.932862  0.000000  64.797479  3720.886776
T  4359  147374.936027  1.521976  N  -1  -1.000000  -1.000000  551.689357  204.000000  0.000000  21699.377084
A  4370  69719.742438  0.706464  N  -1  -1.000000  -1.000000  12654.374617  0.000000  0.000000  139.098571
A  4382  74340.140800  0.792783  T  4384  10258.519615  0.108474  11792.359997  0.000000  0.000000  1599.633567
T  4396  70801.172664  0.748656  G  4396  17203.730572  0.181913  0.000000  204.000000  3142.677713  11614.730683
G  4410  128201.811436  1.415089  T  4409  7859.069264  0.086748  0.000000  0.000000  20961.984331  1808.281424
T  4422  48823.598438  0.539918  C  4421  12036.000000  0.133100  0.000000  1958.400000  291.588654  8206.815692
C  4434  54998.400000  0.636766  T  4436  7163.576409  0.084484  0.000000  8812.800000  0.000000  1182.337854
T  4448  89579.479756  1.056457  G  4448  11890.337326  0.140229  0.000000  0.000000  2105.918055  13283.913535
G  4462  96937.028005  1.168581  N  -1  -1.000000  -1.000000  310.325263  0.000000  15940.179739  69.549286
A  4474  71443.771678  0.834443  G  4473  8099.684827  0.094602  12033.724090  0.000000  2753.892841  0.000000
G  4485  69009.314723  0.809759  N  -1  -1.000000  -1.000000  0.000000  0.000000  12570.710851  0.000000
G  4498  138958.192886  1.795663  N  -1  -1.000000  -1.000000  0.000000  122.400000  22225.535164  834.591426
T  4511  43537.852739  0.516406  N  -1  -1.000000  -1.000000  0.000000  775.200000  777.569743  7094.027124
A  4522  43962.745603  0.541219  C  4519  19543.200000  0.240593  7344.364560  3223.200000  0.000000  0.000000
C  4533  150348.000000  1.914159  N  -1  -1.000000  -1.000000  0.000000  24724.800000  0.000000  0.000000
C  4547  125052.000000  1.548443  N  -1  -1.000000  -1.000000  1413.703976  18523.200000  0.000000  0.000000
A  4558  88097.894130  0.996778  T  4559  9215.280332  0.100502  14723.209704  163.200000  0.000000  1843.056066
T  4571  121815.573597  1.328521  N  -1  -1.000000  -1.000000  0.000000  0.000000  0.000000  17804.617094
T  4585  61829.314832  0.651409  N  -1  -1.000000  -1.000000  0.000000  0.000000  0.000000  11475.632112
T  4597  68332.173028  0.747572  N  -1  -1.000000  -1.000000  0.000000  204.000000  0.000000  10954.012470
T  4610  65967.497320  0.724167  N  -1  -1.000000  -1.000000  0.000000  448.800000  0.000000  12032.026396
T  4623  73896.115870  0.813922  N  -1  -1.000000  -1.000000  1034.417544  122.400000  32.398739  11962.477110
A  4633  77167.548752  0.915567  N  -1  -1.000000  -1.000000  12413.010523  0.000000  259.189914  2399.450351
T  4645  102480.872221  1.169247  G  4645  15745.787303  0.179650  0.000000  0.000000  2786.291580  14744.448531
G  4659  106527.054840  1.139343  N  -1  -1.000000  -1.000000  0.000000  0.000000  17236.129311  34.774643
G  4672  111224.872040  1.248082  N  -1  -1.000000  -1.000000  0.000000  0.000000  17819.306619  104.323928
T  4685  43294.430239  0.493474  N  -1  -1.000000  -1.000000  0.000000  326.400000  518.379829  7128.801766
T  4698  56543.569132  0.679173  N  -1  -1.000000  -1.000000  0.000000  0.000000  0.000000  10258.519615
T  4711  45450.458090  0.592371  N  -1  -1.000000  -1.000000  0.000000  40.800000  0.000000  8380.688906
T  4723  59534.188409  0.792854  N  -1  -1.000000  -1.000000  0.000000  408.000000  0.000000  9806.449259
A  4733  79719.112026  1.074256  C  4730  12933.600000  0.174287  11516.515319  2162.400000  0.000000  173.873214
C  4744  149246.400000  1.974581  N  -1  -1.000000  -1.000000  1206.820468  21583.200000  0.000000  0.000000
A  4756  69581.820099  0.837136  T  4756  8902.308547  0.108090  11068.267716  244.800000  0.000000  1947.379995
T  4770  108496.885419  1.317345  N  -1  -1.000000  -1.000000  0.000000  81.600000  97.196218  17804.617094
T  4784  76469.439434  0.921742  N  -1  -1.000000  -1.000000  0.000000  40.800000  0.000000  12379.772823
T  4796  43329.204882  0.541912  N  -1  -1.000000  -1.000000  0.000000  0.000000  129.594957  7998.167835
T  4809  55152.583421  0.753795  N  -1  -1.000000  -1.000000  0.000000  0.000000  0.000000  9041.407118
A  4820  80891.451909  1.087947  N  -1  -1.000000  -1.000000  11757.879412  0.000000  1328.348312  0.000000
G  4833  63695.921477  0.829513  N  -1  -1.000000  -1.000000  0.000000  0.000000  10335.197839  0.000000
G  4846  133741.995858  1.701299  N  -1  -1.000000  -1.000000  0.000000  1346.400000  19504.041063  0.000000
C  4858  71848.800000  0.835136  N  -1  -1.000000  -1.000000  0.000000  10567.200000  745.171004  1147.563211
T  4872  112635.067907  1.321303  N  -1  -1.000000  -1.000000  0.000000  775.200000  0.000000  16309.307456
T  4885  62281.385187  0.763399  N  -1  -1.000000  -1.000000  0.000000  0.000000  32.398739  11301.758898
T  4897  59012.568768  0.729863  N  -1  -1.000000  -1.000000  0.000000  81.600000  97.196218  10571.491400
T  4910  51153.499503  0.673907  N  -1  -1.000000  -1.000000  0.000000  0.000000  0.000000  9215.280332
A  4920  48065.935192  0.655079  N  -1  -1.000000  -1.000000  9137.354968  0.000000  0.000000  2712.422135
T  4932  118720.630391  1.607637  N  -1  -1.000000  -1.000000  0.000000  571.200000  0.000000  17109.124239
T  4946  76260.791578  0.950827  C  4943  10322.400000  0.128700  0.000000  1632.000000  0.000000  11058.336398
C  4957  60016.800000  0.752640  N  -1  -1.000000  -1.000000  0.000000  10730.400000  0.000000  0.000000
C  4970  85353.600000  1.075338  N  -1  -1.000000  -1.000000  0.000000  15096.000000  0.000000  0.000000
C  4983  69482.400000  0.932213  N  -1  -1.000000  -1.000000  0.000000  12729.600000  0.000000  0.000000
A  4993  65719.994603  0.884543  N  -1  -1.000000  -1.000000  11654.437658  122.400000  0.000000  0.000000
A  5005  73547.087350  1.056608  N  -1  -1.000000  -1.000000  11688.918243  0.000000  0.000000  0.000000
A  5018  51031.265484  0.721460  G  5017  7646.102476  0.108097  8378.782103  0.000000  1652.335705  0.000000
G  5029  75877.847456  1.084974  N  -1  -1.000000  -1.000000  0.000000  0.000000  10108.406664  1078.013926
T  5043  39330.120964  0.543176  N  -1  -1.000000  -1.000000  0.000000  0.000000  129.594957  6328.984983
A  5054  24757.059877  0.346088  T  5052  7928.618550  0.110837  4241.111929  0.000000  0.000000  2329.901065
T  5066  100672.590797  1.620153  N  -1  -1.000000  -1.000000  0.000000  285.600000  32.398739  14674.899246
A  5078  45238.527240  0.700516  N  -1  -1.000000  -1.000000  7654.689823  0.000000  1133.955876  486.844999
G  5091  54041.097163  0.856422  N  -1  -1.000000  -1.000000  0.000000  0.000000  8715.260873  173.873214
G  5105  93535.160378  1.559704  N  -1  -1.000000  -1.000000  344.805848  0.000000  13607.470509  869.366069
A  5117  97097.326759  1.556669  N  -1  -1.000000  -1.000000  14171.520347  0.000000  550.778568  0.000000
A  5130  39928.517183  0.609477  T  5127  11927.702467  0.182066  7551.248068  0.000000  0.000000  2190.802494
T  5142  83563.466558  1.344524  N  -1  -1.000000  -1.000000  0.000000  0.000000  0.000000  10814.913899
A  5153  29205.055314  0.446532  N  -1  -1.000000  -1.000000  5654.815905  0.000000  0.000000  1738.732138
T  5166  84015.536914  1.383270  G  5165  8942.052049  0.147226  0.000000  0.000000  1717.133183  12414.547466
G  5179  69203.707159  1.061318  N  -1  -1.000000  -1.000000  0.000000  1305.600000  9881.615489  0.000000
C  5190  102897.600000  1.477350  N  -1  -1.000000  -1.000000  0.000000  13586.400000  680.373525  0.000000
A  5203  41445.662913  0.593160  N  -1  -1.000000  -1.000000  7137.481051  163.200000  388.784872  0.000000
G  5216  34537.056101  0.496984  N  -1  -1.000000  -1.000000  0.000000  530.400000  5054.203332  0.000000
C  5227  45940.800000  0.680172  N  -1  -1.000000  -1.000000  0.000000  6568.800000  226.791175  0.000000
A  5240  45548.852503  0.725491  N  -1  -1.000000  -1.000000  8206.379179  693.600000  0.000000  0.000000
A  5252  34584.026541  0.600119  C  5250  11505.600000  0.199650  5689.296490  3100.800000  0.000000  0.000000
C  5264  129784.800000  2.273171  N  -1  -1.000000  -1.000000  413.767017  18890.400000  0.000000  0.000000
A  5277  65168.305247  1.055933  N  -1  -1.000000  -1.000000  10688.981284  775.200000  0.000000  0.000000
A  5288  28377.521279  0.434487  T  5288  7198.351052  0.120477  6240.985846  0.000000  129.594957  1808.281424
T  5302  70940.271235  1.187308  G  5302  8618.064656  0.144238  0.000000  0.000000  1879.126880  10328.068900
G  5315  84009.931022  1.401977  N  -1  -1.000000  -1.000000  0.000000  0.000000  12376.318415  104.323928
A  5327  70512.795888  1.215031  T  5327  8380.688906  0.137522  10413.136606  0.000000  129.594957  1808.281424
T  5340  75252.326938  1.234850  N  -1  -1.000000  -1.000000  0.000000  204.000000  0.000000  11162.660327
A  5351  32997.919641  0.507567  C  5348  17462.400000  0.268602  6172.024677  3019.200000  32.398739  417.295713
C  5362  128724.000000  2.020224  N  -1  -1.000000  -1.000000  896.495204  18727.200000  0.000000  104.323928
A  5374  69754.223023  0.968335  T  5375  7685.196050  0.101720  10137.291927  489.600000  356.386132  1495.309639
T  5387  91874.606178  1.216041  G  5388  15227.407474  0.212195  0.000000  0.000000  2267.911751  13110.040321
G  5401  93275.970464  1.299811  T  5400  8763.209976  0.122116  0.000000  81.600000  13348.280594  1843.056066
T  5414  52335.837357  0.701817  G  5414  9816.818010  0.131642  0.000000  0.000000  2624.297884  7719.970693
G  5427  72929.562179  0.947534  N  -1  -1.000000  -1.000000  0.000000  0.000000  9752.020531  104.323928
A  5440  81891.388868  1.061227  C  5436  10200.000000  0.132181  11102.748301  1672.800000  32.398739  0.000000
C  5450  105672.000000  1.373169  N  -1  -1.000000  -1.000000  517.208772  13708.800000  0.000000  0.000000
A  5462  74098.776706  0.920816  N  -1  -1.000000  -1.000000  10551.058945  693.600000  0.000000  0.000000
A  5474  37790.720926  0.470295  T  5476  5250.971057  0.064959  7068.519881  0.000000  0.000000  1495.309639
T  5488  74417.735512  0.920616  N  -1  -1.000000  -1.000000  0.000000  1224.000000  0.000000  10780.139256
C  5501  47980.800000  0.636316  T  5501  7685.196050  0.104951  0.000000  7792.800000  0.000000  1877.830709
T  5514  81894.283705  1.118366  N  -1  -1.000000  -1.000000  0.000000  122.400000  291.588654  12657.969966
T  5527  74313.411583  1.028863  N  -1  -1.000000  -1.000000  0.000000  0.000000  194.392436  11614.730683
A  5538  65375.188755  0.929517  N  -1  -1.000000  -1.000000  10413.136606  0.000000  0.000000  2225.577137
T  5550  91596.409036  1.278630  G  5549  12376.318415  0.172766  0.000000  0.000000  2332.709230  12101.575681
G  5563  86731.425124  1.179970  N  -1  -1.000000  -1.000000  0.000000  0.000000  12117.128501  243.422499
G  5576  83685.943629  1.131089  N  -1  -1.000000  -1.000000  0.000000  0.000000  12765.103287  0.000000
G  5590  66028.630707  0.919767  N  -1  -1.000000  -1.000000  0.000000  81.600000  9492.830617  1008.464640
T  5603  50005.936292  0.704493  N  -1  -1.000000  -1.000000  0.000000  81.600000  777.569743  7198.351052
A  5612  33446.167243  0.463224  N  -1  -1.000000  -1.000000  5965.141168  0.000000  583.177308  765.042141
A  5624  65651.033434  0.963956  N  -1  -1.000000  -1.000000  10447.617190  0.000000  161.993697  0.000000
A  5638  67754.349106  0.969681  N  -1  -1.000000  -1.000000  10792.423038  0.000000  64.797479  0.000000
A  5650  55444.780337  0.809899  C  5648  11832.000000  0.172834  8827.029705  2611.200000  0.000000  0.000000
C  5662  95104.800000  1.428601  N  -1  -1.000000  -1.000000  1241.301052  13953.600000  0.000000  0.000000
A  5674  65513.111094  0.942025  N  -1  -1.000000  -1.000000  9551.121986  448.800000  356.386132  0.000000
G  5687  45228.640072  0.675694  N  -1  -1.000000  -1.000000  0.000000  0.000000  6609.342819  591.168927
T  5700  37556.614183  0.598165  N  -1  -1.000000  -1.000000  0.000000  163.200000  0.000000  3755.661418
A  5710  34066.817769  0.585608  N  -1  -1.000000  -1.000000  4654.878946  0.000000  0.000000  139.098571
A  5723  32411.749699  0.589549  T  5722  4903.224629  0.089186  6034.102338  0.000000  0.000000  799.816784
T  5736  62211.835902  1.169004  N  -1  -1.000000  -1.000000  0.000000  979.200000  97.196218  8937.083190
C  5749  51816.000000  0.923729  N  -1  -1.000000  -1.000000  0.000000  7466.400000  97.196218  730.267498
T  5762  66454.342319  1.214646  N  -1  -1.000000  -1.000000  0.000000  938.400000  0.000000  8832.759262
C  5774  42105.600000  0.771435  N  -1  -1.000000  -1.000000  620.650526  5916.000000  0.000000  0.000000
A  5785  73650.529104  1.383188  N  -1  -1.000000  -1.000000  11895.801751  489.600000  0.000000  0.000000
A  5798  43135.211568  0.844108  N  -1  -1.000000  -1.000000  7965.015086  0.000000  0.000000  1564.858924
T  5810  69653.609453  1.425466  N  -1  -1.000000  -1.000000  724.092281  0.000000  0.000000  10223.744972
A  5821  46238.464199  0.901225  N  -1  -1.000000  -1.000000  6827.155788  0.000000  680.373525  0.000000
G  5834  34699.049797  0.665059  N  -1  -1.000000  -1.000000  965.456374  0.000000  5119.000810  0.000000
A  5848  80132.879044  1.534007  N  -1  -1.000000  -1.000000  11619.957073  0.000000  32.398739  660.718212
T  5859  54839.611636  0.961934  G  5859  6609.342819  0.115933  0.000000  0.000000  1425.544529  7372.224266
G  5873  68426.137416  1.215978  A  5871  5827.218829  0.103553  1344.742807  0.000000  9006.849527  0.000000
A  5884  80891.451909  1.396280  N  -1  -1.000000  -1.000000  11826.840582  0.000000  485.981090  904.140712
T  5896  50944.851647  0.857986  G  5896  8780.058352  0.147869  0.000000  0.000000  1457.943269  7511.322837
G  5910  67130.187843  1.113987  N  -1  -1.000000  -1.000000  0.000000  0.000000  9687.223053  382.521070
T  5921  31992.671341  0.536707  N  -1  -1.000000  -1.000000  0.000000  122.400000  2235.513012  4312.055703
G  5935  72087.194957  1.232367  C  5933  7752.000000  0.132524  0.000000  1672.800000  9298.438181  0.000000
C  5946  67728.000000  1.153048  N  -1  -1.000000  -1.000000  0.000000  9547.200000  583.177308  243.422499
T  5961  82728.875132  1.358724  N  -1  -1.000000  -1.000000  0.000000  40.800000  32.398739  10814.913899
A  5971  46341.905953  0.705462  N  -1  -1.000000  -1.000000  6689.233449  1346.400000  0.000000  417.295713
C  5982  86536.800000  1.388787  N  -1  -1.000000  -1.000000  206.883509  13586.400000  0.000000  0.000000
C  5996  100164.000000  1.529670  N  -1  -1.000000  -1.000000  413.767017  14116.800000  0.000000  0.000000
A  6007  47031.517649  0.685045  C  6010  7303.200000  0.111894  7792.612162  1509.600000  32.398739  1217.112497
T  6020  100150.971156  1.534443  N  -1  -1.000000  -1.000000  0.000000  285.600000  64.797479  14153.279604
T  6034  46006.852375  0.655469  N  -1  -1.000000  -1.000000  0.000000  163.200000  0.000000  8172.041049
T  6047  37487.064898  0.550658  N  -1  -1.000000  -1.000000  0.000000  0.000000  194.392436  6711.506053
T  6060  44407.218808  0.647087  G  6058  9946.412967  0.144936  0.000000  0.000000  1814.329401  6433.308911
G  6072  59484.085367  0.903213  N  -1  -1.000000  -1.000000  0.000000  0.000000  7613.703737  0.000000
A  6083  61134.076827  0.940034  N  -1  -1.000000  -1.000000  8447.743273  0.000000  712.772265  0.000000
A  6096  42031.832855  0.668504  N  -1  -1.000000  -1.000000  7585.728653  0.000000  259.189914  0.000000
G  6108  36675.372895  0.587337  N  -1  -1.000000  -1.000000  586.169941  0.000000  5280.994507  0.000000
A  6121  69685.261854  1.212818  N  -1  -1.000000  -1.000000  10171.772512  0.000000  0.000000  173.873214
T  6132  46771.894515  0.859629  N  -1  -1.000000  -1.000000  0.000000  0.000000  0.000000  6294.210340
G  6145  47982.532913  0.882300  N  -1  -1.000000  -1.000000  275.844678  0.000000  6188.159208  0.000000
A  6157  63616.678931  1.293900  N  -1  -1.000000  -1.000000  10102.811342  0.000000  550.778568  0.000000
A  6169  44548.915544  0.874750  N  -1  -1.000000  -1.000000  7309.883975  0.000000  0.000000  417.295713
T  6181  47606.485942  0.922003  N  -1  -1.000000  -1.000000  0.000000  571.200000  0.000000  6746.280696
C  6193  45940.800000  0.884264  A  6190  5413.451811  0.104197  827.534035  5059.200000  0.000000  382.521070
A  6204  65685.514018  1.298148  N  -1  -1.000000  -1.000000  9309.757892  81.600000  0.000000  34.774643
A  6217  36170.133441  0.708461  T  6214  5459.618914  0.106937  6585.791694  0.000000  0.000000  1182.337854
T  6230  48545.401296  0.961898  G  6230  4568.222242  0.090516  0.000000  0.000000  1522.740747  6850.604624
G  6243  74193.113012  1.436310  N  -1  -1.000000  -1.000000  0.000000  489.600000  10529.590275  0.000000
C  6253  61771.200000  1.185488  T  6252  6850.604624  0.131474  0.000000  7996.800000  1619.936965  1251.887139
T  6269  77547.453360  1.446617  N  -1  -1.000000  -1.000000  0.000000  122.400000  1036.759658  11301.758898
G  6282  54786.268167  0.968596  N  -1  -1.000000  -1.000000  0.000000  163.200000  7775.697434  556.394284
C  6292  42350.400000  0.760610  N  -1  -1.000000  -1.000000  0.000000  5385.600000  1166.354615  0.000000
A  6304  35032.274143  0.631671  N  -1  -1.000000  -1.000000  5758.257659  1795.200000  323.987393  0.000000
C  6314  88372.800000  1.630427  N  -1  -1.000000  -1.000000  1896.432163  11260.800000  97.196218  0.000000
A  6327  55824.066769  0.955148  N  -1  -1.000000  -1.000000  8758.068536  244.800000  0.000000  0.000000
A  6339  44928.201977  0.781913  G  6338  8585.665916  0.149421  6585.791694  0.000000  1619.936965  0.000000
G  6352  55045.458082  0.943608  N  -1  -1.000000  -1.000000  0.000000  40.800000  7062.925169  0.000000
T  6365  34705.093477  0.588370  N  -1  -1.000000  -1.000000  0.000000  204.000000  485.981090  4485.928916
C  6377  33211.200000  0.603441  N  -1  -1.000000  -1.000000  241.364094  5222.400000  0.000000  208.647857
A  6388  63582.198346  1.218509  N  -1  -1.000000  -1.000000  8171.898594  2366.400000  0.000000  139.098571
C  6400  69115.200000  1.360970  T  6400  5007.548558  0.095899  482.728187  9832.800000  0.000000  1286.661782
T  6415  101263.759724  1.939299  N  -1  -1.000000  -1.000000  999.936959  285.600000  0.000000  13353.462821
A  6425  73685.009689  1.268069  N  -1  -1.000000  -1.000000  10033.850173  0.000000  0.000000  2156.027851
A  6438  54375.882208  0.877408  C  6437  8935.200000  0.144178  8654.626781  1917.600000  0.000000  0.000000
C  6449  85068.000000  1.452326  N  -1  -1.000000  -1.000000  2034.354502  12199.200000  0.000000  0.000000
A  6462  59582.450511  0.968852  T  6460  6989.703195  0.113657  8758.068536  448.800000  0.000000  1460.534996
T  6474  64646.060895  1.026724  N  -1  -1.000000  -1.000000  0.000000  285.600000  0.000000  9110.956404
C  6486  40963.200000  0.640816  T  6486  6781.055339  0.105052  0.000000  4120.800000  0.000000  2399.450351
T  6500  69479.736239  1.076383  N  -1  -1.000000  -1.000000  0.000000  0.000000  0.000000  10919.237827
T  6513  57273.836630  0.840086  N  -1  -1.000000  -1.000000  0.000000  0.000000  421.183611  10015.097116
T  6525  67428.032316  0.998264  N  -1  -1.000000  -1.000000  0.000000  0.000000  259.189914  10223.744972
T  6539  55848.076276  0.828894  N  -1  -1.000000  -1.000000  0.000000  0.000000  0.000000  7233.125695
T  6551  42668.486669  0.679056  G  6549  4795.013417  0.076311  0.000000  0.000000  1133.955876  6920.153910
G  6563  60942.028636  1.020234  N  -1  -1.000000  -1.000000  0.000000  285.600000  7743.298694  0.000000
C  6574  46104.000000  0.763438  N  -1  -1.000000  -1.000000  0.000000  6609.600000  809.968483  0.000000
A  6585  36618.381043  0.648186  N  -1  -1.000000  -1.000000  5103.126548  0.000000  453.582350  0.000000
G  6598  30616.808645  0.564915  N  -1  -1.000000  -1.000000  1517.145731  0.000000  4373.829806  0.000000
A  6611  78891.577992  1.553159  N  -1  -1.000000  -1.000000  8654.626781  0.000000  0.000000  556.394284
T  6622  53692.048425  0.983603  N  -1  -1.000000  -1.000000  344.805848  204.000000  0.000000  6294.210340
C  6634  42676.800000  0.805096  N  -1  -1.000000  -1.000000  482.728187  4651.200000  0.000000  417.295713
A  6645  60789.270979  1.179261  T  6644  8067.717121  0.156507  7309.883975  81.600000  129.594957  1808.281424
T  6658  78834.115142  1.549268  G  6658  8229.279784  0.161724  0.000000  0.000000  1781.930662  10119.421044
G  6671  72961.960919  1.371895  N  -1  -1.000000  -1.000000  0.000000  0.000000  9233.640702  1321.436425
T  6684  53031.330213  0.943405  N  -1  -1.000000  -1.000000  68.961170  40.800000  421.183611  6085.562483
A  6694  26308.686192  0.474701  N  -1  -1.000000  -1.000000  3620.461403  40.800000  0.000000  1982.154637
T  6708  97125.577235  1.817398  N  -1  -1.000000  -1.000000  0.000000  40.800000  32.398739  10015.097116
T  6721  39782.191320  0.668689  N  -1  -1.000000  -1.000000  0.000000  0.000000  0.000000  6850.604624
T  6734  26463.503142  0.438070  N  -1  -1.000000  -1.000000  0.000000  612.000000  0.000000  4242.506417
C  6745  42717.600000  0.774339  N  -1  -1.000000  -1.000000  34.480585  5059.200000  259.189914  104.323928
A  6755  44514.434959  0.823288  N  -1  -1.000000  -1.000000  6999.558712  122.400000  32.398739  1356.211068
T  6768  73200.623015  1.349249  N  -1  -1.000000  -1.000000  137.922339  693.600000  1619.936965  9354.378903
G  6782  66547.010536  1.199175  A  6780  6896.116957  0.124268  1448.184561  40.800000  7710.899955  0.000000
A  6793  79063.980916  1.456990  N  -1  -1.000000  -1.000000  10826.903623  0.000000  226.791175  0.000000
A  6805  50514.056712  0.920521  N  -1  -1.000000  -1.000000  8654.626781  81.600000  0.000000  0.000000
A  6817  61306.479750  1.122341  N  -1  -1.000000  -1.000000  9068.393799  0.000000  0.000000  0.000000
A  6828  40445.725955  0.695858  N  -1  -1.000000  -1.000000  8206.379179  204.000000  0.000000  0.000000
A  6840  52479.450045  1.000455  N  -1  -1.000000  -1.000000  8999.432629  0.000000  0.000000  0.000000
A  6852  50720.940221  0.944079  N  -1  -1.000000  -1.000000  8758.068536  0.000000  0.000000  0.000000
A  6864  60961.673903  1.085673  N  -1  -1.000000  -1.000000  9068.393799  530.400000  0.000000  0.000000
A  6876  51238.148993  0.883791  N  -1  -1.000000  -1.000000  8895.990875  0.000000  97.196218  0.000000
A  6889  40652.609463  0.693165  T  6888  8937.083190  0.152385  6792.675203  244.800000  0.000000  2434.224993
T  6900  47363.063442  0.855037  N  -1  -1.000000  -1.000000  0.000000  40.800000  32.398739  6294.210340
T  6912  27993.587424  0.523493  C  6910  11383.200000  0.212871  0.000000  2121.600000  0.000000  4833.675344
C  6923  35577.600000  0.735567  N  -1  -1.000000  -1.000000  0.000000  4324.800000  129.594957  2503.774279
T  6937  65897.948035  1.405855  C  6936  7262.400000  0.154934  0.000000  1754.400000  518.379829  10015.097116
T  6950  50492.781291  1.066755  N  -1  -1.000000  -1.000000  0.000000  0.000000  0.000000  8624.111405
T  6962  42807.585240  0.885593  N  -1  -1.000000  -1.000000  0.000000  122.400000  356.386132  7476.548194
T  6975  37452.290255  0.790623  G  6974  5442.988204  0.114902  0.000000  0.000000  1263.550833  4659.802130
G  6987  55304.647996  1.201133  N  -1  -1.000000  -1.000000  0.000000  0.000000  6479.747861  1043.239283
T  6999  26220.080643  0.576544  N  -1  -1.000000  -1.000000  0.000000  0.000000  647.974786  4103.407846
A  7009  9551.121986  0.222242  G  7008  4147.038631  0.096496  1551.626315  122.400000  583.177308  2260.351780
T  7022  56786.991631  1.424444  G  7023  16976.939397  0.416014  0.000000  0.000000  2429.905448  7198.351052
G  7035  56179.413958  1.376661  N  -1  -1.000000  -1.000000  0.000000  0.000000  8488.469698  0.000000
G  7048  53069.134984  1.216427  N  -1  -1.000000  -1.000000  0.000000  122.400000  8682.862134  765.042141
C  7054  61036.800000  1.345128  T  7059  13040.491036  0.290498  68.961170  12036.000000  2980.684016  904.140712
T  7073  52022.865573  1.158894  N  -1  -1.000000  -1.000000  34.480585  40.800000  129.594957  5042.323201
A  7082  32618.633208  0.724165  N  -1  -1.000000  -1.000000  4379.034268  122.400000  32.398739  2955.844635
T  7096  59603.737695  1.353886  N  -1  -1.000000  -1.000000  620.650526  0.000000  0.000000  8311.139620
A  7105  38307.929698  0.828470  N  -1  -1.000000  -1.000000  4654.878946  734.400000  0.000000  1564.858924
A  7117  32894.477886  0.738543  N  -1  -1.000000  -1.000000  5172.087718  2040.000000  0.000000  0.000000
C  7130  69319.200000  1.533369  N  -1  -1.000000  -1.000000  0.000000  9792.000000  0.000000  0.000000
A  7142  36066.691687  0.704649  N  -1  -1.000000  -1.000000  4379.034268  1142.400000  583.177308  0.000000
G  7155  24590.643134  0.500707  N  -1  -1.000000  -1.000000  0.000000  0.000000  3823.051238  0.000000
T  7167  18326.236736  0.398804  G  7164  3693.456281  0.080374  0.000000  0.000000  745.171004  2538.548922
T  7182  24446.573862  0.575502  G  7178  6155.760468  0.144914  0.000000  244.800000  1522.740747  3129.717849
G  7194  57864.148402  1.490587  C  7197  8200.800000  0.208121  0.000000  1591.200000  5669.779379  0.000000
C  7205  27499.200000  0.697881  N  -1  -1.000000  -1.000000  0.000000  4365.600000  615.576047  0.000000
A  7216  6930.597542  0.178202  N  -1  -1.000000  -1.000000  1344.742807  204.000000  226.791175  1669.182853
T  7229  59186.441982  1.760214  G  7231  4989.405853  0.139710  0.000000  0.000000  1166.354615  6746.280696
G  7242  44224.279154  1.238344  T  7242  7476.548194  0.202916  0.000000  0.000000  7062.925169  1495.309639
T  7253  30045.291347  0.815442  N  -1  -1.000000  -1.000000  0.000000  163.200000  971.962179  3859.985347
A  7265  11344.112395  0.344617  N  -1  -1.000000  -1.000000  2310.199181  81.600000  97.196218  556.394284
A  7273  26170.763853  0.859587  C  7272  10812.000000  0.355122  3930.786666  2366.400000  32.398739  34.774643
C  7286  63444.000000  2.073078  N  -1  -1.000000  -1.000000  448.247602  8527.200000  0.000000  0.000000
A  7300  45273.007825  1.289258  C  7297  4202.400000  0.119673  6516.830525  3019.200000  0.000000  0.000000
C  7311  61893.600000  1.663888  N  -1  -1.000000  -1.000000  999.936959  7915.200000  0.000000  69.549286
A  7323  32239.346775  0.857404  T  7329  4590.252845  0.120557  5585.854735  40.800000  0.000000  0.000000
A  7334  33101.361395  0.869369  T  7343  5216.196414  0.128186  5792.738244  0.000000  0.000000  173.873214
A  7348  33790.973091  0.830404  N  -1  -1.000000  -1.000000  4758.320701  163.200000  0.000000  1008.464640
T  7361  33314.107766  0.873179  N  -1  -1.000000  -1.000000  0.000000  122.400000  32.398739  5876.914627
T  7373  27054.672069  0.729991  G  7371  8909.653309  0.240400  0.000000  0.000000  2008.721837  4937.999272
G  7386  77918.968032  2.119518  N  -1  -1.000000  -1.000000  0.000000  40.800000  7548.906258  452.070356
T  7397  17491.645309  0.402847  N  -1  -1.000000  -1.000000  0.000000  0.000000  2462.304187  2225.577137
G  7410  49213.685007  1.156549  N  -1  -1.000000  -1.000000  0.000000  0.000000  6479.747861  0.000000
G  7422  34148.271229  0.830270  N  -1  -1.000000  -1.000000  0.000000  0.000000  5280.994507  0.000000
A  7436  31687.657419  0.791862  C  7431  3468.000000  0.086664  4758.320701  204.000000  0.000000  0.000000
A  7446  18929.841048  0.511672  T  7453  2573.323564  0.072152  4792.801285  122.400000  97.196218  0.000000
A  7457  26963.817303  0.756028  C  7464  3712.800000  0.105924  3896.306081  652.800000  0.000000  312.971785
T  7469  41381.824887  1.180605  N  -1  -1.000000  -1.000000  0.000000  163.200000  421.183611  4312.055703
A  7481  18585.035200  0.518984  G  7485  10561.989014  0.307592  3103.252631  530.400000  1198.753354  347.746428
G  7495  31718.365781  0.923723  C  7496  6936.000000  0.199287  448.247602  530.400000  4114.639892  0.000000
A  7505  37066.628646  1.065013  C  7509  2121.600000  0.069065  5758.257659  163.200000  64.797479  0.000000
A  7517  32342.788530  1.052870  C  7522  3753.600000  0.116557  4861.762455  40.800000  0.000000  591.168927
T  7530  24307.475291  0.754802  N  -1  -1.000000  -1.000000  0.000000  122.400000  0.000000  4242.506417
T  7540  14153.279604  0.476330  N  -1  -1.000000  -1.000000  0.000000  122.400000  0.000000  3094.943206
A  7552  32342.788530  1.167034  C  7553  7344.000000  0.264370  3654.941987  938.400000  745.171004  382.521070
G  7565  26048.586403  0.937702  N  -1  -1.000000  -1.000000  0.000000  204.000000  3661.057542  0.000000
T  7579  16900.476383  0.593185  G  7581  5864.171814  0.213360  0.000000  0.000000  1522.740747  2573.323564
G  7594  4535.823503  0.165031  N  -1  -1.000000  -1.000000  482.728187  0.000000  2170.715534  139.098571
G  7602  37517.740117  1.576367  T  7607  3790.436061  0.139877  0.000000  244.800000  3499.063845  0.000000
T  7617  14501.026032  0.564387  N  -1  -1.000000  -1.000000  0.000000  0.000000  1911.525619  2781.971421
G  7628  51708.387933  2.157063  C  7634  3019.200000  0.105239  0.000000  0.000000  6479.747861  278.197142
T  7640  7719.970693  0.303508  N  -1  -1.000000  -1.000000  0.000000  81.600000  2138.316794  1286.661782
G  7653  33532.695182  1.459621  C  7650  3672.000000  0.142578  0.000000  1142.400000  4795.013417  0.000000
C  7662  39780.000000  1.664708  N  -1  -1.000000  -1.000000  379.286433  5589.600000  161.993697  0.000000
A  7671  8551.185027  0.323189  N  -1  -1.000000  -1.000000  1827.470994  1305.600000  0.000000  139.098571
T  7687  67358.483031  2.797327  N  -1  -1.000000  -1.000000  0.000000  163.200000  0.000000  6815.829981
T  7699  20795.236372  0.737143  N  -1  -1.000000  -1.000000  206.883509  163.200000  0.000000  4381.604988
A  7707  28756.807712  1.005481  T  7708  9771.674616  0.314989  3275.655555  122.400000  64.797479  2573.323564
T  7721  35365.811689  1.140018  N  -1  -1.000000  -1.000000  0.000000  612.000000  323.987393  5355.294985
T  7733  22846.940295  0.741616  G  7732  5183.798289  0.168267  0.000000  122.400000  1425.544529  3581.788205
G  7747  64181.902566  2.028406  C  7752  3019.200000  0.091800  0.000000  163.200000  6900.931472  0.000000
G  7762  26858.554885  0.816645  N  -1  -1.000000  -1.000000  0.000000  0.000000  4503.424764  139.098571
T  7774  23577.207793  0.677452  G  7777  4017.443674  0.118834  0.000000  244.800000  323.987393  3651.337490
T  7786  21838.475655  0.645971  G  7787  6447.349122  0.201397  0.000000  489.600000  1328.348312  3581.788205
G  7799  40466.025394  1.264047  C  7794  4936.800000  0.154212  0.000000  1795.200000  4697.817199  486.844999
C  7807  30436.800000  0.864570  N  -1  -1.000000  -1.000000  0.000000  3753.600000  1198.753354  0.000000
A  7817  12171.646430  0.386250  C  7821  2284.800000  0.074545  1551.626315  1142.400000  0.000000  660.718212
T  7832  40477.684175  1.320641  C  7831  1060.800000  0.034610  0.000000  367.200000  0.000000  6224.661054
T  7844  36096.079187  1.134308  C  7849  4120.800000  0.129198  0.000000  856.800000  97.196218  5703.041413
T  7856  11162.660327  0.349980  N  -1  -1.000000  -1.000000  0.000000  0.000000  583.177308  2434.224993
G  7870  30454.814948  0.991151  C  7867  571.200000  0.018590  793.053450  163.200000  3531.462584  69.549286
A  7880  47341.842912  1.730710  G  7883  3628.658802  0.123414  4654.878946  0.000000  647.974786  0.000000
A  7892  18378.151691  0.625058  G  7893  2786.291580  0.096470  3689.422572  0.000000  971.962179  34.774643
G  7903  29256.061594  1.012937  C  7911  8364.000000  0.282336  0.000000  448.800000  3758.253760  104.323928
T  7916  10606.266043  0.358027  N  -1  -1.000000  -1.000000  0.000000  979.200000  421.183611  1738.732138
C  7926  36026.400000  1.352434  G  7924  3142.677713  0.117976  0.000000  3264.000000  485.981090  0.000000
G  7941  16750.148222  0.615879  C  7941  8404.800000  0.309031  0.000000  1754.400000  2073.519316  0.000000
C  7951  18482.400000  0.668320  N  -1  -1.000000  -1.000000  0.000000  3060.000000  0.000000  0.000000
A  7961  17240.292393  0.677272  G  7968  5799.374336  0.246049  2896.369122  1020.000000  97.196218  0.000000
G  7976  7062.925169  0.299659  C  7975  3998.400000  0.169639  0.000000  1020.000000  1814.329401  0.000000
T  7987  6989.703195  0.301802  C  7985  3508.800000  0.151502  0.000000  979.200000  518.379829  1390.985710
C  7998  31416.000000  1.509411  N  -1  -1.000000  -1.000000  137.922339  3672.000000  0.000000  0.000000
A  8009  23860.564672  1.241391  C  8012  3631.200000  0.183680  3585.980818  1183.200000  0.000000  0.000000
A  8020  23619.200579  1.194755  T  8027  1808.281424  0.094154  4896.243040  0.000000  0.000000  0.000000
A  8031  15309.379645  0.797140  C  8031  4447.200000  0.226024  2758.446783  1101.600000  680.373525  139.098571
G  8044  46880.975777  2.382684  C  8045  2937.600000  0.141494  0.000000  571.200000  3693.456281  34.774643
T  8053  14083.730319  0.678369  N  -1  -1.000000  -1.000000  0.000000  122.400000  1652.335705  2468.999636
T  8064  11649.505325  0.568421  T  8073  10328.068900  0.521321  0.000000  1142.400000  64.797479  2434.224993
A  8078  16895.486545  0.852824  G  8076  2591.899145  0.130829  2999.810876  0.000000  421.183611  1286.661782
A  8089  28274.079525  1.429663  T  8095  6468.083554  0.295374  4551.437192  326.400000  194.392436  34.774643
T  8104  21838.475655  0.997288  N  -1  -1.000000  -1.000000  0.000000  0.000000  1425.544529  2642.872850
G  8117  49213.685007  2.104701  N  -1  -1.000000  -1.000000  0.000000  0.000000  5475.386943  243.422499
T  8129  23542.433150  0.935616  N  -1  -1.000000  -1.000000  0.000000  0.000000  1976.323098  2016.929280
G  8141  37161.353985  1.478724  C  8136  1224.000000  0.048705  0.000000  40.800000  4114.639892  278.197142
T  8151  13040.491036  0.492374  G  8157  3693.456281  0.140660  0.000000  0.000000  194.392436  1947.379995
T  8164  9041.407118  0.344329  C  8160  5263.200000  0.200441  68.961170  775.200000  0.000000  1982.154637
C  8173  14361.600000  0.639030  A  8177  8482.223857  0.376955  827.534035  2284.800000  0.000000  0.000000
A  8188  38687.216130  1.719290  C  8187  3345.600000  0.148680  4654.878946  816.000000  32.398739  0.000000
A  8198  9723.524910  0.385768  T  8196  2399.450351  0.095195  2551.563274  0.000000  0.000000  938.915355
T  8203  11997.251753  0.489915  N  -1  -1.000000  -1.000000  1206.820468  163.200000  0.000000  2468.999636
T  8214  30636.460274  1.340134  C  8220  3141.600000  0.132330  0.000000  0.000000  421.183611  3964.309275
T  8232  20204.067445  0.851036  G  8232  6285.355425  0.264751  0.000000  0.000000  1555.139487  2816.746064
G  8245  32431.138046  1.556228  C  8252  6283.200000  0.289168  0.000000  81.600000  4859.810896  0.000000
G  8258  39170.075822  1.802709  C  8262  1224.000000  0.055815  0.000000  856.800000  4406.228546  0.000000
C  8267  12648.000000  0.576762  N  -1  -1.000000  -1.000000  0.000000  1632.000000  1231.152094  0.000000
C  8276  3182.400000  0.145381  A  8280  3068.772046  0.144045  137.922339  1183.200000  32.398739  173.873214
T  8291  37243.642399  1.748185  G  8292  2494.702927  0.105741  275.844678  0.000000  583.177308  4207.731774
A  8303  7723.650992  0.327379  G  8304  5540.184421  0.270304  1482.665146  163.200000  907.164701  1703.957495
T  8317  17143.898882  0.836450  C  8312  3100.800000  0.151287  0.000000  612.000000  226.791175  2642.872850
C  8324  10975.200000  0.516770  N  -1  -1.000000  -1.000000  0.000000  1632.000000  97.196218  730.267498
A  8336  24826.021046  1.174593  N  -1  -1.000000  -1.000000  2068.835087  1264.800000  0.000000  0.000000
C  8344  22399.200000  1.089730  C  8355  15422.400000  0.742374  1827.470994  3957.600000  0.000000  0.000000
A  8359  22274.457772  1.072211  G  8362  4406.228546  0.223001  2827.407952  1101.600000  388.784872  0.000000
G  8373  14223.046556  0.719839  A  8378  4516.956607  0.261639  482.728187  0.000000  2267.911751  0.000000
A  8387  17826.462335  1.032583  G  8385  2203.114273  0.127613  2896.369122  0.000000  356.386132  1147.563211
T  8397  23472.883865  1.320051  C  8395  4080.000000  0.229447  34.480585  856.800000  485.981090  3616.562847
T  8410  24272.700648  1.225223  N  -1  -1.000000  -1.000000  0.000000  0.000000  0.000000  3303.591062
C  8419  13260.000000  0.716224  T  8429  3616.562847  0.189672  0.000000  2080.800000  0.000000  1738.732138
T  8434  39886.515248  2.091871  C  8440  1917.600000  0.089852  0.000000  0.000000  0.000000  5216.196414
T  8446  21142.982800  0.990691  C  8451  8323.200000  0.372261  0.000000  408.000000  129.594957  3894.759989
C  8460  13953.600000  0.624087  N  -1  -1.000000  -1.000000  0.000000  3427.200000  0.000000  0.000000
C  8468  29865.600000  1.404040  G  8467  2235.513012  0.105095  68.961170  4610.400000  421.183611  139.098571
A  8483  28998.171805  1.317032  T  8487  4103.407846  0.180844  4516.956607  326.400000  32.398739  312.971785
T  8501  22673.067081  0.999245  N  -1  -1.000000  -1.000000  0.000000  0.000000  64.797479  3199.267134
A  8510  9102.874384  0.386777  T  8513  3407.914991  0.150374  1930.912748  0.000000  0.000000  1043.239283
A  8519  13619.830991  0.600976  G  8516  2332.709230  0.102931  2792.927368  40.800000  291.588654  34.774643
A  8531  17171.331224  0.792126  C  8532  3019.200000  0.143994  2999.810876  938.400000  129.594957  0.000000
C  8544  25948.800000  1.237578  A  8541  10102.811342  0.481832  1275.781637  3672.000000  32.398739  208.647857
A  8556  16274.836019  0.731905  T  8560  8311.139620  0.418166  2344.679765  571.200000  0.000000  521.619641
T  8572  24133.602077  1.214263  C  8573  1020.000000  0.050559  0.000000  204.000000  0.000000  4937.999272
T  8584  13527.336035  0.670527  N  -1  -1.000000  -1.000000  103.441754  0.000000  226.791175  2468.999636
A  8591  15068.015552  0.748478  G  8588  2980.684016  0.148060  2482.602105  0.000000  323.987393  347.746428
A  8601  30342.914612  1.626810  N  -1  -1.000000  -1.000000  4551.437192  0.000000  0.000000  139.098571
A  8614  23688.161748  1.260930  G  8622  1943.924358  0.103773  3758.383742  0.000000  421.183611  0.000000
G  8618  7548.906258  0.399672  C  8634  5508.000000  0.294035  2551.563274  0.000000  1587.538226  0.000000
G  8637  86763.823863  4.631758  N  -1  -1.000000  -1.000000  0.000000  775.200000  6188.159208  0.000000
C  8655  19665.600000  0.755011  N  -1  -1.000000  -1.000000  0.000000  3957.600000  97.196218  0.000000
C  8664  23092.800000  0.878180  N  -1  -1.000000  -1.000000  0.000000  3590.400000  0.000000  0.000000
T  8677  28967.277421  1.113672  C  8684  10893.600000  0.399326  0.000000  612.000000  0.000000  3651.337490
C  8693  2570.400000  0.094223  N  -1  -1.000000  -1.000000  0.000000  938.400000  453.582350  0.000000
G  8700  11760.742368  0.468117  C  8708  11424.000000  0.438665  0.000000  612.000000  2203.114273  104.323928
C  8718  12811.200000  0.513539  G  8713  10788.780189  0.414273  0.000000  2407.200000  2138.316794  0.000000
G  8724  21156.376767  0.855800  N  -1  -1.000000  -1.000000  0.000000  326.400000  3596.260063  0.000000
G  8732  7095.323908  0.298091  C  8732  4039.200000  0.151965  0.000000  816.000000  3563.861324  0.000000
G  8750  10432.394057  0.471132  C  8746  1224.000000  0.046050  551.689357  81.600000  2332.709230  0.000000
A  8754  8137.418010  0.362766  N  -1  -1.000000  -1.000000  1655.068070  0.000000  1133.955876  0.000000
A  8764  39307.866657  2.698057  A  8772  3620.461403  0.138135  3689.422572  0.000000  129.594957  0.000000
G  8780  33597.492661  2.032125  T  8780  2573.323564  0.123167  517.208772  0.000000  3013.082756  591.168927
T  8797  20517.039230  1.166825  G  8796  7581.304998  0.362863  0.000000  0.000000  1976.323098  1669.182853
G  8806  20346.408285  1.215536  N  -1  -1.000000  -1.000000  0.000000  244.800000  3563.861324  591.168927
T  8818  15787.687814  0.852641  G  8817  7451.710041  0.359925  0.000000  612.000000  1911.525619  1738.732138
G  8829  22646.718775  1.197041  N  -1  -1.000000  -1.000000  0.000000  40.800000  3499.063845  0.000000
G  8841  22322.731382  1.121606  C  8846  9914.400000  0.462742  0.000000  530.400000  3110.278973  173.873214
C  8854  12811.200000  0.639949  T  8857  2712.422135  0.131730  0.000000  2040.000000  0.000000  34.774643
A  8863  14102.559178  0.684900  C  8867  3182.400000  0.151848  2206.757426  408.000000  0.000000  104.323928
C  8872  10077.600000  0.480854  N  -1  -1.000000  -1.000000  1482.665146  1672.800000  0.000000  0.000000
C  8885  24847.200000  1.174712  T  8892  4798.900701  0.243528  655.131111  3876.000000  0.000000  69.549286
A  8895  5103.126548  0.258968  N  -1  -1.000000  -1.000000  1137.859298  1713.600000  0.000000  556.394284
C  8906  41371.200000  2.454357  T  8906  4207.731774  0.222141  758.572865  3386.400000  0.000000  869.366069
T  8919  26393.953857  1.393435  N  -1  -1.000000  -1.000000  0.000000  612.000000  0.000000  4451.154274
T  8928  21664.602441  1.108368  C  8936  3916.800000  0.194535  0.000000  0.000000  32.398739  3825.210704
G  8943  26534.567492  1.317893  T  8942  3616.562847  0.179623  0.000000  326.400000  3466.665106  799.816784
C  8955  19298.400000  0.940336  G  8955  5896.570554  0.291613  0.000000  3345.600000  1328.348312  0.000000
C  8968  20114.400000  0.994756  G  8966  2008.721837  0.099341  0.000000  3100.800000  388.784872  173.873214
A  8978  22274.457772  1.063181  N  -1  -1.000000  -1.000000  3482.539063  1060.800000  64.797479  0.000000
A  8988  18860.879878  0.866452  C  8991  3141.600000  0.138724  2999.810876  1060.800000  356.386132  34.774643
C  9003  28274.400000  1.248523  T  8997  2121.253209  0.093669  241.364094  3141.600000  0.000000  0.000000
T  9010  13562.110677  0.589939  G  9013  10561.989014  0.443129  0.000000  1142.400000  1166.354615  2468.999636
G  9025  29450.454030  1.235602  T  9021  3825.210704  0.160487  0.000000  204.000000  4406.228546  312.971785
G  9034  29256.061594  1.292068  T  9043  3720.886776  0.162278  0.000000  0.000000  4471.026024  0.000000
T  9051  1460.534996  0.063698  N  -1  -1.000000  -1.000000  0.000000  122.400000  485.981090  1460.534996
T  9055  13353.462821  0.638658  T  9067  12379.772823  0.560221  0.000000  204.000000  971.962179  2399.450351
G  9071  28186.903197  1.438803  T  9079  11719.054611  0.526386  0.000000  0.000000  3369.468888  1112.788568
G  9084  12765.103287  0.623315  T  9085  9458.702831  0.437702  0.000000  0.000000  2365.107969  2051.703923
T  9098  16517.955312  0.836588  N  -1  -1.000000  -1.000000  0.000000  0.000000  0.000000  2295.126422
T  9109  7719.970693  0.402737  C  9109  2407.200000  0.113279  0.000000  489.600000  0.000000  1947.379995
C  9123  11056.800000  0.612406  A  9121  3517.019648  0.177674  482.728187  1672.800000  0.000000  799.816784
C  9136  1917.600000  0.117407  N  -1  -1.000000  -1.000000  68.961170  1917.600000  259.189914  243.422499
C  9145  14728.800000  0.971013  T  9139  4694.576773  0.246896  0.000000  2733.600000  0.000000  765.042141
T  9151  13075.265679  0.954655  G  9154  2203.114273  0.125097  0.000000  530.400000  421.183611  2434.224993
G  9163  19568.838541  1.620173  T  9162  2747.196778  0.155992  0.000000  0.000000  2883.487798  660.718212
G  9174  27409.333453  1.973446  C  9175  6242.400000  0.375528  34.480585  1020.000000  4147.038631  243.422499
G  9194  10367.596578  0.677857  T  9193  8415.463548  0.506254  0.000000  612.000000  1846.728140  1808.281424
G  9204  8553.267177  0.632979  T  9204  6224.661054  0.436691  0.000000  81.600000  2073.519316  1425.760353
G  9216  24396.250698  1.863512  C  9210  6201.600000  0.435073  0.000000  408.000000  3563.861324  382.521070
G  9227  12376.318415  0.891706  C  9226  3508.800000  0.252885  0.000000  775.200000  2235.513012  417.295713
T  9240  9389.153546  0.654524  G  9238  2915.886538  0.210743  0.000000  816.000000  485.981090  1356.211068
C  9244  9506.400000  0.670492  G  9251  2365.107969  0.177801  0.000000  1060.800000  64.797479  869.366069
T  9253  6502.858197  0.435349  C  9257  2937.600000  0.228668  137.922339  285.600000  356.386132  1008.464640
C  9267  29906.400000  2.118838  N  -1  -1.000000  -1.000000  0.000000  4896.000000  0.000000  0.000000
T  9281  11927.702467  0.755031  C  9280  4855.200000  0.338004  0.000000  1101.600000  0.000000  1390.985710
T  9294  16935.251025  1.126499  C  9292  3753.600000  0.263418  0.000000  856.800000  194.392436  2399.450351
G  9309  6641.741558  0.474881  T  9304  3407.914991  0.243662  0.000000  0.000000  1166.354615  938.915355
G  9322  8164.482305  0.599733  A  9325  5723.777075  0.421649  482.728187  326.400000  1619.936965  0.000000
C  9335  26560.800000  1.956646  T  9330  1390.985710  0.102469  0.000000  3794.400000  32.398739  104.323928
A  9342  6137.544092  0.445036  C  9347  5385.600000  0.409012  1344.742807  1183.200000  680.373525  104.323928
G  9354  7905.292391  0.600376  T  9358  2955.844635  0.227042  103.441754  81.600000  1198.753354  34.774643
C  9366  6609.600000  0.507695  G  9366  3045.481495  0.233927  620.650526  1101.600000  680.373525  69.549286
C  9375  7711.200000  0.605790  A  9380  965.456374  0.075132  758.572865  1713.600000  0.000000  208.647857
A  9391  26515.569701  2.063468  T  9395  591.168927  0.047252  2861.888537  0.000000  0.000000  0.000000
A  9401  5896.179998  0.471283  T  9398  5981.238555  0.478078  1586.106900  693.600000  0.000000  1112.788568
A  9414  7034.039296  0.590710  T  9417  2990.619278  0.273923  1448.184561  448.800000  0.000000  1043.239283
A  9422  8758.068536  0.802194  T  9429  9319.604260  0.837388  1827.470994  571.200000  0.000000  312.971785
C  9439  8608.800000  0.773527  T  9439  7754.745336  0.696782  896.495204  1264.800000  1069.158397  1738.732138
G  9451  10238.001621  0.916258  C  9450  5875.200000  0.527900  0.000000  1224.000000  1846.728140  834.591426
C  9461  24398.400000  2.557101  T  9464  5250.971057  0.472189  0.000000  2121.600000  0.000000  834.591426
T  9468  6259.435697  0.550642  A  9466  896.495204  0.080617  206.883509  1305.600000  0.000000  2086.478566
A  9483  6999.558712  0.624797  C  9482  3590.400000  0.322863  1551.626315  775.200000  0.000000  2016.929280
A  9496  12723.335786  1.131776  T  9492  9597.801402  0.856435  2137.796257  979.200000  259.189914  1390.985710
T  9506  18500.109950  1.575397  C  9506  3182.400000  0.272268  0.000000  612.000000  712.772265  2225.577137
G  9513  18629.275101  1.702611  A  9513  6482.349940  0.503384  1413.703976  122.400000  2462.304187  973.689997
G  9523  10561.989014  0.864681  A  9521  3792.864327  0.271513  1206.820468  448.800000  2235.513012  69.549286
A  9532  22791.666544  1.813512  G  9538  1717.133183  0.122098  3585.980818  122.400000  647.974786  34.774643
T  9549  16448.406027  1.177320  A  9544  13206.063973  0.939028  724.092281  285.600000  129.594957  2712.422135
A  9557  13481.908652  0.913717  T  9562  11927.702467  0.770655  2241.238011  0.000000  161.993697  1182.337854
A  9571  11585.476488  0.768298  G  9571  11501.552454  0.736707  1861.951578  204.000000  1781.930662  0.000000
A  9582  17826.462335  1.291949  G  9583  11631.147411  0.777747  3068.772046  448.800000  1781.930662  0.000000
A  9594  14343.923271  0.959151  G  9599  1587.538226  0.101186  3068.772046  204.000000  291.588654  208.647857
A  9607  20274.583854  1.292259  C  9607  7956.000000  0.483810  3792.864327  1224.000000  745.171004  0.000000
C  9618  14076.000000  0.855976  A  9618  7930.534501  0.482261  1792.990409  2121.600000  0.000000  173.873214
A  9630  13654.311575  0.853289  C  9632  11056.800000  0.713132  2413.640935  1591.200000  194.392436  1669.182853
T  9642  7372.224266  0.475490  C  9648  938.400000  0.065467  2448.121520  816.000000  0.000000  1564.858924
A  9643  14274.962102  0.940039  T  9650  4764.126058  0.332367  2482.602105  816.000000  0.000000  1530.084282
A  9662  23033.030637  1.606900  G  9662  17138.933093  1.143176  3034.291461  122.400000  2721.494102  765.042141
A  9680  34584.026541  2.306788  G  9676  9914.014228  0.661270  5206.568303  244.800000  1101.557136  104.323928
A  9690  27894.793092  1.631036  G  9688  2786.291580  0.162916  4275.592514  0.000000  1004.360919  0.000000
G  9701  21674.756596  1.157009  A  9701  12654.374617  0.675493  3137.733216  530.400000  2851.089059  0.000000
A  9719  33894.414845  1.772882  A  9709  19653.933328  1.028013  7827.092747  1183.200000  323.987393  1425.760353
A  9731  10654.500699  0.505592  T  9727  4555.478202  0.216172  10654.500699  0.000000  97.196218  660.718212
