# Supplementary material for: SNP-PHAGE – High throughput SNP discovery pipeline
Source: BMC Bioinformatics. 2006 Oct 23;7:468. doi: 10.1186/1471-2105-7-468 (PMC1626092; doi:10.1186/1471-2105-7-468)
Supplement: Additional file 2 — Test dataset. This compressed file contains test data for recreating the demo website. It contains the database table entries and chromatogram files to test for proper installation of all functionalities provided. [file 1471-2105-7-468-S2.gz › test_data/AfterAnalysisStore/poly_dir/H11_015501PI20933.g_95.ab1.poly]

H11_015501PI20933.g_95.ab1 24219.900000 31044.000000 24219.900000 34470.900000 29948.365714
G  1  258.001598  1.000000  N  -1  -1.000000  -1.000000  0.000000  0.000000  258.001598  329.958546
T  11  94203.164824  1.989105  N  -1  -1.000000  -1.000000  0.000000  0.000000  0.000000  9172.847573
T  15  94203.164824  1.989105  N  -1  -1.000000  -1.000000  0.000000  0.000000  0.000000  10558.673465
T  32  105025.805126  3.335523  N  -1  -1.000000  -1.000000  0.000000  0.000000  0.000000  16563.918999
T  47  122480.612199  2.455912  G  40  5389.366711  0.270160  0.000000  0.000000  1089.340080  17553.794636
G  53  14935.425832  0.231940  N  -1  -1.000000  -1.000000  0.000000  0.000000  2551.349134  5774.274551
G  65  22818.807989  0.406387  A  68  1114.096676  0.032313  286.482002  0.000000  3440.021305  0.000000
A  79  6047.953382  0.117690  G  75  3927.357656  0.113907  6047.953382  0.000000  516.003196  0.000000
A  85  68596.523889  1.500321  N  -1  -1.000000  -1.000000  7798.676730  0.000000  0.000000  0.000000
C  95  18033.600000  0.373653  N  -1  -1.000000  -1.000000  318.313336  3916.800000  0.000000  0.000000
G  107  1462.009055  0.032317  N  -1  -1.000000  -1.000000  0.000000  0.000000  344.002130  0.000000
N  118  -1.000000  -1.000000  N  -1  -1.000000  -1.000000  0.000000  0.000000  0.000000  0.000000
A  133  1416939.983471  6.354149  N  -1  -1.000000  -1.000000  50930.133746  65280.000000  1060.673236  36097.464910
A  147  1416939.983471  6.354149  C  136  979200.000000  22.697270  50930.133746  65280.000000  0.000000  52793.367327
C  151  967653.600000  5.447455  N  -1  -1.000000  -1.000000  50930.133746  65280.000000  0.000000  52793.367327
T  157  2556782.779650  9.688569  A  166  131463.407731  0.244684  0.000000  65280.000000  0.000000  52793.367327
C  169  171931.200000  0.338896  G  172  54008.334487  0.100522  15788.341461  39208.800000  3210.686551  52793.367327
C  182  218851.200000  0.418432  N  -1  -1.000000  -1.000000  954.940008  41901.600000  0.000000  23460.052606
T  190  250570.519676  0.461771  A  190  137893.337116  0.246617  24414.632864  8894.400000  22102.136884  32698.891888
A  201  205503.089664  0.362387  T  208  211470.432000  0.361597  42940.469014  11954.400000  45866.950732  2474.689093
G  213  1908781.821571  3.286624  A  210  50866.471078  0.086978  10822.653421  18604.800000  45866.950732  13000.366704
C  216  190087.200000  0.246915  A  225  70410.909903  0.090250  1114.096676  28315.200000  45866.950732  1187.850765
T  227  497511.495349  0.630791  C  231  30600.000000  0.037178  21390.656173  489.600000  45866.950732  52793.367327
T  236  227374.433907  0.296209  G  247  118738.068708  0.140684  50930.133746  1060.800000  11237.402929  51110.578744
A  253  2234209.473421  3.105205  N  -1  -1.000000  -1.000000  50930.133746  65280.000000  6048.704128  33688.767526
C  260  2344164.000000  2.770354  T  263  580727.040598  0.546112  50930.133746  65280.000000  0.000000  52793.367327
T  275  526415.863960  0.638158  N  -1  -1.000000  -1.000000  50389.001075  65280.000000  0.000000  52793.367327
T  287  132577.343700  0.154098  A  292  100077.712810  0.116322  14133.112114  4202.400000  0.000000  29300.318867
T  297  74108.689385  0.087011  G  298  43716.937417  0.050813  8626.291403  8935.200000  8112.716911  16563.918999
T  307  161745.679148  0.193923  A  303  61084.329161  0.071000  5156.676042  0.000000  33540.207723  32401.929197
G  309  228818.750466  0.275786  T  320  86251.163871  0.101179  413.807337  0.000000  45866.950732  28112.468102
G  321  107816.001065  0.162938  A  327  77063.658624  0.091449  795.783340  0.000000  21987.469507  17190.840236
G  332  121031.416245  0.185212  A  336  72989.247924  0.109937  12605.208102  367.200000  26430.830360  6599.170916
G  345  151819.606924  0.246530  A  345  93361.301422  0.140622  19544.438825  0.000000  34858.882557  5180.349169
G  356  156119.633555  0.256661  A  361  113860.680255  0.181900  14133.112114  0.000000  34342.879361  0.000000
G  368  264394.304128  0.660224  N  -1  -1.000000  -1.000000  2005.374016  0.000000  45866.950732  0.000000
G  380  301575.201065  1.566749  T  377  45105.333210  0.071635  0.000000  0.000000  45866.950732  34018.726071
C  392  533500.800000  3.138228  G  391  357389.546738  0.818968  0.000000  60016.800000  45866.950732  52793.367327
T  400  2006147.958429  9.548856  G  405  84251.855126  0.208908  0.000000  13627.200000  1003.339547  52793.367327
G  414  70835.772037  0.175642  N  -1  -1.000000  -1.000000  0.000000  0.000000  17343.440746  52793.367327
G  426  196683.218109  0.498935  C  422  49612.800000  0.123018  1082.265342  5385.600000  42197.594674  3299.585458
T  430  138417.609961  0.354016  G  440  96807.932889  0.243388  0.000000  0.000000  23592.812783  27683.521992
A  445  116375.355609  0.295330  C  450  17421.600000  0.043003  22823.066185  0.000000  5504.034088  10855.636157
T  449  186228.603246  0.473157  N  -1  -1.000000  -1.000000  9867.713413  2896.800000  9804.060719  42630.644117
G  466  858199.315047  2.161560  A  462  224124.419814  0.553221  19289.788156  12811.200000  45866.950732  0.000000
C  470  167280.000000  0.358021  N  -1  -1.000000  -1.000000  0.000000  37780.800000  45866.950732  0.000000
A  481  123983.044337  0.270987  N  -1  -1.000000  -1.000000  28457.212230  0.000000  16139.433289  0.000000
T  487  87570.998054  0.189204  N  -1  -1.000000  -1.000000  1273.253344  1713.600000  659.337417  17982.740746
G  494  47988.297204  0.109123  N  -1  -1.000000  -1.000000  0.000000  0.000000  9718.060186  0.000000
A  501  106762.292864  0.272900  T  509  86944.076817  0.196104  23459.692857  0.000000  0.000000  0.000000
A  519  1273157.849641  2.468799  G  525  34801.548868  0.078495  50930.133746  9220.800000  0.000000  0.000000
A  532  1273157.849641  2.468799  N  -1  -1.000000  -1.000000  50930.133746  65280.000000  0.000000  98.987564
C  536  1997078.400000  6.616364  T  540  125846.189366  0.277954  50930.133746  65280.000000  0.000000  7589.046553
A  554  182520.866811  0.374244  N  -1  -1.000000  -1.000000  26929.308218  15544.800000  0.000000  0.000000
C  562  201470.400000  0.407571  N  -1  -1.000000  -1.000000  2291.856019  45410.400000  0.000000  0.000000
A  572  286704.821654  0.578216  N  -1  -1.000000  -1.000000  31003.718918  0.000000  0.000000  0.000000
C  582  153244.800000  0.349320  G  586  58881.698003  0.124913  859.446007  34802.400000  2752.017044  0.000000
T  594  128188.895041  0.293143  G  597  47758.962450  0.119883  0.000000  0.000000  4672.695606  27980.484683
G  608  261957.622370  0.598471  N  -1  -1.000000  -1.000000  0.000000  0.000000  45866.950732  0.000000
T  619  60250.430462  0.131234  G  622  60229.039680  0.150019  0.000000  0.000000  5762.035686  12571.420595
T  631  82027.694484  0.180496  A  635  25815.211542  0.064699  1145.928009  0.000000  0.000000  17157.844381
G  644  64185.064181  0.160864  A  642  41921.866339  0.105067  8371.640734  0.000000  14620.090546  4388.448659
T  651  117102.287902  0.342642  G  656  41566.924101  0.270327  0.000000  0.000000  1003.339547  25208.832899
A  663  111250.510901  0.723509  N  -1  -1.000000  -1.000000  25242.247538  0.000000  0.000000  0.000000
T  671  137658.705305  0.938764  N  -1  -1.000000  -1.000000  0.000000  0.000000  0.000000  31412.053560
T  683  74702.614768  0.532612  G  687  49536.306791  0.416072  350.144670  0.000000  1777.344341  14749.146997
A  693  86740.384036  0.728563  C  696  39331.200000  0.349901  19703.595493  3794.400000  1175.340613  0.000000
T  703  194840.521292  1.733358  N  -1  -1.000000  -1.000000  0.000000  0.000000  0.000000  36625.398583
A  713  87599.830043  0.735690  T  719  26396.683664  0.259718  19162.462822  0.000000  0.000000  1286.838329
A  723  106062.003525  1.043550  C  731  35822.400000  0.337257  22791.234851  0.000000  0.000000  2540.680803
T  734  82093.686194  0.772887  A  739  78782.550638  0.741667  1464.241345  4569.600000  0.000000  18081.728310
C  747  164954.400000  1.552898  N  -1  -1.000000  -1.000000  0.000000  36148.800000  0.000000  0.000000
A  755  116439.018276  1.001191  T  759  23790.011152  0.204673  25401.404206  0.000000  0.000000  824.896364
T  766  183489.947316  1.578623  N  -1  -1.000000  -1.000000  31.831334  0.000000  172.001065  30719.140613
G  780  245502.853795  1.988552  N  -1  -1.000000  -1.000000  0.000000  0.000000  40649.585087  0.000000
T  790  88593.869546  0.659954  N  -1  -1.000000  -1.000000  1209.590676  0.000000  0.000000  17982.740746
A  796  70028.933900  0.516317  N  -1  -1.000000  -1.000000  14451.425450  652.800000  0.000000  824.896364
A  803  121532.031651  0.896045  N  -1  -1.000000  -1.000000  22154.608179  0.000000  0.000000  0.000000
C  810  219096.000000  1.574975  A  815  62134.763170  0.439002  4329.061368  49327.200000  0.000000  0.000000
G  824  90329.226099  0.638205  A  824  38929.720982  0.275051  8658.122737  448.800000  20152.791478  0.000000
T  833  128188.895041  0.903953  N  -1  -1.000000  -1.000000  31.831334  0.000000  286.668442  27617.530283
G  847  193959.867909  1.346738  N  -1  -1.000000  -1.000000  0.000000  0.000000  43602.270040  0.000000
T  858  69984.207563  0.450904  G  858  56301.682024  0.362748  0.000000  0.000000  13129.414647  16134.972889
C  869  72216.000000  0.495609  G  869  42455.596272  0.300487  0.000000  15667.200000  11208.736085  0.000000
T  881  155377.479215  1.099712  G  881  62465.053529  0.442107  0.000000  0.000000  13760.085220  32962.858725
G  894  187911.163782  1.356974  A  893  38834.226981  0.280436  8085.158732  81.600000  36636.226897  32137.962360
C  902  111343.200000  0.838940  T  909  1258461.893659  9.322361  0.000000  21624.000000  9402.724900  52793.367327
G  916  83363.182956  0.617533  N  -1  -1.000000  -1.000000  0.000000  489.600000  18862.783489  52793.367327
C  926  143697.600000  1.095449  T  932  10459.685902  0.084600  286.482002  28274.400000  0.000000  15936.997762
A  935  215625.453746  1.744019  N  -1  -1.000000  -1.000000  41030.588999  0.000000  0.000000  2012.747129
T  945  170951.522576  1.255458  N  -1  -1.000000  -1.000000  95.494001  0.000000  0.000000  37153.332256
G  958  205483.939281  1.463113  N  -1  -1.000000  -1.000000  0.000000  0.000000  39760.912916  0.000000
T  969  90903.579366  0.641995  G  969  16655.436485  0.117627  63.662667  0.000000  3010.018642  20754.392530
G  981  227270.740879  1.581704  N  -1  -1.000000  -1.000000  0.000000  0.000000  37266.897470  0.000000
T  992  81598.748375  0.512578  G  993  20840.795739  0.137278  0.000000  0.000000  5561.367776  18576.666128
G  1005  183381.802397  1.207930  N  -1  -1.000000  -1.000000  0.000000  0.000000  35862.222104  0.000000
T  1015  67377.535051  0.445142  G  1016  15222.094274  0.103576  0.000000  0.000000  2551.349134  15409.064089
G  1028  171542.395739  1.167230  N  -1  -1.000000  -1.000000  0.000000  0.000000  38470.904927  0.000000
G  1039  199549.902530  1.280945  N  -1  -1.000000  -1.000000  63.662667  0.000000  38958.241278  0.000000
G  1051  118336.732889  0.733332  N  -1  -1.000000  -1.000000  0.000000  122.400000  26688.831957  0.000000
T  1062  84271.412596  0.555735  A  1059  16806.944136  0.110835  4551.880704  204.000000  0.000000  19170.591511
A  1071  176600.238763  1.235210  N  -1  -1.000000  -1.000000  29348.489571  326.400000  0.000000  0.000000
C  1080  294208.800000  2.057812  N  -1  -1.000000  -1.000000  9199.255408  57242.400000  0.000000  0.000000
C  1093  257652.000000  1.696819  A  1087  55259.195114  0.363920  2705.663355  47776.800000  0.000000  0.000000
A  1101  165745.754009  0.983543  C  1103  35944.800000  0.221380  31353.863587  30640.800000  0.000000  0.000000
C  1111  574545.600000  3.538572  N  -1  -1.000000  -1.000000  31.831334  65280.000000  0.000000  0.000000
A  1124  144832.567839  0.684266  C  1123  16116.000000  0.076141  32690.779598  13831.200000  57.333688  0.000000
G  1135  80983.834887  0.389708  N  -1  -1.000000  -1.000000  0.000000  1060.800000  17372.107590  0.000000
C  1146  74949.600000  0.358324  N  -1  -1.000000  -1.000000  0.000000  16891.200000  0.000000  0.000000
C  1160  205101.600000  1.028039  N  -1  -1.000000  -1.000000  0.000000  40636.800000  0.000000  890.888074
T  1172  189231.226013  0.945859  N  -1  -1.000000  -1.000000  0.000000  0.000000  0.000000  37351.307384
C  1182  79029.600000  0.381505  N  -1  -1.000000  -1.000000  0.000000  15463.200000  0.000000  956.879783
T  1194  204112.356428  0.987825  N  -1  -1.000000  -1.000000  0.000000  0.000000  0.000000  38473.166440
C  1205  99062.400000  0.501281  N  -1  -1.000000  -1.000000  0.000000  19461.600000  0.000000  428.946110
T  1217  223249.952084  1.228271  N  -1  -1.000000  -1.000000  190.988002  0.000000  1146.673768  43818.494881
G  1229  142703.550466  0.761046  N  -1  -1.000000  -1.000000  891.277341  0.000000  27720.838349  0.000000
A  1239  137797.843116  0.954770  N  -1  -1.000000  -1.000000  29985.116243  0.000000  57.333688  0.000000
A  1250  141967.747816  0.988481  N  -1  -1.000000  -1.000000  27756.922891  122.400000  659.337417  0.000000
C  1258  205264.800000  1.370986  N  -1  -1.000000  -1.000000  95.494001  43533.600000  860.005326  0.000000
A  1268  166032.236011  1.020154  N  -1  -1.000000  -1.000000  31385.694921  0.000000  573.336884  0.000000
A  1278  107876.389540  0.679129  N  -1  -1.000000  -1.000000  23523.355524  0.000000  0.000000  1550.805165
T  1291  150725.063719  1.000102  N  -1  -1.000000  -1.000000  0.000000  0.000000  0.000000  29201.331303
T  1303  73943.710112  0.468356  N  -1  -1.000000  -1.000000  222.819335  0.000000  0.000000  16068.981180
T  1315  74834.598186  0.516591  N  -1  -1.000000  -1.000000  445.638670  81.600000  0.000000  17256.831945
A  1323  168928.887368  1.185969  N  -1  -1.000000  -1.000000  36255.888960  1060.800000  0.000000  0.000000
C  1333  242678.400000  1.771278  N  -1  -1.000000  -1.000000  63.662667  46838.400000  0.000000  0.000000
C  1346  183763.200000  1.250048  N  -1  -1.000000  -1.000000  636.626672  39820.800000  0.000000  0.000000
A  1355  184749.060162  1.218649  N  -1  -1.000000  -1.000000  35364.611620  0.000000  0.000000  0.000000
C  1366  147328.800000  0.945145  N  -1  -1.000000  -1.000000  222.819335  33088.800000  0.000000  0.000000
C  1379  169605.600000  1.130056  N  -1  -1.000000  -1.000000  159.156668  36964.800000  0.000000  0.000000
T  1392  180949.266514  1.202773  N  -1  -1.000000  -1.000000  0.000000  0.000000  0.000000  39430.046222
T  1404  151417.976665  0.959856  N  -1  -1.000000  -1.000000  0.000000  0.000000  0.000000  32995.854579
T  1416  109315.266222  0.692658  N  -1  -1.000000  -1.000000  159.156668  0.000000  0.000000  24317.944825
T  1428  88593.869546  0.549055  N  -1  -1.000000  -1.000000  31.831334  0.000000  86.000533  20589.413258
T  1439  89550.749329  0.550292  N  -1  -1.000000  -1.000000  31.831334  0.000000  200.667909  23921.994570
T  1450  114660.594664  0.740724  N  -1  -1.000000  -1.000000  190.988002  0.000000  487.336352  24911.870207
T  1462  120401.873360  0.847940  N  -1  -1.000000  -1.000000  572.964005  0.000000  200.667909  27221.580028
A  1470  165650.260008  1.221094  N  -1  -1.000000  -1.000000  32117.815593  0.000000  200.667909  0.000000
T  1482  164946.277043  1.233267  N  -1  -1.000000  -1.000000  795.783340  0.000000  2150.013316  37615.274221
G  1495  177361.765113  1.308854  N  -1  -1.000000  -1.000000  0.000000  0.000000  33941.543542  0.000000
T  1506  70842.099782  0.519809  N  -1  -1.000000  -1.000000  0.000000  0.000000  28.666844  16431.935581
T  1518  69753.236581  0.556805  N  -1  -1.000000  -1.000000  0.000000  0.000000  0.000000  15838.010198
T  1530  67377.535051  0.575347  N  -1  -1.000000  -1.000000  0.000000  0.000000  0.000000  15706.026780
T  1541  79157.055136  0.701040  N  -1  -1.000000  -1.000000  0.000000  0.000000  0.000000  17652.782200
T  1553  101198.285995  0.903797  N  -1  -1.000000  -1.000000  0.000000  0.000000  0.000000  23394.060897
T  1564  99317.522284  0.877868  N  -1  -1.000000  -1.000000  0.000000  0.000000  0.000000  21876.251586
T  1576  90309.653984  0.809222  N  -1  -1.000000  -1.000000  0.000000  0.000000  0.000000  24317.944825
T  1588  101792.211378  0.937388  N  -1  -1.000000  -1.000000  0.000000  244.800000  0.000000  23592.036024
T  1599  86218.168016  0.843576  N  -1  -1.000000  -1.000000  0.000000  2244.000000  0.000000  19797.512748
C  1609  93840.000000  0.994776  T  1610  12934.374995  0.150434  0.000000  15748.800000  0.000000  2309.709821
T  1622  154651.570414  1.798680  N  -1  -1.000000  -1.000000  0.000000  816.000000  114.667377  35272.568545
T  1634  111624.976042  1.182950  N  -1  -1.000000  -1.000000  0.000000  1672.800000  0.000000  25670.774863
C  1644  72746.400000  0.738177  N  -1  -1.000000  -1.000000  0.000000  14035.200000  0.000000  890.888074
T  1657  103507.995816  1.044632  G  1657  19894.789880  0.200784  0.000000  40.800000  4013.358189  23757.015297
G  1669  119942.076165  1.181455  A  1667  19257.956823  0.189695  2642.000688  0.000000  22876.141678  0.000000
A  1678  132513.841739  1.281626  N  -1  -1.000000  -1.000000  28680.031566  0.000000  28.666844  0.000000
A  1690  144036.784499  1.349737  N  -1  -1.000000  -1.000000  28298.055562  0.000000  28.666844  0.000000
A  1701  109722.606888  0.978902  N  -1  -1.000000  -1.000000  21645.306842  0.000000  0.000000  362.954400
T  1712  101165.290141  0.896216  N  -1  -1.000000  -1.000000  0.000000  0.000000  28.666844  21744.268168
T  1724  80113.934919  0.700449  N  -1  -1.000000  -1.000000  0.000000  0.000000  172.001065  17355.819509
T  1736  53552.271982  0.473903  G  1737  18920.117177  0.183882  0.000000  0.000000  3468.688149  12340.449613
G  1749  109708.012783  1.066238  A  1747  13846.630112  0.134573  2037.205350  204.000000  21614.800533  0.000000
A  1759  107016.943533  1.042025  N  -1  -1.000000  -1.000000  24191.813529  0.000000  344.002130  857.892219
T  1770  88725.852964  0.836027  C  1768  20400.000000  0.192221  0.000000  3590.400000  0.000000  20061.479584
C  1781  112281.600000  1.072927  N  -1  -1.000000  -1.000000  0.000000  25296.000000  0.000000  0.000000
C  1792  165076.800000  1.589054  N  -1  -1.000000  -1.000000  0.000000  35251.200000  0.000000  0.000000
C  1804  141004.800000  1.316080  A  1803  16902.438137  0.157760  3214.964693  27744.000000  0.000000  0.000000
A  1815  132386.516405  1.239147  G  1814  13788.752064  0.129064  25942.536877  285.600000  3182.019707  0.000000
G  1827  97925.939814  0.897553  N  -1  -1.000000  -1.000000  254.650669  0.000000  22102.136884  0.000000
G  1839  187022.491611  1.719284  C  1837  15667.200000  0.144027  0.000000  2203.200000  36578.893209  0.000000
C  1849  114321.600000  0.956905  T  1852  25373.812172  0.202106  0.000000  22480.800000  716.671105  2342.705675
T  1864  197480.189658  1.572958  N  -1  -1.000000  -1.000000  795.783340  0.000000  286.668442  38473.166440
A  1873  104629.593514  0.778933  G  1874  13014.747270  0.097063  20435.716165  0.000000  2580.015979  131.983418
G  1886  86917.871638  0.648227  N  -1  -1.000000  -1.000000  0.000000  0.000000  16684.103329  1418.821747
T  1899  66849.601378  0.499233  N  -1  -1.000000  -1.000000  1114.096676  0.000000  172.001065  12901.379141
A  1909  72798.259923  0.562750  T  1910  18510.674419  0.154084  14324.100116  0.000000  0.000000  3695.535713
T  1922  156136.383870  1.299689  A  1920  11268.292091  0.093798  2100.868017  0.000000  0.000000  30092.219376
A  1932  95907.808110  0.788412  T  1933  15739.022634  0.133383  21677.138175  0.000000  0.000000  3464.564731
T  1945  150692.067864  1.277063  C  1943  14851.200000  0.125859  95.494001  2244.000000  0.000000  29597.281558
C  1956  85639.200000  0.694697  A  1954  18271.185481  0.148214  3469.615361  16646.400000  0.000000  0.000000
A  1967  162085.150646  1.432642  N  -1  -1.000000  -1.000000  28552.706231  0.000000  1146.673768  0.000000
G  1981  55814.345672  0.473349  A  1981  27979.742227  0.237290  6334.435385  0.000000  10635.399201  0.000000
A  1994  219222.394441  2.113047  N  -1  -1.000000  -1.000000  37178.997634  0.000000  0.000000  0.000000
A  2005  128121.117704  1.112102  N  -1  -1.000000  -1.000000  27343.115555  0.000000  0.000000  0.000000
A  2017  120226.946973  1.007545  C  2013  25051.200000  0.209938  22982.222853  1876.800000  0.000000  0.000000
C  2026  200940.000000  1.611848  T  2028  17124.848527  0.124564  0.000000  35006.400000  0.000000  2342.705675
T  2041  168311.854210  1.224277  N  -1  -1.000000  -1.000000  0.000000  693.600000  0.000000  32896.867016
T  2053  98591.613483  0.710846  C  2050  12974.400000  0.093545  0.000000  1632.000000  0.000000  19368.566638
C  2063  76826.400000  0.552849  T  2065  17751.769764  0.134914  0.000000  14484.000000  0.000000  2936.631058
T  2077  165672.185843  1.259119  N  -1  -1.000000  -1.000000  0.000000  979.200000  0.000000  31873.995524
T  2089  129376.745806  0.926892  C  2087  17176.800000  0.123059  0.000000  2611.200000  0.000000  24614.907516
C  2099  102285.600000  0.750388  N  -1  -1.000000  -1.000000  0.000000  19298.400000  0.000000  32.995855
C  2112  187924.800000  1.333202  T  2112  22371.189405  0.162313  0.000000  32844.000000  0.000000  5147.353314
T  2125  205696.157448  1.492415  N  -1  -1.000000  -1.000000  0.000000  816.000000  372.668975  40320.934296
T  2137  163461.463586  1.122789  G  2137  25284.156591  0.173672  0.000000  0.000000  5131.365113  31709.016251
G  2149  179167.776298  1.195179  N  -1  -1.000000  -1.000000  0.000000  0.000000  29870.851664  1682.788584
T  2161  51407.541435  0.347980  N  -1  -1.000000  -1.000000  763.952006  0.000000  516.003196  11515.553248
A  2172  55545.677116  0.408301  T  2171  16332.948017  0.120059  12637.039436  81.600000  688.004261  3695.535713
T  2183  156070.392161  1.184717  G  2183  20439.459920  0.155154  0.000000  0.000000  5303.366178  29894.244249
G  2196  177333.098269  1.269741  N  -1  -1.000000  -1.000000  0.000000  0.000000  33626.208256  0.000000
G  2209  181031.121172  1.285487  N  -1  -1.000000  -1.000000  31.831334  0.000000  35432.219441  0.000000
G  2221  113606.703595  0.778169  A  2221  25114.922203  0.172029  4965.688040  0.000000  21586.133688  0.000000
A  2234  164154.187329  1.115750  N  -1  -1.000000  -1.000000  32022.321593  81.600000  286.668442  1880.763711
T  2245  124691.334456  0.861441  A  2244  10472.508751  0.072350  2514.675354  0.000000  0.000000  23888.998716
A  2255  104470.436846  0.764528  T  2256  15739.022634  0.120377  19735.426826  0.000000  0.000000  3332.581313
T  2268  155476.466778  1.189132  N  -1  -1.000000  -1.000000  95.494001  0.000000  372.668975  30059.223522
T  2281  78464.142190  0.611193  G  2282  20640.127830  0.157457  159.156668  0.000000  3841.357124  17487.802927
G  2294  149784.260985  1.142656  A  2293  19098.800155  0.145698  3628.772029  0.000000  25112.155526  0.000000
A  2306  133723.432416  0.951713  G  2306  10234.063382  0.074013  23236.873521  0.000000  2580.015979  0.000000
G  2318  91189.231425  0.659484  C  2315  24276.000000  0.175565  923.108674  3345.600000  17601.442344  0.000000
C  2328  148960.800000  1.148865  A  2328  16488.630800  0.127169  3183.133359  28315.200000  0.000000  0.000000
A  2341  117298.464283  0.927612  C  2338  18441.600000  0.145839  19799.089494  4080.000000  0.000000  0.000000
C  2351  230030.400000  1.813816  N  -1  -1.000000  -1.000000  95.494001  38188.800000  0.000000  0.000000
C  2365  150184.800000  1.125748  T  2366  19038.608092  0.140033  0.000000  29008.800000  0.000000  3893.510840
T  2379  165144.252170  1.214669  N  -1  -1.000000  -1.000000  0.000000  612.000000  0.000000  32038.974797
T  2391  109942.187459  0.774101  G  2391  14734.757923  0.103747  0.000000  40.800000  3497.354993  23328.069188
G  2404  140324.202397  1.020746  T  2403  9832.764665  0.071525  0.000000  0.000000  27405.503063  2078.738839
T  2415  59524.521661  0.414348  C  2414  12403.200000  0.086338  0.000000  2774.400000  0.000000  11251.586412
C  2427  93921.600000  0.697616  N  -1  -1.000000  -1.000000  0.000000  15708.000000  172.001065  0.000000
G  2442  62694.388282  0.479858  N  -1  -1.000000  -1.000000  0.000000  1142.400000  12212.075632  0.000000
C  2451  79396.800000  0.621246  T  2453  17652.782200  0.146076  0.000000  13627.200000  0.000000  2969.626912
T  2466  176560.817855  1.461038  G  2466  15308.094807  0.126674  0.000000  81.600000  3210.686551  33622.775816
G  2478  142588.883089  1.124763  N  -1  -1.000000  -1.000000  0.000000  0.000000  26717.498802  461.941964
G  2490  115126.046338  0.975411  N  -1  -1.000000  -1.000000  0.000000  0.000000  21614.800533  1946.755420
T  2503  73844.722549  0.644806  N  -1  -1.000000  -1.000000  0.000000  0.000000  258.001598  14254.209178
T  2516  84832.342124  0.804919  G  2516  18633.448735  0.176800  0.000000  0.000000  3898.690812  16233.960453
G  2529  176215.091345  1.712798  N  -1  -1.000000  -1.000000  0.000000  0.000000  30988.858589  0.000000
G  2541  104031.977630  0.977097  A  2540  14674.244785  0.137824  3437.784028  0.000000  20468.126764  0.000000
A  2553  125065.309679  1.127514  G  2552  11810.739814  0.106478  23650.680858  0.000000  2522.682290  0.000000
G  2565  97725.271904  0.856971  N  -1  -1.000000  -1.000000  0.000000  0.000000  18805.449800  1517.809311
T  2578  64638.879121  0.549937  C  2576  13749.600000  0.116979  0.000000  2284.800000  0.000000  12340.449613
C  2589  86577.600000  0.745954  N  -1  -1.000000  -1.000000  0.000000  16320.000000  229.334754  0.000000
G  2604  61347.046605  0.572991  N  -1  -1.000000  -1.000000  0.000000  244.800000  11954.074035  0.000000
T  2615  31676.020396  0.320152  G  2615  13330.082557  0.134728  0.000000  0.000000  3067.352330  7160.100444
G  2628  134648.167244  1.486258  N  -1  -1.000000  -1.000000  0.000000  0.000000  26029.494541  0.000000
G  2640  103917.310253  1.074905  N  -1  -1.000000  -1.000000  0.000000  0.000000  19837.456192  0.000000
T  2653  45765.250302  0.464225  N  -1  -1.000000  -1.000000  95.494001  0.000000  0.000000  9007.868300
A  2663  56627.942458  0.662011  T  2663  10855.636157  0.134354  11045.472756  0.000000  0.000000  2606.672512
T  2676  126011.168639  1.559566  G  2677  11237.402929  0.138916  0.000000  0.000000  2293.347537  24152.965552
G  2689  119053.403995  1.471731  N  -1  -1.000000  -1.000000  0.000000  0.000000  22417.472170  1022.871492
T  2701  56554.894749  0.681169  G  2702  11982.740879  0.145744  0.000000  0.000000  2522.682290  10921.627866
G  2715  112603.364048  1.369573  A  2712  16934.269470  0.205968  2546.506687  40.800000  19579.454594  0.000000
A  2725  153299.702574  1.807344  N  -1  -1.000000  -1.000000  28966.513568  0.000000  0.000000  0.000000
A  2737  89605.204059  0.953087  T  2737  30950.111596  0.310094  19098.800155  0.000000  0.000000  5543.303569
T  2750  166794.044899  1.671138  N  -1  -1.000000  -1.000000  350.144670  204.000000  0.000000  27320.567592
A  2760  77986.767298  0.756982  T  2767  77441.270698  0.771095  14897.064121  6609.600000  0.000000  4619.419641
C  2771  236068.800000  2.350576  N  -1  -1.000000  -1.000000  1432.410012  39249.600000  0.000000  6104.233097
A  2783  86835.878036  0.726900  T  2784  46029.217138  0.375806  18589.498817  856.800000  0.000000  8182.971936
T  2797  166860.036608  1.362330  G  2797  14419.422636  0.117727  0.000000  122.400000  3153.352863  28244.451520
G  2810  143420.221571  1.133164  T  2810  13330.325250  0.103333  0.000000  0.000000  23621.479627  3101.610330
T  2823  86680.109980  0.671924  N  -1  -1.000000  -1.000000  222.819335  0.000000  544.670040  15178.093107
A  2833  73052.910591  0.553367  N  -1  -1.000000  -1.000000  15597.353460  0.000000  0.000000  0.000000
A  2845  133978.083085  1.046210  N  -1  -1.000000  -1.000000  25051.259536  0.000000  0.000000  0.000000
A  2858  102751.544832  0.814660  N  -1  -1.000000  -1.000000  19735.426826  0.000000  0.000000  2177.726402
T  2871  102716.095306  0.805978  N  -1  -1.000000  -1.000000  0.000000  0.000000  516.003196  19566.541766
T  2884  73976.705967  0.611201  G  2883  12097.408256  0.099950  0.000000  40.800000  1605.343276  14155.221615
T  2896  69720.240726  0.577948  G  2895  15107.426897  0.125233  1241.422010  489.600000  2608.682823  12967.370850
A  2906  122200.489656  1.175014  T  2906  16464.931435  0.153111  22854.897518  0.000000  2723.350200  4388.448659
T  2919  176791.788837  1.644030  G  2918  28552.176831  0.265513  0.000000  0.000000  3698.022903  30257.198649
T  2932  99977.439376  0.921206  G  2930  19350.119840  0.178295  827.614673  0.000000  3210.686551  18576.666128
A  2942  98486.146131  0.945305  T  2943  14551.171870  0.138102  18653.161484  0.000000  2551.349134  3068.614476
T  2956  136107.900140  1.291773  G  2956  18690.782423  0.177390  190.988002  0.000000  3956.024501  23328.069188
G  2970  108790.673768  0.974210  A  2967  24510.126865  0.219486  3692.434697  0.000000  18490.114514  0.000000
A  2981  182807.348813  1.674798  N  -1  -1.000000  -1.000000  31385.694921  0.000000  57.333688  0.000000
A  2994  159061.173954  1.357670  N  -1  -1.000000  -1.000000  26515.500881  0.000000  0.000000  0.000000
A  3006  127357.165698  1.037178  N  -1  -1.000000  -1.000000  23523.355524  0.000000  0.000000  0.000000
A  3018  101701.110823  0.793734  T  3017  9667.785392  0.075453  17029.763471  0.000000  0.000000  2243.718111
T  3030  105157.788545  0.800726  N  -1  -1.000000  -1.000000  2578.338021  0.000000  0.000000  17619.786345
A  3041  106698.630197  0.823140  N  -1  -1.000000  -1.000000  19990.077495  0.000000  0.000000  0.000000
A  3053  115038.439598  0.938212  G  3053  7969.382690  0.064207  19257.956823  0.000000  1576.676431  0.000000
G  3066  69115.761385  0.556843  A  3067  31831.333591  0.262670  5347.664043  0.000000  11495.404527  0.000000
A  3080  192547.736892  1.588893  N  -1  -1.000000  -1.000000  32213.309594  0.000000  372.668975  824.896364
T  3091  84502.383578  0.666278  G  3091  18117.445539  0.142851  286.482002  0.000000  4070.691877  14518.176015
G  3104  143993.558455  1.157516  N  -1  -1.000000  -1.000000  31.831334  0.000000  24395.484421  1418.821747
T  3116  66849.601378  0.554688  N  -1  -1.000000  -1.000000  0.000000  0.000000  516.003196  13000.366704
T  3129  82126.682048  0.737911  N  -1  -1.000000  -1.000000  0.000000  0.000000  0.000000  14386.192597
T  3141  72854.846911  0.682333  N  -1  -1.000000  -1.000000  0.000000  0.000000  0.000000  12241.462049
T  3154  69192.307053  0.666024  N  -1  -1.000000  -1.000000  0.000000  0.000000  0.000000  13231.337686
T  3166  75989.453096  0.757682  G  3167  13330.082557  0.137111  95.494001  0.000000  2809.350732  12736.399868
G  3180  105579.987217  1.085978  A  3178  19894.583494  0.204632  3596.940696  0.000000  17945.444474  0.000000
A  3192  113542.366919  1.179352  C  3187  10608.000000  0.110184  19417.113491  816.000000  114.667377  0.000000
C  3201  128642.400000  1.277255  T  3203  11416.565684  0.121031  0.000000  21787.200000  315.335286  1550.805165
T  3216  131884.430754  1.398157  G  3216  20754.795206  0.220029  0.000000  244.800000  4529.361385  22074.226714
G  3229  172345.067377  1.739707  N  -1  -1.000000  -1.000000  0.000000  652.800000  28179.507856  0.000000
C  3239  70135.200000  0.688270  T  3241  8743.901464  0.085532  0.000000  12036.000000  200.667909  1022.871492
T  3255  133039.285664  1.301381  N  -1  -1.000000  -1.000000  0.000000  0.000000  143.334221  22932.118933
T  3267  69291.294617  0.645648  G  3267  17085.439148  0.159200  0.000000  0.000000  3411.354461  13132.350123
G  3280  129602.802663  1.211647  N  -1  -1.000000  -1.000000  0.000000  0.000000  22073.470040  791.900510
T  3291  46590.146666  0.412283  N  -1  -1.000000  -1.000000  0.000000  0.000000  258.001598  9931.752228
T  3305  69060.323635  0.627449  C  3302  11016.000000  0.100086  0.000000  1591.200000  0.000000  11944.499358
C  3315  89800.800000  0.843887  N  -1  -1.000000  -1.000000  0.000000  16809.600000  0.000000  0.000000
C  3327  125623.200000  1.207461  N  -1  -1.000000  -1.000000  0.000000  23092.800000  0.000000  0.000000
C  3340  97022.400000  0.935271  T  3341  17982.740746  0.179377  0.000000  18482.400000  0.000000  3365.577167
T  3354  174053.132906  1.736173  N  -1  -1.000000  -1.000000  1623.398013  0.000000  0.000000  29564.285703
A  3365  134391.890421  1.338273  N  -1  -1.000000  -1.000000  21868.126177  0.000000  0.000000  0.000000
A  3377  106412.148195  0.995925  C  3373  17258.400000  0.161523  17698.221477  2040.000000  0.000000  0.000000
C  3387  150021.600000  1.439957  T  3389  15277.080670  0.136089  0.000000  25132.800000  0.000000  2144.730548
T  3402  140397.361235  1.250669  N  -1  -1.000000  -1.000000  1177.759343  367.200000  0.000000  26297.696100
A  3412  101478.291488  0.895365  T  3413  14122.225760  0.118848  18844.149486  0.000000  0.000000  3398.573022
T  3425  155905.412888  1.312047  N  -1  -1.000000  -1.000000  0.000000  0.000000  831.338482  26660.650500
T  3438  67212.555778  0.527113  G  3439  24567.485486  0.196145  0.000000  0.000000  4042.025033  11383.569830
G  3452  148178.917710  1.183048  N  -1  -1.000000  -1.000000  0.000000  693.600000  24968.821305  0.000000
C  3461  84986.400000  0.666521  A  3462  10377.014751  0.082159  2132.699351  13912.800000  258.001598  0.000000
A  3475  83175.274673  0.658534  T  3474  12868.383286  0.101884  15820.172795  0.000000  0.000000  3068.614476
T  3487  122018.670235  1.040973  N  -1  -1.000000  -1.000000  0.000000  1142.400000  0.000000  22932.118933
C  3499  58303.200000  0.502706  T  3500  11779.520085  0.105962  0.000000  9914.400000  0.000000  2573.676657
T  3513  111822.951170  1.005894  N  -1  -1.000000  -1.000000  0.000000  0.000000  143.334221  20787.388385
T  3526  107236.527383  0.998962  A  3525  10249.689416  0.095481  2769.326022  0.000000  0.000000  17850.757327
A  3537  128312.105705  1.233393  N  -1  -1.000000  -1.000000  23491.524190  0.000000  0.000000  0.000000
A  3549  121022.730313  1.134072  N  -1  -1.000000  -1.000000  22472.921515  0.000000  0.000000  0.000000
A  3562  110486.558894  1.070327  C  3558  10404.000000  0.100788  18748.655485  1183.200000  0.000000  0.000000
C  3571  140148.000000  1.303044  T  3573  16794.889981  0.157327  0.000000  22684.800000  0.000000  2078.738839
T  3587  146138.639932  1.368964  N  -1  -1.000000  -1.000000  0.000000  448.800000  229.334754  25043.853626
T  3599  87801.969036  0.777928  C  3596  10322.400000  0.091457  0.000000  1591.200000  0.000000  14584.167724
C  3610  77356.800000  0.682585  N  -1  -1.000000  -1.000000  0.000000  14280.000000  0.000000  0.000000
C  3623  152673.600000  1.402439  A  3621  14228.606115  0.130702  3023.976691  25377.600000  0.000000  0.000000
A  3635  136429.095771  1.153247  N  -1  -1.000000  -1.000000  23141.379521  0.000000  0.000000  0.000000
A  3647  100459.688813  0.831891  T  3645  13495.304523  0.111752  19162.462822  0.000000  0.000000  2771.651785
T  3659  107500.494220  0.895219  N  -1  -1.000000  -1.000000  0.000000  0.000000  0.000000  20226.458857
T  3672  83842.466486  0.710519  N  -1  -1.000000  -1.000000  0.000000  1550.400000  0.000000  13924.250633
C  3684  72093.600000  0.630830  T  3684  19962.492021  0.180747  0.000000  11995.200000  0.000000  4355.452804
T  3698  171149.497703  1.549643  N  -1  -1.000000  -1.000000  0.000000  734.400000  0.000000  29069.347884
T  3710  113670.719026  1.001111  N  -1  -1.000000  -1.000000  0.000000  408.000000  0.000000  20952.367658
T  3723  103277.024834  0.936347  C  3720  12199.200000  0.110602  0.000000  1999.200000  57.333688  17355.819509
C  3734  82334.400000  0.736145  A  3733  13019.015439  0.116402  2960.314024  13464.000000  0.000000  0.000000
A  3746  120226.946973  1.070177  G  3745  10119.396005  0.090076  20021.908829  0.000000  1978.012250  0.000000
G  3758  76339.806125  0.699734  N  -1  -1.000000  -1.000000  127.325334  0.000000  14276.088415  0.000000
G  3771  155116.294008  1.504676  C  3770  12607.200000  0.122294  31.831334  2407.200000  25370.157124  0.000000
C  3783  112281.600000  1.034328  N  -1  -1.000000  -1.000000  0.000000  18972.000000  487.336352  0.000000
C  3797  135333.600000  1.241214  A  3795  10631.665419  0.097508  2164.530684  22684.800000  0.000000  0.000000
A  3808  98358.820796  0.861419  T  3808  11218.590557  0.096042  16520.462134  163.200000  143.334221  2276.713966
T  3821  118026.171831  1.010421  G  3820  19722.788815  0.168847  95.494001  0.000000  3841.357124  20061.479584
G  3834  147089.577630  1.319230  N  -1  -1.000000  -1.000000  0.000000  0.000000  24596.152330  0.000000
G  3847  114180.040479  0.994267  N  -1  -1.000000  -1.000000  0.000000  0.000000  18977.450866  32.995855
T  3860  52661.383909  0.454257  N  -1  -1.000000  -1.000000  0.000000  0.000000  688.004261  8941.876591
T  3874  82258.665467  0.728201  N  -1  -1.000000  -1.000000  954.940008  0.000000  0.000000  13858.258923
A  3884  86549.396034  0.792834  N  -1  -1.000000  -1.000000  14706.076119  0.000000  0.000000  2936.631058
T  3897  134953.045230  1.224780  N  -1  -1.000000  -1.000000  31.831334  0.000000  458.669507  22833.131369
T  3910  70875.095637  0.655224  G  3910  20238.792011  0.187103  0.000000  0.000000  3755.356591  11977.495212
G  3924  156922.305193  1.508454  N  -1  -1.000000  -1.000000  0.000000  775.200000  23850.814381  0.000000
C  3933  77520.000000  0.730030  N  -1  -1.000000  -1.000000  1305.084677  12729.600000  286.668442  0.000000
A  3947  70697.391906  0.679106  T  3947  13231.337686  0.133151  13305.497441  0.000000  0.000000  2804.647639
T  3960  134689.078393  1.355421  N  -1  -1.000000  -1.000000  0.000000  0.000000  0.000000  22800.135514
T  3973  80245.918337  0.817746  N  -1  -1.000000  -1.000000  0.000000  1509.600000  0.000000  13429.312814
C  3984  78213.600000  0.825585  T  3986  13429.312814  0.138030  0.000000  12607.200000  0.000000  2111.734693
T  3999  120467.865069  1.238204  C  3996  9710.400000  0.099806  0.000000  1591.200000  0.000000  20523.421548
C  4010  64668.000000  0.639559  T  4011  16332.948017  0.165104  0.000000  10812.000000  0.000000  3233.593749
T  4024  162240.616967  1.640033  C  4022  8731.200000  0.088261  0.000000  1795.200000  0.000000  24713.895080
C  4035  72052.800000  0.708804  T  4036  18081.728310  0.177669  0.000000  10730.400000  0.000000  3464.564731
T  4049  140199.386108  1.377586  N  -1  -1.000000  -1.000000  0.000000  204.000000  28.666844  25868.749990
T  4062  78662.117317  0.785840  G  4061  18604.781891  0.185863  0.000000  0.000000  3268.020240  13264.333541
G  4075  137858.853795  1.375649  N  -1  -1.000000  -1.000000  0.000000  0.000000  23048.142743  0.000000
G  4087  70004.433555  0.654676  A  4087  8371.640734  0.078291  1909.880015  0.000000  13043.414115  0.000000
A  4100  108894.992215  1.083949  N  -1  -1.000000  -1.000000  18271.185481  0.000000  143.334221  0.000000
A  4112  79037.201307  0.764928  T  4111  8842.889027  0.085582  15056.220789  0.000000  258.001598  1946.755420
T  4124  93939.197988  0.908427  G  4123  20754.795206  0.200706  0.000000  0.000000  4042.025033  14155.221615
G  4137  163401.011984  1.621754  N  -1  -1.000000  -1.000000  0.000000  0.000000  27118.834621  0.000000
G  4149  118193.398668  1.068376  N  -1  -1.000000  -1.000000  0.000000  0.000000  19034.784554  0.000000
G  4162  90071.224501  0.847934  A  4163  11491.111426  0.106373  2387.350019  0.000000  14534.090013  0.000000
A  4176  128121.117704  1.186019  G  4175  11380.737150  0.105352  19417.113491  0.000000  2408.014913  0.000000
G  4188  81413.837550  0.762171  C  4186  15993.600000  0.149727  0.000000  2774.400000  13645.417843  0.000000
C  4199  111465.600000  1.040825  T  4201  9865.760519  0.094450  0.000000  17952.000000  114.667377  1253.842474
T  4215  117036.296193  1.120456  N  -1  -1.000000  -1.000000  0.000000  285.600000  28.666844  19467.554202
A  4224  57232.737797  0.524314  N  -1  -1.000000  -1.000000  10695.328087  0.000000  0.000000  3134.606185
T  4237  111855.947024  1.075629  N  -1  -1.000000  -1.000000  0.000000  734.400000  1863.344874  18114.724164
G  4250  82044.508123  0.764819  C  4248  15626.400000  0.145669  0.000000  2733.600000  13215.415180  0.000000
C  4262  119136.000000  1.123039  N  -1  -1.000000  -1.000000  0.000000  19951.200000  0.000000  0.000000
C  4276  123746.400000  1.217293  N  -1  -1.000000  -1.000000  954.940008  20359.200000  0.000000  0.000000
A  4287  85339.805358  0.834926  T  4287  7787.021681  0.076539  14451.425450  204.000000  0.000000  2144.730548
T  4300  102155.165778  1.004088  G  4299  17200.106525  0.169061  0.000000  244.800000  3354.020772  17058.856818
G  4313  132899.489747  1.340488  N  -1  -1.000000  -1.000000  0.000000  0.000000  21987.469507  0.000000
G  4325  93453.912117  0.896086  N  -1  -1.000000  -1.000000  1050.434009  0.000000  15451.429028  0.000000
A  4339  75376.597944  0.735453  T  4338  8710.905609  0.084993  12350.557433  0.000000  0.000000  2045.742984
T  4351  104728.842435  1.065140  N  -1  -1.000000  -1.000000  0.000000  81.600000  0.000000  17487.802927
T  4364  60877.351699  0.590620  N  -1  -1.000000  -1.000000  923.108674  0.000000  0.000000  11218.590557
A  4374  82570.479335  0.842764  T  4375  11944.499358  0.121847  13528.316776  0.000000  0.000000  3398.573022
T  4387  133567.219338  1.362536  N  -1  -1.000000  -1.000000  1082.265342  0.000000  143.334221  21513.297186
A  4399  85244.311357  0.856972  N  -1  -1.000000  -1.000000  14196.774782  0.000000  0.000000  32.995855
A  4411  69583.295230  0.727696  N  -1  -1.000000  -1.000000  12923.521438  0.000000  200.667909  989.875637
T  4425  70083.195127  0.745204  G  4425  15537.429561  0.165211  0.000000  0.000000  3440.021305  11680.532521
G  4438  144738.896405  1.593366  N  -1  -1.000000  -1.000000  0.000000  0.000000  21672.134221  758.904655
T  4450  48041.964268  0.522068  C  4448  12607.200000  0.137001  0.000000  1509.600000  458.669507  7193.096298
C  4463  58140.000000  0.664600  T  4463  7622.042408  0.088879  0.000000  8568.000000  0.000000  1517.809311
T  4477  93048.309914  1.085016  G  4477  14390.755792  0.167807  0.000000  0.000000  2666.016511  14122.225760
G  4490  99961.285752  1.181722  A  4489  8562.628736  0.101226  1909.880015  0.000000  15881.431691  0.000000
A  4502  79610.165311  0.899571  G  4502  10606.732357  0.120255  12891.690104  0.000000  2838.017577  0.000000
G  4514  81356.503862  0.922390  N  -1  -1.000000  -1.000000  31.831334  0.000000  13444.749933  0.000000
G  4527  143821.557390  1.733191  N  -1  -1.000000  -1.000000  0.000000  0.000000  22990.809055  263.966837
T  4540  44115.457573  0.496580  N  -1  -1.000000  -1.000000  31.831334  244.800000  802.671638  7292.083862
A  4551  49211.241732  0.570289  C  4549  22440.000000  0.260048  7957.833398  3916.800000  0.000000  0.000000
C  4562  158630.400000  1.883870  N  -1  -1.000000  -1.000000  31.831334  25744.800000  0.000000  0.000000
C  4576  126969.600000  1.483399  A  4574  13623.810777  0.159168  1941.711349  19012.800000  0.000000  0.000000
A  4587  94921.036768  1.015345  T  4587  9964.748083  0.102555  15915.666796  326.400000  0.000000  2111.734693
T  4601  115518.486883  1.188895  N  -1  -1.000000  -1.000000  0.000000  0.000000  28.666844  19071.603947
T  4614  66816.605523  0.672121  N  -1  -1.000000  -1.000000  0.000000  122.400000  0.000000  12274.457904
T  4627  59689.500934  0.621137  N  -1  -1.000000  -1.000000  0.000000  244.800000  0.000000  11086.607139
T  4639  66882.597232  0.710723  N  -1  -1.000000  -1.000000  0.000000  0.000000  28.666844  12142.474485
T  4652  79421.021973  0.857145  A  4650  7416.700727  0.080044  1464.241345  0.000000  0.000000  12835.387431
A  4663  90464.650066  1.049260  N  -1  -1.000000  -1.000000  13464.654109  0.000000  114.667377  2771.651785
T  4675  110602.104550  1.217381  G  4675  15136.093742  0.166601  0.000000  0.000000  2752.017044  16299.952162
G  4689  111256.022370  1.147069  N  -1  -1.000000  -1.000000  0.000000  0.000000  18146.112383  65.991709
G  4702  112861.365646  1.223374  N  -1  -1.000000  -1.000000  0.000000  0.000000  18088.778695  890.888074
T  4715  43587.523899  0.479810  N  -1  -1.000000  -1.000000  0.000000  0.000000  487.336352  7226.092153
T  4728  58600.637733  0.683708  N  -1  -1.000000  -1.000000  0.000000  0.000000  0.000000  10756.648593
T  4740  54608.139329  0.682446  N  -1  -1.000000  -1.000000  0.000000  0.000000  0.000000  8611.918045
T  4753  59029.583843  0.749132  N  -1  -1.000000  -1.000000  1177.759343  0.000000  0.000000  9469.810264
A  4764  89223.228056  1.133262  C  4761  21420.000000  0.272064  13050.846772  2856.000000  0.000000  0.000000
C  4775  138720.000000  1.713324  N  -1  -1.000000  -1.000000  1973.542683  22684.800000  0.000000  0.000000
A  4787  77668.453962  0.893816  T  4788  13660.283796  0.159553  13019.015439  367.200000  0.000000  2837.643494
T  4800  119346.006014  1.393973  N  -1  -1.000000  -1.000000  0.000000  0.000000  0.000000  19434.558347
T  4814  81829.719357  0.946117  N  -1  -1.000000  -1.000000  0.000000  0.000000  0.000000  13396.316959
T  4827  46953.101067  0.561993  N  -1  -1.000000  -1.000000  0.000000  0.000000  0.000000  8677.909754
T  4840  66585.634541  0.865236  A  4838  5888.796714  0.076521  1559.735346  0.000000  0.000000  9997.743938
A  4851  95462.169440  1.204472  N  -1  -1.000000  -1.000000  14228.606115  0.000000  1433.342210  0.000000
G  4863  56846.352064  0.685370  N  -1  -1.000000  -1.000000  604.795338  0.000000  10234.063382  0.000000
G  4877  135938.175233  1.634532  N  -1  -1.000000  -1.000000  31.831334  1509.600000  20124.124634  0.000000
C  4888  73521.600000  0.809199  T  4890  12802.391577  0.143384  0.000000  10608.000000  344.002130  1649.792729
T  4904  109810.204040  1.229855  N  -1  -1.000000  -1.000000  0.000000  285.600000  0.000000  18015.736600
T  4916  64407.908139  0.745495  N  -1  -1.000000  -1.000000  0.000000  0.000000  0.000000  11680.532521
T  4928  72128.938111  0.847877  N  -1  -1.000000  -1.000000  0.000000  0.000000  0.000000  11383.569830
T  4941  53024.338309  0.659930  N  -1  -1.000000  -1.000000  190.988002  122.400000  0.000000  9535.801973
A  4952  70633.729239  0.911781  T  4951  14122.225760  0.182298  11777.593429  0.000000  0.000000  3332.581313
T  4964  119510.985287  1.496958  N  -1  -1.000000  -1.000000  0.000000  693.600000  0.000000  19632.533475
T  4977  73151.809603  0.859311  C  4975  8649.600000  0.101606  0.000000  1468.800000  0.000000  12010.491067
C  4989  67524.000000  0.814549  N  -1  -1.000000  -1.000000  0.000000  10852.800000  0.000000  0.000000
C  5002  89392.800000  1.064641  N  -1  -1.000000  -1.000000  0.000000  16279.200000  0.000000  0.000000
C  5014  84904.800000  1.070535  N  -1  -1.000000  -1.000000  350.144670  13586.400000  0.000000  0.000000
A  5025  83079.780673  1.032702  N  -1  -1.000000  -1.000000  13591.979443  40.800000  0.000000  0.000000
A  5037  80978.912656  1.041182  N  -1  -1.000000  -1.000000  12828.027437  0.000000  0.000000  0.000000
A  5050  58856.135810  0.740953  G  5048  8944.055393  0.112599  9835.882080  0.000000  1605.343276  0.000000
G  5061  68399.090280  0.875724  N  -1  -1.000000  -1.000000  0.000000  0.000000  10778.733422  725.908801
T  5075  47052.088630  0.590786  N  -1  -1.000000  -1.000000  0.000000  204.000000  258.001598  6698.158480
A  5086  24255.476196  0.313844  N  -1  -1.000000  -1.000000  5443.158044  0.000000  0.000000  2243.718111
T  5098  103870.950216  1.532936  N  -1  -1.000000  -1.000000  0.000000  0.000000  57.333688  14980.117979
A  5110  45041.337031  0.635895  N  -1  -1.000000  -1.000000  7544.026061  0.000000  1318.674834  0.000000
G  5123  49134.970972  0.716429  N  -1  -1.000000  -1.000000  0.000000  0.000000  8858.054860  0.000000
G  5137  96377.930226  1.492904  N  -1  -1.000000  -1.000000  636.626672  0.000000  14132.754194  0.000000
A  5150  94634.554766  1.440302  N  -1  -1.000000  -1.000000  15438.196792  0.000000  602.003728  0.000000
A  5162  56341.460456  0.842676  T  5159  9271.835137  0.138675  9517.568744  0.000000  0.000000  1682.788584
T  5175  80542.881028  1.250736  N  -1  -1.000000  -1.000000  0.000000  0.000000  86.000533  11713.528376
A  5185  36033.069625  0.541321  T  5186  7523.054844  0.118794  6780.074055  0.000000  143.334221  2738.655930
T  5198  78167.179499  1.234313  G  5198  10578.065513  0.167035  0.000000  0.000000  1834.678029  12406.441322
G  5212  75651.801864  1.138649  C  5209  9914.400000  0.149223  0.000000  1591.200000  10979.401332  0.000000
C  5223  96369.600000  1.346327  N  -1  -1.000000  -1.000000  0.000000  14280.000000  544.670040  0.000000
A  5236  50198.013073  0.708716  N  -1  -1.000000  -1.000000  7607.688728  0.000000  888.672170  0.000000
G  5249  39531.578162  0.554089  N  -1  -1.000000  -1.000000  0.000000  285.600000  5790.702530  0.000000
C  5260  44349.600000  0.630102  N  -1  -1.000000  -1.000000  0.000000  6324.000000  143.334221  0.000000
A  5274  56341.460456  0.864372  N  -1  -1.000000  -1.000000  9326.580742  0.000000  0.000000  0.000000
A  5286  35682.924956  0.581604  C  5283  14688.000000  0.239402  6652.748721  2529.600000  0.000000  0.000000
C  5297  131702.400000  2.221445  N  -1  -1.000000  -1.000000  604.795338  19298.400000  0.000000  0.000000
A  5310  70888.379907  1.100704  N  -1  -1.000000  -1.000000  11554.774094  40.800000  0.000000  0.000000
A  5322  40521.287661  0.596882  T  5321  7886.009244  0.116161  7703.182729  0.000000  172.001065  1517.809311
T  5335  70083.195127  1.092937  G  5334  9603.392810  0.149763  0.000000  0.000000  2178.680160  10162.723210
G  5348  91475.899867  1.439051  N  -1  -1.000000  -1.000000  700.289339  0.000000  13244.082024  0.000000
A  5360  73753.199930  1.169248  N  -1  -1.000000  -1.000000  11873.087429  0.000000  401.335819  1418.821747
T  5373  76253.419933  1.165367  N  -1  -1.000000  -1.000000  31.831334  0.000000  0.000000  11152.598848
A  5385  43768.083688  0.633355  C  5382  13300.800000  0.192472  7162.050058  2692.800000  0.000000  131.983418
C  5396  135741.600000  1.965930  N  -1  -1.000000  -1.000000  1145.928009  19706.400000  0.000000  0.000000
A  5408  68373.704554  0.888120  T  5409  9568.797828  0.119228  11045.472756  40.800000  114.667377  1913.759566
T  5421  95424.011444  1.188994  G  5421  12470.077230  0.155378  0.000000  0.000000  2236.013848  13726.275505
G  5435  95947.927563  1.252122  N  -1  -1.000000  -1.000000  0.000000  0.000000  13760.085220  1253.842474
T  5448  53750.247110  0.679229  G  5448  10291.397071  0.130050  0.000000  0.000000  2150.013316  8017.992663
G  5462  68341.756591  0.849418  A  5460  5602.314712  0.069631  1432.410012  0.000000  10062.062317  0.000000
A  5474  89318.722056  1.112549  C  5470  11179.200000  0.139247  12859.858771  1468.800000  114.667377  0.000000
C  5484  113709.600000  1.420176  N  -1  -1.000000  -1.000000  2482.844020  14932.800000  0.000000  0.000000
A  5497  77318.309293  0.919767  N  -1  -1.000000  -1.000000  12350.557433  326.400000  0.000000  0.000000
A  5509  45041.337031  0.535127  T  5508  9139.851719  0.108589  8530.797402  0.000000  0.000000  1682.788584
T  5523  68004.456288  0.806727  C  5521  7466.400000  0.088573  0.000000  1387.200000  0.000000  11086.607139
C  5535  55365.600000  0.714183  T  5535  10954.623720  0.143719  0.000000  8037.600000  0.000000  2309.709821
T  5549  85855.213616  1.126381  N  -1  -1.000000  -1.000000  0.000000  326.400000  28.666844  13891.254778
T  5562  80740.856156  1.072750  N  -1  -1.000000  -1.000000  413.807337  0.000000  0.000000  11482.557394
A  5573  86294.745365  1.170184  N  -1  -1.000000  -1.000000  12732.533436  0.000000  229.334754  2408.697384
T  5585  88461.886127  1.148870  G  5584  11667.405593  0.151526  0.000000  0.000000  2178.680160  12802.391577
G  5598  78346.485220  0.991589  N  -1  -1.000000  -1.000000  0.000000  0.000000  13903.419441  296.962691
G  5611  95489.258056  1.225575  N  -1  -1.000000  -1.000000  0.000000  0.000000  14964.092676  32.995855
G  5624  65331.737949  0.858591  N  -1  -1.000000  -1.000000  0.000000  0.000000  10176.729694  1154.854910
T  5637  57082.828422  0.762190  N  -1  -1.000000  -1.000000  0.000000  0.000000  516.003196  7490.058990
A  5648  46473.747043  0.610715  N  -1  -1.000000  -1.000000  7480.363394  0.000000  200.667909  0.000000
A  5660  68978.499892  0.932845  N  -1  -1.000000  -1.000000  12350.557433  0.000000  0.000000  0.000000
A  5673  77286.477959  1.026306  N  -1  -1.000000  -1.000000  12255.063433  0.000000  0.000000  0.000000
A  5685  62198.425837  0.835454  C  5682  12076.800000  0.162216  9613.062744  2366.400000  0.000000  0.000000
C  5697  105060.000000  1.447219  N  -1  -1.000000  -1.000000  1114.096676  15055.200000  114.667377  0.000000
A  5709  77286.477959  1.037807  G  5709  6020.037284  0.082069  10377.014751  326.400000  1290.007989  0.000000
G  5723  50854.981625  0.693287  N  -1  -1.000000  -1.000000  0.000000  0.000000  7396.045806  428.946110
T  5735  33259.821416  0.471074  N  -1  -1.000000  -1.000000  0.000000  244.800000  200.667909  4883.386478
A  5747  40075.648991  0.622473  N  -1  -1.000000  -1.000000  6620.917387  0.000000  0.000000  98.987564
A  5759  47301.361716  0.764705  T  5759  6203.220661  0.101897  7926.002064  0.000000  0.000000  1352.830038
T  5772  61438.281227  1.009211  C  5770  9547.200000  0.156826  0.000000  1713.600000  0.000000  9766.772956
C  5785  57936.000000  0.928849  T  5785  7589.046553  0.123863  0.000000  7711.200000  0.000000  1616.796874
T  5799  69555.261453  1.135230  C  5797  5508.000000  0.089897  0.000000  1060.800000  0.000000  10162.723210
C  5810  50265.600000  0.830883  N  -1  -1.000000  -1.000000  954.940008  6568.800000  0.000000  65.991709
A  5822  83748.238678  1.412201  N  -1  -1.000000  -1.000000  13432.822775  0.000000  0.000000  0.000000
A  5834  49402.229733  0.864096  G  5833  6822.708921  0.119336  9071.930073  0.000000  1462.009055  0.000000
G  5846  54323.669774  0.998895  A  5846  7798.676730  0.143401  2005.374016  0.000000  8743.387483  0.000000
A  5860  116343.524275  2.125749  G  5858  5274.699334  0.096375  16966.100804  0.000000  1720.010652  0.000000
G  5871  53979.667643  0.856290  A  5872  7575.857395  0.117584  2642.000688  0.000000  7740.047936  0.000000
A  5885  93202.144755  1.446578  N  -1  -1.000000  -1.000000  13432.822775  0.000000  372.668975  560.929528
T  5896  58501.650169  0.847611  G  5896  8542.719574  0.123772  222.819335  0.000000  1806.011185  7721.029972
G  5909  76884.476165  1.118713  A  5908  8498.966069  0.123665  1846.217348  0.000000  10090.729161  32.995855
A  5921  82443.154001  1.167409  N  -1  -1.000000  -1.000000  12000.412764  0.000000  1003.339547  1055.867347
T  5933  53519.276128  0.744259  G  5934  9202.056991  0.127391  0.000000  122.400000  1748.677497  8413.942918
G  5947  72498.449001  1.003650  N  -1  -1.000000  -1.000000  0.000000  0.000000  10406.064447  428.946110
T  5959  42597.648262  0.599040  G  5960  4214.026099  0.059833  0.000000  0.000000  2092.679627  5378.324296
G  5973  69918.433023  0.992745  C  5970  8690.400000  0.123392  0.000000  1836.000000  10148.062850  0.000000
C  5983  76785.600000  1.066632  T  5984  4850.390623  0.071295  0.000000  10934.400000  802.671638  1022.871492
T  5999  93741.222860  1.377878  N  -1  -1.000000  -1.000000  0.000000  1183.200000  172.001065  12637.412304
A  6009  42590.324345  0.591457  C  6005  14035.200000  0.194908  6398.098052  2162.400000  0.000000  296.962691
C  6020  95268.000000  1.423014  N  -1  -1.000000  -1.000000  0.000000  15096.000000  0.000000  0.000000
C  6034  103632.000000  1.467363  N  -1  -1.000000  -1.000000  0.000000  14851.200000  0.000000  0.000000
A  6044  51853.242420  0.707417  T  6045  9898.756374  0.140927  8467.134735  1142.400000  0.000000  1847.767856
T  6058  111295.017496  1.584487  N  -1  -1.000000  -1.000000  0.000000  40.800000  0.000000  15936.997762
T  6071  60910.347554  0.801262  N  -1  -1.000000  -1.000000  0.000000  0.000000  0.000000  9436.814410
T  6084  46161.200557  0.616640  N  -1  -1.000000  -1.000000  0.000000  204.000000  0.000000  7061.112880
T  6098  46491.159102  0.618106  G  6097  5188.698802  0.068984  0.000000  0.000000  1118.006924  6797.146043
G  6110  56932.352597  0.781256  N  -1  -1.000000  -1.000000  286.482002  0.000000  8112.716911  0.000000
A  6122  67164.113877  0.947475  N  -1  -1.000000  -1.000000  10854.484755  0.000000  258.001598  0.000000
A  6134  51152.953081  0.749716  G  6132  3870.023968  0.056720  8276.146734  0.000000  659.337417  0.000000
G  6146  44576.942743  0.645238  N  -1  -1.000000  -1.000000  1273.253344  0.000000  5848.036218  0.000000
A  6159  88873.083386  1.388275  N  -1  -1.000000  -1.000000  11682.099428  40.800000  114.667377  725.908801
T  6171  49823.740415  0.796657  G  6169  4185.359254  0.066922  31.831334  0.000000  1146.673768  7061.112880
G  6183  48274.965646  0.774406  N  -1  -1.000000  -1.000000  1018.602675  0.000000  6822.708921  0.000000
A  6195  84671.347352  1.511015  N  -1  -1.000000  -1.000000  12064.075431  0.000000  344.002130  0.000000
A  6208  51980.567754  0.889893  N  -1  -1.000000  -1.000000  8721.785404  0.000000  0.000000  857.892219
T  6220  57247.807695  0.970398  N  -1  -1.000000  -1.000000  0.000000  571.200000  0.000000  7457.063135
C  6232  47328.000000  0.787884  N  -1  -1.000000  -1.000000  1209.590676  6283.200000  0.000000  0.000000
A  6243  74835.465273  1.266051  N  -1  -1.000000  -1.000000  10663.496753  408.000000  0.000000  0.000000
A  6256  42717.649679  0.713429  N  -1  -1.000000  -1.000000  7066.556057  0.000000  172.001065  1022.871492
T  6269  57511.774532  0.974232  G  6268  12011.407723  0.203469  0.000000  0.000000  2436.681758  7655.038262
G  6282  98470.609854  1.632296  N  -1  -1.000000  -1.000000  0.000000  571.200000  12957.413582  32.995855
C  6293  73970.400000  1.206967  N  -1  -1.000000  -1.000000  0.000000  9098.400000  1376.008522  890.888074
T  6308  90837.587657  1.426003  G  6308  6708.041545  0.105305  0.000000  40.800000  1662.676964  12076.482776
G  6321  64443.065779  0.948290  N  -1  -1.000000  -1.000000  0.000000  489.600000  9345.391212  164.979273
C  6330  42432.000000  0.643550  N  -1  -1.000000  -1.000000  31.831334  6038.400000  1376.008522  0.000000
A  6344  41571.721670  0.639767  N  -1  -1.000000  -1.000000  6684.580054  1591.200000  0.000000  0.000000
C  6354  95145.600000  1.500439  N  -1  -1.000000  -1.000000  2228.193351  12403.200000  0.000000  0.000000
A  6367  79132.695307  1.160413  N  -1  -1.000000  -1.000000  10886.316088  0.000000  0.000000  0.000000
A  6380  40393.962327  0.588633  N  -1  -1.000000  -1.000000  7353.038060  0.000000  1060.673236  0.000000
G  6392  56789.018375  0.830359  N  -1  -1.000000  -1.000000  127.325334  0.000000  8170.050599  362.954400
T  6405  40221.946732  0.588740  N  -1  -1.000000  -1.000000  0.000000  448.800000  630.670573  5246.340878
C  6418  37372.800000  0.598024  N  -1  -1.000000  -1.000000  1400.578678  5916.000000  0.000000  0.000000
A  6428  66622.981206  1.132388  N  -1  -1.000000  -1.000000  9453.906077  1876.800000  0.000000  0.000000
C  6440  84252.000000  1.493497  N  -1  -1.000000  -1.000000  954.940008  11016.000000  0.000000  1154.854910
T  6455  101792.211378  1.743212  N  -1  -1.000000  -1.000000  1496.072679  530.400000  0.000000  14584.167724
A  6466  74326.163935  1.155398  N  -1  -1.000000  -1.000000  11745.762095  0.000000  0.000000  692.912946
A  6478  66081.848535  0.977471  N  -1  -1.000000  -1.000000  10313.352083  1672.800000  0.000000  65.991709
C  6489  96655.200000  1.493931  N  -1  -1.000000  -1.000000  2451.012687  13627.200000  0.000000  0.000000
A  6501  60193.051821  0.905829  N  -1  -1.000000  -1.000000  9453.906077  693.600000  0.000000  956.879783
T  6514  74801.602332  1.093100  N  -1  -1.000000  -1.000000  0.000000  204.000000  0.000000  9568.797828
C  6527  33292.800000  0.474040  N  -1  -1.000000  -1.000000  0.000000  4651.200000  0.000000  1121.859056
T  6541  68829.352653  0.989794  N  -1  -1.000000  -1.000000  0.000000  0.000000  0.000000  10756.648593
T  6553  58666.629442  0.807138  N  -1  -1.000000  -1.000000  0.000000  0.000000  0.000000  10228.714920
T  6566  78365.154626  1.090084  N  -1  -1.000000  -1.000000  0.000000  0.000000  0.000000  10789.644447
T  6578  46524.154957  0.652509  N  -1  -1.000000  -1.000000  0.000000  0.000000  0.000000  7094.108735
T  6591  40386.926005  0.614029  G  6591  4156.692410  0.063197  0.000000  0.000000  1404.675366  6434.191643
G  6604  62837.722503  1.007343  N  -1  -1.000000  -1.000000  0.000000  979.200000  8944.055393  0.000000
C  6614  55528.800000  0.894828  N  -1  -1.000000  -1.000000  159.156668  7221.600000  917.339015  0.000000
A  6626  36988.009633  0.638356  N  -1  -1.000000  -1.000000  5920.628048  122.400000  258.001598  0.000000
G  6639  34572.214115  0.621555  N  -1  -1.000000  -1.000000  1241.422010  0.000000  4529.361385  0.000000
A  6652  74676.308605  1.447238  N  -1  -1.000000  -1.000000  10790.822087  0.000000  0.000000  0.000000
T  6664  49724.752851  0.892123  N  -1  -1.000000  -1.000000  31.831334  1101.600000  0.000000  6533.179207
C  6675  42146.400000  0.782996  N  -1  -1.000000  -1.000000  1591.566680  5997.600000  0.000000  0.000000
A  6686  64108.305852  1.228716  N  -1  -1.000000  -1.000000  8467.134735  326.400000  0.000000  758.904655
T  6699  70116.190981  1.381617  G  6699  9603.392810  0.189231  0.000000  40.800000  1605.343276  9898.756374
G  6713  69861.099334  1.315439  N  -1  -1.000000  -1.000000  0.000000  0.000000  10004.728628  791.900510
T  6725  45303.308338  0.808180  N  -1  -1.000000  -1.000000  0.000000  0.000000  516.003196  5741.278697
A  6736  29794.128241  0.548669  N  -1  -1.000000  -1.000000  4424.555369  0.000000  0.000000  1649.792729
T  6748  77540.258262  1.498969  N  -1  -1.000000  -1.000000  0.000000  0.000000  28.666844  10690.656884
T  6762  45237.316628  0.810933  N  -1  -1.000000  -1.000000  0.000000  81.600000  0.000000  6863.137753
T  6775  31610.028687  0.556017  N  -1  -1.000000  -1.000000  0.000000  1101.600000  0.000000  5081.361605
C  6786  42880.800000  0.816090  N  -1  -1.000000  -1.000000  1177.759343  4651.200000  0.000000  0.000000
A  6797  64108.305852  1.236185  C  6802  6732.000000  0.124537  9135.592741  571.200000  57.333688  1286.838329
T  6810  81268.789829  1.503419  G  6809  9804.060719  0.181368  0.000000  0.000000  1834.678029  10558.673465
G  6823  66363.744341  1.189911  A  6822  9135.592741  0.163802  2005.374016  0.000000  9316.724368  197.975127
A  6835  89700.698060  1.619240  N  -1  -1.000000  -1.000000  12382.388767  0.000000  401.335819  0.000000
A  6847  58346.834472  1.016837  N  -1  -1.000000  -1.000000  10090.532748  0.000000  0.000000  0.000000
A  6860  72893.753923  1.242117  N  -1  -1.000000  -1.000000  11140.966757  0.000000  0.000000  0.000000
A  6871  58410.497140  0.927224  N  -1  -1.000000  -1.000000  10058.701415  0.000000  0.000000  0.000000
A  6883  58983.461144  0.965643  N  -1  -1.000000  -1.000000  10154.195416  0.000000  0.000000  0.000000
A  6895  61434.473831  0.983633  N  -1  -1.000000  -1.000000  10599.834086  0.000000  0.000000  0.000000
A  6907  58983.461144  0.901348  N  -1  -1.000000  -1.000000  10249.689416  0.000000  0.000000  0.000000
A  6919  57200.906463  0.853116  N  -1  -1.000000  -1.000000  10058.701415  0.000000  0.000000  32.995855
A  6931  44563.867027  0.671561  T  6928  7919.005099  0.119336  8085.158732  40.800000  0.000000  1319.834183
T  6942  50681.632634  0.808472  N  -1  -1.000000  -1.000000  222.819335  367.200000  28.666844  7094.108735
T  6955  36460.419310  0.596539  N  -1  -1.000000  -1.000000  0.000000  1060.800000  0.000000  5609.295279
C  6967  40922.400000  0.733430  N  -1  -1.000000  -1.000000  0.000000  4773.600000  0.000000  2837.643494
T  6980  75098.565023  1.389338  N  -1  -1.000000  -1.000000  0.000000  775.200000  28.666844  11614.540812
T  6993  57412.786968  1.057833  N  -1  -1.000000  -1.000000  0.000000  81.600000  0.000000  10063.735647
T  7005  50318.678234  0.928831  N  -1  -1.000000  -1.000000  0.000000  0.000000  573.336884  8809.893173
T  7018  28376.434938  0.532314  G  7017  5504.034088  0.103250  0.000000  163.200000  1490.675899  5081.361605
G  7030  53033.661784  1.060633  N  -1  -1.000000  -1.000000  0.000000  326.400000  7367.378961  1583.801020
T  7041  26759.638064  0.541617  N  -1  -1.000000  -1.000000  0.000000  122.400000  659.337417  4091.485968
A  7053  14960.726788  0.322688  N  -1  -1.000000  -1.000000  2323.687352  285.600000  172.001065  2012.747129
T  7065  56917.849150  1.311396  G  7064  7080.710519  0.163140  0.000000  40.800000  1892.011718  8083.984372
G  7078  63468.393076  1.441608  N  -1  -1.000000  -1.000000  0.000000  0.000000  9804.060719  758.904655
G  7091  61404.380293  1.314112  N  -1  -1.000000  -1.000000  0.000000  163.200000  9804.060719  131.983418
T  7103  25076.849480  0.514132  N  -1  -1.000000  -1.000000  0.000000  0.000000  860.005326  3233.593749
T  7117  48800.868923  1.114864  N  -1  -1.000000  -1.000000  127.325334  0.000000  0.000000  5345.328442
A  7126  32722.610932  0.762556  N  -1  -1.000000  -1.000000  4265.398701  0.000000  0.000000  2870.639348
T  7139  73613.751567  1.788819  N  -1  -1.000000  -1.000000  541.132671  0.000000  0.000000  9238.839282
A  7150  44659.361028  0.977745  N  -1  -1.000000  -1.000000  6780.074055  40.800000  0.000000  725.908801
A  7162  42112.854341  0.939213  C  7159  15748.800000  0.351234  6557.254720  2652.000000  0.000000  0.000000
C  7173  86455.200000  1.864313  N  -1  -1.000000  -1.000000  2164.530684  10893.600000  0.000000  0.000000
A  7186  50548.157743  0.944416  N  -1  -1.000000  -1.000000  7321.206726  938.400000  774.004794  0.000000
G  7199  27978.839947  0.529038  N  -1  -1.000000  -1.000000  0.000000  0.000000  4357.360320  98.987564
T  7212  24119.969698  0.488879  N  -1  -1.000000  -1.000000  0.000000  0.000000  372.668975  3002.622767
T  7226  18609.661983  0.408027  N  -1  -1.000000  -1.000000  0.000000  0.000000  1175.340613  2936.631058
G  7239  52976.328096  1.178243  C  7234  6732.000000  0.149726  0.000000  1060.800000  6364.039414  0.000000
C  7248  43044.000000  0.948530  N  -1  -1.000000  -1.000000  0.000000  5548.800000  1003.339547  0.000000
A  7261  20085.571496  0.432769  T  7262  8479.934627  0.206530  3023.976691  979.200000  28.666844  1517.809311
T  7274  52430.412927  1.276953  N  -1  -1.000000  -1.000000  0.000000  0.000000  1691.343808  7259.088007
G  7287  66650.412783  1.593132  N  -1  -1.000000  -1.000000  0.000000  0.000000  7883.382157  1649.792729
T  7301  25934.741699  0.585568  N  -1  -1.000000  -1.000000  63.662667  0.000000  458.669507  4190.473532
A  7310  13942.124113  0.364616  G  7308  5647.368309  0.147690  2546.506687  0.000000  1003.339547  494.937819
G  7322  27348.169374  0.790931  N  -1  -1.000000  -1.000000  0.000000  1264.800000  3497.354993  0.000000
C  7334  45655.200000  1.322797  N  -1  -1.000000  -1.000000  222.819335  5752.800000  258.001598  0.000000
A  7346  32818.104932  0.895015  N  -1  -1.000000  -1.000000  4551.880704  2692.800000  0.000000  0.000000
C  7357  66626.400000  1.749252  N  -1  -1.000000  -1.000000  1909.880015  8445.600000  0.000000  0.000000
A  7370  56150.472455  1.423206  N  -1  -1.000000  -1.000000  8626.291403  897.600000  0.000000  0.000000
A  7381  39502.684986  0.969054  T  7390  4619.419641  0.108168  6907.399389  0.000000  0.000000  0.000000
A  7394  33486.562938  0.784121  N  -1  -1.000000  -1.000000  5443.158044  0.000000  0.000000  1187.850765
T  7406  47151.076194  1.155338  N  -1  -1.000000  -1.000000  0.000000  0.000000  258.001598  6368.199934
T  7419  33061.846289  0.850760  G  7418  10291.397071  0.264821  0.000000  244.800000  2293.347537  5114.357460
G  7432  62350.386152  1.575529  N  -1  -1.000000  -1.000000  0.000000  0.000000  8686.053795  527.933673
T  7444  14419.188451  0.324646  G  7444  9001.389081  0.202665  0.000000  81.600000  3038.685486  2408.697384
G  7457  50424.978961  1.169351  N  -1  -1.000000  -1.000000  0.000000  0.000000  7740.047936  164.979273
G  7470  42684.931025  0.979031  N  -1  -1.000000  -1.000000  254.650669  0.000000  5389.366711  0.000000
A  7482  42558.493011  0.954529  N  -1  -1.000000  -1.000000  6493.592053  0.000000  172.001065  0.000000
A  7492  34727.984948  0.823347  N  -1  -1.000000  -1.000000  7162.050058  40.800000  0.000000  0.000000
A  7505  34950.804283  0.872967  N  -1  -1.000000  -1.000000  5856.965381  285.600000  0.000000  1022.871492
T  7518  35239.572691  0.890301  N  -1  -1.000000  -1.000000  318.313336  0.000000  0.000000  5081.361605
A  7527  23905.331527  0.601287  N  -1  -1.000000  -1.000000  3787.928697  40.800000  688.004261  131.983418
G  7540  35288.885220  0.942738  N  -1  -1.000000  -1.000000  1432.410012  0.000000  4988.030892  0.000000
A  7553  49052.085064  1.302669  N  -1  -1.000000  -1.000000  7544.026061  285.600000  487.336352  0.000000
A  7564  42558.493011  1.171596  T  7563  2771.651785  0.076301  6175.278717  0.000000  0.000000  758.904655
T  7576  38638.145713  0.987199  N  -1  -1.000000  -1.000000  0.000000  244.800000  0.000000  5378.324296
T  7589  21678.276459  0.571075  N  -1  -1.000000  -1.000000  572.964005  0.000000  143.334221  3926.506695
A  7598  34346.008945  0.957786  G  7601  5102.698269  0.145631  4965.688040  0.000000  516.003196  626.921237
G  7613  28208.174700  0.805061  N  -1  -1.000000  -1.000000  0.000000  0.000000  4013.358189  32.995855
T  7625  12472.433031  0.362712  N  -1  -1.000000  -1.000000  0.000000  408.000000  372.668975  2012.747129
A  7637  20594.872833  0.640811  N  -1  -1.000000  -1.000000  2578.338021  0.000000  688.004261  0.000000
G  7649  25570.825033  0.833625  N  -1  -1.000000  -1.000000  0.000000  0.000000  3927.357656  0.000000
T  7663  13594.292087  0.440789  G  7662  6679.374700  0.216575  0.000000  40.800000  2236.013848  2045.742984
G  7675  52173.656458  1.819713  N  -1  -1.000000  -1.000000  0.000000  0.000000  7195.377896  0.000000
T  7687  12967.370850  0.447405  N  -1  -1.000000  -1.000000  0.000000  244.800000  2264.680692  1913.759566
G  7699  44662.943276  1.716195  C  7696  6446.400000  0.247705  0.000000  1917.600000  5590.034621  0.000000
C  7709  46185.600000  1.734548  N  -1  -1.000000  -1.000000  63.662667  6405.600000  1462.009055  0.000000
A  7721  20212.896830  0.695136  N  -1  -1.000000  -1.000000  3183.133359  1020.000000  0.000000  890.888074
T  7734  55004.089584  1.988269  C  7736  4488.000000  0.147904  0.000000  734.400000  0.000000  7556.050699
T  7747  32731.887743  1.078698  N  -1  -1.000000  -1.000000  159.156668  0.000000  0.000000  5015.369896
A  7756  35396.442953  1.093501  T  7756  13957.246487  0.412325  4647.374704  40.800000  0.000000  2936.631058
T  7770  55697.002530  1.645406  N  -1  -1.000000  -1.000000  0.000000  367.200000  0.000000  6401.195788
T  7784  22602.160387  0.613146  G  7781  9890.061252  0.268294  0.000000  0.000000  1892.011718  4157.477677
G  7796  67453.084421  1.786202  N  -1  -1.000000  -1.000000  0.000000  244.800000  8342.051664  0.000000
G  7808  29842.184820  0.759510  C  7814  5140.800000  0.125450  0.000000  163.200000  5217.365646  461.941964
T  7821  23163.089915  0.565245  N  -1  -1.000000  -1.000000  0.000000  40.800000  831.338482  3695.535713
T  7833  22569.164532  0.581247  G  7830  6593.374168  0.169806  0.000000  0.000000  1232.674301  3596.548149
G  7845  41681.591478  1.142989  C  7840  6813.600000  0.186841  0.000000  1060.800000  5819.369374  296.962691
C  7854  34924.800000  0.904458  N  -1  -1.000000  -1.000000  31.831334  4814.400000  1404.675366  0.000000
A  7866  16615.956135  0.453912  T  7866  6302.208225  0.180091  2642.000688  1142.400000  0.000000  1286.838329
T  7879  46524.154957  1.329469  N  -1  -1.000000  -1.000000  0.000000  163.200000  0.000000  7127.104589
T  7892  26462.675373  0.732890  C  7889  3100.800000  0.085877  0.000000  326.400000  0.000000  4619.419641
T  7905  20325.446421  0.612510  N  -1  -1.000000  -1.000000  0.000000  285.600000  602.003728  2969.626912
G  7916  34342.879361  1.042076  N  -1  -1.000000  -1.000000  541.132671  122.400000  3956.024501  0.000000
A  7927  36383.214295  1.227289  N  -1  -1.000000  -1.000000  5602.314712  0.000000  917.339015  0.000000
A  7938  28680.031566  0.946558  G  7938  5790.702530  0.187698  5093.013375  0.000000  974.672703  0.000000
G  7951  27978.839947  0.906902  N  -1  -1.000000  -1.000000  0.000000  326.400000  3841.357124  0.000000
T  7966  11548.549103  0.367882  C  7964  5222.400000  0.166361  0.000000  1468.800000  57.333688  2177.726402
C  7976  27172.800000  0.957508  N  -1  -1.000000  -1.000000  0.000000  3753.600000  0.000000  0.000000
G  7990  17572.775499  0.636615  C  7993  1958.400000  0.070702  0.000000  1509.600000  1462.009055  0.000000
C  7999  29824.800000  1.076741  N  -1  -1.000000  -1.000000  700.289339  2896.800000  200.667909  0.000000
A  8011  21072.342837  0.809565  C  8014  1509.600000  0.059223  2451.012687  448.800000  200.667909  0.000000
G  8024  20152.791478  0.790610  N  -1  -1.000000  -1.000000  0.000000  0.000000  1863.344874  164.979273
T  8036  8743.901464  0.343263  C  8034  2652.000000  0.104110  0.000000  1020.000000  0.000000  1418.821747
C  8047  23296.800000  1.016750  N  -1  -1.000000  -1.000000  286.482002  3223.200000  0.000000  0.000000
A  8058  21772.632176  1.007789  N  -1  -1.000000  -1.000000  3756.097364  571.200000  0.000000  0.000000
A  8069  33040.924267  1.579876  N  -1  -1.000000  -1.000000  4997.519374  0.000000  0.000000  0.000000
A  8082  29157.501569  1.361239  N  -1  -1.000000  -1.000000  3596.940696  0.000000  544.670040  0.000000
G  8094  33024.204527  1.424641  N  -1  -1.000000  -1.000000  1050.434009  0.000000  3870.023968  131.983418
A  8107  42462.999010  1.786722  N  -1  -1.000000  -1.000000  4392.724036  0.000000  114.667377  758.904655
T  8117  40914.859678  1.558371  N  -1  -1.000000  -1.000000  763.952006  0.000000  0.000000  4025.494259
A  8126  17730.052810  0.647936  N  -1  -1.000000  -1.000000  2801.157356  0.000000  0.000000  1022.871492
A  8139  15151.714789  0.560559  N  -1  -1.000000  -1.000000  2801.157356  0.000000  0.000000  230.970982
T  8153  35998.477346  1.356920  N  -1  -1.000000  -1.000000  0.000000  0.000000  1261.341145  3134.606185
G  8165  56273.015180  1.923534  N  -1  -1.000000  -1.000000  0.000000  0.000000  5848.036218  197.975127
T  8175  11218.590557  0.344629  N  -1  -1.000000  -1.000000  0.000000  0.000000  2465.348602  1748.780293
G  8189  42398.262583  1.346095  N  -1  -1.000000  -1.000000  0.000000  0.000000  4787.362983  329.958546
T  8201  19533.545911  0.602274  C  8207  3304.800000  0.105012  0.000000  0.000000  974.672703  2672.664221
T  8212  9799.768810  0.311395  N  -1  -1.000000  -1.000000  0.000000  204.000000  143.334221  2012.747129
C  8223  26234.400000  0.900037  N  -1  -1.000000  -1.000000  0.000000  3060.000000  0.000000  197.975127
A  8235  29189.332903  1.060456  N  -1  -1.000000  -1.000000  3660.603363  448.800000  28.666844  131.983418
A  8246  19289.788156  0.731985  N  -1  -1.000000  -1.000000  2801.157356  0.000000  0.000000  98.987564
T  8260  40749.880406  1.537227  N  -1  -1.000000  -1.000000  0.000000  0.000000  0.000000  4289.461095
A  8268  8371.640734  0.287997  T  8277  2342.705675  0.089056  1273.253344  0.000000  0.000000  1682.788584
T  8282  26297.696100  0.999691  G  8280  7998.049534  0.304040  0.000000  0.000000  1462.009055  3695.535713
G  8294  38040.902264  1.632076  N  -1  -1.000000  -1.000000  0.000000  0.000000  5045.364581  296.962691
G  8308  40850.252996  1.571737  C  8309  3019.200000  0.116861  0.000000  693.600000  4816.029827  0.000000
C  8319  15096.000000  0.584307  N  -1  -1.000000  -1.000000  63.662667  2244.000000  372.668975  0.000000
A  8330  15215.377457  0.599220  C  8334  4161.600000  0.160471  2451.012687  326.400000  544.670040  989.875637
T  8343  35107.589273  1.353753  N  -1  -1.000000  -1.000000  222.819335  0.000000  0.000000  4289.461095
A  8353  22154.608179  0.826022  N  -1  -1.000000  -1.000000  2642.000688  0.000000  0.000000  1550.805165
T  8365  35833.498073  1.372018  C  8371  6528.000000  0.235058  0.000000  408.000000  0.000000  3860.514986
C  8380  11750.400000  0.423106  A  8377  2451.012687  0.088255  1496.072679  2080.800000  0.000000  65.991709
A  8389  31194.706919  1.254220  C  8393  15340.800000  0.564951  4360.892702  1754.400000  0.000000  0.000000
C  8400  36475.200000  1.343267  N  -1  -1.000000  -1.000000  1432.410012  4651.200000  0.000000  0.000000
A  8410  34186.852277  1.213511  N  -1  -1.000000  -1.000000  4679.206038  204.000000  401.335819  0.000000
G  8422  15652.096937  0.563300  A  8422  4392.724036  0.158088  1591.566680  0.000000  2207.347004  560.929528
A  8437  29030.176235  1.148953  N  -1  -1.000000  -1.000000  4201.736034  40.800000  229.334754  659.917092
T  8446  24548.915807  0.920813  N  -1  -1.000000  -1.000000  286.482002  0.000000  0.000000  3761.527422
T  8461  38110.212039  1.381135  N  -1  -1.000000  -1.000000  0.000000  693.600000  0.000000  3497.560585
C  8470  25867.200000  0.927350  N  -1  -1.000000  -1.000000  0.000000  3304.800000  0.000000  1748.780293
T  8483  48305.931104  1.709041  C  8488  2121.600000  0.071889  0.000000  530.400000  0.000000  5378.324296
T  8497  25538.791444  0.865365  N  -1  -1.000000  -1.000000  0.000000  734.400000  28.666844  4157.477677
C  8506  21501.600000  0.696047  N  -1  -1.000000  -1.000000  0.000000  3631.200000  0.000000  32.995855
C  8519  45328.800000  1.514914  N  -1  -1.000000  -1.000000  63.662667  5834.400000  0.000000  0.000000
A  8529  27374.946888  0.888593  N  -1  -1.000000  -1.000000  3628.772029  612.000000  0.000000  98.987564
A  8539  19735.426826  0.655099  T  8539  2540.680803  0.083207  3151.302026  0.000000  0.000000  857.892219
T  8552  29102.343739  0.953106  A  8557  6461.760719  0.211573  63.662667  0.000000  0.000000  3728.531567
A  8564  19926.414828  0.652439  N  -1  -1.000000  -1.000000  2928.482690  0.000000  0.000000  296.962691
A  8574  16679.618802  0.554524  N  -1  -1.000000  -1.000000  3405.952694  0.000000  0.000000  65.991709
A  8586  29252.995570  1.047139  N  -1  -1.000000  -1.000000  3692.434697  1020.000000  0.000000  65.991709
C  8597  49776.000000  1.760444  N  -1  -1.000000  -1.000000  1305.084677  5385.600000  0.000000  0.000000
A  8608  21326.993506  0.750377  N  -1  -1.000000  -1.000000  2992.145358  816.000000  0.000000  692.912946
T  8619  39100.087677  1.396406  N  -1  -1.000000  -1.000000  0.000000  0.000000  0.000000  4718.407205
T  8632  39364.054513  1.322701  A  8636  3214.964693  0.110237  222.819335  0.000000  0.000000  3794.523277
A  8644  25687.886208  0.880811  N  -1  -1.000000  -1.000000  3756.097364  0.000000  0.000000  263.966837
A  8654  18016.534813  0.621363  N  -1  -1.000000  -1.000000  4551.880704  0.000000  0.000000  0.000000
A  8667  26006.199544  0.902263  N  -1  -1.000000  -1.000000  3756.097364  0.000000  630.670573  0.000000
G  8677  25054.821838  0.878695  N  -1  -1.000000  -1.000000  0.000000  204.000000  4185.359254  0.000000
G  8690  64930.402130  2.236934  C  8695  12729.600000  0.376040  0.000000  734.400000  6708.041545  0.000000
C  8704  19747.200000  0.583346  N  -1  -1.000000  -1.000000  0.000000  3998.400000  458.669507  0.000000
C  8715  34761.600000  1.056551  N  -1  -1.000000  -1.000000  0.000000  4773.600000  0.000000  362.954400
T  8728  44082.461718  1.403919  N  -1  -1.000000  -1.000000  0.000000  285.600000  172.001065  4454.440368
T  8741  13198.341832  0.391931  N  -1  -1.000000  -1.000000  0.000000  163.200000  1175.340613  2441.693239
G  8750  33540.207723  1.078985  C  8755  7425.600000  0.243441  0.000000  448.800000  4185.359254  32.995855
C  8762  20767.200000  0.680835  N  -1  -1.000000  -1.000000  0.000000  2652.000000  1175.340613  0.000000
G  8774  21758.134754  0.725017  N  -1  -1.000000  -1.000000  0.000000  0.000000  3640.689214  0.000000
G  8785  33998.877230  1.118949  N  -1  -1.000000  -1.000000  0.000000  0.000000  4328.693475  0.000000
G  8800  10692.732889  0.342892  N  -1  -1.000000  -1.000000  604.795338  0.000000  2780.683888  0.000000
A  8813  35746.587623  1.201658  N  -1  -1.000000  -1.000000  4265.398701  0.000000  372.668975  0.000000
A  8824  9804.050746  0.365423  G  8823  3411.354461  0.127150  2260.024685  0.000000  1834.678029  0.000000
G  8834  45035.612250  1.743200  N  -1  -1.000000  -1.000000  0.000000  0.000000  3784.023435  131.983418
T  8845  12340.449613  0.459395  N  -1  -1.000000  -1.000000  0.000000  0.000000  1834.678029  1517.809311
G  8857  37926.234887  1.601059  N  -1  -1.000000  -1.000000  0.000000  0.000000  4070.691877  593.925382
T  8869  9799.768810  0.374594  N  -1  -1.000000  -1.000000  0.000000  0.000000  2494.015446  1550.805165
G  8880  26602.831425  1.118379  N  -1  -1.000000  -1.000000  0.000000  0.000000  3927.357656  164.979273
G  8892  25398.823968  1.042194  N  -1  -1.000000  -1.000000  0.000000  326.400000  3898.690812  65.991709
C  8899  11791.200000  0.476709  A  8910  6366.266718  0.282770  0.000000  1060.800000  1806.011185  0.000000
A  8919  11013.641422  0.489194  N  -1  -1.000000  -1.000000  2228.193351  326.400000  0.000000  0.000000
C  8932  48715.200000  1.137832  A  8931  6461.760719  0.286603  1336.916011  2774.400000  0.000000  0.000000
C  8940  48715.200000  1.137832  A  8951  8276.146734  0.386607  413.807337  3427.200000  0.000000  32.995855
C  8957  31538.400000  1.379489  N  -1  -1.000000  -1.000000  286.482002  3835.200000  0.000000  0.000000
T  8974  37087.340547  1.723978  N  -1  -1.000000  -1.000000  0.000000  0.000000  0.000000  4850.390623
T  8987  9898.756374  0.412666  G  8985  4730.029294  0.207587  0.000000  408.000000  1146.673768  2639.668366
G  8996  32049.531824  1.512870  N  -1  -1.000000  -1.000000  0.000000  408.000000  3325.353928  263.966837
C  9004  19747.200000  0.843552  N  -1  -1.000000  -1.000000  0.000000  3019.200000  1748.677497  0.000000
C  9016  32436.000000  1.427389  A  9024  1941.711349  0.082514  254.650669  4896.000000  0.000000  0.000000
A  9028  17825.546811  0.760874  C  9026  15830.400000  0.672719  2992.145358  2203.200000  0.000000  0.000000
A  9038  17507.233475  0.728522  N  -1  -1.000000  -1.000000  3724.266030  856.800000  0.000000  0.000000
C  9051  24724.800000  1.001794  A  9050  3119.470692  0.133618  732.120673  2937.600000  0.000000  395.950255
T  9062  9634.789537  0.389800  G  9064  6134.704660  0.263914  0.000000  856.800000  831.338482  2375.701530
G  9079  40907.586684  1.759848  A  9078  1750.723348  0.075316  381.976003  0.000000  4816.029827  32.995855
G  9092  9689.393342  0.400688  N  -1  -1.000000  -1.000000  0.000000  0.000000  2580.015979  32.995855
T  9098  4355.452804  0.203126  N  -1  -1.000000  -1.000000  0.000000  0.000000  946.005859  824.896364
T  9117  10855.636157  0.519713  N  -1  -1.000000  -1.000000  0.000000  0.000000  1261.341145  2012.747129
G  9124  21012.796804  1.119586  T  9130  626.921237  0.027654  0.000000  40.800000  3096.019174  296.962691
G  9131  14792.091611  0.782861  T  9135  3398.573022  0.162266  0.000000  0.000000  2666.016511  692.912946
T  9146  16365.943871  0.955367  N  -1  -1.000000  -1.000000  0.000000  0.000000  143.334221  2177.726402
T  9159  11350.573975  0.668287  N  -1  -1.000000  -1.000000  0.000000  0.000000  0.000000  2375.701530
T  9170  5774.274551  0.352759  T  9177  6269.212370  0.362536  0.000000  285.600000  0.000000  1946.755420
C  9181  9547.200000  0.659617  N  -1  -1.000000  -1.000000  0.000000  1999.200000  0.000000  626.921237
C  9193  25581.600000  1.768505  T  9197  659.917092  0.039796  0.000000  3468.000000  0.000000  0.000000
T  9206  28046.476393  2.168682  C  9202  6772.800000  0.408434  0.000000  734.400000  1232.674301  2573.676657
G  9218  31275.527031  2.117761  N  -1  -1.000000  -1.000000  0.000000  0.000000  3698.022903  32.995855
G  9228  21471.466312  1.229737  N  -1  -1.000000  -1.000000  0.000000  0.000000  3698.022903  0.000000
T  9241  3431.568876  0.185272  N  -1  -1.000000  -1.000000  0.000000  0.000000  286.668442  1187.850765
T  9257  8314.955354  0.496010  G  9250  1720.010652  0.092864  0.000000  0.000000  1060.673236  1121.859056
G  9260  8600.053262  0.533636  N  -1  -1.000000  -1.000000  0.000000  0.000000  2035.345939  857.892219
G  9272  28695.511052  1.870710  N  -1  -1.000000  -1.000000  0.000000  40.800000  3812.690280  32.995855
G  9282  11266.069774  0.659843  T  9289  4718.407205  0.264227  0.000000  0.000000  2064.012783  0.000000
T  9301  9700.781246  0.550460  N  -1  -1.000000  -1.000000  63.662667  0.000000  0.000000  1451.817601
A  9309  4997.519374  0.283332  N  -1  -1.000000  -1.000000  732.120673  612.000000  0.000000  65.991709
C  9320  54631.200000  3.506497  A  9323  1846.217348  0.089189  572.964005  4284.000000  0.000000  0.000000
A  9333  3851.591365  0.211180  T  9340  1517.809311  0.083029  636.626672  163.200000  0.000000  0.000000
T  9345  16992.865108  1.096592  N  -1  -1.000000  -1.000000  0.000000  0.000000  0.000000  2573.676657
T  9355  10657.661029  0.708234  G  9355  1662.676964  0.098662  0.000000  0.000000  430.002663  1880.763711
G  9369  29412.182157  1.864975  C  9375  2978.400000  0.166571  190.988002  0.000000  2293.347537  32.995855
A  9381  9135.592741  0.510924  N  -1  -1.000000  -1.000000  1177.759343  897.600000  200.667909  0.000000
C  9388  19951.200000  1.112473  A  9396  4965.688040  0.291076  477.470004  3019.200000  315.335286  0.000000
A  9401  5093.013375  0.298541  G  9401  4242.692943  0.258033  1050.434009  856.800000  716.671105  0.000000
G  9415  15222.094274  0.925785  C  9413  6160.800000  0.374688  127.325334  856.800000  1978.012250  0.000000
C  9426  4202.400000  0.247280  A  9434  1368.747344  0.080919  95.494001  979.200000  286.668442  0.000000
A  9440  20817.692169  1.230725  N  -1  -1.000000  -1.000000  2482.844020  0.000000  0.000000  0.000000
A  9451  11427.448759  0.844374  N  -1  -1.000000  -1.000000  2323.687352  0.000000  0.000000  0.000000
A  9460  15597.353460  1.091395  T  9471  17685.778055  1.249723  2069.036683  0.000000  0.000000  494.937819
A  9477  11682.099428  0.825493  G  9483  1548.009587  0.108600  1591.566680  0.000000  0.000000  1451.817601
T  9491  14617.163579  1.025470  A  9487  3978.916699  0.279140  381.976003  612.000000  602.003728  2078.738839
G  9503  12298.076165  0.962697  T  9500  923.883928  0.072321  0.000000  734.400000  1892.011718  131.983418
C  9513  23296.800000  1.779624  A  9513  3246.796026  0.248018  604.795338  2448.000000  630.670573  461.941964
T  9523  16629.910708  1.238689  N  -1  -1.000000  -1.000000  0.000000  285.600000  0.000000  2474.689093
T  9534  12241.462049  0.839658  T  9544  8248.963645  0.577612  604.795338  0.000000  28.666844  2540.680803
T  9553  9205.843428  0.644620  A  9558  3246.796026  0.219653  572.964005  163.200000  57.333688  1913.759566
A  9563  7002.893390  0.473764  G  9563  4902.030360  0.331633  1273.253344  0.000000  1175.340613  758.904655
G  9576  19808.789348  1.478278  A  9575  1368.747344  0.092599  1591.566680  0.000000  2952.684953  32.995855
A  9580  14355.931450  1.008280  G  9587  8084.050067  0.539893  2132.699351  40.800000  2608.682823  0.000000
A  9595  35332.780286  2.503404  T  9600  11449.561539  0.675611  3119.470692  0.000000  28.666844  395.950255
T  9611  15772.018489  0.957100  A  9621  3023.976691  0.174233  1559.735346  0.000000  200.667909  2375.701530
G  9627  16082.099601  0.969125  A  9630  7384.869393  0.421933  1591.566680  81.600000  2752.017044  32.995855
G  9639  13014.747270  0.766798  A  9642  12064.075431  0.686468  2387.350019  0.000000  2064.012783  0.000000
A  9650  26388.175547  1.654986  G  9655  6220.705193  0.347850  3915.254032  408.000000  659.337417  0.000000
A  9662  10377.014751  0.613282  G  9663  8772.054328  0.508290  2705.663355  489.600000  1634.010120  263.966837
C  9670  20073.600000  1.199568  A  9672  12032.244097  0.666931  1782.554681  2529.600000  315.335286  461.941964
T  9684  15475.055798  0.868370  A  9686  13623.810777  0.729790  2260.024685  897.600000  0.000000  2672.664221
A  9696  16329.474132  0.874730  T  9704  12703.404013  0.680486  3724.266030  1795.200000  0.000000  1418.821747
