# Supplementary material for: SNP-PHAGE – High throughput SNP discovery pipeline
Source: BMC Bioinformatics. 2006 Oct 23;7:468. doi: 10.1186/1471-2105-7-468 (PMC1626092; doi:10.1186/1471-2105-7-468)
Supplement: Additional file 2 — Test dataset. This compressed file contains test data for recreating the demo website. It contains the database table entries and chromatogram files to test for proper installation of all functionalities provided. [file 1471-2105-7-468-S2.gz › test_data/AfterAnalysisStore/poly_dir/H12_015501Peking_.g_03.ab1.poly]

H12_015501Peking_.g_03.ab1 4386.000000 24044.800000 14017.714286 21562.800000 4386.000000
G  7  49395.405866  1.000000  C  8  229.786279  2297.862786  0.000000  38.297713  7942.104068  0.000000
G  10  49395.405866  1.000000  N  -1  -1.000000  -1.000000  0.000000  38.297713  10846.739830  0.000000
C  32  2770.201247  0.112164  N  -1  -1.000000  -1.000000  0.000000  89.361331  24.896878  0.000000
G  51  1112.060549  0.063954  C  57  306.381705  0.058731  0.000000  51.063617  215.772942  0.000000
G  63  5170.251656  0.388174  C  68  140.424948  0.024491  0.000000  25.531809  1170.153264  0.000000
G  75  4083.087985  0.349293  C  74  625.529314  0.109097  7.442308  89.361331  921.184484  40.800000
C  86  76.595426  0.007350  N  -1  -1.000000  -1.000000  0.000000  38.297713  0.000000  0.000000
G  97  6605.971618  0.738597  C  97  868.081497  0.141335  0.000000  51.063617  1228.245979  0.000000
A  111  736.788462  0.085161  N  -1  -1.000000  -1.000000  171.173077  0.000000  0.000000  0.000000
G  127  82192.893094  3.700822  N  -1  -1.000000  -1.000000  0.000000  0.000000  11933.903500  0.000000
G  130  82192.893094  3.700822  N  -1  -1.000000  -1.000000  0.000000  0.000000  12755.500473  0.000000
G  153  4041.593188  0.317123  N  -1  -1.000000  -1.000000  0.000000  0.000000  838.194891  0.000000
G  165  20622.913907  1.931175  N  -1  -1.000000  -1.000000  0.000000  0.000000  3402.573321  0.000000
N  177  -1.000000  -1.000000  N  -1  -1.000000  -1.000000  0.000000  0.000000  174.278146  0.000000
N  190  -1.000000  -1.000000  N  -1  -1.000000  -1.000000  0.000000  0.000000  248.968780  0.000000
G  197  10464.987701  0.839603  N  -1  -1.000000  -1.000000  0.000000  0.000000  1286.338694  0.000000
N  215  -1.000000  -1.000000  N  -1  -1.000000  -1.000000  0.000000  0.000000  697.112583  0.000000
G  221  15751.424787  1.175523  N  -1  -1.000000  -1.000000  0.000000  0.000000  1269.740776  0.000000
N  240  -1.000000  -1.000000  N  -1  -1.000000  -1.000000  0.000000  0.000000  0.000000  0.000000
G  254  30299.500473  0.973366  T  255  1346.400000  0.068071  0.000000  0.000000  2481.388836  244.800000
G  259  30299.500473  0.973366  G  271  697.112583  0.042624  0.000000  0.000000  3278.088931  81.600000
G  273  871.390728  0.051043  N  -1  -1.000000  -1.000000  0.000000  0.000000  871.390728  0.000000
G  283  19967.296121  1.210275  N  -1  -1.000000  -1.000000  0.000000  0.000000  2116.234626  0.000000
N  300  -1.000000  -1.000000  N  -1  -1.000000  -1.000000  0.000000  0.000000  91.288553  0.000000
T  314  4569.600000  0.248062  N  -1  -1.000000  -1.000000  0.000000  0.000000  0.000000  693.600000
G  326  7817.619678  0.529344  N  -1  -1.000000  -1.000000  0.000000  0.000000  937.782403  0.000000
N  336  -1.000000  -1.000000  N  -1  -1.000000  -1.000000  0.000000  0.000000  16.597919  0.000000
N  347  -1.000000  -1.000000  N  -1  -1.000000  -1.000000  0.000000  0.000000  0.000000  0.000000
N  359  -1.000000  -1.000000  N  -1  -1.000000  -1.000000  1094.019231  0.000000  174.278146  0.000000
A  365  23837.711538  2.083601  G  367  21900.953642  1.088993  2991.807692  0.000000  2315.409650  0.000000
G  385  18979.719962  1.414260  N  -1  -1.000000  -1.000000  0.000000  0.000000  2738.656575  81.600000
T  390  1672.800000  0.126193  N  -1  -1.000000  -1.000000  0.000000  12.765904  1319.534532  244.800000
N  404  -1.000000  -1.000000  N  -1  -1.000000  -1.000000  0.000000  0.000000  0.000000  0.000000
N  416  -1.000000  -1.000000  N  -1  -1.000000  -1.000000  0.000000  0.000000  0.000000  0.000000
N  427  -1.000000  -1.000000  N  -1  -1.000000  -1.000000  0.000000  0.000000  0.000000  0.000000
C  441  880.847401  0.071170  N  -1  -1.000000  -1.000000  0.000000  178.722661  0.000000  0.000000
T  448  6568.800000  0.603215  N  -1  -1.000000  -1.000000  0.000000  76.595426  0.000000  1101.600000
T  460  2692.800000  0.268433  N  -1  -1.000000  -1.000000  0.000000  0.000000  0.000000  693.600000
T  478  367.200000  0.041794  N  -1  -1.000000  -1.000000  0.000000  0.000000  0.000000  367.200000
T  482  1795.200000  0.205508  N  -1  -1.000000  -1.000000  0.000000  0.000000  0.000000  448.800000
T  492  6079.200000  0.878722  C  501  204.254470  0.020959  0.000000  0.000000  0.000000  1224.000000
T  498  8976.000000  1.269735  C  504  127.659044  0.013099  0.000000  63.829522  0.000000  1836.000000
T  513  17707.200000  2.464458  T  524  2325.600000  0.232531  0.000000  0.000000  190.876064  2040.000000
T  528  21338.400000  1.858446  N  -1  -1.000000  -1.000000  0.000000  0.000000  0.000000  2937.600000
T  532  21338.400000  1.858446  N  -1  -1.000000  -1.000000  0.000000  0.000000  0.000000  2570.400000
G  557  1850.667928  0.278691  N  -1  -1.000000  -1.000000  0.000000  0.000000  248.968780  0.000000
N  566  -1.000000  -1.000000  N  -1  -1.000000  -1.000000  0.000000  0.000000  16.597919  0.000000
N  577  -1.000000  -1.000000  N  -1  -1.000000  -1.000000  0.000000  0.000000  0.000000  0.000000
N  588  -1.000000  -1.000000  N  -1  -1.000000  -1.000000  0.000000  0.000000  0.000000  0.000000
T  594  1142.400000  0.169557  N  -1  -1.000000  -1.000000  0.000000  0.000000  0.000000  326.400000
N  610  -1.000000  -1.000000  N  -1  -1.000000  -1.000000  0.000000  0.000000  0.000000  0.000000
N  621  -1.000000  -1.000000  N  -1  -1.000000  -1.000000  0.000000  0.000000  8.298959  0.000000
N  632  -1.000000  -1.000000  N  -1  -1.000000  -1.000000  0.000000  0.000000  290.463576  0.000000
G  639  6713.858089  1.083771  N  -1  -1.000000  -1.000000  0.000000  0.000000  796.700095  0.000000
G  654  9112.257332  1.381270  N  -1  -1.000000  -1.000000  0.000000  0.000000  1244.843898  0.000000
G  665  1817.472091  0.243253  N  -1  -1.000000  -1.000000  0.000000  0.000000  473.040681  0.000000
A  678  21686.884615  1.363926  N  -1  -1.000000  -1.000000  1369.384615  0.000000  0.000000  0.000000
A  684  21686.884615  1.363926  N  -1  -1.000000  -1.000000  1808.480769  0.000000  0.000000  0.000000
N  700  -1.000000  -1.000000  N  -1  -1.000000  -1.000000  0.000000  0.000000  0.000000  0.000000
N  711  -1.000000  -1.000000  N  -1  -1.000000  -1.000000  0.000000  0.000000  0.000000  0.000000
C  735  568835.932640  4.386966  N  -1  -1.000000  -1.000000  11907.692308  20425.446985  0.000000  65280.000000
C  744  568835.932640  4.386966  N  -1  -1.000000  -1.000000  11907.692308  20425.446985  0.000000  65280.000000
C  753  568835.932640  4.386966  A  742  281058.750000  29.147810  11907.692308  20425.446985  0.000000  65280.000000
T  752  2928216.000000  47.912470  N  -1  -1.000000  -1.000000  11907.692308  20425.446985  0.000000  65280.000000
G  769  33303.723746  0.094144  C  773  24944.577131  0.075727  0.000000  1493.610811  7668.238411  65280.000000
G  782  15369.672658  0.043056  N  -1  -1.000000  -1.000000  29.769231  319.147609  3850.717124  4080.000000
C  791  35782.829938  0.099998  T  788  21093.600000  0.064036  1027.038462  3778.707692  10423.492904  2529.600000
G  799  621583.754021  0.517115  A  804  73745.826923  0.222657  6125.019231  829.783784  13278.334910  5018.400000
G  814  621583.754021  0.517115  A  817  33661.557692  0.096233  5455.211538  0.000000  13278.334910  1468.800000
G  830  621583.754021  0.517115  N  -1  -1.000000  -1.000000  4405.846154  268.083992  13278.334910  14157.600000
T  829  88372.800000  0.210257  T  838  17829.600000  0.049741  3974.192308  165.956757  13278.334910  14402.400000
T  853  76255.200000  0.185904  G  852  19444.461684  0.054247  11907.692308  20425.446985  4547.829707  13912.800000
A  861  557369.307692  1.397442  T  863  38596.800000  0.093214  11907.692308  20425.446985  0.000000  10852.800000
C  868  764703.203326  1.755415  N  -1  -1.000000  -1.000000  11907.692308  20425.446985  0.000000  20930.400000
T  876  570057.600000  2.599750  N  -1  -1.000000  -1.000000  11907.692308  20425.446985  0.000000  65280.000000
A  893  24254.480769  0.088861  C  898  21102.039917  0.038651  4472.826923  395.743035  0.000000  2407.200000
G  899  17859.360454  0.065219  C  909  4429.768815  0.008042  1079.134615  4672.320998  3908.809839  856.800000
T  907  50469.600000  0.185519  G  911  8365.350993  0.015187  215.826923  906.379210  282.164617  10771.200000
T  919  39086.400000  0.152459  G  922  20531.625355  0.037157  684.692308  0.000000  2232.420057  7996.800000
G  935  49710.766320  0.207507  C  936  12140.375052  0.022945  364.673077  2272.330977  9709.782403  0.000000
G  947  32921.971618  0.147095  N  -1  -1.000000  -1.000000  446.538462  612.763410  7386.073794  0.000000
A  956  50228.134615  0.230121  G  961  27394.864711  0.113666  5537.076923  0.000000  556.030274  0.000000
A  969  49297.846154  0.228584  G  974  44656.700095  0.198279  7449.750000  0.000000  1128.658467  0.000000
G  985  52466.020814  0.318248  A  982  28868.711538  0.128179  3512.769231  0.000000  9759.576159  122.400000
G  999  90168.192999  0.962973  N  -1  -1.000000  -1.000000  0.000000  0.000000  13278.334910  22113.600000
G  1011  128924.333018  2.824422  C  1011  25110.533888  0.143562  0.000000  3663.814553  13278.334910  65280.000000
T  1011  2146528.800000  6.639279  G  1024  85371.394513  0.317389  0.000000  3663.814553  13278.334910  65280.000000
T  1028  2146528.800000  6.639279  N  -1  -1.000000  -1.000000  0.000000  0.000000  9469.112583  65280.000000
G  1039  77445.888363  0.293430  N  -1  -1.000000  -1.000000  0.000000  0.000000  12357.150426  24643.200000
G  1049  31204.087039  0.116534  N  -1  -1.000000  -1.000000  0.000000  0.000000  6788.548723  0.000000
G  1062  69279.712394  0.260530  A  1069  5090.538462  0.018794  0.000000  0.000000  12216.068117  0.000000
G  1078  437247.269631  0.763367  N  -1  -1.000000  -1.000000  0.000000  0.000000  13278.334910  163.200000
G  1095  437247.269631  0.763367  A  1091  15867.000000  0.051072  1294.961538  2463.819543  13278.334910  0.000000
C  1099  30919.020374  0.101933  A  1101  13388.711538  0.043095  2016.865385  6919.120166  13278.334910  0.000000
G  1107  40714.694418  0.135188  N  -1  -1.000000  -1.000000  1957.326923  0.000000  9419.318827  0.000000
A  1111  22996.730769  0.074236  N  -1  -1.000000  -1.000000  5231.942308  0.000000  4049.892148  0.000000
T  1117  15136.800000  0.051099  N  -1  -1.000000  -1.000000  200.942308  0.000000  0.000000  3386.400000
G  1132  19809.615894  0.069545  A  1133  14021.307692  0.045262  2627.134615  0.000000  4664.015137  0.000000
N  1142  -1.000000  -1.000000  N  -1  -1.000000  -1.000000  10858.326923  0.000000  0.000000  0.000000
A  1157  378091.557692  2.106334  N  -1  -1.000000  -1.000000  11907.692308  20425.446985  0.000000  0.000000
C  1162  586784.794179  2.229773  N  -1  -1.000000  -1.000000  11907.692308  20425.446985  0.000000  0.000000
C  1177  586784.794179  2.229773  A  1183  4286.769231  0.011630  1302.403846  20425.446985  0.000000  734.400000
A  1190  18501.576923  0.117248  G  1194  10016.843898  0.027175  2924.826923  1136.165489  390.051088  0.000000
C  1200  15765.891892  0.103234  N  -1  -1.000000  -1.000000  0.000000  3599.985031  0.000000  0.000000
A  1212  38826.519231  0.293175  G  1209  16373.846736  0.044420  6325.961538  0.000000  2290.512772  0.000000
C  1221  19199.920166  0.167751  N  -1  -1.000000  -1.000000  1019.596154  4327.641580  0.000000  0.000000
A  1232  51098.884615  0.451072  C  1237  6740.397505  0.019250  7583.711538  89.361331  0.000000  4161.600000
T  1234  27050.400000  0.236617  T  1248  12852.000000  0.092361  6526.903846  612.763410  0.000000  6201.600000
G  1248  36598.410596  0.316834  N  -1  -1.000000  -1.000000  200.942308  0.000000  7734.630085  3427.200000
T  1260  16075.200000  0.137170  G  1270  8929.680227  0.066724  119.076923  0.000000  2091.337748  3182.400000
N  1278  -1.000000  -1.000000  N  -1  -1.000000  -1.000000  0.000000  204.254470  257.267739  1020.000000
G  1286  18747.349101  0.231477  A  1286  9823.846154  0.073406  1972.211538  0.000000  1775.977294  938.400000
G  1296  8406.845790  0.157062  N  -1  -1.000000  -1.000000  0.000000  957.442827  1933.657521  1591.200000
A  1311  34509.980769  1.378905  N  -1  -1.000000  -1.000000  5812.442308  0.000000  0.000000  1999.200000
T  1319  30763.200000  1.155298  G  1320  12066.686850  0.428995  156.288462  25.531809  2190.925260  6854.400000
T  1333  24806.400000  0.881922  N  -1  -1.000000  -1.000000  0.000000  0.000000  5618.395459  4080.000000
G  1334  34365.990539  1.285880  A  1344  13388.711538  0.474065  0.000000  0.000000  6448.291391  4080.000000
T  1352  42595.200000  1.508208  A  1351  8834.019231  0.312793  2210.365385  0.000000  0.000000  8078.400000
A  1363  28451.942308  1.038699  N  -1  -1.000000  -1.000000  4361.192308  0.000000  0.000000  0.000000
A  1374  42711.403846  1.551334  N  -1  -1.000000  -1.000000  6832.038462  0.000000  0.000000  0.000000
T  1390  48919.200000  1.738215  N  -1  -1.000000  -1.000000  0.000000  0.000000  0.000000  5385.600000
G  1405  26249.608325  0.835237  C  1403  8297.837838  0.264028  0.000000  1506.376715  5112.158940  204.000000
A  1411  18769.500000  0.583303  N  -1  -1.000000  -1.000000  4041.173077  0.000000  580.927152  612.000000
G  1419  28789.089877  0.866769  T  1422  25826.400000  0.791195  0.000000  0.000000  4755.303690  2040.000000
G  1437  41088.147588  1.258745  A  1436  7122.288462  0.218192  1577.769231  0.000000  6274.013245  0.000000
T  1449  15055.200000  0.447078  G  1444  9643.390728  0.286369  1882.903846  0.000000  738.607379  3468.000000
A  1459  37665.519231  1.151867  N  -1  -1.000000  -1.000000  7003.211538  0.000000  0.000000  0.000000
C  1471  25570.106445  0.774160  G  1469  21187.243141  0.641463  1131.230769  4914.873181  3751.129612  0.000000
G  1482  35013.309366  1.117673  N  -1  -1.000000  -1.000000  0.000000  0.000000  6257.415326  448.800000
G  1492  13992.045412  0.437482  A  1505  14616.692308  0.502097  37.211538  740.422453  3792.624409  163.200000
G  1513  36888.874172  1.267172  N  -1  -1.000000  -1.000000  0.000000  0.000000  4597.623463  0.000000
T  1523  14688.000000  0.526298  G  1531  9543.803217  0.356750  0.000000  0.000000  248.968780  2937.600000
C  1537  6446.781705  0.240983  A  1545  5440.326923  0.203361  0.000000  1455.313098  199.175024  0.000000
T  1549  49612.800000  1.944098  G  1555  9668.287606  0.324043  379.557692  0.000000  0.000000  8731.200000
G  1564  50814.527909  1.840967  C  1572  11195.698129  0.151566  0.000000  25.531809  6207.621570  21175.200000
T  1571  459367.200000  16.076002  N  -1  -1.000000  -1.000000  0.000000  1851.056133  2107.935667  31212.000000
T  1586  158671.200000  2.148070  N  -1  -1.000000  -1.000000  0.000000  102.127235  0.000000  28192.800000
C  1599  9293.578378  0.127299  A  1592  7174.384615  0.097126  29.769231  2093.608316  0.000000  3386.400000
A  1609  21649.673077  0.308537  N  -1  -1.000000  -1.000000  4874.711538  0.000000  0.000000  40.800000
T  1619  36964.800000  0.529759  N  -1  -1.000000  -1.000000  0.000000  0.000000  0.000000  7221.600000
G  1633  37179.337748  0.531347  N  -1  -1.000000  -1.000000  0.000000  0.000000  7162.001892  0.000000
T  1644  16401.600000  0.226884  G  1646  8830.092715  0.119720  0.000000  0.000000  1062.266793  3508.800000
G  1658  46631.852412  0.663876  N  -1  -1.000000  -1.000000  0.000000  0.000000  7444.166509  0.000000
T  1670  16605.600000  0.226123  G  1671  8431.742668  0.112436  0.000000  0.000000  1626.596026  3264.000000
G  1684  32988.363292  0.443082  N  -1  -1.000000  -1.000000  0.000000  0.000000  6249.116367  0.000000
T  1695  11709.600000  0.160869  G  1697  4722.107852  0.064659  0.000000  0.000000  746.906339  2652.000000
G  1709  39063.201514  0.567127  N  -1  -1.000000  -1.000000  0.000000  0.000000  7269.888363  0.000000
G  1721  44656.700095  1.663269  N  -1  -1.000000  -1.000000  0.000000  0.000000  7311.383160  0.000000
G  1734  24921.774834  0.820198  N  -1  -1.000000  -1.000000  305.134615  0.000000  4697.210974  0.000000
T  1747  14647.200000  0.476917  A  1746  10255.500000  0.333921  2240.134615  0.000000  0.000000  3304.800000
A  1758  44631.519231  1.567089  N  -1  -1.000000  -1.000000  6839.480769  25.531809  0.000000  0.000000
C  1767  33012.628690  1.129574  A  1776  19208.596154  0.621900  3430.903846  5540.402495  0.000000  0.000000
C  1781  41055.148441  1.329212  N  -1  -1.000000  -1.000000  1287.519231  6970.183784  0.000000  0.000000
C  1792  38553.031185  1.271153  A  1792  26777.423077  0.882890  5105.423077  9510.598753  0.000000  0.000000
C  1801  87382.615385  2.686719  N  -1  -1.000000  -1.000000  0.000000  13416.965489  0.000000  0.000000
A  1816  25281.519231  0.665946  N  -1  -1.000000  -1.000000  4830.057692  1570.206237  0.000000  0.000000
G  1827  13552.200568  0.344660  N  -1  -1.000000  -1.000000  0.000000  102.127235  2937.831599  0.000000
C  1840  7199.970062  0.195814  N  -1  -1.000000  -1.000000  0.000000  1608.503950  0.000000  0.000000
C  1855  19825.449480  0.600339  N  -1  -1.000000  -1.000000  0.000000  3880.834927  0.000000  40.800000
T  1867  32558.400000  1.001362  N  -1  -1.000000  -1.000000  0.000000  0.000000  0.000000  6283.200000
C  1879  7519.117672  0.219183  N  -1  -1.000000  -1.000000  0.000000  1417.015385  0.000000  244.800000
T  1892  37005.600000  1.209570  N  -1  -1.000000  -1.000000  0.000000  0.000000  0.000000  7099.200000
C  1904  9370.173805  0.302329  N  -1  -1.000000  -1.000000  0.000000  1787.226611  0.000000  40.800000
T  1917  39453.600000  1.417929  N  -1  -1.000000  -1.000000  0.000000  0.000000  116.185430  7792.800000
G  1930  23735.023652  0.850265  N  -1  -1.000000  -1.000000  0.000000  0.000000  4589.324503  0.000000
A  1943  24172.615385  1.121694  N  -1  -1.000000  -1.000000  4651.442308  0.000000  0.000000  0.000000
A  1955  21575.250000  1.006345  N  -1  -1.000000  -1.000000  4212.346154  0.000000  0.000000  0.000000
C  1963  21791.398753  0.979762  N  -1  -1.000000  -1.000000  0.000000  4161.684823  0.000000  0.000000
A  1975  26025.750000  1.098102  N  -1  -1.000000  -1.000000  4993.788462  0.000000  0.000000  0.000000
A  1986  18799.269231  0.772974  N  -1  -1.000000  -1.000000  3676.500000  0.000000  0.000000  0.000000
T  1998  25908.000000  1.129146  N  -1  -1.000000  -1.000000  0.000000  0.000000  0.000000  4936.800000
T  2012  13668.000000  0.551492  N  -1  -1.000000  -1.000000  0.000000  0.000000  0.000000  3100.800000
T  2024  13056.000000  0.581561  N  -1  -1.000000  -1.000000  0.000000  0.000000  0.000000  2937.600000
A  2036  31882.846154  1.397237  N  -1  -1.000000  -1.000000  5373.346154  12.765904  0.000000  0.000000
C  2045  23016.925572  1.043311  N  -1  -1.000000  -1.000000  0.000000  4429.768815  0.000000  0.000000
C  2060  22391.396258  1.018272  N  -1  -1.000000  -1.000000  119.076923  3880.834927  0.000000  0.000000
A  2071  28020.288462  1.284658  N  -1  -1.000000  -1.000000  5276.596154  0.000000  0.000000  0.000000
C  2081  16685.037006  0.743011  N  -1  -1.000000  -1.000000  7.442308  3178.710187  0.000000  0.000000
C  2096  18319.072765  0.834759  N  -1  -1.000000  -1.000000  0.000000  3574.453222  0.000000  0.000000
T  2109  29416.800000  1.389244  N  -1  -1.000000  -1.000000  0.000000  0.000000  0.000000  6487.200000
T  2122  24072.000000  1.082548  N  -1  -1.000000  -1.000000  0.000000  0.000000  16.597919  5140.800000
T  2135  16809.600000  0.762242  N  -1  -1.000000  -1.000000  0.000000  0.000000  8.298959  3631.200000
T  2148  11424.000000  0.510753  N  -1  -1.000000  -1.000000  0.000000  0.000000  33.195837  3100.800000
T  2160  16891.200000  0.760735  N  -1  -1.000000  -1.000000  0.000000  0.000000  33.195837  3672.000000
T  2173  17666.400000  0.853258  N  -1  -1.000000  -1.000000  0.000000  0.000000  16.597919  4039.200000
T  2186  18074.400000  0.896122  N  -1  -1.000000  -1.000000  52.096154  0.000000  24.896878  4120.800000
A  2197  22676.711538  1.148893  N  -1  -1.000000  -1.000000  4338.865385  12.765904  49.793756  0.000000
T  2207  25092.000000  1.306635  N  -1  -1.000000  -1.000000  0.000000  0.000000  182.577105  5508.000000
G  2222  28133.472091  1.403570  N  -1  -1.000000  -1.000000  0.000000  0.000000  5369.426679  0.000000
T  2234  10404.000000  0.494824  N  -1  -1.000000  -1.000000  0.000000  0.000000  16.597919  2407.200000
T  2247  10077.600000  0.526950  N  -1  -1.000000  -1.000000  0.000000  0.000000  0.000000  2325.600000
T  2260  8445.600000  0.476481  N  -1  -1.000000  -1.000000  0.000000  0.000000  33.195837  2325.600000
T  2273  11709.600000  0.693346  N  -1  -1.000000  -1.000000  0.000000  0.000000  0.000000  2733.600000
T  2285  14769.600000  0.873058  N  -1  -1.000000  -1.000000  0.000000  0.000000  24.896878  3264.000000
T  2298  12076.800000  0.722948  N  -1  -1.000000  -1.000000  0.000000  0.000000  0.000000  3264.000000
T  2311  15993.600000  0.990562  N  -1  -1.000000  -1.000000  0.000000  0.000000  74.690634  3672.000000
T  2323  12158.400000  0.762861  N  -1  -1.000000  -1.000000  0.000000  0.000000  0.000000  3182.400000
T  2336  12852.000000  0.863358  N  -1  -1.000000  -1.000000  0.000000  165.956757  0.000000  2978.400000
C  2348  8246.774220  0.603626  N  -1  -1.000000  -1.000000  0.000000  1327.654054  24.896878  122.400000
T  2361  26805.600000  2.296298  N  -1  -1.000000  -1.000000  0.000000  0.000000  107.886471  5304.000000
T  2374  13831.200000  1.038881  N  -1  -1.000000  -1.000000  0.000000  140.424948  66.391675  3753.600000
C  2387  6204.229522  0.453230  N  -1  -1.000000  -1.000000  0.000000  1174.463202  74.690634  0.000000
T  2399  18441.600000  1.369618  G  2400  3377.676443  0.238906  0.000000  0.000000  639.019868  3631.200000
G  2413  18149.824030  1.283764  N  -1  -1.000000  -1.000000  119.076923  0.000000  3444.068117  0.000000
A  2426  19550.942308  1.350576  N  -1  -1.000000  -1.000000  3855.115385  0.000000  0.000000  0.000000
A  2438  14832.519231  0.974323  N  -1  -1.000000  -1.000000  3378.807692  0.000000  0.000000  0.000000
A  2450  11356.961538  0.751753  N  -1  -1.000000  -1.000000  2582.480769  0.000000  0.000000  0.000000
T  2461  14116.800000  0.939419  N  -1  -1.000000  -1.000000  0.000000  0.000000  0.000000  3182.400000
T  2474  10893.600000  0.718877  N  -1  -1.000000  -1.000000  0.000000  0.000000  0.000000  2488.800000
T  2486  8812.800000  0.571579  G  2487  2863.140965  0.210229  0.000000  0.000000  506.236518  1754.400000
G  2500  16216.166509  1.190698  N  -1  -1.000000  -1.000000  96.750000  0.000000  3037.419111  0.000000
A  2513  15427.903846  1.113322  N  -1  -1.000000  -1.000000  3036.461538  0.000000  41.494797  0.000000
T  2523  16687.200000  1.129046  N  -1  -1.000000  -1.000000  0.000000  242.552183  0.000000  3141.600000
C  2537  10404.212058  0.712399  N  -1  -1.000000  -1.000000  0.000000  1965.949272  0.000000  0.000000
C  2550  16021.209979  1.158446  N  -1  -1.000000  -1.000000  0.000000  3038.285239  0.000000  0.000000
C  2562  12702.074844  0.942505  N  -1  -1.000000  -1.000000  364.673077  2106.374220  0.000000  0.000000
A  2574  20399.365385  1.537962  N  -1  -1.000000  -1.000000  3401.134615  0.000000  373.453169  0.000000
G  2586  16888.382214  1.191998  N  -1  -1.000000  -1.000000  0.000000  0.000000  3244.893094  0.000000
G  2599  27660.431410  1.914841  N  -1  -1.000000  -1.000000  0.000000  204.254470  5244.942289  0.000000
C  2612  9063.792100  0.562201  T  2614  3508.800000  0.217301  0.000000  1761.694802  116.185430  530.400000
T  2627  30763.200000  1.905187  N  -1  -1.000000  -1.000000  0.000000  0.000000  66.391675  5997.600000
A  2638  12168.173077  0.691304  G  2637  2265.615894  0.128714  2411.307692  0.000000  464.741722  0.000000
G  2651  14564.673605  0.843068  N  -1  -1.000000  -1.000000  0.000000  0.000000  2506.285714  122.400000
T  2665  9139.200000  0.535598  N  -1  -1.000000  -1.000000  0.000000  0.000000  58.092715  1795.200000
A  2677  7740.000000  0.456986  T  2676  2488.800000  0.146943  1644.750000  0.000000  8.298959  652.800000
T  2690  23419.200000  1.453802  N  -1  -1.000000  -1.000000  215.826923  0.000000  8.298959  4528.800000
A  2702  11870.480769  0.690922  T  2702  2570.400000  0.157424  2642.019231  0.000000  0.000000  652.800000
T  2714  24112.800000  1.476798  N  -1  -1.000000  -1.000000  0.000000  153.190852  0.000000  3998.400000
C  2729  7761.669854  0.455225  N  -1  -1.000000  -1.000000  193.500000  1353.185863  49.793756  0.000000
A  2740  18248.538462  1.211697  N  -1  -1.000000  -1.000000  3453.230769  0.000000  132.783349  0.000000
G  2754  9004.370861  0.563520  A  2756  2217.807692  0.160676  394.442308  0.000000  1510.410596  0.000000
A  2770  27387.692308  1.984197  N  -1  -1.000000  -1.000000  4755.634615  0.000000  49.793756  0.000000
A  2782  19029.980769  1.241772  N  -1  -1.000000  -1.000000  3721.153846  0.000000  33.195837  0.000000
A  2794  15346.038462  0.973030  C  2791  1391.483576  0.088228  2887.615385  191.488565  0.000000  0.000000
C  2805  16123.337214  0.983605  T  2805  1509.600000  0.087612  0.000000  2731.903534  0.000000  489.600000
T  2820  25255.200000  1.465734  N  -1  -1.000000  -1.000000  0.000000  51.063617  8.298959  4936.800000
T  2833  13423.200000  0.770828  N  -1  -1.000000  -1.000000  0.000000  127.659044  0.000000  2652.000000
C  2846  6676.567983  0.380014  T  2846  1754.400000  0.110857  0.000000  1123.399584  0.000000  448.800000
T  2859  24765.600000  1.564902  N  -1  -1.000000  -1.000000  0.000000  12.765904  0.000000  4732.800000
T  2872  16401.600000  0.935841  C  2871  1072.335967  0.061185  0.000000  204.254470  0.000000  3508.800000
C  2885  6727.631601  0.387953  N  -1  -1.000000  -1.000000  0.000000  1442.547193  0.000000  0.000000
C  2898  14489.301455  0.846650  T  2898  2529.600000  0.159859  0.000000  2438.287734  0.000000  530.400000
T  2911  30477.600000  1.926055  N  -1  -1.000000  -1.000000  0.000000  0.000000  24.896878  5793.600000
T  2924  24194.400000  1.425833  G  2924  3908.809839  0.230354  0.000000  0.000000  746.906339  4080.000000
G  2938  24232.961211  1.357327  N  -1  -1.000000  -1.000000  0.000000  0.000000  4141.180700  0.000000
T  2950  8935.200000  0.478729  N  -1  -1.000000  -1.000000  0.000000  0.000000  16.597919  1591.200000
A  2963  4510.038462  0.264792  N  -1  -1.000000  -1.000000  1227.980769  0.000000  41.494797  163.200000
T  2974  21746.400000  1.347270  G  2975  3776.026490  0.213961  0.000000  0.000000  647.318827  4080.000000
G  2989  27038.009461  1.532066  N  -1  -1.000000  -1.000000  0.000000  0.000000  4680.613056  0.000000
G  3002  25469.506149  1.424842  N  -1  -1.000000  -1.000000  0.000000  0.000000  4780.200568  0.000000
G  3016  16913.279092  0.900500  A  3018  1562.884615  0.078930  223.269231  0.000000  2879.738884  0.000000
A  3031  19662.576923  0.993026  N  -1  -1.000000  -1.000000  3817.903846  0.000000  8.298959  40.800000
T  3041  18441.600000  0.907649  N  -1  -1.000000  -1.000000  126.519231  0.000000  0.000000  3100.800000
A  3054  10218.288462  0.534586  N  -1  -1.000000  -1.000000  2247.576923  0.000000  0.000000  244.800000
T  3066  20318.400000  1.146845  N  -1  -1.000000  -1.000000  0.000000  0.000000  0.000000  3835.200000
T  3080  11179.200000  0.645252  G  3082  2605.873226  0.148484  0.000000  0.000000  390.051088  2448.000000
G  3095  18149.824030  1.034194  N  -1  -1.000000  -1.000000  282.807692  0.000000  3435.769158  0.000000
A  3109  15130.211538  0.799960  N  -1  -1.000000  -1.000000  2604.807692  0.000000  257.267739  0.000000
G  3120  13975.447493  0.765690  C  3119  1442.547193  0.079034  52.096154  319.147609  2356.904447  0.000000
C  3133  11936.120582  0.704369  A  3135  2046.634615  0.131257  327.461538  2029.778794  0.000000  0.000000
A  3147  14170.153846  0.908780  C  3144  1812.758420  0.116258  2336.884615  255.318087  0.000000  0.000000
C  3157  17068.014137  1.114232  N  -1  -1.000000  -1.000000  0.000000  2859.562578  0.000000  0.000000
C  3171  12536.118087  0.832482  T  3172  2162.400000  0.149458  0.000000  2068.076507  0.000000  408.000000
T  3186  25459.200000  1.759669  N  -1  -1.000000  -1.000000  0.000000  25.531809  0.000000  4365.600000
T  3200  19380.000000  1.211836  G  3199  2157.729423  0.134922  0.000000  0.000000  580.927152  3345.600000
G  3213  18606.266793  1.170321  N  -1  -1.000000  -1.000000  0.000000  0.000000  3535.356670  163.200000
T  3226  9057.600000  0.544290  N  -1  -1.000000  -1.000000  0.000000  140.424948  0.000000  1632.000000
C  3239  7697.840333  0.489314  N  -1  -1.000000  -1.000000  0.000000  1199.995010  16.597919  0.000000
G  3254  8506.433302  0.567524  C  3251  842.549688  0.056212  0.000000  114.893139  1668.090823  0.000000
C  3264  5616.997921  0.388941  T  3266  2284.800000  0.165446  0.000000  1072.335967  0.000000  367.200000
T  3280  26601.600000  1.926276  G  3280  1485.513718  0.107568  0.000000  0.000000  381.752129  4528.800000
G  3293  21137.449385  1.404201  N  -1  -1.000000  -1.000000  0.000000  0.000000  3560.253548  244.800000
G  3306  16979.670766  1.098300  N  -1  -1.000000  -1.000000  0.000000  12.765904  2796.749290  204.000000
T  3320  9588.000000  0.602856  N  -1  -1.000000  -1.000000  0.000000  0.000000  74.690634  1836.000000
T  3334  11016.000000  0.769425  G  3333  1925.358562  0.134478  0.000000  0.000000  539.432356  2121.600000
G  3348  22639.561022  1.679395  N  -1  -1.000000  -1.000000  0.000000  38.297713  3917.108798  0.000000
G  3361  13029.366131  0.938437  N  -1  -1.000000  -1.000000  59.538462  0.000000  2514.584674  0.000000
A  3376  13463.134615  0.942711  G  3373  2024.946074  0.141789  2589.923077  0.000000  307.061495  0.000000
G  3387  12572.923368  0.846216  N  -1  -1.000000  -1.000000  0.000000  0.000000  2423.296121  0.000000
T  3401  8241.600000  0.539920  C  3399  1148.931393  0.075268  0.000000  178.722661  0.000000  1591.200000
C  3413  6638.270270  0.427533  N  -1  -1.000000  -1.000000  0.000000  1085.101871  16.597919  0.000000
G  3429  7601.846736  0.561826  N  -1  -1.000000  -1.000000  0.000000  0.000000  1460.616840  0.000000
T  3441  3100.800000  0.254643  G  3441  1361.029328  0.111769  0.000000  0.000000  307.061495  775.200000
G  3455  17726.577105  1.643000  N  -1  -1.000000  -1.000000  0.000000  76.595426  3054.017029  0.000000
G  3468  13543.901608  1.167275  N  -1  -1.000000  -1.000000  0.000000  89.361331  2315.409650  0.000000
T  3481  3835.200000  0.323487  N  -1  -1.000000  -1.000000  0.000000  0.000000  0.000000  856.800000
A  3494  5083.096154  0.509565  N  -1  -1.000000  -1.000000  1019.596154  0.000000  0.000000  0.000000
T  3506  16197.600000  1.764303  N  -1  -1.000000  -1.000000  0.000000  0.000000  215.772942  2692.800000
G  3521  16000.393567  1.692414  N  -1  -1.000000  -1.000000  0.000000  0.000000  2746.955535  0.000000
T  3534  5385.600000  0.549723  G  3534  1319.534532  0.134687  0.000000  51.063617  298.762535  1224.000000
G  3548  12788.696310  1.344575  N  -1  -1.000000  -1.000000  0.000000  0.000000  2182.626301  0.000000
A  3561  14259.461538  1.408151  N  -1  -1.000000  -1.000000  2723.884615  51.063617  0.000000  285.600000
A  3574  8305.615385  0.769599  T  3573  6038.400000  0.559514  1853.134615  51.063617  0.000000  1550.400000
T  3587  32150.400000  2.841996  N  -1  -1.000000  -1.000000  0.000000  76.595426  0.000000  4406.400000
T  3606  9873.600000  0.774097  A  3599  6095.250000  0.477868  29.769231  1174.463202  0.000000  2488.800000
C  3610  16506.314345  1.332447  T  3618  4202.400000  0.307751  0.000000  2502.117256  0.000000  2284.800000
T  3625  10608.000000  0.776854  A  3624  7360.442308  0.539022  1674.519231  51.063617  0.000000  1876.800000
T  3636  22195.200000  1.562210  G  3638  2074.739830  0.140115  0.000000  38.297713  331.958373  3549.600000
G  3652  15253.487228  1.030131  T  3650  2284.800000  0.154301  0.000000  0.000000  2597.574267  326.400000
T  3665  7670.400000  0.520640  N  -1  -1.000000  -1.000000  0.000000  0.000000  66.391675  1713.600000
A  3678  9288.000000  0.620809  N  -1  -1.000000  -1.000000  1592.653846  0.000000  0.000000  0.000000
A  3690  12852.865385  0.879668  N  -1  -1.000000  -1.000000  2098.730769  0.000000  0.000000  0.000000
A  3704  5871.980769  0.405793  N  -1  -1.000000  -1.000000  1555.442308  0.000000  24.896878  0.000000
T  3717  11709.600000  0.823053  G  3720  1684.688742  0.138281  0.000000  0.000000  290.463576  1999.200000
T  3731  6854.400000  0.562623  G  3732  4091.386944  0.344360  0.000000  0.000000  589.226112  1468.800000
T  3745  6568.800000  0.552882  G  3748  6307.209082  0.579314  0.000000  0.000000  780.102176  1264.800000
A  3757  6192.000000  0.568737  G  3756  5485.612110  0.503851  1421.480769  0.000000  1120.359508  448.800000
T  3769  20848.800000  1.995927  G  3770  9859.163671  0.956167  0.000000  0.000000  1128.658467  3223.200000
T  3783  9710.400000  0.941748  G  3782  912.885525  0.088534  0.000000  51.063617  887.988647  2080.800000
A  3795  5529.634615  0.566751  G  3797  2597.574267  0.272204  1086.576923  0.000000  614.122990  244.800000
T  3808  15504.000000  1.624706  G  3809  3626.645222  0.356801  0.000000  0.000000  605.824030  2529.600000
G  3823  11801.120151  1.161042  N  -1  -1.000000  -1.000000  0.000000  127.659044  1900.461684  0.000000
A  3837  12145.846154  1.207452  N  -1  -1.000000  -1.000000  2322.000000  0.000000  0.000000  0.000000
A  3850  8454.461538  0.791138  N  -1  -1.000000  -1.000000  1793.596154  0.000000  0.000000  0.000000
A  3864  8722.384615  0.841852  N  -1  -1.000000  -1.000000  1957.326923  63.829522  0.000000  0.000000
A  3877  6221.769231  0.589867  N  -1  -1.000000  -1.000000  1227.980769  0.000000  0.000000  0.000000
T  3889  11505.600000  1.094412  N  -1  -1.000000  -1.000000  7.442308  0.000000  0.000000  1754.400000
A  3901  6534.346154  0.591643  N  -1  -1.000000  -1.000000  1414.038462  0.000000  0.000000  0.000000
A  3914  8841.461538  0.919744  G  3913  896.287606  0.093236  1488.461538  0.000000  174.278146  0.000000
G  3927  7635.042573  0.801490  N  -1  -1.000000  -1.000000  74.423077  0.000000  1236.544939  0.000000
A  3943  15755.365385  1.618158  N  -1  -1.000000  -1.000000  2649.461538  0.000000  8.298959  81.600000
T  3953  7180.800000  0.735607  G  3954  2755.254494  0.296270  0.000000  0.000000  448.143803  1346.400000
G  3968  14738.951750  1.584883  N  -1  -1.000000  -1.000000  0.000000  0.000000  2414.997162  122.400000
T  3981  6895.200000  0.721329  G  3982  1186.751183  0.126207  0.000000  0.000000  257.267739  1183.200000
T  3994  6976.800000  0.741969  N  -1  -1.000000  -1.000000  0.000000  0.000000  0.000000  1346.400000
T  4009  6650.400000  0.720635  N  -1  -1.000000  -1.000000  0.000000  0.000000  0.000000  1264.800000
T  4022  5793.600000  0.624890  N  -1  -1.000000  -1.000000  0.000000  0.000000  16.597919  1264.800000
T  4036  6813.600000  0.783155  G  4035  904.586566  0.103972  0.000000  0.000000  190.876064  1305.600000
G  4050  10830.141911  1.240833  N  -1  -1.000000  -1.000000  7.442308  0.000000  1618.297067  0.000000
A  4063  7933.500000  0.888709  G  4063  597.525071  0.066711  1324.730769  38.297713  124.484390  0.000000
C  4073  6472.313514  0.722612  T  4074  1183.200000  0.147373  0.000000  1072.335967  0.000000  244.800000
T  4089  12811.200000  1.595709  G  4089  2863.140965  0.356616  0.000000  0.000000  481.339640  2162.400000
G  4103  16016.991485  1.864268  N  -1  -1.000000  -1.000000  0.000000  76.595426  2655.666982  0.000000
C  4114  2476.585447  0.284032  N  -1  -1.000000  -1.000000  0.000000  548.933888  8.298959  0.000000
T  4130  12892.800000  1.557569  N  -1  -1.000000  -1.000000  0.000000  0.000000  16.597919  2203.200000
T  4144  6446.400000  0.726837  G  4144  1385.926206  0.156263  0.000000  0.000000  373.453169  1264.800000
G  4158  12282.459792  1.388050  N  -1  -1.000000  -1.000000  0.000000  0.000000  2041.543992  0.000000
T  4170  5997.600000  0.631486  N  -1  -1.000000  -1.000000  0.000000  0.000000  8.298959  938.400000
T  4184  7262.400000  0.771283  N  -1  -1.000000  -1.000000  0.000000  63.829522  0.000000  1264.800000
C  4198  4876.575468  0.538299  N  -1  -1.000000  -1.000000  0.000000  931.911019  0.000000  0.000000
C  4210  6395.718087  0.730644  N  -1  -1.000000  -1.000000  0.000000  1174.463202  0.000000  0.000000
C  4223  5604.232017  0.640786  T  4223  2366.400000  0.294868  0.000000  906.379210  0.000000  448.800000
T  4237  17299.200000  2.155616  N  -1  -1.000000  -1.000000  0.000000  0.000000  0.000000  2856.000000
A  4251  7635.807692  0.936519  N  -1  -1.000000  -1.000000  1518.230769  0.000000  0.000000  0.000000
A  4263  5849.653846  0.674754  N  -1  -1.000000  -1.000000  1123.788462  140.424948  24.896878  0.000000
C  4275  8999.962578  1.129938  N  -1  -1.000000  -1.000000  0.000000  1327.654054  0.000000  285.600000
T  4290  15136.800000  1.841379  N  -1  -1.000000  -1.000000  0.000000  25.531809  41.494797  2529.600000
A  4301  5916.634615  0.695600  N  -1  -1.000000  -1.000000  1123.788462  0.000000  0.000000  163.200000
T  4314  14116.800000  1.661250  N  -1  -1.000000  -1.000000  0.000000  0.000000  0.000000  2325.600000
T  4328  4692.000000  0.510936  G  4329  2381.801325  0.259886  0.000000  0.000000  423.246925  856.800000
G  4343  15195.394513  1.658039  N  -1  -1.000000  -1.000000  0.000000  38.297713  2282.213813  0.000000
C  4355  4251.046154  0.423215  N  -1  -1.000000  -1.000000  0.000000  651.061123  24.896878  0.000000
A  4369  4688.653846  0.473155  T  4368  1020.000000  0.102932  1049.365385  0.000000  0.000000  163.200000
T  4381  12158.400000  1.405876  N  -1  -1.000000  -1.000000  0.000000  0.000000  124.484390  2080.800000
C  4395  3089.348857  0.339469  N  -1  -1.000000  -1.000000  0.000000  523.402079  16.597919  0.000000
T  4410  11383.200000  1.289954  N  -1  -1.000000  -1.000000  0.000000  0.000000  0.000000  1917.600000
T  4423  9220.800000  1.017431  N  -1  -1.000000  -1.000000  0.000000  0.000000  0.000000  1550.400000
A  4436  8409.807692  0.992750  N  -1  -1.000000  -1.000000  1614.980769  0.000000  0.000000  0.000000
A  4448  7539.057692  0.864517  N  -1  -1.000000  -1.000000  1414.038462  0.000000  0.000000  0.000000
A  4462  7509.288462  0.931353  C  4459  868.081497  0.107664  1481.019231  153.190852  24.896878  0.000000
C  4473  6025.506861  0.722093  N  -1  -1.000000  -1.000000  0.000000  1110.633680  0.000000  163.200000
T  4488  13096.800000  1.763282  N  -1  -1.000000  -1.000000  0.000000  0.000000  8.298959  2162.400000
T  4502  7833.600000  0.942435  N  -1  -1.000000  -1.000000  0.000000  102.127235  91.288553  1387.200000
C  4516  4199.982536  0.486865  N  -1  -1.000000  -1.000000  0.000000  714.890644  8.298959  0.000000
C  4529  7646.776715  0.976508  G  4526  788.401135  0.100679  0.000000  1263.824532  99.587512  0.000000
A  4541  9727.096154  1.173851  N  -1  -1.000000  -1.000000  1830.807692  25.531809  49.793756  0.000000
A  4554  7970.711538  0.981509  N  -1  -1.000000  -1.000000  1503.346154  0.000000  0.000000  40.800000
T  4566  9710.400000  1.214428  N  -1  -1.000000  -1.000000  0.000000  0.000000  24.896878  1591.200000
T  4581  6324.000000  0.778250  N  -1  -1.000000  -1.000000  0.000000  76.595426  0.000000  1224.000000
C  4595  2999.987526  0.374792  T  4594  938.400000  0.117234  0.000000  548.933888  0.000000  244.800000
T  4608  16605.600000  2.198402  N  -1  -1.000000  -1.000000  0.000000  38.297713  8.298959  2529.600000
T  4622  9302.400000  1.080230  N  -1  -1.000000  -1.000000  0.000000  38.297713  0.000000  1713.600000
T  4635  6895.200000  0.837604  N  -1  -1.000000  -1.000000  0.000000  25.531809  0.000000  1183.200000
C  4649  3931.898545  0.483140  N  -1  -1.000000  -1.000000  0.000000  536.167983  24.896878  0.000000
A  4661  7784.653846  0.959717  G  4659  788.401135  0.097195  1466.134615  0.000000  157.680227  0.000000
G  4673  6498.085147  0.799745  N  -1  -1.000000  -1.000000  0.000000  0.000000  1219.947020  0.000000
G  4688  12738.902554  1.632713  C  4686  536.167983  0.068718  0.000000  102.127235  2091.337748  0.000000
C  4701  4863.809563  0.587480  N  -1  -1.000000  -1.000000  0.000000  906.379210  107.886471  0.000000
C  4716  6293.590852  0.807445  N  -1  -1.000000  -1.000000  0.000000  944.676923  0.000000  0.000000
A  4728  2880.173077  0.369660  N  -1  -1.000000  -1.000000  662.365385  0.000000  0.000000  0.000000
T  4741  11546.400000  1.484222  G  4741  1087.163671  0.139747  0.000000  0.000000  248.968780  1917.600000
G  4755  13162.149480  1.809600  N  -1  -1.000000  -1.000000  0.000000  0.000000  1941.956481  0.000000
G  4769  8747.103122  1.141996  N  -1  -1.000000  -1.000000  0.000000  0.000000  1626.596026  0.000000
T  4784  3304.800000  0.421279  N  -1  -1.000000  -1.000000  0.000000  0.000000  107.886471  612.000000
T  4798  6732.000000  0.865077  N  -1  -1.000000  -1.000000  0.000000  0.000000  0.000000  1183.200000
A  4810  3907.211538  0.508970  G  4807  1112.060549  0.144860  751.673077  0.000000  132.783349  204.000000
T  4823  10118.400000  1.364104  G  4825  829.895932  0.115977  0.000000  25.531809  141.082308  1917.600000
T  4836  4161.600000  0.581589  G  4836  921.184484  0.128735  0.000000  0.000000  199.175024  897.600000
G  4852  13925.653737  1.965417  N  -1  -1.000000  -1.000000  0.000000  76.595426  1908.760643  0.000000
C  4863  3242.539709  0.413139  N  -1  -1.000000  -1.000000  0.000000  599.997505  0.000000  0.000000
A  4877  4175.134615  0.529518  N  -1  -1.000000  -1.000000  788.884615  0.000000  41.494797  0.000000
T  4890  12036.000000  1.683908  N  -1  -1.000000  -1.000000  0.000000  0.000000  8.298959  1958.400000
T  4905  5100.000000  0.724942  C  4904  548.933888  0.078027  0.000000  127.659044  33.195837  1142.400000
C  4919  3651.048649  0.547356  T  4922  1428.000000  0.212974  0.000000  612.763410  0.000000  122.400000
T  4933  8364.000000  1.247435  N  -1  -1.000000  -1.000000  0.000000  12.765904  24.896878  1591.200000
T  4947  1224.000000  0.178214  C  4943  880.847401  0.128249  0.000000  395.743035  0.000000  285.600000
T  4960  12403.200000  1.879319  N  -1  -1.000000  -1.000000  0.000000  63.829522  0.000000  2040.000000
C  4971  2131.906029  0.312215  T  4975  1632.000000  0.246323  0.000000  370.211227  8.298959  204.000000
T  4987  13586.400000  2.050670  N  -1  -1.000000  -1.000000  0.000000  38.297713  49.793756  2284.800000
T  5001  7099.200000  1.077036  G  5000  912.885525  0.138494  0.000000  0.000000  207.473983  1346.400000
G  5014  11817.718070  1.693789  N  -1  -1.000000  -1.000000  0.000000  0.000000  1692.987701  0.000000
G  5029  5178.550615  0.668947  N  -1  -1.000000  -1.000000  0.000000  25.531809  979.277200  0.000000
A  5043  5633.826923  0.798490  N  -1  -1.000000  -1.000000  1094.019231  0.000000  82.989593  0.000000
A  5055  3936.980769  0.553803  N  -1  -1.000000  -1.000000  759.115385  0.000000  16.597919  0.000000
T  5068  5508.000000  0.771690  G  5067  2116.234626  0.296488  0.000000  25.531809  406.649007  1060.800000
G  5081  13211.943236  1.928194  N  -1  -1.000000  -1.000000  0.000000  0.000000  2091.337748  0.000000
G  5095  9975.349101  1.239055  C  5091  268.083992  0.033299  0.000000  12.765904  1634.894986  0.000000
G  5109  7386.073794  0.945964  C  5106  382.977131  0.049049  0.000000  63.829522  1178.452223  0.000000
A  5124  4763.076923  0.571564  C  5124  817.017879  0.109650  930.288462  114.893139  174.278146  0.000000
G  5137  6705.559130  0.899946  N  -1  -1.000000  -1.000000  0.000000  25.531809  1012.473037  0.000000
C  5150  6165.931809  0.831918  T  5152  979.200000  0.143019  0.000000  957.442827  0.000000  122.400000
T  5166  8935.200000  1.305070  N  -1  -1.000000  -1.000000  0.000000  63.829522  41.494797  1468.800000
A  5176  2307.115385  0.319448  N  -1  -1.000000  -1.000000  431.653846  0.000000  0.000000  163.200000
T  5190  8935.200000  1.296926  C  5196  344.679418  0.046645  0.000000  63.829522  165.979186  1468.800000
G  5204  7037.517502  0.952387  C  5203  293.615800  0.039734  0.000000  102.127235  937.782403  0.000000
C  5217  6089.336383  0.807358  N  -1  -1.000000  -1.000000  0.000000  906.379210  0.000000  0.000000
C  5232  6421.249896  0.940149  N  -1  -1.000000  -1.000000  0.000000  931.911019  0.000000  0.000000
A  5243  2716.442308  0.419552  T  5243  856.800000  0.142615  595.384615  12.765904  0.000000  204.000000
T  5257  9751.200000  1.623127  G  5257  846.493851  0.140900  0.000000  38.297713  190.876064  1509.600000
G  5271  9527.205298  1.464265  C  5271  306.381705  0.047088  0.000000  63.829522  1518.709555  0.000000
G  5285  6713.858089  0.988984  N  -1  -1.000000  -1.000000  0.000000  0.000000  1244.843898  0.000000
A  5301  2448.519231  0.357791  N  -1  -1.000000  -1.000000  491.192308  12.765904  0.000000  0.000000
T  5313  6528.000000  1.053793  C  5315  1008.506445  0.152413  0.000000  153.190852  0.000000  1224.000000
T  5327  3427.200000  0.517950  N  -1  -1.000000  -1.000000  0.000000  12.765904  0.000000  734.400000
A  5339  2902.500000  0.478482  T  5340  938.400000  0.166011  774.000000  12.765904  0.000000  244.800000
T  5352  14484.000000  2.562383  C  5359  446.806653  0.068823  37.211538  102.127235  0.000000  1958.400000
A  5365  4331.423077  0.667192  N  -1  -1.000000  -1.000000  729.346154  0.000000  41.494797  0.000000
A  5377  3296.942308  0.524737  T  5378  979.200000  0.154419  721.903846  12.765904  0.000000  163.200000
T  5392  4855.200000  0.765673  G  5393  838.194891  0.143242  0.000000  12.765904  174.278146  734.400000
G  5407  10506.482498  1.795524  C  5409  382.977131  0.064371  0.000000  51.063617  1593.400189  0.000000
T  5420  2488.800000  0.418327  G  5421  663.916746  0.120122  0.000000  63.829522  149.381268  489.600000
C  5436  2463.819543  0.445786  N  -1  -1.000000  -1.000000  0.000000  280.849896  58.092715  40.800000
T  5444  3060.000000  0.553502  G  5447  1087.163671  0.209807  0.000000  25.531809  116.185430  734.400000
G  5463  7352.877956  1.419026  C  5466  319.147609  0.057253  0.000000  25.531809  1186.751183  0.000000
A  5477  3445.788462  0.618167  G  5475  647.318827  0.116125  647.480769  38.297713  116.185430  0.000000
G  5488  6074.838221  1.079293  N  -1  -1.000000  -1.000000  0.000000  12.765904  979.277200  0.000000
G  5503  10357.101230  2.163310  C  5505  548.933888  0.101838  0.000000  89.361331  1684.688742  0.000000
T  5516  2529.600000  0.469297  N  -1  -1.000000  -1.000000  0.000000  0.000000  0.000000  530.400000
C  5526  1059.570062  0.199413  N  -1  -1.000000  -1.000000  0.000000  242.552183  8.298959  0.000000
C  5540  7365.926819  1.492925  N  -1  -1.000000  -1.000000  0.000000  1034.038254  0.000000  0.000000
C  5556  2961.689813  0.641082  N  -1  -1.000000  -1.000000  0.000000  753.188358  16.597919  0.000000
A  5568  4123.038462  0.883422  C  5574  331.913514  0.068674  781.442308  89.361331  41.494797  0.000000
T  5583  8976.000000  1.857215  C  5586  651.061123  0.120017  0.000000  63.829522  0.000000  1346.400000
T  5596  1754.400000  0.323413  G  5591  780.102176  0.143804  0.000000  114.893139  33.195837  612.000000
T  5613  1917.600000  0.394179  C  5613  293.615800  0.060354  0.000000  76.595426  0.000000  367.200000
T  5625  2937.600000  0.623433  N  -1  -1.000000  -1.000000  0.000000  51.063617  0.000000  652.800000
T  5638  4732.800000  1.076064  N  -1  -1.000000  -1.000000  0.000000  0.000000  33.195837  816.000000
A  5651  2939.711538  0.766384  N  -1  -1.000000  -1.000000  602.826923  0.000000  0.000000  0.000000
T  5662  6854.400000  1.768041  G  5663  414.947966  0.093112  0.000000  0.000000  99.587512  1020.000000
G  5677  8689.010407  1.949819  N  -1  -1.000000  -1.000000  0.000000  0.000000  1244.843898  0.000000
G  5690  8888.185430  0.938193  C  5697  242.552183  0.046812  0.000000  0.000000  1236.544939  0.000000
G  5693  8888.185430  0.938193  N  -1  -1.000000  -1.000000  0.000000  12.765904  1394.225166  0.000000
T  5720  2652.000000  0.556095  G  5719  863.091769  0.166576  0.000000  0.000000  157.680227  571.200000
T  5734  1795.200000  0.433983  G  5730  929.483444  0.184631  0.000000  0.000000  82.989593  448.800000
T  5746  2448.000000  0.591211  N  -1  -1.000000  -1.000000  0.000000  0.000000  66.391675  530.400000
A  5761  2790.865385  0.665491  N  -1  -1.000000  -1.000000  424.211538  12.765904  0.000000  0.000000
C  5770  6344.654470  1.518217  N  -1  -1.000000  -1.000000  0.000000  1034.038254  0.000000  0.000000
A  5783  1927.557692  0.444117  G  5784  580.927152  0.128153  498.634615  0.000000  116.185430  0.000000
T  5799  6120.000000  1.443741  N  -1  -1.000000  -1.000000  0.000000  0.000000  33.195837  1183.200000
T  5811  3712.800000  0.891311  G  5808  589.226112  0.121463  0.000000  0.000000  99.587512  652.800000
T  5826  1999.200000  0.545049  G  5825  1253.142857  0.276210  0.000000  0.000000  224.071902  367.200000
T  5841  2244.000000  0.655482  N  -1  -1.000000  -1.000000  0.000000  0.000000  66.391675  489.600000
A  5852  2813.192308  0.878182  G  5852  780.102176  0.242294  647.480769  12.765904  190.876064  0.000000
G  5865  5742.879849  1.783754  N  -1  -1.000000  -1.000000  0.000000  0.000000  912.885525  0.000000
G  5880  10406.894986  2.879355  C  5882  331.913514  0.075259  0.000000  63.829522  1510.410596  0.000000
C  5893  2872.328482  0.651291  G  5902  1004.174078  0.227268  0.000000  408.508940  124.484390  0.000000
T  5908  6283.200000  1.422069  G  5915  1361.029328  0.308462  0.000000  51.063617  58.092715  1020.000000
T  5923  4692.000000  1.063414  N  -1  -1.000000  -1.000000  0.000000  0.000000  49.793756  734.400000
T  5936  3549.600000  0.757062  G  5930  514.535478  0.109738  0.000000  0.000000  8.298959  693.600000
T  5949  3916.800000  0.883832  N  -1  -1.000000  -1.000000  0.000000  0.000000  16.597919  693.600000
A  5961  2455.961538  0.551652  T  5961  979.200000  0.217707  558.173077  0.000000  49.793756  204.000000
T  5974  7425.600000  1.650982  N  -1  -1.000000  -1.000000  0.000000  12.765904  41.494797  1305.600000
T  5988  4120.800000  0.821556  C  5990  242.552183  0.047128  0.000000  51.063617  0.000000  571.200000
C  6002  2476.585447  0.481207  G  5998  688.813623  0.133836  0.000000  395.743035  41.494797  0.000000
C  6017  3063.817048  0.635650  G  6016  248.968780  0.051652  0.000000  548.933888  49.793756  0.000000
C  6032  2170.203742  0.531175  N  -1  -1.000000  -1.000000  0.000000  395.743035  0.000000  0.000000
A  6041  2895.057692  0.720978  N  -1  -1.000000  -1.000000  580.500000  0.000000  0.000000  0.000000
A  6054  2470.846154  0.672039  C  6058  242.552183  0.070211  669.807692  0.000000  0.000000  0.000000
A  6069  1778.711538  0.514893  G  6074  531.133396  0.162053  342.346154  25.531809  8.298959  0.000000
G  6081  4672.314096  1.425599  T  6082  1020.000000  0.304197  0.000000  25.531809  771.803217  285.600000
T  6095  2692.800000  0.803104  G  6102  439.844844  0.163410  0.000000  38.297713  0.000000  530.400000
C  6099  574.465696  0.170128  T  6112  367.200000  0.136421  0.000000  89.361331  8.298959  326.400000
T  6120  6487.200000  2.410201  G  6116  771.803217  0.286739  0.000000  140.424948  58.092715  1142.400000
G  6128  1153.555345  0.393947  C  6140  995.740541  0.356131  0.000000  0.000000  224.071902  204.000000
G  6146  4190.974456  1.498973  C  6152  255.318087  0.087777  0.000000  38.297713  605.824030  0.000000
G  6161  6722.157048  2.311121  C  6159  638.295218  0.219442  0.000000  114.893139  995.875118  0.000000
A  6175  3989.076923  1.185881  C  6171  459.572557  0.136619  580.500000  25.531809  0.000000  0.000000
C  6182  817.017879  0.235234  A  6189  476.307692  0.143990  200.942308  178.722661  0.000000  0.000000
T  6200  5304.000000  1.603469  G  6197  356.855251  0.107879  0.000000  0.000000  58.092715  897.600000
T  6208  571.200000  0.156050  T  6219  367.200000  0.112973  0.000000  51.063617  16.597919  326.400000
T  6228  5793.600000  1.782512  G  6230  829.895932  0.233089  0.000000  12.765904  132.783349  938.400000
G  6242  3817.521287  1.072240  C  6244  102.127235  0.026289  0.000000  76.595426  697.112583  0.000000
C  6254  3319.135135  0.854428  G  6250  688.813623  0.177313  0.000000  574.465696  99.587512  0.000000
G  6262  713.710501  0.200041  N  -1  -1.000000  -1.000000  0.000000  25.531809  157.680227  0.000000
G  6280  3004.223273  0.852543  C  6278  855.315593  0.242716  0.000000  140.424948  356.855251  0.000000
C  6293  1417.015385  0.416137  T  6302  775.200000  0.269658  0.000000  229.786279  0.000000  0.000000
C  6304  982.974636  0.341946  A  6311  446.538462  0.173471  0.000000  217.020374  74.690634  122.400000
G  6325  1435.719962  0.557769  C  6319  1187.229106  0.461214  0.000000  63.829522  323.659413  0.000000
C  6335  4161.684823  1.578842  N  -1  -1.000000  -1.000000  0.000000  689.358836  0.000000  0.000000
G  6341  846.493851  0.335687  A  6350  781.442308  0.306531  0.000000  178.722661  157.680227  0.000000
G  6362  863.091769  0.338573  A  6362  223.269231  0.087580  52.096154  0.000000  207.473983  40.800000
T  6373  2529.600000  1.230256  G  6384  348.556291  0.180837  0.000000  0.000000  124.484390  530.400000
G  6390  6315.508042  3.276758  T  6394  489.600000  0.219837  0.000000  0.000000  887.988647  0.000000
A  6404  1034.480769  0.464517  G  6406  838.194891  0.371017  245.596154  12.765904  141.082308  40.800000
T  6418  3590.400000  1.589320  G  6421  340.257332  0.146802  0.000000  63.829522  33.195837  775.200000
T  6423  1795.200000  0.774562  G  6427  464.741722  0.197291  0.000000  12.765904  66.391675  489.600000
C  6441  4097.855301  1.739685  N  -1  -1.000000  -1.000000  0.000000  676.592931  0.000000  0.000000
A  6455  401.884615  0.150688  C  6454  255.318087  0.095729  81.865385  89.361331  49.793756  0.000000
T  6469  5304.000000  2.068949  G  6472  663.916746  0.247920  0.000000  0.000000  107.886471  979.200000
G  6484  5527.106906  2.064008  C  6489  370.211227  0.117676  0.000000  0.000000  879.689688  0.000000
T  6492  4324.800000  1.374736  G  6499  688.813623  0.197244  0.000000  89.361331  340.257332  612.000000
G  6510  2597.574267  0.743847  N  -1  -1.000000  -1.000000  0.000000  12.765904  448.143803  0.000000
G  6516  1825.771050  0.521816  A  6530  1265.192308  0.414816  0.000000  0.000000  414.947966  0.000000
C  6538  2336.160499  0.765978  G  6539  1817.472091  0.571501  0.000000  497.870270  132.783349  0.000000
A  6552  2195.480769  0.690386  G  6559  2149.430464  0.706891  424.211538  0.000000  0.000000  0.000000
T  6563  1428.000000  0.469647  A  6563  1034.480769  0.340213  223.269231  63.829522  190.876064  326.400000
T  6579  3019.200000  1.005106  C  6576  319.147609  0.106242  0.000000  51.063617  0.000000  571.200000
C  6593  1914.885655  0.661218  T  6591  1101.600000  0.380374  0.000000  319.147609  0.000000  285.600000
T  6607  6405.600000  2.102059  C  6605  280.849896  0.092161  0.000000  63.829522  0.000000  979.200000
T  6620  3835.200000  1.214648  G  6626  838.194891  0.280486  0.000000  140.424948  8.298959  693.600000
A  6633  1652.192308  0.552893  T  6633  938.400000  0.344860  342.346154  0.000000  58.092715  244.800000
T  6647  6691.200000  2.459090  G  6646  970.978240  0.356832  0.000000  12.765904  265.566698  816.000000
G  6661  5842.467360  1.866383  N  -1  -1.000000  -1.000000  0.000000  0.000000  813.298013  0.000000
G  6675  6506.384106  1.842104  C  6672  140.424948  0.039756  0.000000  89.361331  912.885525  0.000000
G  6688  3784.325449  0.958285  C  6683  1570.206237  0.397605  0.000000  89.361331  688.813623  81.600000
T  6703  2040.000000  0.496599  G  6698  356.855251  0.086867  0.000000  12.765904  16.597919  530.400000
C  6714  1251.058628  0.300076  A  6713  1041.923077  0.249907  208.384615  127.659044  0.000000  40.800000
A  6728  1882.903846  0.471630  C  6731  893.613306  0.224006  364.673077  63.829522  8.298959  81.600000
A  6742  1190.769231  0.298503  C  6749  102.127235  0.029451  320.019231  0.000000  0.000000  40.800000
A  6754  699.576923  0.201744  C  6751  76.595426  0.022088  163.730769  12.765904  8.298959  0.000000
C  6768  2999.987526  0.951143  G  6764  572.628193  0.181545  0.000000  497.870270  41.494797  0.000000
A  6780  1942.442308  0.590611  C  6778  817.017879  0.248412  364.673077  165.956757  91.288553  81.600000
G  6793  2091.337748  0.743193  C  6797  548.933888  0.225067  0.000000  51.063617  381.752129  0.000000
T  6809  1958.400000  0.802992  G  6802  506.236518  0.207561  0.000000  12.765904  0.000000  408.000000
T  6821  408.000000  0.205637  A  6821  253.038462  0.127528  59.538462  12.765904  49.793756  81.600000
G  6832  207.473983  0.126013  N  -1  -1.000000  -1.000000  0.000000  0.000000  58.092715  0.000000
T  6849  3060.000000  2.091314  C  6841  689.358836  0.347428  0.000000  25.531809  49.793756  571.200000
C  6855  1429.781289  0.869649  N  -1  -1.000000  -1.000000  0.000000  242.552183  33.195837  40.800000
T  6878  1672.800000  1.046300  C  6868  829.783784  0.434045  0.000000  0.000000  0.000000  448.800000
G  6892  705.411542  0.428306  T  6882  204.000000  0.108798  0.000000  12.765904  141.082308  0.000000
A  6904  1235.423077  0.749849  G  6905  489.638600  0.278883  327.461538  0.000000  132.783349  0.000000
G  6916  547.731315  0.372326  C  6920  306.381705  0.181140  0.000000  0.000000  116.185430  0.000000
G  6927  2365.203406  1.776164  N  -1  -1.000000  -1.000000  0.000000  0.000000  439.844844  0.000000
A  6944  3185.307692  2.343823  G  6946  390.051088  0.207860  535.846154  0.000000  74.690634  0.000000
G  6956  1991.750237  1.344221  T  6963  1509.600000  0.802366  0.000000  127.659044  298.762535  0.000000
A  6972  2962.038462  1.806024  G  6970  622.421949  0.330823  550.730769  0.000000  107.886471  0.000000
T  6982  3427.200000  1.789152  G  6984  99.587512  0.047078  0.000000  12.765904  24.896878  734.400000
G  6995  2448.192999  1.254027  C  6993  651.061123  0.307774  0.000000  114.893139  307.061495  40.800000
T  7016  2366.400000  1.152034  A  7009  811.211538  0.394903  0.000000  0.000000  0.000000  489.600000
T  7024  2570.400000  1.210474  G  7029  647.318827  0.280217  0.000000  12.765904  116.185430  693.600000
G  7038  2282.213813  0.987986  N  -1  -1.000000  -1.000000  0.000000  0.000000  497.937559  0.000000
T  7051  1550.400000  0.642082  G  7052  1095.462630  0.435570  0.000000  25.531809  174.278146  408.000000
G  7065  2971.027436  1.181365  T  7064  163.200000  0.064890  0.000000  0.000000  489.638600  40.800000
C  7076  2182.969647  0.847593  N  -1  -1.000000  -1.000000  0.000000  344.679418  16.597919  0.000000
T  7092  4447.200000  1.796660  G  7092  763.504257  0.308442  0.000000  0.000000  199.175024  775.200000
G  7103  506.236518  0.186061  A  7105  163.730769  0.060175  22.326923  12.765904  141.082308  0.000000
C  7116  2731.903534  1.103699  G  7117  1170.153264  0.433729  0.000000  395.743035  207.473983  0.000000
C  7132  2004.246985  0.833126  G  7128  406.649007  0.150728  0.000000  370.211227  41.494797  0.000000
T  7141  1142.400000  0.483801  G  7141  887.988647  0.347468  22.326923  12.765904  207.473983  204.000000
T  7160  5181.600000  2.314351  C  7165  280.849896  0.103767  0.000000  0.000000  8.298959  979.200000
T  7173  1468.800000  0.587515  C  7178  280.849896  0.108170  0.000000  0.000000  0.000000  326.400000
T  7183  1183.200000  0.489193  G  7187  821.596973  0.330426  0.000000  0.000000  24.896878  408.000000
T  7206  1387.200000  0.582378  C  7201  242.552183  0.097549  0.000000  0.000000  116.185430  408.000000
G  7213  2522.883633  1.134607  C  7211  114.893139  0.046513  0.000000  25.531809  456.442763  0.000000
G  7227  622.421949  0.275705  A  7224  253.038462  0.104331  22.326923  12.765904  124.484390  0.000000
C  7246  306.381705  0.163396  G  7239  182.577105  0.080456  0.000000  89.361331  16.597919  0.000000
G  7253  2829.945128  1.525492  C  7258  574.465696  0.272574  0.000000  0.000000  423.246925  0.000000
A  7268  1384.269231  0.742272  C  7268  63.829522  0.032355  372.115385  12.765904  0.000000  0.000000
T  7281  816.000000  0.452602  G  7279  240.669820  0.121994  0.000000  89.361331  41.494797  204.000000
G  7292  1809.173132  1.021976  N  -1  -1.000000  -1.000000  0.000000  0.000000  323.659413  0.000000
A  7307  1629.865385  1.137358  C  7314  255.318087  0.163093  364.673077  0.000000  16.597919  0.000000
G  7318  547.731315  0.377971  C  7327  612.763410  0.415893  7.442308  25.531809  116.185430  0.000000
T  7328  1999.200000  1.442854  C  7339  970.208732  0.623941  0.000000  127.659044  16.597919  448.800000
C  7350  1123.399584  0.776479  G  7344  414.947966  0.266853  0.000000  229.786279  8.298959  0.000000
A  7360  1815.923077  1.389554  C  7362  778.720166  0.534141  334.903846  102.127235  0.000000  0.000000
T  7376  408.000000  0.286077  C  7382  255.318087  0.175128  0.000000  38.297713  24.896878  81.600000
T  7387  2570.400000  1.789535  G  7384  1634.894986  1.121410  0.000000  127.659044  248.968780  408.000000
G  7401  5850.766320  4.148314  C  7410  293.615800  0.148789  0.000000  191.488565  829.895932  0.000000
C  7405  1570.206237  0.845540  G  7421  829.895932  0.407082  0.000000  319.147609  522.834437  0.000000
T  7420  1468.800000  0.760065  G  7435  946.081362  0.421355  0.000000  127.659044  199.175024  244.800000
T  7431  3876.000000  2.041688  C  7442  778.720166  0.346818  0.000000  38.297713  74.690634  775.200000
G  7444  3178.501419  1.497144  C  7455  89.361331  0.037231  0.000000  140.424948  522.834437  40.800000
C  7459  931.911019  0.390555  A  7465  230.711538  0.094608  0.000000  204.254470  41.494797  0.000000
G  7478  1261.441816  0.553412  C  7483  255.318087  0.104142  14.884615  408.508940  248.968780  0.000000
C  7479  1991.481081  0.868431  G  7495  497.937559  0.203104  14.884615  434.040748  248.968780  40.800000
A  7501  855.865385  0.370384  G  7508  813.298013  0.345256  238.153846  63.829522  0.000000  0.000000
G  7519  2058.141911  0.873746  C  7522  1199.995010  0.520738  0.000000  89.361331  373.453169  0.000000
T  7533  3264.000000  1.416475  G  7535  705.411542  0.344821  0.000000  12.765904  215.772942  571.200000
C  7545  1557.440333  0.761348  T  7549  367.200000  0.179607  0.000000  344.679418  16.597919  0.000000
C  7562  229.786279  0.112400  A  7560  163.730769  0.080085  37.211538  76.595426  0.000000  0.000000
G  7577  722.009461  0.375957  C  7573  319.147609  0.156104  0.000000  63.829522  141.082308  40.800000
T  7585  4651.200000  2.897839  C  7585  89.361331  0.045366  0.000000  89.361331  0.000000  652.800000
A  7598  818.653846  0.467181  G  7595  672.215705  0.328343  171.173077  153.190852  91.288553  0.000000
C  7612  1123.399584  0.645260  A  7608  669.807692  0.369791  81.865385  178.722661  16.597919  0.000000
C  7625  2489.351351  1.441266  G  7622  1543.606433  0.843287  0.000000  446.806653  240.669820  0.000000
G  7642  1568.503311  0.882677  C  7635  127.659044  0.065357  0.000000  12.765904  340.257332  122.400000
T  7645  1468.800000  0.794698  C  7650  446.806653  0.226547  0.000000  51.063617  265.566698  285.600000
T  7666  2815.200000  1.573340  C  7665  587.231601  0.297747  0.000000  127.659044  116.185430  530.400000
T  7682  2774.400000  1.590430  C  7679  663.827027  0.324141  0.000000  102.127235  24.896878  448.800000
G  7689  1659.791864  0.889430  N  -1  -1.000000  -1.000000  0.000000  0.000000  240.669820  122.400000
T  7696  3876.000000  1.929192  G  7703  1427.421003  0.614042  0.000000  12.765904  66.391675  693.600000
T  7706  2692.800000  1.158428  G  7718  730.308420  0.343063  0.000000  25.531809  273.865658  571.200000
T  7721  2733.600000  1.284170  G  7730  746.906339  0.321903  0.000000  63.829522  91.288553  448.800000
G  7743  879.689688  0.379146  C  7749  153.190852  0.066723  0.000000  12.765904  190.876064  0.000000
G  7756  879.689688  0.383171  C  7759  268.083992  0.125569  0.000000  102.127235  199.175024  0.000000
C  7777  714.890644  0.334867  G  7777  705.411542  0.344173  0.000000  140.424948  149.381268  0.000000
G  7787  1211.648061  0.591196  C  7795  76.595426  0.037846  0.000000  0.000000  315.360454  0.000000
G  7799  1004.174078  0.496190  A  7803  848.423077  0.460407  74.423077  76.595426  224.071902  0.000000
T  7814  2774.400000  1.505643  G  7819  456.442763  0.247694  0.000000  76.595426  16.597919  489.600000
C  7831  753.188358  0.408749  G  7826  622.421949  0.337765  0.000000  204.254470  16.597919  0.000000
G  7846  904.586566  0.516314  C  7840  714.890644  0.408017  178.615385  102.127235  132.783349  122.400000
T  7851  2856.000000  1.963066  C  7850  791.486071  0.543989  7.442308  153.190852  124.484390  612.000000
G  7871  3767.727531  2.561012  C  7865  842.549688  0.572662  0.000000  63.829522  589.226112  0.000000
T  7884  1101.600000  0.699606  C  7887  1161.697297  0.727475  0.000000  102.127235  91.288553  285.600000
G  7896  1609.998108  1.008271  A  7892  1004.711538  0.629167  81.865385  12.765904  240.669820  0.000000
T  7903  1224.000000  0.733013  G  7914  464.741722  0.270068  0.000000  0.000000  24.896878  571.200000
T  7922  693.600000  0.403084  N  -1  -1.000000  -1.000000  0.000000  0.000000  0.000000  163.200000
T  7935  326.400000  0.195575  C  7938  63.829522  0.037092  0.000000  0.000000  0.000000  81.600000
C  7951  868.081497  0.542161  G  7945  282.164617  0.163970  0.000000  165.956757  8.298959  0.000000
A  7959  2262.461538  1.603993  C  7960  574.465696  0.316981  416.769231  127.659044  0.000000  40.800000
T  7975  3223.200000  2.064241  A  7976  580.500000  0.312570  104.192308  0.000000  0.000000  612.000000
A  7987  1815.923077  1.012611  G  7990  1659.791864  0.845341  379.557692  255.318087  174.278146  0.000000
A  8000  766.557692  0.453773  N  -1  -1.000000  -1.000000  156.288462  0.000000  16.597919  0.000000
T  8013  693.600000  0.499287  C  8015  76.595426  0.044188  0.000000  12.765904  0.000000  204.000000
C  8018  599.997505  0.444976  G  8025  99.587512  0.070298  0.000000  153.190852  0.000000  0.000000
G  8039  580.927152  0.465717  C  8045  114.893139  0.084197  0.000000  0.000000  116.185430  0.000000
C  8054  204.254470  0.172647  G  8054  124.484390  0.101703  0.000000  102.127235  49.793756  0.000000
G  8065  1161.854305  1.024436  T  8065  571.200000  0.469048  0.000000  51.063617  224.071902  163.200000
C  8074  778.720166  0.639508  C  8086  676.592931  0.627613  0.000000  153.190852  24.896878  0.000000
G  8081  954.380322  0.789560  C  8099  114.893139  0.135646  0.000000  12.765904  174.278146  0.000000
G  8094  912.885525  0.846879  N  -1  -1.000000  -1.000000  0.000000  76.595426  157.680227  0.000000
C  8102  599.997505  0.708371  N  -1  -1.000000  -1.000000  0.000000  165.956757  0.000000  0.000000
T  8114  938.400000  1.108028  C  8126  536.167983  0.706174  0.000000  76.595426  0.000000  244.800000
T  8126  1224.000000  1.612313  G  8132  1062.266793  1.319583  0.000000  76.595426  0.000000  244.800000
C  8144  625.529314  0.777150  G  8141  414.947966  0.515462  0.000000  114.893139  99.587512  40.800000
T  8157  5304.000000  6.645826  C  8156  1212.760915  1.506532  0.000000  242.552183  0.000000  816.000000
T  8176  2407.200000  1.897682  G  8179  622.421949  0.430217  0.000000  0.000000  66.391675  489.600000
T  8185  1224.000000  0.843485  G  8189  572.628193  0.378956  0.000000  25.531809  58.092715  612.000000
G  8200  1004.174078  0.646562  T  8200  816.000000  0.512865  0.000000  51.063617  224.071902  285.600000
C  8213  1442.547193  0.938346  T  8207  244.800000  0.153860  0.000000  165.956757  331.958373  0.000000
G  8213  1560.204352  0.972871  G  8233  1410.823084  0.831226  0.000000  165.956757  331.958373  0.000000
T  8234  2040.000000  1.225745  C  8245  625.529314  0.346392  0.000000  25.531809  141.082308  285.600000
T  8245  1795.200000  1.010239  T  8256  1264.800000  0.667767  0.000000  165.956757  124.484390  408.000000
G  8259  4771.901608  2.561840  C  8269  906.379210  0.397985  0.000000  178.722661  298.762535  204.000000
G  8277  3219.996216  1.452100  T  8284  448.800000  0.220136  0.000000  38.297713  489.638600  0.000000
G  8282  921.184484  0.371907  G  8296  796.700095  0.390780  0.000000  0.000000  373.453169  81.600000
T  8304  3019.200000  1.480987  C  8305  1085.101871  0.516730  0.000000  204.254470  49.793756  489.600000
T  8318  816.000000  0.388601  G  8321  481.339640  0.233758  0.000000  38.297713  16.597919  285.600000
T  8331  1428.000000  0.693527  C  8340  765.954262  0.364476  0.000000  127.659044  66.391675  489.600000
G  8346  1477.214759  0.702959  T  8347  612.000000  0.290738  0.000000  25.531809  331.958373  204.000000
C  8360  817.017879  0.388152  T  8360  489.600000  0.241103  0.000000  153.190852  0.000000  122.400000
T  8374  1509.600000  0.743436  C  8371  1276.590437  0.628654  0.000000  178.722661  58.092715  285.600000
C  8387  612.763410  0.309863  T  8383  122.400000  0.061892  0.000000  114.893139  33.195837  0.000000
G  8396  1510.410596  0.812360  T  8393  571.200000  0.307198  0.000000  0.000000  323.659413  40.800000
T  8406  571.200000  0.372569  G  8412  190.876064  0.150491  0.000000  51.063617  0.000000  163.200000
T  8419  856.800000  0.675572  G  8420  556.030274  0.440622  0.000000  25.531809  116.185430  285.600000
T  8429  1264.800000  1.002361  G  8432  1078.864711  0.992990  0.000000  89.361331  99.587512  285.600000
G  8442  2481.388836  2.284088  C  8443  114.893139  0.091693  0.000000  76.595426  331.958373  163.200000
C  8452  2629.776299  2.098919  G  8462  663.916746  0.483482  0.000000  165.956757  8.298959  0.000000
G  8468  1004.174078  0.731320  C  8470  804.251975  0.606574  0.000000  114.893139  182.577105  122.400000
T  8487  3508.800000  2.646567  G  8488  1751.080416  1.097807  0.000000  0.000000  265.566698  571.200000
C  8505  1059.570062  0.664319  T  8508  938.400000  0.605393  0.000000  165.956757  8.298959  163.200000
T  8520  2611.200000  1.684680  G  8521  871.390728  0.497963  0.000000  0.000000  182.577105  530.400000
G  8534  1278.039735  0.730387  C  8538  255.318087  0.147867  0.000000  12.765904  265.566698  40.800000
G  8545  1095.462630  0.634472  T  8539  775.200000  0.448955  0.000000  0.000000  232.370861  40.800000
T  8559  2121.600000  1.192579  G  8560  248.968780  0.130652  0.000000  38.297713  49.793756  326.400000
C  8561  357.445322  0.187588  T  8570  244.800000  0.134888  0.000000  89.361331  58.092715  285.600000
T  8581  612.000000  0.337237  A  8584  193.500000  0.118864  29.769231  0.000000  0.000000  122.400000
T  8594  408.000000  0.250644  C  8604  395.743035  0.281522  0.000000  0.000000  0.000000  163.200000
A  8606  409.326923  0.291205  G  8611  282.164617  0.209594  96.750000  76.595426  8.298959  0.000000
T  8620  1468.800000  1.091116  G  8627  182.577105  0.159841  0.000000  0.000000  0.000000  326.400000
G  8638  1302.936613  1.140781  T  8636  1224.000000  1.071574  0.000000  0.000000  282.164617  285.600000
G  8650  2307.110691  1.977838  C  8649  1046.804158  0.897327  7.442308  268.083992  398.350047  0.000000
G  8658  2207.523179  1.943119  N  -1  -1.000000  -1.000000  0.000000  0.000000  390.051088  0.000000
G  8672  1775.977294  1.444917  N  -1  -1.000000  -1.000000  0.000000  165.956757  373.453169  0.000000
G  8681  3195.099338  2.599712  A  8680  1049.365385  0.853753  208.384615  0.000000  572.628193  122.400000
C  8701  817.017879  0.567774  A  8702  707.019231  0.491298  104.192308  178.722661  82.989593  40.800000
G  8710  879.689688  0.672275  C  8714  178.722661  0.135922  0.000000  12.765904  165.979186  0.000000
C  8726  1429.781289  1.050730  T  8722  612.000000  0.465437  0.000000  280.849896  58.092715  0.000000
C  8740  1123.399584  0.778771  N  -1  -1.000000  -1.000000  0.000000  178.722661  74.690634  0.000000
G  8752  705.411542  0.465905  C  8753  395.743035  0.263301  0.000000  76.595426  149.381268  0.000000
G  8764  854.792810  0.553738  T  8768  244.800000  0.158185  0.000000  0.000000  224.071902  81.600000
T  8781  571.200000  0.385353  C  8779  306.381705  0.197978  14.884615  25.531809  107.886471  163.200000
G  8787  1551.905393  1.101343  N  -1  -1.000000  -1.000000  0.000000  12.765904  265.566698  0.000000
G  8802  1294.637654  0.970797  C  8800  561.699792  0.378838  0.000000  102.127235  240.669820  122.400000
G  8815  423.246925  0.340698  T  8820  163.200000  0.118137  0.000000  0.000000  149.381268  0.000000
T  8828  938.400000  0.972326  C  8832  89.361331  0.071231  0.000000  0.000000  33.195837  244.800000
G  8851  1775.977294  1.817328  C  8845  625.529314  0.498616  0.000000  12.765904  331.958373  0.000000
T  8860  979.200000  0.917821  G  8864  91.288553  0.081321  0.000000  12.765904  0.000000  163.200000
G  8875  1568.503311  1.535014  T  8873  816.000000  0.726903  0.000000  12.765904  265.566698  122.400000
G  8889  846.493851  0.793840  C  8885  51.063617  0.044933  0.000000  0.000000  132.783349  0.000000
C  8895  906.379210  0.838902  G  8906  497.937559  0.441102  0.000000  153.190852  124.484390  0.000000
G  8913  630.720908  0.580991  A  8915  111.634615  0.100895  22.326923  38.297713  323.659413  0.000000
T  8926  2080.800000  1.906286  G  8925  937.782403  0.847566  0.000000  12.765904  240.669820  448.800000
G  8941  2365.203406  2.066698  T  8937  448.800000  0.356926  0.000000  63.829522  423.246925  0.000000
A  8958  1056.807692  0.844438  G  8951  887.988647  0.663306  230.711538  153.190852  165.979186  0.000000
A  8968  2537.826923  1.930129  C  8967  829.783784  0.631039  453.980769  217.020374  124.484390  0.000000
G  8979  1095.462630  0.742792  C  8989  102.127235  0.073017  29.769231  0.000000  215.772942  163.200000
T  8980  897.600000  0.638071  G  8994  265.566698  0.189870  29.769231  0.000000  207.473983  163.200000
T  8999  2611.200000  1.867037  G  9005  605.824030  0.403090  22.326923  0.000000  16.597919  530.400000
G  9021  1053.967833  0.701313  C  9029  153.190852  0.093344  0.000000  0.000000  232.370861  163.200000
T  9025  2080.800000  1.365716  G  9034  647.318827  0.394433  0.000000  12.765904  107.886471  326.400000
G  9047  1908.760643  1.163142  C  9049  280.849896  0.158767  0.000000  38.297713  414.947966  0.000000
G  9056  1925.358562  1.088485  A  9065  1339.615385  0.764011  0.000000  0.000000  315.360454  40.800000
C  9090  1365.951767  0.779075  G  9077  1070.565752  0.610566  0.000000  293.615800  132.783349  81.600000
G  9097  1261.441816  0.762950  N  -1  -1.000000  -1.000000  7.442308  25.531809  224.071902  0.000000
C  9113  2310.628690  1.380438  G  9108  688.813623  0.392845  0.000000  165.956757  24.896878  0.000000
G  9123  979.277200  0.593100  C  9130  906.379210  0.518541  0.000000  25.531809  207.473983  163.200000
G  9139  697.112583  0.425199  T  9134  489.600000  0.280101  0.000000  25.531809  149.381268  0.000000
C  9144  765.954262  0.472972  G  9146  672.215705  0.384576  0.000000  153.190852  141.082308  204.000000
T  9163  1387.200000  0.966740  C  9166  191.488565  0.107519  0.000000  38.297713  0.000000  326.400000
G  9171  2348.605487  1.599597  N  -1  -1.000000  -1.000000  0.000000  0.000000  315.360454  0.000000
G  9183  1302.936613  0.871513  G  9196  1062.266793  0.595840  0.000000  0.000000  257.267739  0.000000
T  9198  1264.800000  0.881734  N  -1  -1.000000  -1.000000  0.000000  12.765904  232.370861  163.200000
C  9218  1021.272349  0.746331  G  9217  614.122990  0.337518  0.000000  102.127235  132.783349  0.000000
G  9228  746.906339  0.559932  T  9230  612.000000  0.368556  0.000000  63.829522  265.566698  163.200000
C  9241  1161.697297  0.905829  T  9245  1264.800000  0.756773  0.000000  242.552183  58.092715  40.800000
G  9246  1261.441816  1.080394  C  9248  344.679418  0.216865  0.000000  178.722661  240.669820  285.600000
G  9262  921.184484  0.770355  C  9267  638.295218  0.401603  0.000000  0.000000  199.175024  0.000000
T  9272  1795.200000  1.473650  G  9274  813.298013  0.515393  0.000000  0.000000  149.381268  326.400000
C  9292  1455.313098  1.101572  T  9295  612.000000  0.399736  0.000000  165.956757  99.587512  81.600000
G  9296  1419.122044  1.068668  C  9309  612.763410  0.424982  0.000000  153.190852  265.566698  163.200000
T  9315  2203.200000  1.783986  G  9320  680.514664  0.446691  0.000000  38.297713  8.298959  285.600000
T  9335  1795.200000  1.354854  C  9333  191.488565  0.125693  0.000000  38.297713  82.989593  326.400000
G  9338  1244.843898  0.903335  G  9348  141.082308  0.096479  0.000000  0.000000  232.370861  204.000000
T  9358  1101.600000  0.786626  G  9359  572.628193  0.396011  0.000000  38.297713  99.587512  204.000000
G  9370  854.792810  0.595309  T  9375  612.000000  0.428169  0.000000  12.765904  149.381268  40.800000
G  9384  1676.389782  1.192999  T  9385  408.000000  0.275525  0.000000  0.000000  265.566698  122.400000
T  9399  571.200000  0.394834  G  9400  165.979186  0.117567  0.000000  25.531809  116.185430  163.200000
G  9403  1029.070956  0.728966  T  9415  489.600000  0.366694  0.000000  12.765904  232.370861  0.000000
G  9418  1941.956481  1.454569  T  9429  204.000000  0.147416  0.000000  76.595426  365.154210  40.800000
T  9433  3019.200000  2.181917  C  9437  663.827027  0.429983  0.000000  38.297713  0.000000  489.600000
G  9443  2049.842952  1.327837  G  9456  1278.039735  0.827829  0.000000  25.531809  456.442763  0.000000
T  9466  1672.800000  1.094471  C  9466  1634.035759  1.058419  0.000000  306.381705  207.473983  326.400000
G  9474  2979.326395  1.965035  T  9480  448.800000  0.278893  52.096154  51.063617  323.659413  0.000000
T  9494  856.800000  0.507097  C  9496  497.870270  0.309386  0.000000  76.595426  66.391675  285.600000
T  9503  856.800000  0.514552  C  9501  76.595426  0.047598  0.000000  0.000000  33.195837  285.600000
T  9519  1672.800000  1.004480  C  9516  1187.229106  0.737768  0.000000  114.893139  0.000000  285.600000
G  9525  1419.122044  0.852336  C  9534  880.847401  0.523141  0.000000  0.000000  257.267739  81.600000
G  9542  1692.987701  0.967548  C  9544  382.977131  0.216667  0.000000  63.829522  373.453169  81.600000
T  9547  1958.400000  1.078317  C  9554  536.167983  0.298570  0.000000  76.595426  107.886471  326.400000
G  9568  2356.904447  1.296564  T  9569  1346.400000  0.681944  29.769231  102.127235  398.350047  244.800000
C  9587  1736.162994  0.991199  G  9582  1029.070956  0.521218  0.000000  102.127235  8.298959  81.600000
G  9596  2423.296121  1.408721  T  9591  612.000000  0.299257  0.000000  76.595426  464.741722  0.000000
G  9608  987.576159  0.550102  C  9614  395.743035  0.189061  0.000000  0.000000  215.772942  0.000000
C  9626  829.783784  0.519887  G  9629  804.999054  0.384578  0.000000  165.956757  49.793756  0.000000
T  9633  1224.000000  0.768177  C  9641  1378.717672  0.720454  0.000000  0.000000  141.082308  326.400000
G  9646  1684.688742  1.033486  T  9643  285.600000  0.149241  37.211538  102.127235  273.865658  163.200000
T  9661  1183.200000  0.725315  G  9660  863.091769  0.450732  0.000000  0.000000  199.175024  326.400000
T  9674  3794.400000  2.360142  N  -1  -1.000000  -1.000000  0.000000  0.000000  82.989593  530.400000
G  9679  1908.760643  1.050015  T  9694  204.000000  0.102185  0.000000  25.531809  398.350047  285.600000
G  9696  1327.833491  0.732445  T  9696  938.400000  0.478809  0.000000  12.765904  265.566698  326.400000
T  9713  1428.000000  0.835102  G  9709  240.669820  0.122799  0.000000  0.000000  0.000000  163.200000
G  9726  2099.636708  1.250414  C  9720  855.315593  0.448555  0.000000  0.000000  365.154210  40.800000
T  9731  1632.000000  0.991020  G  9739  207.473983  0.110908  0.000000  0.000000  157.680227  326.400000
G  9751  2829.945128  1.653749  T  9748  1795.200000  0.959650  0.000000  153.190852  547.731315  163.200000
G  9766  780.102176  0.408164  C  9771  344.679418  0.180333  0.000000  25.531809  265.566698  122.400000
T  9775  1876.800000  1.005326  G  9776  489.638600  0.247714  0.000000  102.127235  248.968780  326.400000
C  9792  1238.292723  0.656547  T  9798  530.400000  0.264482  0.000000  165.956757  91.288553  326.400000
T  9793  1917.600000  1.013757  G  9803  722.009461  0.360028  0.000000  165.956757  91.288553  326.400000
T  9806  1713.600000  1.005695  G  9819  1062.266793  0.591019  0.000000  0.000000  82.989593  448.800000
C  9828  1863.822037  1.106532  G  9829  1020.771996  0.569356  0.000000  344.679418  224.071902  0.000000
G  9843  946.081362  0.544357  C  9849  1021.272349  0.582028  0.000000  51.063617  207.473983  81.600000
T  9864  1428.000000  0.845076  G  9857  456.442763  0.260129  0.000000  89.361331  0.000000  163.200000
C  9871  3242.539709  1.998330  G  9873  2199.224219  1.176705  14.884615  344.679418  290.463576  81.600000
G  9887  1327.833491  0.744436  C  9886  1008.506445  0.539606  0.000000  268.083992  273.865658  81.600000
G  9903  2058.141911  1.259984  T  9901  1713.600000  0.932038  119.076923  242.552183  456.442763  367.200000
C  9917  2374.458212  1.348150  T  9917  448.800000  0.247800  0.000000  344.679418  66.391675  81.600000
G  9928  771.803217  0.426166  T  9928  571.200000  0.323720  0.000000  0.000000  174.278146  163.200000
C  9941  676.592931  0.383472  N  -1  -1.000000  -1.000000  0.000000  229.786279  8.298959  0.000000
G  9957  1045.668874  0.637491  N  -1  -1.000000  -1.000000  0.000000  0.000000  273.865658  0.000000
G  9976  1020.771996  0.648729  C  9968  599.997505  0.381291  0.000000  114.893139  248.968780  0.000000
G  9980  796.700095  0.534989  C  9993  995.740541  0.675375  0.000000  38.297713  282.164617  122.400000
G  9997  2572.677389  1.745074  C  10005  1634.035759  1.028459  0.000000  114.893139  265.566698  0.000000
G  10014  1717.884579  1.081302  C  10019  446.806653  0.311070  0.000000  12.765904  315.360454  0.000000
G  10025  2746.955535  1.912584  C  10033  153.190852  0.097063  0.000000  102.127235  456.442763  0.000000
G  10041  1825.771050  1.156895  C  10043  829.783784  0.533613  0.000000  255.318087  390.051088  0.000000
G  10055  871.390728  0.560406  C  10054  459.572557  0.295540  0.000000  89.361331  190.876064  0.000000
G  10071  1352.730369  0.963057  T  10070  244.800000  0.174269  0.000000  0.000000  273.865658  122.400000
G  10080  614.122990  0.419852  C  10079  102.127235  0.069816  0.000000  25.531809  149.381268  0.000000
C  10094  1302.122245  0.894028  G  10094  622.421949  0.419928  0.000000  280.849896  132.783349  0.000000
G  10104  1336.132450  0.901505  C  10102  63.829522  0.043064  0.000000  12.765904  290.463576  0.000000
A  10115  1198.211538  0.791605  G  10118  1145.256386  0.737021  238.153846  38.297713  107.886471  0.000000
G  10129  2157.729423  1.388679  T  10130  1754.400000  1.160007  0.000000  12.765904  331.958373  448.800000
T  10145  2162.400000  1.429870  C  10151  689.358836  0.442789  0.000000  0.000000  49.793756  367.200000
G  10155  1410.823084  0.906258  C  10163  612.763410  0.430540  0.000000  63.829522  381.752129  0.000000
C  10173  2272.330977  1.596699  G  10168  1917.059603  1.346965  223.269231  382.977131  141.082308  81.600000
G  10181  1900.461684  1.294769  A  10189  66.980769  0.042641  0.000000  0.000000  248.968780  0.000000
T  10192  2203.200000  1.402681  G  10198  1493.812677  0.902141  7.442308  89.361331  107.886471  326.400000
C  10208  2910.626195  1.757886  G  10210  2398.399243  1.272020  0.000000  178.722661  356.855251  40.800000
G  10224  3319.583728  1.760675  T  10223  1060.800000  0.562608  0.000000  0.000000  580.927152  285.600000
C  10241  689.358836  0.330287  G  10236  489.638600  0.234586  0.000000  153.190852  16.597919  0.000000
G  10250  1178.452223  0.582679  N  -1  -1.000000  -1.000000  0.000000  12.765904  257.267739  0.000000
A  10264  1845.692308  0.913484  T  10268  1632.000000  0.763963  379.557692  165.956757  58.092715  244.800000
G  10275  2506.285714  1.259888  T  10274  1917.600000  0.897656  0.000000  12.765904  365.154210  326.400000
G  10292  2647.368023  1.308194  C  10288  587.231601  0.270478  0.000000  25.531809  464.741722  0.000000
T  10299  3345.600000  1.558024  C  10302  127.659044  0.052903  0.000000  51.063617  33.195837  816.000000
T  10313  1836.000000  0.814312  G  10311  1103.761589  0.457412  0.000000  114.893139  224.071902  408.000000
G  10322  1045.668874  0.465110  T  10330  489.600000  0.206632  0.000000  0.000000  232.370861  0.000000
T  10337  1101.600000  0.516586  G  10337  647.318827  0.273196  0.000000  0.000000  174.278146  285.600000
G  10347  1692.987701  0.867504  T  10349  448.800000  0.200490  0.000000  76.595426  273.865658  81.600000
T  10362  1754.400000  0.980714  C  10364  587.231601  0.276618  0.000000  89.361331  207.473983  408.000000
G  10367  3336.181646  1.760141  T  10376  1264.800000  0.595324  0.000000  127.659044  373.453169  40.800000
G  10382  1759.379376  0.833364  T  10388  489.600000  0.224315  0.000000  0.000000  390.051088  0.000000
T  10401  2162.400000  1.028467  C  10408  1621.269854  0.732175  0.000000  0.000000  224.071902  489.600000
G  10420  771.803217  0.373184  C  10420  472.338462  0.213311  0.000000  114.893139  165.979186  0.000000
G  10429  780.102176  0.414815  C  10432  51.063617  0.025010  0.000000  12.765904  190.876064  0.000000
T  10441  1713.600000  1.055138  G  10440  207.473983  0.101618  0.000000  0.000000  41.494797  408.000000
T  10453  571.200000  0.354384  G  10453  265.566698  0.136305  0.000000  0.000000  66.391675  163.200000
C  10469  1289.356341  0.824204  T  10464  367.200000  0.188470  0.000000  280.849896  331.958373  0.000000
G  10471  2987.625355  1.887150  T  10476  571.200000  0.307450  29.769231  268.083992  398.350047  0.000000
A  10490  587.942308  0.343303  T  10492  367.200000  0.203266  148.846154  0.000000  74.690634  40.800000
T  10504  2244.000000  1.406051  G  10502  207.473983  0.114849  0.000000  0.000000  66.391675  489.600000
T  10517  3468.000000  2.332619  G  10516  1153.555345  0.619658  59.538462  178.722661  248.968780  530.400000
C  10534  1595.738046  0.962678  G  10529  1219.947020  0.600085  0.000000  268.083992  174.278146  0.000000
G  10539  1037.369915  0.647977  C  10539  778.720166  0.418911  0.000000  293.615800  232.370861  163.200000
G  10564  1527.008515  0.938258  C  10561  587.231601  0.315900  0.000000  63.829522  273.865658  0.000000
G  10578  1236.544939  0.726446  C  10570  612.763410  0.333808  253.038462  0.000000  282.164617  122.400000
A  10580  2061.519231  1.246024  T  10589  1142.400000  0.610506  461.423077  0.000000  240.669820  122.400000
T  10598  2244.000000  1.244240  C  10600  817.017879  0.424585  0.000000  140.424948  0.000000  571.200000
T  10612  1713.600000  0.902382  C  10617  574.465696  0.292097  0.000000  0.000000  49.793756  408.000000
G  10629  1643.193945  0.927534  C  10627  970.208732  0.493319  0.000000  140.424948  365.154210  122.400000
T  10643  1550.400000  0.825956  C  10646  817.017879  0.423654  0.000000  63.829522  41.494797  326.400000
T  10653  2203.200000  1.218761  C  10657  395.743035  0.205643  0.000000  0.000000  58.092715  571.200000
C  10675  855.315593  0.508736  G  10674  755.205298  0.392433  0.000000  204.254470  58.092715  122.400000
C  10689  63.829522  0.039714  N  -1  -1.000000  -1.000000  0.000000  63.829522  0.000000  0.000000
T  10699  1836.000000  1.216006  A  10698  535.846154  0.322187  111.634615  51.063617  49.793756  326.400000
A  10712  1488.461538  0.966057  C  10711  319.147609  0.189161  349.788462  102.127235  0.000000  0.000000
G  10728  1186.751183  0.757846  T  10722  1060.800000  0.630182  0.000000  0.000000  257.267739  0.000000
G  10742  829.895932  0.561319  T  10733  326.400000  0.194477  0.000000  0.000000  199.175024  0.000000
A  10751  1302.403846  0.974077  T  10746  367.200000  0.218787  282.807692  0.000000  0.000000  0.000000
A  10761  1488.461538  1.148553  C  10762  510.636175  0.334431  327.461538  89.361331  66.391675  0.000000
A  10775  1994.538462  1.557659  G  10780  680.514664  0.437638  453.980769  0.000000  16.597919  0.000000
A  10789  2098.730769  1.584084  T  10792  244.800000  0.152950  431.653846  25.531809  0.000000  122.400000
A  10803  1354.500000  1.030478  T  10804  571.200000  0.361305  372.115385  89.361331  74.690634  163.200000
A  10821  3014.134615  2.209197  G  10814  572.628193  0.362208  662.365385  293.615800  0.000000  0.000000
C  10822  1927.651559  1.161664  A  10830  1756.384615  0.992721  640.038462  319.147609  0.000000  0.000000
A  10843  2128.500000  1.275656  G  10843  1253.142857  0.696766  468.865385  51.063617  282.164617  0.000000
T  10853  3427.200000  1.978117  A  10854  1421.480769  0.713456  290.250000  89.361331  91.288553  775.200000
A  10874  1882.903846  0.962334  A  10864  1101.461538  0.552835  349.788462  102.127235  41.494797  0.000000
G  10880  1651.492904  0.800956  T  10880  1428.000000  0.681002  59.538462  114.893139  356.855251  367.200000
G  10889  1883.863765  0.898442  G  10903  804.999054  0.379969  245.596154  0.000000  414.947966  0.000000
A  10900  1815.923077  0.850011  T  10904  1754.400000  0.828098  320.019231  12.765904  82.989593  81.600000
A  10922  3416.019231  1.612478  G  10929  2912.934721  1.294454  587.942308  140.424948  132.783349  40.800000
A  10933  5715.692308  2.540061  C  10930  663.827027  0.294992  885.634615  76.595426  273.865658  0.000000
A  10946  2612.250000  0.972420  G  10956  730.308420  0.260728  558.173077  89.361331  0.000000  0.000000
A  10956  3475.557692  1.313440  C  10968  510.636175  0.168388  729.346154  38.297713  149.381268  0.000000
A  10967  4443.057692  1.586274  A  10978  1860.576923  0.613546  803.769231  89.361331  41.494797  0.000000
A  10988  5440.326923  1.794069  T  10988  1264.800000  0.391118  937.730769  0.000000  298.762535  285.600000
G  11002  3145.305582  0.972662  A  11006  2895.057692  0.861612  610.269231  102.127235  589.226112  0.000000
A  11017  5313.807692  1.581514  T  11015  897.600000  0.267139  1108.903846  0.000000  41.494797  122.400000
A  11027  6973.442308  1.871472  G  11031  1037.369915  0.244938  1451.250000  12.765904  49.793756  0.000000
A  11039  6608.769231  1.560461  G  11041  614.122990  0.130262  1198.211538  0.000000  74.690634  0.000000
A  11057  6690.634615  1.419184  T  11060  1876.800000  0.372234  1399.153846  51.063617  33.195837  204.000000
A  11067  11796.057692  2.339613  A  11080  2880.173077  0.571238  2552.711538  12.765904  0.000000  0.000000
