# Supplementary material for: SNP-PHAGE – High throughput SNP discovery pipeline
Source: BMC Bioinformatics. 2006 Oct 23;7:468. doi: 10.1186/1471-2105-7-468 (PMC1626092; doi:10.1186/1471-2105-7-468)
Supplement: Additional file 2 — Test dataset. This compressed file contains test data for recreating the demo website. It contains the database table entries and chromatogram files to test for proper installation of all functionalities provided. [file 1471-2105-7-468-S2.gz › test_data/AfterAnalysisStore/poly_dir/H01_015529Archer_.b_15.ab1.poly]

H01_015529Archer_.b_15.ab1 48372.834783 55026.450000 49037.714286 53168.228571 48372.834783
G  6  10170.916149  1.000000  N  -1  -1.000000  -1.000000  0.000000  0.000000  2561.289103  0.000000
G  25  15070.773564  1.481752  N  -1  -1.000000  -1.000000  57386.559638  64394.898918  2821.130027  65280.000000
A  37  2684363.926881  212.692887  N  -1  -1.000000  -1.000000  57386.559638  64394.898918  0.000000  65280.000000
C  46  3259106.327874  3.608392  N  -1  -1.000000  -1.000000  57386.559638  64394.898918  0.000000  65280.000000
T  56  4685961.600000  3.140350  N  -1  -1.000000  -1.000000  57386.559638  64394.898918  0.000000  65280.000000
G  86  134560.478251  0.063146  N  -1  -1.000000  -1.000000  394.532598  29541.159879  15553.335279  65280.000000
C  91  442634.436439  0.246153  A  92  171944.479316  0.154942  31562.607801  64394.898918  20601.673222  65280.000000
T  100  422524.800000  0.263329  C  103  25959.193626  0.022534  0.000000  4266.162053  48293.291643  65280.000000
A  116  314478.346818  0.215869  C  115  29420.419443  0.025539  44044.184522  5674.800467  59392.211090  1305.600000
G  114  3580162.484520  1.301030  T  142  153530.400000  0.099601  34647.135382  5594.306844  59392.211090  1672.800000
G  144  3580162.484520  1.301030  N  -1  -1.000000  -1.000000  17467.034090  0.000000  59392.211090  25908.000000
A  166  2802938.905733  0.828034  N  -1  -1.000000  -1.000000  57386.559638  19117.235616  21715.277180  0.000000
A  191  2802938.905733  0.828034  T  179  66136.800000  0.036304  57386.559638  64394.898918  9539.873906  52060.800000
C  189  2750386.626420  1.758293  N  -1  -1.000000  -1.000000  57386.559638  64394.898918  5159.698338  27009.600000
G  197  192839.085384  0.127424  A  207  135037.748149  0.067378  57386.559638  64394.898918  30995.310163  65280.000000
T  202  1590792.000000  1.495031  N  -1  -1.000000  -1.000000  57386.559638  64394.898918  16295.737918  65280.000000
A  224  275312.019865  0.227592  A  232  152074.383041  0.089151  43757.251724  0.000000  1410.565013  0.000000
G  235  140759.540284  0.117993  A  245  17969.166487  0.014361  23313.289853  0.000000  22606.160346  0.000000
C  255  334893.721187  0.287520  C  269  156157.629877  0.125882  0.000000  56265.042930  0.000000  0.000000
T  273  305592.000000  0.261904  N  -1  -1.000000  -1.000000  251.066198  14408.358633  0.000000  59731.200000
C  291  185054.840766  0.181719  T  287  85272.000000  0.069394  0.000000  30426.589739  0.000000  10730.400000
T  302  382051.200000  0.445355  C  308  28011.781029  0.031261  0.000000  0.000000  0.000000  63036.000000
C  321  217735.251967  0.288042  T  313  32680.800000  0.036472  0.000000  40005.330953  0.000000  65280.000000
C  333  371961.034876  0.583430  A  331  30594.209607  0.047988  8607.983946  64394.898918  0.000000  65280.000000
T  343  3258492.000000  8.152363  A  342  258060.185373  0.645636  43362.719127  20686.861277  0.000000  65280.000000
C  358  55017.391763  0.077899  N  -1  -1.000000  -1.000000  0.000000  21089.329396  0.000000  65280.000000
A  378  213872.534452  0.386969  T  382  27948.000000  0.049155  35113.401179  0.000000  928.003298  530.400000
C  389  425932.009532  0.779320  G  396  47328.168213  0.081092  0.000000  63267.988187  2487.048839  0.000000
T  401  347289.600000  0.603919  G  410  159802.167965  0.264447  0.000000  7204.179316  8389.149816  65280.000000
T  415  231907.200000  0.402407  N  -1  -1.000000  -1.000000  0.000000  0.000000  18522.945834  43492.800000
G  429  406910.886232  0.715220  A  438  102650.208553  0.169917  322.799398  160.987247  59392.211090  0.000000
G  442  353383.655987  0.597824  N  -1  -1.000000  -1.000000  11082.779330  0.000000  57350.603834  0.000000
C  461  176240.788977  0.299602  G  455  18337.345174  0.029531  107.599799  33565.841061  1113.603958  0.000000
T  473  369892.800000  0.633269  A  469  34288.469384  0.057112  7675.452352  0.000000  37.120132  65280.000000
C  490  303702.442023  0.520133  A  485  129227.358985  0.209925  16713.835495  53528.259726  0.000000  0.000000
T  506  404328.000000  1.401897  A  498  392667.534325  0.645026  14777.039107  64394.898918  705.282507  65280.000000
C  509  1284798.973854  3.973450  N  -1  -1.000000  -1.000000  12589.176521  64394.898918  556.801979  56100.000000
G  520  328290.446801  0.762688  N  -1  -1.000000  -1.000000  1255.330992  52884.310737  59392.211090  448.800000
G  532  362812.169498  0.842889  N  -1  -1.000000  -1.000000  0.000000  0.000000  58352.847396  0.000000
A  555  232953.565532  0.549255  N  -1  -1.000000  -1.000000  35436.200577  0.000000  13177.646836  0.000000
G  560  275023.057480  0.666411  A  566  14884.638906  0.035703  14848.772306  0.000000  45991.843463  0.000000
G  575  462925.165317  1.110120  N  -1  -1.000000  -1.000000  0.000000  0.000000  59392.211090  0.000000
G  589  405500.321219  0.959523  N  -1  -1.000000  -1.000000  0.000000  0.000000  59392.211090  0.000000
T  603  200532.000000  0.468732  G  601  12695.085121  0.028862  0.000000  0.000000  2709.769631  33170.400000
C  620  198014.314173  0.460234  N  -1  -1.000000  -1.000000  0.000000  37027.066878  0.000000  0.000000
T  630  341251.200000  0.826156  N  -1  -1.000000  -1.000000  0.000000  402.468118  0.000000  56997.600000
T  643  212160.000000  0.509004  N  -1  -1.000000  -1.000000  0.000000  0.000000  0.000000  35292.000000
T  657  191229.600000  0.480963  N  -1  -1.000000  -1.000000  35.866600  0.000000  0.000000  35863.200000
G  669  292098.318168  1.013385  N  -1  -1.000000  -1.000000  71.733200  0.000000  47922.090323  0.000000
A  686  188084.449215  0.668938  N  -1  -1.000000  -1.000000  27724.881625  0.000000  0.000000  0.000000
T  694  266383.200000  0.962778  N  -1  -1.000000  -1.000000  2869.327982  0.000000  0.000000  50143.200000
T  709  212690.400000  0.771126  N  -1  -1.000000  -1.000000  0.000000  0.000000  0.000000  36230.400000
C  724  224617.456789  0.895624  N  -1  -1.000000  -1.000000  466.265797  37147.807313  0.000000  326.400000
A  732  247945.804237  1.065489  N  -1  -1.000000  -1.000000  46518.979907  1207.404355  0.000000  0.000000
T  742  344882.400000  1.452458  A  748  23564.356051  0.093460  609.732196  0.000000  0.000000  64994.400000
G  756  368528.669815  1.461636  N  -1  -1.000000  -1.000000  322.799398  0.000000  59392.211090  204.000000
T  770  238516.800000  0.935866  N  -1  -1.000000  -1.000000  0.000000  0.000000  631.042243  45288.000000
C  787  176442.023036  0.685218  N  -1  -1.000000  -1.000000  0.000000  30708.317422  0.000000  0.000000
A  795  198952.028946  0.777099  N  -1  -1.000000  -1.000000  38126.195560  120.740435  0.000000  0.000000
T  806  317587.200000  1.287319  N  -1  -1.000000  -1.000000  143.466399  0.000000  0.000000  60506.400000
C  822  200469.369695  0.772062  N  -1  -1.000000  -1.000000  0.000000  33646.334685  0.000000  0.000000
T  834  280377.600000  1.107935  N  -1  -1.000000  -1.000000  0.000000  442.714930  0.000000  53121.600000
T  847  225379.200000  0.867404  N  -1  -1.000000  -1.000000  35.866600  0.000000  74.240264  37495.200000
G  860  342358.976803  1.317231  N  -1  -1.000000  -1.000000  0.000000  160.987247  58167.246737  0.000000
C  874  287000.015116  1.065530  N  -1  -1.000000  -1.000000  0.000000  48094.940130  705.282507  0.000000
A  886  179332.998870  0.680423  N  -1  -1.000000  -1.000000  30737.676006  603.702177  0.000000  163.200000
C  896  396068.875159  1.618976  T  899  55447.200000  0.212933  322.799398  64394.898918  0.000000  6895.200000
A  907  262471.777146  1.007968  T  910  77805.600000  0.289240  44008.317923  885.429860  0.000000  11913.600000
C  919  424362.383871  1.577556  T  920  93799.200000  0.321736  573.865596  64394.898918  0.000000  13178.400000
A  930  268820.165306  0.922067  N  -1  -1.000000  -1.000000  43900.718123  885.429860  0.000000  2611.200000
C  942  373087.945607  1.301481  N  -1  -1.000000  -1.000000  107.599799  64394.898918  0.000000  122.400000
T  956  367608.000000  1.209531  N  -1  -1.000000  -1.000000  0.000000  362.221306  371.201319  65280.000000
G  969  383413.842719  1.226339  N  -1  -1.000000  -1.000000  0.000000  0.000000  59392.211090  0.000000
C  983  194633.581980  0.592578  N  -1  -1.000000  -1.000000  0.000000  32559.670766  1002.243562  0.000000
A  996  214410.533449  0.683533  N  -1  -1.000000  -1.000000  39273.926752  0.000000  1410.565013  0.000000
A  1007  156665.307813  0.511275  N  -1  -1.000000  -1.000000  33893.936786  0.000000  705.282507  0.000000
A  1021  272514.425082  0.895974  N  -1  -1.000000  -1.000000  46590.713106  0.000000  3155.211214  0.000000
G  1028  269343.677294  0.923046  N  -1  -1.000000  -1.000000  2797.594782  0.000000  45732.002539  0.000000
C  1044  213831.311220  0.731082  N  -1  -1.000000  -1.000000  0.000000  40327.305448  0.000000  0.000000
C  1059  395465.172981  1.456954  N  -1  -1.000000  -1.000000  0.000000  64394.898918  0.000000  0.000000
A  1067  227788.775164  0.801798  N  -1  -1.000000  -1.000000  37193.663966  523.208554  0.000000  0.000000
C  1078  335698.657423  1.245323  N  -1  -1.000000  -1.000000  143.466399  57794.421779  0.000000  122.400000
C  1093  321733.013720  1.207813  N  -1  -1.000000  -1.000000  107.599799  61175.153972  0.000000  0.000000
T  1105  379970.400000  1.460254  N  -1  -1.000000  -1.000000  251.066198  1287.897978  0.000000  63403.200000
T  1119  294861.600000  1.057829  N  -1  -1.000000  -1.000000  537.998997  201.234059  334.081187  55896.000000
A  1132  273805.622674  0.954734  C  1134  24832.282895  0.083190  46662.446306  2897.770451  408.321451  612.000000
A  1143  283848.270611  0.950911  C  1140  28736.223642  0.096268  46483.113307  4869.864231  37.120132  285.600000
C  1154  447906.768788  1.494843  N  -1  -1.000000  -1.000000  1685.730189  64394.898918  0.000000  122.400000
C  1169  391440.491799  1.232919  N  -1  -1.000000  -1.000000  0.000000  64394.898918  0.000000  0.000000
A  1177  247694.738039  0.738832  N  -1  -1.000000  -1.000000  46554.846507  1046.417107  0.000000  0.000000
A  1190  338222.035868  1.055378  N  -1  -1.000000  -1.000000  54911.764254  0.000000  0.000000  285.600000
A  1204  260068.714961  0.784478  N  -1  -1.000000  -1.000000  49495.907688  0.000000  0.000000  612.000000
A  1216  258992.716968  0.799471  N  -1  -1.000000  -1.000000  49065.508491  0.000000  0.000000  775.200000
C  1226  350066.769244  1.101944  N  -1  -1.000000  -1.000000  824.931795  60289.724112  0.000000  979.200000
C  1240  386288.899886  1.227519  N  -1  -1.000000  -1.000000  0.000000  64394.898918  0.000000  204.000000
T  1252  394495.200000  1.218204  N  -1  -1.000000  -1.000000  0.000000  724.442613  0.000000  65280.000000
C  1265  152012.208259  0.452549  N  -1  -1.000000  -1.000000  0.000000  28695.976830  0.000000  1183.200000
A  1277  328322.854331  1.017365  N  -1  -1.000000  -1.000000  57027.893641  0.000000  0.000000  0.000000
A  1288  272980.690879  0.878428  N  -1  -1.000000  -1.000000  45586.448313  0.000000  0.000000  1020.000000
C  1298  298027.641556  0.997033  N  -1  -1.000000  -1.000000  0.000000  56063.808871  0.000000  1060.800000
T  1311  399513.600000  1.314415  N  -1  -1.000000  -1.000000  0.000000  0.000000  0.000000  65280.000000
T  1324  240883.200000  0.776850  N  -1  -1.000000  -1.000000  0.000000  0.000000  259.840924  40269.600000
G  1337  322054.264637  1.045093  N  -1  -1.000000  -1.000000  143.466399  0.000000  59392.211090  571.200000
C  1351  271424.498940  0.863132  N  -1  -1.000000  -1.000000  0.000000  47249.757081  222.720792  0.000000
G  1364  161732.414825  0.527502  N  -1  -1.000000  -1.000000  537.998997  0.000000  30661.228975  0.000000
A  1378  324126.462157  1.140709  N  -1  -1.000000  -1.000000  57386.559638  0.000000  37.120132  0.000000
A  1391  243426.612666  0.878455  N  -1  -1.000000  -1.000000  54050.965859  0.000000  0.000000  1142.400000
A  1402  307376.760063  1.073808  N  -1  -1.000000  -1.000000  50822.971880  0.000000  0.000000  1509.600000
C  1412  344029.747471  1.210713  N  -1  -1.000000  -1.000000  179.332999  64394.898918  0.000000  1713.600000
T  1425  360549.600000  1.237898  N  -1  -1.000000  -1.000000  0.000000  442.714930  222.720792  65280.000000
T  1438  233620.800000  0.785249  N  -1  -1.000000  -1.000000  0.000000  0.000000  148.480528  45165.600000
G  1450  322425.465956  1.147738  N  -1  -1.000000  -1.000000  573.865596  0.000000  59392.211090  1060.800000
G  1463  242951.263491  0.840439  N  -1  -1.000000  -1.000000  0.000000  0.000000  41611.667895  0.000000
C  1477  251904.795206  0.895928  N  -1  -1.000000  -1.000000  0.000000  43667.790829  222.720792  244.800000
A  1489  198198.830351  0.709845  N  -1  -1.000000  -1.000000  37337.130365  0.000000  185.600660  122.400000
T  1500  377032.800000  1.332926  N  -1  -1.000000  -1.000000  0.000000  80.493624  0.000000  65280.000000
T  1514  237864.000000  0.825482  N  -1  -1.000000  -1.000000  0.000000  40.246812  111.360396  45492.000000
G  1526  330035.093002  1.147567  N  -1  -1.000000  -1.000000  681.465396  0.000000  54603.714071  122.400000
G  1539  270605.761780  0.933570  N  -1  -1.000000  -1.000000  394.532598  0.000000  45694.882408  0.000000
C  1553  225744.367520  0.799042  N  -1  -1.000000  -1.000000  0.000000  43788.531264  0.000000  0.000000
C  1568  414059.200044  1.539034  N  -1  -1.000000  -1.000000  107.599799  64394.898918  0.000000  122.400000
T  1580  357489.600000  1.245252  N  -1  -1.000000  -1.000000  0.000000  1287.897978  0.000000  65280.000000
T  1593  286293.600000  0.985220  N  -1  -1.000000  -1.000000  71.733200  362.221306  0.000000  55406.400000
C  1605  174228.448386  0.590759  N  -1  -1.000000  -1.000000  215.199599  32680.411201  0.000000  0.000000
C  1618  364837.349183  1.270523  N  -1  -1.000000  -1.000000  251.066198  64394.898918  0.000000  0.000000
A  1628  295684.248536  0.973225  N  -1  -1.000000  -1.000000  56776.827442  160.987247  111.360396  0.000000
A  1639  317562.874398  1.073994  N  -1  -1.000000  -1.000000  52293.502470  0.000000  0.000000  0.000000
G  1648  361995.526595  1.192131  N  -1  -1.000000  -1.000000  1865.063188  0.000000  59392.211090  285.600000
T  1664  196003.200000  0.638759  N  -1  -1.000000  -1.000000  0.000000  0.000000  668.162375  37372.800000
T  1677  169646.400000  0.566640  N  -1  -1.000000  -1.000000  0.000000  0.000000  853.763034  32109.600000
G  1689  269120.956503  0.916063  N  -1  -1.000000  -1.000000  430.399197  0.000000  51151.541801  0.000000
G  1701  285045.493101  1.020621  N  -1  -1.000000  -1.000000  645.598796  0.000000  53787.071169  0.000000
G  1715  304422.201969  1.119027  N  -1  -1.000000  -1.000000  789.065195  0.000000  52487.866551  0.000000
A  1730  323158.063963  1.180035  N  -1  -1.000000  -1.000000  57386.559638  0.000000  148.480528  0.000000
T  1740  377644.800000  1.307872  N  -1  -1.000000  -1.000000  573.865596  40.246812  0.000000  63240.000000
C  1754  276415.103606  0.953062  N  -1  -1.000000  -1.000000  107.599799  48215.680565  0.000000  0.000000
A  1763  275419.619664  0.955981  N  -1  -1.000000  -1.000000  52616.301868  0.000000  0.000000  0.000000
A  1776  253182.327804  0.891841  N  -1  -1.000000  -1.000000  48204.710096  0.000000  0.000000  204.000000
G  1787  186528.662955  0.683241  N  -1  -1.000000  -1.000000  0.000000  0.000000  35449.725994  1836.000000
T  1802  217423.200000  0.799179  N  -1  -1.000000  -1.000000  0.000000  0.000000  0.000000  41167.200000
A  1813  114019.920681  0.411868  N  -1  -1.000000  -1.000000  22452.491458  0.000000  0.000000  367.200000
T  1825  425829.600000  1.629496  N  -1  -1.000000  -1.000000  0.000000  0.000000  0.000000  65280.000000
C  1838  169801.299085  0.616553  N  -1  -1.000000  -1.000000  0.000000  32801.151636  0.000000  856.800000
T  1851  347616.000000  1.327071  N  -1  -1.000000  -1.000000  0.000000  80.493624  0.000000  65280.000000
C  1864  113898.477462  0.430800  N  -1  -1.000000  -1.000000  0.000000  25677.465944  0.000000  122.400000
C  1876  360571.187130  1.514920  N  -1  -1.000000  -1.000000  0.000000  60450.711359  0.000000  244.800000
T  1889  404368.800000  1.640914  N  -1  -1.000000  -1.000000  0.000000  321.974495  0.000000  65280.000000
C  1901  186825.700486  0.720434  N  -1  -1.000000  -1.000000  71.733200  35296.453970  0.000000  0.000000
A  1912  281301.742027  1.113236  N  -1  -1.000000  -1.000000  53512.966863  0.000000  0.000000  0.000000
A  1924  240844.217482  0.918672  N  -1  -1.000000  -1.000000  47056.978903  0.000000  0.000000  326.400000
T  1935  360508.800000  1.362943  N  -1  -1.000000  -1.000000  502.132397  0.000000  0.000000  62587.200000
C  1948  219184.137193  0.758012  N  -1  -1.000000  -1.000000  502.132397  41896.931109  0.000000  0.000000
C  1961  347732.454158  1.295131  N  -1  -1.000000  -1.000000  502.132397  64394.898918  0.000000  0.000000
A  1971  313904.481221  1.096475  N  -1  -1.000000  -1.000000  57386.559638  0.000000  0.000000  0.000000
A  1983  285892.666798  1.010529  N  -1  -1.000000  -1.000000  55629.096249  0.000000  0.000000  0.000000
A  1995  308954.890453  1.029460  N  -1  -1.000000  -1.000000  57386.559638  0.000000  0.000000  0.000000
A  2007  280727.876431  0.951775  N  -1  -1.000000  -1.000000  54122.699059  160.987247  0.000000  0.000000
C  2017  334611.993504  1.184100  N  -1  -1.000000  -1.000000  107.599799  63308.234999  0.000000  0.000000
C  2030  357995.391173  1.203887  N  -1  -1.000000  -1.000000  0.000000  64394.898918  0.000000  0.000000
C  2043  291266.177169  0.954859  N  -1  -1.000000  -1.000000  71.733200  56788.251483  0.000000  0.000000
A  2053  324556.861354  1.046695  N  -1  -1.000000  -1.000000  53584.700062  0.000000  0.000000  0.000000
C  2063  307606.382770  1.003666  N  -1  -1.000000  -1.000000  0.000000  57673.681344  0.000000  1305.600000
T  2077  428318.400000  1.358340  N  -1  -1.000000  -1.000000  0.000000  1006.170296  742.402639  65280.000000
C  2090  275127.205628  0.850777  N  -1  -1.000000  -1.000000  0.000000  45961.859103  1484.805277  0.000000
G  2103  165852.749470  0.519092  N  -1  -1.000000  -1.000000  0.000000  0.000000  28396.900928  0.000000
T  2114  175603.200000  0.571064  N  -1  -1.000000  -1.000000  0.000000  0.000000  2375.688444  33252.000000
G  2127  292729.360411  0.995114  N  -1  -1.000000  -1.000000  179.332999  0.000000  54418.113411  40.800000
G  2140  298965.542576  1.012184  N  -1  -1.000000  -1.000000  71.733200  0.000000  57981.646077  0.000000
G  2153  307837.254107  1.054952  N  -1  -1.000000  -1.000000  71.733200  0.000000  52859.067870  0.000000
T  2166  229336.800000  0.799678  N  -1  -1.000000  -1.000000  0.000000  0.000000  2301.448180  43819.200000
G  2179  286530.298379  1.021158  N  -1  -1.000000  -1.000000  251.066198  80.493624  54046.912092  0.000000
C  2190  394137.028191  1.423953  N  -1  -1.000000  -1.000000  0.000000  64394.898918  0.000000  0.000000
A  2202  210752.140272  0.738332  N  -1  -1.000000  -1.000000  39704.325950  0.000000  371.201319  0.000000
T  2214  372055.200000  1.410972  N  -1  -1.000000  -1.000000  0.000000  684.195801  0.000000  65280.000000
C  2227  151488.999705  0.554134  N  -1  -1.000000  -1.000000  0.000000  28897.210890  0.000000  81.600000
G  2240  182334.088047  0.670485  N  -1  -1.000000  -1.000000  860.798395  0.000000  29993.066601  856.800000
T  2252  141249.600000  0.518125  N  -1  -1.000000  -1.000000  0.000000  0.000000  0.000000  26724.000000
T  2266  206040.000000  0.800253  N  -1  -1.000000  -1.000000  35.866600  0.000000  0.000000  35944.800000
T  2278  186129.600000  0.749990  N  -1  -1.000000  -1.000000  107.599799  0.000000  0.000000  34924.800000
A  2289  206412.281699  0.874608  N  -1  -1.000000  -1.000000  38664.194556  0.000000  0.000000  1387.200000
T  2300  428971.200000  1.835462  N  -1  -1.000000  -1.000000  0.000000  0.000000  0.000000  65280.000000
C  2314  172417.341854  0.695352  N  -1  -1.000000  -1.000000  0.000000  33887.815556  0.000000  856.800000
T  2326  339986.400000  1.505797  N  -1  -1.000000  -1.000000  0.000000  0.000000  0.000000  65280.000000
T  2339  219871.200000  0.921087  N  -1  -1.000000  -1.000000  0.000000  0.000000  890.883166  42513.600000
G  2351  318527.852103  1.425244  N  -1  -1.000000  -1.000000  466.265797  0.000000  52376.506155  81.600000
T  2363  159813.600000  0.665352  N  -1  -1.000000  -1.000000  0.000000  0.000000  148.480528  30477.600000
C  2376  154909.978710  0.651041  N  -1  -1.000000  -1.000000  0.000000  29621.653502  0.000000  0.000000
C  2389  358478.352915  1.497979  N  -1  -1.000000  -1.000000  0.000000  64394.898918  111.360396  0.000000
G  2401  200819.913749  0.788916  N  -1  -1.000000  -1.000000  466.265797  0.000000  33148.277815  0.000000
T  2412  147981.600000  0.578006  N  -1  -1.000000  -1.000000  0.000000  0.000000  0.000000  28152.000000
T  2426  204734.400000  0.818356  N  -1  -1.000000  -1.000000  0.000000  241.480871  0.000000  35740.800000
A  2436  153257.980834  0.672910  N  -1  -1.000000  -1.000000  25321.819440  201.234059  0.000000  0.000000
C  2447  378400.524768  1.675539  N  -1  -1.000000  -1.000000  1040.131393  64394.898918  0.000000  0.000000
C  2460  307002.680593  1.336657  N  -1  -1.000000  -1.000000  0.000000  57915.162215  0.000000  0.000000
C  2472  299275.292722  1.255388  N  -1  -1.000000  -1.000000  1040.131393  49463.331732  0.000000  0.000000
A  2483  298553.576518  1.262557  N  -1  -1.000000  -1.000000  50141.506484  0.000000  0.000000  0.000000
C  2493  368379.068624  1.471507  N  -1  -1.000000  -1.000000  1004.264794  61497.128467  0.000000  40.800000
A  2506  256553.788183  0.944294  N  -1  -1.000000  -1.000000  48957.908691  0.000000  0.000000  0.000000
T  2517  362630.400000  1.386754  N  -1  -1.000000  -1.000000  789.065195  724.442613  0.000000  65280.000000
C  2530  148229.007947  0.533818  N  -1  -1.000000  -1.000000  1434.663991  28052.027841  0.000000  0.000000
A  2541  268174.566510  0.965693  N  -1  -1.000000  -1.000000  51325.104277  1046.417107  0.000000  0.000000
C  2552  295572.586035  1.040581  N  -1  -1.000000  -1.000000  717.331995  56104.055682  0.000000  0.000000
C  2566  341574.691949  1.145159  N  -1  -1.000000  -1.000000  251.066198  64394.898918  111.360396  0.000000
A  2576  227752.908564  0.773106  N  -1  -1.000000  -1.000000  42681.253731  0.000000  0.000000  0.000000
A  2588  285856.800198  0.997165  N  -1  -1.000000  -1.000000  47308.045102  0.000000  0.000000  0.000000
C  2599  365803.272667  1.282046  N  -1  -1.000000  -1.000000  0.000000  60893.426290  0.000000  0.000000
C  2613  366245.987597  1.254041  N  -1  -1.000000  -1.000000  0.000000  61376.388031  148.480528  0.000000
G  2626  218711.817340  0.749425  N  -1  -1.000000  -1.000000  35.866600  0.000000  37342.852723  0.000000
T  2638  123950.400000  0.430301  N  -1  -1.000000  -1.000000  0.000000  0.000000  111.360396  24357.600000
C  2651  134625.585551  0.509584  N  -1  -1.000000  -1.000000  0.000000  26281.168121  148.480528  0.000000
G  2663  140908.020812  0.536125  N  -1  -1.000000  -1.000000  0.000000  0.000000  23905.364964  163.200000
C  2674  135551.262223  0.541988  N  -1  -1.000000  -1.000000  0.000000  26562.895804  37.120132  448.800000
T  2688  414609.600000  1.771094  N  -1  -1.000000  -1.000000  0.000000  0.000000  445.441583  65280.000000
G  2700  227657.769135  0.943067  N  -1  -1.000000  -1.000000  537.998997  0.000000  43022.232908  0.000000
C  2711  168271.920236  0.697090  N  -1  -1.000000  -1.000000  0.000000  29500.913067  0.000000  775.200000
T  2725  369321.600000  1.608308  N  -1  -1.000000  -1.000000  35.866600  643.948989  0.000000  64341.600000
C  2736  184330.398153  0.801487  N  -1  -1.000000  -1.000000  215.199599  34974.479475  0.000000  1060.800000
T  2749  430603.200000  2.033124  N  -1  -1.000000  -1.000000  0.000000  0.000000  0.000000  65280.000000
A  2760  264946.572530  1.137193  N  -1  -1.000000  -1.000000  45873.381111  0.000000  0.000000  0.000000
T  2770  416894.400000  1.687267  N  -1  -1.000000  -1.000000  0.000000  241.480871  0.000000  65280.000000
G  2783  214183.161244  0.777972  N  -1  -1.000000  -1.000000  609.732196  0.000000  40757.904861  0.000000
C  2795  300643.684324  1.063710  N  -1  -1.000000  -1.000000  0.000000  52683.076677  0.000000  0.000000
C  2808  289736.798320  0.968546  N  -1  -1.000000  -1.000000  0.000000  56224.796118  0.000000  0.000000
C  2819  223530.792870  0.779780  N  -1  -1.000000  -1.000000  71.733200  47853.459259  0.000000  0.000000
C  2831  196283.701265  0.685716  N  -1  -1.000000  -1.000000  0.000000  37389.288184  0.000000  448.800000
T  2844  356592.000000  1.233680  N  -1  -1.000000  -1.000000  573.865596  80.493624  0.000000  65280.000000
A  2855  270685.228494  0.940616  N  -1  -1.000000  -1.000000  44402.850520  0.000000  0.000000  81.600000
C  2865  386973.095687  1.305533  N  -1  -1.000000  -1.000000  71.733200  64394.898918  0.000000  1509.600000
T  2879  389272.800000  1.332912  N  -1  -1.000000  -1.000000  0.000000  1046.417107  1299.204618  65280.000000
G  2891  352270.052029  1.156958  N  -1  -1.000000  -1.000000  1291.197592  885.429860  59392.211090  571.200000
T  2902  153326.400000  0.514489  N  -1  -1.000000  -1.000000  0.000000  80.493624  37.120132  28274.400000
T  2916  159079.200000  0.544920  N  -1  -1.000000  -1.000000  0.000000  0.000000  0.000000  30600.000000
C  2928  175757.827235  0.632734  N  -1  -1.000000  -1.000000  0.000000  34129.296427  0.000000  0.000000
T  2940  373646.400000  1.402697  N  -1  -1.000000  -1.000000  394.532598  0.000000  0.000000  64831.200000
C  2951  152334.182753  0.541366  N  -1  -1.000000  -1.000000  537.998997  28414.249148  0.000000  0.000000
A  2961  271223.227490  0.979167  N  -1  -1.000000  -1.000000  50751.238680  0.000000  519.681847  0.000000
A  2973  209030.543482  0.778637  N  -1  -1.000000  -1.000000  39847.792349  0.000000  222.720792  0.000000
G  2983  207798.498552  0.792243  N  -1  -1.000000  -1.000000  71.733200  0.000000  38456.456681  0.000000
G  2996  408432.811641  1.671344  N  -1  -1.000000  -1.000000  789.065195  0.000000  59392.211090  0.000000
C  3009  195197.037346  0.792550  N  -1  -1.000000  -1.000000  71.733200  34048.802803  0.000000  0.000000
T  3022  392740.800000  1.703254  N  -1  -1.000000  -1.000000  0.000000  160.987247  296.961055  65280.000000
G  3035  244807.270088  0.961824  N  -1  -1.000000  -1.000000  1362.930791  0.000000  42242.710138  0.000000
T  3046  109507.200000  0.416224  N  -1  -1.000000  -1.000000  71.733200  0.000000  0.000000  21297.600000
G  3058  165036.106567  0.643486  N  -1  -1.000000  -1.000000  824.931795  0.000000  31032.430295  0.000000
A  3070  244108.078061  1.036065  N  -1  -1.000000  -1.000000  46447.246707  0.000000  0.000000  0.000000
A  3082  209425.076080  0.855536  N  -1  -1.000000  -1.000000  40457.524545  0.000000  0.000000  1060.800000
T  3093  323952.000000  1.357673  N  -1  -1.000000  -1.000000  0.000000  684.195801  0.000000  53896.800000
T  3106  155121.600000  0.620237  N  -1  -1.000000  -1.000000  0.000000  201.234059  0.000000  29947.200000
T  3118  156916.800000  0.640914  N  -1  -1.000000  -1.000000  0.000000  0.000000  0.000000  30151.200000
C  3129  128065.355224  0.582960  N  -1  -1.000000  -1.000000  0.000000  24832.282895  296.961055  571.200000
C  3141  320364.622118  1.504285  N  -1  -1.000000  -1.000000  71.733200  54252.702339  519.681847  0.000000
A  3151  282270.140221  1.372039  N  -1  -1.000000  -1.000000  48670.975893  0.000000  816.642902  0.000000
T  3162  426156.000000  2.034384  N  -1  -1.000000  -1.000000  0.000000  0.000000  965.123430  65280.000000
A  3173  207667.612691  0.861185  N  -1  -1.000000  -1.000000  34360.202583  0.000000  705.282507  0.000000
G  3185  126431.169358  0.515195  N  -1  -1.000000  -1.000000  0.000000  0.000000  23385.683117  0.000000
G  3198  302417.714845  1.294391  N  -1  -1.000000  -1.000000  466.265797  0.000000  57647.564889  0.000000
G  3211  302900.276560  1.246830  N  -1  -1.000000  -1.000000  537.998997  0.000000  51893.944440  0.000000
C  3222  213308.102667  0.885716  N  -1  -1.000000  -1.000000  0.000000  35537.934840  0.000000  326.400000
T  3236  370260.000000  1.501157  N  -1  -1.000000  -1.000000  0.000000  321.974495  0.000000  60669.600000
C  3247  152132.948694  0.567694  N  -1  -1.000000  -1.000000  0.000000  28897.210890  0.000000  204.000000
C  3259  292755.309207  1.082712  N  -1  -1.000000  -1.000000  0.000000  49543.825355  0.000000  163.200000
T  3272  332968.800000  1.244139  N  -1  -1.000000  -1.000000  0.000000  40.246812  0.000000  57895.200000
T  3284  249777.600000  0.915943  N  -1  -1.000000  -1.000000  71.733200  0.000000  0.000000  47246.400000
C  3295  135591.509035  0.531602  N  -1  -1.000000  -1.000000  0.000000  25757.959567  0.000000  0.000000
C  3307  298752.084169  1.205353  N  -1  -1.000000  -1.000000  0.000000  50670.736086  0.000000  0.000000
A  3317  236217.426111  0.891096  N  -1  -1.000000  -1.000000  40565.124344  0.000000  0.000000  0.000000
G  3328  135117.280230  0.522765  N  -1  -1.000000  -1.000000  0.000000  0.000000  23200.082457  367.200000
T  3341  138924.000000  0.574807  N  -1  -1.000000  -1.000000  0.000000  160.987247  0.000000  26846.400000
C  3353  177166.465649  0.756315  N  -1  -1.000000  -1.000000  0.000000  33968.309179  0.000000  0.000000
A  3362  189447.380006  0.881395  N  -1  -1.000000  -1.000000  35436.200577  0.000000  0.000000  0.000000
C  3373  275207.699252  1.258542  N  -1  -1.000000  -1.000000  0.000000  52280.608559  0.000000  1550.400000
C  3386  282210.644509  1.301007  N  -1  -1.000000  -1.000000  0.000000  46927.782587  0.000000  204.000000
A  3396  243641.812264  1.150115  N  -1  -1.000000  -1.000000  40565.124344  0.000000  0.000000  0.000000
T  3409  369607.200000  1.749805  N  -1  -1.000000  -1.000000  0.000000  0.000000  0.000000  64096.800000
T  3422  231009.600000  0.984573  N  -1  -1.000000  -1.000000  0.000000  0.000000  0.000000  40024.800000
T  3434  169891.200000  0.745611  N  -1  -1.000000  -1.000000  0.000000  0.000000  0.000000  32599.200000
C  3445  117238.962843  0.529960  N  -1  -1.000000  -1.000000  502.132397  22538.214621  0.000000  0.000000
C  3457  289656.304696  1.320013  N  -1  -1.000000  -1.000000  0.000000  54775.910892  0.000000  0.000000
A  3466  223126.117194  0.951466  N  -1  -1.000000  -1.000000  42250.854534  241.480871  0.000000  0.000000
A  3477  217817.860427  0.910977  N  -1  -1.000000  -1.000000  41103.123341  40.246812  0.000000  81.600000
C  3488  335296.189305  1.385861  N  -1  -1.000000  -1.000000  0.000000  56224.796118  0.000000  1672.800000
A  3499  230837.436145  0.930985  N  -1  -1.000000  -1.000000  38735.927756  0.000000  0.000000  0.000000
C  3510  248000.854459  1.021369  N  -1  -1.000000  -1.000000  502.132397  46927.782587  0.000000  0.000000
C  3523  312355.506565  1.284102  N  -1  -1.000000  -1.000000  286.932798  51556.165946  0.000000  0.000000
A  3534  229331.038955  0.965511  N  -1  -1.000000  -1.000000  39596.726150  0.000000  0.000000  0.000000
C  3544  323061.158510  1.361088  N  -1  -1.000000  -1.000000  0.000000  54212.455527  0.000000  1468.800000
A  3556  222982.650795  0.882498  N  -1  -1.000000  -1.000000  42035.654935  0.000000  0.000000  0.000000
A  3567  164663.559562  0.625511  N  -1  -1.000000  -1.000000  30917.009005  0.000000  0.000000  530.400000
T  3580  260018.400000  1.036974  N  -1  -1.000000  -1.000000  0.000000  885.429860  0.000000  44757.600000
C  3592  167627.971246  0.658821  N  -1  -1.000000  -1.000000  0.000000  31674.240905  0.000000  0.000000
C  3604  209082.187425  0.838282  N  -1  -1.000000  -1.000000  0.000000  39804.096894  37.120132  1387.200000
C  3616  178454.363627  0.753620  N  -1  -1.000000  -1.000000  0.000000  34491.517733  0.000000  2080.800000
A  3626  194432.837375  0.839673  N  -1  -1.000000  -1.000000  37086.064166  0.000000  296.961055  1183.200000
T  3637  393924.000000  1.741478  N  -1  -1.000000  -1.000000  0.000000  0.000000  928.003298  65280.000000
A  3648  174383.408101  0.744090  N  -1  -1.000000  -1.000000  32853.805393  0.000000  519.681847  81.600000
A  3659  222301.185399  0.971328  N  -1  -1.000000  -1.000000  36512.198570  0.000000  0.000000  204.000000
C  3671  257619.842485  1.177491  N  -1  -1.000000  -1.000000  0.000000  48819.382742  0.000000  2162.400000
T  3685  355694.400000  1.600419  N  -1  -1.000000  -1.000000  0.000000  0.000000  148.480528  60996.000000
A  3693  171478.213519  0.710485  N  -1  -1.000000  -1.000000  31993.006998  0.000000  0.000000  938.400000
T  3706  410284.800000  1.764667  N  -1  -1.000000  -1.000000  0.000000  0.000000  0.000000  65280.000000
A  3715  157741.305806  0.614340  N  -1  -1.000000  -1.000000  27402.082227  0.000000  37.120132  408.000000
A  3728  212617.203460  0.844955  N  -1  -1.000000  -1.000000  41103.123341  0.000000  0.000000  0.000000
A  3740  222516.384997  0.872450  N  -1  -1.000000  -1.000000  41856.321936  120.740435  0.000000  0.000000
C  3751  333968.044515  1.295172  N  -1  -1.000000  -1.000000  0.000000  55822.328000  0.000000  163.200000
A  3761  214984.399045  0.853585  N  -1  -1.000000  -1.000000  35436.200577  0.000000  37.120132  0.000000
T  3774  337171.200000  1.317484  N  -1  -1.000000  -1.000000  0.000000  482.961742  74.240264  57650.400000
C  3785  101904.927538  0.381085  N  -1  -1.000000  -1.000000  0.000000  22819.942304  0.000000  0.000000
C  3796  321531.779661  1.276750  N  -1  -1.000000  -1.000000  0.000000  61336.141220  37.120132  0.000000
A  3803  259387.249565  1.044149  N  -1  -1.000000  -1.000000  51217.504477  3903.940747  185.600660  0.000000
C  3811  221880.673585  0.862642  N  -1  -1.000000  -1.000000  0.000000  28615.483207  0.000000  122.400000
C  3831  207190.587269  0.869196  N  -1  -1.000000  -1.000000  0.000000  32358.436706  408.321451  0.000000
T  3845  253245.600000  1.040813  N  -1  -1.000000  -1.000000  0.000000  0.000000  408.321451  42432.000000
T  3858  190413.600000  0.769727  N  -1  -1.000000  -1.000000  0.000000  0.000000  259.840924  30232.800000
C  3871  115830.324429  0.474388  N  -1  -1.000000  -1.000000  0.000000  19398.963299  445.441583  0.000000
G  3883  107091.580622  0.481626  N  -1  -1.000000  -1.000000  896.664994  0.000000  17297.981480  0.000000
C  3894  77273.878702  0.365249  N  -1  -1.000000  -1.000000  358.665998  14690.086316  0.000000  0.000000
A  3906  289228.260577  1.558552  N  -1  -1.000000  -1.000000  48312.309895  0.000000  482.561715  0.000000
N  3918  -1.000000  -1.000000  N  -1  -1.000000  -1.000000  0.000000  0.000000  0.000000  0.000000
N  3930  -1.000000  -1.000000  N  -1  -1.000000  -1.000000  0.000000  0.000000  0.000000  0.000000
N  3941  -1.000000  -1.000000  N  -1  -1.000000  -1.000000  0.000000  0.000000  0.000000  0.000000
N  3953  -1.000000  -1.000000  N  -1  -1.000000  -1.000000  0.000000  0.000000  296.961055  0.000000
N  3965  -1.000000  -1.000000  N  -1  -1.000000  -1.000000  0.000000  0.000000  0.000000  0.000000
N  3977  -1.000000  -1.000000  N  -1  -1.000000  -1.000000  0.000000  0.000000  0.000000  0.000000
N  3988  -1.000000  -1.000000  N  -1  -1.000000  -1.000000  0.000000  0.000000  111.360396  0.000000
N  4000  -1.000000  -1.000000  N  -1  -1.000000  -1.000000  0.000000  0.000000  0.000000  0.000000
N  4017  -1.000000  -1.000000  N  -1  -1.000000  -1.000000  0.000000  0.000000  0.000000  0.000000
N  4034  -1.000000  -1.000000  N  -1  -1.000000  -1.000000  0.000000  0.000000  0.000000  0.000000
N  4051  -1.000000  -1.000000  N  -1  -1.000000  -1.000000  0.000000  0.000000  0.000000  81.600000
N  4068  -1.000000  -1.000000  N  -1  -1.000000  -1.000000  0.000000  0.000000  0.000000  0.000000
N  4085  -1.000000  -1.000000  N  -1  -1.000000  -1.000000  0.000000  80.493624  0.000000  0.000000
N  4102  -1.000000  -1.000000  N  -1  -1.000000  -1.000000  0.000000  0.000000  0.000000  0.000000
N  4119  -1.000000  -1.000000  N  -1  -1.000000  -1.000000  0.000000  80.493624  0.000000  0.000000
N  4136  -1.000000  -1.000000  N  -1  -1.000000  -1.000000  0.000000  0.000000  0.000000  0.000000
N  4153  -1.000000  -1.000000  N  -1  -1.000000  -1.000000  0.000000  0.000000  0.000000  0.000000
N  4170  -1.000000  -1.000000  N  -1  -1.000000  -1.000000  0.000000  0.000000  296.961055  0.000000
N  4187  -1.000000  -1.000000  N  -1  -1.000000  -1.000000  0.000000  0.000000  74.240264  0.000000
N  4204  -1.000000  -1.000000  N  -1  -1.000000  -1.000000  0.000000  0.000000  371.201319  0.000000
N  4221  -1.000000  -1.000000  N  -1  -1.000000  -1.000000  35.866600  0.000000  37.120132  0.000000
N  4238  -1.000000  -1.000000  N  -1  -1.000000  -1.000000  0.000000  0.000000  259.840924  0.000000
N  4255  -1.000000  -1.000000  N  -1  -1.000000  -1.000000  0.000000  0.000000  0.000000  0.000000
N  4272  -1.000000  -1.000000  N  -1  -1.000000  -1.000000  107.599799  0.000000  37.120132  0.000000
N  4289  -1.000000  -1.000000  N  -1  -1.000000  -1.000000  143.466399  40.246812  0.000000  0.000000
N  4306  -1.000000  -1.000000  N  -1  -1.000000  -1.000000  35.866600  0.000000  0.000000  0.000000
N  4323  -1.000000  -1.000000  N  -1  -1.000000  -1.000000  215.199599  0.000000  0.000000  0.000000
N  4340  -1.000000  -1.000000  N  -1  -1.000000  -1.000000  0.000000  80.493624  0.000000  0.000000
N  4357  -1.000000  -1.000000  N  -1  -1.000000  -1.000000  0.000000  80.493624  0.000000  0.000000
N  4374  -1.000000  -1.000000  N  -1  -1.000000  -1.000000  0.000000  0.000000  74.240264  40.800000
N  4391  -1.000000  -1.000000  N  -1  -1.000000  -1.000000  71.733200  0.000000  0.000000  0.000000
N  4408  -1.000000  -1.000000  N  -1  -1.000000  -1.000000  0.000000  241.480871  0.000000  0.000000
N  4425  -1.000000  -1.000000  N  -1  -1.000000  -1.000000  35.866600  0.000000  0.000000  0.000000
N  4442  -1.000000  -1.000000  N  -1  -1.000000  -1.000000  0.000000  0.000000  74.240264  0.000000
N  4459  -1.000000  -1.000000  N  -1  -1.000000  -1.000000  0.000000  0.000000  0.000000  40.800000
N  4476  -1.000000  -1.000000  N  -1  -1.000000  -1.000000  0.000000  40.246812  0.000000  0.000000
N  4493  -1.000000  -1.000000  N  -1  -1.000000  -1.000000  0.000000  0.000000  0.000000  0.000000
N  4510  -1.000000  -1.000000  N  -1  -1.000000  -1.000000  0.000000  0.000000  0.000000  40.800000
N  4527  -1.000000  -1.000000  N  -1  -1.000000  -1.000000  0.000000  160.987247  0.000000  0.000000
N  4544  -1.000000  -1.000000  N  -1  -1.000000  -1.000000  0.000000  0.000000  111.360396  0.000000
N  4561  -1.000000  -1.000000  N  -1  -1.000000  -1.000000  0.000000  0.000000  0.000000  0.000000
N  4578  -1.000000  -1.000000  N  -1  -1.000000  -1.000000  0.000000  0.000000  0.000000  122.400000
N  4595  -1.000000  -1.000000  N  -1  -1.000000  -1.000000  0.000000  0.000000  0.000000  0.000000
N  4612  -1.000000  -1.000000  N  -1  -1.000000  -1.000000  0.000000  40.246812  0.000000  0.000000
N  4629  -1.000000  -1.000000  N  -1  -1.000000  -1.000000  0.000000  201.234059  0.000000  0.000000
N  4646  -1.000000  -1.000000  N  -1  -1.000000  -1.000000  0.000000  0.000000  0.000000  0.000000
N  4663  -1.000000  -1.000000  N  -1  -1.000000  -1.000000  0.000000  80.493624  0.000000  0.000000
N  4680  -1.000000  -1.000000  N  -1  -1.000000  -1.000000  0.000000  0.000000  0.000000  0.000000
N  4697  -1.000000  -1.000000  N  -1  -1.000000  -1.000000  0.000000  40.246812  0.000000  0.000000
N  4714  -1.000000  -1.000000  N  -1  -1.000000  -1.000000  179.332999  0.000000  0.000000  0.000000
N  4731  -1.000000  -1.000000  N  -1  -1.000000  -1.000000  0.000000  40.246812  0.000000  0.000000
N  4748  -1.000000  -1.000000  N  -1  -1.000000  -1.000000  179.332999  0.000000  0.000000  0.000000
N  4765  -1.000000  -1.000000  N  -1  -1.000000  -1.000000  0.000000  80.493624  0.000000  0.000000
N  4782  -1.000000  -1.000000  N  -1  -1.000000  -1.000000  0.000000  0.000000  0.000000  0.000000
N  4799  -1.000000  -1.000000  N  -1  -1.000000  -1.000000  0.000000  0.000000  0.000000  122.400000
N  4816  -1.000000  -1.000000  N  -1  -1.000000  -1.000000  0.000000  0.000000  0.000000  163.200000
N  4833  -1.000000  -1.000000  N  -1  -1.000000  -1.000000  143.466399  0.000000  0.000000  0.000000
N  4850  -1.000000  -1.000000  N  -1  -1.000000  -1.000000  0.000000  0.000000  0.000000  0.000000
N  4867  -1.000000  -1.000000  N  -1  -1.000000  -1.000000  0.000000  0.000000  0.000000  0.000000
N  4884  -1.000000  -1.000000  N  -1  -1.000000  -1.000000  0.000000  0.000000  0.000000  0.000000
N  4901  -1.000000  -1.000000  N  -1  -1.000000  -1.000000  107.599799  40.246812  0.000000  122.400000
N  4918  -1.000000  -1.000000  N  -1  -1.000000  -1.000000  0.000000  0.000000  0.000000  0.000000
N  4935  -1.000000  -1.000000  N  -1  -1.000000  -1.000000  0.000000  80.493624  0.000000  81.600000
N  4952  -1.000000  -1.000000  N  -1  -1.000000  -1.000000  0.000000  160.987247  0.000000  0.000000
N  4969  -1.000000  -1.000000  N  -1  -1.000000  -1.000000  0.000000  0.000000  37.120132  0.000000
N  4986  -1.000000  -1.000000  N  -1  -1.000000  -1.000000  0.000000  0.000000  148.480528  0.000000
N  5003  -1.000000  -1.000000  N  -1  -1.000000  -1.000000  0.000000  241.480871  0.000000  0.000000
N  5020  -1.000000  -1.000000  N  -1  -1.000000  -1.000000  0.000000  0.000000  0.000000  0.000000
N  5037  -1.000000  -1.000000  N  -1  -1.000000  -1.000000  0.000000  0.000000  0.000000  0.000000
N  5054  -1.000000  -1.000000  N  -1  -1.000000  -1.000000  0.000000  0.000000  0.000000  0.000000
N  5071  -1.000000  -1.000000  N  -1  -1.000000  -1.000000  0.000000  0.000000  0.000000  0.000000
N  5088  -1.000000  -1.000000  N  -1  -1.000000  -1.000000  143.466399  0.000000  0.000000  0.000000
N  5105  -1.000000  -1.000000  N  -1  -1.000000  -1.000000  0.000000  40.246812  0.000000  0.000000
N  5122  -1.000000  -1.000000  N  -1  -1.000000  -1.000000  179.332999  0.000000  0.000000  0.000000
N  5139  -1.000000  -1.000000  N  -1  -1.000000  -1.000000  0.000000  0.000000  0.000000  0.000000
N  5156  -1.000000  -1.000000  N  -1  -1.000000  -1.000000  0.000000  80.493624  0.000000  0.000000
N  5173  -1.000000  -1.000000  N  -1  -1.000000  -1.000000  0.000000  0.000000  0.000000  122.400000
N  5190  -1.000000  -1.000000  N  -1  -1.000000  -1.000000  0.000000  0.000000  0.000000  0.000000
N  5207  -1.000000  -1.000000  N  -1  -1.000000  -1.000000  0.000000  0.000000  0.000000  204.000000
N  5224  -1.000000  -1.000000  N  -1  -1.000000  -1.000000  0.000000  0.000000  37.120132  0.000000
N  5241  -1.000000  -1.000000  N  -1  -1.000000  -1.000000  0.000000  0.000000  0.000000  0.000000
N  5258  -1.000000  -1.000000  N  -1  -1.000000  -1.000000  35.866600  0.000000  0.000000  122.400000
N  5275  -1.000000  -1.000000  N  -1  -1.000000  -1.000000  0.000000  0.000000  0.000000  0.000000
N  5292  -1.000000  -1.000000  N  -1  -1.000000  -1.000000  0.000000  40.246812  0.000000  40.800000
N  5309  -1.000000  -1.000000  N  -1  -1.000000  -1.000000  0.000000  0.000000  0.000000  40.800000
N  5326  -1.000000  -1.000000  N  -1  -1.000000  -1.000000  0.000000  40.246812  0.000000  40.800000
N  5343  -1.000000  -1.000000  N  -1  -1.000000  -1.000000  0.000000  40.246812  0.000000  0.000000
N  5360  -1.000000  -1.000000  N  -1  -1.000000  -1.000000  0.000000  0.000000  0.000000  0.000000
N  5377  -1.000000  -1.000000  N  -1  -1.000000  -1.000000  0.000000  40.246812  0.000000  81.600000
N  5394  -1.000000  -1.000000  N  -1  -1.000000  -1.000000  0.000000  0.000000  0.000000  0.000000
N  5411  -1.000000  -1.000000  N  -1  -1.000000  -1.000000  35.866600  0.000000  0.000000  0.000000
N  5428  -1.000000  -1.000000  N  -1  -1.000000  -1.000000  107.599799  0.000000  0.000000  0.000000
N  5445  -1.000000  -1.000000  N  -1  -1.000000  -1.000000  71.733200  0.000000  0.000000  0.000000
N  5462  -1.000000  -1.000000  N  -1  -1.000000  -1.000000  0.000000  0.000000  0.000000  204.000000
N  5479  -1.000000  -1.000000  N  -1  -1.000000  -1.000000  0.000000  0.000000  0.000000  0.000000
N  5496  -1.000000  -1.000000  N  -1  -1.000000  -1.000000  0.000000  0.000000  0.000000  122.400000
N  5513  -1.000000  -1.000000  N  -1  -1.000000  -1.000000  71.733200  0.000000  0.000000  0.000000
N  5530  -1.000000  -1.000000  N  -1  -1.000000  -1.000000  0.000000  0.000000  0.000000  81.600000
N  5547  -1.000000  -1.000000  N  -1  -1.000000  -1.000000  0.000000  0.000000  0.000000  0.000000
N  5564  -1.000000  -1.000000  N  -1  -1.000000  -1.000000  71.733200  0.000000  0.000000  0.000000
N  5581  -1.000000  -1.000000  N  -1  -1.000000  -1.000000  0.000000  0.000000  0.000000  0.000000
N  5598  -1.000000  -1.000000  N  -1  -1.000000  -1.000000  0.000000  0.000000  0.000000  0.000000
N  5615  -1.000000  -1.000000  N  -1  -1.000000  -1.000000  0.000000  0.000000  0.000000  0.000000
N  5632  -1.000000  -1.000000  N  -1  -1.000000  -1.000000  0.000000  40.246812  0.000000  0.000000
N  5649  -1.000000  -1.000000  N  -1  -1.000000  -1.000000  0.000000  0.000000  0.000000  0.000000
N  5666  -1.000000  -1.000000  N  -1  -1.000000  -1.000000  0.000000  0.000000  0.000000  0.000000
N  5683  -1.000000  -1.000000  N  -1  -1.000000  -1.000000  0.000000  40.246812  0.000000  0.000000
N  5700  -1.000000  -1.000000  N  -1  -1.000000  -1.000000  0.000000  0.000000  0.000000  0.000000
N  5717  -1.000000  -1.000000  N  -1  -1.000000  -1.000000  0.000000  0.000000  0.000000  0.000000
N  5734  -1.000000  -1.000000  N  -1  -1.000000  -1.000000  0.000000  0.000000  0.000000  0.000000
N  5751  -1.000000  -1.000000  N  -1  -1.000000  -1.000000  0.000000  0.000000  0.000000  0.000000
N  5768  -1.000000  -1.000000  N  -1  -1.000000  -1.000000  0.000000  0.000000  0.000000  0.000000
N  5785  -1.000000  -1.000000  N  -1  -1.000000  -1.000000  0.000000  40.246812  0.000000  0.000000
N  5802  -1.000000  -1.000000  N  -1  -1.000000  -1.000000  0.000000  0.000000  0.000000  0.000000
N  5819  -1.000000  -1.000000  N  -1  -1.000000  -1.000000  0.000000  0.000000  0.000000  0.000000
N  5836  -1.000000  -1.000000  N  -1  -1.000000  -1.000000  0.000000  0.000000  0.000000  0.000000
N  5853  -1.000000  -1.000000  N  -1  -1.000000  -1.000000  0.000000  0.000000  0.000000  0.000000
N  5870  -1.000000  -1.000000  N  -1  -1.000000  -1.000000  0.000000  40.246812  0.000000  0.000000
N  5887  -1.000000  -1.000000  N  -1  -1.000000  -1.000000  0.000000  40.246812  0.000000  0.000000
N  5904  -1.000000  -1.000000  N  -1  -1.000000  -1.000000  0.000000  0.000000  0.000000  0.000000
N  5921  -1.000000  -1.000000  N  -1  -1.000000  -1.000000  0.000000  40.246812  0.000000  40.800000
N  5938  -1.000000  -1.000000  N  -1  -1.000000  -1.000000  0.000000  0.000000  0.000000  0.000000
N  5955  -1.000000  -1.000000  N  -1  -1.000000  -1.000000  0.000000  0.000000  0.000000  0.000000
N  5972  -1.000000  -1.000000  N  -1  -1.000000  -1.000000  0.000000  0.000000  0.000000  0.000000
N  5989  -1.000000  -1.000000  N  -1  -1.000000  -1.000000  0.000000  0.000000  0.000000  0.000000
N  6006  -1.000000  -1.000000  N  -1  -1.000000  -1.000000  0.000000  80.493624  0.000000  0.000000
N  6023  -1.000000  -1.000000  N  -1  -1.000000  -1.000000  0.000000  0.000000  0.000000  0.000000
N  6040  -1.000000  -1.000000  N  -1  -1.000000  -1.000000  0.000000  0.000000  0.000000  0.000000
N  6057  -1.000000  -1.000000  N  -1  -1.000000  -1.000000  0.000000  40.246812  0.000000  0.000000
N  6074  -1.000000  -1.000000  N  -1  -1.000000  -1.000000  0.000000  0.000000  0.000000  0.000000
N  6091  -1.000000  -1.000000  N  -1  -1.000000  -1.000000  0.000000  0.000000  0.000000  40.800000
N  6108  -1.000000  -1.000000  N  -1  -1.000000  -1.000000  0.000000  0.000000  0.000000  0.000000
N  6125  -1.000000  -1.000000  N  -1  -1.000000  -1.000000  71.733200  40.246812  0.000000  0.000000
N  6142  -1.000000  -1.000000  N  -1  -1.000000  -1.000000  0.000000  0.000000  0.000000  0.000000
N  6159  -1.000000  -1.000000  N  -1  -1.000000  -1.000000  0.000000  0.000000  0.000000  0.000000
N  6176  -1.000000  -1.000000  N  -1  -1.000000  -1.000000  0.000000  40.246812  0.000000  0.000000
N  6193  -1.000000  -1.000000  N  -1  -1.000000  -1.000000  0.000000  40.246812  0.000000  0.000000
N  6210  -1.000000  -1.000000  N  -1  -1.000000  -1.000000  0.000000  0.000000  0.000000  81.600000
N  6227  -1.000000  -1.000000  N  -1  -1.000000  -1.000000  0.000000  0.000000  0.000000  0.000000
N  6244  -1.000000  -1.000000  N  -1  -1.000000  -1.000000  0.000000  120.740435  0.000000  0.000000
N  6261  -1.000000  -1.000000  N  -1  -1.000000  -1.000000  0.000000  0.000000  0.000000  0.000000
N  6278  -1.000000  -1.000000  N  -1  -1.000000  -1.000000  71.733200  40.246812  0.000000  0.000000
N  6295  -1.000000  -1.000000  N  -1  -1.000000  -1.000000  0.000000  120.740435  0.000000  0.000000
N  6312  -1.000000  -1.000000  N  -1  -1.000000  -1.000000  0.000000  0.000000  0.000000  0.000000
N  6329  -1.000000  -1.000000  N  -1  -1.000000  -1.000000  0.000000  0.000000  0.000000  0.000000
N  6346  -1.000000  -1.000000  N  -1  -1.000000  -1.000000  35.866600  80.493624  0.000000  0.000000
N  6363  -1.000000  -1.000000  N  -1  -1.000000  -1.000000  0.000000  40.246812  0.000000  0.000000
N  6380  -1.000000  -1.000000  N  -1  -1.000000  -1.000000  0.000000  0.000000  0.000000  0.000000
N  6397  -1.000000  -1.000000  N  -1  -1.000000  -1.000000  0.000000  0.000000  0.000000  0.000000
N  6414  -1.000000  -1.000000  N  -1  -1.000000  -1.000000  0.000000  80.493624  0.000000  40.800000
N  6431  -1.000000  -1.000000  N  -1  -1.000000  -1.000000  0.000000  80.493624  0.000000  0.000000
N  6448  -1.000000  -1.000000  N  -1  -1.000000  -1.000000  0.000000  0.000000  0.000000  0.000000
N  6465  -1.000000  -1.000000  N  -1  -1.000000  -1.000000  0.000000  0.000000  0.000000  0.000000
N  6482  -1.000000  -1.000000  N  -1  -1.000000  -1.000000  0.000000  0.000000  0.000000  81.600000
N  6499  -1.000000  -1.000000  N  -1  -1.000000  -1.000000  0.000000  40.246812  0.000000  0.000000
N  6516  -1.000000  -1.000000  N  -1  -1.000000  -1.000000  0.000000  0.000000  0.000000  0.000000
N  6533  -1.000000  -1.000000  N  -1  -1.000000  -1.000000  0.000000  0.000000  0.000000  0.000000
N  6550  -1.000000  -1.000000  N  -1  -1.000000  -1.000000  0.000000  0.000000  0.000000  0.000000
N  6567  -1.000000  -1.000000  N  -1  -1.000000  -1.000000  0.000000  0.000000  0.000000  0.000000
N  6584  -1.000000  -1.000000  N  -1  -1.000000  -1.000000  0.000000  0.000000  0.000000  0.000000
N  6601  -1.000000  -1.000000  N  -1  -1.000000  -1.000000  0.000000  0.000000  0.000000  0.000000
N  6618  -1.000000  -1.000000  N  -1  -1.000000  -1.000000  0.000000  0.000000  0.000000  0.000000
N  6635  -1.000000  -1.000000  N  -1  -1.000000  -1.000000  0.000000  80.493624  0.000000  0.000000
N  6652  -1.000000  -1.000000  N  -1  -1.000000  -1.000000  71.733200  0.000000  0.000000  0.000000
N  6669  -1.000000  -1.000000  N  -1  -1.000000  -1.000000  0.000000  40.246812  0.000000  0.000000
N  6686  -1.000000  -1.000000  N  -1  -1.000000  -1.000000  0.000000  0.000000  0.000000  0.000000
N  6703  -1.000000  -1.000000  N  -1  -1.000000  -1.000000  0.000000  0.000000  0.000000  40.800000
N  6720  -1.000000  -1.000000  N  -1  -1.000000  -1.000000  71.733200  0.000000  0.000000  0.000000
N  6737  -1.000000  -1.000000  N  -1  -1.000000  -1.000000  0.000000  0.000000  0.000000  81.600000
N  6754  -1.000000  -1.000000  N  -1  -1.000000  -1.000000  0.000000  0.000000  0.000000  0.000000
N  6771  -1.000000  -1.000000  N  -1  -1.000000  -1.000000  0.000000  0.000000  0.000000  40.800000
N  6788  -1.000000  -1.000000  N  -1  -1.000000  -1.000000  0.000000  0.000000  0.000000  0.000000
N  6805  -1.000000  -1.000000  N  -1  -1.000000  -1.000000  0.000000  0.000000  0.000000  0.000000
N  6822  -1.000000  -1.000000  N  -1  -1.000000  -1.000000  0.000000  0.000000  0.000000  0.000000
N  6839  -1.000000  -1.000000  N  -1  -1.000000  -1.000000  0.000000  0.000000  0.000000  40.800000
N  6856  -1.000000  -1.000000  N  -1  -1.000000  -1.000000  0.000000  0.000000  0.000000  0.000000
N  6873  -1.000000  -1.000000  N  -1  -1.000000  -1.000000  0.000000  0.000000  0.000000  0.000000
N  6890  -1.000000  -1.000000  N  -1  -1.000000  -1.000000  0.000000  40.246812  0.000000  0.000000
N  6907  -1.000000  -1.000000  N  -1  -1.000000  -1.000000  0.000000  40.246812  0.000000  0.000000
N  6924  -1.000000  -1.000000  N  -1  -1.000000  -1.000000  0.000000  0.000000  0.000000  40.800000
N  6941  -1.000000  -1.000000  N  -1  -1.000000  -1.000000  0.000000  80.493624  0.000000  81.600000
N  6958  -1.000000  -1.000000  N  -1  -1.000000  -1.000000  0.000000  0.000000  0.000000  0.000000
N  6975  -1.000000  -1.000000  N  -1  -1.000000  -1.000000  0.000000  0.000000  0.000000  40.800000
N  6992  -1.000000  -1.000000  N  -1  -1.000000  -1.000000  0.000000  0.000000  0.000000  0.000000
N  7009  -1.000000  -1.000000  N  -1  -1.000000  -1.000000  0.000000  0.000000  0.000000  0.000000
N  7026  -1.000000  -1.000000  N  -1  -1.000000  -1.000000  0.000000  0.000000  0.000000  0.000000
N  7043  -1.000000  -1.000000  N  -1  -1.000000  -1.000000  0.000000  0.000000  0.000000  0.000000
N  7060  -1.000000  -1.000000  N  -1  -1.000000  -1.000000  0.000000  40.246812  0.000000  0.000000
N  7077  -1.000000  -1.000000  N  -1  -1.000000  -1.000000  0.000000  40.246812  0.000000  0.000000
N  7094  -1.000000  -1.000000  N  -1  -1.000000  -1.000000  0.000000  0.000000  0.000000  0.000000
N  7111  -1.000000  -1.000000  N  -1  -1.000000  -1.000000  0.000000  40.246812  0.000000  0.000000
N  7128  -1.000000  -1.000000  N  -1  -1.000000  -1.000000  35.866600  40.246812  0.000000  40.800000
N  7145  -1.000000  -1.000000  N  -1  -1.000000  -1.000000  0.000000  0.000000  0.000000  81.600000
N  7162  -1.000000  -1.000000  N  -1  -1.000000  -1.000000  0.000000  0.000000  0.000000  81.600000
N  7179  -1.000000  -1.000000  N  -1  -1.000000  -1.000000  0.000000  0.000000  0.000000  0.000000
N  7196  -1.000000  -1.000000  N  -1  -1.000000  -1.000000  0.000000  0.000000  0.000000  0.000000
N  7213  -1.000000  -1.000000  N  -1  -1.000000  -1.000000  0.000000  0.000000  0.000000  0.000000
N  7230  -1.000000  -1.000000  N  -1  -1.000000  -1.000000  0.000000  0.000000  0.000000  0.000000
N  7247  -1.000000  -1.000000  N  -1  -1.000000  -1.000000  0.000000  0.000000  0.000000  0.000000
N  7264  -1.000000  -1.000000  N  -1  -1.000000  -1.000000  0.000000  40.246812  0.000000  0.000000
N  7281  -1.000000  -1.000000  N  -1  -1.000000  -1.000000  35.866600  0.000000  0.000000  40.800000
N  7298  -1.000000  -1.000000  N  -1  -1.000000  -1.000000  0.000000  0.000000  0.000000  0.000000
N  7315  -1.000000  -1.000000  N  -1  -1.000000  -1.000000  0.000000  40.246812  0.000000  0.000000
N  7332  -1.000000  -1.000000  N  -1  -1.000000  -1.000000  0.000000  0.000000  0.000000  0.000000
N  7349  -1.000000  -1.000000  N  -1  -1.000000  -1.000000  0.000000  40.246812  0.000000  0.000000
N  7366  -1.000000  -1.000000  N  -1  -1.000000  -1.000000  0.000000  0.000000  0.000000  0.000000
N  7383  -1.000000  -1.000000  N  -1  -1.000000  -1.000000  0.000000  40.246812  0.000000  0.000000
N  7400  -1.000000  -1.000000  N  -1  -1.000000  -1.000000  0.000000  0.000000  0.000000  40.800000
N  7417  -1.000000  -1.000000  N  -1  -1.000000  -1.000000  0.000000  0.000000  0.000000  0.000000
N  7434  -1.000000  -1.000000  N  -1  -1.000000  -1.000000  35.866600  0.000000  0.000000  0.000000
N  7451  -1.000000  -1.000000  N  -1  -1.000000  -1.000000  0.000000  0.000000  0.000000  0.000000
N  7468  -1.000000  -1.000000  N  -1  -1.000000  -1.000000  0.000000  40.246812  0.000000  0.000000
N  7485  -1.000000  -1.000000  N  -1  -1.000000  -1.000000  0.000000  0.000000  0.000000  0.000000
N  7502  -1.000000  -1.000000  N  -1  -1.000000  -1.000000  0.000000  0.000000  0.000000  0.000000
N  7519  -1.000000  -1.000000  N  -1  -1.000000  -1.000000  0.000000  40.246812  0.000000  0.000000
N  7536  -1.000000  -1.000000  N  -1  -1.000000  -1.000000  0.000000  0.000000  0.000000  0.000000
N  7553  -1.000000  -1.000000  N  -1  -1.000000  -1.000000  0.000000  0.000000  0.000000  0.000000
N  7570  -1.000000  -1.000000  N  -1  -1.000000  -1.000000  0.000000  80.493624  0.000000  0.000000
N  7587  -1.000000  -1.000000  N  -1  -1.000000  -1.000000  0.000000  0.000000  0.000000  0.000000
N  7604  -1.000000  -1.000000  N  -1  -1.000000  -1.000000  0.000000  0.000000  0.000000  40.800000
N  7621  -1.000000  -1.000000  N  -1  -1.000000  -1.000000  0.000000  0.000000  0.000000  0.000000
N  7638  -1.000000  -1.000000  N  -1  -1.000000  -1.000000  0.000000  0.000000  0.000000  0.000000
N  7655  -1.000000  -1.000000  N  -1  -1.000000  -1.000000  0.000000  40.246812  0.000000  0.000000
N  7672  -1.000000  -1.000000  N  -1  -1.000000  -1.000000  0.000000  0.000000  0.000000  0.000000
N  7689  -1.000000  -1.000000  N  -1  -1.000000  -1.000000  0.000000  0.000000  0.000000  0.000000
N  7706  -1.000000  -1.000000  N  -1  -1.000000  -1.000000  0.000000  0.000000  0.000000  0.000000
N  7723  -1.000000  -1.000000  N  -1  -1.000000  -1.000000  0.000000  0.000000  0.000000  40.800000
N  7740  -1.000000  -1.000000  N  -1  -1.000000  -1.000000  0.000000  40.246812  0.000000  81.600000
N  7757  -1.000000  -1.000000  N  -1  -1.000000  -1.000000  0.000000  0.000000  0.000000  0.000000
N  7774  -1.000000  -1.000000  N  -1  -1.000000  -1.000000  0.000000  80.493624  0.000000  0.000000
N  7791  -1.000000  -1.000000  N  -1  -1.000000  -1.000000  35.866600  0.000000  0.000000  0.000000
N  7808  -1.000000  -1.000000  N  -1  -1.000000  -1.000000  0.000000  0.000000  0.000000  0.000000
N  7825  -1.000000  -1.000000  N  -1  -1.000000  -1.000000  0.000000  201.234059  0.000000  0.000000
N  7842  -1.000000  -1.000000  N  -1  -1.000000  -1.000000  35.866600  0.000000  0.000000  0.000000
N  7859  -1.000000  -1.000000  N  -1  -1.000000  -1.000000  107.599799  40.246812  0.000000  0.000000
N  7876  -1.000000  -1.000000  N  -1  -1.000000  -1.000000  0.000000  0.000000  0.000000  0.000000
N  7893  -1.000000  -1.000000  N  -1  -1.000000  -1.000000  0.000000  0.000000  0.000000  0.000000
N  7910  -1.000000  -1.000000  N  -1  -1.000000  -1.000000  0.000000  40.246812  0.000000  0.000000
N  7927  -1.000000  -1.000000  N  -1  -1.000000  -1.000000  0.000000  0.000000  0.000000  0.000000
N  7944  -1.000000  -1.000000  N  -1  -1.000000  -1.000000  0.000000  0.000000  0.000000  0.000000
N  7961  -1.000000  -1.000000  N  -1  -1.000000  -1.000000  0.000000  0.000000  0.000000  40.800000
N  7978  -1.000000  -1.000000  N  -1  -1.000000  -1.000000  0.000000  0.000000  0.000000  0.000000
N  7995  -1.000000  -1.000000  N  -1  -1.000000  -1.000000  0.000000  0.000000  0.000000  0.000000
N  8012  -1.000000  -1.000000  N  -1  -1.000000  -1.000000  0.000000  0.000000  0.000000  0.000000
N  8029  -1.000000  -1.000000  N  -1  -1.000000  -1.000000  0.000000  0.000000  0.000000  0.000000
N  8046  -1.000000  -1.000000  N  -1  -1.000000  -1.000000  0.000000  0.000000  0.000000  0.000000
N  8063  -1.000000  -1.000000  N  -1  -1.000000  -1.000000  0.000000  0.000000  0.000000  0.000000
N  8080  -1.000000  -1.000000  N  -1  -1.000000  -1.000000  0.000000  0.000000  0.000000  0.000000
N  8097  -1.000000  -1.000000  N  -1  -1.000000  -1.000000  0.000000  40.246812  0.000000  0.000000
N  8114  -1.000000  -1.000000  N  -1  -1.000000  -1.000000  0.000000  0.000000  0.000000  0.000000
N  8131  -1.000000  -1.000000  N  -1  -1.000000  -1.000000  0.000000  0.000000  0.000000  0.000000
N  8148  -1.000000  -1.000000  N  -1  -1.000000  -1.000000  0.000000  0.000000  0.000000  0.000000
N  8165  -1.000000  -1.000000  N  -1  -1.000000  -1.000000  71.733200  0.000000  0.000000  0.000000
N  8182  -1.000000  -1.000000  N  -1  -1.000000  -1.000000  0.000000  0.000000  0.000000  0.000000
N  8199  -1.000000  -1.000000  N  -1  -1.000000  -1.000000  0.000000  0.000000  0.000000  0.000000
N  8216  -1.000000  -1.000000  N  -1  -1.000000  -1.000000  0.000000  0.000000  0.000000  40.800000
N  8233  -1.000000  -1.000000  N  -1  -1.000000  -1.000000  0.000000  0.000000  0.000000  0.000000
N  8250  -1.000000  -1.000000  N  -1  -1.000000  -1.000000  0.000000  0.000000  0.000000  0.000000
N  8267  -1.000000  -1.000000  N  -1  -1.000000  -1.000000  0.000000  80.493624  0.000000  0.000000
N  8284  -1.000000  -1.000000  N  -1  -1.000000  -1.000000  0.000000  0.000000  0.000000  0.000000
N  8301  -1.000000  -1.000000  N  -1  -1.000000  -1.000000  0.000000  0.000000  0.000000  0.000000
N  8318  -1.000000  -1.000000  N  -1  -1.000000  -1.000000  0.000000  0.000000  0.000000  0.000000
N  8335  -1.000000  -1.000000  N  -1  -1.000000  -1.000000  0.000000  0.000000  0.000000  0.000000
N  8352  -1.000000  -1.000000  N  -1  -1.000000  -1.000000  0.000000  40.246812  0.000000  0.000000
N  8369  -1.000000  -1.000000  N  -1  -1.000000  -1.000000  0.000000  0.000000  0.000000  81.600000
N  8386  -1.000000  -1.000000  N  -1  -1.000000  -1.000000  0.000000  40.246812  0.000000  0.000000
N  8403  -1.000000  -1.000000  N  -1  -1.000000  -1.000000  573.865596  885.429860  296.961055  122.400000
N  8420  -1.000000  -1.000000  N  -1  -1.000000  -1.000000  0.000000  0.000000  0.000000  0.000000
N  8437  -1.000000  -1.000000  N  -1  -1.000000  -1.000000  0.000000  0.000000  0.000000  0.000000
N  8454  -1.000000  -1.000000  N  -1  -1.000000  -1.000000  0.000000  0.000000  0.000000  0.000000
N  8471  -1.000000  -1.000000  N  -1  -1.000000  -1.000000  0.000000  0.000000  0.000000  0.000000
N  8488  -1.000000  -1.000000  N  -1  -1.000000  -1.000000  0.000000  0.000000  0.000000  0.000000
N  8505  -1.000000  -1.000000  N  -1  -1.000000  -1.000000  0.000000  80.493624  0.000000  0.000000
N  8522  -1.000000  -1.000000  N  -1  -1.000000  -1.000000  0.000000  80.493624  0.000000  40.800000
N  8539  -1.000000  -1.000000  N  -1  -1.000000  -1.000000  0.000000  0.000000  0.000000  0.000000
N  8556  -1.000000  -1.000000  N  -1  -1.000000  -1.000000  0.000000  0.000000  0.000000  0.000000
N  8573  -1.000000  -1.000000  N  -1  -1.000000  -1.000000  0.000000  0.000000  0.000000  0.000000
N  8590  -1.000000  -1.000000  N  -1  -1.000000  -1.000000  0.000000  0.000000  0.000000  0.000000
N  8607  -1.000000  -1.000000  N  -1  -1.000000  -1.000000  0.000000  0.000000  0.000000  40.800000
N  8624  -1.000000  -1.000000  N  -1  -1.000000  -1.000000  0.000000  0.000000  0.000000  0.000000
N  8641  -1.000000  -1.000000  N  -1  -1.000000  -1.000000  0.000000  0.000000  0.000000  0.000000
N  8658  -1.000000  -1.000000  N  -1  -1.000000  -1.000000  0.000000  0.000000  0.000000  0.000000
N  8675  -1.000000  -1.000000  N  -1  -1.000000  -1.000000  0.000000  0.000000  0.000000  0.000000
N  8692  -1.000000  -1.000000  N  -1  -1.000000  -1.000000  0.000000  0.000000  0.000000  122.400000
N  8709  -1.000000  -1.000000  N  -1  -1.000000  -1.000000  0.000000  0.000000  0.000000  0.000000
N  8726  -1.000000  -1.000000  N  -1  -1.000000  -1.000000  0.000000  40.246812  0.000000  0.000000
N  8743  -1.000000  -1.000000  N  -1  -1.000000  -1.000000  0.000000  0.000000  0.000000  0.000000
N  8760  -1.000000  -1.000000  N  -1  -1.000000  -1.000000  0.000000  40.246812  0.000000  0.000000
N  8777  -1.000000  -1.000000  N  -1  -1.000000  -1.000000  0.000000  0.000000  0.000000  0.000000
N  8794  -1.000000  -1.000000  N  -1  -1.000000  -1.000000  0.000000  80.493624  0.000000  0.000000
N  8811  -1.000000  -1.000000  N  -1  -1.000000  -1.000000  0.000000  0.000000  0.000000  0.000000
N  8828  -1.000000  -1.000000  N  -1  -1.000000  -1.000000  0.000000  0.000000  0.000000  0.000000
N  8845  -1.000000  -1.000000  N  -1  -1.000000  -1.000000  0.000000  40.246812  0.000000  0.000000
N  8862  -1.000000  -1.000000  N  -1  -1.000000  -1.000000  0.000000  0.000000  0.000000  0.000000
N  8879  -1.000000  -1.000000  N  -1  -1.000000  -1.000000  0.000000  0.000000  0.000000  0.000000
N  8896  -1.000000  -1.000000  N  -1  -1.000000  -1.000000  0.000000  40.246812  0.000000  0.000000
N  8913  -1.000000  -1.000000  N  -1  -1.000000  -1.000000  0.000000  0.000000  0.000000  0.000000
N  8930  -1.000000  -1.000000  N  -1  -1.000000  -1.000000  0.000000  0.000000  0.000000  0.000000
N  8947  -1.000000  -1.000000  N  -1  -1.000000  -1.000000  0.000000  0.000000  0.000000  81.600000
N  8964  -1.000000  -1.000000  N  -1  -1.000000  -1.000000  0.000000  0.000000  0.000000  40.800000
N  8981  -1.000000  -1.000000  N  -1  -1.000000  -1.000000  0.000000  0.000000  0.000000  0.000000
N  8998  -1.000000  -1.000000  N  -1  -1.000000  -1.000000  0.000000  0.000000  0.000000  0.000000
N  9015  -1.000000  -1.000000  N  -1  -1.000000  -1.000000  0.000000  0.000000  0.000000  0.000000
N  9032  -1.000000  -1.000000  N  -1  -1.000000  -1.000000  0.000000  0.000000  0.000000  0.000000
N  9049  -1.000000  -1.000000  N  -1  -1.000000  -1.000000  0.000000  40.246812  0.000000  0.000000
N  9066  -1.000000  -1.000000  N  -1  -1.000000  -1.000000  0.000000  0.000000  0.000000  0.000000
N  9083  -1.000000  -1.000000  N  -1  -1.000000  -1.000000  0.000000  0.000000  0.000000  0.000000
N  9100  -1.000000  -1.000000  N  -1  -1.000000  -1.000000  0.000000  0.000000  0.000000  0.000000
N  9117  -1.000000  -1.000000  N  -1  -1.000000  -1.000000  0.000000  0.000000  0.000000  0.000000
N  9134  -1.000000  -1.000000  N  -1  -1.000000  -1.000000  0.000000  40.246812  0.000000  0.000000
N  9151  -1.000000  -1.000000  N  -1  -1.000000  -1.000000  0.000000  40.246812  0.000000  40.800000
N  9168  -1.000000  -1.000000  N  -1  -1.000000  -1.000000  0.000000  0.000000  0.000000  40.800000
N  9185  -1.000000  -1.000000  N  -1  -1.000000  -1.000000  0.000000  0.000000  0.000000  0.000000
N  9202  -1.000000  -1.000000  N  -1  -1.000000  -1.000000  0.000000  80.493624  0.000000  0.000000
N  9219  -1.000000  -1.000000  N  -1  -1.000000  -1.000000  0.000000  0.000000  0.000000  0.000000
N  9236  -1.000000  -1.000000  N  -1  -1.000000  -1.000000  0.000000  0.000000  0.000000  0.000000
N  9253  -1.000000  -1.000000  N  -1  -1.000000  -1.000000  0.000000  0.000000  0.000000  0.000000
N  9270  -1.000000  -1.000000  N  -1  -1.000000  -1.000000  0.000000  0.000000  0.000000  0.000000
N  9287  -1.000000  -1.000000  N  -1  -1.000000  -1.000000  0.000000  0.000000  0.000000  0.000000
N  9304  -1.000000  -1.000000  N  -1  -1.000000  -1.000000  0.000000  0.000000  0.000000  0.000000
N  9321  -1.000000  -1.000000  N  -1  -1.000000  -1.000000  0.000000  0.000000  0.000000  0.000000
N  9338  -1.000000  -1.000000  N  -1  -1.000000  -1.000000  0.000000  0.000000  0.000000  0.000000
N  9355  -1.000000  -1.000000  N  -1  -1.000000  -1.000000  0.000000  0.000000  0.000000  0.000000
N  9372  -1.000000  -1.000000  N  -1  -1.000000  -1.000000  0.000000  0.000000  0.000000  0.000000
N  9389  -1.000000  -1.000000  N  -1  -1.000000  -1.000000  0.000000  0.000000  0.000000  81.600000
N  9406  -1.000000  -1.000000  N  -1  -1.000000  -1.000000  0.000000  0.000000  0.000000  0.000000
N  9423  -1.000000  -1.000000  N  -1  -1.000000  -1.000000  35.866600  0.000000  0.000000  0.000000
N  9440  -1.000000  -1.000000  N  -1  -1.000000  -1.000000  0.000000  0.000000  0.000000  0.000000
N  9457  -1.000000  -1.000000  N  -1  -1.000000  -1.000000  0.000000  0.000000  0.000000  0.000000
N  9474  -1.000000  -1.000000  N  -1  -1.000000  -1.000000  0.000000  0.000000  0.000000  40.800000
N  9491  -1.000000  -1.000000  N  -1  -1.000000  -1.000000  0.000000  40.246812  0.000000  0.000000
N  9508  -1.000000  -1.000000  N  -1  -1.000000  -1.000000  71.733200  0.000000  0.000000  0.000000
N  9525  -1.000000  -1.000000  N  -1  -1.000000  -1.000000  179.332999  0.000000  0.000000  0.000000
N  9542  -1.000000  -1.000000  N  -1  -1.000000  -1.000000  0.000000  0.000000  0.000000  0.000000
N  9559  -1.000000  -1.000000  N  -1  -1.000000  -1.000000  0.000000  0.000000  0.000000  40.800000
N  9576  -1.000000  -1.000000  N  -1  -1.000000  -1.000000  0.000000  0.000000  0.000000  0.000000
N  9593  -1.000000  -1.000000  N  -1  -1.000000  -1.000000  0.000000  0.000000  0.000000  0.000000
N  9610  -1.000000  -1.000000  N  -1  -1.000000  -1.000000  35.866600  0.000000  0.000000  0.000000
N  9627  -1.000000  -1.000000  N  -1  -1.000000  -1.000000  35.866600  0.000000  0.000000  0.000000
N  9644  -1.000000  -1.000000  N  -1  -1.000000  -1.000000  0.000000  0.000000  0.000000  0.000000
N  9661  -1.000000  -1.000000  N  -1  -1.000000  -1.000000  0.000000  0.000000  0.000000  0.000000
N  9678  -1.000000  -1.000000  N  -1  -1.000000  -1.000000  0.000000  0.000000  0.000000  81.600000
N  9695  -1.000000  -1.000000  N  -1  -1.000000  -1.000000  0.000000  0.000000  0.000000  0.000000
N  9712  -1.000000  -1.000000  N  -1  -1.000000  -1.000000  0.000000  0.000000  0.000000  0.000000
N  9729  -1.000000  -1.000000  N  -1  -1.000000  -1.000000  0.000000  40.246812  0.000000  0.000000
N  9746  -1.000000  -1.000000  N  -1  -1.000000  -1.000000  0.000000  40.246812  0.000000  0.000000
N  9763  -1.000000  -1.000000  N  -1  -1.000000  -1.000000  0.000000  40.246812  0.000000  0.000000
N  9780  -1.000000  -1.000000  N  -1  -1.000000  -1.000000  0.000000  0.000000  0.000000  0.000000
N  9797  -1.000000  -1.000000  N  -1  -1.000000  -1.000000  0.000000  0.000000  0.000000  0.000000
N  9814  -1.000000  -1.000000  N  -1  -1.000000  -1.000000  0.000000  0.000000  0.000000  0.000000
N  9831  -1.000000  -1.000000  N  -1  -1.000000  -1.000000  0.000000  0.000000  0.000000  0.000000
N  9848  -1.000000  -1.000000  N  -1  -1.000000  -1.000000  0.000000  40.246812  0.000000  0.000000
N  9865  -1.000000  -1.000000  N  -1  -1.000000  -1.000000  0.000000  40.246812  0.000000  0.000000
N  9882  -1.000000  -1.000000  N  -1  -1.000000  -1.000000  0.000000  40.246812  0.000000  0.000000
N  9899  -1.000000  -1.000000  N  -1  -1.000000  -1.000000  0.000000  0.000000  0.000000  0.000000
N  9916  -1.000000  -1.000000  N  -1  -1.000000  -1.000000  0.000000  0.000000  0.000000  0.000000
N  9933  -1.000000  -1.000000  N  -1  -1.000000  -1.000000  35.866600  0.000000  0.000000  0.000000
N  9950  -1.000000  -1.000000  N  -1  -1.000000  -1.000000  71.733200  0.000000  0.000000  0.000000
N  9967  -1.000000  -1.000000  N  -1  -1.000000  -1.000000  0.000000  0.000000  0.000000  0.000000
N  9984  -1.000000  -1.000000  N  -1  -1.000000  -1.000000  71.733200  0.000000  0.000000  0.000000
N  10001  -1.000000  -1.000000  N  -1  -1.000000  -1.000000  0.000000  40.246812  0.000000  0.000000
N  10018  -1.000000  -1.000000  N  -1  -1.000000  -1.000000  0.000000  0.000000  0.000000  0.000000
N  10035  -1.000000  -1.000000  N  -1  -1.000000  -1.000000  0.000000  40.246812  0.000000  0.000000
N  10052  -1.000000  -1.000000  N  -1  -1.000000  -1.000000  0.000000  0.000000  0.000000  0.000000
N  10069  -1.000000  -1.000000  N  -1  -1.000000  -1.000000  0.000000  120.740435  0.000000  0.000000
N  10086  -1.000000  -1.000000  N  -1  -1.000000  -1.000000  0.000000  0.000000  0.000000  0.000000
N  10103  -1.000000  -1.000000  N  -1  -1.000000  -1.000000  0.000000  0.000000  0.000000  0.000000
N  10120  -1.000000  -1.000000  N  -1  -1.000000  -1.000000  0.000000  40.246812  0.000000  0.000000
N  10137  -1.000000  -1.000000  N  -1  -1.000000  -1.000000  0.000000  0.000000  0.000000  0.000000
N  10154  -1.000000  -1.000000  N  -1  -1.000000  -1.000000  0.000000  0.000000  0.000000  0.000000
N  10171  -1.000000  -1.000000  N  -1  -1.000000  -1.000000  0.000000  0.000000  0.000000  0.000000
N  10188  -1.000000  -1.000000  N  -1  -1.000000  -1.000000  0.000000  0.000000  0.000000  0.000000
N  10205  -1.000000  -1.000000  N  -1  -1.000000  -1.000000  0.000000  0.000000  0.000000  0.000000
N  10222  -1.000000  -1.000000  N  -1  -1.000000  -1.000000  0.000000  0.000000  0.000000  0.000000
N  10239  -1.000000  -1.000000  N  -1  -1.000000  -1.000000  0.000000  0.000000  0.000000  81.600000
N  10256  -1.000000  -1.000000  N  -1  -1.000000  -1.000000  0.000000  40.246812  0.000000  0.000000
N  10273  -1.000000  -1.000000  N  -1  -1.000000  -1.000000  0.000000  0.000000  0.000000  0.000000
N  10290  -1.000000  -1.000000  N  -1  -1.000000  -1.000000  0.000000  0.000000  0.000000  0.000000
N  10305  -1.000000  -1.000000  N  -1  -1.000000  -1.000000  0.000000  40.246812  0.000000  0.000000
N  10317  -1.000000  -1.000000  N  -1  -1.000000  -1.000000  0.000000  241.480871  0.000000  0.000000
N  10328  -1.000000  -1.000000  N  -1  -1.000000  -1.000000  0.000000  0.000000  0.000000  0.000000
N  10340  -1.000000  -1.000000  N  -1  -1.000000  -1.000000  0.000000  0.000000  0.000000  0.000000
N  10352  -1.000000  -1.000000  N  -1  -1.000000  -1.000000  0.000000  160.987247  0.000000  0.000000
N  10363  -1.000000  -1.000000  N  -1  -1.000000  -1.000000  0.000000  0.000000  0.000000  0.000000
N  10375  -1.000000  -1.000000  N  -1  -1.000000  -1.000000  71.733200  0.000000  0.000000  0.000000
N  10387  -1.000000  -1.000000  N  -1  -1.000000  -1.000000  0.000000  80.493624  0.000000  0.000000
N  10399  -1.000000  -1.000000  N  -1  -1.000000  -1.000000  0.000000  40.246812  185.600660  40.800000
