# Supplementary material for: SNP-PHAGE – High throughput SNP discovery pipeline
Source: BMC Bioinformatics. 2006 Oct 23;7:468. doi: 10.1186/1471-2105-7-468 (PMC1626092; doi:10.1186/1471-2105-7-468)
Supplement: Additional file 2 — Test dataset. This compressed file contains test data for recreating the demo website. It contains the database table entries and chromatogram files to test for proper installation of all functionalities provided. [file 1471-2105-7-468-S2.gz › test_data/AfterAnalysisStore/poly_dir/H01_015529Peking_.b_13.ab1.poly]

H01_015529Peking_.b_13.ab1 51612.000000 57708.685714 52866.600000 54920.200000 51612.000000
A  9  1109029.856782  1.000000  G  1  996.901133  9969.011329  58383.436017  63730.812271  958.558782  2407.200000
C  20  1631429.130619  1.471042  A  26  207589.604686  0.757499  52873.499243  63730.812271  0.000000  65280.000000
T  22  2587454.400000  0.962073  N  -1  -1.000000  -1.000000  45612.059388  63730.812271  0.000000  65280.000000
T  42  2587454.400000  0.962073  N  -1  -1.000000  -1.000000  0.000000  0.000000  0.000000  65280.000000
G  55  285305.435770  0.214197  C  61  45607.362531  0.081250  109.468943  0.000000  61347.762026  4406.400000
G  65  355510.280939  0.316672  A  62  54333.085143  0.096795  7224.950207  3385.699402  61347.762026  489.600000
T  73  102000.000000  0.102534  A  79  18682.699525  0.030775  1642.034138  0.000000  43748.622795  19788.000000
G  87  1645155.265771  1.896986  A  90  347381.444299  0.450216  44882.266438  0.000000  61347.762026  0.000000
C  98  365735.198920  0.379202  N  -1  -1.000000  -1.000000  11092.852843  63730.812271  61347.762026  0.000000
G  116  176374.815824  0.196418  T  113  116443.200000  0.144084  58383.436017  48196.426780  32974.422089  13586.400000
A  121  2257687.470761  2.733942  N  -1  -1.000000  -1.000000  58383.436017  63730.812271  12154.525351  612.000000
C  129  1768928.358094  1.880508  T  130  162220.800000  0.133976  58383.436017  63730.812271  421.765864  29865.600000
T  140  305632.800000  0.320230  A  148  33315.048177  0.029470  48750.169074  63730.812271  0.000000  52346.400000
C  156  278583.313139  0.325598  G  151  45052.262738  0.039852  0.000000  54250.853946  1418.666997  1060.800000
A  165  208611.314817  0.276639  C  167  70024.229983  0.092464  34190.799717  12387.676635  0.000000  0.000000
T  174  291026.400000  0.389895  A  177  25506.263610  0.033654  1605.544490  756.803396  0.000000  62587.200000
C  184  157096.452248  0.212300  T  186  63770.400000  0.086404  0.000000  30670.453405  0.000000  8935.200000
T  197  321585.600000  0.431379  C  199  18959.916651  0.024947  0.000000  1792.429095  0.000000  61730.400000
C  210  164783.981478  0.268760  A  216  4707.164529  0.007692  0.000000  36246.899479  0.000000  0.000000
C  220  357251.034536  0.602415  N  -1  -1.000000  -1.000000  12661.907686  63730.812271  0.000000  0.000000
A  225  222988.235936  0.364885  N  -1  -1.000000  -1.000000  49771.879204  21469.317384  0.000000  0.000000
C  233  399472.697665  0.653675  N  -1  -1.000000  -1.000000  0.000000  63730.812271  0.000000  612.000000
T  246  506776.800000  1.191583  N  -1  -1.000000  -1.000000  0.000000  0.000000  153.369405  65280.000000
A  255  148439.886072  0.496318  N  -1  -1.000000  -1.000000  32220.358752  0.000000  0.000000  12892.800000
C  264  370395.514567  1.307143  N  -1  -1.000000  -1.000000  0.000000  63730.812271  0.000000  65280.000000
T  267  2010216.000000  2.700498  G  284  44438.785117  0.094010  0.000000  54489.844492  115.027054  65280.000000
T  282  2010216.000000  2.700498  N  -1  -1.000000  -1.000000  0.000000  0.000000  7361.731443  65280.000000
G  299  302521.151489  0.681966  A  305  86042.588829  0.181580  1204.158368  0.000000  61347.762026  0.000000
G  310  289676.463815  0.632282  N  -1  -1.000000  -1.000000  4962.592061  0.000000  56861.706928  0.000000
C  320  197007.873432  0.433029  N  -1  -1.000000  -1.000000  0.000000  38676.636697  5137.875070  0.000000
T  333  376584.000000  0.821920  G  337  138684.284529  0.279699  437.875770  0.000000  18634.382715  65280.000000
C  342  168169.680880  0.365500  N  -1  -1.000000  -1.000000  437.875770  37003.702875  15758.706370  0.000000
A  351  301988.322796  0.691082  G  348  51877.201263  0.108774  57799.601656  0.000000  8090.236117  0.000000
T  359  356959.200000  0.857045  N  -1  -1.000000  -1.000000  1094.689425  0.000000  4677.766854  65280.000000
G  371  406467.265771  0.929383  A  372  20616.650843  0.043131  4159.819816  0.000000  61347.762026  0.000000
G  381  347956.837739  0.789091  A  385  71848.115948  0.151019  10107.632360  0.000000  61347.762026  0.000000
A  396  323918.600949  0.863222  N  -1  -1.000000  -1.000000  58383.436017  44452.241559  881.874079  0.000000
C  404  888566.850087  2.893177  G  403  280666.011267  0.913849  10837.425311  63730.812271  61117.707918  2856.000000
G  415  429434.334179  1.174186  T  414  38800.800000  0.106091  2773.213211  24655.857997  61347.762026  7058.400000
G  426  411796.852597  1.084517  N  -1  -1.000000  -1.000000  0.000000  39.831758  61347.762026  285.600000
T  436  146431.200000  0.364997  N  -1  -1.000000  -1.000000  0.000000  0.000000  345.081161  33292.800000
C  448  181712.478487  0.480506  N  -1  -1.000000  -1.000000  0.000000  40827.551611  0.000000  0.000000
T  457  286293.600000  0.754351  N  -1  -1.000000  -1.000000  0.000000  79.663515  0.000000  62097.600000
T  468  162832.800000  0.430827  N  -1  -1.000000  -1.000000  0.000000  0.000000  0.000000  37005.600000
T  479  203061.600000  0.566355  A  482  14340.431472  0.042402  1131.179073  0.000000  115.027054  39780.000000
G  491  322382.489445  0.953229  N  -1  -1.000000  -1.000000  255.427533  0.000000  61347.762026  0.000000
A  502  138295.764064  0.412032  N  -1  -1.000000  -1.000000  29264.697303  477.981092  0.000000  0.000000
T  509  259528.800000  0.818494  N  -1  -1.000000  -1.000000  2116.399556  0.000000  0.000000  51000.000000
T  521  157243.200000  0.618637  N  -1  -1.000000  -1.000000  0.000000  0.000000  0.000000  36026.400000
C  532  198720.639012  0.875584  N  -1  -1.000000  -1.000000  0.000000  38915.627243  0.000000  0.000000
A  539  202809.460863  0.986186  N  -1  -1.000000  -1.000000  43349.701242  1513.606791  0.000000  0.000000
T  548  307632.000000  1.455984  N  -1  -1.000000  -1.000000  0.000000  0.000000  306.738810  65280.000000
G  561  402172.922429  1.796377  N  -1  -1.000000  -1.000000  0.000000  0.000000  61347.762026  0.000000
T  571  215587.200000  0.915569  N  -1  -1.000000  -1.000000  0.000000  0.000000  0.000000  41738.400000
C  583  131882.949643  0.547815  N  -1  -1.000000  -1.000000  0.000000  29196.678372  0.000000  0.000000
A  591  168217.275023  0.720029  N  -1  -1.000000  -1.000000  36745.075043  836.466911  0.000000  40.800000
T  601  344188.800000  1.577335  N  -1  -1.000000  -1.000000  0.000000  0.000000  0.000000  65280.000000
C  613  183425.244067  0.768118  N  -1  -1.000000  -1.000000  0.000000  35968.077175  0.000000  0.000000
T  624  300818.400000  1.301185  N  -1  -1.000000  -1.000000  0.000000  358.485819  153.369405  59649.600000
T  635  193922.400000  0.789762  N  -1  -1.000000  -1.000000  437.875770  0.000000  728.504674  43166.400000
G  647  345196.188448  1.408587  N  -1  -1.000000  -1.000000  0.000000  0.000000  61347.762026  0.000000
C  656  264084.553347  1.018435  N  -1  -1.000000  -1.000000  0.000000  52338.929577  0.000000  0.000000
A  666  169020.047268  0.662955  N  -1  -1.000000  -1.000000  32475.786284  0.000000  536.792918  0.000000
C  674  362190.172487  1.563629  N  -1  -1.000000  -1.000000  36.489648  63730.812271  0.000000  0.000000
A  684  253165.174427  1.027896  N  -1  -1.000000  -1.000000  48202.824361  0.000000  76.684703  530.400000
C  693  420862.351534  1.628580  N  -1  -1.000000  -1.000000  0.000000  63730.812271  0.000000  0.000000
A  704  245137.451975  0.864111  N  -1  -1.000000  -1.000000  48312.293304  0.000000  383.423513  775.200000
C  712  420623.360988  1.536343  N  -1  -1.000000  -1.000000  0.000000  63730.812271  0.000000  0.000000
T  726  379032.000000  1.274049  N  -1  -1.000000  -1.000000  766.282598  0.000000  2108.829320  65280.000000
G  738  367588.121587  1.203931  N  -1  -1.000000  -1.000000  0.000000  0.000000  61347.762026  0.000000
C  747  179760.722362  0.557069  N  -1  -1.000000  -1.000000  0.000000  35330.769053  0.000000  489.600000
A  758  178142.459146  0.581887  T  755  69849.600000  0.228157  40029.143319  0.000000  153.369405  14320.800000
T  767  158140.800000  0.531472  A  767  116693.892738  0.392179  31198.648621  0.000000  0.000000  20848.800000
A  778  252690.809009  0.852348  T  775  61730.400000  0.208222  48275.803656  0.000000  0.000000  9098.400000
G  788  298073.438742  1.043988  N  -1  -1.000000  -1.000000  0.000000  0.000000  58472.085681  1754.400000
C  798  191391.595601  0.659959  N  -1  -1.000000  -1.000000  0.000000  43496.279375  0.000000  0.000000
C  810  309652.084121  1.159493  N  -1  -1.000000  -1.000000  0.000000  63730.812271  0.000000  326.400000
A  819  193030.235330  0.705753  T  819  19665.600000  0.078427  43386.190890  0.000000  345.081161  4202.400000
C  827  277189.201621  1.105439  N  -1  -1.000000  -1.000000  0.000000  62416.364268  0.000000  163.200000
C  840  338012.295582  1.405071  N  -1  -1.000000  -1.000000  0.000000  63730.812271  920.216430  1060.800000
T  852  314241.600000  1.322519  N  -1  -1.000000  -1.000000  0.000000  39.831758  1150.270538  65280.000000
T  863  289231.200000  1.152056  N  -1  -1.000000  -1.000000  656.813655  0.000000  115.027054  62750.400000
A  873  276773.976366  1.055723  N  -1  -1.000000  -1.000000  53019.457833  0.000000  0.000000  0.000000
A  883  241634.445814  0.881785  N  -1  -1.000000  -1.000000  46378.341986  0.000000  0.000000  0.000000
C  891  306624.870538  1.123485  N  -1  -1.000000  -1.000000  583.834360  63730.812271  0.000000  0.000000
C  904  356812.885202  1.303292  N  -1  -1.000000  -1.000000  291.917180  63730.812271  0.000000  408.000000
A  912  239007.191193  0.823254  N  -1  -1.000000  -1.000000  53822.230078  79.663515  0.000000  2570.400000
A  923  247217.361883  0.872771  N  -1  -1.000000  -1.000000  55719.691748  79.663515  0.000000  0.000000
A  933  233971.619836  0.810503  N  -1  -1.000000  -1.000000  49881.348147  0.000000  0.000000  40.800000
A  944  259258.945561  0.911751  N  -1  -1.000000  -1.000000  50136.775679  119.495273  0.000000  244.800000
C  953  358724.809570  1.297483  N  -1  -1.000000  -1.000000  0.000000  63730.812271  0.000000  0.000000
C  965  378760.183677  1.348257  T  962  23296.800000  0.082929  0.000000  63730.812271  0.000000  2815.200000
T  977  373932.000000  1.289961  N  -1  -1.000000  -1.000000  0.000000  318.654061  0.000000  65280.000000
C  987  164306.000386  0.548428  N  -1  -1.000000  -1.000000  182.448238  32024.733166  0.000000  0.000000
A  996  269074.660741  0.921926  N  -1  -1.000000  -1.000000  58091.518836  0.000000  0.000000  1428.000000
A  1006  209596.535299  0.727497  N  -1  -1.000000  -1.000000  44553.859610  0.000000  0.000000  530.400000
C  1016  318932.883658  1.166607  N  -1  -1.000000  -1.000000  0.000000  62854.513602  0.000000  979.200000
T  1029  367077.600000  1.304573  N  -1  -1.000000  -1.000000  0.000000  0.000000  230.054108  65280.000000
T  1040  203102.400000  0.692323  A  1043  15654.058782  0.053928  1933.951318  0.000000  1303.639943  43329.600000
G  1052  355241.884480  1.223805  N  -1  -1.000000  -1.000000  985.220483  0.000000  61347.762026  0.000000
C  1061  217640.723905  0.725772  N  -1  -1.000000  -1.000000  547.344713  49192.220722  0.000000  0.000000
G  1076  204901.525166  0.717024  N  -1  -1.000000  -1.000000  218.937885  0.000000  40412.838234  0.000000
A  1084  331143.551156  1.233858  N  -1  -1.000000  -1.000000  58383.436017  0.000000  0.000000  0.000000
A  1095  240831.673568  0.911890  N  -1  -1.000000  -1.000000  54260.105848  0.000000  0.000000  530.400000
A  1105  232256.606403  0.854656  N  -1  -1.000000  -1.000000  51049.016867  0.000000  0.000000  367.200000
C  1114  355219.614895  1.325088  N  -1  -1.000000  -1.000000  0.000000  63730.812271  0.000000  1713.600000
T  1128  370627.200000  1.311329  N  -1  -1.000000  -1.000000  0.000000  278.822304  460.108215  65280.000000
T  1139  251246.400000  0.872977  N  -1  -1.000000  -1.000000  1277.137663  0.000000  1265.297592  49572.000000
G  1151  356507.182071  1.290658  N  -1  -1.000000  -1.000000  875.751540  0.000000  61347.762026  0.000000
G  1162  252024.274872  0.864395  N  -1  -1.000000  -1.000000  36.489648  0.000000  49921.741348  0.000000
C  1171  197167.200463  0.701064  N  -1  -1.000000  -1.000000  0.000000  44213.251013  0.000000  0.000000
A  1181  197883.358449  0.708770  C  1185  16331.020644  0.058641  38679.026361  398.317577  0.000000  2692.800000
T  1193  376706.400000  1.352671  N  -1  -1.000000  -1.000000  0.000000  278.822304  0.000000  65280.000000
T  1205  227868.000000  0.805054  N  -1  -1.000000  -1.000000  328.406828  0.000000  996.901133  48511.200000
G  1217  302329.439733  1.073039  N  -1  -1.000000  -1.000000  328.406828  0.000000  61347.762026  81.600000
G  1229  285612.174581  0.989106  N  -1  -1.000000  -1.000000  0.000000  0.000000  56094.859902  0.000000
C  1237  238671.891954  0.846963  N  -1  -1.000000  -1.000000  0.000000  45886.184835  0.000000  0.000000
C  1251  421181.005595  1.568051  N  -1  -1.000000  -1.000000  0.000000  63730.812271  0.000000  734.400000
T  1263  373891.200000  1.309165  N  -1  -1.000000  -1.000000  0.000000  995.793942  0.000000  65280.000000
T  1275  324319.200000  1.128720  N  -1  -1.000000  -1.000000  0.000000  0.000000  0.000000  64341.600000
C  1284  154547.219757  0.524666  N  -1  -1.000000  -1.000000  0.000000  35490.096083  0.000000  0.000000
C  1295  364858.900251  1.256830  N  -1  -1.000000  -1.000000  0.000000  63730.812271  38.342351  326.400000
A  1303  302353.219271  0.984869  T  1303  18360.000000  0.061289  57434.705181  0.000000  1303.639943  3835.200000
A  1314  281335.182305  0.939151  N  -1  -1.000000  -1.000000  54661.491971  0.000000  805.189377  0.000000
G  1326  409112.888008  1.341750  N  -1  -1.000000  -1.000000  0.000000  0.000000  61347.762026  1060.800000
T  1338  193718.400000  0.613833  N  -1  -1.000000  -1.000000  0.000000  0.000000  1188.612889  38025.600000
T  1350  166260.000000  0.542626  N  -1  -1.000000  -1.000000  912.241188  0.000000  2070.486968  37658.400000
G  1361  292935.563672  0.979201  N  -1  -1.000000  -1.000000  1423.096253  0.000000  61347.762026  0.000000
G  1372  278787.236055  0.973646  N  -1  -1.000000  -1.000000  1131.179073  0.000000  60734.284405  0.000000
G  1384  322804.255309  1.166104  N  -1  -1.000000  -1.000000  547.344713  0.000000  61347.762026  0.000000
A  1394  324611.904252  1.173276  N  -1  -1.000000  -1.000000  58383.436017  79.663515  0.000000  0.000000
T  1406  343617.600000  1.170050  N  -1  -1.000000  -1.000000  0.000000  0.000000  0.000000  65280.000000
C  1416  253847.791626  0.870673  N  -1  -1.000000  -1.000000  0.000000  49949.024117  0.000000  0.000000
A  1424  294361.986466  1.026714  N  -1  -1.000000  -1.000000  56522.463994  0.000000  0.000000  2448.000000
A  1436  245684.796687  0.853055  N  -1  -1.000000  -1.000000  48348.782951  0.000000  0.000000  0.000000
G  1449  251755.878413  0.926721  N  -1  -1.000000  -1.000000  0.000000  0.000000  48042.966136  1428.000000
T  1462  215220.000000  0.775661  N  -1  -1.000000  -1.000000  0.000000  0.000000  0.000000  42595.200000
A  1469  104834.757297  0.371277  N  -1  -1.000000  -1.000000  24083.167357  0.000000  0.000000  1224.000000
T  1482  379236.000000  1.438938  N  -1  -1.000000  -1.000000  0.000000  0.000000  0.000000  65280.000000
C  1492  184620.196797  0.674788  N  -1  -1.000000  -1.000000  0.000000  35689.254872  0.000000  122.400000
T  1506  363364.800000  1.398745  N  -1  -1.000000  -1.000000  0.000000  0.000000  0.000000  65280.000000
C  1515  123996.261625  0.470299  N  -1  -1.000000  -1.000000  0.000000  28280.547945  0.000000  0.000000
C  1527  339446.238858  1.404456  N  -1  -1.000000  -1.000000  0.000000  63730.812271  0.000000  1142.400000
T  1540  377889.600000  1.510036  N  -1  -1.000000  -1.000000  0.000000  0.000000  0.000000  65280.000000
C  1549  200194.414046  0.774132  N  -1  -1.000000  -1.000000  182.448238  38318.150878  0.000000  0.000000
A  1559  254442.312090  1.001521  N  -1  -1.000000  -1.000000  56631.932936  0.000000  0.000000  897.600000
A  1569  228169.765882  0.897160  N  -1  -1.000000  -1.000000  44188.963135  358.485819  0.000000  530.400000
T  1582  347289.600000  1.358620  N  -1  -1.000000  -1.000000  109.468943  0.000000  0.000000  65280.000000
C  1592  227598.663322  0.813245  N  -1  -1.000000  -1.000000  109.468943  45129.381439  0.000000  0.000000
C  1604  350718.626278  1.324961  N  -1  -1.000000  -1.000000  36.489648  63730.812271  0.000000  0.000000
A  1612  318737.071003  1.133042  N  -1  -1.000000  -1.000000  58383.436017  0.000000  0.000000  1591.200000
A  1623  284290.843753  1.026883  N  -1  -1.000000  -1.000000  55135.857388  0.000000  0.000000  0.000000
A  1634  310563.389961  1.060386  N  -1  -1.000000  -1.000000  58383.436017  398.317577  0.000000  0.000000
A  1645  288596.622159  0.995197  N  -1  -1.000000  -1.000000  55172.347036  876.298669  0.000000  0.000000
C  1655  353148.363496  1.256487  N  -1  -1.000000  -1.000000  0.000000  63730.812271  0.000000  0.000000
C  1667  361871.518426  1.221072  N  -1  -1.000000  -1.000000  0.000000  63730.812271  0.000000  938.400000
C  1679  301128.087980  0.980559  T  1676  20440.800000  0.066561  0.000000  59508.645958  690.162323  2203.200000
A  1689  340849.797394  1.084148  N  -1  -1.000000  -1.000000  58237.477427  0.000000  651.819972  1713.600000
C  1698  330045.944048  1.051938  N  -1  -1.000000  -1.000000  0.000000  63212.999421  153.369405  979.200000
T  1713  436152.000000  1.346169  N  -1  -1.000000  -1.000000  0.000000  0.000000  2453.910481  65280.000000
C  1724  246239.925912  0.740486  G  1724  14723.462886  0.045263  0.000000  48315.922053  3297.442209  0.000000
G  1738  194165.666811  0.596903  N  -1  -1.000000  -1.000000  0.000000  0.000000  37268.765431  367.200000
T  1749  138516.000000  0.437959  G  1749  14685.120535  0.046431  474.365418  0.000000  4256.000991  31293.600000
G  1761  348110.207144  1.163970  N  -1  -1.000000  -1.000000  802.772245  0.000000  61347.762026  0.000000
G  1772  344390.999071  1.129067  N  -1  -1.000000  -1.000000  474.365418  0.000000  61347.762026  0.000000
G  1784  363178.751192  1.194089  N  -1  -1.000000  -1.000000  0.000000  0.000000  61347.762026  0.000000
T  1796  220442.400000  0.724478  N  -1  -1.000000  -1.000000  255.427533  0.000000  1955.459915  41738.400000
G  1809  343854.206154  1.160849  N  -1  -1.000000  -1.000000  72.979295  0.000000  61347.762026  0.000000
C  1816  356135.745321  1.201093  N  -1  -1.000000  -1.000000  437.875770  63730.812271  3489.153965  0.000000
A  1828  225177.614786  0.752804  N  -1  -1.000000  -1.000000  43386.190890  119.495273  613.477620  2366.400000
T  1841  374340.000000  1.346444  N  -1  -1.000000  -1.000000  620.324008  0.000000  0.000000  65280.000000
C  1851  153710.752846  0.528522  N  -1  -1.000000  -1.000000  109.468943  30232.304071  0.000000  0.000000
G  1866  214257.058875  0.747098  N  -1  -1.000000  -1.000000  36.489648  0.000000  40374.495883  693.600000
T  1877  125704.800000  0.427045  N  -1  -1.000000  -1.000000  0.000000  0.000000  0.000000  28356.000000
T  1889  201470.400000  0.740375  N  -1  -1.000000  -1.000000  0.000000  0.000000  0.000000  38352.000000
T  1901  194167.200000  0.753091  N  -1  -1.000000  -1.000000  0.000000  0.000000  0.000000  36924.000000
A  1909  201349.874962  0.835733  N  -1  -1.000000  -1.000000  43057.784062  0.000000  0.000000  1509.600000
T  1921  435295.200000  1.821191  N  -1  -1.000000  -1.000000  0.000000  0.000000  0.000000  65280.000000
C  1932  182509.113641  0.735447  N  -1  -1.000000  -1.000000  0.000000  35370.600810  38.342351  367.200000
T  1946  355490.400000  1.540265  N  -1  -1.000000  -1.000000  0.000000  0.000000  421.765864  65280.000000
T  1958  243861.600000  1.000132  N  -1  -1.000000  -1.000000  0.000000  0.000000  1917.117563  46716.000000
G  1970  385302.287872  1.669553  N  -1  -1.000000  -1.000000  0.000000  0.000000  61347.762026  0.000000
T  1981  153040.800000  0.602663  N  -1  -1.000000  -1.000000  0.000000  0.000000  0.000000  29702.400000
C  1991  139052.666024  0.561105  N  -1  -1.000000  -1.000000  0.000000  31586.583832  0.000000  0.000000
C  2003  409669.627629  1.644243  N  -1  -1.000000  -1.000000  0.000000  63730.812271  575.135269  0.000000
G  2018  265980.890732  0.985210  N  -1  -1.000000  -1.000000  0.000000  39.831758  46279.217978  0.000000
T  2028  135741.600000  0.489767  N  -1  -1.000000  -1.000000  0.000000  0.000000  0.000000  30763.200000
T  2040  206366.400000  0.762641  N  -1  -1.000000  -1.000000  0.000000  0.000000  0.000000  39208.800000
A  2050  164166.924149  0.662761  N  -1  -1.000000  -1.000000  31235.138269  0.000000  0.000000  0.000000
C  2058  361672.359637  1.471006  N  -1  -1.000000  -1.000000  729.792950  63730.812271  0.000000  0.000000
C  2071  332396.017750  1.348542  N  -1  -1.000000  -1.000000  109.468943  63730.812271  0.000000  204.000000
C  2083  321721.106695  1.259977  A  2080  8356.129280  0.032726  1605.544490  55445.806676  0.000000  326.400000
A  2095  324648.393900  1.303909  N  -1  -1.000000  -1.000000  55865.650338  0.000000  0.000000  326.400000
C  2103  347332.926876  1.305068  T  2112  19176.000000  0.066822  1350.116958  63730.812271  0.000000  0.000000
A  2116  270643.715584  0.943109  N  -1  -1.000000  -1.000000  51012.527219  79.663515  0.000000  1836.000000
T  2128  368872.800000  1.350851  N  -1  -1.000000  -1.000000  693.303303  0.000000  0.000000  65280.000000
C  2138  156817.629944  0.553429  N  -1  -1.000000  -1.000000  1824.482376  29953.481767  0.000000  0.000000
A  2150  287684.380972  1.007779  N  -1  -1.000000  -1.000000  54442.554085  0.000000  0.000000  0.000000
C  2159  312440.307158  1.064186  N  -1  -1.000000  -1.000000  255.427533  59986.627050  0.000000  0.000000
C  2172  393617.429288  1.276226  N  -1  -1.000000  -1.000000  1496.075548  63730.812271  0.000000  0.000000
A  2184  252654.319362  0.810784  N  -1  -1.000000  -1.000000  47801.438239  0.000000  0.000000  448.800000
A  2196  257069.566710  0.846617  N  -1  -1.000000  -1.000000  49224.534491  0.000000  0.000000  0.000000
C  2205  342712.442987  1.153222  N  -1  -1.000000  -1.000000  0.000000  63730.812271  115.027054  0.000000
C  2218  346655.786996  1.159444  N  -1  -1.000000  -1.000000  0.000000  63730.812271  1035.243484  0.000000
G  2233  284845.327555  0.952925  N  -1  -1.000000  -1.000000  0.000000  0.000000  47736.227326  0.000000
T  2244  131498.400000  0.437836  N  -1  -1.000000  -1.000000  0.000000  0.000000  153.369405  25581.600000
C  2254  134790.667953  0.487313  N  -1  -1.000000  -1.000000  0.000000  25810.978970  268.396459  0.000000
G  2269  172693.950102  0.629358  N  -1  -1.000000  -1.000000  0.000000  0.000000  32782.710332  0.000000
C  2277  144031.635732  0.547862  N  -1  -1.000000  -1.000000  0.000000  28200.884430  613.477620  0.000000
T  2293  434887.200000  1.767425  N  -1  -1.000000  -1.000000  109.468943  0.000000  1303.639943  65280.000000
G  2305  326561.805733  1.305287  N  -1  -1.000000  -1.000000  109.468943  0.000000  56171.544605  0.000000
C  2313  148811.446653  0.577741  N  -1  -1.000000  -1.000000  0.000000  29236.510129  996.901133  979.200000
T  2329  403552.800000  1.635480  N  -1  -1.000000  -1.000000  0.000000  0.000000  0.000000  65280.000000
C  2338  188603.372564  0.745961  N  -1  -1.000000  -1.000000  0.000000  35808.750145  0.000000  0.000000
T  2352  441456.000000  1.862466  N  -1  -1.000000  -1.000000  0.000000  0.000000  230.054108  65280.000000
A  2362  258529.152611  1.023113  N  -1  -1.000000  -1.000000  48677.189779  199.158788  0.000000  0.000000
T  2374  429460.800000  1.618214  N  -1  -1.000000  -1.000000  766.282598  438.149334  230.054108  65280.000000
G  2386  297805.042283  1.009992  N  -1  -1.000000  -1.000000  401.386123  477.981092  49384.948431  0.000000
C  2396  293958.371599  0.956367  N  -1  -1.000000  -1.000000  0.000000  55844.124252  0.000000  0.000000
C  2409  325345.796643  1.009254  N  -1  -1.000000  -1.000000  109.468943  60783.262203  0.000000  0.000000
C  2421  272011.073124  0.873486  N  -1  -1.000000  -1.000000  0.000000  52219.434304  0.000000  163.200000
C  2433  205850.523635  0.672817  N  -1  -1.000000  -1.000000  0.000000  39274.113062  0.000000  1468.800000
T  2446  423300.000000  1.358223  N  -1  -1.000000  -1.000000  0.000000  0.000000  76.684703  65280.000000
A  2457  301586.936673  0.961595  N  -1  -1.000000  -1.000000  50611.141097  0.000000  0.000000  0.000000
C  2466  407279.722169  1.253437  N  -1  -1.000000  -1.000000  218.937885  63730.812271  0.000000  775.200000
T  2481  416976.000000  1.296919  N  -1  -1.000000  -1.000000  36.489648  0.000000  1303.639943  65280.000000
G  2493  409112.888008  1.212699  N  -1  -1.000000  -1.000000  145.958590  0.000000  61347.762026  0.000000
T  2504  133293.600000  0.397509  N  -1  -1.000000  -1.000000  0.000000  0.000000  0.000000  28478.400000
T  2517  163485.600000  0.512701  N  -1  -1.000000  -1.000000  0.000000  0.000000  0.000000  30763.200000
C  2528  197207.032221  0.644838  N  -1  -1.000000  -1.000000  0.000000  36924.039359  115.027054  0.000000
T  2541  363120.000000  1.239274  N  -1  -1.000000  -1.000000  0.000000  0.000000  575.135269  65280.000000
C  2551  195613.761914  0.647468  N  -1  -1.000000  -1.000000  328.406828  32502.714258  306.738810  0.000000
A  2562  293267.297041  0.973994  N  -1  -1.000000  -1.000000  55245.326331  0.000000  1457.009348  367.200000
A  2574  211165.590142  0.732974  N  -1  -1.000000  -1.000000  40394.039794  0.000000  1687.063456  0.000000
G  2585  287644.319198  1.030791  N  -1  -1.000000  -1.000000  474.365418  0.000000  54216.084690  0.000000
G  2597  531079.907386  1.988403  N  -1  -1.000000  -1.000000  182.448238  0.000000  61347.762026  0.000000
C  2608  212064.277831  0.761454  N  -1  -1.000000  -1.000000  0.000000  34972.283234  0.000000  0.000000
T  2623  417628.800000  1.613749  N  -1  -1.000000  -1.000000  0.000000  0.000000  1265.297592  65280.000000
G  2636  285420.462824  0.993708  N  -1  -1.000000  -1.000000  474.365418  0.000000  54024.372934  0.000000
T  2647  106692.000000  0.356328  N  -1  -1.000000  -1.000000  656.813655  0.000000  0.000000  20726.400000
G  2660  233121.495697  0.802844  N  -1  -1.000000  -1.000000  802.772245  0.000000  39914.387668  0.000000
A  2670  269585.515806  0.971935  N  -1  -1.000000  -1.000000  49479.962024  0.000000  0.000000  0.000000
A  2682  217368.830219  0.763322  N  -1  -1.000000  -1.000000  40904.894859  0.000000  0.000000  0.000000
T  2694  336151.200000  1.212767  N  -1  -1.000000  -1.000000  0.000000  199.158788  0.000000  55202.400000
T  2707  163852.800000  0.565642  N  -1  -1.000000  -1.000000  0.000000  0.000000  0.000000  31252.800000
T  2719  167647.200000  0.604577  N  -1  -1.000000  -1.000000  0.000000  0.000000  0.000000  31783.200000
C  2729  145146.924947  0.602386  N  -1  -1.000000  -1.000000  0.000000  27922.062126  76.684703  0.000000
C  2741  345540.497781  1.475020  N  -1  -1.000000  -1.000000  328.406828  56760.254679  498.450566  0.000000
A  2752  291771.221493  1.285037  T  2750  18972.000000  0.083558  50246.244622  278.822304  191.711756  2774.400000
T  2764  444720.000000  1.953201  N  -1  -1.000000  -1.000000  0.000000  39.831758  575.135269  65280.000000
A  2775  250610.899101  0.958394  N  -1  -1.000000  -1.000000  41415.749924  0.000000  536.792918  0.000000
G  2788  175032.833529  0.664919  N  -1  -1.000000  -1.000000  36.489648  0.000000  33549.557358  0.000000
G  2801  402134.580078  1.584553  N  -1  -1.000000  -1.000000  0.000000  0.000000  61347.762026  122.400000
G  2814  360456.444252  1.323938  N  -1  -1.000000  -1.000000  0.000000  0.000000  60542.572649  0.000000
C  2824  201747.852595  0.734453  N  -1  -1.000000  -1.000000  0.000000  37840.169786  0.000000  163.200000
T  2840  401880.000000  1.443115  N  -1  -1.000000  -1.000000  0.000000  0.000000  0.000000  65280.000000
C  2849  140845.095119  0.466523  N  -1  -1.000000  -1.000000  0.000000  29833.986494  0.000000  0.000000
C  2862  333511.306965  1.106269  N  -1  -1.000000  -1.000000  0.000000  50785.491028  0.000000  856.800000
T  2876  372748.800000  1.241375  N  -1  -1.000000  -1.000000  0.000000  0.000000  0.000000  63403.200000
T  2889  338966.400000  1.099224  N  -1  -1.000000  -1.000000  0.000000  0.000000  0.000000  56997.600000
C  2899  141044.253907  0.473631  N  -1  -1.000000  -1.000000  0.000000  26806.772911  0.000000  0.000000
C  2911  328691.664287  1.145919  N  -1  -1.000000  -1.000000  36.489648  53414.387035  0.000000  0.000000
A  2922  265535.164933  0.878666  T  2919  14524.800000  0.048063  44407.901020  0.000000  920.216430  1795.200000
G  2934  186458.854207  0.646209  N  -1  -1.000000  -1.000000  0.000000  0.000000  31210.673931  0.000000
T  2947  159364.800000  0.587752  N  -1  -1.000000  -1.000000  0.000000  0.000000  0.000000  27091.200000
C  2958  220229.788154  0.825125  N  -1  -1.000000  -1.000000  0.000000  36645.217056  0.000000  0.000000
A  2969  208465.356227  0.838087  N  -1  -1.000000  -1.000000  39335.840016  0.000000  0.000000  652.800000
C  2979  328253.514953  1.284741  N  -1  -1.000000  -1.000000  0.000000  62416.364268  0.000000  0.000000
C  2992  321362.620876  1.260365  N  -1  -1.000000  -1.000000  0.000000  52378.761335  0.000000  693.600000
A  3005  273818.314918  1.095987  T  3001  17748.000000  0.071038  47217.603878  119.495273  0.000000  1672.800000
T  3017  412773.600000  1.696406  N  -1  -1.000000  -1.000000  0.000000  0.000000  0.000000  65280.000000
T  3030  251042.400000  0.928084  N  -1  -1.000000  -1.000000  0.000000  0.000000  0.000000  42880.800000
T  3042  197104.800000  0.750217  N  -1  -1.000000  -1.000000  0.000000  119.495273  0.000000  33211.200000
C  3052  128736.240787  0.503097  N  -1  -1.000000  -1.000000  0.000000  24138.045148  0.000000  0.000000
C  3065  357012.043990  1.427391  N  -1  -1.000000  -1.000000  729.792950  60026.458808  0.000000  0.000000
A  3076  270935.632764  1.003912  N  -1  -1.000000  -1.000000  45903.976568  0.000000  0.000000  1142.400000
A  3087  241087.101101  0.876838  N  -1  -1.000000  -1.000000  40211.591556  39.831758  0.000000  0.000000
C  3097  389833.412309  1.401207  N  -1  -1.000000  -1.000000  0.000000  63730.812271  0.000000  0.000000
A  3110  245575.327745  0.863575  N  -1  -1.000000  -1.000000  40977.874154  0.000000  115.027054  0.000000
C  3119  324907.647309  1.173834  N  -1  -1.000000  -1.000000  547.344713  53613.545823  0.000000  0.000000
C  3133  337494.482732  1.197210  N  -1  -1.000000  -1.000000  0.000000  56441.600617  0.000000  367.200000
A  3145  247618.748005  0.902490  N  -1  -1.000000  -1.000000  40576.488032  0.000000  153.369405  122.400000
C  3155  365655.535404  1.334361  N  -1  -1.000000  -1.000000  36.489648  62456.196025  0.000000  0.000000
A  3169  273052.032320  0.938692  N  -1  -1.000000  -1.000000  46487.810928  0.000000  0.000000  0.000000
A  3180  159277.311383  0.521678  N  -1  -1.000000  -1.000000  30359.386729  0.000000  0.000000  652.800000
T  3192  290496.000000  1.017343  N  -1  -1.000000  -1.000000  0.000000  0.000000  536.792918  48470.400000
C  3203  170918.072159  0.594498  N  -1  -1.000000  -1.000000  0.000000  32263.723712  0.000000  0.000000
C  3216  279101.125989  0.995074  N  -1  -1.000000  -1.000000  0.000000  47519.286899  0.000000  40.800000
C  3227  255640.220722  0.948890  N  -1  -1.000000  -1.000000  182.448238  41425.027976  153.369405  775.200000
A  3240  252252.933239  0.932832  N  -1  -1.000000  -1.000000  43422.680537  318.654061  0.000000  1468.800000
T  3251  422524.800000  1.605638  N  -1  -1.000000  -1.000000  0.000000  0.000000  268.396459  65280.000000
A  3263  207990.990809  0.765648  N  -1  -1.000000  -1.000000  39299.350369  0.000000  0.000000  244.800000
A  3274  213281.989698  0.796747  N  -1  -1.000000  -1.000000  35103.040905  0.000000  0.000000  0.000000
C  3284  340163.210496  1.347429  N  -1  -1.000000  -1.000000  0.000000  55764.460737  0.000000  612.000000
T  3300  410611.200000  1.584364  N  -1  -1.000000  -1.000000  0.000000  0.000000  268.396459  65280.000000
A  3309  215325.409959  0.757393  C  3315  25731.315454  0.092966  40539.998384  199.158788  0.000000  81.600000
T  3322  436927.200000  1.578603  N  -1  -1.000000  -1.000000  0.000000  119.495273  383.423513  65280.000000
A  3332  174639.452985  0.575642  N  -1  -1.000000  -1.000000  33570.475710  0.000000  0.000000  0.000000
A  3344  237620.584587  0.811170  N  -1  -1.000000  -1.000000  44772.797495  0.000000  0.000000  530.400000
A  3357  270351.798404  0.928617  N  -1  -1.000000  -1.000000  46159.404101  318.654061  38.342351  0.000000
C  3366  358525.650781  1.223872  N  -1  -1.000000  -1.000000  0.000000  63730.812271  1073.585835  0.000000
A  3379  257142.546005  0.897394  N  -1  -1.000000  -1.000000  44115.983840  716.971638  613.477620  1020.000000
T  3391  377685.600000  1.295845  N  -1  -1.000000  -1.000000  985.220483  398.317577  728.504674  65076.000000
C  3400  124434.410959  0.404140  N  -1  -1.000000  -1.000000  0.000000  26846.604669  0.000000  0.000000
C  3412  401424.453791  1.401982  T  3420  14973.600000  0.051322  0.000000  63730.812271  0.000000  0.000000
A  3420  278817.396627  0.976909  C  3425  203819.103994  0.698592  55245.326331  9599.453598  805.189377  3427.200000
N  3436  -1.000000  -1.000000  N  -1  -1.000000  -1.000000  0.000000  12985.153000  460.108215  0.000000
N  3446  -1.000000  -1.000000  N  -1  -1.000000  -1.000000  0.000000  25970.306000  115.027054  0.000000
C  3447  306425.711750  1.050277  N  -1  -1.000000  -1.000000  0.000000  26687.277638  153.369405  0.000000
T  3462  275318.400000  0.987843  N  -1  -1.000000  -1.000000  0.000000  0.000000  575.135269  37168.800000
T  3477  204856.800000  0.709400  N  -1  -1.000000  -1.000000  0.000000  0.000000  575.135269  29498.400000
C  3489  107864.399768  0.377811  N  -1  -1.000000  -1.000000  0.000000  15693.712522  920.216430  0.000000
G  3503  147004.574754  0.545979  N  -1  -1.000000  -1.000000  1824.482376  0.000000  19247.860336  0.000000
C  3513  73728.583446  0.297176  N  -1  -1.000000  -1.000000  1496.075548  12586.835423  920.216430  0.000000
A  3527  347892.299364  1.514181  N  -1  -1.000000  -1.000000  51231.465105  0.000000  651.819972  0.000000
N  3536  -1.000000  -1.000000  N  -1  -1.000000  -1.000000  2590.764973  0.000000  0.000000  0.000000
N  3548  -1.000000  -1.000000  N  -1  -1.000000  -1.000000  0.000000  0.000000  0.000000  0.000000
N  3560  -1.000000  -1.000000  N  -1  -1.000000  -1.000000  0.000000  0.000000  0.000000  0.000000
N  3571  -1.000000  -1.000000  N  -1  -1.000000  -1.000000  0.000000  0.000000  0.000000  0.000000
N  3583  -1.000000  -1.000000  N  -1  -1.000000  -1.000000  0.000000  0.000000  0.000000  0.000000
N  3595  -1.000000  -1.000000  N  -1  -1.000000  -1.000000  0.000000  0.000000  0.000000  0.000000
N  3607  -1.000000  -1.000000  N  -1  -1.000000  -1.000000  0.000000  0.000000  0.000000  0.000000
N  3619  -1.000000  -1.000000  N  -1  -1.000000  -1.000000  0.000000  0.000000  0.000000  0.000000
N  3636  -1.000000  -1.000000  N  -1  -1.000000  -1.000000  0.000000  0.000000  0.000000  0.000000
N  3653  -1.000000  -1.000000  N  -1  -1.000000  -1.000000  0.000000  0.000000  0.000000  0.000000
N  3670  -1.000000  -1.000000  N  -1  -1.000000  -1.000000  0.000000  0.000000  0.000000  0.000000
N  3687  -1.000000  -1.000000  N  -1  -1.000000  -1.000000  0.000000  0.000000  0.000000  0.000000
N  3704  -1.000000  -1.000000  N  -1  -1.000000  -1.000000  0.000000  0.000000  0.000000  0.000000
N  3721  -1.000000  -1.000000  N  -1  -1.000000  -1.000000  0.000000  0.000000  0.000000  204.000000
N  3738  -1.000000  -1.000000  N  -1  -1.000000  -1.000000  0.000000  0.000000  0.000000  0.000000
N  3755  -1.000000  -1.000000  N  -1  -1.000000  -1.000000  0.000000  0.000000  0.000000  0.000000
N  3772  -1.000000  -1.000000  N  -1  -1.000000  -1.000000  0.000000  0.000000  0.000000  0.000000
N  3789  -1.000000  -1.000000  N  -1  -1.000000  -1.000000  0.000000  0.000000  38.342351  0.000000
N  3806  -1.000000  -1.000000  N  -1  -1.000000  -1.000000  0.000000  0.000000  38.342351  0.000000
N  3823  -1.000000  -1.000000  N  -1  -1.000000  -1.000000  0.000000  39.831758  76.684703  0.000000
N  3840  -1.000000  -1.000000  N  -1  -1.000000  -1.000000  0.000000  0.000000  76.684703  0.000000
N  3857  -1.000000  -1.000000  N  -1  -1.000000  -1.000000  0.000000  0.000000  76.684703  0.000000
N  3874  -1.000000  -1.000000  N  -1  -1.000000  -1.000000  0.000000  159.327031  38.342351  40.800000
N  3891  -1.000000  -1.000000  N  -1  -1.000000  -1.000000  0.000000  0.000000  38.342351  40.800000
N  3908  -1.000000  -1.000000  N  -1  -1.000000  -1.000000  0.000000  0.000000  76.684703  0.000000
N  3925  -1.000000  -1.000000  N  -1  -1.000000  -1.000000  0.000000  0.000000  153.369405  0.000000
N  3942  -1.000000  -1.000000  N  -1  -1.000000  -1.000000  0.000000  0.000000  0.000000  0.000000
N  3959  -1.000000  -1.000000  N  -1  -1.000000  -1.000000  0.000000  39.831758  0.000000  40.800000
N  3976  -1.000000  -1.000000  N  -1  -1.000000  -1.000000  0.000000  0.000000  0.000000  0.000000
N  3993  -1.000000  -1.000000  N  -1  -1.000000  -1.000000  0.000000  0.000000  0.000000  0.000000
N  4010  -1.000000  -1.000000  N  -1  -1.000000  -1.000000  0.000000  39.831758  0.000000  0.000000
N  4027  -1.000000  -1.000000  N  -1  -1.000000  -1.000000  0.000000  159.327031  0.000000  0.000000
N  4044  -1.000000  -1.000000  N  -1  -1.000000  -1.000000  0.000000  0.000000  0.000000  0.000000
N  4061  -1.000000  -1.000000  N  -1  -1.000000  -1.000000  0.000000  0.000000  0.000000  0.000000
N  4078  -1.000000  -1.000000  N  -1  -1.000000  -1.000000  0.000000  238.990546  0.000000  0.000000
N  4095  -1.000000  -1.000000  N  -1  -1.000000  -1.000000  0.000000  0.000000  0.000000  81.600000
N  4112  -1.000000  -1.000000  N  -1  -1.000000  -1.000000  0.000000  0.000000  0.000000  0.000000
N  4129  -1.000000  -1.000000  N  -1  -1.000000  -1.000000  0.000000  0.000000  0.000000  163.200000
N  4146  -1.000000  -1.000000  N  -1  -1.000000  -1.000000  0.000000  0.000000  0.000000  0.000000
N  4163  -1.000000  -1.000000  N  -1  -1.000000  -1.000000  0.000000  199.158788  0.000000  0.000000
N  4180  -1.000000  -1.000000  N  -1  -1.000000  -1.000000  0.000000  0.000000  0.000000  81.600000
N  4197  -1.000000  -1.000000  N  -1  -1.000000  -1.000000  0.000000  0.000000  0.000000  163.200000
N  4214  -1.000000  -1.000000  N  -1  -1.000000  -1.000000  0.000000  0.000000  76.684703  0.000000
N  4231  -1.000000  -1.000000  N  -1  -1.000000  -1.000000  0.000000  39.831758  0.000000  0.000000
N  4248  -1.000000  -1.000000  N  -1  -1.000000  -1.000000  0.000000  0.000000  0.000000  163.200000
N  4265  -1.000000  -1.000000  N  -1  -1.000000  -1.000000  0.000000  0.000000  0.000000  81.600000
N  4282  -1.000000  -1.000000  N  -1  -1.000000  -1.000000  0.000000  0.000000  38.342351  0.000000
N  4299  -1.000000  -1.000000  N  -1  -1.000000  -1.000000  0.000000  0.000000  0.000000  40.800000
N  4316  -1.000000  -1.000000  N  -1  -1.000000  -1.000000  0.000000  0.000000  0.000000  81.600000
N  4333  -1.000000  -1.000000  N  -1  -1.000000  -1.000000  0.000000  0.000000  0.000000  0.000000
N  4350  -1.000000  -1.000000  N  -1  -1.000000  -1.000000  0.000000  79.663515  0.000000  0.000000
N  4367  -1.000000  -1.000000  N  -1  -1.000000  -1.000000  0.000000  119.495273  0.000000  0.000000
N  4384  -1.000000  -1.000000  N  -1  -1.000000  -1.000000  0.000000  39.831758  38.342351  204.000000
N  4401  -1.000000  -1.000000  N  -1  -1.000000  -1.000000  0.000000  0.000000  0.000000  40.800000
N  4418  -1.000000  -1.000000  N  -1  -1.000000  -1.000000  0.000000  0.000000  0.000000  0.000000
N  4435  -1.000000  -1.000000  N  -1  -1.000000  -1.000000  0.000000  0.000000  0.000000  0.000000
N  4452  -1.000000  -1.000000  N  -1  -1.000000  -1.000000  0.000000  0.000000  0.000000  81.600000
N  4469  -1.000000  -1.000000  N  -1  -1.000000  -1.000000  0.000000  0.000000  0.000000  81.600000
N  4486  -1.000000  -1.000000  N  -1  -1.000000  -1.000000  0.000000  0.000000  38.342351  81.600000
N  4503  -1.000000  -1.000000  N  -1  -1.000000  -1.000000  0.000000  0.000000  0.000000  163.200000
N  4520  -1.000000  -1.000000  N  -1  -1.000000  -1.000000  0.000000  0.000000  0.000000  40.800000
N  4537  -1.000000  -1.000000  N  -1  -1.000000  -1.000000  0.000000  0.000000  0.000000  0.000000
N  4554  -1.000000  -1.000000  N  -1  -1.000000  -1.000000  0.000000  0.000000  0.000000  0.000000
N  4571  -1.000000  -1.000000  N  -1  -1.000000  -1.000000  0.000000  0.000000  0.000000  0.000000
N  4588  -1.000000  -1.000000  N  -1  -1.000000  -1.000000  0.000000  0.000000  0.000000  0.000000
N  4605  -1.000000  -1.000000  N  -1  -1.000000  -1.000000  0.000000  0.000000  0.000000  163.200000
N  4622  -1.000000  -1.000000  N  -1  -1.000000  -1.000000  0.000000  0.000000  76.684703  122.400000
N  4639  -1.000000  -1.000000  N  -1  -1.000000  -1.000000  0.000000  0.000000  115.027054  0.000000
N  4656  -1.000000  -1.000000  N  -1  -1.000000  -1.000000  0.000000  0.000000  0.000000  0.000000
N  4673  -1.000000  -1.000000  N  -1  -1.000000  -1.000000  0.000000  39.831758  0.000000  0.000000
N  4690  -1.000000  -1.000000  N  -1  -1.000000  -1.000000  0.000000  0.000000  0.000000  0.000000
N  4707  -1.000000  -1.000000  N  -1  -1.000000  -1.000000  0.000000  0.000000  0.000000  0.000000
N  4724  -1.000000  -1.000000  N  -1  -1.000000  -1.000000  0.000000  0.000000  0.000000  0.000000
N  4741  -1.000000  -1.000000  N  -1  -1.000000  -1.000000  0.000000  0.000000  0.000000  0.000000
N  4758  -1.000000  -1.000000  N  -1  -1.000000  -1.000000  0.000000  0.000000  0.000000  0.000000
N  4775  -1.000000  -1.000000  N  -1  -1.000000  -1.000000  0.000000  0.000000  0.000000  0.000000
N  4792  -1.000000  -1.000000  N  -1  -1.000000  -1.000000  0.000000  0.000000  0.000000  0.000000
N  4809  -1.000000  -1.000000  N  -1  -1.000000  -1.000000  0.000000  79.663515  0.000000  0.000000
N  4826  -1.000000  -1.000000  N  -1  -1.000000  -1.000000  0.000000  0.000000  0.000000  0.000000
N  4843  -1.000000  -1.000000  N  -1  -1.000000  -1.000000  0.000000  0.000000  0.000000  0.000000
N  4860  -1.000000  -1.000000  N  -1  -1.000000  -1.000000  0.000000  0.000000  0.000000  0.000000
N  4877  -1.000000  -1.000000  N  -1  -1.000000  -1.000000  0.000000  0.000000  0.000000  0.000000
N  4894  -1.000000  -1.000000  N  -1  -1.000000  -1.000000  0.000000  0.000000  0.000000  0.000000
N  4911  -1.000000  -1.000000  N  -1  -1.000000  -1.000000  0.000000  0.000000  0.000000  0.000000
N  4928  -1.000000  -1.000000  N  -1  -1.000000  -1.000000  0.000000  0.000000  0.000000  0.000000
N  4945  -1.000000  -1.000000  N  -1  -1.000000  -1.000000  0.000000  0.000000  0.000000  0.000000
N  4962  -1.000000  -1.000000  N  -1  -1.000000  -1.000000  0.000000  0.000000  0.000000  0.000000
N  4979  -1.000000  -1.000000  N  -1  -1.000000  -1.000000  0.000000  39.831758  0.000000  40.800000
N  4996  -1.000000  -1.000000  N  -1  -1.000000  -1.000000  0.000000  0.000000  0.000000  0.000000
N  5013  -1.000000  -1.000000  N  -1  -1.000000  -1.000000  0.000000  39.831758  0.000000  0.000000
N  5030  -1.000000  -1.000000  N  -1  -1.000000  -1.000000  0.000000  0.000000  38.342351  0.000000
N  5047  -1.000000  -1.000000  N  -1  -1.000000  -1.000000  0.000000  0.000000  0.000000  0.000000
N  5064  -1.000000  -1.000000  N  -1  -1.000000  -1.000000  0.000000  0.000000  0.000000  0.000000
N  5081  -1.000000  -1.000000  N  -1  -1.000000  -1.000000  0.000000  0.000000  0.000000  0.000000
N  5098  -1.000000  -1.000000  N  -1  -1.000000  -1.000000  0.000000  0.000000  0.000000  0.000000
N  5115  -1.000000  -1.000000  N  -1  -1.000000  -1.000000  0.000000  0.000000  0.000000  0.000000
N  5132  -1.000000  -1.000000  N  -1  -1.000000  -1.000000  0.000000  0.000000  0.000000  0.000000
N  5149  -1.000000  -1.000000  N  -1  -1.000000  -1.000000  0.000000  0.000000  0.000000  0.000000
N  5166  -1.000000  -1.000000  N  -1  -1.000000  -1.000000  0.000000  0.000000  0.000000  40.800000
N  5183  -1.000000  -1.000000  N  -1  -1.000000  -1.000000  0.000000  39.831758  76.684703  81.600000
N  5200  -1.000000  -1.000000  N  -1  -1.000000  -1.000000  0.000000  0.000000  0.000000  0.000000
N  5217  -1.000000  -1.000000  N  -1  -1.000000  -1.000000  0.000000  0.000000  0.000000  40.800000
N  5234  -1.000000  -1.000000  N  -1  -1.000000  -1.000000  0.000000  0.000000  0.000000  40.800000
N  5251  -1.000000  -1.000000  N  -1  -1.000000  -1.000000  0.000000  39.831758  0.000000  0.000000
N  5268  -1.000000  -1.000000  N  -1  -1.000000  -1.000000  0.000000  0.000000  0.000000  0.000000
N  5285  -1.000000  -1.000000  N  -1  -1.000000  -1.000000  0.000000  0.000000  0.000000  0.000000
N  5302  -1.000000  -1.000000  N  -1  -1.000000  -1.000000  0.000000  0.000000  0.000000  0.000000
N  5319  -1.000000  -1.000000  N  -1  -1.000000  -1.000000  0.000000  0.000000  76.684703  0.000000
N  5336  -1.000000  -1.000000  N  -1  -1.000000  -1.000000  0.000000  39.831758  0.000000  0.000000
N  5353  -1.000000  -1.000000  N  -1  -1.000000  -1.000000  0.000000  0.000000  0.000000  0.000000
N  5370  -1.000000  -1.000000  N  -1  -1.000000  -1.000000  0.000000  0.000000  0.000000  40.800000
N  5387  -1.000000  -1.000000  N  -1  -1.000000  -1.000000  0.000000  0.000000  0.000000  40.800000
N  5404  -1.000000  -1.000000  N  -1  -1.000000  -1.000000  0.000000  39.831758  0.000000  0.000000
N  5421  -1.000000  -1.000000  N  -1  -1.000000  -1.000000  0.000000  0.000000  76.684703  40.800000
N  5438  -1.000000  -1.000000  N  -1  -1.000000  -1.000000  0.000000  0.000000  153.369405  0.000000
N  5455  -1.000000  -1.000000  N  -1  -1.000000  -1.000000  0.000000  119.495273  0.000000  0.000000
N  5472  -1.000000  -1.000000  N  -1  -1.000000  -1.000000  0.000000  0.000000  0.000000  40.800000
N  5489  -1.000000  -1.000000  N  -1  -1.000000  -1.000000  0.000000  0.000000  38.342351  40.800000
N  5506  -1.000000  -1.000000  N  -1  -1.000000  -1.000000  0.000000  0.000000  76.684703  0.000000
N  5523  -1.000000  -1.000000  N  -1  -1.000000  -1.000000  0.000000  0.000000  0.000000  0.000000
N  5540  -1.000000  -1.000000  N  -1  -1.000000  -1.000000  0.000000  0.000000  0.000000  0.000000
N  5557  -1.000000  -1.000000  N  -1  -1.000000  -1.000000  0.000000  39.831758  0.000000  0.000000
N  5574  -1.000000  -1.000000  N  -1  -1.000000  -1.000000  0.000000  79.663515  0.000000  0.000000
N  5591  -1.000000  -1.000000  N  -1  -1.000000  -1.000000  0.000000  0.000000  0.000000  40.800000
N  5608  -1.000000  -1.000000  N  -1  -1.000000  -1.000000  0.000000  0.000000  76.684703  0.000000
N  5625  -1.000000  -1.000000  N  -1  -1.000000  -1.000000  0.000000  119.495273  38.342351  0.000000
N  5642  -1.000000  -1.000000  N  -1  -1.000000  -1.000000  0.000000  0.000000  0.000000  0.000000
N  5659  -1.000000  -1.000000  N  -1  -1.000000  -1.000000  0.000000  0.000000  0.000000  122.400000
N  5676  -1.000000  -1.000000  N  -1  -1.000000  -1.000000  0.000000  0.000000  76.684703  0.000000
N  5693  -1.000000  -1.000000  N  -1  -1.000000  -1.000000  0.000000  0.000000  0.000000  0.000000
N  5710  -1.000000  -1.000000  N  -1  -1.000000  -1.000000  0.000000  0.000000  153.369405  204.000000
N  5727  -1.000000  -1.000000  N  -1  -1.000000  -1.000000  0.000000  0.000000  38.342351  40.800000
N  5744  -1.000000  -1.000000  N  -1  -1.000000  -1.000000  0.000000  119.495273  153.369405  81.600000
N  5761  -1.000000  -1.000000  N  -1  -1.000000  -1.000000  0.000000  0.000000  0.000000  0.000000
N  5778  -1.000000  -1.000000  N  -1  -1.000000  -1.000000  0.000000  39.831758  115.027054  0.000000
N  5795  -1.000000  -1.000000  N  -1  -1.000000  -1.000000  0.000000  0.000000  0.000000  0.000000
N  5812  -1.000000  -1.000000  N  -1  -1.000000  -1.000000  0.000000  0.000000  0.000000  81.600000
N  5829  -1.000000  -1.000000  N  -1  -1.000000  -1.000000  0.000000  0.000000  0.000000  0.000000
N  5846  -1.000000  -1.000000  N  -1  -1.000000  -1.000000  0.000000  0.000000  0.000000  122.400000
N  5863  -1.000000  -1.000000  N  -1  -1.000000  -1.000000  0.000000  0.000000  0.000000  81.600000
N  5880  -1.000000  -1.000000  N  -1  -1.000000  -1.000000  0.000000  0.000000  115.027054  163.200000
N  5897  -1.000000  -1.000000  N  -1  -1.000000  -1.000000  0.000000  79.663515  0.000000  81.600000
N  5914  -1.000000  -1.000000  N  -1  -1.000000  -1.000000  0.000000  0.000000  0.000000  0.000000
N  5931  -1.000000  -1.000000  N  -1  -1.000000  -1.000000  0.000000  0.000000  76.684703  0.000000
N  5948  -1.000000  -1.000000  N  -1  -1.000000  -1.000000  0.000000  0.000000  38.342351  0.000000
N  5965  -1.000000  -1.000000  N  -1  -1.000000  -1.000000  0.000000  0.000000  115.027054  40.800000
N  5982  -1.000000  -1.000000  N  -1  -1.000000  -1.000000  0.000000  238.990546  191.711756  81.600000
N  5999  -1.000000  -1.000000  N  -1  -1.000000  -1.000000  0.000000  0.000000  38.342351  0.000000
N  6016  -1.000000  -1.000000  N  -1  -1.000000  -1.000000  0.000000  39.831758  0.000000  163.200000
N  6033  -1.000000  -1.000000  N  -1  -1.000000  -1.000000  0.000000  119.495273  0.000000  0.000000
N  6050  -1.000000  -1.000000  N  -1  -1.000000  -1.000000  0.000000  0.000000  153.369405  40.800000
N  6067  -1.000000  -1.000000  N  -1  -1.000000  -1.000000  0.000000  0.000000  230.054108  204.000000
N  6084  -1.000000  -1.000000  N  -1  -1.000000  -1.000000  0.000000  238.990546  0.000000  40.800000
N  6101  -1.000000  -1.000000  N  -1  -1.000000  -1.000000  0.000000  159.327031  0.000000  40.800000
N  6118  -1.000000  -1.000000  N  -1  -1.000000  -1.000000  0.000000  0.000000  76.684703  0.000000
N  6135  -1.000000  -1.000000  N  -1  -1.000000  -1.000000  0.000000  199.158788  0.000000  122.400000
N  6152  -1.000000  -1.000000  N  -1  -1.000000  -1.000000  0.000000  0.000000  0.000000  40.800000
N  6169  -1.000000  -1.000000  N  -1  -1.000000  -1.000000  0.000000  0.000000  115.027054  81.600000
N  6186  -1.000000  -1.000000  N  -1  -1.000000  -1.000000  0.000000  39.831758  0.000000  0.000000
N  6203  -1.000000  -1.000000  N  -1  -1.000000  -1.000000  0.000000  0.000000  0.000000  0.000000
N  6220  -1.000000  -1.000000  N  -1  -1.000000  -1.000000  0.000000  0.000000  38.342351  122.400000
N  6237  -1.000000  -1.000000  N  -1  -1.000000  -1.000000  0.000000  39.831758  38.342351  81.600000
N  6254  -1.000000  -1.000000  N  -1  -1.000000  -1.000000  0.000000  39.831758  0.000000  0.000000
N  6271  -1.000000  -1.000000  N  -1  -1.000000  -1.000000  0.000000  0.000000  76.684703  81.600000
N  6288  -1.000000  -1.000000  N  -1  -1.000000  -1.000000  0.000000  0.000000  0.000000  0.000000
N  6305  -1.000000  -1.000000  N  -1  -1.000000  -1.000000  0.000000  39.831758  0.000000  0.000000
N  6322  -1.000000  -1.000000  N  -1  -1.000000  -1.000000  0.000000  79.663515  0.000000  40.800000
N  6339  -1.000000  -1.000000  N  -1  -1.000000  -1.000000  0.000000  119.495273  230.054108  40.800000
N  6356  -1.000000  -1.000000  N  -1  -1.000000  -1.000000  0.000000  0.000000  76.684703  81.600000
N  6373  -1.000000  -1.000000  N  -1  -1.000000  -1.000000  0.000000  278.822304  0.000000  0.000000
N  6390  -1.000000  -1.000000  N  -1  -1.000000  -1.000000  0.000000  199.158788  0.000000  0.000000
N  6407  -1.000000  -1.000000  N  -1  -1.000000  -1.000000  0.000000  39.831758  0.000000  40.800000
N  6424  -1.000000  -1.000000  N  -1  -1.000000  -1.000000  0.000000  0.000000  76.684703  81.600000
N  6441  -1.000000  -1.000000  N  -1  -1.000000  -1.000000  0.000000  39.831758  76.684703  81.600000
N  6458  -1.000000  -1.000000  N  -1  -1.000000  -1.000000  0.000000  39.831758  38.342351  0.000000
N  6475  -1.000000  -1.000000  N  -1  -1.000000  -1.000000  0.000000  39.831758  0.000000  40.800000
N  6492  -1.000000  -1.000000  N  -1  -1.000000  -1.000000  0.000000  39.831758  0.000000  40.800000
N  6509  -1.000000  -1.000000  N  -1  -1.000000  -1.000000  0.000000  0.000000  76.684703  0.000000
N  6526  -1.000000  -1.000000  N  -1  -1.000000  -1.000000  0.000000  0.000000  0.000000  0.000000
N  6543  -1.000000  -1.000000  N  -1  -1.000000  -1.000000  0.000000  0.000000  0.000000  0.000000
N  6560  -1.000000  -1.000000  N  -1  -1.000000  -1.000000  0.000000  0.000000  230.054108  40.800000
N  6577  -1.000000  -1.000000  N  -1  -1.000000  -1.000000  0.000000  0.000000  115.027054  0.000000
N  6594  -1.000000  -1.000000  N  -1  -1.000000  -1.000000  0.000000  0.000000  76.684703  40.800000
N  6611  -1.000000  -1.000000  N  -1  -1.000000  -1.000000  0.000000  0.000000  153.369405  122.400000
N  6628  -1.000000  -1.000000  N  -1  -1.000000  -1.000000  0.000000  0.000000  153.369405  0.000000
N  6645  -1.000000  -1.000000  N  -1  -1.000000  -1.000000  0.000000  79.663515  0.000000  0.000000
N  6662  -1.000000  -1.000000  N  -1  -1.000000  -1.000000  0.000000  39.831758  0.000000  0.000000
N  6679  -1.000000  -1.000000  N  -1  -1.000000  -1.000000  0.000000  0.000000  115.027054  163.200000
N  6696  -1.000000  -1.000000  N  -1  -1.000000  -1.000000  0.000000  0.000000  0.000000  0.000000
N  6713  -1.000000  -1.000000  N  -1  -1.000000  -1.000000  0.000000  0.000000  230.054108  40.800000
N  6730  -1.000000  -1.000000  N  -1  -1.000000  -1.000000  0.000000  0.000000  0.000000  0.000000
N  6747  -1.000000  -1.000000  N  -1  -1.000000  -1.000000  0.000000  0.000000  0.000000  0.000000
N  6764  -1.000000  -1.000000  N  -1  -1.000000  -1.000000  0.000000  79.663515  0.000000  0.000000
N  6781  -1.000000  -1.000000  N  -1  -1.000000  -1.000000  0.000000  0.000000  0.000000  122.400000
N  6798  -1.000000  -1.000000  N  -1  -1.000000  -1.000000  0.000000  0.000000  0.000000  0.000000
N  6815  -1.000000  -1.000000  N  -1  -1.000000  -1.000000  0.000000  39.831758  0.000000  0.000000
N  6832  -1.000000  -1.000000  N  -1  -1.000000  -1.000000  0.000000  79.663515  0.000000  163.200000
N  6849  -1.000000  -1.000000  N  -1  -1.000000  -1.000000  0.000000  0.000000  0.000000  81.600000
N  6866  -1.000000  -1.000000  N  -1  -1.000000  -1.000000  0.000000  39.831758  38.342351  122.400000
N  6883  -1.000000  -1.000000  N  -1  -1.000000  -1.000000  0.000000  0.000000  115.027054  81.600000
N  6900  -1.000000  -1.000000  N  -1  -1.000000  -1.000000  0.000000  0.000000  38.342351  0.000000
N  6917  -1.000000  -1.000000  N  -1  -1.000000  -1.000000  0.000000  0.000000  0.000000  40.800000
N  6934  -1.000000  -1.000000  N  -1  -1.000000  -1.000000  0.000000  0.000000  38.342351  0.000000
N  6951  -1.000000  -1.000000  N  -1  -1.000000  -1.000000  0.000000  0.000000  191.711756  0.000000
N  6968  -1.000000  -1.000000  N  -1  -1.000000  -1.000000  0.000000  0.000000  76.684703  0.000000
N  6985  -1.000000  -1.000000  N  -1  -1.000000  -1.000000  0.000000  79.663515  115.027054  81.600000
N  7002  -1.000000  -1.000000  N  -1  -1.000000  -1.000000  0.000000  0.000000  38.342351  0.000000
N  7019  -1.000000  -1.000000  N  -1  -1.000000  -1.000000  0.000000  0.000000  0.000000  0.000000
N  7036  -1.000000  -1.000000  N  -1  -1.000000  -1.000000  0.000000  0.000000  76.684703  0.000000
N  7053  -1.000000  -1.000000  N  -1  -1.000000  -1.000000  0.000000  0.000000  0.000000  0.000000
N  7070  -1.000000  -1.000000  N  -1  -1.000000  -1.000000  0.000000  0.000000  0.000000  40.800000
N  7087  -1.000000  -1.000000  N  -1  -1.000000  -1.000000  0.000000  39.831758  0.000000  0.000000
N  7104  -1.000000  -1.000000  N  -1  -1.000000  -1.000000  0.000000  0.000000  76.684703  122.400000
N  7121  -1.000000  -1.000000  N  -1  -1.000000  -1.000000  0.000000  0.000000  0.000000  40.800000
N  7138  -1.000000  -1.000000  N  -1  -1.000000  -1.000000  0.000000  39.831758  0.000000  0.000000
N  7155  -1.000000  -1.000000  N  -1  -1.000000  -1.000000  0.000000  79.663515  0.000000  0.000000
N  7172  -1.000000  -1.000000  N  -1  -1.000000  -1.000000  0.000000  0.000000  0.000000  0.000000
N  7189  -1.000000  -1.000000  N  -1  -1.000000  -1.000000  0.000000  0.000000  76.684703  40.800000
N  7206  -1.000000  -1.000000  N  -1  -1.000000  -1.000000  0.000000  0.000000  38.342351  40.800000
N  7223  -1.000000  -1.000000  N  -1  -1.000000  -1.000000  0.000000  0.000000  115.027054  0.000000
N  7240  -1.000000  -1.000000  N  -1  -1.000000  -1.000000  0.000000  0.000000  0.000000  0.000000
N  7257  -1.000000  -1.000000  N  -1  -1.000000  -1.000000  0.000000  0.000000  0.000000  0.000000
N  7274  -1.000000  -1.000000  N  -1  -1.000000  -1.000000  0.000000  0.000000  0.000000  0.000000
N  7291  -1.000000  -1.000000  N  -1  -1.000000  -1.000000  0.000000  0.000000  38.342351  0.000000
N  7308  -1.000000  -1.000000  N  -1  -1.000000  -1.000000  0.000000  0.000000  0.000000  0.000000
N  7325  -1.000000  -1.000000  N  -1  -1.000000  -1.000000  0.000000  0.000000  38.342351  0.000000
N  7342  -1.000000  -1.000000  N  -1  -1.000000  -1.000000  0.000000  0.000000  0.000000  0.000000
N  7359  -1.000000  -1.000000  N  -1  -1.000000  -1.000000  0.000000  0.000000  0.000000  40.800000
N  7376  -1.000000  -1.000000  N  -1  -1.000000  -1.000000  0.000000  79.663515  230.054108  163.200000
N  7393  -1.000000  -1.000000  N  -1  -1.000000  -1.000000  0.000000  199.158788  0.000000  0.000000
N  7410  -1.000000  -1.000000  N  -1  -1.000000  -1.000000  0.000000  0.000000  0.000000  0.000000
N  7427  -1.000000  -1.000000  N  -1  -1.000000  -1.000000  0.000000  0.000000  0.000000  0.000000
N  7444  -1.000000  -1.000000  N  -1  -1.000000  -1.000000  0.000000  0.000000  115.027054  0.000000
N  7461  -1.000000  -1.000000  N  -1  -1.000000  -1.000000  0.000000  0.000000  76.684703  81.600000
N  7478  -1.000000  -1.000000  N  -1  -1.000000  -1.000000  0.000000  0.000000  0.000000  0.000000
N  7495  -1.000000  -1.000000  N  -1  -1.000000  -1.000000  0.000000  0.000000  38.342351  0.000000
N  7512  -1.000000  -1.000000  N  -1  -1.000000  -1.000000  0.000000  0.000000  38.342351  40.800000
N  7529  -1.000000  -1.000000  N  -1  -1.000000  -1.000000  0.000000  0.000000  0.000000  0.000000
N  7546  -1.000000  -1.000000  N  -1  -1.000000  -1.000000  0.000000  0.000000  0.000000  0.000000
N  7563  -1.000000  -1.000000  N  -1  -1.000000  -1.000000  0.000000  0.000000  0.000000  0.000000
N  7580  -1.000000  -1.000000  N  -1  -1.000000  -1.000000  0.000000  0.000000  0.000000  0.000000
N  7597  -1.000000  -1.000000  N  -1  -1.000000  -1.000000  0.000000  119.495273  115.027054  122.400000
N  7614  -1.000000  -1.000000  N  -1  -1.000000  -1.000000  0.000000  0.000000  0.000000  0.000000
N  7631  -1.000000  -1.000000  N  -1  -1.000000  -1.000000  0.000000  159.327031  76.684703  0.000000
N  7648  -1.000000  -1.000000  N  -1  -1.000000  -1.000000  0.000000  0.000000  38.342351  40.800000
N  7665  -1.000000  -1.000000  N  -1  -1.000000  -1.000000  0.000000  0.000000  153.369405  81.600000
N  7682  -1.000000  -1.000000  N  -1  -1.000000  -1.000000  0.000000  0.000000  0.000000  81.600000
N  7699  -1.000000  -1.000000  N  -1  -1.000000  -1.000000  0.000000  39.831758  191.711756  0.000000
N  7716  -1.000000  -1.000000  N  -1  -1.000000  -1.000000  0.000000  0.000000  76.684703  0.000000
N  7733  -1.000000  -1.000000  N  -1  -1.000000  -1.000000  0.000000  0.000000  153.369405  40.800000
N  7750  -1.000000  -1.000000  N  -1  -1.000000  -1.000000  0.000000  39.831758  76.684703  122.400000
N  7767  -1.000000  -1.000000  N  -1  -1.000000  -1.000000  0.000000  0.000000  115.027054  81.600000
N  7784  -1.000000  -1.000000  N  -1  -1.000000  -1.000000  0.000000  0.000000  230.054108  0.000000
N  7801  -1.000000  -1.000000  N  -1  -1.000000  -1.000000  0.000000  0.000000  76.684703  0.000000
N  7818  -1.000000  -1.000000  N  -1  -1.000000  -1.000000  0.000000  0.000000  0.000000  163.200000
N  7835  -1.000000  -1.000000  N  -1  -1.000000  -1.000000  0.000000  0.000000  0.000000  0.000000
N  7852  -1.000000  -1.000000  N  -1  -1.000000  -1.000000  0.000000  0.000000  0.000000  0.000000
N  7869  -1.000000  -1.000000  N  -1  -1.000000  -1.000000  0.000000  0.000000  38.342351  122.400000
N  7886  -1.000000  -1.000000  N  -1  -1.000000  -1.000000  0.000000  0.000000  76.684703  0.000000
N  7903  -1.000000  -1.000000  N  -1  -1.000000  -1.000000  0.000000  119.495273  0.000000  81.600000
N  7920  -1.000000  -1.000000  N  -1  -1.000000  -1.000000  0.000000  0.000000  115.027054  0.000000
N  7937  -1.000000  -1.000000  N  -1  -1.000000  -1.000000  0.000000  79.663515  0.000000  0.000000
N  7954  -1.000000  -1.000000  N  -1  -1.000000  -1.000000  0.000000  119.495273  191.711756  40.800000
N  7971  -1.000000  -1.000000  N  -1  -1.000000  -1.000000  0.000000  0.000000  0.000000  0.000000
N  7988  -1.000000  -1.000000  N  -1  -1.000000  -1.000000  0.000000  79.663515  0.000000  0.000000
N  8005  -1.000000  -1.000000  N  -1  -1.000000  -1.000000  0.000000  0.000000  191.711756  0.000000
N  8022  -1.000000  -1.000000  N  -1  -1.000000  -1.000000  0.000000  39.831758  306.738810  81.600000
N  8039  -1.000000  -1.000000  N  -1  -1.000000  -1.000000  0.000000  159.327031  38.342351  40.800000
N  8056  -1.000000  -1.000000  N  -1  -1.000000  -1.000000  0.000000  0.000000  153.369405  40.800000
N  8073  -1.000000  -1.000000  N  -1  -1.000000  -1.000000  0.000000  0.000000  0.000000  0.000000
N  8090  -1.000000  -1.000000  N  -1  -1.000000  -1.000000  0.000000  159.327031  76.684703  81.600000
N  8107  -1.000000  -1.000000  N  -1  -1.000000  -1.000000  0.000000  0.000000  0.000000  40.800000
N  8124  -1.000000  -1.000000  N  -1  -1.000000  -1.000000  0.000000  159.327031  115.027054  0.000000
N  8141  -1.000000  -1.000000  N  -1  -1.000000  -1.000000  0.000000  0.000000  153.369405  81.600000
N  8158  -1.000000  -1.000000  N  -1  -1.000000  -1.000000  0.000000  0.000000  115.027054  0.000000
N  8175  -1.000000  -1.000000  N  -1  -1.000000  -1.000000  0.000000  39.831758  0.000000  0.000000
N  8192  -1.000000  -1.000000  N  -1  -1.000000  -1.000000  0.000000  79.663515  0.000000  163.200000
N  8209  -1.000000  -1.000000  N  -1  -1.000000  -1.000000  0.000000  0.000000  115.027054  40.800000
N  8226  -1.000000  -1.000000  N  -1  -1.000000  -1.000000  0.000000  0.000000  76.684703  285.600000
N  8243  -1.000000  -1.000000  N  -1  -1.000000  -1.000000  0.000000  0.000000  38.342351  0.000000
N  8260  -1.000000  -1.000000  N  -1  -1.000000  -1.000000  0.000000  0.000000  38.342351  0.000000
N  8277  -1.000000  -1.000000  N  -1  -1.000000  -1.000000  0.000000  0.000000  0.000000  0.000000
N  8294  -1.000000  -1.000000  N  -1  -1.000000  -1.000000  0.000000  0.000000  38.342351  0.000000
N  8311  -1.000000  -1.000000  N  -1  -1.000000  -1.000000  0.000000  0.000000  0.000000  0.000000
N  8328  -1.000000  -1.000000  N  -1  -1.000000  -1.000000  0.000000  119.495273  0.000000  122.400000
N  8345  -1.000000  -1.000000  N  -1  -1.000000  -1.000000  0.000000  0.000000  76.684703  40.800000
N  8362  -1.000000  -1.000000  N  -1  -1.000000  -1.000000  0.000000  0.000000  76.684703  40.800000
N  8379  -1.000000  -1.000000  N  -1  -1.000000  -1.000000  0.000000  79.663515  0.000000  40.800000
N  8396  -1.000000  -1.000000  N  -1  -1.000000  -1.000000  0.000000  0.000000  0.000000  0.000000
N  8413  -1.000000  -1.000000  N  -1  -1.000000  -1.000000  0.000000  0.000000  0.000000  40.800000
N  8430  -1.000000  -1.000000  N  -1  -1.000000  -1.000000  0.000000  79.663515  38.342351  40.800000
N  8447  -1.000000  -1.000000  N  -1  -1.000000  -1.000000  0.000000  159.327031  76.684703  122.400000
N  8464  -1.000000  -1.000000  N  -1  -1.000000  -1.000000  0.000000  0.000000  0.000000  0.000000
N  8481  -1.000000  -1.000000  N  -1  -1.000000  -1.000000  0.000000  0.000000  38.342351  40.800000
N  8498  -1.000000  -1.000000  N  -1  -1.000000  -1.000000  0.000000  0.000000  76.684703  0.000000
N  8515  -1.000000  -1.000000  N  -1  -1.000000  -1.000000  0.000000  159.327031  115.027054  40.800000
N  8532  -1.000000  -1.000000  N  -1  -1.000000  -1.000000  0.000000  0.000000  76.684703  163.200000
N  8549  -1.000000  -1.000000  N  -1  -1.000000  -1.000000  0.000000  238.990546  76.684703  0.000000
N  8566  -1.000000  -1.000000  N  -1  -1.000000  -1.000000  0.000000  0.000000  76.684703  81.600000
N  8583  -1.000000  -1.000000  N  -1  -1.000000  -1.000000  0.000000  0.000000  76.684703  0.000000
N  8600  -1.000000  -1.000000  N  -1  -1.000000  -1.000000  0.000000  0.000000  0.000000  0.000000
N  8617  -1.000000  -1.000000  N  -1  -1.000000  -1.000000  0.000000  238.990546  153.369405  0.000000
N  8634  -1.000000  -1.000000  N  -1  -1.000000  -1.000000  0.000000  0.000000  76.684703  0.000000
N  8651  -1.000000  -1.000000  N  -1  -1.000000  -1.000000  0.000000  39.831758  0.000000  0.000000
N  8668  -1.000000  -1.000000  N  -1  -1.000000  -1.000000  0.000000  39.831758  0.000000  0.000000
N  8685  -1.000000  -1.000000  N  -1  -1.000000  -1.000000  0.000000  0.000000  306.738810  81.600000
N  8702  -1.000000  -1.000000  N  -1  -1.000000  -1.000000  0.000000  39.831758  0.000000  0.000000
N  8719  -1.000000  -1.000000  N  -1  -1.000000  -1.000000  0.000000  0.000000  0.000000  0.000000
N  8736  -1.000000  -1.000000  N  -1  -1.000000  -1.000000  0.000000  39.831758  153.369405  81.600000
N  8753  -1.000000  -1.000000  N  -1  -1.000000  -1.000000  0.000000  0.000000  76.684703  0.000000
N  8770  -1.000000  -1.000000  N  -1  -1.000000  -1.000000  0.000000  39.831758  0.000000  0.000000
N  8787  -1.000000  -1.000000  N  -1  -1.000000  -1.000000  0.000000  39.831758  191.711756  81.600000
N  8804  -1.000000  -1.000000  N  -1  -1.000000  -1.000000  0.000000  0.000000  230.054108  0.000000
N  8821  -1.000000  -1.000000  N  -1  -1.000000  -1.000000  0.000000  0.000000  115.027054  40.800000
N  8838  -1.000000  -1.000000  N  -1  -1.000000  -1.000000  0.000000  0.000000  76.684703  40.800000
N  8855  -1.000000  -1.000000  N  -1  -1.000000  -1.000000  0.000000  0.000000  0.000000  40.800000
N  8872  -1.000000  -1.000000  N  -1  -1.000000  -1.000000  0.000000  79.663515  0.000000  0.000000
N  8889  -1.000000  -1.000000  N  -1  -1.000000  -1.000000  0.000000  39.831758  38.342351  0.000000
N  8906  -1.000000  -1.000000  N  -1  -1.000000  -1.000000  0.000000  79.663515  76.684703  204.000000
N  8923  -1.000000  -1.000000  N  -1  -1.000000  -1.000000  0.000000  79.663515  230.054108  163.200000
N  8940  -1.000000  -1.000000  N  -1  -1.000000  -1.000000  0.000000  0.000000  38.342351  163.200000
N  8957  -1.000000  -1.000000  N  -1  -1.000000  -1.000000  0.000000  0.000000  38.342351  0.000000
N  8974  -1.000000  -1.000000  N  -1  -1.000000  -1.000000  0.000000  0.000000  0.000000  81.600000
N  8991  -1.000000  -1.000000  N  -1  -1.000000  -1.000000  0.000000  0.000000  0.000000  204.000000
N  9008  -1.000000  -1.000000  N  -1  -1.000000  -1.000000  0.000000  0.000000  76.684703  0.000000
N  9025  -1.000000  -1.000000  N  -1  -1.000000  -1.000000  0.000000  0.000000  0.000000  0.000000
N  9042  -1.000000  -1.000000  N  -1  -1.000000  -1.000000  0.000000  0.000000  115.027054  0.000000
N  9059  -1.000000  -1.000000  N  -1  -1.000000  -1.000000  72.979295  79.663515  191.711756  122.400000
N  9076  -1.000000  -1.000000  N  -1  -1.000000  -1.000000  72.979295  159.327031  0.000000  81.600000
N  9093  -1.000000  -1.000000  N  -1  -1.000000  -1.000000  36.489648  0.000000  0.000000  0.000000
N  9110  -1.000000  -1.000000  N  -1  -1.000000  -1.000000  218.937885  39.831758  191.711756  122.400000
N  9127  -1.000000  -1.000000  N  -1  -1.000000  -1.000000  328.406828  79.663515  76.684703  0.000000
N  9144  -1.000000  -1.000000  N  -1  -1.000000  -1.000000  328.406828  0.000000  153.369405  0.000000
N  9161  -1.000000  -1.000000  N  -1  -1.000000  -1.000000  437.875770  39.831758  153.369405  0.000000
N  9178  -1.000000  -1.000000  N  -1  -1.000000  -1.000000  474.365418  79.663515  230.054108  0.000000
N  9195  -1.000000  -1.000000  N  -1  -1.000000  -1.000000  620.324008  79.663515  0.000000  81.600000
N  9201  -1.000000  -1.000000  N  -1  -1.000000  -1.000000  620.324008  79.663515  383.423513  40.800000
N  9213  -1.000000  -1.000000  N  -1  -1.000000  -1.000000  693.303303  159.327031  76.684703  163.200000
N  9225  -1.000000  -1.000000  N  -1  -1.000000  -1.000000  620.324008  0.000000  230.054108  0.000000
N  9236  -1.000000  -1.000000  N  -1  -1.000000  -1.000000  656.813655  0.000000  38.342351  0.000000
N  9248  -1.000000  -1.000000  N  -1  -1.000000  -1.000000  802.772245  0.000000  191.711756  81.600000
N  9259  -1.000000  -1.000000  N  -1  -1.000000  -1.000000  875.751540  39.831758  191.711756  40.800000
N  9271  -1.000000  -1.000000  N  -1  -1.000000  -1.000000  948.730835  0.000000  230.054108  285.600000
N  9282  -1.000000  -1.000000  N  -1  -1.000000  -1.000000  1021.710130  0.000000  230.054108  0.000000
N  9294  -1.000000  -1.000000  N  -1  -1.000000  -1.000000  12297.011211  39.831758  383.423513  40.800000
