# Supplementary material for: SNP-PHAGE – High throughput SNP discovery pipeline
Source: BMC Bioinformatics. 2006 Oct 23;7:468. doi: 10.1186/1471-2105-7-468 (PMC1626092; doi:10.1186/1471-2105-7-468)
Supplement: Additional file 2 — Test dataset. This compressed file contains test data for recreating the demo website. It contains the database table entries and chromatogram files to test for proper installation of all functionalities provided. [file 1471-2105-7-468-S2.gz › test_data/AfterAnalysisStore/poly_dir/H02_015529Minsoy_.b_16.ab1.poly]

H02_015529Minsoy_.b_16.ab1 45717.371429 54213.000000 45717.371429 48052.200000 47036.836364
G  10  3260.674337  1.000000  C  7  122.400000  1224.000000  0.000000  81.600000  815.168584  5353.491036
T  19  208508.561975  63.946454  G  16  737.533481  2.261211  0.000000  0.000000  698.715929  25736.412461
T  39  268309.039620  2.533976  G  35  1280.979204  0.060489  0.000000  0.000000  116.452655  30257.138225
G  56  1513.884513  0.009460  N  -1  -1.000000  -1.000000  0.000000  0.000000  504.628171  0.000000
G  69  3105.404130  0.025793  N  -1  -1.000000  -1.000000  0.000000  0.000000  1513.884513  0.000000
G  74  9510.300149  0.098106  N  -1  -1.000000  -1.000000  0.000000  0.000000  1669.154720  0.000000
G  100  92968.036146  1.128692  N  -1  -1.000000  -1.000000  0.000000  0.000000  9587.935252  0.000000
G  116  6987.159293  0.083297  N  -1  -1.000000  -1.000000  0.000000  0.000000  1669.154720  0.000000
C  138  1876.800000  0.025270  N  -1  -1.000000  -1.000000  1410.658309  489.600000  0.000000  1943.118969
T  159  2020804.071830  6.289689  N  -1  -1.000000  -1.000000  55050.080366  65280.000000  0.000000  63448.782647
T  175  2020804.071830  6.289689  A  174  3070659.076490  11.794977  55050.080366  65280.000000  0.000000  63448.782647
C  164  4024471.200000  4.555341  N  -1  -1.000000  -1.000000  55050.080366  65280.000000  0.000000  63448.782647
C  194  4024471.200000  4.555341  N  -1  -1.000000  -1.000000  55050.080366  65280.000000  0.000000  0.000000
T  218  1313389.800801  2.131698  G  223  85320.978476  0.107441  0.000000  0.000000  3532.397198  63448.782647
C  229  477278.400000  0.638661  N  -1  -1.000000  -1.000000  31240.920607  65280.000000  28142.724929  39179.623285
T  238  450843.256199  0.535539  N  -1  -1.000000  -1.000000  48100.007719  3998.400000  62108.082603  63448.782647
A  249  278243.749948  0.350112  T  250  27719.186919  0.032927  47033.412412  0.000000  62108.082603  11896.646746
G  267  3849420.142184  4.685262  A  274  446559.370665  0.364006  43764.813891  0.000000  62108.082603  56905.626937
T  278  1339245.179730  1.118604  N  -1  -1.000000  -1.000000  48719.321124  0.000000  62108.082603  63448.782647
A  303  3190289.782384  1.070711  N  -1  -1.000000  -1.000000  55050.080366  31620.000000  26667.657968  118.966467
A  332  3190289.782384  1.070711  T  320  253636.508633  0.152925  55050.080366  65280.000000  35983.870358  39615.833665
C  327  2990232.000000  1.931333  G  337  395550.851078  0.204868  55050.080366  65280.000000  27715.731862  37593.403719
T  351  298407.555888  0.170884  N  -1  -1.000000  -1.000000  23086.627453  31783.200000  2756.046166  48617.629704
A  366  298646.685983  0.189632  N  -1  -1.000000  -1.000000  46861.380911  652.800000  1319.796755  0.000000
A  376  199246.884623  0.141963  G  376  147739.601492  0.075390  36917.960145  326.400000  21970.734221  0.000000
C  398  318607.200000  0.246581  N  -1  -1.000000  -1.000000  0.000000  51938.400000  0.000000  0.000000
T  413  274772.884352  0.215300  A  409  166767.337207  0.084131  14278.614595  15952.800000  0.000000  47467.620518
C  434  164791.200000  0.129158  T  428  43898.626494  0.024285  0.000000  27703.200000  0.000000  5036.247123
T  443  422370.614986  0.465461  N  -1  -1.000000  -1.000000  0.000000  0.000000  0.000000  63448.782647
A  461  354969.799457  0.435153  C  470  1558070.400000  1.180057  31791.421411  65280.000000  0.000000  63448.782647
T  480  3673327.615881  5.310434  A  485  228389.020917  0.175316  19577.184830  65280.000000  0.000000  63448.782647
C  494  383601.600000  0.426443  N  -1  -1.000000  -1.000000  584.907104  55569.600000  0.000000  63448.782647
C  504  8527.200000  0.013347  N  -1  -1.000000  -1.000000  0.000000  8527.200000  0.000000  63448.782647
A  522  227563.269711  0.373124  T  524  31208.869965  0.026192  36642.709743  0.000000  4075.842921  3965.548915
C  534  351777.600000  0.583594  N  -1  -1.000000  -1.000000  0.000000  58996.800000  9044.489529  0.000000
T  544  332511.276561  0.366320  N  -1  -1.000000  -1.000000  0.000000  1550.400000  16536.276993  62853.950310
G  554  253478.612124  0.410139  T  558  233094.965251  0.256796  0.000000  0.000000  29501.339236  12610.445551
G  573  427963.506686  0.699838  N  -1  -1.000000  -1.000000  0.000000  0.000000  62108.082603  0.000000
G  586  335461.281160  0.535165  A  584  59110.023793  0.090732  8670.387658  0.000000  54461.024933  0.000000
C  607  164220.000000  0.255038  G  599  16070.466374  0.024529  7053.291547  32191.200000  388.175516  0.000000
T  617  394611.772578  0.638438  A  618  192537.656078  0.290508  18682.621024  612.000000  0.000000  63448.782647
A  628  309897.546158  0.498185  A  643  438989.984615  0.658874  31206.514307  6283.200000  0.000000  2141.396414
C  648  1950362.400000  6.826365  T  651  300390.330346  0.355563  41149.935073  65280.000000  0.000000  28710.574148
G  665  317333.484550  0.717322  N  -1  -1.000000  -1.000000  447.281903  35577.600000  59274.401334  0.000000
G  678  294935.757261  0.623191  N  -1  -1.000000  -1.000000  0.000000  0.000000  54732.747794  0.000000
N  693  -1.000000  -1.000000  N  -1  -1.000000  -1.000000  0.000000  0.000000  1630.337168  0.000000
G  706  262872.459617  0.547646  A  702  185346.739331  0.223761  20162.091934  0.000000  44057.921097  0.000000
G  721  422878.407423  0.897614  N  -1  -1.000000  -1.000000  0.000000  0.000000  62108.082603  0.000000
G  735  435843.469667  0.893024  N  -1  -1.000000  -1.000000  0.000000  0.000000  62108.082603  0.000000
T  750  142204.584108  0.290901  N  -1  -1.000000  -1.000000  0.000000  0.000000  1669.154720  27124.354582
C  767  199797.600000  0.425540  N  -1  -1.000000  -1.000000  0.000000  34027.200000  0.000000  0.000000
T  777  269062.493914  0.568754  N  -1  -1.000000  -1.000000  0.000000  0.000000  0.000000  50759.026118
T  791  190703.247345  0.414105  N  -1  -1.000000  -1.000000  0.000000  0.000000  0.000000  33112.333444
T  804  195501.561532  0.435804  N  -1  -1.000000  -1.000000  0.000000  0.000000  0.000000  32557.156596
G  817  271218.233217  0.993061  N  -1  -1.000000  -1.000000  68.812600  0.000000  45882.346023  277.588424
A  835  167524.275812  0.623922  N  -1  -1.000000  -1.000000  28281.978788  0.000000  0.000000  1665.530544
T  842  248283.017597  0.970763  N  -1  -1.000000  -1.000000  2546.066217  0.000000  0.000000  42510.684374
T  857  198555.034197  0.780785  N  -1  -1.000000  -1.000000  0.000000  0.000000  0.000000  33548.543825
C  873  203959.200000  0.879630  N  -1  -1.000000  -1.000000  1273.033108  35292.000000  0.000000  0.000000
A  880  256774.218605  1.230463  N  -1  -1.000000  -1.000000  42250.936681  2774.400000  0.000000  0.000000
T  890  326999.163569  1.485429  N  -1  -1.000000  -1.000000  447.281903  0.000000  0.000000  54050.431718
G  904  355064.144731  1.524809  N  -1  -1.000000  -1.000000  0.000000  0.000000  59119.131128  237.932935
T  919  201806.784308  0.835783  N  -1  -1.000000  -1.000000  0.000000  0.000000  698.715929  34777.863989
C  936  158630.400000  0.653961  N  -1  -1.000000  -1.000000  206.437801  27540.000000  0.000000  0.000000
A  944  207366.771477  0.868074  N  -1  -1.000000  -1.000000  35197.645134  163.200000  0.000000  0.000000
T  955  272710.798916  1.172968  N  -1  -1.000000  -1.000000  172.031501  0.000000  0.000000  51314.202966
C  972  163934.400000  0.674586  N  -1  -1.000000  -1.000000  0.000000  31048.800000  0.000000  0.000000
T  984  234562.218350  0.999924  N  -1  -1.000000  -1.000000  0.000000  571.200000  0.000000  45405.535082
T  997  185032.512395  0.776857  N  -1  -1.000000  -1.000000  0.000000  0.000000  155.270207  34698.553010
G  1010  312675.378355  1.323280  N  -1  -1.000000  -1.000000  0.000000  0.000000  53335.315935  0.000000
C  1024  257692.800000  1.065382  N  -1  -1.000000  -1.000000  0.000000  42717.600000  621.080826  753.454294
A  1037  147671.840581  0.628531  T  1038  26489.866755  0.123664  27972.322086  367.200000  0.000000  7812.131363
C  1047  379888.800000  1.773454  T  1049  154973.651616  0.667942  0.000000  64994.400000  0.000000  17884.625609
A  1059  241704.259105  1.041754  T  1060  134907.974104  0.561359  41287.560274  979.200000  0.000000  20343.265936
C  1069  413508.000000  1.720627  T  1070  79628.222222  0.305161  481.688203  65280.000000  0.000000  13641.488269
A  1082  243114.917414  0.931696  N  -1  -1.000000  -1.000000  39876.901965  1142.400000  0.000000  0.000000
C  1093  408816.000000  1.584690  N  -1  -1.000000  -1.000000  137.625201  65280.000000  0.000000  0.000000
T  1107  342266.526894  1.211706  N  -1  -1.000000  -1.000000  0.000000  571.200000  582.263274  63448.782647
G  1120  383206.869661  1.306816  N  -1  -1.000000  -1.000000  0.000000  0.000000  62108.082603  0.000000
C  1135  155529.600000  0.496813  N  -1  -1.000000  -1.000000  0.000000  29702.400000  1707.972272  0.000000
A  1148  197595.382212  0.664544  N  -1  -1.000000  -1.000000  37055.585346  0.000000  1824.424926  0.000000
A  1159  167317.838011  0.574324  N  -1  -1.000000  -1.000000  31619.389910  0.000000  931.621239  0.000000
A  1173  252094.961774  0.859527  N  -1  -1.000000  -1.000000  43179.906787  0.000000  2756.046166  0.000000
G  1180  252663.443539  0.900711  N  -1  -1.000000  -1.000000  2374.034716  0.000000  43165.117409  0.000000
C  1196  189271.200000  0.672101  N  -1  -1.000000  -1.000000  0.000000  35292.000000  0.000000  0.000000
C  1211  343821.600000  1.326535  N  -1  -1.000000  -1.000000  0.000000  65280.000000  0.000000  0.000000
A  1221  194085.939589  0.720817  N  -1  -1.000000  -1.000000  36539.490843  0.000000  0.000000  0.000000
C  1230  300736.800000  1.213699  N  -1  -1.000000  -1.000000  309.656702  50551.200000  0.000000  317.243913
C  1246  333744.000000  1.369867  N  -1  -1.000000  -1.000000  791.344905  57609.600000  0.000000  237.932935
T  1258  304355.879262  1.275130  N  -1  -1.000000  -1.000000  1238.626808  1509.600000  737.533481  57381.492807
T  1272  307369.696437  1.212175  N  -1  -1.000000  -1.000000  722.532305  2284.800000  1475.066962  52503.867641
A  1286  236061.625867  0.892327  C  1286  74582.400000  0.274785  44521.752496  11179.200000  1979.695133  396.554892
A  1298  232242.526542  0.855656  C  1294  61077.600000  0.225029  44384.127295  5752.800000  1203.344100  0.000000
C  1307  377848.800000  1.402373  N  -1  -1.000000  -1.000000  1410.658309  61526.400000  426.993068  0.000000
C  1322  376216.800000  1.334321  N  -1  -1.000000  -1.000000  378.469303  62913.600000  0.000000  0.000000
A  1332  258425.721016  0.859561  N  -1  -1.000000  -1.000000  44349.720994  816.000000  0.000000  0.000000
A  1345  252783.087779  0.865373  N  -1  -1.000000  -1.000000  48306.445521  0.000000  0.000000  396.554892
A  1358  271362.489902  0.910678  N  -1  -1.000000  -1.000000  46586.130509  0.000000  0.000000  872.420761
A  1370  237025.002274  0.803363  N  -1  -1.000000  -1.000000  44934.628098  0.000000  0.000000  1110.353696
C  1380  320361.600000  1.122622  N  -1  -1.000000  -1.000000  619.313404  55080.000000  0.000000  1268.975653
C  1394  379929.600000  1.323936  N  -1  -1.000000  -1.000000  0.000000  65280.000000  0.000000  356.899402
T  1405  317957.712042  1.080659  N  -1  -1.000000  -1.000000  0.000000  1060.800000  0.000000  60990.142320
C  1420  147247.200000  0.486904  N  -1  -1.000000  -1.000000  0.000000  28723.200000  0.000000  594.832337
A  1431  275009.557726  0.935675  N  -1  -1.000000  -1.000000  51747.075544  0.000000  0.000000  0.000000
A  1443  225430.079097  0.794798  N  -1  -1.000000  -1.000000  42801.437484  0.000000  0.000000  951.731740
C  1453  297105.600000  1.106319  N  -1  -1.000000  -1.000000  0.000000  50918.400000  0.000000  1110.353696
T  1466  320812.907261  1.177636  N  -1  -1.000000  -1.000000  0.000000  0.000000  0.000000  60514.276450
T  1479  212632.732847  0.761513  N  -1  -1.000000  -1.000000  0.000000  0.000000  194.087758  35769.251217
G  1492  307240.921127  1.123979  N  -1  -1.000000  -1.000000  0.000000  0.000000  57682.881718  118.966467
C  1506  221666.400000  0.790613  N  -1  -1.000000  -1.000000  0.000000  42799.200000  349.357965  0.000000
G  1519  173242.732911  0.640446  N  -1  -1.000000  -1.000000  653.719704  0.000000  29113.163720  0.000000
A  1534  343271.657379  1.373996  N  -1  -1.000000  -1.000000  55050.080366  0.000000  0.000000  0.000000
A  1546  265410.199962  1.051688  N  -1  -1.000000  -1.000000  50336.417234  0.000000  0.000000  1031.042718
A  1558  277727.655444  1.051273  N  -1  -1.000000  -1.000000  46689.349410  0.000000  0.000000  793.109783
C  1568  342312.000000  1.294410  N  -1  -1.000000  -1.000000  68.812600  58588.800000  0.000000  1031.042718
T  1581  321487.050576  1.164208  N  -1  -1.000000  -1.000000  0.000000  204.000000  116.452655  61783.252103
T  1594  231786.334109  0.832027  N  -1  -1.000000  -1.000000  0.000000  0.000000  310.540413  39972.733068
G  1606  311239.128944  1.154115  N  -1  -1.000000  -1.000000  240.844102  0.000000  58575.685405  713.798805
G  1619  200298.566395  0.716533  N  -1  -1.000000  -1.000000  0.000000  0.000000  38196.470801  0.000000
C  1633  195676.800000  0.727845  N  -1  -1.000000  -1.000000  0.000000  37128.000000  426.993068  79.310978
A  1646  206541.020271  0.775755  N  -1  -1.000000  -1.000000  35988.990039  0.000000  465.810620  0.000000
T  1657  382913.403277  1.420433  N  -1  -1.000000  -1.000000  0.000000  81.600000  0.000000  63448.782647
T  1670  225639.733290  0.824890  N  -1  -1.000000  -1.000000  0.000000  40.800000  155.270207  37038.226870
G  1683  283639.849738  1.052224  N  -1  -1.000000  -1.000000  137.625201  0.000000  53762.309003  79.310978
G  1696  227509.670085  0.842150  N  -1  -1.000000  -1.000000  103.218901  0.000000  43436.840270  0.000000
C  1710  198532.800000  0.767504  N  -1  -1.000000  -1.000000  0.000000  38637.600000  0.000000  0.000000
C  1725  407755.200000  1.655000  N  -1  -1.000000  -1.000000  172.031501  65280.000000  0.000000  515.521359
T  1737  325611.221449  1.233494  N  -1  -1.000000  -1.000000  0.000000  1509.600000  0.000000  63409.127158
T  1750  263233.137008  0.991791  N  -1  -1.000000  -1.000000  103.218901  367.200000  0.000000  50719.370629
C  1763  159528.000000  0.587136  N  -1  -1.000000  -1.000000  722.532305  31375.200000  0.000000  277.588424
C  1775  362752.800000  1.353099  N  -1  -1.000000  -1.000000  550.500804  65280.000000  0.000000  0.000000
A  1785  279688.814557  0.985821  N  -1  -1.000000  -1.000000  52435.201548  326.400000  232.905310  0.000000
A  1797  263861.916452  0.965151  N  -1  -1.000000  -1.000000  50129.979433  0.000000  0.000000  0.000000
G  1806  356034.583522  1.284343  N  -1  -1.000000  -1.000000  1032.189007  0.000000  60827.103399  277.588424
T  1822  155290.895529  0.545932  N  -1  -1.000000  -1.000000  0.000000  0.000000  1086.891446  30296.793714
T  1835  155092.618084  0.559439  N  -1  -1.000000  -1.000000  0.000000  0.000000  776.351033  29979.549801
G  1847  257748.542803  0.944532  N  -1  -1.000000  -1.000000  172.031501  0.000000  49453.560773  0.000000
G  1859  248471.147964  0.963499  N  -1  -1.000000  -1.000000  206.437801  0.000000  47202.142778  0.000000
G  1872  274983.535725  1.099186  N  -1  -1.000000  -1.000000  963.376406  0.000000  45571.805610  0.000000
A  1888  303394.755415  1.207084  N  -1  -1.000000  -1.000000  55050.080366  0.000000  0.000000  0.000000
T  1898  306378.309209  1.152960  N  -1  -1.000000  -1.000000  1204.220508  0.000000  0.000000  50798.681607
C  1912  220891.200000  0.849273  N  -1  -1.000000  -1.000000  206.437801  42595.200000  0.000000  0.000000
A  1921  256430.155603  1.008715  N  -1  -1.000000  -1.000000  47755.944717  0.000000  0.000000  0.000000
A  1934  252198.180675  0.994976  N  -1  -1.000000  -1.000000  42457.374482  0.000000  0.000000  0.000000
G  1945  205538.935864  0.845533  N  -1  -1.000000  -1.000000  0.000000  0.000000  34469.985845  912.076251
T  1961  194113.619412  0.782361  N  -1  -1.000000  -1.000000  0.000000  0.000000  0.000000  33786.476760
A  1971  110100.160731  0.436880  N  -1  -1.000000  -1.000000  20815.811638  0.000000  0.000000  436.210381
T  1983  341354.450643  1.438796  N  -1  -1.000000  -1.000000  0.000000  0.000000  0.000000  63448.782647
C  1996  177765.600000  0.721046  N  -1  -1.000000  -1.000000  0.000000  29743.200000  0.000000  475.865870
T  2009  302452.415782  1.277159  N  -1  -1.000000  -1.000000  0.000000  163.200000  0.000000  58333.224546
C  2022  106080.000000  0.448120  N  -1  -1.000000  -1.000000  0.000000  22603.200000  0.000000  0.000000
C  2035  298003.200000  1.375236  N  -1  -1.000000  -1.000000  0.000000  56100.000000  0.000000  79.310978
T  2046  361658.061090  1.611641  N  -1  -1.000000  -1.000000  0.000000  448.800000  0.000000  59919.444113
C  2060  173808.000000  0.739840  N  -1  -1.000000  -1.000000  344.063002  32844.000000  0.000000  39.655489
A  2071  261866.351039  1.153152  N  -1  -1.000000  -1.000000  49717.103830  0.000000  0.000000  0.000000
A  2083  226393.455503  0.972814  N  -1  -1.000000  -1.000000  44246.502094  0.000000  0.000000  39.655489
T  2093  309867.992254  1.313288  N  -1  -1.000000  -1.000000  653.719704  0.000000  0.000000  53812.498783
C  2107  199960.800000  0.781326  N  -1  -1.000000  -1.000000  1066.595307  37699.200000  0.000000  0.000000
C  2120  328929.600000  1.360419  N  -1  -1.000000  -1.000000  825.751205  62097.600000  0.000000  0.000000
A  2130  295034.024459  1.148430  N  -1  -1.000000  -1.000000  55050.080366  204.000000  0.000000  0.000000
A  2142  264274.792055  1.031678  N  -1  -1.000000  -1.000000  50990.136939  0.000000  0.000000  0.000000
A  2154  292797.614944  1.076542  N  -1  -1.000000  -1.000000  55050.080366  0.000000  0.000000  0.000000
A  2166  267990.672480  0.987223  N  -1  -1.000000  -1.000000  50955.730638  204.000000  0.000000  0.000000
C  2176  308407.200000  1.176712  N  -1  -1.000000  -1.000000  275.250402  57079.200000  0.000000  0.000000
C  2190  354796.800000  1.287584  N  -1  -1.000000  -1.000000  0.000000  65280.000000  0.000000  0.000000
C  2202  274584.000000  0.963976  N  -1  -1.000000  -1.000000  172.031501  52468.800000  0.000000  0.000000
A  2213  267336.952775  0.922920  N  -1  -1.000000  -1.000000  50852.511738  0.000000  0.000000  0.000000
C  2223  323258.400000  1.132606  N  -1  -1.000000  -1.000000  0.000000  55977.600000  0.000000  832.765272
T  2236  355908.015163  1.195361  N  -1  -1.000000  -1.000000  0.000000  1020.000000  465.810620  63448.782647
C  2250  221952.000000  0.738759  N  -1  -1.000000  -1.000000  0.000000  42105.600000  1397.431859  0.000000
G  2263  163266.622143  0.556976  N  -1  -1.000000  -1.000000  0.000000  0.000000  27948.637171  0.000000
T  2274  142164.928619  0.502297  N  -1  -1.000000  -1.000000  0.000000  0.000000  2290.235546  27164.010071
G  2287  276303.332480  1.031111  N  -1  -1.000000  -1.000000  0.000000  0.000000  51704.978767  0.000000
G  2299  281737.789708  1.048140  N  -1  -1.000000  -1.000000  103.218901  0.000000  52520.147351  0.000000
G  2312  275643.434103  1.035744  N  -1  -1.000000  -1.000000  206.437801  0.000000  45338.900300  0.000000
T  2326  198118.823816  0.767261  N  -1  -1.000000  -1.000000  0.000000  0.000000  1863.242478  34460.620075
G  2339  301573.558589  1.203555  N  -1  -1.000000  -1.000000  481.688203  0.000000  51976.701628  0.000000
C  2350  319627.200000  1.258411  N  -1  -1.000000  -1.000000  344.063002  60506.400000  38.817552  0.000000
A  2362  196494.380605  0.774730  N  -1  -1.000000  -1.000000  37399.648348  0.000000  310.540413  0.000000
T  2374  321407.739598  1.352224  N  -1  -1.000000  -1.000000  68.812600  244.800000  0.000000  61783.252103
C  2387  135415.200000  0.546837  N  -1  -1.000000  -1.000000  0.000000  26152.800000  0.000000  237.932935
G  2400  181976.682027  0.743221  N  -1  -1.000000  -1.000000  378.469303  0.000000  30122.420062  277.588424
T  2412  115556.095397  0.464398  N  -1  -1.000000  -1.000000  0.000000  0.000000  0.000000  21929.485503
T  2426  181741.106796  0.780825  N  -1  -1.000000  -1.000000  0.000000  0.000000  0.000000  31922.668769
T  2438  165125.456840  0.741286  N  -1  -1.000000  -1.000000  34.406300  0.000000  0.000000  31288.180943
A  2449  203547.672152  0.961475  N  -1  -1.000000  -1.000000  38535.056256  0.000000  0.000000  713.798805
T  2460  395365.226872  1.862764  N  -1  -1.000000  -1.000000  34.406300  0.000000  0.000000  63448.782647
C  2473  184864.800000  0.834131  N  -1  -1.000000  -1.000000  0.000000  31212.000000  0.000000  674.143316
T  2486  284726.412130  1.367894  N  -1  -1.000000  -1.000000  0.000000  0.000000  0.000000  54803.886012
T  2499  220008.653830  1.013993  N  -1  -1.000000  -1.000000  0.000000  0.000000  892.803687  38069.269588
G  2512  303980.246790  1.469691  N  -1  -1.000000  -1.000000  34.406300  0.000000  52675.417558  118.966467
T  2523  128761.373285  0.575626  N  -1  -1.000000  -1.000000  0.000000  0.000000  349.357965  24546.747787
C  2536  143126.400000  0.655438  N  -1  -1.000000  -1.000000  0.000000  27703.200000  77.635103  0.000000
C  2549  344760.000000  1.559120  N  -1  -1.000000  -1.000000  0.000000  65280.000000  155.270207  0.000000
G  2562  195601.642648  0.823840  N  -1  -1.000000  -1.000000  0.000000  0.000000  33732.452364  0.000000
T  2572  122218.217575  0.508238  N  -1  -1.000000  -1.000000  0.000000  0.000000  0.000000  23396.738601
T  2585  183604.914786  0.790238  N  -1  -1.000000  -1.000000  0.000000  530.400000  0.000000  30614.037627
A  2596  147293.371278  0.697527  N  -1  -1.000000  -1.000000  24325.254262  285.600000  0.000000  0.000000
C  2607  362997.600000  1.750161  N  -1  -1.000000  -1.000000  1169.814208  63076.800000  0.000000  0.000000
C  2620  295024.800000  1.370709  N  -1  -1.000000  -1.000000  275.250402  56426.400000  0.000000  0.000000
C  2632  286987.200000  1.288459  N  -1  -1.000000  -1.000000  928.970106  48184.800000  0.000000  0.000000
A  2643  253884.089386  1.148602  N  -1  -1.000000  -1.000000  47618.319516  0.000000  0.000000  0.000000
C  2653  335865.600000  1.438090  N  -1  -1.000000  -1.000000  1307.439409  56344.800000  0.000000  277.588424
A  2666  239915.131493  0.948942  N  -1  -1.000000  -1.000000  46070.036006  0.000000  0.000000  0.000000
T  2677  355273.527336  1.466017  N  -1  -1.000000  -1.000000  550.500804  285.600000  0.000000  61347.041722
C  2690  134476.800000  0.520610  N  -1  -1.000000  -1.000000  928.970106  25622.400000  0.000000  0.000000
A  2701  278794.250751  1.074218  N  -1  -1.000000  -1.000000  48444.070722  408.000000  0.000000  0.000000
C  2712  270708.000000  1.006158  N  -1  -1.000000  -1.000000  825.751205  51734.400000  0.000000  0.000000
C  2726  361773.600000  1.285654  N  -1  -1.000000  -1.000000  240.844102  62668.800000  232.905310  0.000000
A  2736  215177.001629  0.765019  N  -1  -1.000000  -1.000000  40737.059471  0.000000  0.000000  0.000000
A  2748  256292.530402  0.937820  N  -1  -1.000000  -1.000000  43042.281586  0.000000  116.452655  0.000000
C  2759  300328.800000  1.111440  N  -1  -1.000000  -1.000000  0.000000  56589.600000  0.000000  0.000000
C  2773  306816.000000  1.116261  N  -1  -1.000000  -1.000000  0.000000  58221.600000  388.175516  0.000000
G  2786  211827.379228  0.778904  N  -1  -1.000000  -1.000000  0.000000  0.000000  36333.228323  0.000000
T  2797  107902.585990  0.400906  N  -1  -1.000000  -1.000000  0.000000  0.000000  232.905310  20581.198871
C  2810  104692.800000  0.428350  N  -1  -1.000000  -1.000000  0.000000  22236.000000  349.357965  0.000000
G  2823  138772.747066  0.574792  N  -1  -1.000000  -1.000000  0.000000  0.000000  23989.246905  0.000000
C  2833  120604.800000  0.530296  N  -1  -1.000000  -1.000000  0.000000  23052.000000  0.000000  0.000000
T  2847  338102.700532  1.591680  N  -1  -1.000000  -1.000000  0.000000  0.000000  194.087758  63448.782647
G  2859  248121.789999  1.181241  N  -1  -1.000000  -1.000000  309.656702  0.000000  41068.969621  0.000000
C  2870  131906.400000  0.618274  N  -1  -1.000000  -1.000000  0.000000  25459.200000  0.000000  158.621957
T  2884  282426.393759  1.405753  N  -1  -1.000000  -1.000000  0.000000  489.600000  0.000000  53733.187805
C  2896  165240.000000  0.829862  N  -1  -1.000000  -1.000000  34.406300  32354.400000  0.000000  198.277446
T  2908  353409.719346  1.910738  N  -1  -1.000000  -1.000000  0.000000  285.600000  0.000000  63448.782647
A  2919  255466.779196  1.282992  N  -1  -1.000000  -1.000000  44177.689493  0.000000  0.000000  0.000000
T  2929  378551.299470  1.769970  N  -1  -1.000000  -1.000000  0.000000  571.200000  0.000000  63448.782647
G  2942  205383.665658  0.851295  N  -1  -1.000000  -1.000000  516.094503  40.800000  38934.004282  0.000000
C  2954  272544.000000  1.099316  N  -1  -1.000000  -1.000000  275.250402  47776.800000  0.000000  0.000000
C  2967  279316.800000  1.061576  N  -1  -1.000000  -1.000000  137.625201  53937.600000  0.000000  0.000000
C  2978  247411.200000  0.961804  N  -1  -1.000000  -1.000000  275.250402  46634.400000  0.000000  0.000000
C  2990  188251.200000  0.732023  N  -1  -1.000000  -1.000000  0.000000  35822.400000  0.000000  317.243913
T  3003  330171.602701  1.256360  N  -1  -1.000000  -1.000000  0.000000  408.000000  0.000000  63369.471669
A  3014  260593.317930  0.973909  N  -1  -1.000000  -1.000000  43076.687886  0.000000  0.000000  396.554892
C  3024  333866.400000  1.204816  N  -1  -1.000000  -1.000000  0.000000  63117.600000  0.000000  1943.118969
T  3038  350475.213149  1.273734  N  -1  -1.000000  -1.000000  0.000000  1754.400000  1086.891446  60910.831341
G  3050  313762.269800  1.102249  N  -1  -1.000000  -1.000000  378.469303  1591.200000  59584.941747  79.310978
T  3061  128087.229969  0.460451  N  -1  -1.000000  -1.000000  0.000000  40.800000  0.000000  24070.881917
T  3074  134352.797256  0.496779  N  -1  -1.000000  -1.000000  0.000000  0.000000  0.000000  25220.891102
C  3086  159609.600000  0.621947  N  -1  -1.000000  -1.000000  0.000000  30110.400000  0.000000  0.000000
T  3098  287224.707947  1.173984  N  -1  -1.000000  -1.000000  0.000000  0.000000  0.000000  54407.331120
C  3110  130152.000000  0.523457  N  -1  -1.000000  -1.000000  172.031501  25255.200000  116.452655  0.000000
G  3122  121266.031282  0.499388  N  -1  -1.000000  -1.000000  2167.596914  0.000000  22785.902805  0.000000
A  3134  224122.639688  1.009839  N  -1  -1.000000  -1.000000  37468.460949  0.000000  543.445723  0.000000
G  3144  206276.469345  0.944957  N  -1  -1.000000  -1.000000  0.000000  0.000000  39322.179798  118.966467
G  3156  384332.578658  1.869932  N  -1  -1.000000  -1.000000  550.500804  0.000000  62108.082603  0.000000
C  3168  184089.600000  0.881155  N  -1  -1.000000  -1.000000  584.907104  30967.200000  0.000000  0.000000
T  3182  311850.766712  1.591470  N  -1  -1.000000  -1.000000  0.000000  0.000000  77.635103  58928.056884
G  3194  224637.171265  1.048101  N  -1  -1.000000  -1.000000  1548.283510  0.000000  37497.754872  0.000000
T  3205  88035.185923  0.394147  N  -1  -1.000000  -1.000000  0.000000  0.000000  0.000000  16615.649956
G  3217  176658.677454  0.817113  N  -1  -1.000000  -1.000000  688.126005  0.000000  29307.251478  0.000000
A  3229  224810.765693  1.095878  N  -1  -1.000000  -1.000000  42319.749281  0.000000  77.635103  0.000000
A  3241  195393.378997  0.910466  N  -1  -1.000000  -1.000000  37434.054649  0.000000  0.000000  317.243913
T  3252  270846.990926  1.219918  N  -1  -1.000000  -1.000000  0.000000  81.600000  0.000000  45246.913125
T  3265  118133.702192  0.521117  N  -1  -1.000000  -1.000000  0.000000  326.400000  0.000000  26291.589310
T  3276  152633.977756  0.700545  N  -1  -1.000000  -1.000000  0.000000  0.000000  271.722861  25458.824037
C  3288  101918.400000  0.523440  N  -1  -1.000000  -1.000000  0.000000  22929.600000  621.080826  713.798805
C  3300  268668.000000  1.440642  N  -1  -1.000000  -1.000000  0.000000  51489.600000  621.080826  0.000000
A  3309  238435.660583  1.308837  N  -1  -1.000000  -1.000000  45175.472200  0.000000  892.803687  0.000000
T  3321  394056.595729  2.146822  N  -1  -1.000000  -1.000000  0.000000  0.000000  1164.526549  63448.782647
A  3332  199350.103524  0.930866  N  -1  -1.000000  -1.000000  34406.300228  0.000000  388.175516  0.000000
G  3344  125768.867271  0.581121  N  -1  -1.000000  -1.000000  0.000000  0.000000  24532.692628  0.000000
G  3356  281854.242363  1.364776  N  -1  -1.000000  -1.000000  68.812600  0.000000  53762.309003  0.000000
G  3369  269820.801359  1.254008  N  -1  -1.000000  -1.000000  0.000000  0.000000  46425.791746  0.000000
C  3380  167402.400000  0.778384  N  -1  -1.000000  -1.000000  0.000000  31334.400000  0.000000  237.932935
T  3394  326483.642210  1.484078  N  -1  -1.000000  -1.000000  0.000000  204.000000  0.000000  54883.196990
C  3405  133987.200000  0.564452  N  -1  -1.000000  -1.000000  0.000000  26234.400000  0.000000  912.076251
C  3417  265077.600000  1.101815  N  -1  -1.000000  -1.000000  0.000000  45981.600000  0.000000  912.076251
T  3429  255976.182493  1.065574  N  -1  -1.000000  -1.000000  0.000000  367.200000  0.000000  48696.940682
T  3441  261845.194888  1.082104  N  -1  -1.000000  -1.000000  0.000000  0.000000  0.000000  44414.147853
C  3452  107426.400000  0.469610  N  -1  -1.000000  -1.000000  0.000000  22888.800000  0.000000  0.000000
C  3464  256713.600000  1.169196  N  -1  -1.000000  -1.000000  0.000000  48552.000000  0.000000  0.000000
A  3473  228423.427217  0.981796  N  -1  -1.000000  -1.000000  37881.336552  0.000000  0.000000  0.000000
G  3484  133066.566977  0.585382  N  -1  -1.000000  -1.000000  0.000000  0.000000  22126.004427  0.000000
T  3497  125430.312196  0.587110  N  -1  -1.000000  -1.000000  0.000000  0.000000  0.000000  21057.064741
C  3509  161772.000000  0.772391  N  -1  -1.000000  -1.000000  0.000000  30232.800000  0.000000  0.000000
A  3519  206334.582470  1.069247  N  -1  -1.000000  -1.000000  35438.489235  0.000000  0.000000  0.000000
C  3529  255367.200000  1.275518  N  -1  -1.000000  -1.000000  0.000000  48062.400000  0.000000  951.731740
C  3543  260140.800000  1.305695  N  -1  -1.000000  -1.000000  0.000000  45369.600000  0.000000  1229.320164
A  3552  205095.955662  1.027267  N  -1  -1.000000  -1.000000  38363.024755  0.000000  0.000000  0.000000
T  3564  325214.666557  1.676562  N  -1  -1.000000  -1.000000  0.000000  367.200000  0.000000  53614.221337
T  3577  173492.765051  0.804116  N  -1  -1.000000  -1.000000  0.000000  0.000000  0.000000  32477.845618
T  3589  174523.807769  0.841347  N  -1  -1.000000  -1.000000  0.000000  0.000000  0.000000  29186.440018
C  3600  89719.200000  0.444058  N  -1  -1.000000  -1.000000  756.938605  19502.400000  0.000000  0.000000
C  3612  283968.000000  1.436292  N  -1  -1.000000  -1.000000  103.218901  53244.000000  0.000000  0.000000
A  3621  200691.949233  0.939732  N  -1  -1.000000  -1.000000  37812.523951  856.800000  0.000000  0.000000
A  3632  197216.912910  0.906933  N  -1  -1.000000  -1.000000  37055.585346  81.600000  0.000000  1387.942120
C  3643  289108.800000  1.335110  N  -1  -1.000000  -1.000000  0.000000  54264.000000  0.000000  2260.362882
A  3654  194085.939589  0.882541  N  -1  -1.000000  -1.000000  36539.490843  0.000000  0.000000  475.865870
C  3665  232927.200000  1.091956  N  -1  -1.000000  -1.000000  584.907104  45084.000000  0.000000  475.865870
C  3678  262303.200000  1.213833  N  -1  -1.000000  -1.000000  584.907104  49735.200000  0.000000  0.000000
A  3688  190851.747367  0.909668  N  -1  -1.000000  -1.000000  35954.583739  0.000000  0.000000  0.000000
C  3699  299308.800000  1.414906  N  -1  -1.000000  -1.000000  34.406300  51693.600000  0.000000  674.143316
A  3710  204442.235958  0.912615  N  -1  -1.000000  -1.000000  38190.993254  0.000000  0.000000  872.420761
A  3721  121247.802005  0.514873  N  -1  -1.000000  -1.000000  26148.788174  40.800000  0.000000  753.454294
T  3734  223736.269810  1.020609  N  -1  -1.000000  -1.000000  0.000000  122.400000  0.000000  38386.513502
C  3746  149899.200000  0.676676  N  -1  -1.000000  -1.000000  0.000000  28723.200000  0.000000  0.000000
C  3758  186986.400000  0.862519  N  -1  -1.000000  -1.000000  0.000000  36108.000000  38.817552  198.277446
C  3769  100368.000000  0.485858  N  -1  -1.000000  -1.000000  0.000000  21583.200000  0.000000  2101.740925
A  3780  143921.553856  0.729799  N  -1  -1.000000  -1.000000  28213.166187  0.000000  77.635103  1784.497012
T  3791  269538.359784  1.431381  N  -1  -1.000000  -1.000000  0.000000  0.000000  194.087758  50719.370629
A  3802  148222.341384  0.784121  N  -1  -1.000000  -1.000000  28626.041790  0.000000  1086.891446  356.899402
A  3813  163051.456783  0.882470  N  -1  -1.000000  -1.000000  30690.419804  0.000000  116.452655  317.243913
C  3824  258060.000000  1.507876  N  -1  -1.000000  -1.000000  34.406300  42758.400000  0.000000  1229.320164
T  3838  308321.428177  1.746833  N  -1  -1.000000  -1.000000  0.000000  0.000000  232.905310  52900.422532
A  3846  157512.042446  0.806883  N  -1  -1.000000  -1.000000  29486.199296  0.000000  194.087758  1031.042718
T  3859  361420.128155  1.916453  N  -1  -1.000000  -1.000000  0.000000  0.000000  116.452655  60831.520363
A  3867  123965.899723  0.591045  N  -1  -1.000000  -1.000000  23327.471555  0.000000  77.635103  1943.118969
A  3880  190851.747367  0.938132  N  -1  -1.000000  -1.000000  36470.678242  0.000000  0.000000  0.000000
A  3892  196941.662508  0.926843  N  -1  -1.000000  -1.000000  36917.960145  0.000000  0.000000  0.000000
C  3903  317668.800000  1.458611  N  -1  -1.000000  -1.000000  0.000000  54141.600000  0.000000  0.000000
A  3913  182731.860513  0.820892  N  -1  -1.000000  -1.000000  34475.112829  0.000000  77.635103  0.000000
T  3925  253517.542165  1.121498  N  -1  -1.000000  -1.000000  0.000000  571.200000  38.817552  47586.586986
C  3935  77928.000000  0.331469  N  -1  -1.000000  -1.000000  0.000000  20073.600000  0.000000  0.000000
C  3945  297432.000000  1.370112  A  3950  232311.339143  1.075530  1651.502411  63444.000000  0.000000  0.000000
C  3959  177847.200000  0.823378  N  -1  -1.000000  -1.000000  0.000000  20236.800000  0.000000  0.000000
N  3970  -1.000000  -1.000000  N  -1  -1.000000  -1.000000  0.000000  8323.200000  0.000000  0.000000
N  3981  -1.000000  -1.000000  N  -1  -1.000000  -1.000000  0.000000  21012.000000  0.000000  0.000000
C  3982  244840.800000  1.122966  N  -1  -1.000000  -1.000000  0.000000  21746.400000  0.000000  0.000000
T  3996  207318.897300  1.004586  N  -1  -1.000000  -1.000000  0.000000  163.200000  194.087758  25895.034418
T  4011  173928.975432  0.810073  N  -1  -1.000000  -1.000000  0.000000  0.000000  310.540413  25022.613657
C  4023  102489.600000  0.481137  N  -1  -1.000000  -1.000000  0.000000  16401.600000  659.898378  0.000000
G  4036  108727.962107  0.534105  N  -1  -1.000000  -1.000000  1101.001607  0.000000  16536.276993  0.000000
C  4046  72379.200000  0.396216  N  -1  -1.000000  -1.000000  275.250402  11832.000000  271.722861  0.000000
A  4059  257359.125709  1.499403  N  -1  -1.000000  -1.000000  41356.372875  0.000000  582.263274  0.000000
N  4069  -1.000000  -1.000000  N  -1  -1.000000  -1.000000  275.250402  0.000000  0.000000  0.000000
N  4080  -1.000000  -1.000000  N  -1  -1.000000  -1.000000  0.000000  0.000000  0.000000  0.000000
N  4091  -1.000000  -1.000000  N  -1  -1.000000  -1.000000  0.000000  0.000000  0.000000  0.000000
N  4103  -1.000000  -1.000000  N  -1  -1.000000  -1.000000  0.000000  0.000000  0.000000  0.000000
N  4114  -1.000000  -1.000000  N  -1  -1.000000  -1.000000  0.000000  0.000000  0.000000  0.000000
N  4126  -1.000000  -1.000000  N  -1  -1.000000  -1.000000  0.000000  0.000000  0.000000  0.000000
N  4137  -1.000000  -1.000000  N  -1  -1.000000  -1.000000  0.000000  0.000000  0.000000  0.000000
N  4149  -1.000000  -1.000000  N  -1  -1.000000  -1.000000  0.000000  0.000000  0.000000  0.000000
N  4161  -1.000000  -1.000000  N  -1  -1.000000  -1.000000  0.000000  0.000000  0.000000  0.000000
N  4172  -1.000000  -1.000000  N  -1  -1.000000  -1.000000  0.000000  0.000000  0.000000  0.000000
N  4183  -1.000000  -1.000000  N  -1  -1.000000  -1.000000  0.000000  0.000000  0.000000  0.000000
N  4194  -1.000000  -1.000000  N  -1  -1.000000  -1.000000  0.000000  0.000000  0.000000  0.000000
N  4205  -1.000000  -1.000000  N  -1  -1.000000  -1.000000  0.000000  0.000000  0.000000  0.000000
N  4216  -1.000000  -1.000000  N  -1  -1.000000  -1.000000  0.000000  0.000000  0.000000  0.000000
N  4227  -1.000000  -1.000000  N  -1  -1.000000  -1.000000  0.000000  0.000000  0.000000  0.000000
N  4238  -1.000000  -1.000000  N  -1  -1.000000  -1.000000  0.000000  0.000000  0.000000  0.000000
N  4249  -1.000000  -1.000000  N  -1  -1.000000  -1.000000  0.000000  0.000000  0.000000  0.000000
N  4260  -1.000000  -1.000000  N  -1  -1.000000  -1.000000  0.000000  0.000000  0.000000  0.000000
N  4271  -1.000000  -1.000000  N  -1  -1.000000  -1.000000  0.000000  0.000000  0.000000  0.000000
N  4282  -1.000000  -1.000000  N  -1  -1.000000  -1.000000  0.000000  0.000000  0.000000  0.000000
N  4293  -1.000000  -1.000000  N  -1  -1.000000  -1.000000  0.000000  0.000000  0.000000  0.000000
N  4304  -1.000000  -1.000000  N  -1  -1.000000  -1.000000  0.000000  0.000000  0.000000  0.000000
N  4315  -1.000000  -1.000000  N  -1  -1.000000  -1.000000  0.000000  0.000000  0.000000  0.000000
N  4326  -1.000000  -1.000000  N  -1  -1.000000  -1.000000  0.000000  0.000000  0.000000  0.000000
N  4337  -1.000000  -1.000000  N  -1  -1.000000  -1.000000  0.000000  0.000000  0.000000  0.000000
N  4348  -1.000000  -1.000000  N  -1  -1.000000  -1.000000  0.000000  0.000000  0.000000  0.000000
N  4359  -1.000000  -1.000000  N  -1  -1.000000  -1.000000  0.000000  0.000000  0.000000  0.000000
N  4370  -1.000000  -1.000000  N  -1  -1.000000  -1.000000  0.000000  0.000000  0.000000  0.000000
N  4381  -1.000000  -1.000000  N  -1  -1.000000  -1.000000  0.000000  0.000000  0.000000  0.000000
N  4392  -1.000000  -1.000000  N  -1  -1.000000  -1.000000  0.000000  0.000000  0.000000  0.000000
N  4403  -1.000000  -1.000000  N  -1  -1.000000  -1.000000  0.000000  0.000000  0.000000  0.000000
N  4414  -1.000000  -1.000000  N  -1  -1.000000  -1.000000  0.000000  0.000000  0.000000  0.000000
N  4425  -1.000000  -1.000000  N  -1  -1.000000  -1.000000  0.000000  0.000000  0.000000  0.000000
N  4436  -1.000000  -1.000000  N  -1  -1.000000  -1.000000  0.000000  0.000000  0.000000  0.000000
N  4447  -1.000000  -1.000000  N  -1  -1.000000  -1.000000  0.000000  0.000000  0.000000  0.000000
N  4458  -1.000000  -1.000000  N  -1  -1.000000  -1.000000  0.000000  0.000000  0.000000  0.000000
N  4469  -1.000000  -1.000000  N  -1  -1.000000  -1.000000  0.000000  0.000000  0.000000  0.000000
N  4480  -1.000000  -1.000000  N  -1  -1.000000  -1.000000  0.000000  0.000000  0.000000  0.000000
N  4491  -1.000000  -1.000000  N  -1  -1.000000  -1.000000  0.000000  0.000000  0.000000  0.000000
N  4502  -1.000000  -1.000000  N  -1  -1.000000  -1.000000  0.000000  0.000000  0.000000  0.000000
N  4513  -1.000000  -1.000000  N  -1  -1.000000  -1.000000  0.000000  0.000000  0.000000  0.000000
N  4524  -1.000000  -1.000000  N  -1  -1.000000  -1.000000  0.000000  0.000000  0.000000  0.000000
N  4535  -1.000000  -1.000000  N  -1  -1.000000  -1.000000  0.000000  0.000000  0.000000  0.000000
N  4546  -1.000000  -1.000000  N  -1  -1.000000  -1.000000  0.000000  0.000000  0.000000  0.000000
N  4557  -1.000000  -1.000000  N  -1  -1.000000  -1.000000  0.000000  0.000000  0.000000  0.000000
N  4568  -1.000000  -1.000000  N  -1  -1.000000  -1.000000  0.000000  0.000000  0.000000  0.000000
N  4579  -1.000000  -1.000000  N  -1  -1.000000  -1.000000  0.000000  0.000000  0.000000  0.000000
N  4590  -1.000000  -1.000000  N  -1  -1.000000  -1.000000  0.000000  0.000000  0.000000  0.000000
N  4601  -1.000000  -1.000000  N  -1  -1.000000  -1.000000  0.000000  0.000000  0.000000  0.000000
N  4612  -1.000000  -1.000000  N  -1  -1.000000  -1.000000  0.000000  0.000000  0.000000  0.000000
N  4623  -1.000000  -1.000000  N  -1  -1.000000  -1.000000  0.000000  0.000000  0.000000  0.000000
N  4634  -1.000000  -1.000000  N  -1  -1.000000  -1.000000  0.000000  0.000000  0.000000  0.000000
N  4645  -1.000000  -1.000000  N  -1  -1.000000  -1.000000  0.000000  0.000000  0.000000  0.000000
N  4656  -1.000000  -1.000000  N  -1  -1.000000  -1.000000  0.000000  0.000000  0.000000  0.000000
N  4667  -1.000000  -1.000000  N  -1  -1.000000  -1.000000  0.000000  0.000000  0.000000  0.000000
N  4678  -1.000000  -1.000000  N  -1  -1.000000  -1.000000  0.000000  0.000000  0.000000  0.000000
N  4689  -1.000000  -1.000000  N  -1  -1.000000  -1.000000  0.000000  0.000000  0.000000  0.000000
N  4700  -1.000000  -1.000000  N  -1  -1.000000  -1.000000  0.000000  0.000000  0.000000  0.000000
N  4711  -1.000000  -1.000000  N  -1  -1.000000  -1.000000  0.000000  0.000000  0.000000  0.000000
N  4722  -1.000000  -1.000000  N  -1  -1.000000  -1.000000  0.000000  0.000000  0.000000  0.000000
N  4733  -1.000000  -1.000000  N  -1  -1.000000  -1.000000  0.000000  0.000000  0.000000  0.000000
N  4744  -1.000000  -1.000000  N  -1  -1.000000  -1.000000  0.000000  0.000000  0.000000  0.000000
N  4755  -1.000000  -1.000000  N  -1  -1.000000  -1.000000  0.000000  0.000000  0.000000  0.000000
N  4766  -1.000000  -1.000000  N  -1  -1.000000  -1.000000  0.000000  0.000000  0.000000  0.000000
N  4777  -1.000000  -1.000000  N  -1  -1.000000  -1.000000  0.000000  0.000000  0.000000  0.000000
N  4788  -1.000000  -1.000000  N  -1  -1.000000  -1.000000  0.000000  0.000000  0.000000  0.000000
N  4799  -1.000000  -1.000000  N  -1  -1.000000  -1.000000  0.000000  0.000000  0.000000  0.000000
N  4810  -1.000000  -1.000000  N  -1  -1.000000  -1.000000  0.000000  0.000000  0.000000  0.000000
N  4821  -1.000000  -1.000000  N  -1  -1.000000  -1.000000  0.000000  0.000000  0.000000  0.000000
N  4832  -1.000000  -1.000000  N  -1  -1.000000  -1.000000  0.000000  0.000000  0.000000  0.000000
N  4843  -1.000000  -1.000000  N  -1  -1.000000  -1.000000  0.000000  0.000000  0.000000  0.000000
N  4854  -1.000000  -1.000000  N  -1  -1.000000  -1.000000  0.000000  0.000000  0.000000  0.000000
N  4865  -1.000000  -1.000000  N  -1  -1.000000  -1.000000  0.000000  0.000000  0.000000  0.000000
N  4876  -1.000000  -1.000000  N  -1  -1.000000  -1.000000  0.000000  0.000000  0.000000  0.000000
N  4887  -1.000000  -1.000000  N  -1  -1.000000  -1.000000  0.000000  0.000000  0.000000  0.000000
N  4898  -1.000000  -1.000000  N  -1  -1.000000  -1.000000  0.000000  0.000000  0.000000  0.000000
N  4909  -1.000000  -1.000000  N  -1  -1.000000  -1.000000  0.000000  0.000000  0.000000  0.000000
N  4920  -1.000000  -1.000000  N  -1  -1.000000  -1.000000  0.000000  0.000000  0.000000  0.000000
N  4931  -1.000000  -1.000000  N  -1  -1.000000  -1.000000  0.000000  0.000000  0.000000  0.000000
N  4942  -1.000000  -1.000000  N  -1  -1.000000  -1.000000  0.000000  0.000000  0.000000  0.000000
N  4953  -1.000000  -1.000000  N  -1  -1.000000  -1.000000  0.000000  0.000000  0.000000  0.000000
N  4964  -1.000000  -1.000000  N  -1  -1.000000  -1.000000  0.000000  0.000000  0.000000  0.000000
N  4975  -1.000000  -1.000000  N  -1  -1.000000  -1.000000  0.000000  0.000000  0.000000  0.000000
N  4986  -1.000000  -1.000000  N  -1  -1.000000  -1.000000  0.000000  0.000000  0.000000  0.000000
N  4997  -1.000000  -1.000000  N  -1  -1.000000  -1.000000  0.000000  0.000000  0.000000  0.000000
N  5008  -1.000000  -1.000000  N  -1  -1.000000  -1.000000  0.000000  0.000000  0.000000  0.000000
N  5019  -1.000000  -1.000000  N  -1  -1.000000  -1.000000  0.000000  0.000000  0.000000  0.000000
N  5030  -1.000000  -1.000000  N  -1  -1.000000  -1.000000  0.000000  0.000000  0.000000  0.000000
N  5041  -1.000000  -1.000000  N  -1  -1.000000  -1.000000  0.000000  0.000000  0.000000  0.000000
N  5052  -1.000000  -1.000000  N  -1  -1.000000  -1.000000  0.000000  0.000000  0.000000  0.000000
N  5063  -1.000000  -1.000000  N  -1  -1.000000  -1.000000  0.000000  0.000000  0.000000  0.000000
N  5074  -1.000000  -1.000000  N  -1  -1.000000  -1.000000  0.000000  0.000000  0.000000  0.000000
N  5085  -1.000000  -1.000000  N  -1  -1.000000  -1.000000  0.000000  0.000000  0.000000  0.000000
N  5096  -1.000000  -1.000000  N  -1  -1.000000  -1.000000  0.000000  0.000000  0.000000  0.000000
N  5107  -1.000000  -1.000000  N  -1  -1.000000  -1.000000  0.000000  0.000000  0.000000  0.000000
N  5118  -1.000000  -1.000000  N  -1  -1.000000  -1.000000  0.000000  0.000000  0.000000  0.000000
N  5129  -1.000000  -1.000000  N  -1  -1.000000  -1.000000  0.000000  0.000000  0.000000  0.000000
N  5140  -1.000000  -1.000000  N  -1  -1.000000  -1.000000  0.000000  0.000000  0.000000  0.000000
N  5151  -1.000000  -1.000000  N  -1  -1.000000  -1.000000  0.000000  0.000000  0.000000  0.000000
N  5162  -1.000000  -1.000000  N  -1  -1.000000  -1.000000  0.000000  0.000000  0.000000  0.000000
N  5173  -1.000000  -1.000000  N  -1  -1.000000  -1.000000  0.000000  0.000000  0.000000  0.000000
N  5184  -1.000000  -1.000000  N  -1  -1.000000  -1.000000  0.000000  0.000000  0.000000  0.000000
N  5195  -1.000000  -1.000000  N  -1  -1.000000  -1.000000  0.000000  0.000000  0.000000  0.000000
N  5206  -1.000000  -1.000000  N  -1  -1.000000  -1.000000  0.000000  0.000000  0.000000  0.000000
N  5217  -1.000000  -1.000000  N  -1  -1.000000  -1.000000  0.000000  0.000000  0.000000  0.000000
N  5228  -1.000000  -1.000000  N  -1  -1.000000  -1.000000  0.000000  0.000000  0.000000  0.000000
N  5239  -1.000000  -1.000000  N  -1  -1.000000  -1.000000  0.000000  0.000000  0.000000  0.000000
N  5250  -1.000000  -1.000000  N  -1  -1.000000  -1.000000  0.000000  0.000000  0.000000  0.000000
N  5261  -1.000000  -1.000000  N  -1  -1.000000  -1.000000  0.000000  0.000000  0.000000  0.000000
N  5272  -1.000000  -1.000000  N  -1  -1.000000  -1.000000  34.406300  0.000000  0.000000  0.000000
N  5283  -1.000000  -1.000000  N  -1  -1.000000  -1.000000  0.000000  0.000000  0.000000  0.000000
N  5294  -1.000000  -1.000000  N  -1  -1.000000  -1.000000  0.000000  0.000000  0.000000  0.000000
N  5305  -1.000000  -1.000000  N  -1  -1.000000  -1.000000  0.000000  0.000000  0.000000  0.000000
N  5316  -1.000000  -1.000000  N  -1  -1.000000  -1.000000  0.000000  0.000000  0.000000  0.000000
N  5327  -1.000000  -1.000000  N  -1  -1.000000  -1.000000  0.000000  0.000000  0.000000  0.000000
N  5338  -1.000000  -1.000000  N  -1  -1.000000  -1.000000  0.000000  0.000000  0.000000  0.000000
N  5349  -1.000000  -1.000000  N  -1  -1.000000  -1.000000  0.000000  0.000000  0.000000  0.000000
N  5360  -1.000000  -1.000000  N  -1  -1.000000  -1.000000  0.000000  0.000000  0.000000  0.000000
N  5371  -1.000000  -1.000000  N  -1  -1.000000  -1.000000  0.000000  0.000000  0.000000  0.000000
N  5382  -1.000000  -1.000000  N  -1  -1.000000  -1.000000  0.000000  0.000000  0.000000  0.000000
N  5393  -1.000000  -1.000000  N  -1  -1.000000  -1.000000  0.000000  0.000000  0.000000  0.000000
N  5404  -1.000000  -1.000000  N  -1  -1.000000  -1.000000  0.000000  0.000000  0.000000  0.000000
N  5415  -1.000000  -1.000000  N  -1  -1.000000  -1.000000  0.000000  0.000000  0.000000  0.000000
N  5426  -1.000000  -1.000000  N  -1  -1.000000  -1.000000  0.000000  0.000000  0.000000  0.000000
N  5437  -1.000000  -1.000000  N  -1  -1.000000  -1.000000  0.000000  0.000000  0.000000  0.000000
N  5448  -1.000000  -1.000000  N  -1  -1.000000  -1.000000  0.000000  0.000000  0.000000  0.000000
N  5459  -1.000000  -1.000000  N  -1  -1.000000  -1.000000  0.000000  0.000000  0.000000  0.000000
N  5470  -1.000000  -1.000000  N  -1  -1.000000  -1.000000  0.000000  0.000000  0.000000  0.000000
N  5481  -1.000000  -1.000000  N  -1  -1.000000  -1.000000  0.000000  0.000000  0.000000  0.000000
N  5492  -1.000000  -1.000000  N  -1  -1.000000  -1.000000  0.000000  0.000000  0.000000  0.000000
N  5503  -1.000000  -1.000000  N  -1  -1.000000  -1.000000  0.000000  0.000000  0.000000  0.000000
N  5514  -1.000000  -1.000000  N  -1  -1.000000  -1.000000  0.000000  0.000000  0.000000  0.000000
N  5525  -1.000000  -1.000000  N  -1  -1.000000  -1.000000  0.000000  0.000000  0.000000  0.000000
N  5536  -1.000000  -1.000000  N  -1  -1.000000  -1.000000  0.000000  0.000000  0.000000  0.000000
N  5547  -1.000000  -1.000000  N  -1  -1.000000  -1.000000  0.000000  0.000000  0.000000  0.000000
N  5558  -1.000000  -1.000000  N  -1  -1.000000  -1.000000  0.000000  0.000000  0.000000  0.000000
N  5569  -1.000000  -1.000000  N  -1  -1.000000  -1.000000  0.000000  0.000000  0.000000  0.000000
N  5580  -1.000000  -1.000000  N  -1  -1.000000  -1.000000  0.000000  0.000000  0.000000  0.000000
N  5591  -1.000000  -1.000000  N  -1  -1.000000  -1.000000  0.000000  0.000000  0.000000  0.000000
N  5602  -1.000000  -1.000000  N  -1  -1.000000  -1.000000  0.000000  0.000000  0.000000  0.000000
N  5613  -1.000000  -1.000000  N  -1  -1.000000  -1.000000  0.000000  0.000000  0.000000  0.000000
N  5624  -1.000000  -1.000000  N  -1  -1.000000  -1.000000  0.000000  0.000000  0.000000  0.000000
N  5635  -1.000000  -1.000000  N  -1  -1.000000  -1.000000  0.000000  0.000000  0.000000  0.000000
N  5646  -1.000000  -1.000000  N  -1  -1.000000  -1.000000  0.000000  0.000000  0.000000  0.000000
N  5657  -1.000000  -1.000000  N  -1  -1.000000  -1.000000  0.000000  0.000000  0.000000  0.000000
N  5668  -1.000000  -1.000000  N  -1  -1.000000  -1.000000  0.000000  0.000000  0.000000  0.000000
N  5679  -1.000000  -1.000000  N  -1  -1.000000  -1.000000  0.000000  0.000000  0.000000  0.000000
N  5690  -1.000000  -1.000000  N  -1  -1.000000  -1.000000  0.000000  0.000000  0.000000  0.000000
N  5701  -1.000000  -1.000000  N  -1  -1.000000  -1.000000  0.000000  0.000000  0.000000  0.000000
N  5712  -1.000000  -1.000000  N  -1  -1.000000  -1.000000  0.000000  0.000000  0.000000  0.000000
N  5723  -1.000000  -1.000000  N  -1  -1.000000  -1.000000  0.000000  0.000000  0.000000  0.000000
N  5734  -1.000000  -1.000000  N  -1  -1.000000  -1.000000  0.000000  0.000000  0.000000  0.000000
N  5745  -1.000000  -1.000000  N  -1  -1.000000  -1.000000  0.000000  0.000000  0.000000  0.000000
N  5756  -1.000000  -1.000000  N  -1  -1.000000  -1.000000  0.000000  0.000000  0.000000  0.000000
N  5767  -1.000000  -1.000000  N  -1  -1.000000  -1.000000  0.000000  0.000000  0.000000  0.000000
N  5778  -1.000000  -1.000000  N  -1  -1.000000  -1.000000  0.000000  0.000000  0.000000  0.000000
N  5789  -1.000000  -1.000000  N  -1  -1.000000  -1.000000  0.000000  0.000000  0.000000  0.000000
N  5800  -1.000000  -1.000000  N  -1  -1.000000  -1.000000  0.000000  0.000000  0.000000  0.000000
N  5811  -1.000000  -1.000000  N  -1  -1.000000  -1.000000  0.000000  0.000000  0.000000  0.000000
N  5822  -1.000000  -1.000000  N  -1  -1.000000  -1.000000  0.000000  0.000000  0.000000  0.000000
N  5833  -1.000000  -1.000000  N  -1  -1.000000  -1.000000  0.000000  0.000000  0.000000  0.000000
N  5844  -1.000000  -1.000000  N  -1  -1.000000  -1.000000  0.000000  0.000000  0.000000  0.000000
N  5855  -1.000000  -1.000000  N  -1  -1.000000  -1.000000  0.000000  0.000000  0.000000  0.000000
N  5866  -1.000000  -1.000000  N  -1  -1.000000  -1.000000  0.000000  0.000000  0.000000  0.000000
N  5877  -1.000000  -1.000000  N  -1  -1.000000  -1.000000  0.000000  0.000000  0.000000  0.000000
N  5888  -1.000000  -1.000000  N  -1  -1.000000  -1.000000  0.000000  0.000000  0.000000  0.000000
N  5899  -1.000000  -1.000000  N  -1  -1.000000  -1.000000  0.000000  0.000000  0.000000  0.000000
N  5910  -1.000000  -1.000000  N  -1  -1.000000  -1.000000  0.000000  0.000000  0.000000  0.000000
N  5921  -1.000000  -1.000000  N  -1  -1.000000  -1.000000  0.000000  0.000000  0.000000  0.000000
N  5932  -1.000000  -1.000000  N  -1  -1.000000  -1.000000  0.000000  0.000000  0.000000  0.000000
N  5943  -1.000000  -1.000000  N  -1  -1.000000  -1.000000  0.000000  0.000000  0.000000  0.000000
N  5954  -1.000000  -1.000000  N  -1  -1.000000  -1.000000  0.000000  0.000000  0.000000  0.000000
N  5965  -1.000000  -1.000000  N  -1  -1.000000  -1.000000  0.000000  0.000000  0.000000  0.000000
N  5976  -1.000000  -1.000000  N  -1  -1.000000  -1.000000  0.000000  0.000000  0.000000  0.000000
N  5987  -1.000000  -1.000000  N  -1  -1.000000  -1.000000  0.000000  0.000000  0.000000  0.000000
N  5998  -1.000000  -1.000000  N  -1  -1.000000  -1.000000  0.000000  0.000000  0.000000  0.000000
N  6009  -1.000000  -1.000000  N  -1  -1.000000  -1.000000  0.000000  0.000000  0.000000  0.000000
N  6020  -1.000000  -1.000000  N  -1  -1.000000  -1.000000  0.000000  0.000000  0.000000  0.000000
N  6031  -1.000000  -1.000000  N  -1  -1.000000  -1.000000  0.000000  0.000000  0.000000  0.000000
N  6042  -1.000000  -1.000000  N  -1  -1.000000  -1.000000  0.000000  0.000000  0.000000  0.000000
N  6053  -1.000000  -1.000000  N  -1  -1.000000  -1.000000  0.000000  0.000000  0.000000  0.000000
N  6064  -1.000000  -1.000000  N  -1  -1.000000  -1.000000  0.000000  0.000000  0.000000  0.000000
N  6075  -1.000000  -1.000000  N  -1  -1.000000  -1.000000  0.000000  0.000000  0.000000  0.000000
N  6086  -1.000000  -1.000000  N  -1  -1.000000  -1.000000  0.000000  0.000000  0.000000  0.000000
N  6097  -1.000000  -1.000000  N  -1  -1.000000  -1.000000  0.000000  0.000000  0.000000  0.000000
N  6108  -1.000000  -1.000000  N  -1  -1.000000  -1.000000  0.000000  0.000000  0.000000  0.000000
N  6119  -1.000000  -1.000000  N  -1  -1.000000  -1.000000  0.000000  0.000000  0.000000  0.000000
N  6130  -1.000000  -1.000000  N  -1  -1.000000  -1.000000  0.000000  0.000000  0.000000  0.000000
N  6141  -1.000000  -1.000000  N  -1  -1.000000  -1.000000  0.000000  0.000000  0.000000  0.000000
N  6152  -1.000000  -1.000000  N  -1  -1.000000  -1.000000  0.000000  0.000000  0.000000  0.000000
N  6163  -1.000000  -1.000000  N  -1  -1.000000  -1.000000  0.000000  0.000000  0.000000  0.000000
N  6174  -1.000000  -1.000000  N  -1  -1.000000  -1.000000  0.000000  0.000000  0.000000  0.000000
N  6185  -1.000000  -1.000000  N  -1  -1.000000  -1.000000  0.000000  0.000000  0.000000  0.000000
N  6196  -1.000000  -1.000000  N  -1  -1.000000  -1.000000  0.000000  0.000000  0.000000  0.000000
N  6207  -1.000000  -1.000000  N  -1  -1.000000  -1.000000  0.000000  0.000000  0.000000  0.000000
N  6218  -1.000000  -1.000000  N  -1  -1.000000  -1.000000  0.000000  0.000000  0.000000  0.000000
N  6229  -1.000000  -1.000000  N  -1  -1.000000  -1.000000  0.000000  0.000000  0.000000  0.000000
N  6240  -1.000000  -1.000000  N  -1  -1.000000  -1.000000  0.000000  0.000000  0.000000  0.000000
N  6251  -1.000000  -1.000000  N  -1  -1.000000  -1.000000  0.000000  0.000000  0.000000  0.000000
N  6262  -1.000000  -1.000000  N  -1  -1.000000  -1.000000  0.000000  0.000000  0.000000  0.000000
N  6273  -1.000000  -1.000000  N  -1  -1.000000  -1.000000  0.000000  0.000000  0.000000  0.000000
N  6284  -1.000000  -1.000000  N  -1  -1.000000  -1.000000  0.000000  0.000000  0.000000  0.000000
N  6295  -1.000000  -1.000000  N  -1  -1.000000  -1.000000  0.000000  0.000000  0.000000  0.000000
N  6306  -1.000000  -1.000000  N  -1  -1.000000  -1.000000  0.000000  0.000000  0.000000  0.000000
N  6317  -1.000000  -1.000000  N  -1  -1.000000  -1.000000  0.000000  0.000000  0.000000  0.000000
N  6328  -1.000000  -1.000000  N  -1  -1.000000  -1.000000  0.000000  0.000000  0.000000  0.000000
N  6339  -1.000000  -1.000000  N  -1  -1.000000  -1.000000  0.000000  0.000000  0.000000  0.000000
N  6350  -1.000000  -1.000000  N  -1  -1.000000  -1.000000  0.000000  0.000000  0.000000  0.000000
N  6361  -1.000000  -1.000000  N  -1  -1.000000  -1.000000  0.000000  0.000000  0.000000  0.000000
N  6372  -1.000000  -1.000000  N  -1  -1.000000  -1.000000  0.000000  0.000000  0.000000  0.000000
N  6383  -1.000000  -1.000000  N  -1  -1.000000  -1.000000  0.000000  0.000000  0.000000  0.000000
N  6394  -1.000000  -1.000000  N  -1  -1.000000  -1.000000  0.000000  0.000000  0.000000  0.000000
N  6405  -1.000000  -1.000000  N  -1  -1.000000  -1.000000  0.000000  0.000000  0.000000  0.000000
N  6416  -1.000000  -1.000000  N  -1  -1.000000  -1.000000  0.000000  0.000000  0.000000  0.000000
N  6427  -1.000000  -1.000000  N  -1  -1.000000  -1.000000  0.000000  0.000000  0.000000  0.000000
N  6438  -1.000000  -1.000000  N  -1  -1.000000  -1.000000  0.000000  0.000000  0.000000  0.000000
N  6449  -1.000000  -1.000000  N  -1  -1.000000  -1.000000  0.000000  0.000000  0.000000  0.000000
N  6460  -1.000000  -1.000000  N  -1  -1.000000  -1.000000  0.000000  0.000000  0.000000  0.000000
N  6471  -1.000000  -1.000000  N  -1  -1.000000  -1.000000  0.000000  0.000000  0.000000  0.000000
N  6482  -1.000000  -1.000000  N  -1  -1.000000  -1.000000  0.000000  0.000000  0.000000  0.000000
N  6493  -1.000000  -1.000000  N  -1  -1.000000  -1.000000  0.000000  0.000000  0.000000  0.000000
N  6504  -1.000000  -1.000000  N  -1  -1.000000  -1.000000  0.000000  0.000000  0.000000  0.000000
N  6515  -1.000000  -1.000000  N  -1  -1.000000  -1.000000  0.000000  0.000000  0.000000  0.000000
N  6526  -1.000000  -1.000000  N  -1  -1.000000  -1.000000  0.000000  0.000000  0.000000  0.000000
N  6537  -1.000000  -1.000000  N  -1  -1.000000  -1.000000  0.000000  0.000000  0.000000  0.000000
N  6548  -1.000000  -1.000000  N  -1  -1.000000  -1.000000  0.000000  0.000000  0.000000  0.000000
N  6559  -1.000000  -1.000000  N  -1  -1.000000  -1.000000  0.000000  0.000000  0.000000  0.000000
N  6570  -1.000000  -1.000000  N  -1  -1.000000  -1.000000  0.000000  0.000000  0.000000  0.000000
N  6581  -1.000000  -1.000000  N  -1  -1.000000  -1.000000  0.000000  0.000000  0.000000  0.000000
N  6592  -1.000000  -1.000000  N  -1  -1.000000  -1.000000  0.000000  0.000000  0.000000  0.000000
N  6603  -1.000000  -1.000000  N  -1  -1.000000  -1.000000  0.000000  0.000000  0.000000  0.000000
N  6614  -1.000000  -1.000000  N  -1  -1.000000  -1.000000  0.000000  0.000000  0.000000  0.000000
N  6625  -1.000000  -1.000000  N  -1  -1.000000  -1.000000  0.000000  0.000000  0.000000  0.000000
N  6636  -1.000000  -1.000000  N  -1  -1.000000  -1.000000  0.000000  0.000000  0.000000  0.000000
N  6647  -1.000000  -1.000000  N  -1  -1.000000  -1.000000  0.000000  0.000000  0.000000  0.000000
N  6658  -1.000000  -1.000000  N  -1  -1.000000  -1.000000  0.000000  0.000000  0.000000  0.000000
N  6669  -1.000000  -1.000000  N  -1  -1.000000  -1.000000  0.000000  0.000000  0.000000  0.000000
N  6680  -1.000000  -1.000000  N  -1  -1.000000  -1.000000  0.000000  0.000000  0.000000  0.000000
N  6691  -1.000000  -1.000000  N  -1  -1.000000  -1.000000  0.000000  0.000000  0.000000  0.000000
N  6702  -1.000000  -1.000000  N  -1  -1.000000  -1.000000  0.000000  0.000000  0.000000  0.000000
N  6713  -1.000000  -1.000000  N  -1  -1.000000  -1.000000  0.000000  0.000000  0.000000  0.000000
N  6724  -1.000000  -1.000000  N  -1  -1.000000  -1.000000  0.000000  0.000000  0.000000  0.000000
N  6735  -1.000000  -1.000000  N  -1  -1.000000  -1.000000  0.000000  0.000000  0.000000  0.000000
N  6746  -1.000000  -1.000000  N  -1  -1.000000  -1.000000  0.000000  0.000000  0.000000  0.000000
N  6757  -1.000000  -1.000000  N  -1  -1.000000  -1.000000  0.000000  0.000000  0.000000  0.000000
N  6768  -1.000000  -1.000000  N  -1  -1.000000  -1.000000  0.000000  0.000000  0.000000  0.000000
N  6779  -1.000000  -1.000000  N  -1  -1.000000  -1.000000  0.000000  0.000000  0.000000  0.000000
N  6790  -1.000000  -1.000000  N  -1  -1.000000  -1.000000  0.000000  0.000000  0.000000  0.000000
N  6801  -1.000000  -1.000000  N  -1  -1.000000  -1.000000  0.000000  0.000000  0.000000  0.000000
N  6812  -1.000000  -1.000000  N  -1  -1.000000  -1.000000  0.000000  0.000000  0.000000  0.000000
N  6823  -1.000000  -1.000000  N  -1  -1.000000  -1.000000  0.000000  0.000000  0.000000  0.000000
N  6834  -1.000000  -1.000000  N  -1  -1.000000  -1.000000  0.000000  0.000000  0.000000  0.000000
N  6845  -1.000000  -1.000000  N  -1  -1.000000  -1.000000  0.000000  0.000000  0.000000  0.000000
N  6856  -1.000000  -1.000000  N  -1  -1.000000  -1.000000  0.000000  0.000000  0.000000  0.000000
N  6867  -1.000000  -1.000000  N  -1  -1.000000  -1.000000  0.000000  0.000000  0.000000  0.000000
N  6878  -1.000000  -1.000000  N  -1  -1.000000  -1.000000  0.000000  0.000000  0.000000  0.000000
N  6889  -1.000000  -1.000000  N  -1  -1.000000  -1.000000  0.000000  0.000000  0.000000  0.000000
N  6900  -1.000000  -1.000000  N  -1  -1.000000  -1.000000  0.000000  0.000000  0.000000  0.000000
N  6911  -1.000000  -1.000000  N  -1  -1.000000  -1.000000  0.000000  0.000000  0.000000  0.000000
N  6922  -1.000000  -1.000000  N  -1  -1.000000  -1.000000  0.000000  0.000000  0.000000  0.000000
N  6933  -1.000000  -1.000000  N  -1  -1.000000  -1.000000  0.000000  0.000000  0.000000  0.000000
N  6944  -1.000000  -1.000000  N  -1  -1.000000  -1.000000  0.000000  0.000000  0.000000  0.000000
N  6955  -1.000000  -1.000000  N  -1  -1.000000  -1.000000  0.000000  0.000000  0.000000  0.000000
N  6966  -1.000000  -1.000000  N  -1  -1.000000  -1.000000  0.000000  0.000000  0.000000  0.000000
N  6977  -1.000000  -1.000000  N  -1  -1.000000  -1.000000  0.000000  0.000000  0.000000  0.000000
N  6988  -1.000000  -1.000000  N  -1  -1.000000  -1.000000  0.000000  0.000000  0.000000  0.000000
N  6999  -1.000000  -1.000000  N  -1  -1.000000  -1.000000  0.000000  0.000000  0.000000  0.000000
N  7010  -1.000000  -1.000000  N  -1  -1.000000  -1.000000  0.000000  0.000000  0.000000  0.000000
N  7021  -1.000000  -1.000000  N  -1  -1.000000  -1.000000  0.000000  0.000000  0.000000  0.000000
N  7032  -1.000000  -1.000000  N  -1  -1.000000  -1.000000  0.000000  0.000000  0.000000  0.000000
N  7043  -1.000000  -1.000000  N  -1  -1.000000  -1.000000  0.000000  0.000000  0.000000  0.000000
N  7054  -1.000000  -1.000000  N  -1  -1.000000  -1.000000  0.000000  0.000000  0.000000  0.000000
N  7065  -1.000000  -1.000000  N  -1  -1.000000  -1.000000  0.000000  0.000000  0.000000  0.000000
N  7076  -1.000000  -1.000000  N  -1  -1.000000  -1.000000  0.000000  0.000000  0.000000  0.000000
N  7087  -1.000000  -1.000000  N  -1  -1.000000  -1.000000  0.000000  0.000000  0.000000  0.000000
N  7098  -1.000000  -1.000000  N  -1  -1.000000  -1.000000  0.000000  0.000000  0.000000  0.000000
N  7109  -1.000000  -1.000000  N  -1  -1.000000  -1.000000  0.000000  0.000000  0.000000  0.000000
N  7120  -1.000000  -1.000000  N  -1  -1.000000  -1.000000  0.000000  0.000000  0.000000  0.000000
N  7131  -1.000000  -1.000000  N  -1  -1.000000  -1.000000  0.000000  0.000000  0.000000  0.000000
N  7142  -1.000000  -1.000000  N  -1  -1.000000  -1.000000  0.000000  0.000000  0.000000  0.000000
N  7153  -1.000000  -1.000000  N  -1  -1.000000  -1.000000  0.000000  0.000000  0.000000  0.000000
N  7164  -1.000000  -1.000000  N  -1  -1.000000  -1.000000  0.000000  0.000000  0.000000  0.000000
N  7175  -1.000000  -1.000000  N  -1  -1.000000  -1.000000  0.000000  0.000000  0.000000  0.000000
N  7186  -1.000000  -1.000000  N  -1  -1.000000  -1.000000  0.000000  0.000000  0.000000  0.000000
N  7197  -1.000000  -1.000000  N  -1  -1.000000  -1.000000  0.000000  0.000000  0.000000  0.000000
N  7208  -1.000000  -1.000000  N  -1  -1.000000  -1.000000  0.000000  0.000000  0.000000  0.000000
N  7219  -1.000000  -1.000000  N  -1  -1.000000  -1.000000  0.000000  0.000000  0.000000  0.000000
N  7230  -1.000000  -1.000000  N  -1  -1.000000  -1.000000  0.000000  0.000000  0.000000  0.000000
N  7241  -1.000000  -1.000000  N  -1  -1.000000  -1.000000  0.000000  0.000000  0.000000  0.000000
N  7252  -1.000000  -1.000000  N  -1  -1.000000  -1.000000  0.000000  0.000000  0.000000  0.000000
N  7263  -1.000000  -1.000000  N  -1  -1.000000  -1.000000  0.000000  0.000000  0.000000  0.000000
N  7274  -1.000000  -1.000000  N  -1  -1.000000  -1.000000  0.000000  0.000000  0.000000  0.000000
N  7285  -1.000000  -1.000000  N  -1  -1.000000  -1.000000  0.000000  0.000000  0.000000  0.000000
N  7296  -1.000000  -1.000000  N  -1  -1.000000  -1.000000  0.000000  0.000000  0.000000  0.000000
N  7307  -1.000000  -1.000000  N  -1  -1.000000  -1.000000  0.000000  0.000000  0.000000  0.000000
N  7318  -1.000000  -1.000000  N  -1  -1.000000  -1.000000  0.000000  0.000000  0.000000  0.000000
N  7329  -1.000000  -1.000000  N  -1  -1.000000  -1.000000  0.000000  0.000000  0.000000  0.000000
N  7340  -1.000000  -1.000000  N  -1  -1.000000  -1.000000  0.000000  0.000000  0.000000  0.000000
N  7351  -1.000000  -1.000000  N  -1  -1.000000  -1.000000  0.000000  0.000000  0.000000  0.000000
N  7362  -1.000000  -1.000000  N  -1  -1.000000  -1.000000  0.000000  0.000000  0.000000  0.000000
N  7373  -1.000000  -1.000000  N  -1  -1.000000  -1.000000  0.000000  0.000000  0.000000  0.000000
N  7384  -1.000000  -1.000000  N  -1  -1.000000  -1.000000  0.000000  0.000000  0.000000  0.000000
N  7395  -1.000000  -1.000000  N  -1  -1.000000  -1.000000  0.000000  0.000000  0.000000  0.000000
N  7406  -1.000000  -1.000000  N  -1  -1.000000  -1.000000  0.000000  0.000000  0.000000  0.000000
N  7417  -1.000000  -1.000000  N  -1  -1.000000  -1.000000  0.000000  0.000000  0.000000  0.000000
N  7428  -1.000000  -1.000000  N  -1  -1.000000  -1.000000  0.000000  0.000000  0.000000  0.000000
N  7439  -1.000000  -1.000000  N  -1  -1.000000  -1.000000  0.000000  0.000000  0.000000  0.000000
N  7450  -1.000000  -1.000000  N  -1  -1.000000  -1.000000  0.000000  0.000000  0.000000  0.000000
N  7461  -1.000000  -1.000000  N  -1  -1.000000  -1.000000  0.000000  0.000000  0.000000  0.000000
N  7472  -1.000000  -1.000000  N  -1  -1.000000  -1.000000  0.000000  0.000000  0.000000  0.000000
N  7483  -1.000000  -1.000000  N  -1  -1.000000  -1.000000  0.000000  0.000000  0.000000  0.000000
N  7494  -1.000000  -1.000000  N  -1  -1.000000  -1.000000  0.000000  0.000000  0.000000  0.000000
N  7505  -1.000000  -1.000000  N  -1  -1.000000  -1.000000  0.000000  0.000000  0.000000  0.000000
N  7516  -1.000000  -1.000000  N  -1  -1.000000  -1.000000  0.000000  0.000000  0.000000  0.000000
N  7527  -1.000000  -1.000000  N  -1  -1.000000  -1.000000  0.000000  0.000000  0.000000  0.000000
N  7538  -1.000000  -1.000000  N  -1  -1.000000  -1.000000  0.000000  0.000000  0.000000  0.000000
N  7549  -1.000000  -1.000000  N  -1  -1.000000  -1.000000  0.000000  0.000000  0.000000  0.000000
N  7560  -1.000000  -1.000000  N  -1  -1.000000  -1.000000  0.000000  0.000000  0.000000  0.000000
N  7571  -1.000000  -1.000000  N  -1  -1.000000  -1.000000  0.000000  0.000000  0.000000  0.000000
N  7582  -1.000000  -1.000000  N  -1  -1.000000  -1.000000  0.000000  0.000000  0.000000  0.000000
N  7593  -1.000000  -1.000000  N  -1  -1.000000  -1.000000  0.000000  0.000000  0.000000  0.000000
N  7604  -1.000000  -1.000000  N  -1  -1.000000  -1.000000  0.000000  0.000000  0.000000  0.000000
N  7615  -1.000000  -1.000000  N  -1  -1.000000  -1.000000  0.000000  0.000000  0.000000  0.000000
N  7626  -1.000000  -1.000000  N  -1  -1.000000  -1.000000  0.000000  0.000000  0.000000  0.000000
N  7637  -1.000000  -1.000000  N  -1  -1.000000  -1.000000  0.000000  0.000000  0.000000  0.000000
N  7648  -1.000000  -1.000000  N  -1  -1.000000  -1.000000  0.000000  0.000000  0.000000  0.000000
N  7659  -1.000000  -1.000000  N  -1  -1.000000  -1.000000  0.000000  0.000000  0.000000  0.000000
N  7670  -1.000000  -1.000000  N  -1  -1.000000  -1.000000  0.000000  0.000000  0.000000  0.000000
N  7681  -1.000000  -1.000000  N  -1  -1.000000  -1.000000  0.000000  0.000000  0.000000  0.000000
N  7692  -1.000000  -1.000000  N  -1  -1.000000  -1.000000  0.000000  0.000000  0.000000  0.000000
N  7703  -1.000000  -1.000000  N  -1  -1.000000  -1.000000  0.000000  0.000000  0.000000  0.000000
N  7714  -1.000000  -1.000000  N  -1  -1.000000  -1.000000  0.000000  0.000000  0.000000  0.000000
N  7725  -1.000000  -1.000000  N  -1  -1.000000  -1.000000  0.000000  0.000000  0.000000  0.000000
N  7736  -1.000000  -1.000000  N  -1  -1.000000  -1.000000  0.000000  0.000000  0.000000  0.000000
N  7747  -1.000000  -1.000000  N  -1  -1.000000  -1.000000  0.000000  0.000000  0.000000  0.000000
N  7758  -1.000000  -1.000000  N  -1  -1.000000  -1.000000  0.000000  0.000000  0.000000  0.000000
N  7769  -1.000000  -1.000000  N  -1  -1.000000  -1.000000  0.000000  0.000000  0.000000  0.000000
N  7780  -1.000000  -1.000000  N  -1  -1.000000  -1.000000  0.000000  0.000000  0.000000  0.000000
N  7791  -1.000000  -1.000000  N  -1  -1.000000  -1.000000  0.000000  0.000000  0.000000  0.000000
N  7802  -1.000000  -1.000000  N  -1  -1.000000  -1.000000  0.000000  0.000000  0.000000  0.000000
N  7813  -1.000000  -1.000000  N  -1  -1.000000  -1.000000  0.000000  0.000000  0.000000  0.000000
N  7824  -1.000000  -1.000000  N  -1  -1.000000  -1.000000  0.000000  0.000000  0.000000  0.000000
N  7835  -1.000000  -1.000000  N  -1  -1.000000  -1.000000  0.000000  0.000000  0.000000  0.000000
N  7846  -1.000000  -1.000000  N  -1  -1.000000  -1.000000  0.000000  0.000000  0.000000  0.000000
N  7857  -1.000000  -1.000000  N  -1  -1.000000  -1.000000  0.000000  0.000000  0.000000  0.000000
N  7868  -1.000000  -1.000000  N  -1  -1.000000  -1.000000  0.000000  0.000000  0.000000  0.000000
N  7879  -1.000000  -1.000000  N  -1  -1.000000  -1.000000  0.000000  0.000000  0.000000  0.000000
N  7890  -1.000000  -1.000000  N  -1  -1.000000  -1.000000  0.000000  0.000000  0.000000  0.000000
N  7901  -1.000000  -1.000000  N  -1  -1.000000  -1.000000  0.000000  0.000000  0.000000  0.000000
N  7912  -1.000000  -1.000000  N  -1  -1.000000  -1.000000  0.000000  0.000000  0.000000  0.000000
N  7923  -1.000000  -1.000000  N  -1  -1.000000  -1.000000  0.000000  0.000000  0.000000  0.000000
N  7934  -1.000000  -1.000000  N  -1  -1.000000  -1.000000  0.000000  0.000000  0.000000  0.000000
N  7945  -1.000000  -1.000000  N  -1  -1.000000  -1.000000  0.000000  0.000000  0.000000  0.000000
N  7956  -1.000000  -1.000000  N  -1  -1.000000  -1.000000  0.000000  0.000000  0.000000  0.000000
N  7967  -1.000000  -1.000000  N  -1  -1.000000  -1.000000  0.000000  0.000000  0.000000  0.000000
N  7978  -1.000000  -1.000000  N  -1  -1.000000  -1.000000  0.000000  0.000000  0.000000  0.000000
N  7989  -1.000000  -1.000000  N  -1  -1.000000  -1.000000  0.000000  0.000000  0.000000  0.000000
N  8000  -1.000000  -1.000000  N  -1  -1.000000  -1.000000  0.000000  0.000000  0.000000  0.000000
N  8011  -1.000000  -1.000000  N  -1  -1.000000  -1.000000  0.000000  0.000000  0.000000  0.000000
N  8022  -1.000000  -1.000000  N  -1  -1.000000  -1.000000  0.000000  0.000000  0.000000  0.000000
N  8033  -1.000000  -1.000000  N  -1  -1.000000  -1.000000  0.000000  0.000000  0.000000  0.000000
N  8044  -1.000000  -1.000000  N  -1  -1.000000  -1.000000  0.000000  0.000000  0.000000  0.000000
N  8055  -1.000000  -1.000000  N  -1  -1.000000  -1.000000  0.000000  0.000000  0.000000  0.000000
N  8066  -1.000000  -1.000000  N  -1  -1.000000  -1.000000  0.000000  0.000000  0.000000  0.000000
N  8077  -1.000000  -1.000000  N  -1  -1.000000  -1.000000  0.000000  0.000000  0.000000  0.000000
N  8088  -1.000000  -1.000000  N  -1  -1.000000  -1.000000  0.000000  0.000000  0.000000  0.000000
N  8099  -1.000000  -1.000000  N  -1  -1.000000  -1.000000  0.000000  0.000000  0.000000  0.000000
N  8110  -1.000000  -1.000000  N  -1  -1.000000  -1.000000  0.000000  0.000000  0.000000  0.000000
N  8121  -1.000000  -1.000000  N  -1  -1.000000  -1.000000  0.000000  0.000000  0.000000  0.000000
N  8132  -1.000000  -1.000000  N  -1  -1.000000  -1.000000  0.000000  0.000000  0.000000  0.000000
N  8143  -1.000000  -1.000000  N  -1  -1.000000  -1.000000  0.000000  0.000000  0.000000  0.000000
N  8154  -1.000000  -1.000000  N  -1  -1.000000  -1.000000  0.000000  0.000000  0.000000  0.000000
N  8165  -1.000000  -1.000000  N  -1  -1.000000  -1.000000  0.000000  0.000000  0.000000  0.000000
N  8176  -1.000000  -1.000000  N  -1  -1.000000  -1.000000  0.000000  0.000000  0.000000  0.000000
N  8187  -1.000000  -1.000000  N  -1  -1.000000  -1.000000  0.000000  0.000000  0.000000  0.000000
N  8198  -1.000000  -1.000000  N  -1  -1.000000  -1.000000  0.000000  0.000000  0.000000  0.000000
N  8209  -1.000000  -1.000000  N  -1  -1.000000  -1.000000  0.000000  0.000000  0.000000  0.000000
N  8220  -1.000000  -1.000000  N  -1  -1.000000  -1.000000  0.000000  0.000000  0.000000  0.000000
N  8231  -1.000000  -1.000000  N  -1  -1.000000  -1.000000  0.000000  0.000000  0.000000  0.000000
N  8242  -1.000000  -1.000000  N  -1  -1.000000  -1.000000  0.000000  0.000000  0.000000  0.000000
N  8253  -1.000000  -1.000000  N  -1  -1.000000  -1.000000  0.000000  0.000000  0.000000  0.000000
N  8264  -1.000000  -1.000000  N  -1  -1.000000  -1.000000  0.000000  0.000000  0.000000  0.000000
N  8275  -1.000000  -1.000000  N  -1  -1.000000  -1.000000  0.000000  0.000000  0.000000  0.000000
N  8286  -1.000000  -1.000000  N  -1  -1.000000  -1.000000  0.000000  0.000000  0.000000  0.000000
N  8297  -1.000000  -1.000000  N  -1  -1.000000  -1.000000  0.000000  0.000000  0.000000  0.000000
N  8308  -1.000000  -1.000000  N  -1  -1.000000  -1.000000  0.000000  0.000000  0.000000  0.000000
N  8319  -1.000000  -1.000000  N  -1  -1.000000  -1.000000  0.000000  0.000000  0.000000  0.000000
N  8330  -1.000000  -1.000000  N  -1  -1.000000  -1.000000  0.000000  0.000000  0.000000  0.000000
N  8341  -1.000000  -1.000000  N  -1  -1.000000  -1.000000  0.000000  0.000000  0.000000  0.000000
N  8352  -1.000000  -1.000000  N  -1  -1.000000  -1.000000  0.000000  0.000000  0.000000  0.000000
N  8363  -1.000000  -1.000000  N  -1  -1.000000  -1.000000  0.000000  0.000000  0.000000  0.000000
N  8374  -1.000000  -1.000000  N  -1  -1.000000  -1.000000  0.000000  0.000000  0.000000  0.000000
N  8385  -1.000000  -1.000000  N  -1  -1.000000  -1.000000  0.000000  0.000000  0.000000  0.000000
N  8396  -1.000000  -1.000000  N  -1  -1.000000  -1.000000  0.000000  0.000000  0.000000  0.000000
N  8407  -1.000000  -1.000000  N  -1  -1.000000  -1.000000  0.000000  0.000000  0.000000  0.000000
N  8418  -1.000000  -1.000000  N  -1  -1.000000  -1.000000  0.000000  0.000000  0.000000  0.000000
N  8429  -1.000000  -1.000000  N  -1  -1.000000  -1.000000  0.000000  0.000000  0.000000  0.000000
N  8440  -1.000000  -1.000000  N  -1  -1.000000  -1.000000  0.000000  0.000000  0.000000  0.000000
N  8451  -1.000000  -1.000000  N  -1  -1.000000  -1.000000  0.000000  0.000000  0.000000  0.000000
N  8462  -1.000000  -1.000000  N  -1  -1.000000  -1.000000  0.000000  0.000000  0.000000  0.000000
N  8473  -1.000000  -1.000000  N  -1  -1.000000  -1.000000  0.000000  0.000000  0.000000  0.000000
N  8484  -1.000000  -1.000000  N  -1  -1.000000  -1.000000  0.000000  0.000000  0.000000  0.000000
N  8495  -1.000000  -1.000000  N  -1  -1.000000  -1.000000  0.000000  0.000000  0.000000  0.000000
N  8506  -1.000000  -1.000000  N  -1  -1.000000  -1.000000  0.000000  0.000000  0.000000  0.000000
N  8517  -1.000000  -1.000000  N  -1  -1.000000  -1.000000  0.000000  0.000000  0.000000  0.000000
N  8528  -1.000000  -1.000000  N  -1  -1.000000  -1.000000  0.000000  0.000000  0.000000  0.000000
N  8539  -1.000000  -1.000000  N  -1  -1.000000  -1.000000  0.000000  0.000000  0.000000  0.000000
N  8550  -1.000000  -1.000000  N  -1  -1.000000  -1.000000  0.000000  0.000000  0.000000  0.000000
N  8561  -1.000000  -1.000000  N  -1  -1.000000  -1.000000  0.000000  0.000000  0.000000  0.000000
N  8572  -1.000000  -1.000000  N  -1  -1.000000  -1.000000  0.000000  0.000000  0.000000  0.000000
N  8583  -1.000000  -1.000000  N  -1  -1.000000  -1.000000  0.000000  0.000000  0.000000  0.000000
N  8594  -1.000000  -1.000000  N  -1  -1.000000  -1.000000  0.000000  0.000000  0.000000  0.000000
N  8605  -1.000000  -1.000000  N  -1  -1.000000  -1.000000  0.000000  0.000000  0.000000  0.000000
N  8616  -1.000000  -1.000000  N  -1  -1.000000  -1.000000  0.000000  0.000000  0.000000  0.000000
N  8627  -1.000000  -1.000000  N  -1  -1.000000  -1.000000  0.000000  0.000000  0.000000  0.000000
N  8638  -1.000000  -1.000000  N  -1  -1.000000  -1.000000  0.000000  0.000000  0.000000  0.000000
N  8649  -1.000000  -1.000000  N  -1  -1.000000  -1.000000  0.000000  0.000000  0.000000  0.000000
N  8660  -1.000000  -1.000000  N  -1  -1.000000  -1.000000  0.000000  0.000000  0.000000  0.000000
N  8671  -1.000000  -1.000000  N  -1  -1.000000  -1.000000  0.000000  0.000000  0.000000  0.000000
N  8682  -1.000000  -1.000000  N  -1  -1.000000  -1.000000  0.000000  0.000000  0.000000  0.000000
N  8693  -1.000000  -1.000000  N  -1  -1.000000  -1.000000  0.000000  0.000000  0.000000  0.000000
N  8704  -1.000000  -1.000000  N  -1  -1.000000  -1.000000  0.000000  0.000000  0.000000  0.000000
N  8715  -1.000000  -1.000000  N  -1  -1.000000  -1.000000  0.000000  0.000000  0.000000  0.000000
N  8726  -1.000000  -1.000000  N  -1  -1.000000  -1.000000  0.000000  0.000000  0.000000  0.000000
N  8737  -1.000000  -1.000000  N  -1  -1.000000  -1.000000  0.000000  0.000000  0.000000  0.000000
N  8748  -1.000000  -1.000000  N  -1  -1.000000  -1.000000  0.000000  0.000000  0.000000  0.000000
N  8759  -1.000000  -1.000000  N  -1  -1.000000  -1.000000  0.000000  0.000000  0.000000  0.000000
N  8770  -1.000000  -1.000000  N  -1  -1.000000  -1.000000  0.000000  0.000000  0.000000  0.000000
N  8781  -1.000000  -1.000000  N  -1  -1.000000  -1.000000  0.000000  0.000000  0.000000  0.000000
N  8792  -1.000000  -1.000000  N  -1  -1.000000  -1.000000  0.000000  0.000000  0.000000  0.000000
N  8803  -1.000000  -1.000000  N  -1  -1.000000  -1.000000  0.000000  0.000000  0.000000  0.000000
N  8814  -1.000000  -1.000000  N  -1  -1.000000  -1.000000  0.000000  0.000000  0.000000  0.000000
N  8825  -1.000000  -1.000000  N  -1  -1.000000  -1.000000  0.000000  0.000000  0.000000  0.000000
N  8836  -1.000000  -1.000000  N  -1  -1.000000  -1.000000  0.000000  0.000000  0.000000  0.000000
N  8847  -1.000000  -1.000000  N  -1  -1.000000  -1.000000  0.000000  0.000000  0.000000  0.000000
N  8858  -1.000000  -1.000000  N  -1  -1.000000  -1.000000  0.000000  0.000000  0.000000  0.000000
N  8869  -1.000000  -1.000000  N  -1  -1.000000  -1.000000  0.000000  0.000000  0.000000  0.000000
N  8880  -1.000000  -1.000000  N  -1  -1.000000  -1.000000  0.000000  0.000000  0.000000  0.000000
N  8891  -1.000000  -1.000000  N  -1  -1.000000  -1.000000  0.000000  0.000000  0.000000  0.000000
N  8902  -1.000000  -1.000000  N  -1  -1.000000  -1.000000  0.000000  0.000000  0.000000  0.000000
N  8913  -1.000000  -1.000000  N  -1  -1.000000  -1.000000  0.000000  0.000000  0.000000  0.000000
N  8924  -1.000000  -1.000000  N  -1  -1.000000  -1.000000  0.000000  0.000000  0.000000  0.000000
N  8935  -1.000000  -1.000000  N  -1  -1.000000  -1.000000  0.000000  0.000000  0.000000  0.000000
N  8946  -1.000000  -1.000000  N  -1  -1.000000  -1.000000  0.000000  0.000000  0.000000  0.000000
N  8957  -1.000000  -1.000000  N  -1  -1.000000  -1.000000  0.000000  0.000000  0.000000  0.000000
N  8968  -1.000000  -1.000000  N  -1  -1.000000  -1.000000  0.000000  0.000000  0.000000  0.000000
N  8979  -1.000000  -1.000000  N  -1  -1.000000  -1.000000  0.000000  0.000000  0.000000  0.000000
N  8990  -1.000000  -1.000000  N  -1  -1.000000  -1.000000  0.000000  0.000000  0.000000  0.000000
N  9001  -1.000000  -1.000000  N  -1  -1.000000  -1.000000  0.000000  0.000000  0.000000  0.000000
N  9012  -1.000000  -1.000000  N  -1  -1.000000  -1.000000  0.000000  0.000000  0.000000  0.000000
N  9023  -1.000000  -1.000000  N  -1  -1.000000  -1.000000  0.000000  0.000000  0.000000  0.000000
N  9034  -1.000000  -1.000000  N  -1  -1.000000  -1.000000  0.000000  0.000000  0.000000  0.000000
N  9045  -1.000000  -1.000000  N  -1  -1.000000  -1.000000  0.000000  0.000000  0.000000  0.000000
N  9056  -1.000000  -1.000000  N  -1  -1.000000  -1.000000  0.000000  0.000000  0.000000  0.000000
N  9067  -1.000000  -1.000000  N  -1  -1.000000  -1.000000  0.000000  0.000000  0.000000  0.000000
N  9078  -1.000000  -1.000000  N  -1  -1.000000  -1.000000  0.000000  0.000000  0.000000  0.000000
N  9089  -1.000000  -1.000000  N  -1  -1.000000  -1.000000  0.000000  0.000000  0.000000  0.000000
N  9100  -1.000000  -1.000000  N  -1  -1.000000  -1.000000  0.000000  0.000000  0.000000  0.000000
N  9111  -1.000000  -1.000000  N  -1  -1.000000  -1.000000  0.000000  0.000000  0.000000  0.000000
N  9122  -1.000000  -1.000000  N  -1  -1.000000  -1.000000  0.000000  0.000000  0.000000  0.000000
N  9133  -1.000000  -1.000000  N  -1  -1.000000  -1.000000  0.000000  0.000000  0.000000  0.000000
N  9144  -1.000000  -1.000000  N  -1  -1.000000  -1.000000  0.000000  0.000000  0.000000  0.000000
N  9155  -1.000000  -1.000000  N  -1  -1.000000  -1.000000  0.000000  0.000000  0.000000  0.000000
N  9166  -1.000000  -1.000000  N  -1  -1.000000  -1.000000  0.000000  0.000000  0.000000  0.000000
N  9177  -1.000000  -1.000000  N  -1  -1.000000  -1.000000  0.000000  0.000000  0.000000  0.000000
N  9188  -1.000000  -1.000000  N  -1  -1.000000  -1.000000  0.000000  0.000000  0.000000  0.000000
N  9199  -1.000000  -1.000000  N  -1  -1.000000  -1.000000  0.000000  0.000000  0.000000  0.000000
N  9210  -1.000000  -1.000000  N  -1  -1.000000  -1.000000  0.000000  0.000000  0.000000  0.000000
N  9221  -1.000000  -1.000000  N  -1  -1.000000  -1.000000  0.000000  0.000000  0.000000  0.000000
N  9232  -1.000000  -1.000000  N  -1  -1.000000  -1.000000  0.000000  0.000000  0.000000  0.000000
N  9243  -1.000000  -1.000000  N  -1  -1.000000  -1.000000  0.000000  0.000000  0.000000  0.000000
N  9254  -1.000000  -1.000000  N  -1  -1.000000  -1.000000  0.000000  0.000000  0.000000  0.000000
N  9265  -1.000000  -1.000000  N  -1  -1.000000  -1.000000  0.000000  0.000000  0.000000  0.000000
N  9276  -1.000000  -1.000000  N  -1  -1.000000  -1.000000  0.000000  0.000000  0.000000  0.000000
N  9287  -1.000000  -1.000000  N  -1  -1.000000  -1.000000  0.000000  0.000000  0.000000  0.000000
N  9298  -1.000000  -1.000000  N  -1  -1.000000  -1.000000  0.000000  0.000000  0.000000  0.000000
N  9309  -1.000000  -1.000000  N  -1  -1.000000  -1.000000  0.000000  0.000000  0.000000  0.000000
N  9320  -1.000000  -1.000000  N  -1  -1.000000  -1.000000  0.000000  0.000000  0.000000  0.000000
N  9331  -1.000000  -1.000000  N  -1  -1.000000  -1.000000  0.000000  0.000000  0.000000  0.000000
N  9342  -1.000000  -1.000000  N  -1  -1.000000  -1.000000  0.000000  0.000000  0.000000  0.000000
N  9353  -1.000000  -1.000000  N  -1  -1.000000  -1.000000  0.000000  0.000000  0.000000  0.000000
N  9364  -1.000000  -1.000000  N  -1  -1.000000  -1.000000  0.000000  0.000000  0.000000  0.000000
N  9375  -1.000000  -1.000000  N  -1  -1.000000  -1.000000  0.000000  0.000000  0.000000  0.000000
N  9386  -1.000000  -1.000000  N  -1  -1.000000  -1.000000  0.000000  0.000000  0.000000  0.000000
N  9397  -1.000000  -1.000000  N  -1  -1.000000  -1.000000  0.000000  0.000000  0.000000  0.000000
N  9408  -1.000000  -1.000000  N  -1  -1.000000  -1.000000  0.000000  0.000000  0.000000  0.000000
N  9419  -1.000000  -1.000000  N  -1  -1.000000  -1.000000  0.000000  0.000000  0.000000  0.000000
N  9430  -1.000000  -1.000000  N  -1  -1.000000  -1.000000  0.000000  0.000000  0.000000  0.000000
N  9441  -1.000000  -1.000000  N  -1  -1.000000  -1.000000  0.000000  0.000000  0.000000  0.000000
N  9452  -1.000000  -1.000000  N  -1  -1.000000  -1.000000  0.000000  0.000000  0.000000  0.000000
N  9463  -1.000000  -1.000000  N  -1  -1.000000  -1.000000  0.000000  0.000000  0.000000  0.000000
N  9474  -1.000000  -1.000000  N  -1  -1.000000  -1.000000  0.000000  0.000000  0.000000  0.000000
N  9485  -1.000000  -1.000000  N  -1  -1.000000  -1.000000  0.000000  0.000000  0.000000  0.000000
N  9496  -1.000000  -1.000000  N  -1  -1.000000  -1.000000  0.000000  0.000000  0.000000  0.000000
N  9507  -1.000000  -1.000000  N  -1  -1.000000  -1.000000  0.000000  0.000000  0.000000  0.000000
N  9518  -1.000000  -1.000000  N  -1  -1.000000  -1.000000  0.000000  0.000000  0.000000  0.000000
N  9529  -1.000000  -1.000000  N  -1  -1.000000  -1.000000  0.000000  0.000000  0.000000  0.000000
N  9540  -1.000000  -1.000000  N  -1  -1.000000  -1.000000  0.000000  0.000000  0.000000  0.000000
N  9551  -1.000000  -1.000000  N  -1  -1.000000  -1.000000  0.000000  0.000000  0.000000  0.000000
N  9562  -1.000000  -1.000000  N  -1  -1.000000  -1.000000  0.000000  0.000000  0.000000  0.000000
N  9573  -1.000000  -1.000000  N  -1  -1.000000  -1.000000  0.000000  0.000000  0.000000  0.000000
N  9584  -1.000000  -1.000000  N  -1  -1.000000  -1.000000  0.000000  0.000000  0.000000  0.000000
N  9595  -1.000000  -1.000000  N  -1  -1.000000  -1.000000  0.000000  0.000000  0.000000  0.000000
N  9606  -1.000000  -1.000000  N  -1  -1.000000  -1.000000  0.000000  0.000000  0.000000  0.000000
N  9617  -1.000000  -1.000000  N  -1  -1.000000  -1.000000  0.000000  0.000000  0.000000  0.000000
N  9628  -1.000000  -1.000000  N  -1  -1.000000  -1.000000  0.000000  0.000000  0.000000  0.000000
N  9639  -1.000000  -1.000000  N  -1  -1.000000  -1.000000  0.000000  0.000000  0.000000  0.000000
N  9650  -1.000000  -1.000000  N  -1  -1.000000  -1.000000  0.000000  0.000000  0.000000  0.000000
N  9661  -1.000000  -1.000000  N  -1  -1.000000  -1.000000  0.000000  0.000000  0.000000  0.000000
N  9672  -1.000000  -1.000000  N  -1  -1.000000  -1.000000  0.000000  0.000000  0.000000  0.000000
N  9683  -1.000000  -1.000000  N  -1  -1.000000  -1.000000  0.000000  0.000000  0.000000  0.000000
N  9694  -1.000000  -1.000000  N  -1  -1.000000  -1.000000  0.000000  0.000000  0.000000  0.000000
N  9705  -1.000000  -1.000000  N  -1  -1.000000  -1.000000  0.000000  0.000000  0.000000  0.000000
N  9716  -1.000000  -1.000000  N  -1  -1.000000  -1.000000  0.000000  0.000000  0.000000  0.000000
N  9727  -1.000000  -1.000000  N  -1  -1.000000  -1.000000  0.000000  0.000000  0.000000  0.000000
N  9738  -1.000000  -1.000000  N  -1  -1.000000  -1.000000  0.000000  0.000000  0.000000  0.000000
N  9749  -1.000000  -1.000000  N  -1  -1.000000  -1.000000  0.000000  0.000000  0.000000  0.000000
N  9760  -1.000000  -1.000000  N  -1  -1.000000  -1.000000  0.000000  0.000000  0.000000  0.000000
N  9771  -1.000000  -1.000000  N  -1  -1.000000  -1.000000  0.000000  0.000000  0.000000  0.000000
N  9782  -1.000000  -1.000000  N  -1  -1.000000  -1.000000  0.000000  0.000000  0.000000  0.000000
N  9793  -1.000000  -1.000000  N  -1  -1.000000  -1.000000  0.000000  0.000000  0.000000  0.000000
N  9804  -1.000000  -1.000000  N  -1  -1.000000  -1.000000  0.000000  0.000000  0.000000  0.000000
N  9815  -1.000000  -1.000000  N  -1  -1.000000  -1.000000  0.000000  0.000000  0.000000  0.000000
N  9826  -1.000000  -1.000000  N  -1  -1.000000  -1.000000  0.000000  0.000000  0.000000  0.000000
N  9837  -1.000000  -1.000000  N  -1  -1.000000  -1.000000  0.000000  0.000000  0.000000  0.000000
N  9848  -1.000000  -1.000000  N  -1  -1.000000  -1.000000  0.000000  0.000000  0.000000  0.000000
N  9859  -1.000000  -1.000000  N  -1  -1.000000  -1.000000  0.000000  0.000000  0.000000  0.000000
N  9870  -1.000000  -1.000000  N  -1  -1.000000  -1.000000  0.000000  0.000000  0.000000  0.000000
N  9881  -1.000000  -1.000000  N  -1  -1.000000  -1.000000  0.000000  0.000000  0.000000  0.000000
N  9892  -1.000000  -1.000000  N  -1  -1.000000  -1.000000  0.000000  0.000000  0.000000  0.000000
N  9903  -1.000000  -1.000000  N  -1  -1.000000  -1.000000  0.000000  0.000000  0.000000  0.000000
N  9914  -1.000000  -1.000000  N  -1  -1.000000  -1.000000  0.000000  0.000000  0.000000  0.000000
N  9925  -1.000000  -1.000000  N  -1  -1.000000  -1.000000  0.000000  0.000000  0.000000  0.000000
N  9936  -1.000000  -1.000000  N  -1  -1.000000  -1.000000  0.000000  0.000000  0.000000  0.000000
N  9947  -1.000000  -1.000000  N  -1  -1.000000  -1.000000  0.000000  0.000000  0.000000  0.000000
N  9958  -1.000000  -1.000000  N  -1  -1.000000  -1.000000  0.000000  0.000000  0.000000  0.000000
N  9969  -1.000000  -1.000000  N  -1  -1.000000  -1.000000  0.000000  0.000000  0.000000  0.000000
N  9980  -1.000000  -1.000000  N  -1  -1.000000  -1.000000  0.000000  0.000000  0.000000  0.000000
N  9991  -1.000000  -1.000000  N  -1  -1.000000  -1.000000  0.000000  0.000000  0.000000  0.000000
N  10002  -1.000000  -1.000000  N  -1  -1.000000  -1.000000  0.000000  0.000000  0.000000  0.000000
N  10013  -1.000000  -1.000000  N  -1  -1.000000  -1.000000  0.000000  0.000000  0.000000  0.000000
N  10024  -1.000000  -1.000000  N  -1  -1.000000  -1.000000  0.000000  0.000000  0.000000  0.000000
N  10035  -1.000000  -1.000000  N  -1  -1.000000  -1.000000  0.000000  0.000000  0.000000  0.000000
N  10046  -1.000000  -1.000000  N  -1  -1.000000  -1.000000  0.000000  0.000000  0.000000  0.000000
N  10057  -1.000000  -1.000000  N  -1  -1.000000  -1.000000  0.000000  0.000000  0.000000  0.000000
N  10068  -1.000000  -1.000000  N  -1  -1.000000  -1.000000  0.000000  0.000000  0.000000  0.000000
N  10079  -1.000000  -1.000000  N  -1  -1.000000  -1.000000  0.000000  0.000000  0.000000  0.000000
N  10090  -1.000000  -1.000000  N  -1  -1.000000  -1.000000  0.000000  0.000000  0.000000  0.000000
N  10101  -1.000000  -1.000000  N  -1  -1.000000  -1.000000  0.000000  0.000000  0.000000  0.000000
N  10112  -1.000000  -1.000000  N  -1  -1.000000  -1.000000  0.000000  0.000000  0.000000  0.000000
N  10123  -1.000000  -1.000000  N  -1  -1.000000  -1.000000  0.000000  0.000000  0.000000  0.000000
N  10134  -1.000000  -1.000000  N  -1  -1.000000  -1.000000  0.000000  0.000000  0.000000  0.000000
N  10145  -1.000000  -1.000000  N  -1  -1.000000  -1.000000  0.000000  0.000000  0.000000  0.000000
N  10156  -1.000000  -1.000000  N  -1  -1.000000  -1.000000  0.000000  0.000000  0.000000  0.000000
N  10167  -1.000000  -1.000000  N  -1  -1.000000  -1.000000  0.000000  0.000000  0.000000  0.000000
N  10178  -1.000000  -1.000000  N  -1  -1.000000  -1.000000  0.000000  0.000000  0.000000  0.000000
N  10189  -1.000000  -1.000000  N  -1  -1.000000  -1.000000  0.000000  0.000000  0.000000  0.000000
N  10200  -1.000000  -1.000000  N  -1  -1.000000  -1.000000  0.000000  0.000000  0.000000  0.000000
N  10211  -1.000000  -1.000000  N  -1  -1.000000  -1.000000  0.000000  0.000000  0.000000  0.000000
N  10222  -1.000000  -1.000000  N  -1  -1.000000  -1.000000  0.000000  0.000000  0.000000  0.000000
N  10233  -1.000000  -1.000000  N  -1  -1.000000  -1.000000  0.000000  0.000000  0.000000  0.000000
N  10244  -1.000000  -1.000000  N  -1  -1.000000  -1.000000  0.000000  0.000000  0.000000  0.000000
N  10255  -1.000000  -1.000000  N  -1  -1.000000  -1.000000  0.000000  0.000000  0.000000  0.000000
N  10266  -1.000000  -1.000000  N  -1  -1.000000  -1.000000  0.000000  0.000000  0.000000  0.000000
N  10277  -1.000000  -1.000000  N  -1  -1.000000  -1.000000  0.000000  0.000000  0.000000  0.000000
N  10288  -1.000000  -1.000000  N  -1  -1.000000  -1.000000  0.000000  0.000000  0.000000  0.000000
N  10299  -1.000000  -1.000000  N  -1  -1.000000  -1.000000  0.000000  0.000000  0.000000  0.000000
N  10310  -1.000000  -1.000000  N  -1  -1.000000  -1.000000  0.000000  0.000000  0.000000  0.000000
N  10321  -1.000000  -1.000000  N  -1  -1.000000  -1.000000  0.000000  0.000000  0.000000  0.000000
N  10332  -1.000000  -1.000000  N  -1  -1.000000  -1.000000  0.000000  0.000000  0.000000  0.000000
N  10343  -1.000000  -1.000000  N  -1  -1.000000  -1.000000  0.000000  0.000000  0.000000  0.000000
N  10354  -1.000000  -1.000000  N  -1  -1.000000  -1.000000  0.000000  0.000000  0.000000  0.000000
N  10365  -1.000000  -1.000000  N  -1  -1.000000  -1.000000  0.000000  0.000000  0.000000  0.000000
N  10376  -1.000000  -1.000000  N  -1  -1.000000  -1.000000  0.000000  0.000000  0.000000  0.000000
N  10387  -1.000000  -1.000000  N  -1  -1.000000  -1.000000  0.000000  0.000000  0.000000  0.000000
N  10398  -1.000000  -1.000000  N  -1  -1.000000  -1.000000  0.000000  0.000000  0.000000  0.000000
N  10409  -1.000000  -1.000000  N  -1  -1.000000  -1.000000  0.000000  0.000000  0.000000  0.000000
N  10420  -1.000000  -1.000000  N  -1  -1.000000  -1.000000  0.000000  0.000000  0.000000  0.000000
N  10431  -1.000000  -1.000000  N  -1  -1.000000  -1.000000  0.000000  0.000000  0.000000  0.000000
N  10442  -1.000000  -1.000000  N  -1  -1.000000  -1.000000  0.000000  0.000000  0.000000  0.000000
N  10453  -1.000000  -1.000000  N  -1  -1.000000  -1.000000  0.000000  0.000000  0.000000  0.000000
N  10464  -1.000000  -1.000000  N  -1  -1.000000  -1.000000  0.000000  0.000000  0.000000  0.000000
N  10475  -1.000000  -1.000000  N  -1  -1.000000  -1.000000  0.000000  0.000000  0.000000  0.000000
N  10486  -1.000000  -1.000000  N  -1  -1.000000  -1.000000  0.000000  0.000000  0.000000  0.000000
N  10497  -1.000000  -1.000000  N  -1  -1.000000  -1.000000  0.000000  0.000000  0.000000  0.000000
N  10508  -1.000000  -1.000000  N  -1  -1.000000  -1.000000  0.000000  0.000000  0.000000  0.000000
N  10519  -1.000000  -1.000000  N  -1  -1.000000  -1.000000  0.000000  0.000000  0.000000  0.000000
N  10530  -1.000000  -1.000000  N  -1  -1.000000  -1.000000  0.000000  0.000000  0.000000  0.000000
N  10541  -1.000000  -1.000000  N  -1  -1.000000  -1.000000  0.000000  0.000000  0.000000  0.000000
N  10552  -1.000000  -1.000000  N  -1  -1.000000  -1.000000  0.000000  0.000000  0.000000  0.000000
N  10563  -1.000000  -1.000000  N  -1  -1.000000  -1.000000  0.000000  0.000000  0.000000  0.000000
N  10575  -1.000000  -1.000000  N  -1  -1.000000  -1.000000  0.000000  0.000000  0.000000  0.000000
N  10586  -1.000000  -1.000000  N  -1  -1.000000  -1.000000  0.000000  0.000000  0.000000  0.000000
N  10597  -1.000000  -1.000000  N  -1  -1.000000  -1.000000  309.656702  40.800000  426.993068  39.655489
