# Supplementary material for: SNP-PHAGE – High throughput SNP discovery pipeline
Source: BMC Bioinformatics. 2006 Oct 23;7:468. doi: 10.1186/1471-2105-7-468 (PMC1626092; doi:10.1186/1471-2105-7-468)
Supplement: Additional file 2 — Test dataset. This compressed file contains test data for recreating the demo website. It contains the database table entries and chromatogram files to test for proper installation of all functionalities provided. [file 1471-2105-7-468-S2.gz › test_data/AfterAnalysisStore/poly_dir/H02_015529Peking_.g_25.ab1.poly]

H02_015529Peking_.g_25.ab1 51962.200000 55732.800000 51962.200000 56353.300000 53892.428571
N  7  -1.000000  -1.000000  N  -1  -1.000000  -1.000000  60863.484627  11546.400000  0.000000  0.000000
C  20  1543708.800000  1.000000  A  20  118493.596633  1184935.966325  60863.484627  65280.000000  2031.524667  62941.910504
T  22  2638918.275279  0.921678  N  -1  -1.000000  -1.000000  39028.709517  65280.000000  376.208272  62941.910504
T  43  2638918.275279  0.921678  N  -1  -1.000000  -1.000000  114.119034  0.000000  15462.159969  62941.910504
G  48  412060.920040  0.295552  C  53  44920.800000  0.137153  0.000000  1672.800000  60193.323479  62941.910504
G  58  260787.573972  0.227034  N  -1  -1.000000  -1.000000  4108.285212  3753.600000  57221.278132  393.386941
A  66  533392.363397  0.549269  T  72  485164.113906  1.192222  60863.484627  3019.200000  10383.348300  5114.030228
T  85  334929.641271  0.372913  A  84  101489.860615  0.249397  21492.418009  0.000000  60193.323479  62941.910504
G  92  1497346.542363  1.831201  A  95  48576.668668  0.087262  13009.569839  0.000000  60193.323479  1927.596009
T  107  321947.872229  0.356672  A  103  115031.985944  0.206641  33741.194290  0.000000  25356.437515  48307.916312
A  119  1835034.061493  1.084457  N  -1  -1.000000  -1.000000  60863.484627  42391.200000  44129.230275  0.000000
A  134  1835034.061493  1.084457  G  121  330198.000109  0.560731  60863.484627  65280.000000  60193.323479  9480.625270
C  134  1948404.000000  2.486980  G  133  345773.022559  0.447676  60863.484627  65280.000000  60193.323479  9480.625270
T  145  1109547.866108  1.311001  N  -1  -1.000000  -1.000000  12515.054026  65280.000000  0.000000  62941.910504
G  156  416989.248400  0.505230  N  -1  -1.000000  -1.000000  0.000000  0.000000  60193.323479  23249.168193
T  163  295079.544183  0.357309  C  170  17176.800000  0.019902  0.000000  2978.400000  2031.524667  56569.042066
T  176  154719.083758  0.186573  C  183  110935.200000  0.132488  0.000000  1224.000000  13505.876956  36034.243764
G  188  285429.215771  0.360664  N  -1  -1.000000  -1.000000  0.000000  7180.800000  54738.303539  0.000000
G  198  282645.274560  0.359394  T  197  80880.354998  0.096310  0.000000  734.400000  60193.323479  19000.589233
A  211  240867.240410  0.362217  C  209  72664.800000  0.089191  51467.684187  13382.400000  0.000000  0.000000
A  218  277195.132796  0.421993  C  220  66177.600000  0.096667  59684.254612  11750.400000  0.000000  0.000000
A  228  234742.852269  0.395964  C  229  55692.000000  0.106169  51353.565154  11587.200000  0.000000  0.000000
T  237  428477.055758  0.816828  N  -1  -1.000000  -1.000000  532.555490  0.000000  0.000000  62941.910504
G  247  406079.208519  1.089943  C  251  26152.800000  0.086535  760.793558  1060.800000  60193.323479  0.000000
G  259  402843.817382  1.332938  N  -1  -1.000000  -1.000000  0.000000  0.000000  60193.323479  1455.531680
T  273  2120945.690523  2.810337  N  -1  -1.000000  -1.000000  0.000000  0.000000  0.000000  62941.910504
T  289  2120945.690523  2.810337  G  282  347842.168053  0.719582  2206.301318  0.000000  5417.399113  62941.910504
A  295  324326.293704  0.693120  N  -1  -1.000000  -1.000000  60863.484627  15626.400000  0.000000  62941.910504
C  300  382296.000000  0.810271  N  -1  -1.000000  -1.000000  16052.744070  65280.000000  0.000000  25609.489836
T  313  427650.943182  0.887653  N  -1  -1.000000  -1.000000  1407.468082  2325.600000  0.000000  62941.910504
G  324  463150.003342  0.925457  A  326  52342.596779  0.097214  6733.022987  0.000000  60193.323479  0.000000
G  335  346487.818275  0.667541  N  -1  -1.000000  -1.000000  0.000000  0.000000  60193.323479  0.000000
A  351  218956.385944  0.412949  G  349  115759.285215  0.210860  47739.795754  0.000000  11549.593943  0.000000
A  359  217244.600439  0.426577  N  -1  -1.000000  -1.000000  48386.470278  0.000000  3461.116100  0.000000
G  365  235130.169839  0.479476  N  -1  -1.000000  -1.000000  7113.419766  0.000000  53496.816242  0.000000
G  377  521499.906290  1.101096  N  -1  -1.000000  -1.000000  76.079356  0.000000  60193.323479  0.000000
A  391  353236.448902  0.841597  N  -1  -1.000000  -1.000000  60863.484627  0.000000  677.174889  0.000000
G  397  287686.465402  0.824322  N  -1  -1.000000  -1.000000  27350.528404  0.000000  60193.323479  0.000000
A  406  341558.267789  0.989067  N  -1  -1.000000  -1.000000  27578.766471  65280.000000  0.000000  0.000000
C  418  1883613.600000  5.519583  T  418  43429.918248  0.089205  7607.935578  65280.000000  0.000000  8929.883553
T  426  74940.212194  0.153927  N  -1  -1.000000  -1.000000  0.000000  65280.000000  37.620827  15696.138932
T  440  494290.690929  1.103240  N  -1  -1.000000  -1.000000  0.000000  0.000000  0.000000  62941.910504
A  453  300893.852123  0.650138  N  -1  -1.000000  -1.000000  58733.262665  612.000000  0.000000  4012.546795
T  459  469035.249339  0.995809  N  -1  -1.000000  -1.000000  7113.419766  0.000000  0.000000  62941.910504
G  471  287799.327883  0.580020  N  -1  -1.000000  -1.000000  380.396779  0.000000  60193.323479  0.000000
G  483  343252.427138  0.684512  N  -1  -1.000000  -1.000000  0.000000  0.000000  60193.323479  0.000000
A  497  211006.093265  0.436296  N  -1  -1.000000  -1.000000  46864.883163  0.000000  0.000000  0.000000
A  506  224928.615373  0.479175  N  -1  -1.000000  -1.000000  59722.294290  0.000000  0.000000  0.000000
A  516  241551.954612  0.521562  N  -1  -1.000000  -1.000000  53445.747438  816.000000  0.000000  0.000000
T  523  361168.550212  0.779840  N  -1  -1.000000  -1.000000  2358.460029  244.800000  0.000000  62941.910504
T  535  239730.001633  0.515445  N  -1  -1.000000  -1.000000  0.000000  0.000000  0.000000  54169.381728
C  546  264424.800000  0.879351  N  -1  -1.000000  -1.000000  0.000000  51652.800000  0.000000  0.000000
A  554  351106.226940  1.098398  N  -1  -1.000000  -1.000000  60863.484627  0.000000  0.000000  314.709553
C  562  382540.800000  1.252858  N  -1  -1.000000  -1.000000  152.158712  65280.000000  0.000000  0.000000
A  574  345324.195900  1.101515  T  571  14594.655498  0.045663  60863.484627  0.000000  0.000000  1770.241233
G  584  342086.181496  1.136015  N  -1  -1.000000  -1.000000  0.000000  0.000000  60193.323479  2084.950785
C  595  183518.400000  0.598644  N  -1  -1.000000  -1.000000  0.000000  35292.000000  0.000000  0.000000
C  609  387028.800000  1.331903  N  -1  -1.000000  -1.000000  0.000000  65280.000000  0.000000  0.000000
T  619  470490.781019  1.526647  N  -1  -1.000000  -1.000000  0.000000  326.400000  37.620827  62941.910504
T  630  299170.768366  0.899108  N  -1  -1.000000  -1.000000  38.039678  0.000000  0.000000  62941.910504
G  642  325683.500848  0.997371  N  -1  -1.000000  -1.000000  0.000000  0.000000  60193.323479  0.000000
A  655  281037.140264  0.838573  N  -1  -1.000000  -1.000000  55157.532943  0.000000  0.000000  0.000000
G  663  182649.115931  0.542309  N  -1  -1.000000  -1.000000  0.000000  0.000000  40969.080793  0.000000
A  677  419273.329722  1.310422  N  -1  -1.000000  -1.000000  60863.484627  0.000000  0.000000  0.000000
A  685  266696.181698  0.824087  N  -1  -1.000000  -1.000000  58961.500732  0.000000  0.000000  0.000000
C  693  506940.000000  1.605442  N  -1  -1.000000  -1.000000  228.238067  65280.000000  0.000000  0.000000
A  703  340455.117130  1.024699  T  702  12470.366019  0.037533  60863.484627  0.000000  0.000000  3265.111607
G  714  288927.952698  0.830390  N  -1  -1.000000  -1.000000  0.000000  244.800000  60193.323479  708.096493
T  726  252987.141533  0.748190  N  -1  -1.000000  -1.000000  0.000000  0.000000  0.000000  50038.818851
A  736  148887.299268  0.470593  N  -1  -1.000000  -1.000000  32561.964275  0.000000  0.000000  0.000000
G  747  150709.033660  0.500107  N  -1  -1.000000  -1.000000  304.317423  0.000000  33858.744457  0.000000
G  759  456190.150315  1.607117  N  -1  -1.000000  -1.000000  0.000000  0.000000  60193.323479  39.338694
G  771  355855.404241  1.180786  T  770  30133.439654  0.099988  0.000000  0.000000  60193.323479  8182.448366
G  783  356193.991686  1.117674  T  788  564864.308082  1.808235  0.000000  0.000000  60193.323479  30133.439654
C  792  369811.200000  1.183834  N  -1  -1.000000  -1.000000  0.000000  65280.000000  0.000000  36663.662869
A  803  205376.220937  0.636439  T  800  156646.679767  0.485431  44772.700878  693.600000  0.000000  18528.524905
T  814  548814.120903  1.876035  N  -1  -1.000000  -1.000000  0.000000  0.000000  0.000000  62941.910504
A  824  248817.533089  0.793992  N  -1  -1.000000  -1.000000  53483.787116  0.000000  0.000000  0.000000
G  836  143034.384917  0.462349  N  -1  -1.000000  -1.000000  0.000000  0.000000  31375.769863  275.370858
A  849  348215.211420  1.167063  N  -1  -1.000000  -1.000000  60863.484627  0.000000  0.000000  0.000000
G  859  311274.724040  0.977923  N  -1  -1.000000  -1.000000  0.000000  40.800000  59629.011071  708.096493
C  869  351084.000000  1.050023  N  -1  -1.000000  -1.000000  0.000000  65280.000000  0.000000  0.000000
A  880  289215.671010  0.893061  N  -1  -1.000000  -1.000000  55728.128111  0.000000  0.000000  511.403023
G  892  176215.954484  0.555564  N  -1  -1.000000  -1.000000  0.000000  40.800000  34385.436037  0.000000
C  901  222074.400000  0.742262  N  -1  -1.000000  -1.000000  0.000000  42921.600000  0.000000  0.000000
G  916  247168.834535  0.869051  N  -1  -1.000000  -1.000000  0.000000  326.400000  48004.175474  0.000000
A  925  345666.553001  1.197771  N  -1  -1.000000  -1.000000  60863.484627  0.000000  0.000000  0.000000
C  934  435254.400000  1.622408  N  -1  -1.000000  -1.000000  0.000000  65280.000000  0.000000  432.725635
G  948  170610.451235  0.594626  A  951  23926.957394  0.082598  2624.737775  0.000000  39050.418607  236.032164
G  959  457205.912649  1.578324  N  -1  -1.000000  -1.000000  266.277745  0.000000  60193.323479  39.338694
T  970  219391.896801  0.729902  C  975  15871.200000  0.054467  114.119034  448.800000  0.000000  42721.821755
T  983  276629.696666  0.949349  N  -1  -1.000000  -1.000000  0.000000  8731.200000  0.000000  61919.104459
G  994  404875.342050  1.425902  C  991  200328.000000  0.705521  0.000000  13015.200000  60193.323479  983.467352
G  1005  273014.342804  0.923877  N  -1  -1.000000  -1.000000  0.000000  4243.200000  58462.765429  1298.176904
T  1016  249840.046008  0.818640  N  -1  -1.000000  -1.000000  0.000000  0.000000  0.000000  47796.513289
G  1029  354162.467019  1.150006  N  -1  -1.000000  -1.000000  0.000000  0.000000  60193.323479  550.741717
A  1038  350193.274671  1.098938  N  -1  -1.000000  -1.000000  60863.484627  40.800000  0.000000  0.000000
T  1049  424739.879822  1.330982  N  -1  -1.000000  -1.000000  0.000000  0.000000  0.000000  62941.910504
G  1062  342800.977212  1.077766  N  -1  -1.000000  -1.000000  0.000000  285.600000  60193.323479  39.338694
T  1072  289139.401379  0.862368  N  -1  -1.000000  -1.000000  0.000000  0.000000  0.000000  56569.042066
G  1084  282720.516215  0.887722  N  -1  -1.000000  -1.000000  0.000000  0.000000  60193.323479  0.000000
G  1096  305593.979137  0.940835  N  -1  -1.000000  -1.000000  0.000000  0.000000  60193.323479  0.000000
G  1107  264662.519171  0.807617  N  -1  -1.000000  -1.000000  0.000000  448.800000  56280.757453  0.000000
T  1119  343780.847435  1.095937  N  -1  -1.000000  -1.000000  0.000000  0.000000  0.000000  62941.910504
A  1127  188334.445242  0.587144  N  -1  -1.000000  -1.000000  42794.637628  0.000000  0.000000  0.000000
A  1137  323299.222401  1.027610  N  -1  -1.000000  -1.000000  60863.484627  0.000000  0.000000  0.000000
C  1147  430154.400000  1.380796  N  -1  -1.000000  -1.000000  0.000000  65280.000000  0.000000  0.000000
G  1163  211918.119473  0.663234  N  -1  -1.000000  -1.000000  76.079356  0.000000  48192.279610  0.000000
G  1174  321695.693167  1.078645  N  -1  -1.000000  -1.000000  0.000000  0.000000  60193.323479  0.000000
A  1185  303594.669253  1.025208  N  -1  -1.000000  -1.000000  58124.627818  0.000000  0.000000  0.000000
C  1194  444964.800000  1.495301  N  -1  -1.000000  -1.000000  0.000000  65280.000000  0.000000  0.000000
A  1204  312229.676135  0.994996  N  -1  -1.000000  -1.000000  59265.818155  0.000000  0.000000  1612.886457
A  1214  227743.551537  0.724229  N  -1  -1.000000  -1.000000  50060.216105  0.000000  0.000000  354.048247
G  1227  192204.806033  0.618476  N  -1  -1.000000  -1.000000  152.158712  0.000000  36191.235742  0.000000
A  1239  468800.990337  1.585856  N  -1  -1.000000  -1.000000  60863.484627  0.000000  0.000000  0.000000
T  1250  416872.141009  1.287992  N  -1  -1.000000  -1.000000  0.000000  0.000000  0.000000  62941.910504
A  1258  247790.461786  0.744076  N  -1  -1.000000  -1.000000  47131.160908  0.000000  0.000000  0.000000
A  1269  324668.650805  1.031410  N  -1  -1.000000  -1.000000  60863.484627  0.000000  0.000000  78.677388
A  1281  340531.196486  1.044393  N  -1  -1.000000  -1.000000  60863.484627  0.000000  0.000000  275.370858
C  1291  436927.200000  1.332338  N  -1  -1.000000  -1.000000  0.000000  65280.000000  0.000000  668.757799
G  1306  197020.271912  0.577309  N  -1  -1.000000  -1.000000  0.000000  122.400000  38448.485372  0.000000
A  1314  363012.646120  1.147036  N  -1  -1.000000  -1.000000  60863.484627  0.000000  0.000000  0.000000
T  1326  360185.082861  1.120128  N  -1  -1.000000  -1.000000  0.000000  734.400000  112.862482  62941.910504
G  1339  306346.395680  0.915009  N  -1  -1.000000  -1.000000  0.000000  0.000000  59704.252726  0.000000
C  1347  428563.200000  1.237851  N  -1  -1.000000  -1.000000  0.000000  65280.000000  0.000000  0.000000
A  1359  318924.659444  0.932006  N  -1  -1.000000  -1.000000  60863.484627  0.000000  0.000000  708.096493
C  1368  437212.800000  1.315333  N  -1  -1.000000  -1.000000  0.000000  65280.000000  0.000000  39.338694
C  1381  370096.800000  1.053389  N  -1  -1.000000  -1.000000  0.000000  65280.000000  0.000000  393.386941
C  1392  426523.200000  1.198496  N  -1  -1.000000  -1.000000  0.000000  65280.000000  0.000000  1258.838210
A  1403  346161.068814  0.949736  N  -1  -1.000000  -1.000000  60863.484627  0.000000  0.000000  1494.870374
C  1412  438314.400000  1.233283  N  -1  -1.000000  -1.000000  0.000000  65280.000000  0.000000  236.032164
G  1427  156653.124354  0.412751  N  -1  -1.000000  -1.000000  0.000000  0.000000  30510.490838  0.000000
A  1437  456019.658565  1.270610  N  -1  -1.000000  -1.000000  60863.484627  0.000000  0.000000  0.000000
G  1449  259019.395095  0.702937  N  -1  -1.000000  -1.000000  0.000000  122.400000  49847.596006  1534.209069
T  1462  339492.929782  0.933317  N  -1  -1.000000  -1.000000  152.158712  0.000000  601.933235  62941.910504
G  1474  412850.957410  1.163479  N  -1  -1.000000  -1.000000  0.000000  0.000000  60193.323479  0.000000
G  1485  340205.140137  0.934028  N  -1  -1.000000  -1.000000  0.000000  0.000000  60193.323479  157.354776
G  1497  319099.856092  0.900055  N  -1  -1.000000  -1.000000  0.000000  204.000000  60193.323479  314.709553
T  1509  284733.467644  0.814842  N  -1  -1.000000  -1.000000  0.000000  122.400000  0.000000  62941.910504
T  1521  310815.021809  0.927100  N  -1  -1.000000  -1.000000  0.000000  122.400000  0.000000  60463.572778
T  1532  268211.216136  0.808546  N  -1  -1.000000  -1.000000  0.000000  81.600000  0.000000  51258.318367
T  1544  303891.411653  0.965623  N  -1  -1.000000  -1.000000  0.000000  0.000000  0.000000  59440.766732
G  1556  343854.360373  1.043773  N  -1  -1.000000  -1.000000  0.000000  0.000000  60193.323479  39.338694
G  1568  282306.687116  0.887150  N  -1  -1.000000  -1.000000  0.000000  0.000000  55528.340909  0.000000
A  1578  331858.149927  1.035290  N  -1  -1.000000  -1.000000  60863.484627  122.400000  0.000000  0.000000
T  1589  422458.235566  1.321079  N  -1  -1.000000  -1.000000  0.000000  0.000000  75.241654  62941.910504
T  1602  306802.475014  0.956536  N  -1  -1.000000  -1.000000  228.238067  0.000000  376.208272  59126.057180
G  1614  346939.268201  1.093056  N  -1  -1.000000  -1.000000  0.000000  0.000000  60193.323479  0.000000
A  1623  309148.462225  0.965525  N  -1  -1.000000  -1.000000  59494.056223  0.000000  0.000000  0.000000
G  1636  220495.668068  0.683435  N  -1  -1.000000  -1.000000  380.396779  0.000000  49546.629389  0.000000
G  1648  407847.387396  1.300548  N  -1  -1.000000  -1.000000  152.158712  0.000000  60193.323479  0.000000
A  1658  382831.318302  1.168736  N  -1  -1.000000  -1.000000  60863.484627  0.000000  0.000000  0.000000
G  1671  249764.671610  0.744557  N  -1  -1.000000  -1.000000  0.000000  0.000000  47439.863067  236.032164
A  1682  407975.545388  1.251285  N  -1  -1.000000  -1.000000  60863.484627  0.000000  0.000000  0.000000
T  1693  362466.727116  1.070448  N  -1  -1.000000  -1.000000  0.000000  244.800000  0.000000  62941.910504
A  1702  229151.019619  0.670674  N  -1  -1.000000  -1.000000  43479.351830  0.000000  0.000000  0.000000
C  1711  442680.000000  1.373323  N  -1  -1.000000  -1.000000  0.000000  65280.000000  0.000000  826.112575
T  1727  438901.809685  1.306528  N  -1  -1.000000  -1.000000  0.000000  40.800000  37.620827  62941.910504
T  1739  289257.417461  0.838121  N  -1  -1.000000  -1.000000  0.000000  0.000000  0.000000  56529.703372
G  1751  276061.629805  0.804523  N  -1  -1.000000  -1.000000  0.000000  0.000000  52029.603982  0.000000
A  1762  280086.148316  0.803244  N  -1  -1.000000  -1.000000  53217.509370  244.800000  0.000000  0.000000
T  1773  401018.647300  1.193801  N  -1  -1.000000  -1.000000  0.000000  530.400000  0.000000  62941.910504
C  1784  229826.400000  0.680491  N  -1  -1.000000  -1.000000  0.000000  43329.600000  0.000000  0.000000
C  1796  353368.800000  1.052499  N  -1  -1.000000  -1.000000  0.000000  65280.000000  0.000000  39.338694
C  1808  336110.400000  1.017647  N  -1  -1.000000  -1.000000  0.000000  64749.600000  0.000000  944.128658
A  1818  321435.278184  0.981044  N  -1  -1.000000  -1.000000  60635.246559  0.000000  0.000000  1770.241233
A  1830  302491.518594  0.897935  N  -1  -1.000000  -1.000000  59494.056223  0.000000  0.000000  314.709553
C  1839  396739.200000  1.228843  N  -1  -1.000000  -1.000000  0.000000  65280.000000  0.000000  944.128658
T  1854  478555.213303  1.501870  N  -1  -1.000000  -1.000000  0.000000  40.800000  1881.041359  62941.910504
T  1866  335283.689517  0.993229  N  -1  -1.000000  -1.000000  38.039678  0.000000  1166.245642  56844.412924
G  1878  332191.903949  0.967104  N  -1  -1.000000  -1.000000  190.198389  0.000000  60193.323479  0.000000
G  1890  210601.390522  0.603958  N  -1  -1.000000  -1.000000  646.674524  0.000000  39840.455978  0.000000
A  1902  332961.300586  1.010013  N  -1  -1.000000  -1.000000  60863.484627  0.000000  677.174889  0.000000
A  1913  336232.712884  0.988996  N  -1  -1.000000  -1.000000  60863.484627  0.000000  489.070753  0.000000
G  1925  254542.516661  0.752505  N  -1  -1.000000  -1.000000  570.595168  0.000000  49697.112697  0.000000
G  1937  521086.077191  1.578554  N  -1  -1.000000  -1.000000  38.039678  0.000000  60193.323479  0.000000
C  1946  223257.600000  0.637754  N  -1  -1.000000  -1.000000  0.000000  43411.200000  451.449926  0.000000
C  1959  416404.800000  1.217041  N  -1  -1.000000  -1.000000  76.079356  65280.000000  0.000000  0.000000
A  1969  263919.285212  0.766958  N  -1  -1.000000  -1.000000  50288.454173  0.000000  0.000000  0.000000
A  1981  242350.787848  0.751130  N  -1  -1.000000  -1.000000  47169.200586  0.000000  0.000000  78.677388
T  1994  347242.652513  1.108145  N  -1  -1.000000  -1.000000  152.158712  122.400000  639.554062  62941.910504
G  2006  389300.319599  1.236424  N  -1  -1.000000  -1.000000  76.079356  81.600000  60193.323479  0.000000
C  2015  293270.400000  0.881407  N  -1  -1.000000  -1.000000  0.000000  55120.800000  263.345790  0.000000
C  2029  371116.800000  1.128836  N  -1  -1.000000  -1.000000  152.158712  65280.000000  0.000000  0.000000
A  2040  255740.754466  0.769726  N  -1  -1.000000  -1.000000  48348.430600  0.000000  0.000000  1101.483434
A  2052  249007.731479  0.749191  N  -1  -1.000000  -1.000000  47625.676720  0.000000  0.000000  0.000000
G  2063  284112.486820  0.931025  N  -1  -1.000000  -1.000000  0.000000  0.000000  47101.275622  944.128658
T  2076  245394.773578  0.788426  N  -1  -1.000000  -1.000000  0.000000  0.000000  0.000000  46104.949444
T  2089  259950.090383  0.883746  N  -1  -1.000000  -1.000000  0.000000  81.600000  0.000000  50746.915344
T  2100  300744.316128  1.023815  N  -1  -1.000000  -1.000000  0.000000  40.800000  0.000000  49724.109298
C  2110  185028.000000  0.617608  N  -1  -1.000000  -1.000000  38.039678  35210.400000  0.000000  0.000000
G  2126  163236.769109  0.576062  N  -1  -1.000000  -1.000000  228.238067  408.000000  28102.757899  0.000000
C  2133  202123.200000  0.775131  N  -1  -1.000000  -1.000000  798.833236  38515.200000  1542.453914  0.000000
A  2147  267571.094290  1.063286  N  -1  -1.000000  -1.000000  59303.857833  0.000000  0.000000  0.000000
A  2158  196056.499854  0.812532  N  -1  -1.000000  -1.000000  37697.320791  0.000000  150.483309  78.677388
G  2169  399758.909554  1.698770  N  -1  -1.000000  -1.000000  0.000000  0.000000  60193.323479  432.725635
T  2182  242601.726300  0.968866  N  -1  -1.000000  -1.000000  0.000000  0.000000  300.966617  45750.901198
T  2195  235599.438756  0.956762  N  -1  -1.000000  -1.000000  380.396779  0.000000  1316.728951  40479.516193
G  2207  306045.429063  1.247805  N  -1  -1.000000  -1.000000  1103.150659  0.000000  51540.533229  0.000000
A  2218  280618.703807  1.123029  N  -1  -1.000000  -1.000000  52837.112592  0.000000  0.000000  0.000000
G  2229  258078.874416  1.041212  N  -1  -1.000000  -1.000000  228.238067  0.000000  48568.487882  708.096493
G  2243  458861.229045  1.798264  N  -1  -1.000000  -1.000000  304.317423  81.600000  60193.323479  668.757799
T  2255  215615.382171  0.757259  N  -1  -1.000000  -1.000000  0.000000  81.600000  0.000000  40951.580522
T  2268  311090.392667  1.087422  N  -1  -1.000000  -1.000000  0.000000  163.200000  188.104136  53579.301317
T  2279  181508.734417  0.624960  N  -1  -1.000000  -1.000000  0.000000  40.800000  0.000000  38905.968430
T  2291  237527.034765  0.821956  N  -1  -1.000000  -1.000000  494.515813  0.000000  827.658198  45003.466011
G  2304  267484.081209  0.980676  N  -1  -1.000000  -1.000000  912.952269  0.000000  51540.533229  0.000000
G  2316  244159.168361  0.887068  N  -1  -1.000000  -1.000000  304.317423  81.600000  46461.721560  0.000000
T  2328  168054.901046  0.608676  N  -1  -1.000000  -1.000000  76.079356  40.800000  0.000000  32493.761298
T  2341  291853.771269  1.112672  N  -1  -1.000000  -1.000000  0.000000  0.000000  0.000000  50038.818851
A  2350  195980.420498  0.743975  N  -1  -1.000000  -1.000000  33627.075256  0.000000  0.000000  0.000000
A  2361  257794.897072  1.002260  N  -1  -1.000000  -1.000000  42224.042460  0.000000  0.000000  0.000000
G  2374  147736.988313  0.623082  N  -1  -1.000000  -1.000000  380.396779  0.000000  27801.791282  0.000000
G  2388  417026.869227  1.810649  N  -1  -1.000000  -1.000000  114.119034  0.000000  60193.323479  0.000000
T  2400  149487.037448  0.620503  N  -1  -1.000000  -1.000000  38.039678  0.000000  75.241654  28205.843645
G  2413  313155.765399  1.317383  N  -1  -1.000000  -1.000000  0.000000  0.000000  53835.403686  0.000000
G  2425  234490.615777  0.956038  N  -1  -1.000000  -1.000000  0.000000  0.000000  44204.471930  0.000000
C  2434  150960.000000  0.623869  N  -1  -1.000000  -1.000000  0.000000  25092.000000  0.000000  196.693470
T  2450  411482.739922  1.768646  N  -1  -1.000000  -1.000000  0.000000  122.400000  0.000000  62941.910504
T  2463  184655.829942  0.718514  N  -1  -1.000000  -1.000000  0.000000  0.000000  0.000000  35286.808576
T  2475  211956.883623  0.860644  N  -1  -1.000000  -1.000000  0.000000  0.000000  0.000000  39850.097088
G  2487  182686.736758  0.737012  N  -1  -1.000000  -1.000000  0.000000  0.000000  30472.870011  0.000000
C  2497  183967.200000  0.765369  N  -1  -1.000000  -1.000000  0.000000  31130.400000  0.000000  0.000000
A  2510  156533.274524  0.641564  N  -1  -1.000000  -1.000000  26856.012592  0.000000  0.000000  0.000000
G  2522  141981.001756  0.651475  N  -1  -1.000000  -1.000000  0.000000  0.000000  23738.741947  0.000000
T  2535  134302.301538  0.618372  N  -1  -1.000000  -1.000000  0.000000  0.000000  376.208272  22816.442558
G  2548  270832.334828  1.358907  N  -1  -1.000000  -1.000000  0.000000  0.000000  46198.375770  0.000000
T  2560  161996.742160  0.798266  N  -1  -1.000000  -1.000000  0.000000  0.000000  37.620827  27773.118010
G  2573  237161.694507  1.162332  N  -1  -1.000000  -1.000000  0.000000  40.800000  40404.768385  0.000000
T  2584  170021.835750  0.911121  N  -1  -1.000000  -1.000000  0.000000  40.800000  0.000000  28599.230585
G  2597  223091.505143  1.204962  N  -1  -1.000000  -1.000000  0.000000  122.400000  37094.135594  0.000000
C  2607  281479.200000  1.511237  N  -1  -1.000000  -1.000000  0.000000  47817.600000  0.000000  0.000000
A  2619  162125.107174  0.826592  N  -1  -1.000000  -1.000000  30659.980381  0.000000  0.000000  393.386941
A  2630  157864.663250  0.813935  N  -1  -1.000000  -1.000000  26133.258712  0.000000  0.000000  1455.531680
G  2644  133930.144740  0.690057  N  -1  -1.000000  -1.000000  0.000000  0.000000  23061.567058  1101.483434
A  2657  327293.388580  1.693359  N  -1  -1.000000  -1.000000  56146.564568  0.000000  0.000000  393.386941
T  2668  215418.688701  1.013355  N  -1  -1.000000  -1.000000  0.000000  81.600000  0.000000  36584.985481
G  2681  199202.279888  0.962152  N  -1  -1.000000  -1.000000  0.000000  571.200000  33971.606938  0.000000
A  2692  264946.356515  1.257107  N  -1  -1.000000  -1.000000  45191.137335  0.000000  0.000000  0.000000
C  2702  318729.600000  1.492618  N  -1  -1.000000  -1.000000  0.000000  53162.400000  0.000000  0.000000
A  2714  176694.303807  0.773590  N  -1  -1.000000  -1.000000  29366.631332  0.000000  0.000000  196.693470
T  2727  316243.761590  1.413264  N  -1  -1.000000  -1.000000  0.000000  0.000000  263.345790  52045.092248
G  2741  210149.940595  0.924773  N  -1  -1.000000  -1.000000  0.000000  0.000000  35815.027470  0.000000
A  2752  228808.662518  0.986043  N  -1  -1.000000  -1.000000  42680.518594  0.000000  0.000000  0.000000
A  2765  165891.035286  0.693693  N  -1  -1.000000  -1.000000  31763.131040  0.000000  0.000000  0.000000
T  2777  292994.593397  1.209034  N  -1  -1.000000  -1.000000  0.000000  40.800000  865.279025  48740.641947
C  2789  147696.000000  0.618213  N  -1  -1.000000  -1.000000  0.000000  25214.400000  0.000000  0.000000
A  2799  190122.310102  0.819014  N  -1  -1.000000  -1.000000  35452.979795  0.000000  0.000000  0.000000
A  2811  186318.342313  0.805779  N  -1  -1.000000  -1.000000  30393.702635  0.000000  0.000000  0.000000
A  2824  199632.229575  0.893750  N  -1  -1.000000  -1.000000  33170.599122  0.000000  0.000000  0.000000
G  2836  113878.243857  0.538546  N  -1  -1.000000  -1.000000  0.000000  1101.600000  18960.896896  0.000000
A  2850  271945.657247  1.325442  N  -1  -1.000000  -1.000000  45761.732504  0.000000  0.000000  0.000000
C  2859  286497.600000  1.427181  N  -1  -1.000000  -1.000000  0.000000  48633.600000  0.000000  432.725635
C  2872  251042.400000  1.204743  N  -1  -1.000000  -1.000000  0.000000  41004.000000  0.000000  0.000000
C  2885  202980.000000  0.963809  N  -1  -1.000000  -1.000000  0.000000  34027.200000  0.000000  1416.192986
T  2899  429775.232662  2.005384  N  -1  -1.000000  -1.000000  0.000000  81.600000  413.829099  62941.910504
C  2910  88168.800000  0.386724  N  -1  -1.000000  -1.000000  0.000000  16768.800000  0.000000  0.000000
C  2923  256183.200000  1.153791  N  -1  -1.000000  -1.000000  0.000000  39168.000000  0.000000  39.338694
A  2934  187041.096193  0.818052  N  -1  -1.000000  -1.000000  35148.662372  326.400000  0.000000  550.741717
T  2946  444291.210772  1.942559  N  -1  -1.000000  -1.000000  0.000000  367.200000  677.174889  62941.910504
G  2959  199540.867332  0.788137  N  -1  -1.000000  -1.000000  190.198389  0.000000  33332.052876  0.000000
A  2972  238128.383602  0.909767  N  -1  -1.000000  -1.000000  39979.701464  0.000000  0.000000  0.000000
G  2984  154358.253896  0.597443  N  -1  -1.000000  -1.000000  0.000000  0.000000  23513.016984  0.000000
C  2996  257529.600000  1.050494  N  -1  -1.000000  -1.000000  0.000000  43819.200000  0.000000  0.000000
C  3009  265036.800000  1.078263  N  -1  -1.000000  -1.000000  38.039678  43084.800000  0.000000  0.000000
A  3021  193583.920791  0.768174  N  -1  -1.000000  -1.000000  36175.733675  0.000000  0.000000  0.000000
A  3033  171635.026647  0.751512  N  -1  -1.000000  -1.000000  28567.798097  0.000000  0.000000  0.000000
G  3045  161619.073541  0.682707  N  -1  -1.000000  -1.000000  0.000000  0.000000  27162.237220  0.000000
T  3058  173208.269969  0.762104  N  -1  -1.000000  -1.000000  0.000000  0.000000  413.829099  28795.924056
A  3070  107538.169400  0.476058  N  -1  -1.000000  -1.000000  18106.886676  0.000000  0.000000  0.000000
G  3082  130318.545332  0.677973  N  -1  -1.000000  -1.000000  0.000000  0.000000  20014.280057  0.000000
T  3095  131312.560790  0.708665  N  -1  -1.000000  -1.000000  0.000000  0.000000  338.587445  22501.733005
G  3108  238327.940149  1.364884  N  -1  -1.000000  -1.000000  0.000000  0.000000  40028.560113  0.000000
G  3121  134494.457148  0.734898  N  -1  -1.000000  -1.000000  0.000000  0.000000  25394.058343  0.000000
A  3134  169885.201464  0.995183  N  -1  -1.000000  -1.000000  28719.956808  0.000000  0.000000  0.000000
G  3145  116887.910030  0.725146  N  -1  -1.000000  -1.000000  0.000000  0.000000  19224.242686  0.000000
A  3159  261979.261640  1.706453  N  -1  -1.000000  -1.000000  44696.621523  0.000000  0.000000  0.000000
T  3169  237566.373460  1.461433  N  -1  -1.000000  -1.000000  0.000000  285.600000  37.620827  38945.307125
G  3182  178134.616670  1.046915  N  -1  -1.000000  -1.000000  0.000000  0.000000  28892.795270  78.677388
C  3192  239088.000000  1.401088  N  -1  -1.000000  -1.000000  0.000000  36352.800000  150.483309  118.016082
T  3208  307943.297142  1.675431  N  -1  -1.000000  -1.000000  0.000000  40.800000  376.208272  52005.753554
T  3221  153224.213384  0.760184  N  -1  -1.000000  -1.000000  0.000000  204.000000  0.000000  28953.278832
C  3231  99878.400000  0.490193  N  -1  -1.000000  -1.000000  0.000000  16320.000000  0.000000  0.000000
T  3245  288352.627498  1.518379  N  -1  -1.000000  -1.000000  0.000000  81.600000  112.862482  47206.432878
G  3259  193220.568367  0.941190  N  -1  -1.000000  -1.000000  0.000000  204.000000  32466.773851  0.000000
T  3270  155112.470699  0.747071  N  -1  -1.000000  -1.000000  0.000000  163.200000  0.000000  26317.586330
C  3281  108283.200000  0.512098  N  -1  -1.000000  -1.000000  0.000000  20481.600000  0.000000  0.000000
C  3294  216729.600000  1.105310  N  -1  -1.000000  -1.000000  342.357101  36230.400000  0.000000  0.000000
C  3305  160425.600000  0.826950  N  -1  -1.000000  -1.000000  570.595168  26316.000000  0.000000  0.000000
A  3318  210397.458419  1.094533  N  -1  -1.000000  -1.000000  35795.336896  0.000000  0.000000  78.677388
T  3329  332057.916604  1.753610  N  -1  -1.000000  -1.000000  304.317423  0.000000  489.070753  50550.221874
G  3342  189044.656551  0.985798  N  -1  -1.000000  -1.000000  1635.706149  0.000000  29080.899406  0.000000
A  3355  236758.955198  1.211972  N  -1  -1.000000  -1.000000  40093.820498  0.000000  0.000000  0.000000
A  3367  138654.625915  0.663298  N  -1  -1.000000  -1.000000  30127.424890  0.000000  0.000000  0.000000
A  3378  162543.543631  0.837558  N  -1  -1.000000  -1.000000  29747.028111  0.000000  0.000000  0.000000
A  3390  143105.268228  0.749239  N  -1  -1.000000  -1.000000  26665.814202  0.000000  0.000000  0.000000
T  3402  233239.117112  1.228867  N  -1  -1.000000  -1.000000  0.000000  0.000000  902.899852  39535.387535
A  3412  128041.555783  0.632943  N  -1  -1.000000  -1.000000  23926.957394  0.000000  0.000000  0.000000
A  3424  149724.172182  0.774061  N  -1  -1.000000  -1.000000  28149.361640  0.000000  0.000000  0.000000
T  3437  235442.083980  1.223987  N  -1  -1.000000  -1.000000  0.000000  0.000000  1128.624815  40086.129252
G  3450  242880.060237  1.246426  N  -1  -1.000000  -1.000000  0.000000  326.400000  41232.426583  78.677388
T  3461  147048.038416  0.790821  N  -1  -1.000000  -1.000000  0.000000  40.800000  263.345790  24193.296850
G  3475  167412.680926  0.921147  N  -1  -1.000000  -1.000000  0.000000  0.000000  31413.390691  0.000000
C  3484  208488.000000  1.192661  N  -1  -1.000000  -1.000000  0.000000  35210.400000  263.345790  0.000000
T  3499  312860.633900  1.720977  N  -1  -1.000000  -1.000000  0.000000  367.200000  451.449926  52163.108330
C  3509  102530.400000  0.520924  N  -1  -1.000000  -1.000000  0.000000  22562.400000  0.000000  0.000000
C  3520  138597.600000  0.718991  N  -1  -1.000000  -1.000000  0.000000  30069.600000  0.000000  39.338694
C  3529  156182.400000  0.852047  N  -1  -1.000000  -1.000000  0.000000  33741.600000  0.000000  354.048247
T  3541  373992.964477  2.009455  N  -1  -1.000000  -1.000000  0.000000  1224.000000  677.174889  62941.910504
C  3551  91432.800000  0.438435  N  -1  -1.000000  -1.000000  0.000000  8812.800000  413.829099  590.080411
G  3568  56807.449033  0.292607  N  -1  -1.000000  -1.000000  456.476135  652.800000  6846.990546  0.000000
G  3575  27237.478874  0.155168  N  -1  -1.000000  -1.000000  0.000000  0.000000  5417.399113  668.757799
T  3584  83240.676642  0.508948  N  -1  -1.000000  -1.000000  0.000000  0.000000  376.208272  10424.753927
T  3599  120848.468168  0.778979  N  -1  -1.000000  -1.000000  0.000000  204.000000  0.000000  15774.816320
C  3611  118605.600000  0.810296  N  -1  -1.000000  -1.000000  342.357101  12117.600000  37.620827  0.000000
G  3627  95143.071924  0.749467  N  -1  -1.000000  -1.000000  342.357101  40.800000  11587.214770  0.000000
C  3637  55202.400000  0.437389  N  -1  -1.000000  -1.000000  456.476135  8282.400000  376.208272  0.000000
A  3649  210549.617130  0.933465  N  -1  -1.000000  -1.000000  24307.354173  0.000000  0.000000  0.000000
A  3653  210549.617130  0.933465  N  -1  -1.000000  -1.000000  25828.941288  0.000000  0.000000  0.000000
N  3672  -1.000000  -1.000000  N  -1  -1.000000  -1.000000  0.000000  0.000000  0.000000  0.000000
N  3685  -1.000000  -1.000000  N  -1  -1.000000  -1.000000  0.000000  0.000000  0.000000  0.000000
N  3697  -1.000000  -1.000000  N  -1  -1.000000  -1.000000  114.119034  0.000000  0.000000  0.000000
N  3709  -1.000000  -1.000000  N  -1  -1.000000  -1.000000  0.000000  0.000000  0.000000  0.000000
N  3721  -1.000000  -1.000000  N  -1  -1.000000  -1.000000  0.000000  0.000000  0.000000  0.000000
N  3733  -1.000000  -1.000000  N  -1  -1.000000  -1.000000  0.000000  0.000000  0.000000  0.000000
N  3746  -1.000000  -1.000000  N  -1  -1.000000  -1.000000  0.000000  0.000000  0.000000  0.000000
N  3763  -1.000000  -1.000000  N  -1  -1.000000  -1.000000  0.000000  0.000000  0.000000  0.000000
N  3780  -1.000000  -1.000000  N  -1  -1.000000  -1.000000  0.000000  0.000000  0.000000  0.000000
N  3797  -1.000000  -1.000000  N  -1  -1.000000  -1.000000  0.000000  0.000000  0.000000  0.000000
N  3814  -1.000000  -1.000000  N  -1  -1.000000  -1.000000  0.000000  0.000000  0.000000  0.000000
N  3831  -1.000000  -1.000000  N  -1  -1.000000  -1.000000  0.000000  163.200000  0.000000  314.709553
N  3848  -1.000000  -1.000000  N  -1  -1.000000  -1.000000  0.000000  81.600000  0.000000  78.677388
N  3865  -1.000000  -1.000000  N  -1  -1.000000  -1.000000  0.000000  0.000000  0.000000  0.000000
N  3882  -1.000000  -1.000000  N  -1  -1.000000  -1.000000  0.000000  122.400000  0.000000  157.354776
N  3899  -1.000000  -1.000000  N  -1  -1.000000  -1.000000  0.000000  0.000000  0.000000  39.338694
N  3916  -1.000000  -1.000000  N  -1  -1.000000  -1.000000  0.000000  0.000000  37.620827  78.677388
N  3933  -1.000000  -1.000000  N  -1  -1.000000  -1.000000  0.000000  0.000000  37.620827  0.000000
N  3950  -1.000000  -1.000000  N  -1  -1.000000  -1.000000  0.000000  81.600000  0.000000  0.000000
N  3967  -1.000000  -1.000000  N  -1  -1.000000  -1.000000  0.000000  0.000000  188.104136  0.000000
N  3984  -1.000000  -1.000000  N  -1  -1.000000  -1.000000  0.000000  40.800000  75.241654  0.000000
N  4001  -1.000000  -1.000000  N  -1  -1.000000  -1.000000  0.000000  0.000000  0.000000  39.338694
N  4018  -1.000000  -1.000000  N  -1  -1.000000  -1.000000  0.000000  40.800000  0.000000  196.693470
N  4035  -1.000000  -1.000000  N  -1  -1.000000  -1.000000  0.000000  0.000000  0.000000  0.000000
N  4052  -1.000000  -1.000000  N  -1  -1.000000  -1.000000  0.000000  122.400000  0.000000  0.000000
N  4069  -1.000000  -1.000000  N  -1  -1.000000  -1.000000  0.000000  40.800000  150.483309  0.000000
N  4086  -1.000000  -1.000000  N  -1  -1.000000  -1.000000  0.000000  0.000000  0.000000  39.338694
N  4103  -1.000000  -1.000000  N  -1  -1.000000  -1.000000  0.000000  0.000000  0.000000  275.370858
N  4120  -1.000000  -1.000000  N  -1  -1.000000  -1.000000  0.000000  0.000000  0.000000  39.338694
N  4137  -1.000000  -1.000000  N  -1  -1.000000  -1.000000  0.000000  0.000000  0.000000  196.693470
N  4154  -1.000000  -1.000000  N  -1  -1.000000  -1.000000  0.000000  122.400000  0.000000  0.000000
N  4171  -1.000000  -1.000000  N  -1  -1.000000  -1.000000  0.000000  163.200000  0.000000  0.000000
N  4188  -1.000000  -1.000000  N  -1  -1.000000  -1.000000  0.000000  0.000000  0.000000  0.000000
N  4205  -1.000000  -1.000000  N  -1  -1.000000  -1.000000  0.000000  0.000000  0.000000  39.338694
N  4222  -1.000000  -1.000000  N  -1  -1.000000  -1.000000  0.000000  0.000000  0.000000  39.338694
N  4239  -1.000000  -1.000000  N  -1  -1.000000  -1.000000  0.000000  0.000000  75.241654  118.016082
N  4256  -1.000000  -1.000000  N  -1  -1.000000  -1.000000  0.000000  0.000000  37.620827  78.677388
N  4273  -1.000000  -1.000000  N  -1  -1.000000  -1.000000  0.000000  0.000000  0.000000  78.677388
N  4290  -1.000000  -1.000000  N  -1  -1.000000  -1.000000  0.000000  0.000000  0.000000  118.016082
N  4307  -1.000000  -1.000000  N  -1  -1.000000  -1.000000  0.000000  244.800000  0.000000  78.677388
N  4324  -1.000000  -1.000000  N  -1  -1.000000  -1.000000  0.000000  122.400000  0.000000  0.000000
N  4341  -1.000000  -1.000000  N  -1  -1.000000  -1.000000  0.000000  204.000000  0.000000  0.000000
N  4358  -1.000000  -1.000000  N  -1  -1.000000  -1.000000  0.000000  0.000000  0.000000  393.386941
N  4375  -1.000000  -1.000000  N  -1  -1.000000  -1.000000  0.000000  0.000000  0.000000  0.000000
N  4392  -1.000000  -1.000000  N  -1  -1.000000  -1.000000  0.000000  0.000000  0.000000  354.048247
N  4409  -1.000000  -1.000000  N  -1  -1.000000  -1.000000  0.000000  0.000000  0.000000  0.000000
N  4426  -1.000000  -1.000000  N  -1  -1.000000  -1.000000  0.000000  0.000000  0.000000  78.677388
N  4443  -1.000000  -1.000000  N  -1  -1.000000  -1.000000  0.000000  122.400000  0.000000  0.000000
N  4460  -1.000000  -1.000000  N  -1  -1.000000  -1.000000  0.000000  81.600000  0.000000  0.000000
N  4477  -1.000000  -1.000000  N  -1  -1.000000  -1.000000  0.000000  0.000000  0.000000  39.338694
N  4494  -1.000000  -1.000000  N  -1  -1.000000  -1.000000  0.000000  81.600000  0.000000  0.000000
N  4511  -1.000000  -1.000000  N  -1  -1.000000  -1.000000  0.000000  244.800000  0.000000  0.000000
N  4528  -1.000000  -1.000000  N  -1  -1.000000  -1.000000  0.000000  0.000000  0.000000  314.709553
N  4545  -1.000000  -1.000000  N  -1  -1.000000  -1.000000  0.000000  40.800000  37.620827  0.000000
N  4562  -1.000000  -1.000000  N  -1  -1.000000  -1.000000  0.000000  81.600000  37.620827  157.354776
N  4579  -1.000000  -1.000000  N  -1  -1.000000  -1.000000  0.000000  0.000000  0.000000  78.677388
N  4596  -1.000000  -1.000000  N  -1  -1.000000  -1.000000  0.000000  204.000000  0.000000  0.000000
N  4613  -1.000000  -1.000000  N  -1  -1.000000  -1.000000  0.000000  0.000000  0.000000  0.000000
N  4630  -1.000000  -1.000000  N  -1  -1.000000  -1.000000  0.000000  0.000000  37.620827  39.338694
N  4647  -1.000000  -1.000000  N  -1  -1.000000  -1.000000  0.000000  0.000000  0.000000  0.000000
N  4664  -1.000000  -1.000000  N  -1  -1.000000  -1.000000  0.000000  0.000000  150.483309  78.677388
N  4681  -1.000000  -1.000000  N  -1  -1.000000  -1.000000  0.000000  0.000000  0.000000  196.693470
N  4698  -1.000000  -1.000000  N  -1  -1.000000  -1.000000  0.000000  0.000000  0.000000  0.000000
N  4715  -1.000000  -1.000000  N  -1  -1.000000  -1.000000  0.000000  0.000000  0.000000  39.338694
N  4732  -1.000000  -1.000000  N  -1  -1.000000  -1.000000  0.000000  0.000000  0.000000  78.677388
N  4749  -1.000000  -1.000000  N  -1  -1.000000  -1.000000  0.000000  0.000000  0.000000  0.000000
N  4766  -1.000000  -1.000000  N  -1  -1.000000  -1.000000  0.000000  0.000000  37.620827  0.000000
N  4783  -1.000000  -1.000000  N  -1  -1.000000  -1.000000  0.000000  81.600000  0.000000  78.677388
N  4800  -1.000000  -1.000000  N  -1  -1.000000  -1.000000  0.000000  122.400000  37.620827  196.693470
N  4817  -1.000000  -1.000000  N  -1  -1.000000  -1.000000  0.000000  163.200000  0.000000  118.016082
N  4834  -1.000000  -1.000000  N  -1  -1.000000  -1.000000  0.000000  122.400000  0.000000  0.000000
N  4851  -1.000000  -1.000000  N  -1  -1.000000  -1.000000  0.000000  163.200000  0.000000  39.338694
N  4868  -1.000000  -1.000000  N  -1  -1.000000  -1.000000  0.000000  81.600000  0.000000  314.709553
N  4885  -1.000000  -1.000000  N  -1  -1.000000  -1.000000  0.000000  0.000000  37.620827  314.709553
N  4902  -1.000000  -1.000000  N  -1  -1.000000  -1.000000  0.000000  0.000000  0.000000  39.338694
N  4919  -1.000000  -1.000000  N  -1  -1.000000  -1.000000  0.000000  0.000000  0.000000  0.000000
N  4936  -1.000000  -1.000000  N  -1  -1.000000  -1.000000  0.000000  81.600000  0.000000  0.000000
N  4953  -1.000000  -1.000000  N  -1  -1.000000  -1.000000  0.000000  0.000000  0.000000  0.000000
N  4970  -1.000000  -1.000000  N  -1  -1.000000  -1.000000  0.000000  40.800000  0.000000  0.000000
N  4987  -1.000000  -1.000000  N  -1  -1.000000  -1.000000  0.000000  0.000000  0.000000  0.000000
N  5004  -1.000000  -1.000000  N  -1  -1.000000  -1.000000  0.000000  81.600000  0.000000  0.000000
N  5021  -1.000000  -1.000000  N  -1  -1.000000  -1.000000  0.000000  0.000000  0.000000  39.338694
N  5038  -1.000000  -1.000000  N  -1  -1.000000  -1.000000  0.000000  40.800000  0.000000  0.000000
N  5055  -1.000000  -1.000000  N  -1  -1.000000  -1.000000  0.000000  0.000000  37.620827  0.000000
N  5072  -1.000000  -1.000000  N  -1  -1.000000  -1.000000  0.000000  0.000000  0.000000  39.338694
N  5089  -1.000000  -1.000000  N  -1  -1.000000  -1.000000  0.000000  0.000000  0.000000  157.354776
N  5106  -1.000000  -1.000000  N  -1  -1.000000  -1.000000  0.000000  40.800000  0.000000  0.000000
N  5123  -1.000000  -1.000000  N  -1  -1.000000  -1.000000  0.000000  0.000000  0.000000  78.677388
N  5140  -1.000000  -1.000000  N  -1  -1.000000  -1.000000  0.000000  81.600000  0.000000  39.338694
N  5157  -1.000000  -1.000000  N  -1  -1.000000  -1.000000  0.000000  0.000000  0.000000  39.338694
N  5174  -1.000000  -1.000000  N  -1  -1.000000  -1.000000  0.000000  122.400000  0.000000  0.000000
N  5191  -1.000000  -1.000000  N  -1  -1.000000  -1.000000  0.000000  40.800000  0.000000  118.016082
N  5208  -1.000000  -1.000000  N  -1  -1.000000  -1.000000  0.000000  0.000000  0.000000  78.677388
N  5225  -1.000000  -1.000000  N  -1  -1.000000  -1.000000  0.000000  81.600000  0.000000  0.000000
N  5242  -1.000000  -1.000000  N  -1  -1.000000  -1.000000  0.000000  40.800000  112.862482  39.338694
N  5259  -1.000000  -1.000000  N  -1  -1.000000  -1.000000  0.000000  81.600000  0.000000  39.338694
N  5276  -1.000000  -1.000000  N  -1  -1.000000  -1.000000  0.000000  0.000000  0.000000  39.338694
N  5293  -1.000000  -1.000000  N  -1  -1.000000  -1.000000  0.000000  0.000000  0.000000  196.693470
N  5310  -1.000000  -1.000000  N  -1  -1.000000  -1.000000  0.000000  0.000000  0.000000  0.000000
N  5327  -1.000000  -1.000000  N  -1  -1.000000  -1.000000  0.000000  0.000000  0.000000  0.000000
N  5344  -1.000000  -1.000000  N  -1  -1.000000  -1.000000  0.000000  40.800000  0.000000  0.000000
N  5361  -1.000000  -1.000000  N  -1  -1.000000  -1.000000  0.000000  0.000000  0.000000  0.000000
N  5378  -1.000000  -1.000000  N  -1  -1.000000  -1.000000  0.000000  0.000000  0.000000  196.693470
N  5395  -1.000000  -1.000000  N  -1  -1.000000  -1.000000  0.000000  0.000000  0.000000  39.338694
N  5412  -1.000000  -1.000000  N  -1  -1.000000  -1.000000  0.000000  0.000000  37.620827  196.693470
N  5429  -1.000000  -1.000000  N  -1  -1.000000  -1.000000  0.000000  0.000000  0.000000  196.693470
N  5446  -1.000000  -1.000000  N  -1  -1.000000  -1.000000  0.000000  0.000000  37.620827  78.677388
N  5463  -1.000000  -1.000000  N  -1  -1.000000  -1.000000  0.000000  81.600000  0.000000  196.693470
N  5480  -1.000000  -1.000000  N  -1  -1.000000  -1.000000  0.000000  40.800000  0.000000  78.677388
N  5497  -1.000000  -1.000000  N  -1  -1.000000  -1.000000  0.000000  122.400000  0.000000  39.338694
N  5514  -1.000000  -1.000000  N  -1  -1.000000  -1.000000  0.000000  40.800000  37.620827  157.354776
N  5531  -1.000000  -1.000000  N  -1  -1.000000  -1.000000  0.000000  0.000000  37.620827  0.000000
N  5548  -1.000000  -1.000000  N  -1  -1.000000  -1.000000  0.000000  0.000000  112.862482  0.000000
N  5565  -1.000000  -1.000000  N  -1  -1.000000  -1.000000  0.000000  122.400000  0.000000  0.000000
N  5582  -1.000000  -1.000000  N  -1  -1.000000  -1.000000  0.000000  0.000000  150.483309  39.338694
N  5599  -1.000000  -1.000000  N  -1  -1.000000  -1.000000  0.000000  0.000000  0.000000  157.354776
N  5616  -1.000000  -1.000000  N  -1  -1.000000  -1.000000  0.000000  0.000000  0.000000  157.354776
N  5633  -1.000000  -1.000000  N  -1  -1.000000  -1.000000  0.000000  0.000000  37.620827  78.677388
N  5650  -1.000000  -1.000000  N  -1  -1.000000  -1.000000  0.000000  0.000000  188.104136  78.677388
N  5667  -1.000000  -1.000000  N  -1  -1.000000  -1.000000  0.000000  326.400000  188.104136  196.693470
N  5684  -1.000000  -1.000000  N  -1  -1.000000  -1.000000  0.000000  0.000000  0.000000  0.000000
N  5701  -1.000000  -1.000000  N  -1  -1.000000  -1.000000  0.000000  81.600000  0.000000  0.000000
N  5718  -1.000000  -1.000000  N  -1  -1.000000  -1.000000  0.000000  0.000000  0.000000  196.693470
N  5735  -1.000000  -1.000000  N  -1  -1.000000  -1.000000  0.000000  0.000000  0.000000  275.370858
N  5752  -1.000000  -1.000000  N  -1  -1.000000  -1.000000  0.000000  244.800000  0.000000  236.032164
N  5769  -1.000000  -1.000000  N  -1  -1.000000  -1.000000  0.000000  285.600000  0.000000  118.016082
N  5786  -1.000000  -1.000000  N  -1  -1.000000  -1.000000  0.000000  122.400000  0.000000  0.000000
N  5803  -1.000000  -1.000000  N  -1  -1.000000  -1.000000  0.000000  40.800000  0.000000  0.000000
N  5820  -1.000000  -1.000000  N  -1  -1.000000  -1.000000  0.000000  163.200000  0.000000  0.000000
N  5837  -1.000000  -1.000000  N  -1  -1.000000  -1.000000  0.000000  40.800000  188.104136  39.338694
N  5854  -1.000000  -1.000000  N  -1  -1.000000  -1.000000  0.000000  122.400000  0.000000  0.000000
N  5871  -1.000000  -1.000000  N  -1  -1.000000  -1.000000  0.000000  122.400000  0.000000  0.000000
N  5888  -1.000000  -1.000000  N  -1  -1.000000  -1.000000  0.000000  40.800000  37.620827  354.048247
N  5905  -1.000000  -1.000000  N  -1  -1.000000  -1.000000  0.000000  0.000000  0.000000  0.000000
N  5922  -1.000000  -1.000000  N  -1  -1.000000  -1.000000  0.000000  163.200000  37.620827  118.016082
N  5939  -1.000000  -1.000000  N  -1  -1.000000  -1.000000  0.000000  81.600000  150.483309  314.709553
N  5956  -1.000000  -1.000000  N  -1  -1.000000  -1.000000  0.000000  204.000000  0.000000  196.693470
N  5973  -1.000000  -1.000000  N  -1  -1.000000  -1.000000  0.000000  0.000000  0.000000  78.677388
N  5990  -1.000000  -1.000000  N  -1  -1.000000  -1.000000  0.000000  0.000000  0.000000  78.677388
N  6007  -1.000000  -1.000000  N  -1  -1.000000  -1.000000  0.000000  40.800000  0.000000  157.354776
N  6024  -1.000000  -1.000000  N  -1  -1.000000  -1.000000  0.000000  122.400000  0.000000  157.354776
N  6041  -1.000000  -1.000000  N  -1  -1.000000  -1.000000  0.000000  40.800000  0.000000  0.000000
N  6058  -1.000000  -1.000000  N  -1  -1.000000  -1.000000  0.000000  40.800000  0.000000  236.032164
N  6075  -1.000000  -1.000000  N  -1  -1.000000  -1.000000  0.000000  40.800000  0.000000  393.386941
N  6092  -1.000000  -1.000000  N  -1  -1.000000  -1.000000  0.000000  81.600000  0.000000  39.338694
N  6109  -1.000000  -1.000000  N  -1  -1.000000  -1.000000  0.000000  0.000000  75.241654  196.693470
N  6126  -1.000000  -1.000000  N  -1  -1.000000  -1.000000  0.000000  122.400000  0.000000  157.354776
N  6143  -1.000000  -1.000000  N  -1  -1.000000  -1.000000  0.000000  285.600000  37.620827  78.677388
N  6160  -1.000000  -1.000000  N  -1  -1.000000  -1.000000  0.000000  285.600000  75.241654  118.016082
N  6177  -1.000000  -1.000000  N  -1  -1.000000  -1.000000  0.000000  163.200000  0.000000  0.000000
N  6194  -1.000000  -1.000000  N  -1  -1.000000  -1.000000  0.000000  0.000000  112.862482  157.354776
N  6211  -1.000000  -1.000000  N  -1  -1.000000  -1.000000  0.000000  122.400000  0.000000  78.677388
N  6228  -1.000000  -1.000000  N  -1  -1.000000  -1.000000  0.000000  0.000000  0.000000  0.000000
N  6245  -1.000000  -1.000000  N  -1  -1.000000  -1.000000  0.000000  0.000000  37.620827  157.354776
N  6262  -1.000000  -1.000000  N  -1  -1.000000  -1.000000  0.000000  0.000000  0.000000  196.693470
N  6279  -1.000000  -1.000000  N  -1  -1.000000  -1.000000  0.000000  81.600000  75.241654  157.354776
N  6296  -1.000000  -1.000000  N  -1  -1.000000  -1.000000  0.000000  204.000000  37.620827  78.677388
N  6313  -1.000000  -1.000000  N  -1  -1.000000  -1.000000  0.000000  204.000000  0.000000  0.000000
N  6330  -1.000000  -1.000000  N  -1  -1.000000  -1.000000  0.000000  204.000000  0.000000  0.000000
N  6347  -1.000000  -1.000000  N  -1  -1.000000  -1.000000  0.000000  285.600000  37.620827  0.000000
N  6364  -1.000000  -1.000000  N  -1  -1.000000  -1.000000  0.000000  285.600000  37.620827  354.048247
N  6381  -1.000000  -1.000000  N  -1  -1.000000  -1.000000  0.000000  0.000000  0.000000  39.338694
N  6398  -1.000000  -1.000000  N  -1  -1.000000  -1.000000  0.000000  0.000000  0.000000  0.000000
N  6415  -1.000000  -1.000000  N  -1  -1.000000  -1.000000  0.000000  0.000000  37.620827  0.000000
N  6432  -1.000000  -1.000000  N  -1  -1.000000  -1.000000  0.000000  163.200000  75.241654  118.016082
N  6449  -1.000000  -1.000000  N  -1  -1.000000  -1.000000  0.000000  122.400000  0.000000  78.677388
N  6466  -1.000000  -1.000000  N  -1  -1.000000  -1.000000  0.000000  0.000000  0.000000  0.000000
N  6483  -1.000000  -1.000000  N  -1  -1.000000  -1.000000  0.000000  0.000000  0.000000  0.000000
N  6500  -1.000000  -1.000000  N  -1  -1.000000  -1.000000  0.000000  0.000000  0.000000  275.370858
N  6517  -1.000000  -1.000000  N  -1  -1.000000  -1.000000  0.000000  81.600000  0.000000  78.677388
N  6534  -1.000000  -1.000000  N  -1  -1.000000  -1.000000  0.000000  0.000000  37.620827  196.693470
N  6551  -1.000000  -1.000000  N  -1  -1.000000  -1.000000  0.000000  81.600000  0.000000  39.338694
N  6568  -1.000000  -1.000000  N  -1  -1.000000  -1.000000  0.000000  81.600000  0.000000  0.000000
N  6585  -1.000000  -1.000000  N  -1  -1.000000  -1.000000  0.000000  81.600000  112.862482  39.338694
N  6602  -1.000000  -1.000000  N  -1  -1.000000  -1.000000  0.000000  0.000000  37.620827  0.000000
N  6619  -1.000000  -1.000000  N  -1  -1.000000  -1.000000  0.000000  122.400000  0.000000  0.000000
N  6636  -1.000000  -1.000000  N  -1  -1.000000  -1.000000  0.000000  244.800000  225.724963  275.370858
N  6653  -1.000000  -1.000000  N  -1  -1.000000  -1.000000  0.000000  204.000000  0.000000  0.000000
N  6670  -1.000000  -1.000000  N  -1  -1.000000  -1.000000  0.000000  0.000000  0.000000  78.677388
N  6687  -1.000000  -1.000000  N  -1  -1.000000  -1.000000  0.000000  204.000000  37.620827  39.338694
N  6704  -1.000000  -1.000000  N  -1  -1.000000  -1.000000  0.000000  163.200000  0.000000  0.000000
N  6721  -1.000000  -1.000000  N  -1  -1.000000  -1.000000  0.000000  0.000000  0.000000  118.016082
N  6738  -1.000000  -1.000000  N  -1  -1.000000  -1.000000  0.000000  0.000000  37.620827  0.000000
N  6755  -1.000000  -1.000000  N  -1  -1.000000  -1.000000  0.000000  0.000000  37.620827  0.000000
N  6772  -1.000000  -1.000000  N  -1  -1.000000  -1.000000  0.000000  326.400000  75.241654  39.338694
N  6789  -1.000000  -1.000000  N  -1  -1.000000  -1.000000  0.000000  40.800000  188.104136  78.677388
N  6806  -1.000000  -1.000000  N  -1  -1.000000  -1.000000  0.000000  163.200000  0.000000  0.000000
N  6823  -1.000000  -1.000000  N  -1  -1.000000  -1.000000  0.000000  0.000000  0.000000  0.000000
N  6840  -1.000000  -1.000000  N  -1  -1.000000  -1.000000  0.000000  0.000000  0.000000  118.016082
N  6857  -1.000000  -1.000000  N  -1  -1.000000  -1.000000  0.000000  0.000000  0.000000  118.016082
N  6874  -1.000000  -1.000000  N  -1  -1.000000  -1.000000  0.000000  163.200000  150.483309  78.677388
N  6891  -1.000000  -1.000000  N  -1  -1.000000  -1.000000  0.000000  0.000000  0.000000  39.338694
N  6908  -1.000000  -1.000000  N  -1  -1.000000  -1.000000  0.000000  0.000000  0.000000  0.000000
N  6925  -1.000000  -1.000000  N  -1  -1.000000  -1.000000  0.000000  0.000000  75.241654  196.693470
N  6942  -1.000000  -1.000000  N  -1  -1.000000  -1.000000  0.000000  40.800000  75.241654  236.032164
N  6959  -1.000000  -1.000000  N  -1  -1.000000  -1.000000  0.000000  0.000000  0.000000  39.338694
N  6976  -1.000000  -1.000000  N  -1  -1.000000  -1.000000  0.000000  0.000000  0.000000  314.709553
N  6993  -1.000000  -1.000000  N  -1  -1.000000  -1.000000  0.000000  122.400000  150.483309  157.354776
N  7010  -1.000000  -1.000000  N  -1  -1.000000  -1.000000  0.000000  40.800000  0.000000  0.000000
N  7027  -1.000000  -1.000000  N  -1  -1.000000  -1.000000  0.000000  40.800000  0.000000  39.338694
N  7044  -1.000000  -1.000000  N  -1  -1.000000  -1.000000  0.000000  0.000000  0.000000  0.000000
N  7061  -1.000000  -1.000000  N  -1  -1.000000  -1.000000  0.000000  0.000000  0.000000  236.032164
N  7078  -1.000000  -1.000000  N  -1  -1.000000  -1.000000  0.000000  0.000000  37.620827  157.354776
N  7095  -1.000000  -1.000000  N  -1  -1.000000  -1.000000  0.000000  0.000000  0.000000  39.338694
N  7112  -1.000000  -1.000000  N  -1  -1.000000  -1.000000  0.000000  0.000000  0.000000  354.048247
N  7129  -1.000000  -1.000000  N  -1  -1.000000  -1.000000  0.000000  0.000000  112.862482  196.693470
N  7146  -1.000000  -1.000000  N  -1  -1.000000  -1.000000  0.000000  0.000000  112.862482  432.725635
N  7163  -1.000000  -1.000000  N  -1  -1.000000  -1.000000  0.000000  204.000000  0.000000  0.000000
N  7180  -1.000000  -1.000000  N  -1  -1.000000  -1.000000  0.000000  40.800000  0.000000  0.000000
N  7197  -1.000000  -1.000000  N  -1  -1.000000  -1.000000  0.000000  40.800000  75.241654  236.032164
N  7214  -1.000000  -1.000000  N  -1  -1.000000  -1.000000  0.000000  0.000000  0.000000  0.000000
N  7231  -1.000000  -1.000000  N  -1  -1.000000  -1.000000  0.000000  122.400000  37.620827  0.000000
N  7248  -1.000000  -1.000000  N  -1  -1.000000  -1.000000  0.000000  0.000000  150.483309  39.338694
N  7265  -1.000000  -1.000000  N  -1  -1.000000  -1.000000  0.000000  0.000000  0.000000  0.000000
N  7282  -1.000000  -1.000000  N  -1  -1.000000  -1.000000  0.000000  0.000000  188.104136  0.000000
N  7299  -1.000000  -1.000000  N  -1  -1.000000  -1.000000  0.000000  0.000000  75.241654  118.016082
N  7316  -1.000000  -1.000000  N  -1  -1.000000  -1.000000  0.000000  0.000000  37.620827  236.032164
N  7333  -1.000000  -1.000000  N  -1  -1.000000  -1.000000  0.000000  0.000000  0.000000  0.000000
N  7350  -1.000000  -1.000000  N  -1  -1.000000  -1.000000  0.000000  0.000000  0.000000  196.693470
N  7367  -1.000000  -1.000000  N  -1  -1.000000  -1.000000  0.000000  0.000000  37.620827  275.370858
N  7384  -1.000000  -1.000000  N  -1  -1.000000  -1.000000  0.000000  81.600000  225.724963  236.032164
N  7401  -1.000000  -1.000000  N  -1  -1.000000  -1.000000  0.000000  40.800000  0.000000  78.677388
N  7418  -1.000000  -1.000000  N  -1  -1.000000  -1.000000  0.000000  0.000000  0.000000  511.403023
N  7435  -1.000000  -1.000000  N  -1  -1.000000  -1.000000  0.000000  0.000000  37.620827  196.693470
N  7452  -1.000000  -1.000000  N  -1  -1.000000  -1.000000  0.000000  0.000000  0.000000  314.709553
N  7469  -1.000000  -1.000000  N  -1  -1.000000  -1.000000  0.000000  0.000000  0.000000  0.000000
N  7486  -1.000000  -1.000000  N  -1  -1.000000  -1.000000  0.000000  0.000000  75.241654  236.032164
N  7503  -1.000000  -1.000000  N  -1  -1.000000  -1.000000  0.000000  163.200000  37.620827  0.000000
N  7520  -1.000000  -1.000000  N  -1  -1.000000  -1.000000  0.000000  0.000000  150.483309  314.709553
N  7537  -1.000000  -1.000000  N  -1  -1.000000  -1.000000  0.000000  0.000000  0.000000  39.338694
N  7554  -1.000000  -1.000000  N  -1  -1.000000  -1.000000  0.000000  0.000000  0.000000  0.000000
N  7571  -1.000000  -1.000000  N  -1  -1.000000  -1.000000  0.000000  0.000000  0.000000  157.354776
N  7588  -1.000000  -1.000000  N  -1  -1.000000  -1.000000  0.000000  0.000000  0.000000  39.338694
N  7605  -1.000000  -1.000000  N  -1  -1.000000  -1.000000  0.000000  0.000000  0.000000  0.000000
N  7622  -1.000000  -1.000000  N  -1  -1.000000  -1.000000  0.000000  0.000000  0.000000  0.000000
N  7639  -1.000000  -1.000000  N  -1  -1.000000  -1.000000  0.000000  0.000000  263.345790  275.370858
N  7656  -1.000000  -1.000000  N  -1  -1.000000  -1.000000  0.000000  0.000000  75.241654  0.000000
N  7673  -1.000000  -1.000000  N  -1  -1.000000  -1.000000  0.000000  326.400000  0.000000  0.000000
N  7690  -1.000000  -1.000000  N  -1  -1.000000  -1.000000  0.000000  0.000000  75.241654  275.370858
N  7707  -1.000000  -1.000000  N  -1  -1.000000  -1.000000  0.000000  0.000000  263.345790  236.032164
N  7724  -1.000000  -1.000000  N  -1  -1.000000  -1.000000  0.000000  0.000000  0.000000  0.000000
N  7741  -1.000000  -1.000000  N  -1  -1.000000  -1.000000  0.000000  40.800000  0.000000  314.709553
N  7758  -1.000000  -1.000000  N  -1  -1.000000  -1.000000  0.000000  0.000000  0.000000  39.338694
N  7775  -1.000000  -1.000000  N  -1  -1.000000  -1.000000  0.000000  0.000000  0.000000  0.000000
N  7792  -1.000000  -1.000000  N  -1  -1.000000  -1.000000  0.000000  0.000000  0.000000  0.000000
N  7809  -1.000000  -1.000000  N  -1  -1.000000  -1.000000  0.000000  0.000000  0.000000  0.000000
N  7826  -1.000000  -1.000000  N  -1  -1.000000  -1.000000  0.000000  40.800000  0.000000  78.677388
N  7843  -1.000000  -1.000000  N  -1  -1.000000  -1.000000  0.000000  0.000000  0.000000  0.000000
N  7860  -1.000000  -1.000000  N  -1  -1.000000  -1.000000  0.000000  40.800000  0.000000  39.338694
N  7877  -1.000000  -1.000000  N  -1  -1.000000  -1.000000  0.000000  326.400000  75.241654  196.693470
N  7894  -1.000000  -1.000000  N  -1  -1.000000  -1.000000  0.000000  244.800000  0.000000  78.677388
N  7911  -1.000000  -1.000000  N  -1  -1.000000  -1.000000  0.000000  0.000000  0.000000  0.000000
N  7928  -1.000000  -1.000000  N  -1  -1.000000  -1.000000  0.000000  81.600000  112.862482  0.000000
N  7945  -1.000000  -1.000000  N  -1  -1.000000  -1.000000  0.000000  0.000000  225.724963  196.693470
N  7962  -1.000000  -1.000000  N  -1  -1.000000  -1.000000  0.000000  326.400000  0.000000  196.693470
N  7979  -1.000000  -1.000000  N  -1  -1.000000  -1.000000  0.000000  0.000000  75.241654  196.693470
N  7996  -1.000000  -1.000000  N  -1  -1.000000  -1.000000  0.000000  122.400000  0.000000  236.032164
N  8013  -1.000000  -1.000000  N  -1  -1.000000  -1.000000  0.000000  163.200000  0.000000  236.032164
N  8030  -1.000000  -1.000000  N  -1  -1.000000  -1.000000  0.000000  0.000000  0.000000  78.677388
N  8047  -1.000000  -1.000000  N  -1  -1.000000  -1.000000  0.000000  408.000000  188.104136  0.000000
N  8064  -1.000000  -1.000000  N  -1  -1.000000  -1.000000  0.000000  40.800000  225.724963  0.000000
N  8081  -1.000000  -1.000000  N  -1  -1.000000  -1.000000  0.000000  40.800000  0.000000  0.000000
N  8098  -1.000000  -1.000000  N  -1  -1.000000  -1.000000  0.000000  81.600000  75.241654  236.032164
N  8115  -1.000000  -1.000000  N  -1  -1.000000  -1.000000  0.000000  81.600000  489.070753  0.000000
N  8132  -1.000000  -1.000000  N  -1  -1.000000  -1.000000  0.000000  122.400000  0.000000  0.000000
N  8149  -1.000000  -1.000000  N  -1  -1.000000  -1.000000  0.000000  0.000000  0.000000  0.000000
N  8166  -1.000000  -1.000000  N  -1  -1.000000  -1.000000  0.000000  81.600000  37.620827  118.016082
N  8183  -1.000000  -1.000000  N  -1  -1.000000  -1.000000  0.000000  122.400000  112.862482  0.000000
N  8200  -1.000000  -1.000000  N  -1  -1.000000  -1.000000  0.000000  285.600000  0.000000  314.709553
N  8217  -1.000000  -1.000000  N  -1  -1.000000  -1.000000  0.000000  163.200000  0.000000  157.354776
N  8234  -1.000000  -1.000000  N  -1  -1.000000  -1.000000  0.000000  163.200000  150.483309  236.032164
N  8251  -1.000000  -1.000000  N  -1  -1.000000  -1.000000  0.000000  204.000000  75.241654  78.677388
N  8268  -1.000000  -1.000000  N  -1  -1.000000  -1.000000  0.000000  81.600000  0.000000  39.338694
N  8285  -1.000000  -1.000000  N  -1  -1.000000  -1.000000  0.000000  0.000000  37.620827  236.032164
N  8302  -1.000000  -1.000000  N  -1  -1.000000  -1.000000  0.000000  285.600000  37.620827  668.757799
N  8319  -1.000000  -1.000000  N  -1  -1.000000  -1.000000  0.000000  285.600000  112.862482  39.338694
N  8336  -1.000000  -1.000000  N  -1  -1.000000  -1.000000  0.000000  163.200000  0.000000  0.000000
N  8353  -1.000000  -1.000000  N  -1  -1.000000  -1.000000  0.000000  0.000000  37.620827  196.693470
N  8370  -1.000000  -1.000000  N  -1  -1.000000  -1.000000  0.000000  244.800000  188.104136  236.032164
N  8387  -1.000000  -1.000000  N  -1  -1.000000  -1.000000  0.000000  244.800000  75.241654  39.338694
N  8404  -1.000000  -1.000000  N  -1  -1.000000  -1.000000  0.000000  163.200000  225.724963  0.000000
N  8421  -1.000000  -1.000000  N  -1  -1.000000  -1.000000  0.000000  0.000000  0.000000  78.677388
N  8438  -1.000000  -1.000000  N  -1  -1.000000  -1.000000  0.000000  0.000000  0.000000  118.016082
N  8455  -1.000000  -1.000000  N  -1  -1.000000  -1.000000  0.000000  326.400000  112.862482  39.338694
N  8472  -1.000000  -1.000000  N  -1  -1.000000  -1.000000  0.000000  40.800000  0.000000  275.370858
N  8489  -1.000000  -1.000000  N  -1  -1.000000  -1.000000  0.000000  40.800000  188.104136  354.048247
N  8506  -1.000000  -1.000000  N  -1  -1.000000  -1.000000  0.000000  0.000000  75.241654  39.338694
N  8523  -1.000000  -1.000000  N  -1  -1.000000  -1.000000  0.000000  0.000000  75.241654  118.016082
N  8540  -1.000000  -1.000000  N  -1  -1.000000  -1.000000  0.000000  163.200000  150.483309  393.386941
N  8557  -1.000000  -1.000000  N  -1  -1.000000  -1.000000  0.000000  204.000000  0.000000  78.677388
N  8574  -1.000000  -1.000000  N  -1  -1.000000  -1.000000  0.000000  0.000000  37.620827  0.000000
N  8591  -1.000000  -1.000000  N  -1  -1.000000  -1.000000  0.000000  122.400000  150.483309  0.000000
N  8608  -1.000000  -1.000000  N  -1  -1.000000  -1.000000  0.000000  40.800000  188.104136  0.000000
N  8625  -1.000000  -1.000000  N  -1  -1.000000  -1.000000  0.000000  122.400000  225.724963  39.338694
N  8642  -1.000000  -1.000000  N  -1  -1.000000  -1.000000  0.000000  0.000000  0.000000  0.000000
N  8659  -1.000000  -1.000000  N  -1  -1.000000  -1.000000  0.000000  0.000000  0.000000  196.693470
N  8676  -1.000000  -1.000000  N  -1  -1.000000  -1.000000  0.000000  0.000000  37.620827  39.338694
N  8693  -1.000000  -1.000000  N  -1  -1.000000  -1.000000  0.000000  204.000000  0.000000  39.338694
N  8710  -1.000000  -1.000000  N  -1  -1.000000  -1.000000  0.000000  40.800000  75.241654  118.016082
N  8727  -1.000000  -1.000000  N  -1  -1.000000  -1.000000  0.000000  0.000000  0.000000  0.000000
N  8744  -1.000000  -1.000000  N  -1  -1.000000  -1.000000  0.000000  163.200000  0.000000  0.000000
N  8761  -1.000000  -1.000000  N  -1  -1.000000  -1.000000  0.000000  81.600000  0.000000  39.338694
N  8778  -1.000000  -1.000000  N  -1  -1.000000  -1.000000  0.000000  285.600000  0.000000  472.064329
N  8795  -1.000000  -1.000000  N  -1  -1.000000  -1.000000  0.000000  40.800000  37.620827  196.693470
N  8812  -1.000000  -1.000000  N  -1  -1.000000  -1.000000  0.000000  163.200000  0.000000  39.338694
N  8829  -1.000000  -1.000000  N  -1  -1.000000  -1.000000  0.000000  204.000000  0.000000  39.338694
N  8846  -1.000000  -1.000000  N  -1  -1.000000  -1.000000  0.000000  163.200000  75.241654  78.677388
N  8863  -1.000000  -1.000000  N  -1  -1.000000  -1.000000  0.000000  40.800000  0.000000  118.016082
N  8880  -1.000000  -1.000000  N  -1  -1.000000  -1.000000  0.000000  122.400000  0.000000  157.354776
N  8897  -1.000000  -1.000000  N  -1  -1.000000  -1.000000  0.000000  40.800000  0.000000  0.000000
N  8914  -1.000000  -1.000000  N  -1  -1.000000  -1.000000  0.000000  0.000000  0.000000  78.677388
N  8931  -1.000000  -1.000000  N  -1  -1.000000  -1.000000  0.000000  204.000000  0.000000  118.016082
N  8948  -1.000000  -1.000000  N  -1  -1.000000  -1.000000  0.000000  163.200000  0.000000  432.725635
N  8965  -1.000000  -1.000000  N  -1  -1.000000  -1.000000  0.000000  0.000000  37.620827  157.354776
N  8982  -1.000000  -1.000000  N  -1  -1.000000  -1.000000  190.198389  163.200000  0.000000  236.032164
N  8999  -1.000000  -1.000000  N  -1  -1.000000  -1.000000  0.000000  81.600000  0.000000  275.370858
N  9016  -1.000000  -1.000000  N  -1  -1.000000  -1.000000  0.000000  0.000000  37.620827  275.370858
N  9033  -1.000000  -1.000000  N  -1  -1.000000  -1.000000  0.000000  40.800000  0.000000  0.000000
N  9050  -1.000000  -1.000000  N  -1  -1.000000  -1.000000  0.000000  163.200000  0.000000  275.370858
N  9067  -1.000000  -1.000000  N  -1  -1.000000  -1.000000  0.000000  0.000000  0.000000  78.677388
N  9084  -1.000000  -1.000000  N  -1  -1.000000  -1.000000  0.000000  0.000000  0.000000  0.000000
N  9101  -1.000000  -1.000000  N  -1  -1.000000  -1.000000  0.000000  163.200000  0.000000  157.354776
N  9118  -1.000000  -1.000000  N  -1  -1.000000  -1.000000  0.000000  81.600000  0.000000  0.000000
N  9135  -1.000000  -1.000000  N  -1  -1.000000  -1.000000  0.000000  0.000000  0.000000  157.354776
N  9152  -1.000000  -1.000000  N  -1  -1.000000  -1.000000  0.000000  204.000000  75.241654  275.370858
N  9169  -1.000000  -1.000000  N  -1  -1.000000  -1.000000  0.000000  204.000000  0.000000  0.000000
N  9186  -1.000000  -1.000000  N  -1  -1.000000  -1.000000  0.000000  0.000000  0.000000  118.016082
N  9203  -1.000000  -1.000000  N  -1  -1.000000  -1.000000  0.000000  163.200000  0.000000  236.032164
N  9220  -1.000000  -1.000000  N  -1  -1.000000  -1.000000  0.000000  122.400000  0.000000  78.677388
N  9237  -1.000000  -1.000000  N  -1  -1.000000  -1.000000  0.000000  244.800000  0.000000  275.370858
N  9254  -1.000000  -1.000000  N  -1  -1.000000  -1.000000  0.000000  122.400000  188.104136  393.386941
N  9271  -1.000000  -1.000000  N  -1  -1.000000  -1.000000  0.000000  81.600000  0.000000  0.000000
N  9288  -1.000000  -1.000000  N  -1  -1.000000  -1.000000  0.000000  0.000000  0.000000  0.000000
N  9305  -1.000000  -1.000000  N  -1  -1.000000  -1.000000  0.000000  81.600000  0.000000  236.032164
N  9322  -1.000000  -1.000000  N  -1  -1.000000  -1.000000  0.000000  40.800000  0.000000  157.354776
N  9339  -1.000000  -1.000000  N  -1  -1.000000  -1.000000  0.000000  40.800000  0.000000  0.000000
N  9356  -1.000000  -1.000000  N  -1  -1.000000  -1.000000  0.000000  163.200000  0.000000  78.677388
N  9373  -1.000000  -1.000000  N  -1  -1.000000  -1.000000  0.000000  40.800000  37.620827  354.048247
N  9390  -1.000000  -1.000000  N  -1  -1.000000  -1.000000  0.000000  163.200000  0.000000  78.677388
N  9407  -1.000000  -1.000000  N  -1  -1.000000  -1.000000  0.000000  163.200000  0.000000  354.048247
N  9424  -1.000000  -1.000000  N  -1  -1.000000  -1.000000  152.158712  408.000000  0.000000  196.693470
N  9441  -1.000000  -1.000000  N  -1  -1.000000  -1.000000  342.357101  163.200000  0.000000  118.016082
N  9458  -1.000000  -1.000000  N  -1  -1.000000  -1.000000  266.277745  163.200000  37.620827  0.000000
N  9475  -1.000000  -1.000000  N  -1  -1.000000  -1.000000  380.396779  81.600000  112.862482  432.725635
N  9492  -1.000000  -1.000000  N  -1  -1.000000  -1.000000  456.476135  0.000000  263.345790  196.693470
N  9509  -1.000000  -1.000000  N  -1  -1.000000  -1.000000  608.634846  163.200000  37.620827  196.693470
N  9526  -1.000000  -1.000000  N  -1  -1.000000  -1.000000  494.515813  163.200000  0.000000  39.338694
N  9543  -1.000000  -1.000000  N  -1  -1.000000  -1.000000  532.555490  448.800000  37.620827  314.709553
N  9559  -1.000000  -1.000000  N  -1  -1.000000  -1.000000  950.991947  40.800000  0.000000  0.000000
N  9570  -1.000000  -1.000000  N  -1  -1.000000  -1.000000  494.515813  326.400000  0.000000  78.677388
N  9582  -1.000000  -1.000000  N  -1  -1.000000  -1.000000  608.634846  122.400000  0.000000  39.338694
N  9594  -1.000000  -1.000000  N  -1  -1.000000  -1.000000  570.595168  40.800000  413.829099  472.064329
N  9605  -1.000000  -1.000000  N  -1  -1.000000  -1.000000  798.833236  204.000000  75.241654  0.000000
N  9617  -1.000000  -1.000000  N  -1  -1.000000  -1.000000  1103.150659  0.000000  37.620827  39.338694
N  9629  -1.000000  -1.000000  N  -1  -1.000000  -1.000000  1445.507760  122.400000  0.000000  0.000000
N  9641  -1.000000  -1.000000  N  -1  -1.000000  -1.000000  15558.228258  40.800000  376.208272  39.338694
