# Supplementary material for: SNP-PHAGE – High throughput SNP discovery pipeline
Source: BMC Bioinformatics. 2006 Oct 23;7:468. doi: 10.1186/1471-2105-7-468 (PMC1626092; doi:10.1186/1471-2105-7-468)
Supplement: Additional file 2 — Test dataset. This compressed file contains test data for recreating the demo website. It contains the database table entries and chromatogram files to test for proper installation of all functionalities provided. [file 1471-2105-7-468-S2.gz › test_data/AfterAnalysisStore/poly_dir/H03_015529Noir_1_.b_15.ab1.poly]

H03_015529Noir_1_.b_15.ab1 48825.182609 56893.333333 49331.085714 51247.350000 48825.182609
G  7  4237.006442  1.000000  T  1  3753.600000  37536.000000  0.000000  0.000000  427.587806  5426.400000
T  17  198818.400000  46.924262  G  14  816.303993  1.926151  0.000000  0.000000  155.486475  24724.800000
T  37  148960.800000  1.467194  N  -1  -1.000000  -1.000000  0.000000  0.000000  0.000000  17503.200000
G  62  816.303993  0.006957  N  -1  -1.000000  -1.000000  0.000000  0.000000  816.303993  0.000000
G  69  2682.141693  0.030407  A  72  140.056301  0.003979  0.000000  0.000000  1321.635037  0.000000
G  80  11894.715333  0.167289  N  -1  -1.000000  -1.000000  0.000000  0.000000  2021.324174  0.000000
G  103  28065.308727  0.458322  N  -1  -1.000000  -1.000000  0.000000  0.000000  3615.060542  0.000000
C  123  1897.934514  0.033594  N  -1  -1.000000  -1.000000  0.000000  565.342196  0.000000  0.000000
N  134  -1.000000  -1.000000  N  -1  -1.000000  -1.000000  0.000000  0.000000  194.358094  5385.600000
C  152  3411557.478986  4.256342  N  -1  -1.000000  -1.000000  56022.520284  64610.536633  0.000000  65280.000000
C  170  3411557.478986  4.256342  A  165  2615271.303162  66.719980  56022.520284  64610.536633  0.000000  65280.000000
C  187  3411557.478986  4.256342  N  -1  -1.000000  -1.000000  56022.520284  64610.536633  0.000000  47572.800000
T  201  1745260.800000  4.587126  G  209  66859.184226  0.175782  0.000000  0.000000  0.000000  65280.000000
T  223  497719.200000  0.930119  C  211  428529.384219  1.126661  13515.433019  6380.290493  45207.692590  65280.000000
A  241  343698.161943  0.602990  T  235  36801.600000  0.096756  51225.591985  0.000000  62194.589978  8568.000000
G  253  3168581.129653  5.243586  A  254  254062.129488  0.364397  38830.609372  0.000000  62194.589978  20644.800000
T  267  109956.000000  0.119405  A  267  20763.346580  0.029781  20763.346580  0.000000  62194.589978  20481.600000
A  290  2627876.370226  1.240429  N  -1  -1.000000  -1.000000  56022.520284  64610.536633  8240.783172  0.000000
A  313  2627876.370226  1.240429  T  298  36352.800000  0.052140  56022.520284  64610.536633  21496.005161  53203.200000
C  308  2633121.657313  2.211843  T  310  330480.000000  0.270152  56022.520284  64610.536633  14188.140839  40473.600000
T  329  323503.200000  0.241410  N  -1  -1.000000  -1.000000  24369.796324  52980.640039  3381.830830  59241.600000
A  348  294363.330018  0.233865  T  339  19624.800000  0.015629  48004.297068  2463.276709  0.000000  0.000000
A  357  167367.279349  0.142512  G  359  147206.820154  0.117234  36414.638185  2503.658295  17608.843287  0.000000
C  378  340537.909642  0.334971  N  -1  -1.000000  -1.000000  0.000000  54918.956138  116.614856  0.000000
T  396  273890.400000  0.273644  A  391  158648.774629  0.123051  7002.815036  13204.778424  0.000000  53774.400000
C  415  144606.457302  0.145491  T  410  27172.800000  0.020954  0.000000  27217.188557  0.000000  856.800000
T  425  351492.000000  0.508287  N  -1  -1.000000  -1.000000  0.000000  0.000000  0.000000  60261.600000
C  444  137903.114126  0.192689  T  436  52754.400000  0.040055  0.000000  26207.648922  0.000000  26479.200000
C  458  509979.041962  0.852705  A  454  61309.645636  0.046110  19047.656897  64610.536633  0.000000  65280.000000
T  461  2797044.000000  3.547599  C  473  450779.637772  0.342435  28676.527570  64610.536633  0.000000  65280.000000
T  482  2797044.000000  3.547599  N  -1  -1.000000  -1.000000  0.000000  13285.541595  0.000000  65280.000000
A  503  235714.754095  0.469815  T  505  17952.000000  0.017547  40406.242755  0.000000  194.358094  5100.000000
C  514  376881.336498  0.760066  G  522  27870.950634  0.034926  0.000000  64045.194438  1632.607987  0.000000
T  525  404736.000000  0.783150  N  -1  -1.000000  -1.000000  0.000000  1130.684391  6452.688710  65280.000000
T  539  260671.200000  0.453209  N  -1  -1.000000  -1.000000  0.000000  0.000000  15509.775876  44920.800000
G  553  362788.817664  0.693371  N  -1  -1.000000  -1.000000  0.000000  0.000000  62194.589978  0.000000
G  566  345141.102758  0.648622  A  563  39495.876800  0.068203  5847.350555  0.000000  56597.076880  0.000000
C  585  148886.905354  0.269641  G  578  28065.308727  0.048425  0.000000  31861.070877  699.689137  0.000000
T  597  369158.400000  0.694027  A  602  37079.905613  0.062945  5112.054976  0.000000  77.743237  65280.000000
C  614  252344.527138  0.454648  A  610  76680.824639  0.130170  15301.150853  46196.533693  0.000000  326.400000
A  622  433649.321074  0.819335  N  -1  -1.000000  -1.000000  56022.520284  36585.716369  77.743237  0.000000
T  630  358550.400000  0.589000  N  -1  -1.000000  -1.000000  15896.390131  64610.536633  194.358094  65280.000000
C  635  1224046.616515  2.828319  N  -1  -1.000000  -1.000000  15931.404206  64610.536633  349.844569  24520.800000
G  644  324344.786734  0.476872  N  -1  -1.000000  -1.000000  2521.013413  63883.668096  61767.002172  326.400000
G  656  339776.819372  0.818079  N  -1  -1.000000  -1.000000  0.000000  0.000000  55625.286411  0.000000
A  679  197969.581054  0.465000  N  -1  -1.000000  -1.000000  38935.651597  0.000000  11661.485621  0.000000
G  684  262538.912944  0.643715  A  690  22794.162941  0.052148  9138.673621  0.000000  44663.489928  0.000000
G  698  427121.346672  1.085083  N  -1  -1.000000  -1.000000  0.000000  0.000000  62194.589978  0.000000
G  712  406091.800936  1.015069  N  -1  -1.000000  -1.000000  0.000000  0.000000  62194.589978  0.000000
T  727  165933.600000  0.408544  N  -1  -1.000000  -1.000000  0.000000  0.000000  1477.121512  31987.200000
C  743  201544.492710  0.494147  N  -1  -1.000000  -1.000000  0.000000  38322.124541  0.000000  0.000000
T  754  305143.200000  0.780214  N  -1  -1.000000  -1.000000  0.000000  201.907927  0.000000  59404.800000
T  767  196084.800000  0.494687  N  -1  -1.000000  -1.000000  0.000000  0.000000  0.000000  37984.800000
T  780  202531.200000  0.543525  N  -1  -1.000000  -1.000000  0.000000  0.000000  0.000000  38148.000000
G  793  252471.163691  0.933441  N  -1  -1.000000  -1.000000  0.000000  0.000000  48123.063995  0.000000
A  810  160784.633215  0.614284  N  -1  -1.000000  -1.000000  30602.301705  0.000000  0.000000  244.800000
T  817  258876.000000  1.003300  N  -1  -1.000000  -1.000000  1855.745984  0.000000  0.000000  48552.000000
T  832  215791.200000  0.837509  N  -1  -1.000000  -1.000000  0.000000  0.000000  0.000000  36924.000000
C  847  199323.505513  0.842716  N  -1  -1.000000  -1.000000  140.056301  37837.545516  0.000000  81.600000
A  855  273634.997513  1.267719  N  -1  -1.000000  -1.000000  47093.931114  524.960610  0.000000  0.000000
T  865  342230.400000  1.510161  A  870  23459.430369  0.097469  1085.436331  0.000000  0.000000  64872.000000
G  879  371418.317023  1.543158  N  -1  -1.000000  -1.000000  35.014075  0.000000  62194.589978  612.000000
T  893  218402.400000  0.883095  N  -1  -1.000000  -1.000000  0.000000  0.000000  971.790468  42064.800000
C  909  155469.103774  0.623007  N  -1  -1.000000  -1.000000  0.000000  29599.702095  0.000000  0.000000
A  917  223249.743332  0.911818  N  -1  -1.000000  -1.000000  36799.793012  121.144756  0.000000  0.000000
T  929  320688.000000  1.325606  N  -1  -1.000000  -1.000000  315.126677  0.000000  0.000000  61934.400000
C  945  172146.698542  0.667472  N  -1  -1.000000  -1.000000  0.000000  32951.373683  0.000000  0.000000
T  957  274176.000000  1.100068  N  -1  -1.000000  -1.000000  0.000000  403.815854  0.000000  52713.600000
T  970  203796.000000  0.798968  N  -1  -1.000000  -1.000000  0.000000  0.000000  155.486475  38474.400000
G  983  328426.306701  1.285319  N  -1  -1.000000  -1.000000  0.000000  0.000000  56635.948498  0.000000
C  997  282105.755574  1.080864  N  -1  -1.000000  -1.000000  0.000000  48982.863085  505.331044  0.000000
A  1009  160329.450238  0.628773  N  -1  -1.000000  -1.000000  30462.245404  726.868537  0.000000  0.000000
C  1019  394851.141999  1.688271  N  -1  -1.000000  -1.000000  1435.577082  64610.536633  0.000000  40.800000
A  1031  232143.318427  0.922948  T  1033  3876.000000  0.014954  44327.819175  1413.355489  0.000000  2692.800000
C  1041  370581.809176  1.429762  T  1043  72379.200000  0.264230  770.309654  64610.536633  0.000000  10363.200000
A  1054  232983.656231  0.850540  T  1056  75928.800000  0.286357  43662.551746  1615.263416  0.000000  12729.600000
C  1065  413628.579208  1.559956  T  1066  31620.000000  0.109297  560.225203  64610.536633  0.000000  9098.400000
T  1079  368301.600000  1.273069  N  -1  -1.000000  -1.000000  0.000000  605.723781  349.844569  65280.000000
G  1092  385450.971387  1.290365  N  -1  -1.000000  -1.000000  0.000000  0.000000  62194.589978  652.800000
C  1106  166170.223903  0.524394  N  -1  -1.000000  -1.000000  0.000000  31941.834048  932.918850  0.000000
A  1119  212185.295576  0.705744  N  -1  -1.000000  -1.000000  40441.256830  0.000000  738.560756  0.000000
A  1130  177626.403376  0.604866  N  -1  -1.000000  -1.000000  34208.751448  0.000000  466.459425  0.000000
A  1143  271184.012250  0.918047  N  -1  -1.000000  -1.000000  44853.030302  0.000000  38.871619  0.000000
G  1151  261839.223806  0.925143  N  -1  -1.000000  -1.000000  1330.534857  0.000000  45052.206115  81.600000
C  1167  209540.046618  0.732670  N  -1  -1.000000  -1.000000  0.000000  40300.822225  0.000000  0.000000
C  1181  355559.859409  1.317420  N  -1  -1.000000  -1.000000  0.000000  64610.536633  0.000000  0.000000
A  1191  255602.748796  0.905915  N  -1  -1.000000  -1.000000  39250.778274  0.000000  0.000000  0.000000
C  1201  313966.826452  1.178793  N  -1  -1.000000  -1.000000  245.098526  54717.048211  0.000000  285.600000
C  1216  314209.115964  1.204270  N  -1  -1.000000  -1.000000  0.000000  61137.720289  272.101331  448.800000
T  1228  340598.400000  1.342057  N  -1  -1.000000  -1.000000  350.140752  1736.408172  1205.020181  64137.600000
T  1242  299390.400000  1.103820  N  -1  -1.000000  -1.000000  1260.506706  80.763171  2254.553887  57242.400000
A  1256  283123.811886  1.011331  N  -1  -1.000000  -1.000000  49019.705249  0.000000  2993.114643  489.600000
A  1267  242122.329853  0.833463  N  -1  -1.000000  -1.000000  45238.185129  1857.552928  2215.682268  244.800000
C  1277  408136.683594  1.419136  N  -1  -1.000000  -1.000000  3816.534194  64610.536633  971.790468  81.600000
C  1292  394003.128706  1.303675  N  -1  -1.000000  -1.000000  630.253353  64610.536633  77.743237  0.000000
A  1301  243732.977311  0.760071  N  -1  -1.000000  -1.000000  45728.382182  1292.210733  0.000000  0.000000
A  1314  273144.800460  0.882568  N  -1  -1.000000  -1.000000  51855.845338  0.000000  0.000000  408.000000
A  1327  256057.931773  0.822695  N  -1  -1.000000  -1.000000  48949.677098  0.000000  0.000000  652.800000
A  1339  254272.213939  0.832446  N  -1  -1.000000  -1.000000  48074.325219  0.000000  0.000000  816.000000
C  1349  305971.272543  1.021749  N  -1  -1.000000  -1.000000  805.323729  58593.680409  0.000000  979.200000
C  1363  343485.765376  1.160442  N  -1  -1.000000  -1.000000  0.000000  64610.536633  0.000000  530.400000
T  1374  346555.200000  1.153626  N  -1  -1.000000  -1.000000  0.000000  1494.118660  0.000000  65280.000000
C  1388  136610.903394  0.445352  N  -1  -1.000000  -1.000000  0.000000  29115.123070  0.000000  1224.000000
A  1400  290896.936575  0.982106  N  -1  -1.000000  -1.000000  55707.393607  80.763171  77.743237  122.400000
A  1412  242402.442454  0.852110  N  -1  -1.000000  -1.000000  47269.001490  0.000000  0.000000  1142.400000
C  1422  311018.970718  1.154860  N  -1  -1.000000  -1.000000  70.028150  54030.561259  0.000000  1428.000000
T  1435  345045.600000  1.249977  N  -1  -1.000000  -1.000000  0.000000  242.289512  0.000000  65280.000000
T  1448  211548.000000  0.746908  N  -1  -1.000000  -1.000000  0.000000  0.000000  272.101331  40392.000000
G  1461  320496.496479  1.149636  N  -1  -1.000000  -1.000000  315.126677  0.000000  61261.671128  244.800000
C  1474  233728.616270  0.818942  N  -1  -1.000000  -1.000000  0.000000  44863.941375  466.459425  0.000000
G  1488  162988.697360  0.585913  N  -1  -1.000000  -1.000000  840.337804  0.000000  31369.396320  0.000000
A  1502  315756.929951  1.213847  N  -1  -1.000000  -1.000000  56022.520284  0.000000  0.000000  0.000000
A  1514  271289.054476  1.055397  N  -1  -1.000000  -1.000000  51085.535684  0.000000  0.000000  1020.000000
A  1526  268242.829935  0.991593  N  -1  -1.000000  -1.000000  50385.254180  0.000000  0.000000  693.600000
C  1536  327817.710242  1.222052  N  -1  -1.000000  -1.000000  455.182977  62914.510047  0.000000  1468.800000
T  1549  355164.000000  1.283138  N  -1  -1.000000  -1.000000  0.000000  646.105366  116.614856  65280.000000
T  1562  224440.800000  0.798132  N  -1  -1.000000  -1.000000  0.000000  0.000000  427.587806  43370.400000
G  1574  322206.847703  1.197139  N  -1  -1.000000  -1.000000  700.281504  0.000000  60600.853610  856.800000
G  1587  213016.470674  0.760194  N  -1  -1.000000  -1.000000  35.014075  0.000000  41203.915860  0.000000
C  1600  234940.063832  0.871875  N  -1  -1.000000  -1.000000  0.000000  39250.901005  544.202662  285.600000
A  1613  196779.102498  0.729930  N  -1  -1.000000  -1.000000  37780.187117  0.000000  116.614856  530.400000
T  1624  371402.400000  1.360621  N  -1  -1.000000  -1.000000  70.028150  403.815854  38.871619  65280.000000
T  1638  228316.800000  0.819721  N  -1  -1.000000  -1.000000  0.000000  40.381585  544.202662  43656.000000
G  1651  297367.883331  1.084363  N  -1  -1.000000  -1.000000  175.070376  0.000000  58074.198392  204.000000
G  1663  255503.149952  0.921911  N  -1  -1.000000  -1.000000  420.168902  80.763171  42681.037372  0.000000
C  1677  210065.007229  0.778267  N  -1  -1.000000  -1.000000  0.000000  40987.309177  116.614856  0.000000
C  1691  411205.684085  1.610021  N  -1  -1.000000  -1.000000  0.000000  64610.536633  0.000000  489.600000
T  1704  351328.800000  1.281846  N  -1  -1.000000  -1.000000  0.000000  1938.316099  0.000000  65280.000000
T  1717  292903.200000  1.057441  N  -1  -1.000000  -1.000000  0.000000  646.105366  0.000000  56916.000000
C  1729  148765.760598  0.522020  N  -1  -1.000000  -1.000000  245.098526  31739.926121  0.000000  81.600000
C  1742  359517.254778  1.300884  N  -1  -1.000000  -1.000000  420.168902  64610.536633  0.000000  0.000000
A  1752  285609.811223  0.975985  N  -1  -1.000000  -1.000000  54341.844676  403.815854  272.101331  0.000000
A  1764  274300.264941  0.965648  N  -1  -1.000000  -1.000000  52906.267593  0.000000  0.000000  285.600000
G  1773  326171.752815  1.129964  N  -1  -1.000000  -1.000000  1330.534857  0.000000  62077.975122  571.200000
T  1789  160058.400000  0.549016  N  -1  -1.000000  -1.000000  0.000000  0.000000  1127.276943  35781.600000
T  1802  166341.600000  0.589879  N  -1  -1.000000  -1.000000  0.000000  0.000000  1166.148562  32476.800000
G  1814  265959.615392  0.957998  N  -1  -1.000000  -1.000000  210.084451  0.000000  51388.279969  0.000000
G  1826  262227.939994  0.996702  N  -1  -1.000000  -1.000000  105.042226  0.000000  50299.874644  0.000000
G  1839  264404.750643  1.040204  N  -1  -1.000000  -1.000000  560.225203  0.000000  49911.158457  0.000000
A  1854  348740.188768  1.387547  N  -1  -1.000000  -1.000000  56022.520284  0.000000  77.743237  0.000000
T  1865  313344.000000  1.154831  N  -1  -1.000000  -1.000000  875.351879  161.526342  0.000000  59608.800000
C  1878  238574.406518  0.894489  N  -1  -1.000000  -1.000000  420.168902  45469.665156  0.000000  0.000000
A  1888  274405.307166  1.047299  N  -1  -1.000000  -1.000000  53361.450571  0.000000  0.000000  0.000000
A  1901  237465.457854  0.906278  N  -1  -1.000000  -1.000000  46008.494783  0.000000  0.000000  244.800000
G  1912  183785.013384  0.725986  C  1920  20634.990137  0.080755  0.000000  0.000000  34790.098769  1428.000000
T  1927  198900.000000  0.778398  N  -1  -1.000000  -1.000000  0.000000  0.000000  272.101331  37944.000000
A  1938  102801.324721  0.397253  N  -1  -1.000000  -1.000000  23144.303692  0.000000  0.000000  897.600000
T  1950  367730.400000  1.516634  N  -1  -1.000000  -1.000000  0.000000  0.000000  0.000000  65280.000000
C  1963  168593.119027  0.666336  N  -1  -1.000000  -1.000000  0.000000  32951.373683  0.000000  1224.000000
T  1976  339660.000000  1.395286  N  -1  -1.000000  -1.000000  0.000000  323.052683  0.000000  64300.800000
C  1989  118560.334722  0.488856  N  -1  -1.000000  -1.000000  0.000000  26894.135874  0.000000  40.800000
C  2002  308797.983521  1.384449  N  -1  -1.000000  -1.000000  0.000000  60531.996508  0.000000  326.400000
T  2013  353980.800000  1.538579  N  -1  -1.000000  -1.000000  0.000000  928.776464  0.000000  65280.000000
C  2026  181797.897452  0.763769  N  -1  -1.000000  -1.000000  0.000000  34162.821245  0.000000  204.000000
A  2037  261205.000825  1.123652  N  -1  -1.000000  -1.000000  48564.522271  0.000000  0.000000  0.000000
A  2049  233823.994036  0.973445  N  -1  -1.000000  -1.000000  45413.255505  0.000000  0.000000  408.000000
T  2059  305959.200000  1.255500  N  -1  -1.000000  -1.000000  630.253353  0.000000  0.000000  57568.800000
C  2074  189308.872335  0.717050  N  -1  -1.000000  -1.000000  630.253353  42400.664666  0.000000  0.000000
C  2087  335490.211468  1.362847  N  -1  -1.000000  -1.000000  595.239278  64610.536633  0.000000  0.000000
A  2097  302486.595459  1.150759  N  -1  -1.000000  -1.000000  56022.520284  484.579025  0.000000  0.000000
A  2108  277171.419105  1.069577  N  -1  -1.000000  -1.000000  52241.000165  0.000000  0.000000  0.000000
A  2121  300665.863550  1.093322  N  -1  -1.000000  -1.000000  56022.520284  0.000000  0.000000  0.000000
A  2133  270378.688521  0.986103  N  -1  -1.000000  -1.000000  52311.028315  484.579025  0.000000  0.000000
C  2143  322608.485726  1.213595  N  -1  -1.000000  -1.000000  665.267428  60774.286021  0.000000  40.800000
C  2157  355357.951482  1.269544  N  -1  -1.000000  -1.000000  245.098526  64610.536633  0.000000  0.000000
C  2169  281984.610818  0.974629  N  -1  -1.000000  -1.000000  350.140752  54353.613943  0.000000  0.000000
A  2180  280392.714022  0.953259  N  -1  -1.000000  -1.000000  53291.422420  121.144756  0.000000  0.000000
C  2190  296521.981561  1.016933  N  -1  -1.000000  -1.000000  0.000000  57261.088091  116.614856  1428.000000
T  2203  372830.400000  1.233289  N  -1  -1.000000  -1.000000  0.000000  1453.737074  621.945900  65280.000000
C  2217  238412.880176  0.779026  N  -1  -1.000000  -1.000000  0.000000  45954.244180  1826.966081  0.000000
G  2230  145768.570260  0.486491  N  -1  -1.000000  -1.000000  0.000000  0.000000  28104.180346  0.000000
T  2241  152020.800000  0.530628  N  -1  -1.000000  -1.000000  0.000000  0.000000  2410.040362  29294.400000
G  2254  285900.755804  1.052546  N  -1  -1.000000  -1.000000  210.084451  0.000000  53487.347381  0.000000
G  2267  317736.611549  1.163104  N  -1  -1.000000  -1.000000  70.028150  0.000000  55858.516124  0.000000
G  2280  260284.359057  0.954497  N  -1  -1.000000  -1.000000  35.014075  0.000000  50066.644932  0.000000
T  2293  207794.400000  0.789536  C  2296  24188.569652  0.094573  525.211128  2503.658295  1399.378274  40432.800000
G  2306  296745.937431  1.160223  N  -1  -1.000000  -1.000000  735.295579  0.000000  50066.644932  1020.000000
C  2317  338518.830372  1.315138  N  -1  -1.000000  -1.000000  245.098526  64206.720779  38.871619  0.000000
A  2329  211520.028148  0.808559  N  -1  -1.000000  -1.000000  39986.073853  0.000000  194.358094  0.000000
T  2341  353409.600000  1.439724  N  -1  -1.000000  -1.000000  140.056301  403.815854  0.000000  65280.000000
C  2354  140083.719738  0.545136  N  -1  -1.000000  -1.000000  0.000000  26530.701605  0.000000  0.000000
G  2368  156574.880269  0.610663  N  -1  -1.000000  -1.000000  525.211128  0.000000  29620.173477  448.800000
T  2380  114444.000000  0.445555  N  -1  -1.000000  -1.000000  0.000000  0.000000  0.000000  25622.400000
T  2393  180703.200000  0.753837  N  -1  -1.000000  -1.000000  0.000000  0.000000  0.000000  34720.800000
T  2406  174460.800000  0.771923  N  -1  -1.000000  -1.000000  140.056301  0.000000  0.000000  33823.200000
A  2417  210959.802945  0.970262  N  -1  -1.000000  -1.000000  40931.453883  0.000000  0.000000  1754.400000
T  2427  421341.600000  1.935049  N  -1  -1.000000  -1.000000  0.000000  0.000000  0.000000  65280.000000
C  2441  164272.289390  0.713602  N  -1  -1.000000  -1.000000  0.000000  31376.491852  0.000000  571.200000
T  2454  319260.000000  1.500444  N  -1  -1.000000  -1.000000  0.000000  0.000000  0.000000  62138.400000
T  2467  213547.200000  0.955251  N  -1  -1.000000  -1.000000  0.000000  0.000000  855.175612  41738.400000
G  2480  308407.423052  1.471657  N  -1  -1.000000  -1.000000  280.112601  0.000000  53526.219000  285.600000
T  2491  144962.400000  0.640301  N  -1  -1.000000  -1.000000  0.000000  0.000000  116.614856  27703.200000
C  2504  129503.744364  0.574969  N  -1  -1.000000  -1.000000  0.000000  28388.254533  0.000000  0.000000
C  2517  348452.700380  1.536782  N  -1  -1.000000  -1.000000  0.000000  64610.536633  155.486475  0.000000
G  2530  172667.730426  0.709059  N  -1  -1.000000  -1.000000  280.112601  0.000000  32807.646213  0.000000
T  2541  123705.600000  0.508370  N  -1  -1.000000  -1.000000  0.000000  0.000000  0.000000  27744.000000
T  2554  183232.800000  0.781003  N  -1  -1.000000  -1.000000  70.028150  282.671098  0.000000  35577.600000
A  2565  139321.005131  0.660912  N  -1  -1.000000  -1.000000  26750.753436  403.815854  0.000000  0.000000
C  2575  337145.856469  1.618512  N  -1  -1.000000  -1.000000  1190.478556  63964.431267  0.000000  0.000000
C  2589  302013.877175  1.437513  N  -1  -1.000000  -1.000000  315.126677  59320.548946  0.000000  0.000000
C  2601  261955.344462  1.196464  N  -1  -1.000000  -1.000000  945.380030  50032.784305  0.000000  0.000000
A  2612  261765.226027  1.221512  N  -1  -1.000000  -1.000000  49509.902301  80.763171  0.000000  0.000000
C  2622  315622.471453  1.396706  N  -1  -1.000000  -1.000000  1155.464481  59643.601629  0.000000  285.600000
A  2635  255077.537668  1.042885  N  -1  -1.000000  -1.000000  49194.775624  0.000000  0.000000  81.600000
T  2646  348105.600000  1.479722  N  -1  -1.000000  -1.000000  1400.563007  40.381585  0.000000  65280.000000
C  2660  121346.664114  0.480021  N  -1  -1.000000  -1.000000  1015.408180  27217.188557  0.000000  0.000000
A  2670  262010.324554  1.037424  N  -1  -1.000000  -1.000000  49895.057128  605.723781  0.000000  0.000000
C  2681  274433.254349  1.053744  N  -1  -1.000000  -1.000000  560.225203  51042.323940  0.000000  0.000000
C  2695  334198.000735  1.219934  N  -1  -1.000000  -1.000000  490.197052  63035.654803  0.000000  0.000000
A  2706  224790.362640  0.821444  N  -1  -1.000000  -1.000000  43592.523596  80.763171  0.000000  0.000000
A  2718  248249.793009  0.933514  N  -1  -1.000000  -1.000000  47269.001490  0.000000  116.614856  0.000000
C  2729  301650.442906  1.140197  N  -1  -1.000000  -1.000000  0.000000  56736.127481  0.000000  0.000000
C  2743  324223.749142  1.207319  N  -1  -1.000000  -1.000000  0.000000  61581.917728  349.844569  0.000000
G  2756  188643.965726  0.700215  N  -1  -1.000000  -1.000000  35.014075  0.000000  35528.659525  0.000000
T  2768  123828.000000  0.471250  N  -1  -1.000000  -1.000000  0.000000  0.000000  583.074281  24112.800000
C  2781  130755.573511  0.544050  N  -1  -1.000000  -1.000000  0.000000  25803.833068  155.486475  0.000000
G  2794  135117.746727  0.560008  N  -1  -1.000000  -1.000000  0.000000  0.000000  23556.200954  448.800000
C  2804  127969.244119  0.559822  N  -1  -1.000000  -1.000000  0.000000  25157.727702  77.743237  122.400000
T  2818  349492.800000  1.633581  N  -1  -1.000000  -1.000000  0.000000  161.526342  894.047231  65280.000000
G  2831  245435.400700  1.139058  N  -1  -1.000000  -1.000000  770.309654  0.000000  42486.679279  0.000000
C  2841  143960.351936  0.661775  N  -1  -1.000000  -1.000000  0.000000  27621.004411  0.000000  326.400000
T  2855  314323.200000  1.517680  N  -1  -1.000000  -1.000000  0.000000  928.776464  0.000000  59323.200000
C  2867  170935.250980  0.820325  N  -1  -1.000000  -1.000000  280.112601  33072.518439  0.000000  734.400000
T  2880  412855.200000  2.138635  N  -1  -1.000000  -1.000000  455.182977  363.434269  0.000000  65280.000000
A  2890  263585.957937  1.223322  N  -1  -1.000000  -1.000000  44187.762874  40.381585  0.000000  0.000000
T  2901  369117.600000  1.608755  N  -1  -1.000000  -1.000000  0.000000  242.289512  0.000000  65280.000000
G  2914  201588.214765  0.795913  N  -1  -1.000000  -1.000000  385.154827  0.000000  38016.443124  0.000000
C  2926  255938.488238  0.984658  N  -1  -1.000000  -1.000000  0.000000  49750.113208  0.000000  0.000000
C  2939  283438.347893  1.039289  N  -1  -1.000000  -1.000000  0.000000  53828.653332  0.000000  0.000000
C  2951  243339.433595  0.914405  N  -1  -1.000000  -1.000000  210.084451  47246.454913  0.000000  0.000000
C  2963  198798.544903  0.747621  N  -1  -1.000000  -1.000000  105.042226  39008.611492  0.000000  163.200000
T  2976  348309.600000  1.283419  N  -1  -1.000000  -1.000000  245.098526  767.250123  0.000000  65280.000000
A  2987  264391.281666  0.962155  N  -1  -1.000000  -1.000000  43977.678423  121.144756  0.000000  0.000000
C  2997  342637.752083  1.205892  N  -1  -1.000000  -1.000000  0.000000  64610.536633  0.000000  775.200000
T  3011  338925.600000  1.223052  N  -1  -1.000000  -1.000000  0.000000  282.671098  583.074281  64994.400000
G  3024  346151.764845  1.216067  N  -1  -1.000000  -1.000000  385.154827  0.000000  59901.164472  1142.400000
T  3035  149042.400000  0.527860  N  -1  -1.000000  -1.000000  0.000000  0.000000  77.743237  28437.600000
T  3048  152224.800000  0.549355  N  -1  -1.000000  -1.000000  0.000000  0.000000  0.000000  28478.400000
C  3060  187451.319407  0.702786  N  -1  -1.000000  -1.000000  0.000000  31538.018194  0.000000  81.600000
T  3073  346228.800000  1.346527  N  -1  -1.000000  -1.000000  245.098526  0.000000  0.000000  60343.200000
C  3084  138549.219493  0.518103  N  -1  -1.000000  -1.000000  0.000000  26046.122580  349.844569  0.000000
G  3097  127615.524311  0.488217  N  -1  -1.000000  -1.000000  595.239278  0.000000  24100.403616  0.000000
A  3109  221358.983272  0.924943  N  -1  -1.000000  -1.000000  41806.805762  0.000000  699.689137  0.000000
G  3119  203570.667321  0.866190  N  -1  -1.000000  -1.000000  140.056301  0.000000  38366.287693  0.000000
G  3132  389687.977829  1.762402  N  -1  -1.000000  -1.000000  1225.492631  40.381585  62194.589978  0.000000
C  3143  211236.073205  0.933895  N  -1  -1.000000  -1.000000  35.014075  35091.597709  0.000000  244.800000
T  3157  381724.800000  1.794692  N  -1  -1.000000  -1.000000  0.000000  646.105366  349.844569  63403.200000
G  3170  210334.328981  0.891380  N  -1  -1.000000  -1.000000  1330.534857  0.000000  39998.895679  448.800000
T  3181  103550.400000  0.428291  N  -1  -1.000000  -1.000000  280.112601  0.000000  505.331044  19910.400000
G  3193  179936.723129  0.770984  N  -1  -1.000000  -1.000000  1295.520782  0.000000  30242.119377  122.400000
A  3205  242507.484680  1.118802  N  -1  -1.000000  -1.000000  46428.663685  0.000000  155.486475  0.000000
A  3217  208088.648780  0.916075  N  -1  -1.000000  -1.000000  40196.158304  0.000000  155.486475  1509.600000
T  3229  305673.600000  1.299635  N  -1  -1.000000  -1.000000  0.000000  363.434269  0.000000  53244.000000
T  3241  153856.800000  0.631516  N  -1  -1.000000  -1.000000  0.000000  0.000000  155.486475  29661.600000
T  3253  151816.800000  0.636123  N  -1  -1.000000  -1.000000  0.000000  0.000000  310.972950  29253.600000
C  3264  131926.639488  0.613976  N  -1  -1.000000  -1.000000  70.028150  25682.688312  155.486475  0.000000
C  3276  307546.154374  1.486149  N  -1  -1.000000  -1.000000  245.098526  52011.481990  0.000000  0.000000
A  3286  271849.279679  1.362491  N  -1  -1.000000  -1.000000  46813.818512  0.000000  310.972950  0.000000
T  3298  418771.200000  2.036080  N  -1  -1.000000  -1.000000  0.000000  0.000000  310.972950  65280.000000
A  3309  210189.493291  0.886138  N  -1  -1.000000  -1.000000  36204.553734  0.000000  194.358094  0.000000
G  3321  126643.733842  0.527193  N  -1  -1.000000  -1.000000  35.014075  0.000000  24527.991422  0.000000
G  3334  315054.469856  1.377973  N  -1  -1.000000  -1.000000  70.028150  0.000000  54925.597274  0.000000
G  3346  276221.722739  1.154132  N  -1  -1.000000  -1.000000  350.140752  0.000000  45635.280396  0.000000
C  3358  181474.844768  0.767700  N  -1  -1.000000  -1.000000  0.000000  34647.400270  0.000000  938.400000
T  3372  325869.600000  1.362619  N  -1  -1.000000  -1.000000  0.000000  605.723781  0.000000  61812.000000
C  3383  151350.182063  0.589933  N  -1  -1.000000  -1.000000  0.000000  29801.610022  0.000000  1060.800000
C  3395  280086.676305  1.083520  N  -1  -1.000000  -1.000000  0.000000  48538.665646  0.000000  244.800000
T  3407  285926.400000  1.117987  N  -1  -1.000000  -1.000000  0.000000  0.000000  0.000000  53692.800000
T  3420  286334.400000  1.113453  N  -1  -1.000000  -1.000000  0.000000  0.000000  0.000000  49327.200000
C  3431  126798.178143  0.519845  N  -1  -1.000000  -1.000000  0.000000  25076.964531  0.000000  0.000000
C  3443  300842.811198  1.277052  N  -1  -1.000000  -1.000000  0.000000  52092.245160  0.000000  0.000000
A  3452  234874.416291  0.928372  N  -1  -1.000000  -1.000000  39425.848650  0.000000  0.000000  0.000000
G  3464  128898.287729  0.526163  N  -1  -1.000000  -1.000000  70.028150  0.000000  22467.795629  285.600000
T  3476  143901.600000  0.624992  N  -1  -1.000000  -1.000000  0.000000  484.579025  0.000000  23827.200000
C  3489  169683.421833  0.749193  N  -1  -1.000000  -1.000000  0.000000  33072.518439  0.000000  0.000000
A  3498  182318.289450  0.864602  N  -1  -1.000000  -1.000000  34488.864050  0.000000  0.000000  0.000000
C  3509  268254.871784  1.253724  N  -1  -1.000000  -1.000000  0.000000  51365.376623  0.000000  1836.000000
C  3522  278875.228743  1.310607  N  -1  -1.000000  -1.000000  0.000000  46923.402230  0.000000  448.800000
A  3532  220063.462491  1.037653  N  -1  -1.000000  -1.000000  41246.580559  0.000000  0.000000  122.400000
T  3545  358020.000000  1.742605  N  -1  -1.000000  -1.000000  0.000000  0.000000  0.000000  61975.200000
T  3557  225134.400000  0.984955  N  -1  -1.000000  -1.000000  0.000000  0.000000  0.000000  37291.200000
T  3570  164464.800000  0.744177  N  -1  -1.000000  -1.000000  0.000000  0.000000  0.000000  31538.400000
C  3581  120498.650821  0.563179  N  -1  -1.000000  -1.000000  315.126677  23340.556359  0.000000  0.000000
C  3593  282832.624112  1.327096  N  -1  -1.000000  -1.000000  0.000000  53667.126991  0.000000  0.000000
A  3602  219048.054311  0.964907  N  -1  -1.000000  -1.000000  41596.721311  565.342196  0.000000  0.000000
A  3613  209839.352539  0.904671  N  -1  -1.000000  -1.000000  39705.961251  403.815854  0.000000  204.000000
C  3624  330886.710732  1.409809  N  -1  -1.000000  -1.000000  0.000000  55201.627236  0.000000  734.400000
A  3635  224755.348565  0.932725  N  -1  -1.000000  -1.000000  37289.990064  0.000000  0.000000  0.000000
C  3646  246004.618231  1.044365  N  -1  -1.000000  -1.000000  0.000000  46035.007351  0.000000  0.000000
C  3659  267083.805807  1.121501  N  -1  -1.000000  -1.000000  0.000000  49427.060524  0.000000  0.000000
A  3670  212325.351877  0.926963  N  -1  -1.000000  -1.000000  36659.736711  4038.158540  38.871619  244.800000
C  3680  308030.733399  1.352353  N  -1  -1.000000  -1.000000  0.000000  50719.271257  0.000000  1305.600000
A  3692  215826.759394  0.891365  N  -1  -1.000000  -1.000000  40966.467958  323.052683  0.000000  0.000000
A  3703  155882.662690  0.619410  N  -1  -1.000000  -1.000000  29481.851299  0.000000  0.000000  367.200000
T  3716  248594.400000  1.040282  N  -1  -1.000000  -1.000000  0.000000  1130.684391  0.000000  42840.000000
C  3728  178244.317937  0.736781  N  -1  -1.000000  -1.000000  0.000000  31093.820755  38.871619  0.000000
C  3740  148725.379012  0.622898  N  -1  -1.000000  -1.000000  0.000000  32991.755268  194.358094  1795.200000
C  3751  195043.057461  0.884359  N  -1  -1.000000  -1.000000  0.000000  32910.992098  38.871619  1509.600000
A  3762  189566.203011  0.871264  N  -1  -1.000000  -1.000000  37184.947839  0.000000  194.358094  571.200000
T  3773  336518.400000  1.587858  N  -1  -1.000000  -1.000000  0.000000  0.000000  660.817519  63403.200000
A  3784  173669.812881  0.793463  N  -1  -1.000000  -1.000000  33123.315118  0.000000  699.689137  81.600000
A  3795  183508.768006  0.853489  N  -1  -1.000000  -1.000000  34803.990726  0.000000  0.000000  163.200000
C  3806  274796.688618  1.356632  N  -1  -1.000000  -1.000000  0.000000  45510.046741  0.000000  1224.000000
T  3820  312446.400000  1.498868  N  -1  -1.000000  -1.000000  0.000000  0.000000  349.844569  58833.600000
A  3829  170868.686866  0.762428  N  -1  -1.000000  -1.000000  33333.399569  0.000000  116.614856  0.000000
T  3842  400248.000000  1.850098  N  -1  -1.000000  -1.000000  0.000000  0.000000  38.871619  65280.000000
A  3849  137220.160621  0.575252  N  -1  -1.000000  -1.000000  25385.204504  0.000000  0.000000  3549.600000
A  3863  203851.945684  0.858727  N  -1  -1.000000  -1.000000  39881.031627  0.000000  0.000000  0.000000
A  3875  213690.900809  0.896845  N  -1  -1.000000  -1.000000  41246.580559  0.000000  0.000000  0.000000
C  3886  331694.342440  1.378144  N  -1  -1.000000  -1.000000  0.000000  56897.653823  0.000000  0.000000
A  3896  197724.482528  0.823168  N  -1  -1.000000  -1.000000  37990.271568  0.000000  77.743237  0.000000
T  3908  288537.600000  1.189331  N  -1  -1.000000  -1.000000  0.000000  1171.065976  0.000000  54672.000000
C  3919  98611.831536  0.389604  N  -1  -1.000000  -1.000000  0.000000  22129.108797  38.871619  0.000000
C  3929  333673.040125  1.416934  N  -1  -1.000000  -1.000000  2135.858586  63964.431267  116.614856  0.000000
A  3935  228816.981285  0.962985  N  -1  -1.000000  -1.000000  52065.929789  13124.015254  388.716187  0.000000
C  3941  142264.325349  0.598725  N  -1  -1.000000  -1.000000  2556.027488  25803.833068  233.229712  0.000000
N  3952  -1.000000  -1.000000  N  -1  -1.000000  -1.000000  0.000000  8197.461835  0.000000  0.000000
N  3963  -1.000000  -1.000000  N  -1  -1.000000  -1.000000  0.000000  23421.319530  272.101331  0.000000
C  3964  237161.051029  1.010264  N  -1  -1.000000  -1.000000  0.000000  24471.240750  233.229712  0.000000
T  3979  213914.400000  0.979269  N  -1  -1.000000  -1.000000  0.000000  80.763171  388.716187  34639.200000
T  3993  169972.800000  0.751718  N  -1  -1.000000  -1.000000  0.000000  0.000000  233.229712  27091.200000
C  4006  118762.242649  0.533225  N  -1  -1.000000  -1.000000  0.000000  18171.713428  505.331044  0.000000
G  4019  99278.114252  0.465588  N  -1  -1.000000  -1.000000  1505.605233  0.000000  16403.823107  0.000000
C  4029  81207.368231  0.427430  N  -1  -1.000000  -1.000000  700.281504  13729.739035  233.229712  0.000000
A  4040  313165.888388  0.948167  N  -1  -1.000000  -1.000000  37535.088590  0.000000  544.202662  0.000000
A  4044  313165.888388  0.948167  N  -1  -1.000000  -1.000000  43417.453220  0.000000  621.945900  0.000000
N  4063  -1.000000  -1.000000  N  -1  -1.000000  -1.000000  0.000000  0.000000  116.614856  0.000000
N  4074  -1.000000  -1.000000  N  -1  -1.000000  -1.000000  0.000000  0.000000  0.000000  0.000000
N  4085  -1.000000  -1.000000  N  -1  -1.000000  -1.000000  0.000000  0.000000  38.871619  0.000000
N  4097  -1.000000  -1.000000  N  -1  -1.000000  -1.000000  0.000000  0.000000  0.000000  0.000000
N  4108  -1.000000  -1.000000  N  -1  -1.000000  -1.000000  0.000000  0.000000  0.000000  0.000000
N  4119  -1.000000  -1.000000  N  -1  -1.000000  -1.000000  0.000000  0.000000  0.000000  0.000000
N  4131  -1.000000  -1.000000  N  -1  -1.000000  -1.000000  0.000000  0.000000  0.000000  0.000000
N  4143  -1.000000  -1.000000  N  -1  -1.000000  -1.000000  0.000000  0.000000  0.000000  0.000000
N  4154  -1.000000  -1.000000  N  -1  -1.000000  -1.000000  0.000000  0.000000  0.000000  0.000000
N  4165  -1.000000  -1.000000  N  -1  -1.000000  -1.000000  0.000000  0.000000  0.000000  0.000000
N  4176  -1.000000  -1.000000  N  -1  -1.000000  -1.000000  0.000000  0.000000  0.000000  0.000000
N  4187  -1.000000  -1.000000  N  -1  -1.000000  -1.000000  0.000000  0.000000  0.000000  0.000000
N  4198  -1.000000  -1.000000  N  -1  -1.000000  -1.000000  0.000000  0.000000  0.000000  0.000000
N  4209  -1.000000  -1.000000  N  -1  -1.000000  -1.000000  0.000000  0.000000  0.000000  0.000000
N  4220  -1.000000  -1.000000  N  -1  -1.000000  -1.000000  0.000000  0.000000  0.000000  0.000000
N  4231  -1.000000  -1.000000  N  -1  -1.000000  -1.000000  0.000000  0.000000  0.000000  0.000000
N  4242  -1.000000  -1.000000  N  -1  -1.000000  -1.000000  0.000000  0.000000  0.000000  0.000000
N  4253  -1.000000  -1.000000  N  -1  -1.000000  -1.000000  0.000000  0.000000  0.000000  0.000000
N  4264  -1.000000  -1.000000  N  -1  -1.000000  -1.000000  0.000000  0.000000  0.000000  0.000000
N  4275  -1.000000  -1.000000  N  -1  -1.000000  -1.000000  0.000000  0.000000  0.000000  0.000000
N  4286  -1.000000  -1.000000  N  -1  -1.000000  -1.000000  0.000000  0.000000  0.000000  0.000000
N  4297  -1.000000  -1.000000  N  -1  -1.000000  -1.000000  0.000000  0.000000  0.000000  0.000000
N  4308  -1.000000  -1.000000  N  -1  -1.000000  -1.000000  0.000000  0.000000  38.871619  0.000000
N  4319  -1.000000  -1.000000  N  -1  -1.000000  -1.000000  0.000000  0.000000  0.000000  0.000000
N  4330  -1.000000  -1.000000  N  -1  -1.000000  -1.000000  0.000000  0.000000  0.000000  0.000000
N  4341  -1.000000  -1.000000  N  -1  -1.000000  -1.000000  0.000000  0.000000  0.000000  0.000000
N  4352  -1.000000  -1.000000  N  -1  -1.000000  -1.000000  0.000000  0.000000  38.871619  0.000000
N  4363  -1.000000  -1.000000  N  -1  -1.000000  -1.000000  0.000000  0.000000  0.000000  0.000000
N  4374  -1.000000  -1.000000  N  -1  -1.000000  -1.000000  0.000000  0.000000  0.000000  0.000000
N  4385  -1.000000  -1.000000  N  -1  -1.000000  -1.000000  0.000000  0.000000  77.743237  0.000000
N  4396  -1.000000  -1.000000  N  -1  -1.000000  -1.000000  0.000000  0.000000  0.000000  0.000000
N  4407  -1.000000  -1.000000  N  -1  -1.000000  -1.000000  0.000000  0.000000  0.000000  0.000000
N  4418  -1.000000  -1.000000  N  -1  -1.000000  -1.000000  0.000000  0.000000  0.000000  0.000000
N  4429  -1.000000  -1.000000  N  -1  -1.000000  -1.000000  0.000000  0.000000  0.000000  0.000000
N  4440  -1.000000  -1.000000  N  -1  -1.000000  -1.000000  0.000000  0.000000  0.000000  0.000000
N  4451  -1.000000  -1.000000  N  -1  -1.000000  -1.000000  0.000000  0.000000  0.000000  0.000000
N  4462  -1.000000  -1.000000  N  -1  -1.000000  -1.000000  0.000000  40.381585  0.000000  0.000000
N  4473  -1.000000  -1.000000  N  -1  -1.000000  -1.000000  0.000000  0.000000  0.000000  0.000000
N  4484  -1.000000  -1.000000  N  -1  -1.000000  -1.000000  0.000000  80.763171  0.000000  0.000000
N  4495  -1.000000  -1.000000  N  -1  -1.000000  -1.000000  0.000000  0.000000  0.000000  40.800000
N  4506  -1.000000  -1.000000  N  -1  -1.000000  -1.000000  0.000000  40.381585  0.000000  0.000000
N  4517  -1.000000  -1.000000  N  -1  -1.000000  -1.000000  0.000000  0.000000  0.000000  0.000000
N  4528  -1.000000  -1.000000  N  -1  -1.000000  -1.000000  0.000000  0.000000  0.000000  0.000000
N  4539  -1.000000  -1.000000  N  -1  -1.000000  -1.000000  0.000000  0.000000  0.000000  0.000000
N  4550  -1.000000  -1.000000  N  -1  -1.000000  -1.000000  0.000000  0.000000  0.000000  0.000000
N  4561  -1.000000  -1.000000  N  -1  -1.000000  -1.000000  0.000000  0.000000  0.000000  0.000000
N  4572  -1.000000  -1.000000  N  -1  -1.000000  -1.000000  0.000000  0.000000  0.000000  0.000000
N  4583  -1.000000  -1.000000  N  -1  -1.000000  -1.000000  0.000000  0.000000  0.000000  0.000000
N  4594  -1.000000  -1.000000  N  -1  -1.000000  -1.000000  0.000000  0.000000  77.743237  0.000000
N  4605  -1.000000  -1.000000  N  -1  -1.000000  -1.000000  0.000000  0.000000  0.000000  0.000000
N  4616  -1.000000  -1.000000  N  -1  -1.000000  -1.000000  0.000000  0.000000  0.000000  0.000000
N  4627  -1.000000  -1.000000  N  -1  -1.000000  -1.000000  0.000000  0.000000  0.000000  0.000000
N  4638  -1.000000  -1.000000  N  -1  -1.000000  -1.000000  0.000000  0.000000  0.000000  0.000000
N  4649  -1.000000  -1.000000  N  -1  -1.000000  -1.000000  0.000000  0.000000  0.000000  0.000000
N  4660  -1.000000  -1.000000  N  -1  -1.000000  -1.000000  0.000000  0.000000  0.000000  0.000000
N  4671  -1.000000  -1.000000  N  -1  -1.000000  -1.000000  0.000000  0.000000  0.000000  0.000000
N  4682  -1.000000  -1.000000  N  -1  -1.000000  -1.000000  0.000000  0.000000  0.000000  0.000000
N  4693  -1.000000  -1.000000  N  -1  -1.000000  -1.000000  0.000000  0.000000  0.000000  0.000000
N  4704  -1.000000  -1.000000  N  -1  -1.000000  -1.000000  0.000000  0.000000  0.000000  0.000000
N  4715  -1.000000  -1.000000  N  -1  -1.000000  -1.000000  0.000000  0.000000  38.871619  0.000000
N  4726  -1.000000  -1.000000  N  -1  -1.000000  -1.000000  0.000000  0.000000  0.000000  0.000000
N  4737  -1.000000  -1.000000  N  -1  -1.000000  -1.000000  0.000000  0.000000  0.000000  0.000000
N  4748  -1.000000  -1.000000  N  -1  -1.000000  -1.000000  0.000000  0.000000  0.000000  0.000000
N  4759  -1.000000  -1.000000  N  -1  -1.000000  -1.000000  0.000000  0.000000  0.000000  0.000000
N  4770  -1.000000  -1.000000  N  -1  -1.000000  -1.000000  0.000000  40.381585  0.000000  0.000000
N  4781  -1.000000  -1.000000  N  -1  -1.000000  -1.000000  0.000000  0.000000  0.000000  0.000000
N  4792  -1.000000  -1.000000  N  -1  -1.000000  -1.000000  0.000000  0.000000  0.000000  0.000000
N  4803  -1.000000  -1.000000  N  -1  -1.000000  -1.000000  0.000000  0.000000  0.000000  0.000000
N  4814  -1.000000  -1.000000  N  -1  -1.000000  -1.000000  0.000000  0.000000  0.000000  0.000000
N  4825  -1.000000  -1.000000  N  -1  -1.000000  -1.000000  0.000000  0.000000  0.000000  0.000000
N  4836  -1.000000  -1.000000  N  -1  -1.000000  -1.000000  35.014075  0.000000  0.000000  0.000000
N  4847  -1.000000  -1.000000  N  -1  -1.000000  -1.000000  0.000000  0.000000  0.000000  0.000000
N  4858  -1.000000  -1.000000  N  -1  -1.000000  -1.000000  0.000000  0.000000  0.000000  0.000000
N  4869  -1.000000  -1.000000  N  -1  -1.000000  -1.000000  0.000000  0.000000  0.000000  0.000000
N  4880  -1.000000  -1.000000  N  -1  -1.000000  -1.000000  0.000000  0.000000  0.000000  0.000000
N  4891  -1.000000  -1.000000  N  -1  -1.000000  -1.000000  0.000000  0.000000  0.000000  0.000000
N  4902  -1.000000  -1.000000  N  -1  -1.000000  -1.000000  0.000000  0.000000  0.000000  0.000000
N  4913  -1.000000  -1.000000  N  -1  -1.000000  -1.000000  0.000000  0.000000  0.000000  0.000000
N  4924  -1.000000  -1.000000  N  -1  -1.000000  -1.000000  0.000000  0.000000  0.000000  0.000000
N  4935  -1.000000  -1.000000  N  -1  -1.000000  -1.000000  0.000000  0.000000  0.000000  0.000000
N  4946  -1.000000  -1.000000  N  -1  -1.000000  -1.000000  0.000000  0.000000  0.000000  0.000000
N  4957  -1.000000  -1.000000  N  -1  -1.000000  -1.000000  0.000000  0.000000  0.000000  0.000000
N  4968  -1.000000  -1.000000  N  -1  -1.000000  -1.000000  0.000000  0.000000  0.000000  0.000000
N  4979  -1.000000  -1.000000  N  -1  -1.000000  -1.000000  0.000000  0.000000  0.000000  0.000000
N  4990  -1.000000  -1.000000  N  -1  -1.000000  -1.000000  0.000000  0.000000  0.000000  0.000000
N  5001  -1.000000  -1.000000  N  -1  -1.000000  -1.000000  0.000000  0.000000  0.000000  0.000000
N  5012  -1.000000  -1.000000  N  -1  -1.000000  -1.000000  0.000000  0.000000  0.000000  0.000000
N  5023  -1.000000  -1.000000  N  -1  -1.000000  -1.000000  0.000000  0.000000  0.000000  0.000000
N  5034  -1.000000  -1.000000  N  -1  -1.000000  -1.000000  0.000000  0.000000  0.000000  0.000000
N  5045  -1.000000  -1.000000  N  -1  -1.000000  -1.000000  35.014075  0.000000  0.000000  0.000000
N  5056  -1.000000  -1.000000  N  -1  -1.000000  -1.000000  0.000000  0.000000  0.000000  0.000000
N  5067  -1.000000  -1.000000  N  -1  -1.000000  -1.000000  0.000000  40.381585  0.000000  0.000000
N  5078  -1.000000  -1.000000  N  -1  -1.000000  -1.000000  35.014075  0.000000  0.000000  0.000000
N  5089  -1.000000  -1.000000  N  -1  -1.000000  -1.000000  0.000000  40.381585  0.000000  0.000000
N  5100  -1.000000  -1.000000  N  -1  -1.000000  -1.000000  0.000000  40.381585  0.000000  0.000000
N  5111  -1.000000  -1.000000  N  -1  -1.000000  -1.000000  0.000000  0.000000  0.000000  0.000000
N  5122  -1.000000  -1.000000  N  -1  -1.000000  -1.000000  0.000000  0.000000  0.000000  0.000000
N  5133  -1.000000  -1.000000  N  -1  -1.000000  -1.000000  0.000000  0.000000  0.000000  0.000000
N  5144  -1.000000  -1.000000  N  -1  -1.000000  -1.000000  0.000000  0.000000  0.000000  0.000000
N  5155  -1.000000  -1.000000  N  -1  -1.000000  -1.000000  0.000000  40.381585  0.000000  0.000000
N  5166  -1.000000  -1.000000  N  -1  -1.000000  -1.000000  0.000000  0.000000  0.000000  122.400000
N  5177  -1.000000  -1.000000  N  -1  -1.000000  -1.000000  0.000000  0.000000  0.000000  0.000000
N  5188  -1.000000  -1.000000  N  -1  -1.000000  -1.000000  0.000000  0.000000  0.000000  0.000000
N  5199  -1.000000  -1.000000  N  -1  -1.000000  -1.000000  0.000000  0.000000  0.000000  0.000000
N  5210  -1.000000  -1.000000  N  -1  -1.000000  -1.000000  0.000000  0.000000  0.000000  0.000000
N  5221  -1.000000  -1.000000  N  -1  -1.000000  -1.000000  0.000000  40.381585  0.000000  0.000000
N  5232  -1.000000  -1.000000  N  -1  -1.000000  -1.000000  0.000000  0.000000  0.000000  0.000000
N  5243  -1.000000  -1.000000  N  -1  -1.000000  -1.000000  0.000000  0.000000  0.000000  0.000000
N  5254  -1.000000  -1.000000  N  -1  -1.000000  -1.000000  0.000000  40.381585  0.000000  0.000000
N  5265  -1.000000  -1.000000  N  -1  -1.000000  -1.000000  0.000000  80.763171  0.000000  0.000000
N  5276  -1.000000  -1.000000  N  -1  -1.000000  -1.000000  35.014075  0.000000  0.000000  0.000000
N  5287  -1.000000  -1.000000  N  -1  -1.000000  -1.000000  0.000000  0.000000  0.000000  0.000000
N  5298  -1.000000  -1.000000  N  -1  -1.000000  -1.000000  0.000000  0.000000  0.000000  0.000000
N  5309  -1.000000  -1.000000  N  -1  -1.000000  -1.000000  0.000000  0.000000  0.000000  0.000000
N  5320  -1.000000  -1.000000  N  -1  -1.000000  -1.000000  0.000000  0.000000  0.000000  0.000000
N  5331  -1.000000  -1.000000  N  -1  -1.000000  -1.000000  0.000000  0.000000  0.000000  0.000000
N  5342  -1.000000  -1.000000  N  -1  -1.000000  -1.000000  0.000000  0.000000  0.000000  0.000000
N  5353  -1.000000  -1.000000  N  -1  -1.000000  -1.000000  0.000000  0.000000  0.000000  0.000000
N  5364  -1.000000  -1.000000  N  -1  -1.000000  -1.000000  0.000000  0.000000  0.000000  0.000000
N  5375  -1.000000  -1.000000  N  -1  -1.000000  -1.000000  0.000000  0.000000  0.000000  0.000000
N  5386  -1.000000  -1.000000  N  -1  -1.000000  -1.000000  0.000000  0.000000  0.000000  0.000000
N  5397  -1.000000  -1.000000  N  -1  -1.000000  -1.000000  0.000000  0.000000  0.000000  0.000000
N  5408  -1.000000  -1.000000  N  -1  -1.000000  -1.000000  0.000000  0.000000  0.000000  0.000000
N  5419  -1.000000  -1.000000  N  -1  -1.000000  -1.000000  0.000000  0.000000  0.000000  0.000000
N  5430  -1.000000  -1.000000  N  -1  -1.000000  -1.000000  0.000000  0.000000  0.000000  0.000000
N  5441  -1.000000  -1.000000  N  -1  -1.000000  -1.000000  0.000000  0.000000  0.000000  0.000000
N  5452  -1.000000  -1.000000  N  -1  -1.000000  -1.000000  0.000000  0.000000  0.000000  0.000000
N  5463  -1.000000  -1.000000  N  -1  -1.000000  -1.000000  0.000000  0.000000  0.000000  0.000000
N  5474  -1.000000  -1.000000  N  -1  -1.000000  -1.000000  0.000000  40.381585  0.000000  0.000000
N  5485  -1.000000  -1.000000  N  -1  -1.000000  -1.000000  0.000000  0.000000  0.000000  0.000000
N  5496  -1.000000  -1.000000  N  -1  -1.000000  -1.000000  0.000000  0.000000  0.000000  0.000000
N  5507  -1.000000  -1.000000  N  -1  -1.000000  -1.000000  0.000000  40.381585  0.000000  0.000000
N  5518  -1.000000  -1.000000  N  -1  -1.000000  -1.000000  0.000000  0.000000  0.000000  0.000000
N  5529  -1.000000  -1.000000  N  -1  -1.000000  -1.000000  0.000000  0.000000  0.000000  0.000000
N  5540  -1.000000  -1.000000  N  -1  -1.000000  -1.000000  0.000000  0.000000  0.000000  0.000000
N  5551  -1.000000  -1.000000  N  -1  -1.000000  -1.000000  0.000000  0.000000  0.000000  0.000000
N  5562  -1.000000  -1.000000  N  -1  -1.000000  -1.000000  0.000000  0.000000  0.000000  0.000000
N  5573  -1.000000  -1.000000  N  -1  -1.000000  -1.000000  0.000000  0.000000  0.000000  0.000000
N  5584  -1.000000  -1.000000  N  -1  -1.000000  -1.000000  0.000000  40.381585  0.000000  0.000000
N  5595  -1.000000  -1.000000  N  -1  -1.000000  -1.000000  0.000000  40.381585  0.000000  0.000000
N  5606  -1.000000  -1.000000  N  -1  -1.000000  -1.000000  0.000000  0.000000  0.000000  0.000000
N  5617  -1.000000  -1.000000  N  -1  -1.000000  -1.000000  0.000000  0.000000  0.000000  0.000000
N  5628  -1.000000  -1.000000  N  -1  -1.000000  -1.000000  0.000000  0.000000  0.000000  0.000000
N  5639  -1.000000  -1.000000  N  -1  -1.000000  -1.000000  0.000000  0.000000  0.000000  0.000000
N  5650  -1.000000  -1.000000  N  -1  -1.000000  -1.000000  0.000000  0.000000  0.000000  0.000000
N  5661  -1.000000  -1.000000  N  -1  -1.000000  -1.000000  0.000000  0.000000  0.000000  0.000000
N  5672  -1.000000  -1.000000  N  -1  -1.000000  -1.000000  70.028150  0.000000  0.000000  0.000000
N  5683  -1.000000  -1.000000  N  -1  -1.000000  -1.000000  0.000000  0.000000  0.000000  0.000000
N  5694  -1.000000  -1.000000  N  -1  -1.000000  -1.000000  0.000000  0.000000  0.000000  0.000000
N  5705  -1.000000  -1.000000  N  -1  -1.000000  -1.000000  0.000000  0.000000  0.000000  0.000000
N  5716  -1.000000  -1.000000  N  -1  -1.000000  -1.000000  0.000000  40.381585  0.000000  0.000000
N  5727  -1.000000  -1.000000  N  -1  -1.000000  -1.000000  0.000000  0.000000  0.000000  0.000000
N  5738  -1.000000  -1.000000  N  -1  -1.000000  -1.000000  0.000000  0.000000  0.000000  0.000000
N  5749  -1.000000  -1.000000  N  -1  -1.000000  -1.000000  0.000000  0.000000  0.000000  0.000000
N  5760  -1.000000  -1.000000  N  -1  -1.000000  -1.000000  0.000000  0.000000  0.000000  0.000000
N  5771  -1.000000  -1.000000  N  -1  -1.000000  -1.000000  0.000000  0.000000  0.000000  0.000000
N  5782  -1.000000  -1.000000  N  -1  -1.000000  -1.000000  0.000000  0.000000  0.000000  0.000000
N  5793  -1.000000  -1.000000  N  -1  -1.000000  -1.000000  0.000000  0.000000  0.000000  0.000000
N  5804  -1.000000  -1.000000  N  -1  -1.000000  -1.000000  0.000000  0.000000  0.000000  0.000000
N  5815  -1.000000  -1.000000  N  -1  -1.000000  -1.000000  0.000000  0.000000  0.000000  0.000000
N  5826  -1.000000  -1.000000  N  -1  -1.000000  -1.000000  0.000000  0.000000  0.000000  0.000000
N  5837  -1.000000  -1.000000  N  -1  -1.000000  -1.000000  0.000000  0.000000  0.000000  0.000000
N  5848  -1.000000  -1.000000  N  -1  -1.000000  -1.000000  0.000000  0.000000  0.000000  0.000000
N  5859  -1.000000  -1.000000  N  -1  -1.000000  -1.000000  0.000000  0.000000  0.000000  0.000000
N  5870  -1.000000  -1.000000  N  -1  -1.000000  -1.000000  0.000000  0.000000  0.000000  0.000000
N  5881  -1.000000  -1.000000  N  -1  -1.000000  -1.000000  0.000000  0.000000  0.000000  0.000000
N  5892  -1.000000  -1.000000  N  -1  -1.000000  -1.000000  0.000000  0.000000  0.000000  0.000000
N  5903  -1.000000  -1.000000  N  -1  -1.000000  -1.000000  0.000000  0.000000  0.000000  0.000000
N  5914  -1.000000  -1.000000  N  -1  -1.000000  -1.000000  0.000000  0.000000  0.000000  0.000000
N  5925  -1.000000  -1.000000  N  -1  -1.000000  -1.000000  0.000000  40.381585  0.000000  0.000000
N  5936  -1.000000  -1.000000  N  -1  -1.000000  -1.000000  0.000000  0.000000  0.000000  0.000000
N  5947  -1.000000  -1.000000  N  -1  -1.000000  -1.000000  0.000000  0.000000  0.000000  0.000000
N  5958  -1.000000  -1.000000  N  -1  -1.000000  -1.000000  0.000000  0.000000  0.000000  0.000000
N  5969  -1.000000  -1.000000  N  -1  -1.000000  -1.000000  0.000000  0.000000  0.000000  0.000000
N  5980  -1.000000  -1.000000  N  -1  -1.000000  -1.000000  0.000000  0.000000  0.000000  0.000000
N  5991  -1.000000  -1.000000  N  -1  -1.000000  -1.000000  0.000000  0.000000  0.000000  0.000000
N  6002  -1.000000  -1.000000  N  -1  -1.000000  -1.000000  0.000000  0.000000  0.000000  0.000000
N  6013  -1.000000  -1.000000  N  -1  -1.000000  -1.000000  0.000000  0.000000  0.000000  0.000000
N  6024  -1.000000  -1.000000  N  -1  -1.000000  -1.000000  0.000000  0.000000  0.000000  0.000000
N  6035  -1.000000  -1.000000  N  -1  -1.000000  -1.000000  0.000000  0.000000  0.000000  0.000000
N  6046  -1.000000  -1.000000  N  -1  -1.000000  -1.000000  0.000000  0.000000  0.000000  0.000000
N  6057  -1.000000  -1.000000  N  -1  -1.000000  -1.000000  0.000000  0.000000  0.000000  0.000000
N  6068  -1.000000  -1.000000  N  -1  -1.000000  -1.000000  0.000000  0.000000  0.000000  0.000000
N  6079  -1.000000  -1.000000  N  -1  -1.000000  -1.000000  0.000000  0.000000  0.000000  0.000000
N  6090  -1.000000  -1.000000  N  -1  -1.000000  -1.000000  0.000000  0.000000  0.000000  0.000000
N  6101  -1.000000  -1.000000  N  -1  -1.000000  -1.000000  0.000000  40.381585  0.000000  0.000000
N  6112  -1.000000  -1.000000  N  -1  -1.000000  -1.000000  0.000000  0.000000  0.000000  0.000000
N  6123  -1.000000  -1.000000  N  -1  -1.000000  -1.000000  0.000000  0.000000  0.000000  0.000000
N  6134  -1.000000  -1.000000  N  -1  -1.000000  -1.000000  0.000000  0.000000  0.000000  0.000000
N  6145  -1.000000  -1.000000  N  -1  -1.000000  -1.000000  0.000000  0.000000  0.000000  0.000000
N  6156  -1.000000  -1.000000  N  -1  -1.000000  -1.000000  0.000000  0.000000  0.000000  0.000000
N  6167  -1.000000  -1.000000  N  -1  -1.000000  -1.000000  0.000000  0.000000  0.000000  0.000000
N  6178  -1.000000  -1.000000  N  -1  -1.000000  -1.000000  0.000000  0.000000  0.000000  0.000000
N  6189  -1.000000  -1.000000  N  -1  -1.000000  -1.000000  0.000000  0.000000  0.000000  0.000000
N  6200  -1.000000  -1.000000  N  -1  -1.000000  -1.000000  0.000000  0.000000  0.000000  0.000000
N  6211  -1.000000  -1.000000  N  -1  -1.000000  -1.000000  0.000000  0.000000  0.000000  0.000000
N  6222  -1.000000  -1.000000  N  -1  -1.000000  -1.000000  0.000000  0.000000  0.000000  0.000000
N  6233  -1.000000  -1.000000  N  -1  -1.000000  -1.000000  0.000000  0.000000  0.000000  0.000000
N  6244  -1.000000  -1.000000  N  -1  -1.000000  -1.000000  0.000000  0.000000  0.000000  0.000000
N  6255  -1.000000  -1.000000  N  -1  -1.000000  -1.000000  0.000000  0.000000  0.000000  0.000000
N  6266  -1.000000  -1.000000  N  -1  -1.000000  -1.000000  0.000000  0.000000  0.000000  0.000000
N  6277  -1.000000  -1.000000  N  -1  -1.000000  -1.000000  0.000000  0.000000  0.000000  0.000000
N  6288  -1.000000  -1.000000  N  -1  -1.000000  -1.000000  0.000000  0.000000  0.000000  0.000000
N  6299  -1.000000  -1.000000  N  -1  -1.000000  -1.000000  0.000000  0.000000  0.000000  0.000000
N  6310  -1.000000  -1.000000  N  -1  -1.000000  -1.000000  0.000000  0.000000  0.000000  0.000000
N  6321  -1.000000  -1.000000  N  -1  -1.000000  -1.000000  0.000000  0.000000  0.000000  0.000000
N  6332  -1.000000  -1.000000  N  -1  -1.000000  -1.000000  0.000000  0.000000  0.000000  0.000000
N  6343  -1.000000  -1.000000  N  -1  -1.000000  -1.000000  0.000000  0.000000  0.000000  0.000000
N  6354  -1.000000  -1.000000  N  -1  -1.000000  -1.000000  0.000000  0.000000  0.000000  0.000000
N  6365  -1.000000  -1.000000  N  -1  -1.000000  -1.000000  0.000000  0.000000  0.000000  0.000000
N  6376  -1.000000  -1.000000  N  -1  -1.000000  -1.000000  35.014075  0.000000  0.000000  0.000000
N  6387  -1.000000  -1.000000  N  -1  -1.000000  -1.000000  0.000000  0.000000  0.000000  0.000000
N  6398  -1.000000  -1.000000  N  -1  -1.000000  -1.000000  0.000000  0.000000  0.000000  0.000000
N  6409  -1.000000  -1.000000  N  -1  -1.000000  -1.000000  0.000000  0.000000  0.000000  0.000000
N  6420  -1.000000  -1.000000  N  -1  -1.000000  -1.000000  0.000000  0.000000  0.000000  0.000000
N  6431  -1.000000  -1.000000  N  -1  -1.000000  -1.000000  0.000000  0.000000  0.000000  0.000000
N  6442  -1.000000  -1.000000  N  -1  -1.000000  -1.000000  0.000000  0.000000  0.000000  0.000000
N  6453  -1.000000  -1.000000  N  -1  -1.000000  -1.000000  0.000000  0.000000  0.000000  0.000000
N  6464  -1.000000  -1.000000  N  -1  -1.000000  -1.000000  0.000000  0.000000  0.000000  0.000000
N  6475  -1.000000  -1.000000  N  -1  -1.000000  -1.000000  0.000000  0.000000  0.000000  0.000000
N  6486  -1.000000  -1.000000  N  -1  -1.000000  -1.000000  0.000000  0.000000  0.000000  0.000000
N  6497  -1.000000  -1.000000  N  -1  -1.000000  -1.000000  0.000000  40.381585  0.000000  0.000000
N  6508  -1.000000  -1.000000  N  -1  -1.000000  -1.000000  0.000000  0.000000  0.000000  0.000000
N  6519  -1.000000  -1.000000  N  -1  -1.000000  -1.000000  0.000000  0.000000  0.000000  0.000000
N  6530  -1.000000  -1.000000  N  -1  -1.000000  -1.000000  0.000000  0.000000  0.000000  0.000000
N  6541  -1.000000  -1.000000  N  -1  -1.000000  -1.000000  0.000000  0.000000  0.000000  0.000000
N  6552  -1.000000  -1.000000  N  -1  -1.000000  -1.000000  0.000000  0.000000  0.000000  0.000000
N  6563  -1.000000  -1.000000  N  -1  -1.000000  -1.000000  0.000000  0.000000  0.000000  0.000000
N  6574  -1.000000  -1.000000  N  -1  -1.000000  -1.000000  0.000000  0.000000  0.000000  0.000000
N  6585  -1.000000  -1.000000  N  -1  -1.000000  -1.000000  0.000000  0.000000  0.000000  0.000000
N  6596  -1.000000  -1.000000  N  -1  -1.000000  -1.000000  0.000000  0.000000  0.000000  0.000000
N  6607  -1.000000  -1.000000  N  -1  -1.000000  -1.000000  0.000000  0.000000  0.000000  0.000000
N  6618  -1.000000  -1.000000  N  -1  -1.000000  -1.000000  0.000000  0.000000  0.000000  0.000000
N  6629  -1.000000  -1.000000  N  -1  -1.000000  -1.000000  0.000000  0.000000  0.000000  0.000000
N  6640  -1.000000  -1.000000  N  -1  -1.000000  -1.000000  0.000000  0.000000  0.000000  0.000000
N  6651  -1.000000  -1.000000  N  -1  -1.000000  -1.000000  0.000000  0.000000  0.000000  0.000000
N  6662  -1.000000  -1.000000  N  -1  -1.000000  -1.000000  0.000000  0.000000  0.000000  0.000000
N  6673  -1.000000  -1.000000  N  -1  -1.000000  -1.000000  0.000000  0.000000  0.000000  0.000000
N  6684  -1.000000  -1.000000  N  -1  -1.000000  -1.000000  0.000000  0.000000  0.000000  0.000000
N  6695  -1.000000  -1.000000  N  -1  -1.000000  -1.000000  0.000000  0.000000  0.000000  0.000000
N  6706  -1.000000  -1.000000  N  -1  -1.000000  -1.000000  0.000000  0.000000  0.000000  0.000000
N  6717  -1.000000  -1.000000  N  -1  -1.000000  -1.000000  0.000000  0.000000  0.000000  0.000000
N  6728  -1.000000  -1.000000  N  -1  -1.000000  -1.000000  0.000000  0.000000  0.000000  0.000000
N  6739  -1.000000  -1.000000  N  -1  -1.000000  -1.000000  0.000000  40.381585  0.000000  0.000000
N  6750  -1.000000  -1.000000  N  -1  -1.000000  -1.000000  0.000000  0.000000  0.000000  0.000000
N  6761  -1.000000  -1.000000  N  -1  -1.000000  -1.000000  0.000000  0.000000  0.000000  0.000000
N  6772  -1.000000  -1.000000  N  -1  -1.000000  -1.000000  0.000000  0.000000  0.000000  0.000000
N  6783  -1.000000  -1.000000  N  -1  -1.000000  -1.000000  0.000000  0.000000  0.000000  0.000000
N  6794  -1.000000  -1.000000  N  -1  -1.000000  -1.000000  0.000000  0.000000  0.000000  0.000000
N  6805  -1.000000  -1.000000  N  -1  -1.000000  -1.000000  0.000000  0.000000  0.000000  0.000000
N  6816  -1.000000  -1.000000  N  -1  -1.000000  -1.000000  0.000000  0.000000  0.000000  0.000000
N  6827  -1.000000  -1.000000  N  -1  -1.000000  -1.000000  0.000000  0.000000  0.000000  0.000000
N  6838  -1.000000  -1.000000  N  -1  -1.000000  -1.000000  0.000000  0.000000  0.000000  0.000000
N  6849  -1.000000  -1.000000  N  -1  -1.000000  -1.000000  0.000000  0.000000  0.000000  0.000000
N  6860  -1.000000  -1.000000  N  -1  -1.000000  -1.000000  0.000000  0.000000  0.000000  0.000000
N  6871  -1.000000  -1.000000  N  -1  -1.000000  -1.000000  0.000000  0.000000  0.000000  0.000000
N  6882  -1.000000  -1.000000  N  -1  -1.000000  -1.000000  0.000000  0.000000  0.000000  0.000000
N  6893  -1.000000  -1.000000  N  -1  -1.000000  -1.000000  0.000000  0.000000  0.000000  0.000000
N  6904  -1.000000  -1.000000  N  -1  -1.000000  -1.000000  0.000000  0.000000  0.000000  0.000000
N  6915  -1.000000  -1.000000  N  -1  -1.000000  -1.000000  0.000000  0.000000  0.000000  0.000000
N  6926  -1.000000  -1.000000  N  -1  -1.000000  -1.000000  0.000000  0.000000  0.000000  0.000000
N  6937  -1.000000  -1.000000  N  -1  -1.000000  -1.000000  0.000000  0.000000  0.000000  0.000000
N  6948  -1.000000  -1.000000  N  -1  -1.000000  -1.000000  0.000000  0.000000  0.000000  0.000000
N  6959  -1.000000  -1.000000  N  -1  -1.000000  -1.000000  0.000000  0.000000  0.000000  0.000000
N  6970  -1.000000  -1.000000  N  -1  -1.000000  -1.000000  0.000000  0.000000  0.000000  0.000000
N  6981  -1.000000  -1.000000  N  -1  -1.000000  -1.000000  0.000000  0.000000  0.000000  0.000000
N  6992  -1.000000  -1.000000  N  -1  -1.000000  -1.000000  0.000000  0.000000  0.000000  0.000000
N  7003  -1.000000  -1.000000  N  -1  -1.000000  -1.000000  0.000000  0.000000  0.000000  0.000000
N  7014  -1.000000  -1.000000  N  -1  -1.000000  -1.000000  0.000000  0.000000  0.000000  0.000000
N  7025  -1.000000  -1.000000  N  -1  -1.000000  -1.000000  0.000000  0.000000  0.000000  0.000000
N  7036  -1.000000  -1.000000  N  -1  -1.000000  -1.000000  0.000000  0.000000  0.000000  0.000000
N  7047  -1.000000  -1.000000  N  -1  -1.000000  -1.000000  0.000000  0.000000  0.000000  0.000000
N  7058  -1.000000  -1.000000  N  -1  -1.000000  -1.000000  0.000000  0.000000  0.000000  0.000000
N  7069  -1.000000  -1.000000  N  -1  -1.000000  -1.000000  0.000000  0.000000  0.000000  0.000000
N  7080  -1.000000  -1.000000  N  -1  -1.000000  -1.000000  0.000000  0.000000  0.000000  0.000000
N  7091  -1.000000  -1.000000  N  -1  -1.000000  -1.000000  0.000000  0.000000  0.000000  0.000000
N  7102  -1.000000  -1.000000  N  -1  -1.000000  -1.000000  0.000000  0.000000  0.000000  0.000000
N  7113  -1.000000  -1.000000  N  -1  -1.000000  -1.000000  0.000000  0.000000  0.000000  0.000000
N  7124  -1.000000  -1.000000  N  -1  -1.000000  -1.000000  0.000000  0.000000  0.000000  0.000000
N  7135  -1.000000  -1.000000  N  -1  -1.000000  -1.000000  0.000000  0.000000  0.000000  0.000000
N  7146  -1.000000  -1.000000  N  -1  -1.000000  -1.000000  0.000000  0.000000  0.000000  0.000000
N  7157  -1.000000  -1.000000  N  -1  -1.000000  -1.000000  0.000000  0.000000  0.000000  0.000000
N  7168  -1.000000  -1.000000  N  -1  -1.000000  -1.000000  0.000000  0.000000  0.000000  0.000000
N  7179  -1.000000  -1.000000  N  -1  -1.000000  -1.000000  0.000000  0.000000  0.000000  0.000000
N  7190  -1.000000  -1.000000  N  -1  -1.000000  -1.000000  0.000000  0.000000  0.000000  0.000000
N  7201  -1.000000  -1.000000  N  -1  -1.000000  -1.000000  0.000000  0.000000  0.000000  0.000000
N  7212  -1.000000  -1.000000  N  -1  -1.000000  -1.000000  0.000000  0.000000  0.000000  0.000000
N  7223  -1.000000  -1.000000  N  -1  -1.000000  -1.000000  0.000000  0.000000  0.000000  0.000000
N  7234  -1.000000  -1.000000  N  -1  -1.000000  -1.000000  0.000000  0.000000  0.000000  0.000000
N  7245  -1.000000  -1.000000  N  -1  -1.000000  -1.000000  0.000000  0.000000  0.000000  0.000000
N  7256  -1.000000  -1.000000  N  -1  -1.000000  -1.000000  0.000000  0.000000  0.000000  0.000000
N  7267  -1.000000  -1.000000  N  -1  -1.000000  -1.000000  0.000000  0.000000  0.000000  0.000000
N  7278  -1.000000  -1.000000  N  -1  -1.000000  -1.000000  0.000000  0.000000  0.000000  0.000000
N  7289  -1.000000  -1.000000  N  -1  -1.000000  -1.000000  0.000000  0.000000  0.000000  0.000000
N  7300  -1.000000  -1.000000  N  -1  -1.000000  -1.000000  0.000000  0.000000  0.000000  0.000000
N  7311  -1.000000  -1.000000  N  -1  -1.000000  -1.000000  0.000000  0.000000  0.000000  0.000000
N  7322  -1.000000  -1.000000  N  -1  -1.000000  -1.000000  0.000000  0.000000  0.000000  0.000000
N  7333  -1.000000  -1.000000  N  -1  -1.000000  -1.000000  0.000000  0.000000  0.000000  0.000000
N  7344  -1.000000  -1.000000  N  -1  -1.000000  -1.000000  0.000000  0.000000  0.000000  0.000000
N  7355  -1.000000  -1.000000  N  -1  -1.000000  -1.000000  0.000000  0.000000  0.000000  0.000000
N  7366  -1.000000  -1.000000  N  -1  -1.000000  -1.000000  0.000000  0.000000  0.000000  0.000000
N  7377  -1.000000  -1.000000  N  -1  -1.000000  -1.000000  0.000000  0.000000  0.000000  0.000000
N  7388  -1.000000  -1.000000  N  -1  -1.000000  -1.000000  0.000000  0.000000  0.000000  0.000000
N  7399  -1.000000  -1.000000  N  -1  -1.000000  -1.000000  0.000000  0.000000  0.000000  0.000000
N  7410  -1.000000  -1.000000  N  -1  -1.000000  -1.000000  35.014075  0.000000  0.000000  0.000000
N  7421  -1.000000  -1.000000  N  -1  -1.000000  -1.000000  0.000000  0.000000  0.000000  0.000000
N  7432  -1.000000  -1.000000  N  -1  -1.000000  -1.000000  0.000000  0.000000  0.000000  0.000000
N  7443  -1.000000  -1.000000  N  -1  -1.000000  -1.000000  0.000000  0.000000  0.000000  0.000000
N  7454  -1.000000  -1.000000  N  -1  -1.000000  -1.000000  0.000000  0.000000  0.000000  0.000000
N  7465  -1.000000  -1.000000  N  -1  -1.000000  -1.000000  0.000000  0.000000  0.000000  0.000000
N  7476  -1.000000  -1.000000  N  -1  -1.000000  -1.000000  0.000000  0.000000  0.000000  0.000000
N  7487  -1.000000  -1.000000  N  -1  -1.000000  -1.000000  0.000000  0.000000  0.000000  0.000000
N  7498  -1.000000  -1.000000  N  -1  -1.000000  -1.000000  0.000000  0.000000  0.000000  0.000000
N  7509  -1.000000  -1.000000  N  -1  -1.000000  -1.000000  0.000000  0.000000  0.000000  0.000000
N  7520  -1.000000  -1.000000  N  -1  -1.000000  -1.000000  0.000000  0.000000  0.000000  0.000000
N  7531  -1.000000  -1.000000  N  -1  -1.000000  -1.000000  0.000000  0.000000  0.000000  0.000000
N  7542  -1.000000  -1.000000  N  -1  -1.000000  -1.000000  0.000000  0.000000  0.000000  0.000000
N  7553  -1.000000  -1.000000  N  -1  -1.000000  -1.000000  0.000000  0.000000  0.000000  0.000000
N  7564  -1.000000  -1.000000  N  -1  -1.000000  -1.000000  0.000000  0.000000  0.000000  0.000000
N  7575  -1.000000  -1.000000  N  -1  -1.000000  -1.000000  0.000000  0.000000  0.000000  0.000000
N  7586  -1.000000  -1.000000  N  -1  -1.000000  -1.000000  0.000000  0.000000  0.000000  0.000000
N  7597  -1.000000  -1.000000  N  -1  -1.000000  -1.000000  0.000000  0.000000  0.000000  0.000000
N  7608  -1.000000  -1.000000  N  -1  -1.000000  -1.000000  0.000000  0.000000  0.000000  0.000000
N  7619  -1.000000  -1.000000  N  -1  -1.000000  -1.000000  0.000000  0.000000  0.000000  0.000000
N  7630  -1.000000  -1.000000  N  -1  -1.000000  -1.000000  0.000000  0.000000  0.000000  0.000000
N  7641  -1.000000  -1.000000  N  -1  -1.000000  -1.000000  0.000000  0.000000  0.000000  0.000000
N  7652  -1.000000  -1.000000  N  -1  -1.000000  -1.000000  0.000000  0.000000  0.000000  0.000000
N  7663  -1.000000  -1.000000  N  -1  -1.000000  -1.000000  0.000000  0.000000  0.000000  0.000000
N  7674  -1.000000  -1.000000  N  -1  -1.000000  -1.000000  0.000000  0.000000  0.000000  0.000000
N  7685  -1.000000  -1.000000  N  -1  -1.000000  -1.000000  0.000000  0.000000  0.000000  0.000000
N  7696  -1.000000  -1.000000  N  -1  -1.000000  -1.000000  0.000000  0.000000  0.000000  0.000000
N  7707  -1.000000  -1.000000  N  -1  -1.000000  -1.000000  0.000000  0.000000  0.000000  0.000000
N  7718  -1.000000  -1.000000  N  -1  -1.000000  -1.000000  0.000000  0.000000  0.000000  0.000000
N  7729  -1.000000  -1.000000  N  -1  -1.000000  -1.000000  0.000000  0.000000  0.000000  0.000000
N  7740  -1.000000  -1.000000  N  -1  -1.000000  -1.000000  0.000000  0.000000  0.000000  0.000000
N  7751  -1.000000  -1.000000  N  -1  -1.000000  -1.000000  0.000000  0.000000  0.000000  0.000000
N  7762  -1.000000  -1.000000  N  -1  -1.000000  -1.000000  0.000000  0.000000  0.000000  0.000000
N  7773  -1.000000  -1.000000  N  -1  -1.000000  -1.000000  0.000000  0.000000  0.000000  0.000000
N  7784  -1.000000  -1.000000  N  -1  -1.000000  -1.000000  0.000000  0.000000  0.000000  0.000000
N  7795  -1.000000  -1.000000  N  -1  -1.000000  -1.000000  0.000000  0.000000  0.000000  0.000000
N  7806  -1.000000  -1.000000  N  -1  -1.000000  -1.000000  0.000000  0.000000  0.000000  0.000000
N  7817  -1.000000  -1.000000  N  -1  -1.000000  -1.000000  0.000000  0.000000  0.000000  0.000000
N  7828  -1.000000  -1.000000  N  -1  -1.000000  -1.000000  0.000000  0.000000  0.000000  0.000000
N  7839  -1.000000  -1.000000  N  -1  -1.000000  -1.000000  0.000000  0.000000  0.000000  0.000000
N  7850  -1.000000  -1.000000  N  -1  -1.000000  -1.000000  0.000000  0.000000  0.000000  0.000000
N  7861  -1.000000  -1.000000  N  -1  -1.000000  -1.000000  0.000000  0.000000  0.000000  0.000000
N  7872  -1.000000  -1.000000  N  -1  -1.000000  -1.000000  0.000000  0.000000  0.000000  0.000000
N  7883  -1.000000  -1.000000  N  -1  -1.000000  -1.000000  0.000000  0.000000  0.000000  0.000000
N  7894  -1.000000  -1.000000  N  -1  -1.000000  -1.000000  0.000000  0.000000  0.000000  0.000000
N  7905  -1.000000  -1.000000  N  -1  -1.000000  -1.000000  0.000000  0.000000  0.000000  0.000000
N  7916  -1.000000  -1.000000  N  -1  -1.000000  -1.000000  0.000000  0.000000  0.000000  0.000000
N  7927  -1.000000  -1.000000  N  -1  -1.000000  -1.000000  0.000000  0.000000  0.000000  0.000000
N  7938  -1.000000  -1.000000  N  -1  -1.000000  -1.000000  0.000000  0.000000  0.000000  0.000000
N  7949  -1.000000  -1.000000  N  -1  -1.000000  -1.000000  0.000000  0.000000  0.000000  0.000000
N  7960  -1.000000  -1.000000  N  -1  -1.000000  -1.000000  0.000000  0.000000  0.000000  0.000000
N  7971  -1.000000  -1.000000  N  -1  -1.000000  -1.000000  0.000000  40.381585  0.000000  0.000000
N  7982  -1.000000  -1.000000  N  -1  -1.000000  -1.000000  0.000000  0.000000  0.000000  0.000000
N  7993  -1.000000  -1.000000  N  -1  -1.000000  -1.000000  0.000000  0.000000  0.000000  0.000000
N  8004  -1.000000  -1.000000  N  -1  -1.000000  -1.000000  0.000000  0.000000  0.000000  0.000000
N  8015  -1.000000  -1.000000  N  -1  -1.000000  -1.000000  0.000000  0.000000  0.000000  0.000000
N  8026  -1.000000  -1.000000  N  -1  -1.000000  -1.000000  0.000000  0.000000  0.000000  0.000000
N  8037  -1.000000  -1.000000  N  -1  -1.000000  -1.000000  0.000000  0.000000  0.000000  0.000000
N  8048  -1.000000  -1.000000  N  -1  -1.000000  -1.000000  0.000000  0.000000  0.000000  0.000000
N  8059  -1.000000  -1.000000  N  -1  -1.000000  -1.000000  0.000000  0.000000  0.000000  0.000000
N  8070  -1.000000  -1.000000  N  -1  -1.000000  -1.000000  0.000000  0.000000  0.000000  0.000000
N  8081  -1.000000  -1.000000  N  -1  -1.000000  -1.000000  0.000000  0.000000  0.000000  0.000000
N  8092  -1.000000  -1.000000  N  -1  -1.000000  -1.000000  0.000000  0.000000  0.000000  0.000000
N  8103  -1.000000  -1.000000  N  -1  -1.000000  -1.000000  0.000000  0.000000  0.000000  0.000000
N  8114  -1.000000  -1.000000  N  -1  -1.000000  -1.000000  0.000000  0.000000  0.000000  0.000000
N  8125  -1.000000  -1.000000  N  -1  -1.000000  -1.000000  0.000000  0.000000  0.000000  0.000000
N  8136  -1.000000  -1.000000  N  -1  -1.000000  -1.000000  0.000000  0.000000  0.000000  0.000000
N  8147  -1.000000  -1.000000  N  -1  -1.000000  -1.000000  0.000000  0.000000  0.000000  0.000000
N  8158  -1.000000  -1.000000  N  -1  -1.000000  -1.000000  0.000000  0.000000  0.000000  0.000000
N  8169  -1.000000  -1.000000  N  -1  -1.000000  -1.000000  0.000000  0.000000  0.000000  0.000000
N  8180  -1.000000  -1.000000  N  -1  -1.000000  -1.000000  0.000000  0.000000  0.000000  0.000000
N  8191  -1.000000  -1.000000  N  -1  -1.000000  -1.000000  0.000000  0.000000  0.000000  0.000000
N  8202  -1.000000  -1.000000  N  -1  -1.000000  -1.000000  0.000000  0.000000  0.000000  0.000000
N  8213  -1.000000  -1.000000  N  -1  -1.000000  -1.000000  0.000000  0.000000  0.000000  0.000000
N  8224  -1.000000  -1.000000  N  -1  -1.000000  -1.000000  0.000000  0.000000  0.000000  0.000000
N  8235  -1.000000  -1.000000  N  -1  -1.000000  -1.000000  0.000000  0.000000  0.000000  0.000000
N  8246  -1.000000  -1.000000  N  -1  -1.000000  -1.000000  0.000000  0.000000  0.000000  0.000000
N  8257  -1.000000  -1.000000  N  -1  -1.000000  -1.000000  0.000000  0.000000  0.000000  0.000000
N  8268  -1.000000  -1.000000  N  -1  -1.000000  -1.000000  0.000000  0.000000  0.000000  0.000000
N  8279  -1.000000  -1.000000  N  -1  -1.000000  -1.000000  0.000000  0.000000  0.000000  0.000000
N  8290  -1.000000  -1.000000  N  -1  -1.000000  -1.000000  0.000000  0.000000  0.000000  0.000000
N  8301  -1.000000  -1.000000  N  -1  -1.000000  -1.000000  0.000000  0.000000  0.000000  0.000000
N  8312  -1.000000  -1.000000  N  -1  -1.000000  -1.000000  0.000000  0.000000  0.000000  0.000000
N  8323  -1.000000  -1.000000  N  -1  -1.000000  -1.000000  0.000000  0.000000  0.000000  0.000000
N  8334  -1.000000  -1.000000  N  -1  -1.000000  -1.000000  0.000000  0.000000  0.000000  0.000000
N  8345  -1.000000  -1.000000  N  -1  -1.000000  -1.000000  0.000000  0.000000  0.000000  0.000000
N  8356  -1.000000  -1.000000  N  -1  -1.000000  -1.000000  0.000000  0.000000  0.000000  0.000000
N  8367  -1.000000  -1.000000  N  -1  -1.000000  -1.000000  0.000000  0.000000  0.000000  0.000000
N  8378  -1.000000  -1.000000  N  -1  -1.000000  -1.000000  0.000000  0.000000  0.000000  0.000000
N  8389  -1.000000  -1.000000  N  -1  -1.000000  -1.000000  0.000000  0.000000  0.000000  0.000000
N  8400  -1.000000  -1.000000  N  -1  -1.000000  -1.000000  0.000000  0.000000  0.000000  0.000000
N  8411  -1.000000  -1.000000  N  -1  -1.000000  -1.000000  0.000000  0.000000  0.000000  0.000000
N  8422  -1.000000  -1.000000  N  -1  -1.000000  -1.000000  0.000000  0.000000  0.000000  0.000000
N  8433  -1.000000  -1.000000  N  -1  -1.000000  -1.000000  0.000000  0.000000  0.000000  0.000000
N  8444  -1.000000  -1.000000  N  -1  -1.000000  -1.000000  0.000000  0.000000  0.000000  0.000000
N  8455  -1.000000  -1.000000  N  -1  -1.000000  -1.000000  0.000000  0.000000  0.000000  0.000000
N  8466  -1.000000  -1.000000  N  -1  -1.000000  -1.000000  0.000000  0.000000  0.000000  0.000000
N  8477  -1.000000  -1.000000  N  -1  -1.000000  -1.000000  0.000000  0.000000  0.000000  0.000000
N  8488  -1.000000  -1.000000  N  -1  -1.000000  -1.000000  0.000000  0.000000  0.000000  0.000000
N  8499  -1.000000  -1.000000  N  -1  -1.000000  -1.000000  0.000000  40.381585  0.000000  0.000000
N  8510  -1.000000  -1.000000  N  -1  -1.000000  -1.000000  0.000000  0.000000  0.000000  0.000000
N  8521  -1.000000  -1.000000  N  -1  -1.000000  -1.000000  0.000000  0.000000  0.000000  0.000000
N  8532  -1.000000  -1.000000  N  -1  -1.000000  -1.000000  0.000000  0.000000  0.000000  0.000000
N  8543  -1.000000  -1.000000  N  -1  -1.000000  -1.000000  0.000000  0.000000  0.000000  0.000000
N  8554  -1.000000  -1.000000  N  -1  -1.000000  -1.000000  0.000000  0.000000  0.000000  0.000000
N  8565  -1.000000  -1.000000  N  -1  -1.000000  -1.000000  0.000000  0.000000  0.000000  0.000000
N  8576  -1.000000  -1.000000  N  -1  -1.000000  -1.000000  0.000000  0.000000  0.000000  0.000000
N  8587  -1.000000  -1.000000  N  -1  -1.000000  -1.000000  0.000000  0.000000  0.000000  0.000000
N  8598  -1.000000  -1.000000  N  -1  -1.000000  -1.000000  0.000000  0.000000  0.000000  0.000000
N  8609  -1.000000  -1.000000  N  -1  -1.000000  -1.000000  0.000000  40.381585  0.000000  0.000000
N  8620  -1.000000  -1.000000  N  -1  -1.000000  -1.000000  0.000000  0.000000  0.000000  0.000000
N  8631  -1.000000  -1.000000  N  -1  -1.000000  -1.000000  0.000000  0.000000  0.000000  0.000000
N  8642  -1.000000  -1.000000  N  -1  -1.000000  -1.000000  0.000000  0.000000  0.000000  0.000000
N  8653  -1.000000  -1.000000  N  -1  -1.000000  -1.000000  0.000000  0.000000  0.000000  0.000000
N  8664  -1.000000  -1.000000  N  -1  -1.000000  -1.000000  0.000000  0.000000  0.000000  0.000000
N  8675  -1.000000  -1.000000  N  -1  -1.000000  -1.000000  0.000000  0.000000  0.000000  0.000000
N  8686  -1.000000  -1.000000  N  -1  -1.000000  -1.000000  0.000000  0.000000  0.000000  0.000000
N  8697  -1.000000  -1.000000  N  -1  -1.000000  -1.000000  0.000000  0.000000  0.000000  0.000000
N  8708  -1.000000  -1.000000  N  -1  -1.000000  -1.000000  0.000000  0.000000  0.000000  0.000000
N  8719  -1.000000  -1.000000  N  -1  -1.000000  -1.000000  0.000000  0.000000  0.000000  0.000000
N  8730  -1.000000  -1.000000  N  -1  -1.000000  -1.000000  0.000000  0.000000  0.000000  0.000000
N  8741  -1.000000  -1.000000  N  -1  -1.000000  -1.000000  0.000000  0.000000  0.000000  0.000000
N  8752  -1.000000  -1.000000  N  -1  -1.000000  -1.000000  0.000000  0.000000  0.000000  0.000000
N  8763  -1.000000  -1.000000  N  -1  -1.000000  -1.000000  0.000000  0.000000  0.000000  0.000000
N  8774  -1.000000  -1.000000  N  -1  -1.000000  -1.000000  0.000000  40.381585  0.000000  0.000000
N  8785  -1.000000  -1.000000  N  -1  -1.000000  -1.000000  0.000000  0.000000  0.000000  0.000000
N  8796  -1.000000  -1.000000  N  -1  -1.000000  -1.000000  0.000000  0.000000  0.000000  0.000000
N  8807  -1.000000  -1.000000  N  -1  -1.000000  -1.000000  0.000000  0.000000  0.000000  0.000000
N  8818  -1.000000  -1.000000  N  -1  -1.000000  -1.000000  0.000000  40.381585  0.000000  0.000000
N  8829  -1.000000  -1.000000  N  -1  -1.000000  -1.000000  0.000000  0.000000  0.000000  0.000000
N  8840  -1.000000  -1.000000  N  -1  -1.000000  -1.000000  0.000000  0.000000  0.000000  0.000000
N  8851  -1.000000  -1.000000  N  -1  -1.000000  -1.000000  0.000000  0.000000  0.000000  0.000000
N  8862  -1.000000  -1.000000  N  -1  -1.000000  -1.000000  0.000000  0.000000  0.000000  0.000000
N  8873  -1.000000  -1.000000  N  -1  -1.000000  -1.000000  0.000000  0.000000  0.000000  0.000000
N  8884  -1.000000  -1.000000  N  -1  -1.000000  -1.000000  0.000000  0.000000  0.000000  0.000000
N  8895  -1.000000  -1.000000  N  -1  -1.000000  -1.000000  0.000000  0.000000  0.000000  0.000000
N  8906  -1.000000  -1.000000  N  -1  -1.000000  -1.000000  0.000000  0.000000  0.000000  0.000000
N  8917  -1.000000  -1.000000  N  -1  -1.000000  -1.000000  0.000000  0.000000  0.000000  0.000000
N  8928  -1.000000  -1.000000  N  -1  -1.000000  -1.000000  0.000000  0.000000  0.000000  0.000000
N  8939  -1.000000  -1.000000  N  -1  -1.000000  -1.000000  0.000000  0.000000  0.000000  0.000000
N  8950  -1.000000  -1.000000  N  -1  -1.000000  -1.000000  0.000000  0.000000  0.000000  0.000000
N  8961  -1.000000  -1.000000  N  -1  -1.000000  -1.000000  0.000000  0.000000  0.000000  0.000000
N  8972  -1.000000  -1.000000  N  -1  -1.000000  -1.000000  0.000000  0.000000  0.000000  0.000000
N  8983  -1.000000  -1.000000  N  -1  -1.000000  -1.000000  0.000000  0.000000  0.000000  0.000000
N  8994  -1.000000  -1.000000  N  -1  -1.000000  -1.000000  0.000000  80.763171  0.000000  0.000000
N  9005  -1.000000  -1.000000  N  -1  -1.000000  -1.000000  0.000000  0.000000  0.000000  0.000000
N  9016  -1.000000  -1.000000  N  -1  -1.000000  -1.000000  0.000000  0.000000  0.000000  0.000000
N  9027  -1.000000  -1.000000  N  -1  -1.000000  -1.000000  0.000000  0.000000  0.000000  0.000000
N  9038  -1.000000  -1.000000  N  -1  -1.000000  -1.000000  0.000000  0.000000  0.000000  0.000000
N  9049  -1.000000  -1.000000  N  -1  -1.000000  -1.000000  0.000000  0.000000  0.000000  0.000000
N  9060  -1.000000  -1.000000  N  -1  -1.000000  -1.000000  0.000000  0.000000  0.000000  0.000000
N  9071  -1.000000  -1.000000  N  -1  -1.000000  -1.000000  0.000000  0.000000  0.000000  0.000000
N  9082  -1.000000  -1.000000  N  -1  -1.000000  -1.000000  0.000000  0.000000  0.000000  0.000000
N  9093  -1.000000  -1.000000  N  -1  -1.000000  -1.000000  0.000000  0.000000  0.000000  0.000000
N  9104  -1.000000  -1.000000  N  -1  -1.000000  -1.000000  0.000000  0.000000  0.000000  0.000000
N  9115  -1.000000  -1.000000  N  -1  -1.000000  -1.000000  0.000000  0.000000  0.000000  0.000000
N  9126  -1.000000  -1.000000  N  -1  -1.000000  -1.000000  0.000000  0.000000  0.000000  0.000000
N  9137  -1.000000  -1.000000  N  -1  -1.000000  -1.000000  0.000000  0.000000  0.000000  0.000000
N  9148  -1.000000  -1.000000  N  -1  -1.000000  -1.000000  0.000000  0.000000  0.000000  0.000000
N  9159  -1.000000  -1.000000  N  -1  -1.000000  -1.000000  0.000000  0.000000  0.000000  0.000000
N  9170  -1.000000  -1.000000  N  -1  -1.000000  -1.000000  0.000000  0.000000  0.000000  0.000000
N  9181  -1.000000  -1.000000  N  -1  -1.000000  -1.000000  0.000000  0.000000  0.000000  0.000000
N  9192  -1.000000  -1.000000  N  -1  -1.000000  -1.000000  0.000000  0.000000  0.000000  0.000000
N  9203  -1.000000  -1.000000  N  -1  -1.000000  -1.000000  0.000000  0.000000  0.000000  0.000000
N  9214  -1.000000  -1.000000  N  -1  -1.000000  -1.000000  0.000000  0.000000  0.000000  0.000000
N  9225  -1.000000  -1.000000  N  -1  -1.000000  -1.000000  0.000000  0.000000  0.000000  0.000000
N  9236  -1.000000  -1.000000  N  -1  -1.000000  -1.000000  0.000000  0.000000  0.000000  0.000000
N  9247  -1.000000  -1.000000  N  -1  -1.000000  -1.000000  0.000000  0.000000  0.000000  0.000000
N  9258  -1.000000  -1.000000  N  -1  -1.000000  -1.000000  0.000000  0.000000  0.000000  0.000000
N  9269  -1.000000  -1.000000  N  -1  -1.000000  -1.000000  0.000000  0.000000  0.000000  0.000000
N  9280  -1.000000  -1.000000  N  -1  -1.000000  -1.000000  0.000000  0.000000  0.000000  0.000000
N  9291  -1.000000  -1.000000  N  -1  -1.000000  -1.000000  0.000000  0.000000  0.000000  0.000000
N  9302  -1.000000  -1.000000  N  -1  -1.000000  -1.000000  0.000000  0.000000  0.000000  0.000000
N  9313  -1.000000  -1.000000  N  -1  -1.000000  -1.000000  0.000000  0.000000  0.000000  0.000000
N  9324  -1.000000  -1.000000  N  -1  -1.000000  -1.000000  0.000000  0.000000  0.000000  0.000000
N  9335  -1.000000  -1.000000  N  -1  -1.000000  -1.000000  0.000000  0.000000  0.000000  0.000000
N  9346  -1.000000  -1.000000  N  -1  -1.000000  -1.000000  0.000000  0.000000  0.000000  0.000000
N  9357  -1.000000  -1.000000  N  -1  -1.000000  -1.000000  0.000000  0.000000  0.000000  0.000000
N  9368  -1.000000  -1.000000  N  -1  -1.000000  -1.000000  0.000000  0.000000  0.000000  0.000000
N  9379  -1.000000  -1.000000  N  -1  -1.000000  -1.000000  0.000000  0.000000  0.000000  0.000000
N  9390  -1.000000  -1.000000  N  -1  -1.000000  -1.000000  0.000000  0.000000  0.000000  0.000000
N  9401  -1.000000  -1.000000  N  -1  -1.000000  -1.000000  0.000000  0.000000  0.000000  0.000000
N  9412  -1.000000  -1.000000  N  -1  -1.000000  -1.000000  0.000000  0.000000  0.000000  0.000000
N  9423  -1.000000  -1.000000  N  -1  -1.000000  -1.000000  0.000000  0.000000  0.000000  0.000000
N  9434  -1.000000  -1.000000  N  -1  -1.000000  -1.000000  0.000000  0.000000  0.000000  0.000000
N  9445  -1.000000  -1.000000  N  -1  -1.000000  -1.000000  0.000000  0.000000  0.000000  0.000000
N  9456  -1.000000  -1.000000  N  -1  -1.000000  -1.000000  0.000000  0.000000  0.000000  0.000000
N  9467  -1.000000  -1.000000  N  -1  -1.000000  -1.000000  0.000000  0.000000  0.000000  0.000000
N  9478  -1.000000  -1.000000  N  -1  -1.000000  -1.000000  0.000000  0.000000  0.000000  0.000000
N  9489  -1.000000  -1.000000  N  -1  -1.000000  -1.000000  0.000000  0.000000  0.000000  0.000000
N  9500  -1.000000  -1.000000  N  -1  -1.000000  -1.000000  0.000000  40.381585  0.000000  0.000000
N  9511  -1.000000  -1.000000  N  -1  -1.000000  -1.000000  0.000000  0.000000  0.000000  0.000000
N  9522  -1.000000  -1.000000  N  -1  -1.000000  -1.000000  0.000000  0.000000  0.000000  0.000000
N  9533  -1.000000  -1.000000  N  -1  -1.000000  -1.000000  0.000000  0.000000  0.000000  0.000000
N  9544  -1.000000  -1.000000  N  -1  -1.000000  -1.000000  0.000000  0.000000  0.000000  0.000000
N  9555  -1.000000  -1.000000  N  -1  -1.000000  -1.000000  0.000000  0.000000  0.000000  0.000000
N  9566  -1.000000  -1.000000  N  -1  -1.000000  -1.000000  0.000000  0.000000  0.000000  0.000000
N  9577  -1.000000  -1.000000  N  -1  -1.000000  -1.000000  0.000000  0.000000  0.000000  0.000000
N  9588  -1.000000  -1.000000  N  -1  -1.000000  -1.000000  0.000000  0.000000  0.000000  0.000000
N  9599  -1.000000  -1.000000  N  -1  -1.000000  -1.000000  0.000000  0.000000  0.000000  0.000000
N  9610  -1.000000  -1.000000  N  -1  -1.000000  -1.000000  0.000000  0.000000  0.000000  0.000000
N  9621  -1.000000  -1.000000  N  -1  -1.000000  -1.000000  0.000000  0.000000  0.000000  0.000000
N  9632  -1.000000  -1.000000  N  -1  -1.000000  -1.000000  0.000000  0.000000  0.000000  0.000000
N  9643  -1.000000  -1.000000  N  -1  -1.000000  -1.000000  0.000000  0.000000  0.000000  0.000000
N  9654  -1.000000  -1.000000  N  -1  -1.000000  -1.000000  0.000000  0.000000  0.000000  0.000000
N  9665  -1.000000  -1.000000  N  -1  -1.000000  -1.000000  0.000000  0.000000  0.000000  0.000000
N  9676  -1.000000  -1.000000  N  -1  -1.000000  -1.000000  0.000000  0.000000  0.000000  0.000000
N  9687  -1.000000  -1.000000  N  -1  -1.000000  -1.000000  0.000000  0.000000  0.000000  0.000000
N  9698  -1.000000  -1.000000  N  -1  -1.000000  -1.000000  0.000000  0.000000  0.000000  0.000000
N  9709  -1.000000  -1.000000  N  -1  -1.000000  -1.000000  0.000000  0.000000  0.000000  0.000000
N  9720  -1.000000  -1.000000  N  -1  -1.000000  -1.000000  0.000000  0.000000  0.000000  0.000000
N  9731  -1.000000  -1.000000  N  -1  -1.000000  -1.000000  0.000000  0.000000  0.000000  0.000000
N  9742  -1.000000  -1.000000  N  -1  -1.000000  -1.000000  0.000000  0.000000  0.000000  0.000000
N  9753  -1.000000  -1.000000  N  -1  -1.000000  -1.000000  35.014075  0.000000  0.000000  0.000000
N  9764  -1.000000  -1.000000  N  -1  -1.000000  -1.000000  0.000000  0.000000  0.000000  0.000000
N  9775  -1.000000  -1.000000  N  -1  -1.000000  -1.000000  35.014075  0.000000  0.000000  0.000000
N  9786  -1.000000  -1.000000  N  -1  -1.000000  -1.000000  0.000000  0.000000  0.000000  0.000000
N  9797  -1.000000  -1.000000  N  -1  -1.000000  -1.000000  0.000000  0.000000  0.000000  0.000000
N  9808  -1.000000  -1.000000  N  -1  -1.000000  -1.000000  0.000000  0.000000  0.000000  0.000000
N  9819  -1.000000  -1.000000  N  -1  -1.000000  -1.000000  0.000000  0.000000  0.000000  0.000000
N  9830  -1.000000  -1.000000  N  -1  -1.000000  -1.000000  0.000000  0.000000  0.000000  0.000000
N  9841  -1.000000  -1.000000  N  -1  -1.000000  -1.000000  0.000000  40.381585  0.000000  0.000000
N  9852  -1.000000  -1.000000  N  -1  -1.000000  -1.000000  0.000000  0.000000  0.000000  0.000000
N  9863  -1.000000  -1.000000  N  -1  -1.000000  -1.000000  0.000000  0.000000  0.000000  0.000000
N  9874  -1.000000  -1.000000  N  -1  -1.000000  -1.000000  0.000000  0.000000  0.000000  0.000000
N  9885  -1.000000  -1.000000  N  -1  -1.000000  -1.000000  0.000000  0.000000  0.000000  0.000000
N  9896  -1.000000  -1.000000  N  -1  -1.000000  -1.000000  0.000000  40.381585  0.000000  0.000000
N  9907  -1.000000  -1.000000  N  -1  -1.000000  -1.000000  0.000000  0.000000  0.000000  0.000000
N  9918  -1.000000  -1.000000  N  -1  -1.000000  -1.000000  0.000000  0.000000  0.000000  0.000000
N  9929  -1.000000  -1.000000  N  -1  -1.000000  -1.000000  0.000000  0.000000  0.000000  0.000000
N  9940  -1.000000  -1.000000  N  -1  -1.000000  -1.000000  0.000000  0.000000  0.000000  0.000000
N  9951  -1.000000  -1.000000  N  -1  -1.000000  -1.000000  0.000000  0.000000  0.000000  0.000000
N  9962  -1.000000  -1.000000  N  -1  -1.000000  -1.000000  0.000000  0.000000  0.000000  0.000000
N  9973  -1.000000  -1.000000  N  -1  -1.000000  -1.000000  0.000000  0.000000  0.000000  0.000000
N  9984  -1.000000  -1.000000  N  -1  -1.000000  -1.000000  0.000000  0.000000  0.000000  0.000000
N  9995  -1.000000  -1.000000  N  -1  -1.000000  -1.000000  0.000000  0.000000  0.000000  0.000000
N  10006  -1.000000  -1.000000  N  -1  -1.000000  -1.000000  0.000000  0.000000  0.000000  0.000000
N  10017  -1.000000  -1.000000  N  -1  -1.000000  -1.000000  0.000000  0.000000  0.000000  0.000000
N  10028  -1.000000  -1.000000  N  -1  -1.000000  -1.000000  0.000000  0.000000  0.000000  0.000000
N  10039  -1.000000  -1.000000  N  -1  -1.000000  -1.000000  0.000000  0.000000  0.000000  0.000000
N  10050  -1.000000  -1.000000  N  -1  -1.000000  -1.000000  0.000000  0.000000  0.000000  0.000000
N  10061  -1.000000  -1.000000  N  -1  -1.000000  -1.000000  0.000000  0.000000  0.000000  0.000000
N  10072  -1.000000  -1.000000  N  -1  -1.000000  -1.000000  0.000000  0.000000  0.000000  0.000000
N  10083  -1.000000  -1.000000  N  -1  -1.000000  -1.000000  0.000000  0.000000  0.000000  0.000000
N  10094  -1.000000  -1.000000  N  -1  -1.000000  -1.000000  0.000000  0.000000  0.000000  0.000000
N  10105  -1.000000  -1.000000  N  -1  -1.000000  -1.000000  0.000000  0.000000  0.000000  0.000000
N  10116  -1.000000  -1.000000  N  -1  -1.000000  -1.000000  0.000000  0.000000  0.000000  0.000000
N  10127  -1.000000  -1.000000  N  -1  -1.000000  -1.000000  0.000000  0.000000  0.000000  0.000000
N  10138  -1.000000  -1.000000  N  -1  -1.000000  -1.000000  0.000000  0.000000  0.000000  0.000000
N  10149  -1.000000  -1.000000  N  -1  -1.000000  -1.000000  0.000000  0.000000  0.000000  0.000000
N  10160  -1.000000  -1.000000  N  -1  -1.000000  -1.000000  0.000000  0.000000  0.000000  0.000000
N  10171  -1.000000  -1.000000  N  -1  -1.000000  -1.000000  0.000000  0.000000  0.000000  0.000000
N  10182  -1.000000  -1.000000  N  -1  -1.000000  -1.000000  0.000000  0.000000  0.000000  0.000000
N  10193  -1.000000  -1.000000  N  -1  -1.000000  -1.000000  0.000000  0.000000  0.000000  0.000000
N  10204  -1.000000  -1.000000  N  -1  -1.000000  -1.000000  0.000000  0.000000  0.000000  0.000000
N  10215  -1.000000  -1.000000  N  -1  -1.000000  -1.000000  0.000000  0.000000  0.000000  0.000000
N  10226  -1.000000  -1.000000  N  -1  -1.000000  -1.000000  0.000000  0.000000  0.000000  0.000000
N  10237  -1.000000  -1.000000  N  -1  -1.000000  -1.000000  0.000000  0.000000  0.000000  0.000000
N  10248  -1.000000  -1.000000  N  -1  -1.000000  -1.000000  0.000000  0.000000  0.000000  0.000000
N  10259  -1.000000  -1.000000  N  -1  -1.000000  -1.000000  0.000000  0.000000  0.000000  0.000000
N  10270  -1.000000  -1.000000  N  -1  -1.000000  -1.000000  0.000000  0.000000  0.000000  0.000000
N  10281  -1.000000  -1.000000  N  -1  -1.000000  -1.000000  0.000000  0.000000  0.000000  0.000000
N  10292  -1.000000  -1.000000  N  -1  -1.000000  -1.000000  0.000000  0.000000  0.000000  0.000000
N  10303  -1.000000  -1.000000  N  -1  -1.000000  -1.000000  0.000000  0.000000  0.000000  0.000000
N  10314  -1.000000  -1.000000  N  -1  -1.000000  -1.000000  0.000000  0.000000  0.000000  0.000000
N  10325  -1.000000  -1.000000  N  -1  -1.000000  -1.000000  0.000000  0.000000  0.000000  0.000000
N  10336  -1.000000  -1.000000  N  -1  -1.000000  -1.000000  0.000000  0.000000  0.000000  0.000000
N  10347  -1.000000  -1.000000  N  -1  -1.000000  -1.000000  0.000000  0.000000  0.000000  0.000000
N  10358  -1.000000  -1.000000  N  -1  -1.000000  -1.000000  0.000000  0.000000  0.000000  0.000000
N  10369  -1.000000  -1.000000  N  -1  -1.000000  -1.000000  0.000000  0.000000  0.000000  0.000000
N  10380  -1.000000  -1.000000  N  -1  -1.000000  -1.000000  0.000000  0.000000  0.000000  0.000000
N  10391  -1.000000  -1.000000  N  -1  -1.000000  -1.000000  0.000000  0.000000  0.000000  0.000000
N  10402  -1.000000  -1.000000  N  -1  -1.000000  -1.000000  0.000000  0.000000  0.000000  0.000000
N  10413  -1.000000  -1.000000  N  -1  -1.000000  -1.000000  0.000000  0.000000  0.000000  0.000000
N  10424  -1.000000  -1.000000  N  -1  -1.000000  -1.000000  0.000000  0.000000  0.000000  0.000000
N  10435  -1.000000  -1.000000  N  -1  -1.000000  -1.000000  0.000000  0.000000  0.000000  0.000000
N  10446  -1.000000  -1.000000  N  -1  -1.000000  -1.000000  0.000000  0.000000  0.000000  0.000000
N  10457  -1.000000  -1.000000  N  -1  -1.000000  -1.000000  0.000000  0.000000  0.000000  0.000000
N  10468  -1.000000  -1.000000  N  -1  -1.000000  -1.000000  0.000000  0.000000  0.000000  0.000000
N  10479  -1.000000  -1.000000  N  -1  -1.000000  -1.000000  0.000000  0.000000  0.000000  0.000000
N  10490  -1.000000  -1.000000  N  -1  -1.000000  -1.000000  0.000000  0.000000  0.000000  0.000000
N  10501  -1.000000  -1.000000  N  -1  -1.000000  -1.000000  0.000000  0.000000  0.000000  0.000000
N  10512  -1.000000  -1.000000  N  -1  -1.000000  -1.000000  0.000000  0.000000  0.000000  0.000000
N  10523  -1.000000  -1.000000  N  -1  -1.000000  -1.000000  0.000000  0.000000  0.000000  0.000000
N  10534  -1.000000  -1.000000  N  -1  -1.000000  -1.000000  0.000000  0.000000  0.000000  0.000000
N  10545  -1.000000  -1.000000  N  -1  -1.000000  -1.000000  0.000000  0.000000  0.000000  0.000000
N  10556  -1.000000  -1.000000  N  -1  -1.000000  -1.000000  0.000000  0.000000  0.000000  0.000000
N  10567  -1.000000  -1.000000  N  -1  -1.000000  -1.000000  0.000000  0.000000  0.000000  0.000000
N  10578  -1.000000  -1.000000  N  -1  -1.000000  -1.000000  0.000000  0.000000  0.000000  0.000000
N  10589  -1.000000  -1.000000  N  -1  -1.000000  -1.000000  0.000000  0.000000  0.000000  0.000000
N  10600  -1.000000  -1.000000  N  -1  -1.000000  -1.000000  0.000000  0.000000  0.000000  0.000000
N  10611  -1.000000  -1.000000  N  -1  -1.000000  -1.000000  0.000000  0.000000  0.000000  0.000000
N  10622  -1.000000  -1.000000  N  -1  -1.000000  -1.000000  0.000000  0.000000  0.000000  0.000000
N  10633  -1.000000  -1.000000  N  -1  -1.000000  -1.000000  0.000000  0.000000  0.000000  0.000000
N  10644  -1.000000  -1.000000  N  -1  -1.000000  -1.000000  0.000000  0.000000  0.000000  0.000000
N  10655  -1.000000  -1.000000  N  -1  -1.000000  -1.000000  0.000000  0.000000  0.000000  0.000000
N  10666  -1.000000  -1.000000  N  -1  -1.000000  -1.000000  0.000000  0.000000  0.000000  0.000000
N  10677  -1.000000  -1.000000  N  -1  -1.000000  -1.000000  0.000000  0.000000  0.000000  0.000000
N  10688  -1.000000  -1.000000  N  -1  -1.000000  -1.000000  0.000000  0.000000  0.000000  0.000000
N  10699  -1.000000  -1.000000  N  -1  -1.000000  -1.000000  0.000000  0.000000  0.000000  0.000000
N  10710  -1.000000  -1.000000  N  -1  -1.000000  -1.000000  0.000000  0.000000  0.000000  0.000000
N  10721  -1.000000  -1.000000  N  -1  -1.000000  -1.000000  0.000000  0.000000  0.000000  0.000000
N  10732  -1.000000  -1.000000  N  -1  -1.000000  -1.000000  0.000000  0.000000  0.000000  0.000000
N  10743  -1.000000  -1.000000  N  -1  -1.000000  -1.000000  0.000000  0.000000  0.000000  0.000000
N  10754  -1.000000  -1.000000  N  -1  -1.000000  -1.000000  0.000000  40.381585  0.000000  0.000000
N  10765  -1.000000  -1.000000  N  -1  -1.000000  -1.000000  0.000000  0.000000  0.000000  0.000000
N  10776  -1.000000  -1.000000  N  -1  -1.000000  -1.000000  0.000000  0.000000  0.000000  0.000000
N  10787  -1.000000  -1.000000  N  -1  -1.000000  -1.000000  0.000000  0.000000  0.000000  0.000000
N  10798  -1.000000  -1.000000  N  -1  -1.000000  -1.000000  0.000000  0.000000  0.000000  0.000000
N  10809  -1.000000  -1.000000  N  -1  -1.000000  -1.000000  0.000000  0.000000  0.000000  0.000000
N  10820  -1.000000  -1.000000  N  -1  -1.000000  -1.000000  0.000000  0.000000  0.000000  0.000000
N  10831  -1.000000  -1.000000  N  -1  -1.000000  -1.000000  0.000000  0.000000  0.000000  0.000000
N  10842  -1.000000  -1.000000  N  -1  -1.000000  -1.000000  0.000000  0.000000  0.000000  0.000000
N  10853  -1.000000  -1.000000  N  -1  -1.000000  -1.000000  0.000000  0.000000  0.000000  0.000000
N  10864  -1.000000  -1.000000  N  -1  -1.000000  -1.000000  0.000000  0.000000  0.000000  0.000000
N  10875  -1.000000  -1.000000  N  -1  -1.000000  -1.000000  0.000000  40.381585  0.000000  0.000000
N  10886  -1.000000  -1.000000  N  -1  -1.000000  -1.000000  0.000000  0.000000  0.000000  0.000000
N  10897  -1.000000  -1.000000  N  -1  -1.000000  -1.000000  0.000000  0.000000  0.000000  0.000000
N  10908  -1.000000  -1.000000  N  -1  -1.000000  -1.000000  0.000000  0.000000  0.000000  0.000000
N  10919  -1.000000  -1.000000  N  -1  -1.000000  -1.000000  0.000000  0.000000  0.000000  0.000000
N  10930  -1.000000  -1.000000  N  -1  -1.000000  -1.000000  0.000000  0.000000  0.000000  0.000000
N  10941  -1.000000  -1.000000  N  -1  -1.000000  -1.000000  0.000000  0.000000  0.000000  0.000000
N  10952  -1.000000  -1.000000  N  -1  -1.000000  -1.000000  0.000000  0.000000  0.000000  0.000000
N  10962  -1.000000  -1.000000  N  -1  -1.000000  -1.000000  0.000000  0.000000  0.000000  0.000000
N  10973  -1.000000  -1.000000  N  -1  -1.000000  -1.000000  0.000000  0.000000  0.000000  0.000000
N  10984  -1.000000  -1.000000  N  -1  -1.000000  -1.000000  0.000000  0.000000  0.000000  0.000000
N  10995  -1.000000  -1.000000  N  -1  -1.000000  -1.000000  0.000000  0.000000  0.000000  0.000000
N  11006  -1.000000  -1.000000  N  -1  -1.000000  -1.000000  0.000000  0.000000  0.000000  0.000000
N  11017  -1.000000  -1.000000  N  -1  -1.000000  -1.000000  0.000000  0.000000  0.000000  0.000000
N  11029  -1.000000  -1.000000  N  -1  -1.000000  -1.000000  0.000000  0.000000  0.000000  0.000000
N  11040  -1.000000  -1.000000  N  -1  -1.000000  -1.000000  0.000000  0.000000  0.000000  0.000000
N  11051  -1.000000  -1.000000  N  -1  -1.000000  -1.000000  0.000000  0.000000  0.000000  0.000000
N  11062  -1.000000  -1.000000  N  -1  -1.000000  -1.000000  35.014075  40.381585  194.358094  0.000000
