# Supplementary material for: SNP-PHAGE – High throughput SNP discovery pipeline
Source: BMC Bioinformatics. 2006 Oct 23;7:468. doi: 10.1186/1471-2105-7-468 (PMC1626092; doi:10.1186/1471-2105-7-468)
Supplement: Additional file 2 — Test dataset. This compressed file contains test data for recreating the demo website. It contains the database table entries and chromatogram files to test for proper installation of all functionalities provided. [file 1471-2105-7-468-S2.gz › test_data/AfterAnalysisStore/poly_dir/H03_015529Peking_.b_29.ab1.poly]

H03_015529Peking_.b_29.ab1 49385.178947 57245.120000 51666.400000 55620.600000 49385.178947
A  6  586575.126265  1.000000  G  1  398.486681  3984.866814  40759.315704  2144.920907  326.034558  0.000000
A  13  586575.126265  1.000000  C  13  351650.033089  11.989899  39140.206445  55026.970909  1449.042478  33333.600000
C  23  214882.076336  0.732667  N  -1  -1.000000  -1.000000  3625.396820  53935.011175  0.000000  65280.000000
T  31  2314298.400000  8.662840  C  30  275719.832975  9.400975  31502.234504  46681.278652  0.000000  65280.000000
G  46  18837.552212  0.024184  N  -1  -1.000000  -1.000000  0.000000  0.000000  4455.805619  65280.000000
N  52  -1.000000  -1.000000  N  -1  -1.000000  -1.000000  0.000000  0.000000  6665.595398  15626.400000
G  57  244272.335699  0.389640  N  -1  -1.000000  -1.000000  0.000000  0.000000  44340.699821  326.400000
G  68  261479.715123  0.464321  T  76  15096.000000  0.048488  1126.336876  584.978429  47130.106591  0.000000
G  83  566466.930644  1.089256  N  -1  -1.000000  -1.000000  950.346739  0.000000  57961.699113  0.000000
G  94  320383.291847  0.609266  A  94  314142.394354  0.853693  50861.149562  0.000000  44594.282255  0.000000
C  101  298572.990277  0.593559  N  -1  -1.000000  -1.000000  12143.319446  48826.199559  22749.966902  0.000000
A  108  284294.467137  0.661340  N  -1  -1.000000  -1.000000  49699.614659  7838.710952  4818.066239  0.000000
T  117  27988.800000  0.057999  N  -1  -1.000000  -1.000000  42237.632854  15404.431970  10179.523407  5304.000000
C  125  681187.881553  1.493679  A  121  281760.209166  0.655445  38788.226171  62397.699117  10360.653716  816.000000
A  135  385875.974152  0.779804  T  134  34639.200000  0.069557  56316.843806  62397.699117  941.877611  13586.400000
C  137  794946.686757  1.552823  A  143  162685.282544  0.264066  56316.843806  62397.699117  253.582434  17013.600000
T  144  270055.200000  0.750151  G  153  93100.979200  0.151691  33930.898393  46486.285843  0.000000  33578.400000
C  161  209149.287729  0.543071  N  -1  -1.000000  -1.000000  0.000000  39193.554758  0.000000  0.000000
A  172  133400.523765  0.349572  N  -1  -1.000000  -1.000000  25236.985630  3353.876328  0.000000  0.000000
T  180  253204.800000  0.686559  N  -1  -1.000000  -1.000000  422.376329  467.982743  0.000000  48144.000000
C  192  189922.996689  0.562774  N  -1  -1.000000  -1.000000  0.000000  22619.165930  0.000000  3590.400000
T  204  286171.200000  0.882072  N  -1  -1.000000  -1.000000  0.000000  818.969801  0.000000  50102.400000
C  216  99641.325778  0.308305  N  -1  -1.000000  -1.000000  0.000000  22190.181749  0.000000  0.000000
C  227  297910.014724  0.901786  N  -1  -1.000000  -1.000000  4786.931723  57795.868808  0.000000  0.000000
A  232  201121.528441  0.688707  T  238  18849.600000  0.063084  37767.483377  14429.467921  0.000000  81.600000
C  241  299508.955764  1.094887  N  -1  -1.000000  -1.000000  0.000000  51361.106086  0.000000  2162.400000
T  253  383724.000000  1.712988  N  -1  -1.000000  -1.000000  0.000000  0.000000  0.000000  65280.000000
A  265  148289.289346  0.630012  N  -1  -1.000000  -1.000000  33754.908256  0.000000  0.000000  33700.800000
C  272  292684.207423  1.276483  N  -1  -1.000000  -1.000000  0.000000  56118.930644  36.226062  65280.000000
T  278  1352234.400000  5.514421  G  293  14454.198716  0.040702  0.000000  9242.659182  72.452124  65280.000000
T  295  201715.200000  0.568019  N  -1  -1.000000  -1.000000  35.198027  0.000000  2753.180708  43084.800000
G  307  282671.961362  0.793354  A  314  22033.965139  0.061902  457.574356  0.000000  52564.015883  0.000000
G  319  215472.616453  0.605345  N  -1  -1.000000  -1.000000  1619.109259  0.000000  41515.066990  0.000000
C  330  136065.982638  0.370214  G  336  64373.712077  0.183219  0.000000  30535.874006  4962.970487  0.000000
T  342  347942.400000  0.990305  G  347  49231.218184  0.134500  105.594082  0.000000  8839.159115  65280.000000
C  352  139146.869032  0.380151  N  -1  -1.000000  -1.000000  563.168438  29911.897014  4129.771062  0.000000
A  362  259127.877561  0.740377  G  368  18656.421902  0.055273  50931.545617  0.000000  1666.398849  0.000000
T  369  301593.600000  0.893518  N  -1  -1.000000  -1.000000  1689.505314  0.000000  4383.353495  58058.400000
G  381  322846.664059  0.914928  A  384  29883.125244  0.083969  3203.020491  0.000000  57961.699113  0.000000
G  392  275970.139902  0.775455  A  394  69832.886319  0.281294  8165.942352  0.000000  53433.441370  0.000000
C  410  612901.399582  2.468835  A  408  215235.937420  0.866994  35057.235269  48982.193807  13476.095044  40.800000
G  414  246264.769106  0.851026  N  -1  -1.000000  -1.000000  6793.219284  41767.459847  47564.819335  1999.200000
G  426  389538.844101  1.363296  N  -1  -1.000000  -1.000000  527.970411  974.964049  57961.699113  734.400000
G  438  318173.502068  1.049593  N  -1  -1.000000  -1.000000  0.000000  0.000000  57961.699113  0.000000
T  448  134599.200000  0.418855  N  -1  -1.000000  -1.000000  0.000000  0.000000  398.486681  26479.200000
C  460  167537.822130  0.558429  N  -1  -1.000000  -1.000000  0.000000  32134.815046  0.000000  0.000000
T  470  282825.600000  0.933864  N  -1  -1.000000  -1.000000  0.000000  77.997124  0.000000  54957.600000
T  481  173644.800000  0.568907  N  -1  -1.000000  -1.000000  0.000000  0.000000  0.000000  34231.200000
T  492  189067.200000  0.646538  N  -1  -1.000000  -1.000000  175.990137  0.000000  217.356372  35985.600000
G  504  251119.061407  0.899900  N  -1  -1.000000  -1.000000  316.782246  0.000000  47637.271458  0.000000
A  517  131042.255931  0.473817  N  -1  -1.000000  -1.000000  29425.550889  0.000000  0.000000  1550.400000
T  523  221870.400000  0.971491  N  -1  -1.000000  -1.000000  2323.069807  0.000000  0.000000  43574.400000
T  535  163444.800000  0.723393  N  -1  -1.000000  -1.000000  0.000000  0.000000  0.000000  31742.400000
C  547  160362.086732  0.788669  N  -1  -1.000000  -1.000000  0.000000  31939.822236  0.000000  0.000000
A  554  196545.784882  1.047957  N  -1  -1.000000  -1.000000  37345.107049  701.974115  0.000000  0.000000
T  563  310284.000000  1.601499  N  -1  -1.000000  -1.000000  0.000000  0.000000  724.521239  59649.600000
G  576  277020.695698  1.331698  N  -1  -1.000000  -1.000000  0.000000  0.000000  57961.699113  0.000000
T  586  152959.200000  0.737366  N  -1  -1.000000  -1.000000  0.000000  0.000000  0.000000  32640.000000
C  599  124327.415492  0.605378  N  -1  -1.000000  -1.000000  0.000000  24530.095466  0.000000  0.000000
A  607  169196.917609  0.850674  N  -1  -1.000000  -1.000000  32311.789134  116.995686  0.000000  244.800000
T  617  304653.600000  1.597509  N  -1  -1.000000  -1.000000  0.000000  0.000000  0.000000  59486.400000
C  629  132946.097682  0.638960  N  -1  -1.000000  -1.000000  0.000000  28858.935842  0.000000  0.000000
T  640  225379.200000  1.131569  N  -1  -1.000000  -1.000000  0.000000  0.000000  108.678186  48348.000000
T  652  203224.800000  0.989567  N  -1  -1.000000  -1.000000  105.594082  0.000000  1014.329734  40106.400000
G  664  302451.391184  1.442623  N  -1  -1.000000  -1.000000  0.000000  0.000000  57961.699113  0.000000
C  673  225021.702442  1.021691  N  -1  -1.000000  -1.000000  0.000000  43405.399449  0.000000  0.000000
A  684  155152.904685  0.732828  N  -1  -1.000000  -1.000000  30023.917354  0.000000  0.000000  0.000000
C  692  335075.644261  1.679314  N  -1  -1.000000  -1.000000  140.792110  62397.699117  0.000000  0.000000
A  702  250504.360854  1.150459  N  -1  -1.000000  -1.000000  42343.226936  0.000000  0.000000  0.000000
C  711  354691.920921  1.539724  N  -1  -1.000000  -1.000000  0.000000  62397.699117  0.000000  0.000000
A  722  191336.476830  0.768697  N  -1  -1.000000  -1.000000  41181.692033  0.000000  72.452124  0.000000
C  731  353482.965501  1.487858  N  -1  -1.000000  -1.000000  0.000000  62397.699117  0.000000  0.000000
T  744  321055.200000  1.236577  N  -1  -1.000000  -1.000000  70.396055  0.000000  2753.180708  65280.000000
G  757  334982.394811  1.244364  N  -1  -1.000000  -1.000000  0.000000  0.000000  57961.699113  0.000000
C  766  133570.074673  0.473023  N  -1  -1.000000  -1.000000  140.792110  28663.943032  0.000000  2162.400000
A  778  164550.777995  0.619806  T  775  45981.600000  0.173197  36711.542556  0.000000  181.130310  6160.800000
A  787  128965.572315  0.497092  T  785  18237.600000  0.070296  28897.580478  0.000000  0.000000  3223.200000
A  799  224774.602840  0.875217  N  -1  -1.000000  -1.000000  43962.336196  0.000000  108.678186  0.000000
G  808  246156.090920  1.001484  N  -1  -1.000000  -1.000000  0.000000  0.000000  46912.750220  0.000000
C  819  162234.017705  0.661217  N  -1  -1.000000  -1.000000  0.000000  36424.656860  0.000000  0.000000
C  832  330629.808199  1.462247  N  -1  -1.000000  -1.000000  0.000000  62397.699117  0.000000  244.800000
A  840  204148.558796  0.850477  N  -1  -1.000000  -1.000000  39280.998555  77.997124  0.000000  3182.400000
C  849  243585.017930  1.082087  N  -1  -1.000000  -1.000000  0.000000  54753.980976  0.000000  285.600000
C  862  311559.511406  1.433382  N  -1  -1.000000  -1.000000  0.000000  60798.758078  0.000000  1305.600000
T  874  353083.200000  1.642115  N  -1  -1.000000  -1.000000  0.000000  0.000000  181.130310  65280.000000
T  886  320484.000000  1.352432  N  -1  -1.000000  -1.000000  809.554630  0.000000  0.000000  63607.200000
A  896  234102.080095  0.926909  N  -1  -1.000000  -1.000000  52057.882493  0.000000  0.000000  0.000000
A  906  217101.432871  0.825243  N  -1  -1.000000  -1.000000  41709.662444  0.000000  0.000000  0.000000
C  915  288121.375675  1.098407  N  -1  -1.000000  -1.000000  70.396055  62397.699117  0.000000  0.000000
C  928  333983.684526  1.253199  N  -1  -1.000000  -1.000000  0.000000  62397.699117  0.000000  81.600000
A  935  252827.430661  0.891242  N  -1  -1.000000  -1.000000  48115.703427  1637.939602  0.000000  1836.000000
A  946  224070.642292  0.812145  N  -1  -1.000000  -1.000000  47728.525125  155.994248  0.000000  0.000000
A  958  210484.203724  0.757432  N  -1  -1.000000  -1.000000  47341.346824  116.995686  0.000000  163.200000
A  968  203057.419947  0.739515  N  -1  -1.000000  -1.000000  43715.950004  1793.933850  0.000000  489.600000
C  977  335075.644261  1.270518  N  -1  -1.000000  -1.000000  0.000000  62397.699117  0.000000  448.800000
C  990  346814.211407  1.324068  T  988  20073.600000  0.076637  0.000000  62397.699117  0.000000  2856.000000
T  1002  364752.000000  1.378692  N  -1  -1.000000  -1.000000  0.000000  0.000000  0.000000  65280.000000
C  1012  126667.329209  0.456247  N  -1  -1.000000  -1.000000  422.376329  27376.990488  0.000000  0.000000
A  1022  279965.109770  1.042369  N  -1  -1.000000  -1.000000  53817.783862  0.000000  0.000000  1387.200000
A  1032  186338.356942  0.695890  N  -1  -1.000000  -1.000000  40125.751212  0.000000  0.000000  285.600000
C  1042  283129.559746  1.119066  N  -1  -1.000000  -1.000000  0.000000  55455.955091  0.000000  1101.600000
T  1055  356388.000000  1.391948  N  -1  -1.000000  -1.000000  0.000000  0.000000  398.486681  65280.000000
T  1067  224604.000000  0.834131  N  -1  -1.000000  -1.000000  1619.109259  0.000000  1557.720664  44104.800000
G  1079  328171.895165  1.212402  N  -1  -1.000000  -1.000000  1196.732931  0.000000  57961.699113  0.000000
C  1088  213478.128106  0.753832  N  -1  -1.000000  -1.000000  739.158575  42001.451218  0.000000  0.000000
G  1103  178377.129020  0.658143  N  -1  -1.000000  -1.000000  668.762520  0.000000  34849.471592  0.000000
A  1112  321111.603775  1.263288  N  -1  -1.000000  -1.000000  56316.843806  0.000000  0.000000  0.000000
A  1123  232342.178726  0.930027  N  -1  -1.000000  -1.000000  52339.466712  0.000000  0.000000  448.800000
A  1133  217031.036817  0.833483  N  -1  -1.000000  -1.000000  46355.802058  0.000000  0.000000  326.400000
C  1142  356407.857647  1.402644  N  -1  -1.000000  -1.000000  0.000000  60486.769582  0.000000  1468.800000
T  1156  361202.400000  1.332338  N  -1  -1.000000  -1.000000  0.000000  0.000000  543.390929  65280.000000
T  1168  206611.200000  0.740777  N  -1  -1.000000  -1.000000  351.980274  0.000000  1738.850973  46430.400000
G  1180  329983.198263  1.250250  N  -1  -1.000000  -1.000000  0.000000  0.000000  57961.699113  40.800000
G  1191  220435.586939  0.803127  N  -1  -1.000000  -1.000000  0.000000  0.000000  43000.335529  0.000000
C  1200  200257.615605  0.759420  N  -1  -1.000000  -1.000000  0.000000  38179.592148  0.000000  0.000000
A  1211  184085.683190  0.701610  N  -1  -1.000000  -1.000000  35690.799762  194.992810  72.452124  2652.000000
T  1223  367893.600000  1.399118  N  -1  -1.000000  -1.000000  0.000000  155.994248  470.938805  65280.000000
T  1236  253531.200000  0.947337  N  -1  -1.000000  -1.000000  35.198027  0.000000  1630.172788  49490.400000
G  1248  324549.288971  1.203175  N  -1  -1.000000  -1.000000  35.198027  0.000000  57961.699113  40.800000
G  1260  239092.008841  0.852391  N  -1  -1.000000  -1.000000  0.000000  0.000000  47419.915087  0.000000
C  1268  211879.187066  0.788346  N  -1  -1.000000  -1.000000  0.000000  40168.518807  0.000000  0.000000
C  1282  361282.677890  1.423315  N  -1  -1.000000  -1.000000  0.000000  62397.699117  0.000000  1468.800000
T  1295  367322.400000  1.363995  N  -1  -1.000000  -1.000000  0.000000  1013.962611  0.000000  65280.000000
T  1307  322646.400000  1.181712  N  -1  -1.000000  -1.000000  0.000000  155.994248  0.000000  63852.000000
C  1316  149949.470692  0.529382  N  -1  -1.000000  -1.000000  0.000000  34084.743143  0.000000  0.000000
C  1327  396810.367825  1.426230  N  -1  -1.000000  -1.000000  246.386192  62397.699117  0.000000  122.400000
A  1336  288659.022532  0.963817  N  -1  -1.000000  -1.000000  55120.110875  0.000000  833.199425  2366.400000
A  1347  275107.781991  0.943532  N  -1  -1.000000  -1.000000  53536.199643  0.000000  1919.981283  0.000000
G  1359  381387.980164  1.298431  N  -1  -1.000000  -1.000000  0.000000  0.000000  57961.699113  0.000000
T  1371  150511.200000  0.502686  N  -1  -1.000000  -1.000000  0.000000  0.000000  1195.460044  32395.200000
T  1383  159732.000000  0.549747  G  1382  12715.347743  0.043762  492.772383  0.000000  2934.311018  34353.600000
G  1395  311290.550299  1.090943  N  -1  -1.000000  -1.000000  985.544767  0.000000  57961.699113  0.000000
G  1406  242931.971407  0.866557  N  -1  -1.000000  -1.000000  316.782246  0.000000  51839.494644  0.000000
G  1419  279266.711539  1.042419  N  -1  -1.000000  -1.000000  563.168438  0.000000  54520.223228  0.000000
A  1429  314318.384491  1.192566  N  -1  -1.000000  -1.000000  56316.843806  0.000000  0.000000  0.000000
T  1441  309672.000000  1.105965  N  -1  -1.000000  -1.000000  0.000000  0.000000  0.000000  59078.400000
C  1451  231651.457974  0.853896  N  -1  -1.000000  -1.000000  0.000000  44029.376440  0.000000  0.000000
A  1460  285702.388232  1.075739  N  -1  -1.000000  -1.000000  55753.675368  0.000000  0.000000  1550.400000
A  1472  222909.107389  0.835972  N  -1  -1.000000  -1.000000  43786.346059  0.000000  36.226062  0.000000
G  1485  224637.810125  0.895690  N  -1  -1.000000  -1.000000  0.000000  0.000000  42565.622786  1305.600000
T  1498  200083.200000  0.774882  N  -1  -1.000000  -1.000000  0.000000  0.000000  0.000000  38719.200000
A  1506  108761.904600  0.414732  N  -1  -1.000000  -1.000000  24920.203384  0.000000  0.000000  1183.200000
T  1519  374911.200000  1.549261  N  -1  -1.000000  -1.000000  0.000000  0.000000  0.000000  65280.000000
C  1529  174011.583414  0.681887  N  -1  -1.000000  -1.000000  0.000000  33226.774780  0.000000  652.800000
T  1543  360019.200000  1.471473  N  -1  -1.000000  -1.000000  0.000000  0.000000  0.000000  65280.000000
C  1553  119218.603876  0.478336  N  -1  -1.000000  -1.000000  0.000000  27181.997678  0.000000  0.000000
C  1565  327743.914615  1.423793  N  -1  -1.000000  -1.000000  0.000000  62397.699117  0.000000  1917.600000
T  1578  376339.200000  1.569389  N  -1  -1.000000  -1.000000  0.000000  0.000000  0.000000  65280.000000
C  1588  198814.668813  0.798890  N  -1  -1.000000  -1.000000  140.792110  38452.582081  0.000000  0.000000
A  1598  246773.369952  1.001295  N  -1  -1.000000  -1.000000  54944.120738  0.000000  0.000000  571.200000
A  1608  186197.564833  0.748781  N  -1  -1.000000  -1.000000  41146.494006  0.000000  0.000000  612.000000
T  1621  335335.200000  1.356100  N  -1  -1.000000  -1.000000  0.000000  0.000000  0.000000  64423.200000
C  1632  193822.852884  0.718031  N  -1  -1.000000  -1.000000  0.000000  43717.387944  0.000000  0.000000
C  1644  345215.270368  1.370840  N  -1  -1.000000  -1.000000  35.198027  62397.699117  0.000000  0.000000
A  1653  269300.107474  1.001309  N  -1  -1.000000  -1.000000  56316.843806  0.000000  0.000000  571.200000
A  1663  242444.012584  0.932922  N  -1  -1.000000  -1.000000  52445.060794  38.998562  0.000000  0.000000
A  1675  305061.303291  1.120731  N  -1  -1.000000  -1.000000  56316.843806  0.000000  0.000000  0.000000
A  1686  283836.892781  1.051519  N  -1  -1.000000  -1.000000  53993.773999  1013.962611  0.000000  0.000000
C  1696  346034.240168  1.327429  N  -1  -1.000000  -1.000000  35.198027  62397.699117  0.000000  0.000000
C  1709  355783.880656  1.291871  N  -1  -1.000000  -1.000000  0.000000  62397.699117  0.000000  367.200000
C  1720  332462.740610  1.161226  N  -1  -1.000000  -1.000000  668.762520  56235.926330  181.130310  1876.800000
A  1732  338605.023382  1.125197  N  -1  -1.000000  -1.000000  56316.843806  0.000000  326.034558  979.200000
C  1740  352547.000014  1.170255  N  -1  -1.000000  -1.000000  105.594082  58965.825666  579.616991  1060.800000
T  1756  439089.600000  1.384577  G  1755  13693.451415  0.043179  0.000000  0.000000  3115.441327  65280.000000
C  1767  238476.206315  0.730365  G  1767  17750.770353  0.054882  0.000000  46525.284404  3912.414690  0.000000
G  1781  191201.154949  0.591160  N  -1  -1.000000  -1.000000  0.000000  0.000000  36008.705574  367.200000
T  1792  158263.200000  0.497199  G  1792  21808.089291  0.068512  0.000000  0.000000  5361.457168  30559.200000
G  1805  371462.039190  1.223404  N  -1  -1.000000  -1.000000  387.178301  0.000000  57961.699113  0.000000
G  1816  322448.177378  1.032189  N  -1  -1.000000  -1.000000  140.792110  0.000000  57961.699113  0.000000
G  1829  294880.144237  0.951122  N  -1  -1.000000  -1.000000  0.000000  0.000000  56911.143317  0.000000
T  1841  203632.800000  0.669969  G  1840  12063.278628  0.039689  35.198027  0.000000  2934.311018  39290.400000
G  1854  366281.712332  1.258438  N  -1  -1.000000  -1.000000  0.000000  0.000000  57961.699113  0.000000
C  1862  378637.037957  1.288634  N  -1  -1.000000  -1.000000  351.980274  62397.699117  507.164867  0.000000
A  1874  215517.521639  0.727026  N  -1  -1.000000  -1.000000  42343.226936  0.000000  144.904248  2366.400000
T  1887  367036.800000  1.339159  N  -1  -1.000000  -1.000000  140.792110  0.000000  144.904248  65280.000000
C  1897  142188.756864  0.495542  N  -1  -1.000000  -1.000000  105.594082  27727.977545  217.356372  0.000000
G  1913  204133.859064  0.723790  N  -1  -1.000000  -1.000000  0.000000  0.000000  39703.763892  693.600000
T  1923  126357.600000  0.440851  N  -1  -1.000000  -1.000000  211.188164  0.000000  0.000000  26805.600000
T  1936  206652.000000  0.788413  N  -1  -1.000000  -1.000000  0.000000  0.000000  0.000000  39208.800000
T  1948  191719.200000  0.765249  N  -1  -1.000000  -1.000000  246.386192  0.000000  0.000000  35985.600000
A  1957  248462.875266  1.034332  N  -1  -1.000000  -1.000000  47446.940906  0.000000  0.000000  2570.400000
T  1969  434438.400000  1.775401  N  -1  -1.000000  -1.000000  140.792110  116.995686  543.390929  65280.000000
C  1980  182903.255538  0.727208  N  -1  -1.000000  -1.000000  0.000000  35098.705754  326.034558  530.400000
T  1994  352267.200000  1.518779  N  -1  -1.000000  -1.000000  0.000000  0.000000  1014.329734  65280.000000
T  2007  258345.600000  1.051827  N  -1  -1.000000  -1.000000  0.000000  0.000000  2789.406770  50020.800000
G  2019  370737.517951  1.579308  N  -1  -1.000000  -1.000000  0.000000  0.000000  57961.699113  0.000000
T  2030  151408.800000  0.587763  N  -1  -1.000000  -1.000000  0.000000  0.000000  289.808496  28764.000000
C  2040  141213.792815  0.559641  N  -1  -1.000000  -1.000000  0.000000  30028.892700  0.000000  0.000000
C  2053  360970.689395  1.422181  N  -1  -1.000000  -1.000000  0.000000  62397.699117  615.843053  0.000000
G  2068  236845.993000  0.879662  N  -1  -1.000000  -1.000000  0.000000  116.995686  45210.125308  122.400000
T  2078  156753.600000  0.572596  N  -1  -1.000000  -1.000000  0.000000  0.000000  0.000000  30232.800000
T  2091  210242.400000  0.794601  N  -1  -1.000000  -1.000000  0.000000  0.000000  0.000000  39861.600000
A  2101  185669.594422  0.766695  N  -1  -1.000000  -1.000000  31220.650285  0.000000  0.000000  0.000000
C  2109  353521.964063  1.458150  N  -1  -1.000000  -1.000000  1443.119123  62397.699117  0.000000  0.000000
C  2123  370798.327006  1.528618  N  -1  -1.000000  -1.000000  0.000000  62397.699117  0.000000  81.600000
C  2135  291670.244812  1.149139  N  -1  -1.000000  -1.000000  1372.723068  55650.947900  0.000000  204.000000
A  2147  285702.388232  1.161819  N  -1  -1.000000  -1.000000  54064.170054  0.000000  0.000000  285.600000
C  2155  383667.852449  1.479407  N  -1  -1.000000  -1.000000  2499.059944  62397.699117  0.000000  0.000000
A  2169  266167.483037  0.938583  N  -1  -1.000000  -1.000000  49910.802823  0.000000  0.000000  1346.400000
T  2181  363936.000000  1.327730  N  -1  -1.000000  -1.000000  35.198027  38.998562  0.000000  65280.000000
C  2192  158061.171577  0.551095  N  -1  -1.000000  -1.000000  1689.505314  30769.865377  0.000000  0.000000
A  2204  287638.279738  1.002420  N  -1  -1.000000  -1.000000  55014.516793  77.997124  0.000000  0.000000
C  2213  312690.469703  1.061107  N  -1  -1.000000  -1.000000  0.000000  59745.796905  0.000000  0.000000
C  2227  349427.115058  1.136772  N  -1  -1.000000  -1.000000  985.544767  62397.699117  0.000000  0.000000
A  2239  254516.935975  0.829110  N  -1  -1.000000  -1.000000  49030.852138  0.000000  0.000000  0.000000
A  2251  251806.687867  0.852577  N  -1  -1.000000  -1.000000  48080.505399  0.000000  362.260619  0.000000
C  2260  344396.300567  1.182024  N  -1  -1.000000  -1.000000  0.000000  62397.699117  108.678186  0.000000
C  2274  388230.684197  1.306159  N  -1  -1.000000  -1.000000  0.000000  62397.699117  1666.398849  0.000000
G  2289  258472.951982  0.868271  N  -1  -1.000000  -1.000000  0.000000  0.000000  48724.053317  40.800000
T  2300  133660.800000  0.450161  N  -1  -1.000000  -1.000000  0.000000  0.000000  615.843053  25459.200000
C  2311  137430.932306  0.501774  N  -1  -1.000000  -1.000000  0.000000  26285.030753  833.199425  0.000000
G  2326  162981.052693  0.599576  N  -1  -1.000000  -1.000000  0.000000  0.000000  30755.926592  0.000000
C  2334  142929.729541  0.551083  N  -1  -1.000000  -1.000000  0.000000  27142.999116  978.103673  40.800000
T  2350  438640.800000  1.809684  N  -1  -1.000000  -1.000000  0.000000  0.000000  2354.694026  65280.000000
G  2363  316434.651095  1.259157  N  -1  -1.000000  -1.000000  0.000000  0.000000  53795.701989  0.000000
C  2372  142968.728103  0.555222  N  -1  -1.000000  -1.000000  0.000000  27065.001992  362.260619  1060.800000
T  2388  398208.000000  1.614697  N  -1  -1.000000  -1.000000  0.000000  0.000000  0.000000  65280.000000
C  2398  211996.182752  0.841269  N  -1  -1.000000  -1.000000  0.000000  35215.701439  0.000000  81.600000
T  2412  440844.000000  1.880955  N  -1  -1.000000  -1.000000  0.000000  0.000000  0.000000  65280.000000
A  2422  298655.262308  1.182280  N  -1  -1.000000  -1.000000  50368.377179  155.994248  0.000000  0.000000
T  2434  431664.000000  1.604049  N  -1  -1.000000  -1.000000  422.376329  896.966925  1123.007920  65280.000000
G  2447  294046.944813  0.984976  N  -1  -1.000000  -1.000000  703.960548  779.971239  50499.130352  0.000000
C  2457  302628.840720  0.971088  N  -1  -1.000000  -1.000000  0.000000  57873.865931  0.000000  0.000000
C  2470  337883.540721  1.031363  N  -1  -1.000000  -1.000000  140.792110  62397.699117  0.000000  0.000000
C  2482  280009.674790  0.881829  N  -1  -1.000000  -1.000000  35.198027  52141.077325  0.000000  40.800000
C  2494  237033.259523  0.755146  N  -1  -1.000000  -1.000000  0.000000  38803.569139  0.000000  1876.800000
T  2508  433214.400000  1.339989  N  -1  -1.000000  -1.000000  35.198027  0.000000  0.000000  65280.000000
A  2520  334275.666015  1.022883  N  -1  -1.000000  -1.000000  56316.843806  0.000000  0.000000  0.000000
C  2529  408977.919153  1.206334  N  -1  -1.000000  -1.000000  0.000000  62397.699117  0.000000  1060.800000
T  2544  427502.400000  1.272939  N  -1  -1.000000  -1.000000  0.000000  0.000000  2028.659469  65280.000000
G  2556  394682.944898  1.131793  N  -1  -1.000000  -1.000000  246.386192  0.000000  57961.699113  0.000000
T  2568  155692.800000  0.451250  N  -1  -1.000000  -1.000000  0.000000  0.000000  0.000000  30436.800000
T  2581  174379.200000  0.526523  N  -1  -1.000000  -1.000000  0.000000  0.000000  0.000000  33048.000000
C  2592  221901.817487  0.697004  N  -1  -1.000000  -1.000000  140.792110  36970.636727  181.130310  0.000000
T  2605  413875.200000  1.349152  N  -1  -1.000000  -1.000000  0.000000  77.997124  434.712743  65280.000000
C  2616  198697.673127  0.620632  N  -1  -1.000000  -1.000000  879.950684  33733.756085  507.164867  0.000000
A  2627  303301.401922  0.958844  N  -1  -1.000000  -1.000000  56316.843806  0.000000  1919.981283  0.000000
A  2639  221219.602075  0.729307  G  2638  15178.719955  0.050040  41674.464416  0.000000  2970.537080  0.000000
G  2651  327809.634546  1.122547  N  -1  -1.000000  -1.000000  351.980274  0.000000  56730.013007  0.000000
G  2663  503976.973787  1.775153  N  -1  -1.000000  -1.000000  0.000000  0.000000  57961.699113  0.000000
C  2675  204859.445915  0.702647  N  -1  -1.000000  -1.000000  0.000000  34942.711506  72.452124  163.200000
T  2690  421749.600000  1.547300  N  -1  -1.000000  -1.000000  0.000000  0.000000  2390.920088  65280.000000
G  2703  288540.583397  0.964448  N  -1  -1.000000  -1.000000  351.980274  0.000000  54339.092918  0.000000
T  2714  107059.200000  0.344693  N  -1  -1.000000  -1.000000  422.376329  0.000000  0.000000  20196.000000
G  2727  227861.929638  0.761802  N  -1  -1.000000  -1.000000  1654.307287  0.000000  38580.755972  0.000000
A  2739  309777.838959  1.104347  N  -1  -1.000000  -1.000000  52726.645013  0.000000  0.000000  0.000000
A  2751  222838.711334  0.764152  N  -1  -1.000000  -1.000000  42800.801292  0.000000  0.000000  652.800000
T  2763  291679.200000  1.028599  N  -1  -1.000000  -1.000000  0.000000  77.997124  0.000000  54508.800000
T  2776  171808.800000  0.591190  N  -1  -1.000000  -1.000000  0.000000  77.997124  0.000000  32762.400000
T  2788  192208.800000  0.698902  N  -1  -1.000000  -1.000000  0.000000  155.994248  0.000000  32028.000000
C  2799  148389.528214  0.608557  N  -1  -1.000000  -1.000000  0.000000  28429.951660  0.000000  0.000000
C  2812  341276.415611  1.432782  N  -1  -1.000000  -1.000000  351.980274  57912.864493  0.000000  0.000000
A  2822  272256.741774  1.182984  T  2821  18482.400000  0.080308  51142.733781  0.000000  326.034558  3386.400000
T  2835  498535.200000  2.181623  N  -1  -1.000000  -1.000000  0.000000  0.000000  1847.529159  65280.000000
A  2846  265181.938271  0.990729  N  -1  -1.000000  -1.000000  43152.781566  0.000000  1702.624911  0.000000
G  2859  179427.684817  0.661130  N  -1  -1.000000  -1.000000  0.000000  0.000000  33871.367919  0.000000
G  2872  382692.118394  1.481234  N  -1  -1.000000  -1.000000  0.000000  0.000000  57961.699113  0.000000
G  2886  345415.500652  1.259052  N  -1  -1.000000  -1.000000  0.000000  0.000000  57925.473051  0.000000
C  2897  206263.394145  0.737394  N  -1  -1.000000  -1.000000  0.000000  39037.560510  0.000000  1183.200000
T  2913  413018.400000  1.458580  N  -1  -1.000000  -1.000000  0.000000  116.995686  0.000000  65280.000000
C  2923  175064.544587  0.573520  N  -1  -1.000000  -1.000000  0.000000  33421.767590  0.000000  0.000000
C  2936  307932.645145  1.000063  N  -1  -1.000000  -1.000000  0.000000  51595.097458  0.000000  2407.200000
T  2950  392332.800000  1.288116  N  -1  -1.000000  -1.000000  0.000000  0.000000  0.000000  65280.000000
T  2963  370708.800000  1.170956  N  -1  -1.000000  -1.000000  0.000000  0.000000  0.000000  62383.200000
C  2974  151665.407417  0.499222  N  -1  -1.000000  -1.000000  0.000000  29326.918585  0.000000  0.000000
C  2986  350714.067602  1.199219  N  -1  -1.000000  -1.000000  457.574356  58575.840047  0.000000  0.000000
A  2998  289890.953490  0.936398  N  -1  -1.000000  -1.000000  48115.703427  0.000000  362.260619  489.600000
G  3009  192396.614993  0.640680  N  -1  -1.000000  -1.000000  0.000000  0.000000  32204.969070  0.000000
T  3023  156468.000000  0.549013  N  -1  -1.000000  -1.000000  0.000000  0.000000  0.000000  26887.200000
C  3034  214726.082088  0.766826  N  -1  -1.000000  -1.000000  0.000000  35800.679869  0.000000  0.000000
A  3046  234031.684040  0.899465  N  -1  -1.000000  -1.000000  39738.572910  0.000000  0.000000  163.200000
C  3055  368185.423355  1.383705  N  -1  -1.000000  -1.000000  175.990137  61344.737945  0.000000  81.600000
C  3069  326651.954880  1.200432  N  -1  -1.000000  -1.000000  0.000000  54169.002546  0.000000  448.800000
A  3082  284646.447411  1.071937  T  3079  18727.200000  0.070524  48854.862002  0.000000  0.000000  2448.000000
T  3094  422402.400000  1.643988  N  -1  -1.000000  -1.000000  0.000000  0.000000  362.260619  65280.000000
T  3107  247207.200000  0.870413  N  -1  -1.000000  -1.000000  0.000000  0.000000  36.226062  46185.600000
T  3120  208284.000000  0.761103  N  -1  -1.000000  -1.000000  0.000000  194.992810  0.000000  35251.200000
C  3131  122377.487394  0.460932  N  -1  -1.000000  -1.000000  0.000000  27065.001992  0.000000  0.000000
C  3143  377389.083975  1.459930  N  -1  -1.000000  -1.000000  703.960548  61851.719250  0.000000  0.000000
A  3155  289186.992943  1.030638  N  -1  -1.000000  -1.000000  48995.654111  0.000000  0.000000  244.800000
A  3166  263950.007312  0.916378  N  -1  -1.000000  -1.000000  43258.375648  545.979867  0.000000  0.000000
C  3176  395172.428223  1.357850  N  -1  -1.000000  -1.000000  140.792110  62397.699117  0.000000  0.000000
A  3190  235756.387382  0.802638  N  -1  -1.000000  -1.000000  44349.514497  272.989934  0.000000  0.000000
C  3199  345059.276120  1.212277  N  -1  -1.000000  -1.000000  351.980274  56976.899007  0.000000  0.000000
C  3213  364207.570036  1.252957  N  -1  -1.000000  -1.000000  0.000000  59667.799781  0.000000  40.800000
A  3226  285104.021767  1.000860  N  -1  -1.000000  -1.000000  44032.732251  0.000000  0.000000  0.000000
C  3235  384447.823688  1.331888  N  -1  -1.000000  -1.000000  281.584219  62397.699117  0.000000  0.000000
A  3250  283484.912507  0.925619  N  -1  -1.000000  -1.000000  48467.683700  0.000000  0.000000  0.000000
A  3261  171484.789389  0.531941  N  -1  -1.000000  -1.000000  32241.393079  0.000000  0.000000  612.000000
T  3274  312609.600000  1.035867  N  -1  -1.000000  -1.000000  0.000000  0.000000  434.712743  52917.600000
C  3285  183371.238282  0.602942  N  -1  -1.000000  -1.000000  0.000000  34825.715820  0.000000  0.000000
C  3298  271195.999789  0.915987  N  -1  -1.000000  -1.000000  0.000000  51400.104648  0.000000  0.000000
C  3310  277669.761073  0.978840  N  -1  -1.000000  -1.000000  211.188164  47188.259958  0.000000  530.400000
A  3322  273840.653006  0.951286  T  3320  21297.600000  0.073985  45687.039537  0.000000  0.000000  3182.400000
T  3334  434234.400000  1.546740  N  -1  -1.000000  -1.000000  246.386192  0.000000  760.747301  65280.000000
A  3346  230899.059604  0.802445  N  -1  -1.000000  -1.000000  43856.742114  0.000000  0.000000  612.000000
A  3358  198868.854689  0.704400  N  -1  -1.000000  -1.000000  38189.859706  0.000000  0.000000  0.000000
C  3368  366742.476563  1.390409  N  -1  -1.000000  -1.000000  0.000000  62046.712060  0.000000  1713.600000
T  3383  378746.400000  1.391981  N  -1  -1.000000  -1.000000  0.000000  194.992810  724.521239  65280.000000
A  3393  247477.330499  0.845158  C  3399  27181.997678  0.094941  47517.336961  545.979867  0.000000  571.200000
T  3406  448514.400000  1.566564  N  -1  -1.000000  -1.000000  0.000000  155.994248  833.199425  65280.000000
A  3416  191125.288666  0.610977  N  -1  -1.000000  -1.000000  37485.899158  0.000000  0.000000  693.600000
A  3428  269616.889720  0.884535  N  -1  -1.000000  -1.000000  52163.476575  0.000000  0.000000  1428.000000
A  3440  263457.234929  0.866617  N  -1  -1.000000  -1.000000  50720.357453  584.978429  470.938805  0.000000
C  3449  404298.091719  1.334457  N  -1  -1.000000  -1.000000  0.000000  62397.699117  1557.720664  0.000000
A  3461  270215.256186  0.900794  N  -1  -1.000000  -1.000000  45335.059264  740.972677  543.390929  2121.600000
T  3473  366710.400000  1.206656  C  3480  99953.314274  0.311682  879.950684  545.979867  1050.555796  65280.000000
C  3490  423485.384198  1.320543  N  -1  -1.000000  -1.000000  1302.327013  62397.699117  0.000000  0.000000
A  3496  227062.474620  0.695732  C  3501  97535.403433  0.313421  51776.298274  16964.374448  108.678186  3304.800000
N  3508  -1.000000  -1.000000  N  -1  -1.000000  -1.000000  1055.940821  13727.493806  0.000000  0.000000
C  3523  224475.722575  0.721332  N  -1  -1.000000  -1.000000  0.000000  19850.268032  0.000000  0.000000
C  3538  100811.282637  0.326360  N  -1  -1.000000  -1.000000  0.000000  12050.555642  72.452124  12770.400000
T  3542  171482.400000  0.625561  N  -1  -1.000000  -1.000000  0.000000  7760.713828  108.678186  19951.200000
T  3556  223502.400000  0.821212  N  -1  -1.000000  -1.000000  0.000000  0.000000  398.486681  29580.000000
T  3567  89760.000000  0.335489  N  -1  -1.000000  -1.000000  0.000000  116.995686  326.034558  14769.600000
C  3579  96521.440822  0.385807  N  -1  -1.000000  -1.000000  0.000000  10724.604536  833.199425  0.000000
G  3593  148526.853977  0.676960  N  -1  -1.000000  -1.000000  140.792110  0.000000  14997.589645  0.000000
C  3603  68715.466153  0.331584  N  -1  -1.000000  -1.000000  915.148712  9359.654868  1630.172788  0.000000
A  3616  322906.703171  1.067593  N  -1  -1.000000  -1.000000  36746.740583  0.000000  181.130310  0.000000
A  3620  322906.703171  1.067593  N  -1  -1.000000  -1.000000  39492.186719  0.000000  217.356372  0.000000
N  3639  -1.000000  -1.000000  N  -1  -1.000000  -1.000000  0.000000  0.000000  0.000000  0.000000
N  3651  -1.000000  -1.000000  N  -1  -1.000000  -1.000000  0.000000  0.000000  0.000000  0.000000
N  3663  -1.000000  -1.000000  N  -1  -1.000000  -1.000000  0.000000  0.000000  0.000000  0.000000
N  3675  -1.000000  -1.000000  N  -1  -1.000000  -1.000000  0.000000  0.000000  0.000000  0.000000
N  3687  -1.000000  -1.000000  N  -1  -1.000000  -1.000000  0.000000  0.000000  0.000000  0.000000
N  3700  -1.000000  -1.000000  N  -1  -1.000000  -1.000000  0.000000  0.000000  0.000000  0.000000
N  3713  -1.000000  -1.000000  N  -1  -1.000000  -1.000000  0.000000  0.000000  0.000000  0.000000
N  3730  -1.000000  -1.000000  N  -1  -1.000000  -1.000000  0.000000  0.000000  0.000000  0.000000
N  3747  -1.000000  -1.000000  N  -1  -1.000000  -1.000000  0.000000  0.000000  0.000000  0.000000
N  3764  -1.000000  -1.000000  N  -1  -1.000000  -1.000000  0.000000  0.000000  0.000000  0.000000
N  3781  -1.000000  -1.000000  N  -1  -1.000000  -1.000000  0.000000  0.000000  0.000000  0.000000
N  3798  -1.000000  -1.000000  N  -1  -1.000000  -1.000000  0.000000  0.000000  0.000000  0.000000
N  3815  -1.000000  -1.000000  N  -1  -1.000000  -1.000000  0.000000  0.000000  0.000000  0.000000
N  3832  -1.000000  -1.000000  N  -1  -1.000000  -1.000000  0.000000  0.000000  0.000000  0.000000
N  3849  -1.000000  -1.000000  N  -1  -1.000000  -1.000000  0.000000  0.000000  0.000000  0.000000
N  3866  -1.000000  -1.000000  N  -1  -1.000000  -1.000000  0.000000  0.000000  0.000000  0.000000
N  3883  -1.000000  -1.000000  N  -1  -1.000000  -1.000000  0.000000  0.000000  0.000000  0.000000
N  3900  -1.000000  -1.000000  N  -1  -1.000000  -1.000000  0.000000  0.000000  0.000000  0.000000
N  3917  -1.000000  -1.000000  N  -1  -1.000000  -1.000000  0.000000  0.000000  0.000000  0.000000
N  3934  -1.000000  -1.000000  N  -1  -1.000000  -1.000000  0.000000  0.000000  0.000000  0.000000
N  3951  -1.000000  -1.000000  N  -1  -1.000000  -1.000000  0.000000  0.000000  0.000000  0.000000
N  3968  -1.000000  -1.000000  N  -1  -1.000000  -1.000000  0.000000  0.000000  0.000000  0.000000
N  3985  -1.000000  -1.000000  N  -1  -1.000000  -1.000000  0.000000  0.000000  0.000000  0.000000
N  4002  -1.000000  -1.000000  N  -1  -1.000000  -1.000000  0.000000  0.000000  0.000000  0.000000
N  4019  -1.000000  -1.000000  N  -1  -1.000000  -1.000000  0.000000  0.000000  0.000000  0.000000
N  4036  -1.000000  -1.000000  N  -1  -1.000000  -1.000000  0.000000  0.000000  0.000000  0.000000
N  4053  -1.000000  -1.000000  N  -1  -1.000000  -1.000000  0.000000  0.000000  0.000000  0.000000
N  4070  -1.000000  -1.000000  N  -1  -1.000000  -1.000000  0.000000  0.000000  0.000000  0.000000
N  4087  -1.000000  -1.000000  N  -1  -1.000000  -1.000000  0.000000  0.000000  0.000000  0.000000
N  4104  -1.000000  -1.000000  N  -1  -1.000000  -1.000000  0.000000  0.000000  0.000000  0.000000
N  4121  -1.000000  -1.000000  N  -1  -1.000000  -1.000000  0.000000  0.000000  0.000000  0.000000
N  4138  -1.000000  -1.000000  N  -1  -1.000000  -1.000000  0.000000  0.000000  0.000000  0.000000
N  4155  -1.000000  -1.000000  N  -1  -1.000000  -1.000000  0.000000  0.000000  0.000000  0.000000
N  4172  -1.000000  -1.000000  N  -1  -1.000000  -1.000000  0.000000  0.000000  36.226062  40.800000
N  4189  -1.000000  -1.000000  N  -1  -1.000000  -1.000000  0.000000  0.000000  36.226062  0.000000
N  4206  -1.000000  -1.000000  N  -1  -1.000000  -1.000000  0.000000  0.000000  0.000000  0.000000
N  4223  -1.000000  -1.000000  N  -1  -1.000000  -1.000000  0.000000  0.000000  0.000000  0.000000
N  4240  -1.000000  -1.000000  N  -1  -1.000000  -1.000000  0.000000  0.000000  0.000000  0.000000
N  4257  -1.000000  -1.000000  N  -1  -1.000000  -1.000000  0.000000  0.000000  0.000000  0.000000
N  4274  -1.000000  -1.000000  N  -1  -1.000000  -1.000000  0.000000  0.000000  0.000000  0.000000
N  4291  -1.000000  -1.000000  N  -1  -1.000000  -1.000000  0.000000  0.000000  0.000000  0.000000
N  4308  -1.000000  -1.000000  N  -1  -1.000000  -1.000000  0.000000  0.000000  0.000000  0.000000
N  4325  -1.000000  -1.000000  N  -1  -1.000000  -1.000000  0.000000  0.000000  0.000000  122.400000
N  4342  -1.000000  -1.000000  N  -1  -1.000000  -1.000000  0.000000  0.000000  36.226062  0.000000
N  4359  -1.000000  -1.000000  N  -1  -1.000000  -1.000000  0.000000  0.000000  0.000000  0.000000
N  4376  -1.000000  -1.000000  N  -1  -1.000000  -1.000000  0.000000  0.000000  0.000000  40.800000
N  4393  -1.000000  -1.000000  N  -1  -1.000000  -1.000000  0.000000  0.000000  0.000000  40.800000
N  4410  -1.000000  -1.000000  N  -1  -1.000000  -1.000000  0.000000  0.000000  0.000000  0.000000
N  4427  -1.000000  -1.000000  N  -1  -1.000000  -1.000000  0.000000  0.000000  0.000000  0.000000
N  4444  -1.000000  -1.000000  N  -1  -1.000000  -1.000000  0.000000  0.000000  0.000000  0.000000
N  4461  -1.000000  -1.000000  N  -1  -1.000000  -1.000000  0.000000  0.000000  0.000000  0.000000
N  4478  -1.000000  -1.000000  N  -1  -1.000000  -1.000000  0.000000  0.000000  0.000000  0.000000
N  4495  -1.000000  -1.000000  N  -1  -1.000000  -1.000000  0.000000  38.998562  0.000000  0.000000
N  4512  -1.000000  -1.000000  N  -1  -1.000000  -1.000000  0.000000  0.000000  0.000000  0.000000
N  4529  -1.000000  -1.000000  N  -1  -1.000000  -1.000000  0.000000  0.000000  0.000000  0.000000
N  4546  -1.000000  -1.000000  N  -1  -1.000000  -1.000000  0.000000  0.000000  0.000000  0.000000
N  4563  -1.000000  -1.000000  N  -1  -1.000000  -1.000000  0.000000  0.000000  0.000000  0.000000
N  4580  -1.000000  -1.000000  N  -1  -1.000000  -1.000000  0.000000  0.000000  0.000000  0.000000
N  4597  -1.000000  -1.000000  N  -1  -1.000000  -1.000000  0.000000  0.000000  0.000000  0.000000
N  4614  -1.000000  -1.000000  N  -1  -1.000000  -1.000000  0.000000  0.000000  0.000000  0.000000
N  4631  -1.000000  -1.000000  N  -1  -1.000000  -1.000000  0.000000  0.000000  0.000000  0.000000
N  4648  -1.000000  -1.000000  N  -1  -1.000000  -1.000000  0.000000  0.000000  36.226062  0.000000
N  4665  -1.000000  -1.000000  N  -1  -1.000000  -1.000000  0.000000  0.000000  0.000000  0.000000
N  4682  -1.000000  -1.000000  N  -1  -1.000000  -1.000000  0.000000  0.000000  0.000000  0.000000
N  4699  -1.000000  -1.000000  N  -1  -1.000000  -1.000000  0.000000  0.000000  0.000000  0.000000
N  4716  -1.000000  -1.000000  N  -1  -1.000000  -1.000000  0.000000  0.000000  0.000000  0.000000
N  4733  -1.000000  -1.000000  N  -1  -1.000000  -1.000000  0.000000  0.000000  0.000000  0.000000
N  4750  -1.000000  -1.000000  N  -1  -1.000000  -1.000000  0.000000  0.000000  0.000000  0.000000
N  4767  -1.000000  -1.000000  N  -1  -1.000000  -1.000000  0.000000  0.000000  0.000000  0.000000
N  4784  -1.000000  -1.000000  N  -1  -1.000000  -1.000000  0.000000  0.000000  0.000000  0.000000
N  4801  -1.000000  -1.000000  N  -1  -1.000000  -1.000000  0.000000  0.000000  0.000000  0.000000
N  4818  -1.000000  -1.000000  N  -1  -1.000000  -1.000000  0.000000  0.000000  0.000000  0.000000
N  4835  -1.000000  -1.000000  N  -1  -1.000000  -1.000000  0.000000  0.000000  0.000000  0.000000
N  4852  -1.000000  -1.000000  N  -1  -1.000000  -1.000000  0.000000  0.000000  0.000000  0.000000
N  4869  -1.000000  -1.000000  N  -1  -1.000000  -1.000000  0.000000  0.000000  0.000000  0.000000
N  4886  -1.000000  -1.000000  N  -1  -1.000000  -1.000000  0.000000  0.000000  0.000000  0.000000
N  4903  -1.000000  -1.000000  N  -1  -1.000000  -1.000000  0.000000  0.000000  0.000000  0.000000
N  4920  -1.000000  -1.000000  N  -1  -1.000000  -1.000000  0.000000  0.000000  0.000000  0.000000
N  4937  -1.000000  -1.000000  N  -1  -1.000000  -1.000000  0.000000  0.000000  0.000000  0.000000
N  4954  -1.000000  -1.000000  N  -1  -1.000000  -1.000000  0.000000  0.000000  0.000000  0.000000
N  4971  -1.000000  -1.000000  N  -1  -1.000000  -1.000000  0.000000  0.000000  0.000000  0.000000
N  4988  -1.000000  -1.000000  N  -1  -1.000000  -1.000000  0.000000  0.000000  0.000000  0.000000
N  5005  -1.000000  -1.000000  N  -1  -1.000000  -1.000000  0.000000  0.000000  0.000000  0.000000
N  5022  -1.000000  -1.000000  N  -1  -1.000000  -1.000000  0.000000  0.000000  0.000000  0.000000
N  5039  -1.000000  -1.000000  N  -1  -1.000000  -1.000000  0.000000  0.000000  0.000000  0.000000
N  5056  -1.000000  -1.000000  N  -1  -1.000000  -1.000000  0.000000  0.000000  0.000000  0.000000
N  5073  -1.000000  -1.000000  N  -1  -1.000000  -1.000000  0.000000  0.000000  0.000000  0.000000
N  5090  -1.000000  -1.000000  N  -1  -1.000000  -1.000000  0.000000  0.000000  36.226062  0.000000
N  5107  -1.000000  -1.000000  N  -1  -1.000000  -1.000000  0.000000  0.000000  0.000000  0.000000
N  5124  -1.000000  -1.000000  N  -1  -1.000000  -1.000000  0.000000  0.000000  0.000000  0.000000
N  5141  -1.000000  -1.000000  N  -1  -1.000000  -1.000000  0.000000  0.000000  0.000000  0.000000
N  5158  -1.000000  -1.000000  N  -1  -1.000000  -1.000000  0.000000  0.000000  0.000000  0.000000
N  5175  -1.000000  -1.000000  N  -1  -1.000000  -1.000000  0.000000  0.000000  0.000000  0.000000
N  5192  -1.000000  -1.000000  N  -1  -1.000000  -1.000000  0.000000  0.000000  0.000000  0.000000
N  5209  -1.000000  -1.000000  N  -1  -1.000000  -1.000000  0.000000  0.000000  0.000000  0.000000
N  5226  -1.000000  -1.000000  N  -1  -1.000000  -1.000000  0.000000  0.000000  0.000000  0.000000
N  5243  -1.000000  -1.000000  N  -1  -1.000000  -1.000000  0.000000  0.000000  0.000000  0.000000
N  5260  -1.000000  -1.000000  N  -1  -1.000000  -1.000000  0.000000  0.000000  0.000000  0.000000
N  5277  -1.000000  -1.000000  N  -1  -1.000000  -1.000000  0.000000  0.000000  36.226062  0.000000
N  5294  -1.000000  -1.000000  N  -1  -1.000000  -1.000000  0.000000  0.000000  0.000000  0.000000
N  5311  -1.000000  -1.000000  N  -1  -1.000000  -1.000000  0.000000  0.000000  0.000000  0.000000
N  5328  -1.000000  -1.000000  N  -1  -1.000000  -1.000000  0.000000  0.000000  0.000000  0.000000
N  5345  -1.000000  -1.000000  N  -1  -1.000000  -1.000000  0.000000  0.000000  0.000000  0.000000
N  5362  -1.000000  -1.000000  N  -1  -1.000000  -1.000000  0.000000  0.000000  0.000000  0.000000
N  5379  -1.000000  -1.000000  N  -1  -1.000000  -1.000000  0.000000  0.000000  72.452124  0.000000
N  5396  -1.000000  -1.000000  N  -1  -1.000000  -1.000000  0.000000  0.000000  0.000000  0.000000
N  5413  -1.000000  -1.000000  N  -1  -1.000000  -1.000000  0.000000  0.000000  0.000000  0.000000
N  5430  -1.000000  -1.000000  N  -1  -1.000000  -1.000000  0.000000  0.000000  0.000000  0.000000
N  5447  -1.000000  -1.000000  N  -1  -1.000000  -1.000000  0.000000  0.000000  0.000000  40.800000
N  5464  -1.000000  -1.000000  N  -1  -1.000000  -1.000000  0.000000  0.000000  0.000000  0.000000
N  5481  -1.000000  -1.000000  N  -1  -1.000000  -1.000000  0.000000  0.000000  0.000000  0.000000
N  5498  -1.000000  -1.000000  N  -1  -1.000000  -1.000000  0.000000  0.000000  0.000000  0.000000
N  5515  -1.000000  -1.000000  N  -1  -1.000000  -1.000000  0.000000  0.000000  0.000000  0.000000
N  5532  -1.000000  -1.000000  N  -1  -1.000000  -1.000000  0.000000  0.000000  36.226062  0.000000
N  5549  -1.000000  -1.000000  N  -1  -1.000000  -1.000000  0.000000  0.000000  0.000000  0.000000
N  5566  -1.000000  -1.000000  N  -1  -1.000000  -1.000000  0.000000  0.000000  0.000000  0.000000
N  5583  -1.000000  -1.000000  N  -1  -1.000000  -1.000000  0.000000  0.000000  0.000000  0.000000
N  5600  -1.000000  -1.000000  N  -1  -1.000000  -1.000000  0.000000  0.000000  0.000000  0.000000
N  5617  -1.000000  -1.000000  N  -1  -1.000000  -1.000000  0.000000  0.000000  0.000000  0.000000
N  5634  -1.000000  -1.000000  N  -1  -1.000000  -1.000000  0.000000  0.000000  36.226062  0.000000
N  5651  -1.000000  -1.000000  N  -1  -1.000000  -1.000000  0.000000  0.000000  0.000000  0.000000
N  5668  -1.000000  -1.000000  N  -1  -1.000000  -1.000000  0.000000  0.000000  0.000000  0.000000
N  5685  -1.000000  -1.000000  N  -1  -1.000000  -1.000000  0.000000  0.000000  0.000000  0.000000
N  5702  -1.000000  -1.000000  N  -1  -1.000000  -1.000000  0.000000  0.000000  0.000000  0.000000
N  5719  -1.000000  -1.000000  N  -1  -1.000000  -1.000000  0.000000  0.000000  36.226062  0.000000
N  5736  -1.000000  -1.000000  N  -1  -1.000000  -1.000000  0.000000  0.000000  72.452124  0.000000
N  5753  -1.000000  -1.000000  N  -1  -1.000000  -1.000000  0.000000  0.000000  36.226062  40.800000
N  5770  -1.000000  -1.000000  N  -1  -1.000000  -1.000000  0.000000  38.998562  0.000000  0.000000
N  5787  -1.000000  -1.000000  N  -1  -1.000000  -1.000000  0.000000  0.000000  0.000000  0.000000
N  5804  -1.000000  -1.000000  N  -1  -1.000000  -1.000000  0.000000  0.000000  0.000000  0.000000
N  5821  -1.000000  -1.000000  N  -1  -1.000000  -1.000000  0.000000  0.000000  0.000000  0.000000
N  5838  -1.000000  -1.000000  N  -1  -1.000000  -1.000000  0.000000  0.000000  0.000000  0.000000
N  5855  -1.000000  -1.000000  N  -1  -1.000000  -1.000000  0.000000  0.000000  0.000000  0.000000
N  5872  -1.000000  -1.000000  N  -1  -1.000000  -1.000000  0.000000  0.000000  0.000000  0.000000
N  5889  -1.000000  -1.000000  N  -1  -1.000000  -1.000000  0.000000  0.000000  0.000000  0.000000
N  5906  -1.000000  -1.000000  N  -1  -1.000000  -1.000000  0.000000  0.000000  0.000000  0.000000
N  5923  -1.000000  -1.000000  N  -1  -1.000000  -1.000000  0.000000  0.000000  0.000000  0.000000
N  5940  -1.000000  -1.000000  N  -1  -1.000000  -1.000000  0.000000  0.000000  0.000000  0.000000
N  5957  -1.000000  -1.000000  N  -1  -1.000000  -1.000000  0.000000  0.000000  0.000000  0.000000
N  5974  -1.000000  -1.000000  N  -1  -1.000000  -1.000000  0.000000  0.000000  0.000000  0.000000
N  5991  -1.000000  -1.000000  N  -1  -1.000000  -1.000000  0.000000  0.000000  0.000000  0.000000
N  6008  -1.000000  -1.000000  N  -1  -1.000000  -1.000000  0.000000  0.000000  0.000000  0.000000
N  6025  -1.000000  -1.000000  N  -1  -1.000000  -1.000000  0.000000  0.000000  0.000000  0.000000
N  6042  -1.000000  -1.000000  N  -1  -1.000000  -1.000000  0.000000  0.000000  36.226062  0.000000
N  6059  -1.000000  -1.000000  N  -1  -1.000000  -1.000000  0.000000  0.000000  0.000000  0.000000
N  6076  -1.000000  -1.000000  N  -1  -1.000000  -1.000000  0.000000  0.000000  0.000000  0.000000
N  6093  -1.000000  -1.000000  N  -1  -1.000000  -1.000000  0.000000  0.000000  36.226062  0.000000
N  6110  -1.000000  -1.000000  N  -1  -1.000000  -1.000000  0.000000  0.000000  0.000000  0.000000
N  6127  -1.000000  -1.000000  N  -1  -1.000000  -1.000000  0.000000  0.000000  36.226062  0.000000
N  6144  -1.000000  -1.000000  N  -1  -1.000000  -1.000000  0.000000  0.000000  0.000000  0.000000
N  6161  -1.000000  -1.000000  N  -1  -1.000000  -1.000000  0.000000  0.000000  36.226062  0.000000
N  6178  -1.000000  -1.000000  N  -1  -1.000000  -1.000000  0.000000  0.000000  0.000000  0.000000
N  6195  -1.000000  -1.000000  N  -1  -1.000000  -1.000000  0.000000  0.000000  0.000000  0.000000
N  6212  -1.000000  -1.000000  N  -1  -1.000000  -1.000000  0.000000  0.000000  0.000000  0.000000
N  6229  -1.000000  -1.000000  N  -1  -1.000000  -1.000000  0.000000  0.000000  217.356372  0.000000
N  6246  -1.000000  -1.000000  N  -1  -1.000000  -1.000000  0.000000  0.000000  0.000000  0.000000
N  6263  -1.000000  -1.000000  N  -1  -1.000000  -1.000000  0.000000  0.000000  0.000000  0.000000
N  6280  -1.000000  -1.000000  N  -1  -1.000000  -1.000000  0.000000  0.000000  0.000000  0.000000
N  6297  -1.000000  -1.000000  N  -1  -1.000000  -1.000000  0.000000  0.000000  0.000000  0.000000
N  6314  -1.000000  -1.000000  N  -1  -1.000000  -1.000000  0.000000  0.000000  0.000000  0.000000
N  6331  -1.000000  -1.000000  N  -1  -1.000000  -1.000000  0.000000  0.000000  0.000000  0.000000
N  6348  -1.000000  -1.000000  N  -1  -1.000000  -1.000000  0.000000  0.000000  0.000000  0.000000
N  6365  -1.000000  -1.000000  N  -1  -1.000000  -1.000000  0.000000  0.000000  0.000000  40.800000
N  6382  -1.000000  -1.000000  N  -1  -1.000000  -1.000000  105.594082  0.000000  0.000000  40.800000
N  6399  -1.000000  -1.000000  N  -1  -1.000000  -1.000000  0.000000  0.000000  36.226062  0.000000
N  6416  -1.000000  -1.000000  N  -1  -1.000000  -1.000000  0.000000  0.000000  0.000000  0.000000
N  6433  -1.000000  -1.000000  N  -1  -1.000000  -1.000000  0.000000  0.000000  0.000000  0.000000
N  6450  -1.000000  -1.000000  N  -1  -1.000000  -1.000000  0.000000  0.000000  0.000000  0.000000
N  6467  -1.000000  -1.000000  N  -1  -1.000000  -1.000000  0.000000  38.998562  0.000000  0.000000
N  6484  -1.000000  -1.000000  N  -1  -1.000000  -1.000000  0.000000  0.000000  36.226062  0.000000
N  6501  -1.000000  -1.000000  N  -1  -1.000000  -1.000000  0.000000  0.000000  0.000000  0.000000
N  6518  -1.000000  -1.000000  N  -1  -1.000000  -1.000000  0.000000  0.000000  0.000000  81.600000
N  6535  -1.000000  -1.000000  N  -1  -1.000000  -1.000000  0.000000  0.000000  0.000000  0.000000
N  6552  -1.000000  -1.000000  N  -1  -1.000000  -1.000000  0.000000  0.000000  0.000000  0.000000
N  6569  -1.000000  -1.000000  N  -1  -1.000000  -1.000000  0.000000  0.000000  0.000000  0.000000
N  6586  -1.000000  -1.000000  N  -1  -1.000000  -1.000000  0.000000  0.000000  0.000000  0.000000
N  6603  -1.000000  -1.000000  N  -1  -1.000000  -1.000000  0.000000  0.000000  0.000000  0.000000
N  6620  -1.000000  -1.000000  N  -1  -1.000000  -1.000000  0.000000  38.998562  0.000000  0.000000
N  6637  -1.000000  -1.000000  N  -1  -1.000000  -1.000000  0.000000  0.000000  0.000000  0.000000
N  6654  -1.000000  -1.000000  N  -1  -1.000000  -1.000000  0.000000  0.000000  36.226062  0.000000
N  6671  -1.000000  -1.000000  N  -1  -1.000000  -1.000000  0.000000  0.000000  36.226062  0.000000
N  6688  -1.000000  -1.000000  N  -1  -1.000000  -1.000000  0.000000  0.000000  0.000000  0.000000
N  6705  -1.000000  -1.000000  N  -1  -1.000000  -1.000000  0.000000  0.000000  0.000000  0.000000
N  6722  -1.000000  -1.000000  N  -1  -1.000000  -1.000000  0.000000  0.000000  0.000000  0.000000
N  6739  -1.000000  -1.000000  N  -1  -1.000000  -1.000000  0.000000  0.000000  0.000000  40.800000
N  6756  -1.000000  -1.000000  N  -1  -1.000000  -1.000000  0.000000  0.000000  108.678186  40.800000
N  6773  -1.000000  -1.000000  N  -1  -1.000000  -1.000000  70.396055  0.000000  0.000000  0.000000
N  6790  -1.000000  -1.000000  N  -1  -1.000000  -1.000000  0.000000  0.000000  0.000000  0.000000
N  6807  -1.000000  -1.000000  N  -1  -1.000000  -1.000000  0.000000  0.000000  0.000000  0.000000
N  6824  -1.000000  -1.000000  N  -1  -1.000000  -1.000000  0.000000  0.000000  36.226062  0.000000
N  6841  -1.000000  -1.000000  N  -1  -1.000000  -1.000000  0.000000  0.000000  0.000000  0.000000
N  6858  -1.000000  -1.000000  N  -1  -1.000000  -1.000000  0.000000  0.000000  0.000000  0.000000
N  6875  -1.000000  -1.000000  N  -1  -1.000000  -1.000000  0.000000  0.000000  0.000000  81.600000
N  6892  -1.000000  -1.000000  N  -1  -1.000000  -1.000000  0.000000  0.000000  36.226062  0.000000
N  6909  -1.000000  -1.000000  N  -1  -1.000000  -1.000000  0.000000  0.000000  72.452124  40.800000
N  6926  -1.000000  -1.000000  N  -1  -1.000000  -1.000000  0.000000  0.000000  36.226062  0.000000
N  6943  -1.000000  -1.000000  N  -1  -1.000000  -1.000000  0.000000  0.000000  0.000000  0.000000
N  6960  -1.000000  -1.000000  N  -1  -1.000000  -1.000000  0.000000  0.000000  0.000000  0.000000
N  6977  -1.000000  -1.000000  N  -1  -1.000000  -1.000000  35.198027  0.000000  0.000000  0.000000
N  6994  -1.000000  -1.000000  N  -1  -1.000000  -1.000000  0.000000  0.000000  0.000000  40.800000
N  7011  -1.000000  -1.000000  N  -1  -1.000000  -1.000000  0.000000  0.000000  0.000000  0.000000
N  7028  -1.000000  -1.000000  N  -1  -1.000000  -1.000000  0.000000  0.000000  0.000000  0.000000
N  7045  -1.000000  -1.000000  N  -1  -1.000000  -1.000000  0.000000  0.000000  0.000000  0.000000
N  7062  -1.000000  -1.000000  N  -1  -1.000000  -1.000000  0.000000  0.000000  0.000000  0.000000
N  7079  -1.000000  -1.000000  N  -1  -1.000000  -1.000000  0.000000  0.000000  72.452124  0.000000
N  7096  -1.000000  -1.000000  N  -1  -1.000000  -1.000000  0.000000  0.000000  0.000000  0.000000
N  7113  -1.000000  -1.000000  N  -1  -1.000000  -1.000000  0.000000  0.000000  0.000000  0.000000
N  7130  -1.000000  -1.000000  N  -1  -1.000000  -1.000000  0.000000  0.000000  0.000000  0.000000
N  7147  -1.000000  -1.000000  N  -1  -1.000000  -1.000000  0.000000  0.000000  0.000000  0.000000
N  7164  -1.000000  -1.000000  N  -1  -1.000000  -1.000000  0.000000  0.000000  36.226062  0.000000
N  7181  -1.000000  -1.000000  N  -1  -1.000000  -1.000000  0.000000  38.998562  36.226062  0.000000
N  7198  -1.000000  -1.000000  N  -1  -1.000000  -1.000000  0.000000  0.000000  0.000000  0.000000
N  7215  -1.000000  -1.000000  N  -1  -1.000000  -1.000000  0.000000  0.000000  36.226062  0.000000
N  7232  -1.000000  -1.000000  N  -1  -1.000000  -1.000000  0.000000  0.000000  0.000000  0.000000
N  7249  -1.000000  -1.000000  N  -1  -1.000000  -1.000000  0.000000  0.000000  0.000000  0.000000
N  7266  -1.000000  -1.000000  N  -1  -1.000000  -1.000000  0.000000  0.000000  0.000000  0.000000
N  7283  -1.000000  -1.000000  N  -1  -1.000000  -1.000000  0.000000  0.000000  0.000000  0.000000
N  7300  -1.000000  -1.000000  N  -1  -1.000000  -1.000000  0.000000  0.000000  0.000000  0.000000
N  7317  -1.000000  -1.000000  N  -1  -1.000000  -1.000000  0.000000  0.000000  0.000000  0.000000
N  7334  -1.000000  -1.000000  N  -1  -1.000000  -1.000000  0.000000  0.000000  0.000000  0.000000
N  7351  -1.000000  -1.000000  N  -1  -1.000000  -1.000000  0.000000  0.000000  0.000000  0.000000
N  7368  -1.000000  -1.000000  N  -1  -1.000000  -1.000000  0.000000  0.000000  0.000000  0.000000
N  7385  -1.000000  -1.000000  N  -1  -1.000000  -1.000000  0.000000  0.000000  0.000000  0.000000
N  7402  -1.000000  -1.000000  N  -1  -1.000000  -1.000000  0.000000  0.000000  0.000000  0.000000
N  7419  -1.000000  -1.000000  N  -1  -1.000000  -1.000000  0.000000  0.000000  72.452124  163.200000
N  7436  -1.000000  -1.000000  N  -1  -1.000000  -1.000000  0.000000  0.000000  0.000000  0.000000
N  7453  -1.000000  -1.000000  N  -1  -1.000000  -1.000000  0.000000  0.000000  0.000000  0.000000
N  7470  -1.000000  -1.000000  N  -1  -1.000000  -1.000000  0.000000  0.000000  36.226062  0.000000
N  7487  -1.000000  -1.000000  N  -1  -1.000000  -1.000000  0.000000  0.000000  0.000000  0.000000
N  7504  -1.000000  -1.000000  N  -1  -1.000000  -1.000000  0.000000  0.000000  0.000000  0.000000
N  7521  -1.000000  -1.000000  N  -1  -1.000000  -1.000000  0.000000  0.000000  144.904248  0.000000
N  7538  -1.000000  -1.000000  N  -1  -1.000000  -1.000000  0.000000  0.000000  0.000000  0.000000
N  7555  -1.000000  -1.000000  N  -1  -1.000000  -1.000000  0.000000  0.000000  0.000000  0.000000
N  7572  -1.000000  -1.000000  N  -1  -1.000000  -1.000000  0.000000  0.000000  0.000000  0.000000
N  7589  -1.000000  -1.000000  N  -1  -1.000000  -1.000000  0.000000  0.000000  0.000000  0.000000
N  7606  -1.000000  -1.000000  N  -1  -1.000000  -1.000000  0.000000  0.000000  36.226062  0.000000
N  7623  -1.000000  -1.000000  N  -1  -1.000000  -1.000000  0.000000  0.000000  0.000000  0.000000
N  7640  -1.000000  -1.000000  N  -1  -1.000000  -1.000000  0.000000  0.000000  0.000000  0.000000
N  7657  -1.000000  -1.000000  N  -1  -1.000000  -1.000000  0.000000  0.000000  0.000000  0.000000
N  7674  -1.000000  -1.000000  N  -1  -1.000000  -1.000000  0.000000  0.000000  0.000000  0.000000
N  7691  -1.000000  -1.000000  N  -1  -1.000000  -1.000000  0.000000  0.000000  36.226062  0.000000
N  7708  -1.000000  -1.000000  N  -1  -1.000000  -1.000000  0.000000  0.000000  36.226062  40.800000
N  7725  -1.000000  -1.000000  N  -1  -1.000000  -1.000000  0.000000  0.000000  0.000000  0.000000
N  7742  -1.000000  -1.000000  N  -1  -1.000000  -1.000000  0.000000  0.000000  36.226062  0.000000
N  7759  -1.000000  -1.000000  N  -1  -1.000000  -1.000000  0.000000  0.000000  0.000000  0.000000
N  7776  -1.000000  -1.000000  N  -1  -1.000000  -1.000000  0.000000  0.000000  0.000000  0.000000
N  7793  -1.000000  -1.000000  N  -1  -1.000000  -1.000000  0.000000  0.000000  0.000000  0.000000
N  7810  -1.000000  -1.000000  N  -1  -1.000000  -1.000000  0.000000  0.000000  36.226062  0.000000
N  7827  -1.000000  -1.000000  N  -1  -1.000000  -1.000000  0.000000  0.000000  0.000000  0.000000
N  7844  -1.000000  -1.000000  N  -1  -1.000000  -1.000000  0.000000  0.000000  0.000000  0.000000
N  7861  -1.000000  -1.000000  N  -1  -1.000000  -1.000000  0.000000  0.000000  0.000000  0.000000
N  7878  -1.000000  -1.000000  N  -1  -1.000000  -1.000000  0.000000  0.000000  0.000000  0.000000
N  7895  -1.000000  -1.000000  N  -1  -1.000000  -1.000000  0.000000  0.000000  0.000000  0.000000
N  7912  -1.000000  -1.000000  N  -1  -1.000000  -1.000000  0.000000  0.000000  0.000000  0.000000
N  7929  -1.000000  -1.000000  N  -1  -1.000000  -1.000000  0.000000  0.000000  0.000000  0.000000
N  7946  -1.000000  -1.000000  N  -1  -1.000000  -1.000000  0.000000  0.000000  0.000000  0.000000
N  7963  -1.000000  -1.000000  N  -1  -1.000000  -1.000000  0.000000  0.000000  36.226062  0.000000
N  7980  -1.000000  -1.000000  N  -1  -1.000000  -1.000000  105.594082  0.000000  0.000000  0.000000
N  7997  -1.000000  -1.000000  N  -1  -1.000000  -1.000000  0.000000  0.000000  36.226062  0.000000
N  8014  -1.000000  -1.000000  N  -1  -1.000000  -1.000000  0.000000  0.000000  72.452124  0.000000
N  8031  -1.000000  -1.000000  N  -1  -1.000000  -1.000000  0.000000  0.000000  0.000000  0.000000
N  8048  -1.000000  -1.000000  N  -1  -1.000000  -1.000000  0.000000  0.000000  108.678186  0.000000
N  8065  -1.000000  -1.000000  N  -1  -1.000000  -1.000000  0.000000  0.000000  0.000000  0.000000
N  8082  -1.000000  -1.000000  N  -1  -1.000000  -1.000000  0.000000  0.000000  36.226062  0.000000
N  8099  -1.000000  -1.000000  N  -1  -1.000000  -1.000000  0.000000  0.000000  0.000000  0.000000
N  8116  -1.000000  -1.000000  N  -1  -1.000000  -1.000000  0.000000  0.000000  0.000000  0.000000
N  8133  -1.000000  -1.000000  N  -1  -1.000000  -1.000000  0.000000  0.000000  36.226062  0.000000
N  8150  -1.000000  -1.000000  N  -1  -1.000000  -1.000000  0.000000  0.000000  0.000000  0.000000
N  8167  -1.000000  -1.000000  N  -1  -1.000000  -1.000000  0.000000  0.000000  0.000000  0.000000
N  8184  -1.000000  -1.000000  N  -1  -1.000000  -1.000000  0.000000  0.000000  0.000000  163.200000
N  8201  -1.000000  -1.000000  N  -1  -1.000000  -1.000000  0.000000  0.000000  0.000000  0.000000
N  8218  -1.000000  -1.000000  N  -1  -1.000000  -1.000000  0.000000  0.000000  0.000000  0.000000
N  8235  -1.000000  -1.000000  N  -1  -1.000000  -1.000000  0.000000  0.000000  0.000000  0.000000
N  8252  -1.000000  -1.000000  N  -1  -1.000000  -1.000000  0.000000  0.000000  0.000000  0.000000
N  8269  -1.000000  -1.000000  N  -1  -1.000000  -1.000000  0.000000  0.000000  0.000000  0.000000
N  8286  -1.000000  -1.000000  N  -1  -1.000000  -1.000000  0.000000  0.000000  0.000000  0.000000
N  8303  -1.000000  -1.000000  N  -1  -1.000000  -1.000000  0.000000  0.000000  0.000000  0.000000
N  8320  -1.000000  -1.000000  N  -1  -1.000000  -1.000000  0.000000  0.000000  0.000000  0.000000
N  8337  -1.000000  -1.000000  N  -1  -1.000000  -1.000000  0.000000  0.000000  0.000000  0.000000
N  8354  -1.000000  -1.000000  N  -1  -1.000000  -1.000000  0.000000  0.000000  0.000000  0.000000
N  8371  -1.000000  -1.000000  N  -1  -1.000000  -1.000000  0.000000  0.000000  0.000000  0.000000
N  8388  -1.000000  -1.000000  N  -1  -1.000000  -1.000000  0.000000  0.000000  36.226062  0.000000
N  8405  -1.000000  -1.000000  N  -1  -1.000000  -1.000000  0.000000  0.000000  0.000000  0.000000
N  8422  -1.000000  -1.000000  N  -1  -1.000000  -1.000000  0.000000  0.000000  36.226062  0.000000
N  8439  -1.000000  -1.000000  N  -1  -1.000000  -1.000000  0.000000  0.000000  0.000000  0.000000
N  8456  -1.000000  -1.000000  N  -1  -1.000000  -1.000000  0.000000  0.000000  36.226062  0.000000
N  8473  -1.000000  -1.000000  N  -1  -1.000000  -1.000000  0.000000  0.000000  0.000000  0.000000
N  8490  -1.000000  -1.000000  N  -1  -1.000000  -1.000000  0.000000  0.000000  0.000000  0.000000
N  8507  -1.000000  -1.000000  N  -1  -1.000000  -1.000000  0.000000  0.000000  36.226062  0.000000
N  8524  -1.000000  -1.000000  N  -1  -1.000000  -1.000000  0.000000  0.000000  36.226062  0.000000
N  8541  -1.000000  -1.000000  N  -1  -1.000000  -1.000000  0.000000  0.000000  36.226062  0.000000
N  8558  -1.000000  -1.000000  N  -1  -1.000000  -1.000000  0.000000  0.000000  72.452124  0.000000
N  8575  -1.000000  -1.000000  N  -1  -1.000000  -1.000000  0.000000  0.000000  0.000000  0.000000
N  8592  -1.000000  -1.000000  N  -1  -1.000000  -1.000000  0.000000  0.000000  72.452124  0.000000
N  8609  -1.000000  -1.000000  N  -1  -1.000000  -1.000000  0.000000  0.000000  36.226062  0.000000
N  8626  -1.000000  -1.000000  N  -1  -1.000000  -1.000000  0.000000  0.000000  72.452124  0.000000
N  8643  -1.000000  -1.000000  N  -1  -1.000000  -1.000000  0.000000  38.998562  0.000000  0.000000
N  8660  -1.000000  -1.000000  N  -1  -1.000000  -1.000000  0.000000  0.000000  0.000000  0.000000
N  8677  -1.000000  -1.000000  N  -1  -1.000000  -1.000000  0.000000  0.000000  36.226062  0.000000
N  8694  -1.000000  -1.000000  N  -1  -1.000000  -1.000000  0.000000  0.000000  36.226062  0.000000
N  8711  -1.000000  -1.000000  N  -1  -1.000000  -1.000000  0.000000  0.000000  0.000000  0.000000
N  8728  -1.000000  -1.000000  N  -1  -1.000000  -1.000000  0.000000  0.000000  36.226062  0.000000
N  8745  -1.000000  -1.000000  N  -1  -1.000000  -1.000000  0.000000  0.000000  72.452124  0.000000
N  8762  -1.000000  -1.000000  N  -1  -1.000000  -1.000000  0.000000  0.000000  0.000000  0.000000
N  8779  -1.000000  -1.000000  N  -1  -1.000000  -1.000000  0.000000  0.000000  36.226062  0.000000
N  8796  -1.000000  -1.000000  N  -1  -1.000000  -1.000000  0.000000  0.000000  0.000000  0.000000
N  8813  -1.000000  -1.000000  N  -1  -1.000000  -1.000000  0.000000  0.000000  0.000000  0.000000
N  8830  -1.000000  -1.000000  N  -1  -1.000000  -1.000000  0.000000  0.000000  0.000000  0.000000
N  8847  -1.000000  -1.000000  N  -1  -1.000000  -1.000000  0.000000  0.000000  0.000000  0.000000
N  8864  -1.000000  -1.000000  N  -1  -1.000000  -1.000000  0.000000  0.000000  0.000000  0.000000
N  8881  -1.000000  -1.000000  N  -1  -1.000000  -1.000000  0.000000  0.000000  0.000000  0.000000
N  8898  -1.000000  -1.000000  N  -1  -1.000000  -1.000000  0.000000  0.000000  36.226062  0.000000
N  8915  -1.000000  -1.000000  N  -1  -1.000000  -1.000000  0.000000  0.000000  0.000000  0.000000
N  8932  -1.000000  -1.000000  N  -1  -1.000000  -1.000000  0.000000  0.000000  0.000000  0.000000
N  8949  -1.000000  -1.000000  N  -1  -1.000000  -1.000000  0.000000  0.000000  0.000000  0.000000
N  8966  -1.000000  -1.000000  N  -1  -1.000000  -1.000000  70.396055  0.000000  72.452124  0.000000
N  8983  -1.000000  -1.000000  N  -1  -1.000000  -1.000000  0.000000  0.000000  0.000000  0.000000
N  9000  -1.000000  -1.000000  N  -1  -1.000000  -1.000000  0.000000  0.000000  0.000000  0.000000
N  9017  -1.000000  -1.000000  N  -1  -1.000000  -1.000000  0.000000  0.000000  0.000000  0.000000
N  9034  -1.000000  -1.000000  N  -1  -1.000000  -1.000000  0.000000  0.000000  0.000000  0.000000
N  9051  -1.000000  -1.000000  N  -1  -1.000000  -1.000000  0.000000  0.000000  0.000000  40.800000
N  9068  -1.000000  -1.000000  N  -1  -1.000000  -1.000000  0.000000  0.000000  0.000000  0.000000
N  9085  -1.000000  -1.000000  N  -1  -1.000000  -1.000000  0.000000  0.000000  36.226062  0.000000
N  9102  -1.000000  -1.000000  N  -1  -1.000000  -1.000000  0.000000  0.000000  72.452124  0.000000
N  9119  -1.000000  -1.000000  N  -1  -1.000000  -1.000000  35.198027  0.000000  0.000000  0.000000
N  9136  -1.000000  -1.000000  N  -1  -1.000000  -1.000000  0.000000  0.000000  0.000000  0.000000
N  9153  -1.000000  -1.000000  N  -1  -1.000000  -1.000000  0.000000  0.000000  0.000000  0.000000
N  9170  -1.000000  -1.000000  N  -1  -1.000000  -1.000000  140.792110  38.998562  72.452124  0.000000
N  9187  -1.000000  -1.000000  N  -1  -1.000000  -1.000000  35.198027  0.000000  0.000000  0.000000
N  9204  -1.000000  -1.000000  N  -1  -1.000000  -1.000000  175.990137  0.000000  0.000000  0.000000
N  9221  -1.000000  -1.000000  N  -1  -1.000000  -1.000000  70.396055  0.000000  72.452124  0.000000
N  9238  -1.000000  -1.000000  N  -1  -1.000000  -1.000000  35.198027  0.000000  36.226062  0.000000
N  9255  -1.000000  -1.000000  N  -1  -1.000000  -1.000000  246.386192  0.000000  36.226062  0.000000
N  9271  -1.000000  -1.000000  N  -1  -1.000000  -1.000000  281.584219  38.998562  72.452124  163.200000
N  9283  -1.000000  -1.000000  N  -1  -1.000000  -1.000000  140.792110  0.000000  0.000000  0.000000
N  9294  -1.000000  -1.000000  N  -1  -1.000000  -1.000000  211.188164  77.997124  144.904248  0.000000
N  9306  -1.000000  -1.000000  N  -1  -1.000000  -1.000000  0.000000  0.000000  36.226062  0.000000
N  9318  -1.000000  -1.000000  N  -1  -1.000000  -1.000000  387.178301  0.000000  72.452124  0.000000
N  9329  -1.000000  -1.000000  N  -1  -1.000000  -1.000000  211.188164  0.000000  72.452124  0.000000
N  9341  -1.000000  -1.000000  N  -1  -1.000000  -1.000000  351.980274  0.000000  36.226062  0.000000
N  9353  -1.000000  -1.000000  N  -1  -1.000000  -1.000000  387.178301  194.992810  0.000000  0.000000
N  9365  -1.000000  -1.000000  N  -1  -1.000000  -1.000000  10840.992433  38.998562  289.808496  40.800000
