# Supplementary material for: SNP-PHAGE – High throughput SNP discovery pipeline
Source: BMC Bioinformatics. 2006 Oct 23;7:468. doi: 10.1186/1471-2105-7-468 (PMC1626092; doi:10.1186/1471-2105-7-468)
Supplement: Additional file 2 — Test dataset. This compressed file contains test data for recreating the demo website. It contains the database table entries and chromatogram files to test for proper installation of all functionalities provided. [file 1471-2105-7-468-S2.gz › test_data/AfterAnalysisStore/poly_dir/H04_015529Evans__.b_16.ab1.poly]

H04_015529Evans__.b_16.ab1 48411.240000 56233.280000 48411.240000 49740.000000 49548.200000
T  1  2591.145763  1.000000  G  1  357.390578  3573.905776  0.000000  0.000000  357.390578  2591.145763
T  15  162564.498774  62.738462  G  27  238.260385  0.014426  0.000000  0.000000  119.130193  18815.704615
T  34  106476.158957  1.289404  G  31  39.710064  0.002404  0.000000  0.000000  0.000000  13553.685528
G  52  595.650963  0.006579  N  -1  -1.000000  -1.000000  0.000000  0.000000  198.550321  0.000000
G  67  8775.924182  0.128950  A  73  316.122540  0.011274  0.000000  0.000000  1270.722054  0.000000
G  77  8617.083926  0.153327  N  -1  -1.000000  -1.000000  0.000000  0.000000  1747.242824  0.000000
G  96  28114.725435  0.582446  N  -1  -1.000000  -1.000000  0.000000  0.000000  3295.935326  0.000000
C  117  6405.600000  0.141121  N  -1  -1.000000  -1.000000  0.000000  1509.600000  0.000000  0.000000
N  128  -1.000000  -1.000000  N  -1  -1.000000  -1.000000  0.000000  0.000000  0.000000  8770.031812
C  150  3176116.800000  7.474392  N  -1  -1.000000  -1.000000  56199.562736  65280.000000  0.000000  63782.049544
C  175  3176116.800000  7.474392  A  158  2347771.858015  72.563743  56199.562736  65280.000000  0.000000  63782.049544
T  155  4200047.962451  3.751590  N  -1  -1.000000  -1.000000  56199.562736  65280.000000  0.000000  63782.049544
T  188  4200047.962451  3.751590  N  -1  -1.000000  -1.000000  0.000000  31456.800000  0.000000  63782.049544
C  206  431827.200000  0.573084  A  209  297752.308320  0.366170  32174.249666  65280.000000  19021.120739  34163.260287
T  217  451975.548579  0.574996  G  218  247036.309225  0.287890  20161.593131  938.400000  46381.354955  63782.049544
A  234  347805.043881  0.418443  T  237  43411.657471  0.049522  46751.011251  0.000000  63536.102678  6378.204954
G  244  2974561.777060  3.438438  T  249  148054.082503  0.127257  16719.369914  163.200000  63536.102678  8490.985346
A  264  74078.048631  0.063768  N  -1  -1.000000  -1.000000  35581.348157  408.000000  63536.102678  558.092934
A  280  2411558.361720  0.937460  T  287  38628.003755  0.033202  56199.562736  65280.000000  5956.509626  199.318905
A  301  2411558.361720  0.937460  T  301  298818.902112  0.195388  56199.562736  65280.000000  16400.256504  51344.549883
C  296  2470970.400000  1.979958  G  311  174684.572300  0.114221  56199.562736  65280.000000  5043.178150  15507.010795
T  314  363836.728866  0.272275  A  320  12680.026342  0.008113  28029.531914  65280.000000  23428.937862  58360.575332
A  337  274007.993064  0.235673  N  -1  -1.000000  -1.000000  49104.367940  448.800000  0.000000  0.000000
A  347  201405.182954  0.205502  G  348  137158.561656  0.086280  38356.201567  0.000000  20133.002536  0.000000
C  367  340394.400000  0.355682  N  -1  -1.000000  -1.000000  0.000000  56712.000000  158.840257  0.000000
T  385  306592.339400  0.324141  A  379  153319.432089  0.117385  3266.599584  7548.000000  0.000000  60114.581695
C  403  168259.200000  0.178668  T  398  17420.472282  0.019002  0.000000  29416.800000  0.000000  119.591343
T  412  379024.829413  0.573316  N  -1  -1.000000  -1.000000  0.000000  0.000000  0.000000  63782.049544
C  430  140760.000000  0.203527  T  423  86903.042503  0.098404  0.000000  26928.000000  0.000000  38189.502164
C  443  502737.600000  0.859229  A  451  230558.706124  0.374748  7516.691516  65280.000000  0.000000  63782.049544
T  444  2723932.017106  3.372051  C  459  378093.600000  0.492918  6568.323895  65280.000000  0.000000  63782.049544
T  465  2723932.017106  3.372051  N  -1  -1.000000  -1.000000  0.000000  18849.600000  0.000000  63782.049544
A  487  248928.938193  0.494190  N  -1  -1.000000  -1.000000  41763.300058  0.000000  953.041540  79.727562
C  498  343658.400000  0.685666  G  504  37089.199938  0.068326  0.000000  64300.800000  2342.893786  0.000000
T  509  353870.783625  0.686556  N  -1  -1.000000  -1.000000  0.000000  652.800000  7147.811551  63782.049544
T  522  279843.742373  0.541518  G  520  119447.873034  0.216856  0.000000  0.000000  13977.942589  46241.985919
G  536  360765.933018  0.701741  A  546  19529.348051  0.035496  0.000000  0.000000  63536.102678  0.000000
G  549  276024.656071  0.517528  N  -1  -1.000000  -1.000000  2493.855596  0.000000  51503.953233  0.000000
C  567  180132.000000  0.344386  G  561  15645.765284  0.027891  351.247267  34312.800000  277.970449  0.000000
T  579  368500.791239  0.699257  A  583  66912.604382  0.118673  7551.816243  0.000000  238.260385  63782.049544
C  595  320443.200000  0.623958  A  603  379909.044094  0.696301  13101.523063  55651.200000  0.000000  0.000000
C  610  1102334.400000  2.692472  T  611  346695.303051  0.904146  10818.415827  65280.000000  79.420128  61310.495124
G  625  283053.337430  0.738175  N  -1  -1.000000  -1.000000  351.247267  13178.400000  63099.291972  0.000000
G  636  336741.344193  0.870441  N  -1  -1.000000  -1.000000  0.000000  0.000000  55435.249586  0.000000
A  658  228275.598887  0.591126  N  -1  -1.000000  -1.000000  39515.317549  0.000000  9649.545594  0.000000
G  663  235202.710101  0.629538  N  -1  -1.000000  -1.000000  9378.302032  0.000000  44197.301425  0.000000
G  677  430099.705065  1.165116  N  -1  -1.000000  -1.000000  0.000000  0.000000  63536.102678  0.000000
G  691  406829.607460  1.081761  N  -1  -1.000000  -1.000000  0.000000  0.000000  63536.102678  0.000000
T  705  164956.325632  0.423877  N  -1  -1.000000  -1.000000  0.000000  0.000000  1985.503209  31572.114524
C  721  225420.000000  0.581513  N  -1  -1.000000  -1.000000  0.000000  39249.600000  0.000000  0.000000
T  731  320664.254081  0.858917  N  -1  -1.000000  -1.000000  0.000000  489.600000  0.000000  61430.086467
T  744  214148.231343  0.573574  N  -1  -1.000000  -1.000000  0.000000  0.000000  0.000000  41617.787327
T  757  214626.596714  0.754296  N  -1  -1.000000  -1.000000  0.000000  0.000000  0.000000  41059.694394
G  769  251364.706220  0.905178  N  -1  -1.000000  -1.000000  0.000000  0.000000  47254.976367  79.727562
A  786  185107.309761  0.687725  N  -1  -1.000000  -1.000000  32279.623846  122.400000  0.000000  279.046467
T  793  256682.885632  0.969193  N  -1  -1.000000  -1.000000  983.492348  0.000000  0.000000  48912.859244
T  807  203943.103416  0.763861  N  -1  -1.000000  -1.000000  0.000000  0.000000  0.000000  38428.684850
C  822  204081.600000  0.835119  N  -1  -1.000000  -1.000000  351.247267  39290.400000  0.000000  239.182686
A  829  268071.914250  1.196218  N  -1  -1.000000  -1.000000  44467.904015  2856.000000  0.000000  0.000000
T  840  339958.324068  1.450266  N  -1  -1.000000  -1.000000  526.870901  0.000000  0.000000  63782.049544
G  853  335629.462396  1.365097  N  -1  -1.000000  -1.000000  0.000000  0.000000  63456.682550  1036.458305
T  867  217177.878696  0.877978  N  -1  -1.000000  -1.000000  0.000000  0.000000  1072.171733  42295.471604
C  882  141943.200000  0.573127  N  -1  -1.000000  -1.000000  0.000000  30028.800000  0.000000  0.000000
A  891  222480.018980  0.925473  N  -1  -1.000000  -1.000000  38812.823014  163.200000  0.000000  0.000000
T  902  326683.685007  1.375466  N  -1  -1.000000  -1.000000  210.748360  0.000000  0.000000  63303.684172
C  918  174175.200000  0.692091  N  -1  -1.000000  -1.000000  0.000000  34190.400000  0.000000  0.000000
T  929  238106.363703  0.978193  N  -1  -1.000000  -1.000000  0.000000  489.600000  0.000000  50347.955359
T  942  216141.420391  0.875666  N  -1  -1.000000  -1.000000  0.000000  0.000000  0.000000  40661.056584
G  955  327131.508663  1.318883  N  -1  -1.000000  -1.000000  0.000000  40.800000  56705.971640  0.000000
C  968  262874.400000  1.035172  N  -1  -1.000000  -1.000000  0.000000  50510.400000  675.071091  0.000000
A  979  165402.338077  0.671727  N  -1  -1.000000  -1.000000  31401.505679  979.200000  0.000000  0.000000
C  989  402696.000000  1.756874  N  -1  -1.000000  -1.000000  983.492348  65280.000000  0.000000  358.774029
A  1001  261257.717268  1.054464  T  1004  19612.980235  0.075523  43730.284754  2080.800000  0.000000  4823.517497
C  1011  428848.800000  1.651356  T  1014  94636.616010  0.337588  842.993441  65280.000000  0.000000  10962.539765
A  1024  232912.062813  0.830844  T  1026  38508.412412  0.142121  43870.783661  1632.000000  0.000000  7295.071917
C  1034  422524.800000  1.559393  N  -1  -1.000000  -1.000000  667.369807  65280.000000  0.000000  2471.554420
T  1048  318192.699661  1.075740  N  -1  -1.000000  -1.000000  0.000000  938.400000  516.230834  63782.049544
G  1061  356874.346729  1.174709  N  -1  -1.000000  -1.000000  35.124727  0.000000  63536.102678  239.182686
C  1075  177316.800000  0.557825  N  -1  -1.000000  -1.000000  0.000000  34598.400000  1072.171733  0.000000
A  1088  185037.060308  0.610905  N  -1  -1.000000  -1.000000  41271.553884  0.000000  754.491219  0.000000
A  1098  154338.049163  0.522991  N  -1  -1.000000  -1.000000  33473.864555  0.000000  277.970449  0.000000
A  1111  269617.402225  0.917067  N  -1  -1.000000  -1.000000  45275.772729  0.000000  0.000000  0.000000
G  1119  264627.867654  0.942770  N  -1  -1.000000  -1.000000  1123.991255  0.000000  45745.993928  0.000000
C  1135  187394.400000  0.666815  N  -1  -1.000000  -1.000000  0.000000  41860.800000  0.000000  79.727562
C  1148  405388.800000  1.578103  N  -1  -1.000000  -1.000000  0.000000  65280.000000  0.000000  39.863781
A  1158  220407.660104  0.804022  N  -1  -1.000000  -1.000000  38672.324108  0.000000  0.000000  0.000000
C  1167  304327.200000  1.198518  N  -1  -1.000000  -1.000000  175.623634  56875.200000  0.000000  199.318905
C  1182  338354.400000  1.339843  N  -1  -1.000000  -1.000000  0.000000  64260.000000  714.781155  398.637810
T  1195  338523.227953  1.350415  N  -1  -1.000000  -1.000000  105.374180  1672.800000  1906.083080  63782.049544
T  1208  316239.374394  1.185298  N  -1  -1.000000  -1.000000  913.242894  81.600000  2620.864235  60114.581695
A  1221  253319.529032  0.904965  N  -1  -1.000000  -1.000000  47242.757425  1550.400000  2978.254813  996.594524
A  1233  252125.288323  0.869938  C  1230  26520.000000  0.091505  48753.120673  2896.800000  1588.402567  0.000000
C  1242  411182.400000  1.427366  N  -1  -1.000000  -1.000000  2704.603957  65280.000000  635.361027  0.000000
C  1257  361080.000000  1.192761  N  -1  -1.000000  -1.000000  702.494534  65280.000000  0.000000  0.000000
A  1266  249350.434913  0.778989  N  -1  -1.000000  -1.000000  47488.630512  1387.200000  79.420128  0.000000
A  1279  271724.885828  0.892391  N  -1  -1.000000  -1.000000  52827.588972  0.000000  0.000000  518.229153
A  1291  261819.712895  0.845609  N  -1  -1.000000  -1.000000  49666.363568  0.000000  0.000000  877.003181
A  1303  251176.920702  0.822528  N  -1  -1.000000  -1.000000  47172.507971  0.000000  0.000000  1156.049648
C  1313  311222.400000  1.049108  N  -1  -1.000000  -1.000000  983.492348  59894.400000  0.000000  1116.185867
C  1327  356265.600000  1.212101  N  -1  -1.000000  -1.000000  0.000000  65280.000000  0.000000  996.594524
T  1338  351239.774081  1.178947  N  -1  -1.000000  -1.000000  0.000000  1142.400000  0.000000  63782.049544
C  1352  160384.800000  0.521206  N  -1  -1.000000  -1.000000  0.000000  31620.000000  0.000000  1793.870143
A  1363  286793.393586  0.960638  N  -1  -1.000000  -1.000000  55005.322028  0.000000  0.000000  398.637810
A  1375  234914.172236  0.821075  N  -1  -1.000000  -1.000000  46153.890897  0.000000  0.000000  916.866962
C  1384  293433.600000  1.072926  N  -1  -1.000000  -1.000000  35.124727  55324.800000  0.000000  1076.322086
T  1398  346934.485737  1.248426  N  -1  -1.000000  -1.000000  0.000000  0.000000  0.000000  63782.049544
T  1410  241215.738618  0.845130  N  -1  -1.000000  -1.000000  0.000000  0.000000  397.100642  40541.465241
G  1423  335391.202011  1.183630  N  -1  -1.000000  -1.000000  35.124727  0.000000  63536.102678  199.318905
C  1436  246513.600000  0.844863  N  -1  -1.000000  -1.000000  0.000000  47858.400000  714.781155  0.000000
G  1450  180760.212119  0.633560  N  -1  -1.000000  -1.000000  561.995627  0.000000  31609.211082  0.000000
A  1463  312961.314985  1.168821  N  -1  -1.000000  -1.000000  56199.562736  0.000000  119.130193  0.000000
A  1475  270846.767660  1.026206  N  -1  -1.000000  -1.000000  51492.849357  0.000000  0.000000  837.139400
A  1487  265191.686660  0.964416  N  -1  -1.000000  -1.000000  50579.606462  0.000000  0.000000  717.548057
C  1497  335335.200000  1.229161  N  -1  -1.000000  -1.000000  245.873087  64790.400000  0.000000  996.594524
T  1510  346655.439270  1.225544  N  -1  -1.000000  -1.000000  0.000000  571.200000  39.710064  63782.049544
T  1522  234678.078540  0.814344  N  -1  -1.000000  -1.000000  0.000000  0.000000  436.810706  44368.388214
G  1535  325344.555775  1.174720  N  -1  -1.000000  -1.000000  175.623634  0.000000  63496.392614  1315.504772
G  1547  214315.216345  0.751014  N  -1  -1.000000  -1.000000  0.000000  0.000000  41219.046612  39.863781
C  1560  222727.200000  0.815074  N  -1  -1.000000  -1.000000  0.000000  42064.800000  198.550321  0.000000
A  1573  195433.979414  0.721474  N  -1  -1.000000  -1.000000  38250.827387  0.000000  158.840257  79.727562
T  1584  364833.323390  1.339580  N  -1  -1.000000  -1.000000  0.000000  408.000000  0.000000  63782.049544
T  1597  262542.861434  0.945977  N  -1  -1.000000  -1.000000  0.000000  81.600000  436.810706  43929.886623
G  1610  298262.292009  1.077904  N  -1  -1.000000  -1.000000  140.498907  0.000000  57460.462859  438.501591
G  1622  260498.020979  0.930307  N  -1  -1.000000  -1.000000  140.498907  0.000000  43244.259885  0.000000
C  1635  228072.000000  0.836872  N  -1  -1.000000  -1.000000  0.000000  42554.400000  39.710064  0.000000
C  1650  374952.000000  1.438412  N  -1  -1.000000  -1.000000  140.498907  65280.000000  0.000000  478.365372
T  1662  304678.877914  1.109141  N  -1  -1.000000  -1.000000  0.000000  1836.000000  0.000000  63782.049544
T  1675  297383.805997  1.090790  N  -1  -1.000000  -1.000000  0.000000  81.600000  0.000000  56327.522503
C  1688  155121.600000  0.552155  N  -1  -1.000000  -1.000000  386.371994  35088.000000  0.000000  318.910248
C  1700  368587.200000  1.344336  N  -1  -1.000000  -1.000000  597.120354  65280.000000  0.000000  0.000000
A  1710  282578.426381  0.969417  N  -1  -1.000000  -1.000000  54337.952220  408.000000  238.260385  0.000000
A  1721  271865.384734  0.959747  N  -1  -1.000000  -1.000000  51001.103183  0.000000  0.000000  0.000000
G  1731  328402.230717  1.155532  N  -1  -1.000000  -1.000000  1053.741801  0.000000  63337.552357  478.365372
T  1746  186163.857106  0.648171  N  -1  -1.000000  -1.000000  0.000000  0.000000  754.491219  35917.266649
T  1759  173845.948787  0.621365  N  -1  -1.000000  -1.000000  0.000000  0.000000  873.621412  33405.848449
G  1771  268082.643237  0.977127  N  -1  -1.000000  -1.000000  386.371994  0.000000  51623.083426  0.000000
G  1783  257797.736616  0.977725  N  -1  -1.000000  -1.000000  421.496721  0.000000  49558.160089  0.000000
G  1796  265660.329322  1.025783  N  -1  -1.000000  -1.000000  1123.991255  0.000000  50670.041886  0.000000
A  1811  317597.778911  1.241535  N  -1  -1.000000  -1.000000  56199.562736  0.000000  39.710064  0.000000
T  1822  314684.686936  1.156682  N  -1  -1.000000  -1.000000  807.868714  0.000000  0.000000  61270.631343
C  1835  249002.400000  0.933755  N  -1  -1.000000  -1.000000  140.498907  49204.800000  0.000000  0.000000
A  1844  272778.627629  1.035959  N  -1  -1.000000  -1.000000  51984.595531  0.000000  0.000000  0.000000
A  1857  237408.027832  0.901316  N  -1  -1.000000  -1.000000  45802.643630  0.000000  0.000000  0.000000
G  1868  184254.697766  0.724550  N  -1  -1.000000  -1.000000  0.000000  0.000000  34746.306152  1315.504772
T  1883  203664.056949  0.801476  N  -1  -1.000000  -1.000000  0.000000  0.000000  0.000000  39066.505346
A  1894  104952.683409  0.408228  N  -1  -1.000000  -1.000000  23779.439983  0.000000  0.000000  1156.049648
T  1905  406012.609126  1.686238  N  -1  -1.000000  -1.000000  0.000000  0.000000  0.000000  63782.049544
C  1919  170054.400000  0.665310  N  -1  -1.000000  -1.000000  0.000000  33660.000000  0.000000  1036.458305
T  1932  340157.642973  1.382524  N  -1  -1.000000  -1.000000  0.000000  81.600000  0.000000  63782.049544
C  1944  119707.200000  0.482113  N  -1  -1.000000  -1.000000  0.000000  27009.600000  0.000000  0.000000
C  1957  334968.000000  1.464026  N  -1  -1.000000  -1.000000  0.000000  65280.000000  0.000000  239.182686
T  1969  355863.972673  1.499032  N  -1  -1.000000  -1.000000  0.000000  693.600000  0.000000  63782.049544
C  1981  171033.600000  0.696095  N  -1  -1.000000  -1.000000  245.873087  36271.200000  0.000000  239.182686
A  1992  274850.986505  1.149682  N  -1  -1.000000  -1.000000  51914.346077  0.000000  0.000000  0.000000
A  2004  240534.128509  0.969401  N  -1  -1.000000  -1.000000  47277.882151  0.000000  0.000000  199.318905
T  2014  320425.071395  1.272470  N  -1  -1.000000  -1.000000  807.868714  0.000000  0.000000  61549.677810
C  2029  188781.600000  0.690595  N  -1  -1.000000  -1.000000  632.245081  42432.000000  0.000000  0.000000
C  2041  348840.000000  1.386279  N  -1  -1.000000  -1.000000  913.242894  65280.000000  0.000000  0.000000
A  2051  299192.422115  1.110109  N  -1  -1.000000  -1.000000  56199.562736  448.800000  0.000000  0.000000
A  2063  278714.706443  1.050091  N  -1  -1.000000  -1.000000  54618.950034  0.000000  0.000000  0.000000
A  2075  298735.800668  1.061906  N  -1  -1.000000  -1.000000  56199.562736  0.000000  0.000000  0.000000
A  2087  271760.010554  0.978620  N  -1  -1.000000  -1.000000  52265.593344  408.000000  0.000000  0.000000
C  2097  339537.600000  1.260877  N  -1  -1.000000  -1.000000  526.870901  64015.200000  0.000000  0.000000
C  2111  365404.800000  1.277026  N  -1  -1.000000  -1.000000  0.000000  65280.000000  0.000000  0.000000
C  2123  307999.200000  1.043384  N  -1  -1.000000  -1.000000  316.122540  60098.400000  0.000000  0.000000
A  2134  284440.036897  0.942044  N  -1  -1.000000  -1.000000  54970.197301  40.800000  158.840257  0.000000
C  2143  341863.200000  1.145882  N  -1  -1.000000  -1.000000  0.000000  57283.200000  79.420128  956.730743
T  2157  371052.073220  1.183018  N  -1  -1.000000  -1.000000  0.000000  448.800000  1111.881797  63782.049544
C  2171  240189.600000  0.760407  N  -1  -1.000000  -1.000000  0.000000  46838.400000  2064.923337  0.000000
G  2184  160865.469968  0.518972  N  -1  -1.000000  -1.000000  0.000000  0.000000  28035.305307  0.000000
T  2195  155787.656010  0.522453  N  -1  -1.000000  -1.000000  0.000000  0.000000  2978.254813  30495.792438
G  2208  292464.622639  1.030204  N  -1  -1.000000  -1.000000  35.124727  0.000000  56229.450870  0.000000
G  2220  289049.557120  1.010803  N  -1  -1.000000  -1.000000  245.873087  0.000000  55276.409330  0.000000
G  2233  264945.548167  0.943163  N  -1  -1.000000  -1.000000  140.498907  0.000000  50392.071436  39.863781
T  2246  213709.729752  0.788988  N  -1  -1.000000  -1.000000  0.000000  0.000000  2025.213273  41139.421956
G  2259  304536.482148  1.164857  N  -1  -1.000000  -1.000000  280.997814  40.800000  50550.911693  478.365372
C  2270  346228.800000  1.314229  N  -1  -1.000000  -1.000000  140.498907  65280.000000  158.840257  0.000000
A  2282  206709.016688  0.783336  N  -1  -1.000000  -1.000000  38918.197195  0.000000  79.420128  0.000000
T  2294  357099.749883  1.443127  N  -1  -1.000000  -1.000000  0.000000  122.400000  0.000000  63782.049544
C  2307  154387.200000  0.595768  N  -1  -1.000000  -1.000000  0.000000  29824.800000  0.000000  318.910248
G  2321  165590.967604  0.640604  N  -1  -1.000000  -1.000000  421.496721  0.000000  31648.921146  797.275619
T  2333  117518.426284  0.452913  N  -1  -1.000000  -1.000000  70.249453  0.000000  0.000000  26310.095437
T  2346  186881.405163  0.772309  N  -1  -1.000000  -1.000000  0.000000  0.000000  0.000000  36315.904459
T  2358  183811.894029  0.793111  N  -1  -1.000000  -1.000000  175.623634  0.000000  0.000000  34561.898096
A  2369  218124.552868  0.975306  N  -1  -1.000000  -1.000000  41060.805524  0.000000  0.000000  1594.551239
T  2380  369616.977106  1.649422  N  -1  -1.000000  -1.000000  0.000000  163.200000  0.000000  63782.049544
C  2394  180703.200000  0.783632  N  -1  -1.000000  -1.000000  0.000000  35577.600000  119.130193  996.594524
T  2406  321501.393481  1.502032  N  -1  -1.000000  -1.000000  0.000000  0.000000  79.420128  60951.721095
T  2419  226745.186128  1.005417  N  -1  -1.000000  -1.000000  0.000000  0.000000  1111.881797  43411.657471
G  2432  285952.172115  1.345733  N  -1  -1.000000  -1.000000  0.000000  0.000000  54402.787918  398.637810
T  2443  152040.460600  0.673805  N  -1  -1.000000  -1.000000  0.000000  0.000000  277.970449  28741.786076
C  2457  134844.000000  0.601205  N  -1  -1.000000  -1.000000  0.000000  30722.400000  0.000000  0.000000
C  2469  363487.200000  1.608193  N  -1  -1.000000  -1.000000  0.000000  65280.000000  79.420128  0.000000
G  2482  179608.620258  0.737059  N  -1  -1.000000  -1.000000  175.623634  0.000000  33872.684740  0.000000
T  2493  126926.278592  0.521767  N  -1  -1.000000  -1.000000  0.000000  0.000000  0.000000  28462.739609
T  2506  188037.454811  0.803090  N  -1  -1.000000  -1.000000  0.000000  244.800000  0.000000  36076.721773
A  2517  142044.394815  0.657660  N  -1  -1.000000  -1.000000  27362.162107  204.000000  0.000000  0.000000
C  2527  345127.200000  1.627047  N  -1  -1.000000  -1.000000  948.367621  65280.000000  0.000000  0.000000
C  2541  320116.800000  1.492516  N  -1  -1.000000  -1.000000  351.247267  62872.800000  0.000000  0.000000
C  2553  280500.000000  1.253248  N  -1  -1.000000  -1.000000  878.118168  53815.200000  0.000000  0.000000
A  2564  267053.297175  1.196083  N  -1  -1.000000  -1.000000  51036.227909  122.400000  0.000000  0.000000
C  2574  341536.800000  1.454744  N  -1  -1.000000  -1.000000  1299.614888  65239.200000  0.000000  119.591343
A  2587  287531.012847  1.125614  N  -1  -1.000000  -1.000000  50228.359195  0.000000  0.000000  0.000000
T  2598  350442.498462  1.413940  N  -1  -1.000000  -1.000000  737.619261  244.800000  0.000000  63782.049544
C  2611  152592.000000  0.575968  N  -1  -1.000000  -1.000000  1053.741801  29172.000000  0.000000  0.000000
A  2622  266104.929554  0.994792  N  -1  -1.000000  -1.000000  51387.475177  367.200000  0.000000  0.000000
C  2633  294086.400000  1.068221  N  -1  -1.000000  -1.000000  597.120354  55977.600000  0.000000  0.000000
C  2647  352593.600000  1.213709  N  -1  -1.000000  -1.000000  316.122540  65280.000000  0.000000  0.000000
A  2658  222199.021167  0.762900  N  -1  -1.000000  -1.000000  43730.284754  0.000000  0.000000  0.000000
A  2670  245627.213882  0.872677  N  -1  -1.000000  -1.000000  47453.505785  0.000000  39.710064  0.000000
C  2681  318199.200000  1.144697  N  -1  -1.000000  -1.000000  0.000000  62097.600000  0.000000  0.000000
C  2695  345535.200000  1.220579  N  -1  -1.000000  -1.000000  0.000000  65280.000000  357.390578  0.000000
G  2708  220589.406485  0.778118  N  -1  -1.000000  -1.000000  0.000000  0.000000  38081.951543  0.000000
T  2719  124056.086362  0.448184  N  -1  -1.000000  -1.000000  0.000000  0.000000  158.840257  23599.358331
C  2732  118564.800000  0.466500  N  -1  -1.000000  -1.000000  0.000000  25418.400000  198.550321  0.000000
G  2745  127310.465741  0.507707  N  -1  -1.000000  -1.000000  0.000000  0.000000  24064.298889  318.910248
C  2755  119911.200000  0.506219  N  -1  -1.000000  -1.000000  0.000000  25622.400000  0.000000  159.455124
T  2770  361285.446884  1.646258  N  -1  -1.000000  -1.000000  0.000000  0.000000  555.940898  63782.049544
G  2782  231589.094261  1.051112  N  -1  -1.000000  -1.000000  0.000000  0.000000  43681.070591  0.000000
C  2792  131008.800000  0.592085  N  -1  -1.000000  -1.000000  0.000000  27703.200000  0.000000  677.684276
T  2807  322497.988005  1.537132  N  -1  -1.000000  -1.000000  0.000000  408.000000  0.000000  62346.953429
C  2818  182498.400000  0.868069  N  -1  -1.000000  -1.000000  70.249453  34272.000000  0.000000  1156.049648
T  2831  368500.791239  1.900163  N  -1  -1.000000  -1.000000  35.124727  693.600000  0.000000  63782.049544
A  2842  238602.268540  1.143157  N  -1  -1.000000  -1.000000  45908.017810  0.000000  0.000000  79.727562
T  2853  363159.044589  1.649396  N  -1  -1.000000  -1.000000  0.000000  326.400000  0.000000  63782.049544
G  2866  232939.236443  0.952186  N  -1  -1.000000  -1.000000  245.873087  122.400000  40266.005072  0.000000
C  2877  273972.000000  1.073561  N  -1  -1.000000  -1.000000  70.249453  52020.000000  0.000000  0.000000
C  2891  304368.000000  1.124767  N  -1  -1.000000  -1.000000  0.000000  59404.800000  0.000000  0.000000
C  2902  271238.400000  1.023875  N  -1  -1.000000  -1.000000  140.498907  51326.400000  0.000000  0.000000
C  2914  213588.000000  0.794366  N  -1  -1.000000  -1.000000  105.374180  40351.200000  0.000000  518.229153
T  2927  359770.623207  1.298172  N  -1  -1.000000  -1.000000  245.873087  2244.000000  0.000000  63782.049544
A  2939  245521.839702  0.874167  N  -1  -1.000000  -1.000000  46821.260704  367.200000  0.000000  159.455124
C  2948  402573.600000  1.401885  N  -1  -1.000000  -1.000000  140.498907  65280.000000  0.000000  837.139400
T  2962  385004.396558  1.324982  N  -1  -1.000000  -1.000000  0.000000  122.400000  635.361027  63782.049544
G  2975  325106.295390  1.065177  N  -1  -1.000000  -1.000000  1123.991255  0.000000  61153.498828  1315.504772
T  2987  148173.673846  0.491605  N  -1  -1.000000  -1.000000  0.000000  0.000000  317.680513  28861.377419
T  3000  158976.758488  0.542709  N  -1  -1.000000  -1.000000  0.000000  0.000000  0.000000  30535.656219
C  3012  178989.600000  0.635996  N  -1  -1.000000  -1.000000  175.623634  34353.600000  0.000000  199.318905
T  3024  333659.846675  1.240859  N  -1  -1.000000  -1.000000  351.247267  285.600000  0.000000  63782.049544
C  3036  164342.400000  0.597312  N  -1  -1.000000  -1.000000  456.621447  31905.600000  119.130193  0.000000
A  3046  286547.520499  1.060455  N  -1  -1.000000  -1.000000  49631.238841  0.000000  1191.301925  0.000000
A  3057  204742.031992  0.778814  N  -1  -1.000000  -1.000000  38566.949927  0.000000  317.680513  0.000000
G  3068  209629.428773  0.809969  N  -1  -1.000000  -1.000000  105.374180  0.000000  38915.862890  0.000000
G  3081  425930.148327  1.778286  N  -1  -1.000000  -1.000000  421.496721  0.000000  63536.102678  0.000000
C  3093  173767.200000  0.713301  N  -1  -1.000000  -1.000000  0.000000  32884.800000  0.000000  39.863781
T  3107  349445.903937  1.529465  N  -1  -1.000000  -1.000000  0.000000  40.800000  595.650963  63782.049544
G  3120  223329.400913  0.898337  N  -1  -1.000000  -1.000000  807.868714  0.000000  42807.449179  0.000000
T  3131  102768.827327  0.402954  N  -1  -1.000000  -1.000000  35.124727  0.000000  277.970449  19852.162920
G  3143  191243.669061  0.772963  N  -1  -1.000000  -1.000000  807.868714  0.000000  31728.341275  0.000000
A  3155  244678.846261  1.049337  N  -1  -1.000000  -1.000000  46364.639257  0.000000  555.940898  0.000000
A  3167  203688.290191  0.844450  N  -1  -1.000000  -1.000000  38777.698288  0.000000  0.000000  1315.504772
T  3179  275099.952438  1.181080  N  -1  -1.000000  -1.000000  0.000000  530.400000  0.000000  52739.782216
T  3191  155628.200887  0.648564  N  -1  -1.000000  -1.000000  0.000000  0.000000  39.710064  29379.606571
T  3203  159295.668735  0.679131  N  -1  -1.000000  -1.000000  0.000000  0.000000  79.420128  30017.427066
C  3215  129499.200000  0.622908  N  -1  -1.000000  -1.000000  0.000000  25704.000000  39.710064  318.910248
C  3227  294739.200000  1.448579  N  -1  -1.000000  -1.000000  175.623634  56222.400000  0.000000  0.000000
A  3236  280049.446058  1.414412  N  -1  -1.000000  -1.000000  46610.512344  0.000000  198.550321  0.000000
T  3248  417373.786701  2.049274  N  -1  -1.000000  -1.000000  0.000000  0.000000  436.810706  63782.049544
A  3259  214717.454377  0.913188  N  -1  -1.000000  -1.000000  35511.098704  0.000000  238.260385  0.000000
G  3272  128144.377089  0.539608  N  -1  -1.000000  -1.000000  0.000000  0.000000  24858.500173  0.000000
G  3284  326019.626866  1.443692  N  -1  -1.000000  -1.000000  70.249453  0.000000  54601.338239  0.000000
G  3297  286825.793527  1.204863  N  -1  -1.000000  -1.000000  0.000000  0.000000  48128.597779  0.000000
C  3309  184905.600000  0.772922  N  -1  -1.000000  -1.000000  0.000000  35536.800000  0.000000  438.501591
T  3323  325487.771578  1.344119  N  -1  -1.000000  -1.000000  0.000000  40.800000  0.000000  61350.358905
C  3334  149328.000000  0.577055  N  -1  -1.000000  -1.000000  0.000000  29253.600000  0.000000  1156.049648
C  3346  256101.600000  0.982139  N  -1  -1.000000  -1.000000  0.000000  49000.800000  0.000000  318.910248
T  3359  319587.931995  1.244039  N  -1  -1.000000  -1.000000  0.000000  81.600000  0.000000  56207.931160
T  3371  270754.800313  1.037974  N  -1  -1.000000  -1.000000  0.000000  0.000000  0.000000  51862.779035
C  3382  120074.400000  0.487736  N  -1  -1.000000  -1.000000  0.000000  26112.000000  0.000000  0.000000
C  3394  279316.800000  1.179931  N  -1  -1.000000  -1.000000  175.623634  52795.200000  0.000000  0.000000
A  3404  208746.250837  0.828884  N  -1  -1.000000  -1.000000  40007.063723  0.000000  0.000000  0.000000
G  3415  124014.530414  0.516484  N  -1  -1.000000  -1.000000  0.000000  0.000000  23468.647927  39.863781
T  3428  134380.805632  0.600365  N  -1  -1.000000  -1.000000  0.000000  0.000000  0.000000  25512.819817
C  3440  173563.200000  0.793326  N  -1  -1.000000  -1.000000  0.000000  32476.800000  0.000000  0.000000
A  3450  186336.675196  0.915269  N  -1  -1.000000  -1.000000  35581.348157  0.000000  0.000000  0.000000
C  3461  315955.200000  1.524235  N  -1  -1.000000  -1.000000  0.000000  55039.200000  0.000000  1554.687458
C  3474  259773.600000  1.218033  N  -1  -1.000000  -1.000000  0.000000  48960.000000  0.000000  1036.458305
A  3484  212785.594408  1.026504  N  -1  -1.000000  -1.000000  39726.065909  0.000000  0.000000  119.591343
T  3497  368700.110143  1.829825  N  -1  -1.000000  -1.000000  0.000000  0.000000  0.000000  63702.321982
T  3510  204222.149883  0.902212  N  -1  -1.000000  -1.000000  0.000000  0.000000  0.000000  39385.415593
T  3522  170656.846310  0.779797  N  -1  -1.000000  -1.000000  0.000000  0.000000  0.000000  32449.117705
C  3533  99674.400000  0.463518  N  -1  -1.000000  -1.000000  948.367621  21542.400000  0.000000  0.000000
C  3545  338109.600000  1.590319  N  -1  -1.000000  -1.000000  140.498907  56712.000000  0.000000  0.000000
A  3554  214120.334023  0.919059  N  -1  -1.000000  -1.000000  39480.192822  612.000000  0.000000  0.000000
A  3566  211415.730067  0.891924  N  -1  -1.000000  -1.000000  40463.685170  244.800000  0.000000  398.637810
C  3577  318036.000000  1.327687  N  -1  -1.000000  -1.000000  0.000000  60751.200000  0.000000  2511.418201
A  3588  226413.988372  0.944378  N  -1  -1.000000  -1.000000  38250.827387  0.000000  0.000000  0.000000
C  3599  259773.600000  1.098810  N  -1  -1.000000  -1.000000  772.743988  49653.600000  0.000000  398.637810
C  3612  318566.400000  1.321237  N  -1  -1.000000  -1.000000  842.993441  53121.600000  0.000000  0.000000
A  3623  227081.358179  0.961806  N  -1  -1.000000  -1.000000  39269.444462  0.000000  39.710064  0.000000
C  3633  325543.200000  1.365620  N  -1  -1.000000  -1.000000  105.374180  54672.000000  0.000000  1036.458305
A  3645  215595.572545  0.849225  N  -1  -1.000000  -1.000000  40323.186263  0.000000  238.260385  239.182686
A  3656  132525.593876  0.499220  N  -1  -1.000000  -1.000000  28626.652269  0.000000  0.000000  597.956714
T  3669  224433.086832  0.916401  N  -1  -1.000000  -1.000000  0.000000  489.600000  0.000000  42534.654289
C  3681  163363.200000  0.664244  N  -1  -1.000000  -1.000000  0.000000  30967.200000  0.000000  0.000000
C  3693  214567.200000  0.889829  N  -1  -1.000000  -1.000000  0.000000  40473.600000  0.000000  757.411838
C  3705  149532.000000  0.647924  N  -1  -1.000000  -1.000000  0.000000  28804.800000  0.000000  2232.371734
A  3715  157674.898201  0.706751  N  -1  -1.000000  -1.000000  29539.895163  0.000000  39.710064  1435.096115
T  3727  342748.788735  1.609994  N  -1  -1.000000  -1.000000  0.000000  0.000000  317.680513  58759.213142
A  3738  160449.751611  0.745216  N  -1  -1.000000  -1.000000  30909.759505  0.000000  675.071091  279.046467
A  3749  175834.381910  0.842751  N  -1  -1.000000  -1.000000  33122.617287  0.000000  39.710064  79.727562
C  3761  275236.800000  1.421146  N  -1  -1.000000  -1.000000  35.124727  47532.000000  0.000000  1435.096115
T  3774  337725.952334  1.691704  N  -1  -1.000000  -1.000000  0.000000  0.000000  198.550321  56407.250065
A  3783  167685.445313  0.761664  N  -1  -1.000000  -1.000000  32244.499120  0.000000  198.550321  119.591343
T  3796  348808.083442  1.626283  N  -1  -1.000000  -1.000000  0.000000  0.000000  119.130193  63782.049544
A  3804  134387.204392  0.576704  N  -1  -1.000000  -1.000000  25395.177411  0.000000  0.000000  1355.368553
A  3817  199157.200445  0.885110  N  -1  -1.000000  -1.000000  37794.205940  0.000000  0.000000  0.000000
A  3829  229785.962136  0.999196  N  -1  -1.000000  -1.000000  38426.451021  244.800000  0.000000  0.000000
C  3840  333907.200000  1.407810  N  -1  -1.000000  -1.000000  0.000000  55814.400000  0.000000  0.000000
A  3851  197471.213563  0.835688  N  -1  -1.000000  -1.000000  34738.354716  0.000000  0.000000  0.000000
T  3863  279923.469935  1.166348  N  -1  -1.000000  -1.000000  0.000000  897.600000  0.000000  53776.240522
C  3873  99756.000000  0.398372  N  -1  -1.000000  -1.000000  0.000000  22440.000000  0.000000  0.000000
C  3884  343658.400000  1.475811  N  -1  -1.000000  -1.000000  1404.989068  65280.000000  0.000000  0.000000
A  3889  202318.425849  0.866630  N  -1  -1.000000  -1.000000  44854.276009  20359.200000  79.420128  0.000000
C  3895  138597.600000  0.593683  N  -1  -1.000000  -1.000000  3898.844665  24888.000000  79.420128  79.727562
N  3907  -1.000000  -1.000000  N  -1  -1.000000  -1.000000  0.000000  8486.400000  0.000000  0.000000
N  3918  -1.000000  -1.000000  N  -1  -1.000000  -1.000000  0.000000  23092.800000  0.000000  0.000000
C  3919  269198.400000  1.167660  N  -1  -1.000000  -1.000000  0.000000  23623.200000  0.000000  0.000000
T  3934  244604.160000  1.098928  N  -1  -1.000000  -1.000000  0.000000  204.000000  119.130193  31731.569648
T  3949  190389.417888  0.815002  N  -1  -1.000000  -1.000000  0.000000  0.000000  158.840257  27107.371056
C  3962  117381.600000  0.504370  N  -1  -1.000000  -1.000000  0.000000  17952.000000  595.650963  0.000000
G  3975  100545.882488  0.453955  N  -1  -1.000000  -1.000000  913.242894  0.000000  16837.067210  0.000000
C  3985  78825.600000  0.397802  N  -1  -1.000000  -1.000000  386.371994  13382.400000  238.260385  0.000000
A  3998  286793.393586  1.539516  N  -1  -1.000000  -1.000000  47137.383245  0.000000  595.650963  0.000000
N  4008  -1.000000  -1.000000  N  -1  -1.000000  -1.000000  245.873087  0.000000  0.000000  0.000000
N  4019  -1.000000  -1.000000  N  -1  -1.000000  -1.000000  0.000000  0.000000  0.000000  0.000000
N  4030  -1.000000  -1.000000  N  -1  -1.000000  -1.000000  0.000000  0.000000  0.000000  0.000000
N  4042  -1.000000  -1.000000  N  -1  -1.000000  -1.000000  0.000000  0.000000  119.130193  0.000000
N  4053  -1.000000  -1.000000  N  -1  -1.000000  -1.000000  0.000000  0.000000  0.000000  0.000000
N  4065  -1.000000  -1.000000  N  -1  -1.000000  -1.000000  0.000000  0.000000  0.000000  0.000000
N  4077  -1.000000  -1.000000  N  -1  -1.000000  -1.000000  0.000000  0.000000  0.000000  0.000000
N  4089  -1.000000  -1.000000  N  -1  -1.000000  -1.000000  0.000000  0.000000  0.000000  0.000000
N  4101  -1.000000  -1.000000  N  -1  -1.000000  -1.000000  0.000000  0.000000  0.000000  0.000000
N  4112  -1.000000  -1.000000  N  -1  -1.000000  -1.000000  0.000000  0.000000  0.000000  0.000000
N  4123  -1.000000  -1.000000  N  -1  -1.000000  -1.000000  0.000000  0.000000  0.000000  0.000000
N  4134  -1.000000  -1.000000  N  -1  -1.000000  -1.000000  0.000000  0.000000  0.000000  0.000000
N  4145  -1.000000  -1.000000  N  -1  -1.000000  -1.000000  0.000000  0.000000  0.000000  0.000000
N  4156  -1.000000  -1.000000  N  -1  -1.000000  -1.000000  0.000000  0.000000  0.000000  0.000000
N  4167  -1.000000  -1.000000  N  -1  -1.000000  -1.000000  0.000000  0.000000  0.000000  0.000000
N  4178  -1.000000  -1.000000  N  -1  -1.000000  -1.000000  0.000000  0.000000  0.000000  0.000000
N  4189  -1.000000  -1.000000  N  -1  -1.000000  -1.000000  0.000000  0.000000  0.000000  0.000000
N  4200  -1.000000  -1.000000  N  -1  -1.000000  -1.000000  0.000000  0.000000  0.000000  0.000000
N  4211  -1.000000  -1.000000  N  -1  -1.000000  -1.000000  0.000000  0.000000  0.000000  0.000000
N  4222  -1.000000  -1.000000  N  -1  -1.000000  -1.000000  0.000000  0.000000  0.000000  0.000000
N  4233  -1.000000  -1.000000  N  -1  -1.000000  -1.000000  0.000000  0.000000  0.000000  0.000000
N  4244  -1.000000  -1.000000  N  -1  -1.000000  -1.000000  0.000000  0.000000  0.000000  0.000000
N  4255  -1.000000  -1.000000  N  -1  -1.000000  -1.000000  0.000000  0.000000  0.000000  0.000000
N  4266  -1.000000  -1.000000  N  -1  -1.000000  -1.000000  0.000000  0.000000  119.130193  0.000000
N  4277  -1.000000  -1.000000  N  -1  -1.000000  -1.000000  0.000000  0.000000  0.000000  0.000000
N  4288  -1.000000  -1.000000  N  -1  -1.000000  -1.000000  0.000000  0.000000  0.000000  0.000000
N  4299  -1.000000  -1.000000  N  -1  -1.000000  -1.000000  0.000000  0.000000  0.000000  0.000000
N  4310  -1.000000  -1.000000  N  -1  -1.000000  -1.000000  0.000000  0.000000  0.000000  0.000000
N  4321  -1.000000  -1.000000  N  -1  -1.000000  -1.000000  0.000000  0.000000  0.000000  0.000000
N  4332  -1.000000  -1.000000  N  -1  -1.000000  -1.000000  0.000000  0.000000  0.000000  0.000000
N  4343  -1.000000  -1.000000  N  -1  -1.000000  -1.000000  0.000000  0.000000  0.000000  0.000000
N  4354  -1.000000  -1.000000  N  -1  -1.000000  -1.000000  0.000000  0.000000  0.000000  0.000000
N  4365  -1.000000  -1.000000  N  -1  -1.000000  -1.000000  0.000000  0.000000  0.000000  0.000000
N  4376  -1.000000  -1.000000  N  -1  -1.000000  -1.000000  0.000000  0.000000  0.000000  0.000000
N  4387  -1.000000  -1.000000  N  -1  -1.000000  -1.000000  0.000000  0.000000  0.000000  0.000000
N  4398  -1.000000  -1.000000  N  -1  -1.000000  -1.000000  0.000000  0.000000  0.000000  0.000000
N  4409  -1.000000  -1.000000  N  -1  -1.000000  -1.000000  0.000000  0.000000  0.000000  0.000000
N  4420  -1.000000  -1.000000  N  -1  -1.000000  -1.000000  0.000000  0.000000  0.000000  0.000000
N  4431  -1.000000  -1.000000  N  -1  -1.000000  -1.000000  0.000000  0.000000  0.000000  0.000000
N  4442  -1.000000  -1.000000  N  -1  -1.000000  -1.000000  0.000000  0.000000  0.000000  0.000000
N  4453  -1.000000  -1.000000  N  -1  -1.000000  -1.000000  0.000000  0.000000  0.000000  0.000000
N  4464  -1.000000  -1.000000  N  -1  -1.000000  -1.000000  0.000000  0.000000  0.000000  0.000000
N  4475  -1.000000  -1.000000  N  -1  -1.000000  -1.000000  0.000000  0.000000  0.000000  0.000000
N  4486  -1.000000  -1.000000  N  -1  -1.000000  -1.000000  0.000000  0.000000  0.000000  0.000000
N  4497  -1.000000  -1.000000  N  -1  -1.000000  -1.000000  0.000000  0.000000  0.000000  0.000000
N  4508  -1.000000  -1.000000  N  -1  -1.000000  -1.000000  0.000000  0.000000  0.000000  0.000000
N  4519  -1.000000  -1.000000  N  -1  -1.000000  -1.000000  0.000000  0.000000  0.000000  0.000000
N  4530  -1.000000  -1.000000  N  -1  -1.000000  -1.000000  0.000000  0.000000  0.000000  0.000000
N  4541  -1.000000  -1.000000  N  -1  -1.000000  -1.000000  0.000000  0.000000  0.000000  0.000000
N  4552  -1.000000  -1.000000  N  -1  -1.000000  -1.000000  0.000000  0.000000  0.000000  0.000000
N  4563  -1.000000  -1.000000  N  -1  -1.000000  -1.000000  0.000000  0.000000  0.000000  0.000000
N  4574  -1.000000  -1.000000  N  -1  -1.000000  -1.000000  0.000000  0.000000  0.000000  0.000000
N  4585  -1.000000  -1.000000  N  -1  -1.000000  -1.000000  0.000000  0.000000  0.000000  0.000000
N  4596  -1.000000  -1.000000  N  -1  -1.000000  -1.000000  0.000000  0.000000  0.000000  0.000000
N  4607  -1.000000  -1.000000  N  -1  -1.000000  -1.000000  0.000000  0.000000  0.000000  0.000000
N  4618  -1.000000  -1.000000  N  -1  -1.000000  -1.000000  0.000000  0.000000  0.000000  0.000000
N  4629  -1.000000  -1.000000  N  -1  -1.000000  -1.000000  0.000000  0.000000  0.000000  0.000000
N  4640  -1.000000  -1.000000  N  -1  -1.000000  -1.000000  0.000000  0.000000  0.000000  0.000000
N  4651  -1.000000  -1.000000  N  -1  -1.000000  -1.000000  0.000000  0.000000  0.000000  0.000000
N  4662  -1.000000  -1.000000  N  -1  -1.000000  -1.000000  0.000000  0.000000  0.000000  0.000000
N  4673  -1.000000  -1.000000  N  -1  -1.000000  -1.000000  0.000000  0.000000  0.000000  0.000000
N  4684  -1.000000  -1.000000  N  -1  -1.000000  -1.000000  0.000000  0.000000  0.000000  0.000000
N  4695  -1.000000  -1.000000  N  -1  -1.000000  -1.000000  0.000000  0.000000  0.000000  0.000000
N  4706  -1.000000  -1.000000  N  -1  -1.000000  -1.000000  0.000000  0.000000  0.000000  0.000000
N  4717  -1.000000  -1.000000  N  -1  -1.000000  -1.000000  0.000000  0.000000  0.000000  0.000000
N  4728  -1.000000  -1.000000  N  -1  -1.000000  -1.000000  0.000000  0.000000  0.000000  0.000000
N  4739  -1.000000  -1.000000  N  -1  -1.000000  -1.000000  0.000000  0.000000  0.000000  0.000000
N  4750  -1.000000  -1.000000  N  -1  -1.000000  -1.000000  0.000000  0.000000  0.000000  0.000000
N  4761  -1.000000  -1.000000  N  -1  -1.000000  -1.000000  0.000000  0.000000  0.000000  0.000000
N  4772  -1.000000  -1.000000  N  -1  -1.000000  -1.000000  0.000000  0.000000  0.000000  0.000000
N  4783  -1.000000  -1.000000  N  -1  -1.000000  -1.000000  0.000000  0.000000  0.000000  0.000000
N  4794  -1.000000  -1.000000  N  -1  -1.000000  -1.000000  0.000000  0.000000  0.000000  0.000000
N  4805  -1.000000  -1.000000  N  -1  -1.000000  -1.000000  0.000000  0.000000  0.000000  0.000000
N  4816  -1.000000  -1.000000  N  -1  -1.000000  -1.000000  0.000000  0.000000  0.000000  0.000000
N  4827  -1.000000  -1.000000  N  -1  -1.000000  -1.000000  0.000000  0.000000  0.000000  0.000000
N  4838  -1.000000  -1.000000  N  -1  -1.000000  -1.000000  0.000000  0.000000  0.000000  0.000000
N  4849  -1.000000  -1.000000  N  -1  -1.000000  -1.000000  0.000000  0.000000  0.000000  0.000000
N  4860  -1.000000  -1.000000  N  -1  -1.000000  -1.000000  0.000000  0.000000  0.000000  0.000000
N  4871  -1.000000  -1.000000  N  -1  -1.000000  -1.000000  0.000000  0.000000  0.000000  0.000000
N  4882  -1.000000  -1.000000  N  -1  -1.000000  -1.000000  0.000000  0.000000  0.000000  0.000000
N  4893  -1.000000  -1.000000  N  -1  -1.000000  -1.000000  0.000000  0.000000  0.000000  0.000000
N  4904  -1.000000  -1.000000  N  -1  -1.000000  -1.000000  0.000000  0.000000  0.000000  0.000000
N  4915  -1.000000  -1.000000  N  -1  -1.000000  -1.000000  0.000000  0.000000  0.000000  0.000000
N  4926  -1.000000  -1.000000  N  -1  -1.000000  -1.000000  0.000000  0.000000  0.000000  0.000000
N  4937  -1.000000  -1.000000  N  -1  -1.000000  -1.000000  0.000000  0.000000  0.000000  0.000000
N  4948  -1.000000  -1.000000  N  -1  -1.000000  -1.000000  0.000000  0.000000  0.000000  0.000000
N  4959  -1.000000  -1.000000  N  -1  -1.000000  -1.000000  0.000000  0.000000  0.000000  0.000000
N  4970  -1.000000  -1.000000  N  -1  -1.000000  -1.000000  0.000000  0.000000  0.000000  0.000000
N  4981  -1.000000  -1.000000  N  -1  -1.000000  -1.000000  0.000000  0.000000  0.000000  0.000000
N  4992  -1.000000  -1.000000  N  -1  -1.000000  -1.000000  0.000000  0.000000  0.000000  0.000000
N  5003  -1.000000  -1.000000  N  -1  -1.000000  -1.000000  0.000000  0.000000  0.000000  0.000000
N  5014  -1.000000  -1.000000  N  -1  -1.000000  -1.000000  0.000000  0.000000  0.000000  0.000000
N  5025  -1.000000  -1.000000  N  -1  -1.000000  -1.000000  0.000000  0.000000  0.000000  0.000000
N  5036  -1.000000  -1.000000  N  -1  -1.000000  -1.000000  0.000000  0.000000  0.000000  0.000000
N  5047  -1.000000  -1.000000  N  -1  -1.000000  -1.000000  0.000000  0.000000  0.000000  0.000000
N  5058  -1.000000  -1.000000  N  -1  -1.000000  -1.000000  0.000000  0.000000  0.000000  0.000000
N  5069  -1.000000  -1.000000  N  -1  -1.000000  -1.000000  0.000000  0.000000  0.000000  0.000000
N  5080  -1.000000  -1.000000  N  -1  -1.000000  -1.000000  0.000000  0.000000  0.000000  0.000000
N  5091  -1.000000  -1.000000  N  -1  -1.000000  -1.000000  0.000000  0.000000  0.000000  0.000000
N  5102  -1.000000  -1.000000  N  -1  -1.000000  -1.000000  0.000000  0.000000  0.000000  0.000000
N  5113  -1.000000  -1.000000  N  -1  -1.000000  -1.000000  0.000000  0.000000  0.000000  0.000000
N  5124  -1.000000  -1.000000  N  -1  -1.000000  -1.000000  0.000000  0.000000  0.000000  0.000000
N  5135  -1.000000  -1.000000  N  -1  -1.000000  -1.000000  0.000000  0.000000  0.000000  0.000000
N  5146  -1.000000  -1.000000  N  -1  -1.000000  -1.000000  0.000000  0.000000  0.000000  0.000000
N  5157  -1.000000  -1.000000  N  -1  -1.000000  -1.000000  0.000000  0.000000  0.000000  0.000000
N  5168  -1.000000  -1.000000  N  -1  -1.000000  -1.000000  0.000000  0.000000  0.000000  0.000000
N  5179  -1.000000  -1.000000  N  -1  -1.000000  -1.000000  0.000000  0.000000  0.000000  0.000000
N  5190  -1.000000  -1.000000  N  -1  -1.000000  -1.000000  0.000000  0.000000  0.000000  0.000000
N  5201  -1.000000  -1.000000  N  -1  -1.000000  -1.000000  0.000000  0.000000  0.000000  0.000000
N  5212  -1.000000  -1.000000  N  -1  -1.000000  -1.000000  0.000000  0.000000  0.000000  0.000000
N  5223  -1.000000  -1.000000  N  -1  -1.000000  -1.000000  0.000000  0.000000  0.000000  0.000000
N  5234  -1.000000  -1.000000  N  -1  -1.000000  -1.000000  0.000000  0.000000  0.000000  0.000000
N  5245  -1.000000  -1.000000  N  -1  -1.000000  -1.000000  0.000000  0.000000  0.000000  0.000000
N  5256  -1.000000  -1.000000  N  -1  -1.000000  -1.000000  0.000000  0.000000  0.000000  0.000000
N  5267  -1.000000  -1.000000  N  -1  -1.000000  -1.000000  0.000000  0.000000  0.000000  0.000000
N  5278  -1.000000  -1.000000  N  -1  -1.000000  -1.000000  0.000000  0.000000  0.000000  0.000000
N  5289  -1.000000  -1.000000  N  -1  -1.000000  -1.000000  0.000000  0.000000  0.000000  0.000000
N  5300  -1.000000  -1.000000  N  -1  -1.000000  -1.000000  0.000000  0.000000  0.000000  0.000000
N  5311  -1.000000  -1.000000  N  -1  -1.000000  -1.000000  0.000000  0.000000  0.000000  0.000000
N  5322  -1.000000  -1.000000  N  -1  -1.000000  -1.000000  0.000000  0.000000  0.000000  0.000000
N  5333  -1.000000  -1.000000  N  -1  -1.000000  -1.000000  0.000000  0.000000  0.000000  0.000000
N  5344  -1.000000  -1.000000  N  -1  -1.000000  -1.000000  0.000000  0.000000  0.000000  0.000000
N  5355  -1.000000  -1.000000  N  -1  -1.000000  -1.000000  0.000000  0.000000  0.000000  0.000000
N  5366  -1.000000  -1.000000  N  -1  -1.000000  -1.000000  0.000000  0.000000  0.000000  0.000000
N  5377  -1.000000  -1.000000  N  -1  -1.000000  -1.000000  0.000000  0.000000  0.000000  0.000000
N  5388  -1.000000  -1.000000  N  -1  -1.000000  -1.000000  0.000000  0.000000  0.000000  0.000000
N  5399  -1.000000  -1.000000  N  -1  -1.000000  -1.000000  0.000000  0.000000  0.000000  0.000000
N  5410  -1.000000  -1.000000  N  -1  -1.000000  -1.000000  0.000000  0.000000  0.000000  0.000000
N  5421  -1.000000  -1.000000  N  -1  -1.000000  -1.000000  0.000000  0.000000  0.000000  0.000000
N  5432  -1.000000  -1.000000  N  -1  -1.000000  -1.000000  0.000000  0.000000  0.000000  0.000000
N  5443  -1.000000  -1.000000  N  -1  -1.000000  -1.000000  0.000000  0.000000  0.000000  0.000000
N  5454  -1.000000  -1.000000  N  -1  -1.000000  -1.000000  0.000000  0.000000  0.000000  0.000000
N  5465  -1.000000  -1.000000  N  -1  -1.000000  -1.000000  0.000000  0.000000  0.000000  0.000000
N  5476  -1.000000  -1.000000  N  -1  -1.000000  -1.000000  0.000000  0.000000  0.000000  0.000000
N  5487  -1.000000  -1.000000  N  -1  -1.000000  -1.000000  0.000000  0.000000  0.000000  0.000000
N  5498  -1.000000  -1.000000  N  -1  -1.000000  -1.000000  0.000000  0.000000  0.000000  0.000000
N  5509  -1.000000  -1.000000  N  -1  -1.000000  -1.000000  0.000000  0.000000  0.000000  0.000000
N  5520  -1.000000  -1.000000  N  -1  -1.000000  -1.000000  0.000000  0.000000  0.000000  0.000000
N  5531  -1.000000  -1.000000  N  -1  -1.000000  -1.000000  0.000000  0.000000  0.000000  0.000000
N  5542  -1.000000  -1.000000  N  -1  -1.000000  -1.000000  0.000000  0.000000  0.000000  0.000000
N  5553  -1.000000  -1.000000  N  -1  -1.000000  -1.000000  0.000000  0.000000  0.000000  0.000000
N  5564  -1.000000  -1.000000  N  -1  -1.000000  -1.000000  0.000000  0.000000  0.000000  0.000000
N  5575  -1.000000  -1.000000  N  -1  -1.000000  -1.000000  0.000000  0.000000  0.000000  0.000000
N  5586  -1.000000  -1.000000  N  -1  -1.000000  -1.000000  0.000000  0.000000  0.000000  0.000000
N  5597  -1.000000  -1.000000  N  -1  -1.000000  -1.000000  0.000000  0.000000  0.000000  0.000000
N  5608  -1.000000  -1.000000  N  -1  -1.000000  -1.000000  0.000000  0.000000  0.000000  0.000000
N  5619  -1.000000  -1.000000  N  -1  -1.000000  -1.000000  0.000000  0.000000  0.000000  0.000000
N  5630  -1.000000  -1.000000  N  -1  -1.000000  -1.000000  0.000000  0.000000  0.000000  0.000000
N  5641  -1.000000  -1.000000  N  -1  -1.000000  -1.000000  0.000000  0.000000  0.000000  0.000000
N  5652  -1.000000  -1.000000  N  -1  -1.000000  -1.000000  0.000000  0.000000  0.000000  0.000000
N  5663  -1.000000  -1.000000  N  -1  -1.000000  -1.000000  0.000000  0.000000  0.000000  0.000000
N  5674  -1.000000  -1.000000  N  -1  -1.000000  -1.000000  0.000000  0.000000  0.000000  0.000000
N  5685  -1.000000  -1.000000  N  -1  -1.000000  -1.000000  0.000000  0.000000  0.000000  0.000000
N  5696  -1.000000  -1.000000  N  -1  -1.000000  -1.000000  0.000000  0.000000  0.000000  0.000000
N  5707  -1.000000  -1.000000  N  -1  -1.000000  -1.000000  0.000000  0.000000  0.000000  0.000000
N  5718  -1.000000  -1.000000  N  -1  -1.000000  -1.000000  0.000000  0.000000  0.000000  0.000000
N  5729  -1.000000  -1.000000  N  -1  -1.000000  -1.000000  0.000000  0.000000  0.000000  0.000000
N  5740  -1.000000  -1.000000  N  -1  -1.000000  -1.000000  0.000000  0.000000  0.000000  0.000000
N  5751  -1.000000  -1.000000  N  -1  -1.000000  -1.000000  0.000000  0.000000  0.000000  0.000000
N  5762  -1.000000  -1.000000  N  -1  -1.000000  -1.000000  0.000000  0.000000  0.000000  0.000000
N  5773  -1.000000  -1.000000  N  -1  -1.000000  -1.000000  0.000000  0.000000  0.000000  0.000000
N  5784  -1.000000  -1.000000  N  -1  -1.000000  -1.000000  0.000000  0.000000  0.000000  0.000000
N  5795  -1.000000  -1.000000  N  -1  -1.000000  -1.000000  0.000000  40.800000  0.000000  0.000000
N  5806  -1.000000  -1.000000  N  -1  -1.000000  -1.000000  0.000000  0.000000  0.000000  0.000000
N  5817  -1.000000  -1.000000  N  -1  -1.000000  -1.000000  0.000000  0.000000  0.000000  0.000000
N  5828  -1.000000  -1.000000  N  -1  -1.000000  -1.000000  0.000000  0.000000  0.000000  0.000000
N  5839  -1.000000  -1.000000  N  -1  -1.000000  -1.000000  0.000000  0.000000  0.000000  0.000000
N  5850  -1.000000  -1.000000  N  -1  -1.000000  -1.000000  0.000000  0.000000  0.000000  0.000000
N  5861  -1.000000  -1.000000  N  -1  -1.000000  -1.000000  0.000000  0.000000  0.000000  0.000000
N  5872  -1.000000  -1.000000  N  -1  -1.000000  -1.000000  0.000000  0.000000  0.000000  0.000000
N  5883  -1.000000  -1.000000  N  -1  -1.000000  -1.000000  0.000000  0.000000  0.000000  0.000000
N  5894  -1.000000  -1.000000  N  -1  -1.000000  -1.000000  0.000000  0.000000  0.000000  0.000000
N  5905  -1.000000  -1.000000  N  -1  -1.000000  -1.000000  0.000000  0.000000  0.000000  0.000000
N  5916  -1.000000  -1.000000  N  -1  -1.000000  -1.000000  0.000000  0.000000  0.000000  0.000000
N  5927  -1.000000  -1.000000  N  -1  -1.000000  -1.000000  0.000000  0.000000  0.000000  0.000000
N  5938  -1.000000  -1.000000  N  -1  -1.000000  -1.000000  0.000000  0.000000  0.000000  0.000000
N  5949  -1.000000  -1.000000  N  -1  -1.000000  -1.000000  0.000000  0.000000  0.000000  0.000000
N  5960  -1.000000  -1.000000  N  -1  -1.000000  -1.000000  0.000000  0.000000  0.000000  0.000000
N  5971  -1.000000  -1.000000  N  -1  -1.000000  -1.000000  0.000000  0.000000  0.000000  0.000000
N  5982  -1.000000  -1.000000  N  -1  -1.000000  -1.000000  0.000000  0.000000  0.000000  0.000000
N  5993  -1.000000  -1.000000  N  -1  -1.000000  -1.000000  0.000000  0.000000  0.000000  0.000000
N  6004  -1.000000  -1.000000  N  -1  -1.000000  -1.000000  0.000000  0.000000  0.000000  0.000000
N  6015  -1.000000  -1.000000  N  -1  -1.000000  -1.000000  0.000000  0.000000  0.000000  0.000000
N  6026  -1.000000  -1.000000  N  -1  -1.000000  -1.000000  0.000000  0.000000  0.000000  0.000000
N  6037  -1.000000  -1.000000  N  -1  -1.000000  -1.000000  0.000000  0.000000  0.000000  0.000000
N  6048  -1.000000  -1.000000  N  -1  -1.000000  -1.000000  0.000000  0.000000  0.000000  0.000000
N  6059  -1.000000  -1.000000  N  -1  -1.000000  -1.000000  0.000000  0.000000  0.000000  0.000000
N  6070  -1.000000  -1.000000  N  -1  -1.000000  -1.000000  0.000000  0.000000  0.000000  0.000000
N  6081  -1.000000  -1.000000  N  -1  -1.000000  -1.000000  0.000000  0.000000  0.000000  0.000000
N  6092  -1.000000  -1.000000  N  -1  -1.000000  -1.000000  0.000000  0.000000  0.000000  0.000000
N  6103  -1.000000  -1.000000  N  -1  -1.000000  -1.000000  0.000000  0.000000  0.000000  0.000000
N  6114  -1.000000  -1.000000  N  -1  -1.000000  -1.000000  0.000000  0.000000  0.000000  0.000000
N  6125  -1.000000  -1.000000  N  -1  -1.000000  -1.000000  0.000000  0.000000  0.000000  0.000000
N  6136  -1.000000  -1.000000  N  -1  -1.000000  -1.000000  0.000000  0.000000  0.000000  0.000000
N  6147  -1.000000  -1.000000  N  -1  -1.000000  -1.000000  0.000000  0.000000  0.000000  0.000000
N  6158  -1.000000  -1.000000  N  -1  -1.000000  -1.000000  0.000000  0.000000  0.000000  0.000000
N  6169  -1.000000  -1.000000  N  -1  -1.000000  -1.000000  0.000000  0.000000  0.000000  0.000000
N  6180  -1.000000  -1.000000  N  -1  -1.000000  -1.000000  0.000000  0.000000  0.000000  0.000000
N  6191  -1.000000  -1.000000  N  -1  -1.000000  -1.000000  0.000000  0.000000  0.000000  0.000000
N  6202  -1.000000  -1.000000  N  -1  -1.000000  -1.000000  0.000000  0.000000  0.000000  0.000000
N  6213  -1.000000  -1.000000  N  -1  -1.000000  -1.000000  0.000000  0.000000  0.000000  0.000000
N  6224  -1.000000  -1.000000  N  -1  -1.000000  -1.000000  0.000000  0.000000  0.000000  0.000000
N  6235  -1.000000  -1.000000  N  -1  -1.000000  -1.000000  0.000000  0.000000  0.000000  0.000000
N  6246  -1.000000  -1.000000  N  -1  -1.000000  -1.000000  0.000000  0.000000  0.000000  0.000000
N  6257  -1.000000  -1.000000  N  -1  -1.000000  -1.000000  0.000000  0.000000  0.000000  0.000000
N  6268  -1.000000  -1.000000  N  -1  -1.000000  -1.000000  0.000000  0.000000  0.000000  0.000000
N  6279  -1.000000  -1.000000  N  -1  -1.000000  -1.000000  0.000000  0.000000  0.000000  0.000000
N  6290  -1.000000  -1.000000  N  -1  -1.000000  -1.000000  0.000000  0.000000  0.000000  0.000000
N  6301  -1.000000  -1.000000  N  -1  -1.000000  -1.000000  0.000000  0.000000  0.000000  0.000000
N  6312  -1.000000  -1.000000  N  -1  -1.000000  -1.000000  0.000000  0.000000  0.000000  0.000000
N  6323  -1.000000  -1.000000  N  -1  -1.000000  -1.000000  0.000000  0.000000  0.000000  0.000000
N  6334  -1.000000  -1.000000  N  -1  -1.000000  -1.000000  0.000000  0.000000  0.000000  0.000000
N  6345  -1.000000  -1.000000  N  -1  -1.000000  -1.000000  0.000000  0.000000  0.000000  0.000000
N  6356  -1.000000  -1.000000  N  -1  -1.000000  -1.000000  0.000000  0.000000  0.000000  0.000000
N  6367  -1.000000  -1.000000  N  -1  -1.000000  -1.000000  0.000000  0.000000  0.000000  0.000000
N  6378  -1.000000  -1.000000  N  -1  -1.000000  -1.000000  0.000000  0.000000  0.000000  0.000000
N  6389  -1.000000  -1.000000  N  -1  -1.000000  -1.000000  0.000000  0.000000  0.000000  0.000000
N  6400  -1.000000  -1.000000  N  -1  -1.000000  -1.000000  0.000000  0.000000  0.000000  0.000000
N  6411  -1.000000  -1.000000  N  -1  -1.000000  -1.000000  0.000000  0.000000  0.000000  0.000000
N  6422  -1.000000  -1.000000  N  -1  -1.000000  -1.000000  0.000000  0.000000  0.000000  0.000000
N  6433  -1.000000  -1.000000  N  -1  -1.000000  -1.000000  0.000000  0.000000  0.000000  0.000000
N  6444  -1.000000  -1.000000  N  -1  -1.000000  -1.000000  0.000000  0.000000  0.000000  0.000000
N  6455  -1.000000  -1.000000  N  -1  -1.000000  -1.000000  0.000000  0.000000  0.000000  0.000000
N  6466  -1.000000  -1.000000  N  -1  -1.000000  -1.000000  0.000000  0.000000  0.000000  0.000000
N  6477  -1.000000  -1.000000  N  -1  -1.000000  -1.000000  0.000000  0.000000  0.000000  0.000000
N  6488  -1.000000  -1.000000  N  -1  -1.000000  -1.000000  0.000000  0.000000  0.000000  0.000000
N  6499  -1.000000  -1.000000  N  -1  -1.000000  -1.000000  0.000000  0.000000  0.000000  0.000000
N  6510  -1.000000  -1.000000  N  -1  -1.000000  -1.000000  0.000000  0.000000  0.000000  0.000000
N  6521  -1.000000  -1.000000  N  -1  -1.000000  -1.000000  0.000000  0.000000  0.000000  0.000000
N  6532  -1.000000  -1.000000  N  -1  -1.000000  -1.000000  0.000000  0.000000  0.000000  0.000000
N  6543  -1.000000  -1.000000  N  -1  -1.000000  -1.000000  0.000000  0.000000  0.000000  0.000000
N  6554  -1.000000  -1.000000  N  -1  -1.000000  -1.000000  0.000000  0.000000  0.000000  0.000000
N  6565  -1.000000  -1.000000  N  -1  -1.000000  -1.000000  0.000000  0.000000  0.000000  0.000000
N  6576  -1.000000  -1.000000  N  -1  -1.000000  -1.000000  0.000000  0.000000  0.000000  0.000000
N  6587  -1.000000  -1.000000  N  -1  -1.000000  -1.000000  0.000000  0.000000  0.000000  0.000000
N  6598  -1.000000  -1.000000  N  -1  -1.000000  -1.000000  0.000000  0.000000  0.000000  0.000000
N  6609  -1.000000  -1.000000  N  -1  -1.000000  -1.000000  0.000000  0.000000  0.000000  0.000000
N  6620  -1.000000  -1.000000  N  -1  -1.000000  -1.000000  0.000000  0.000000  0.000000  0.000000
N  6631  -1.000000  -1.000000  N  -1  -1.000000  -1.000000  0.000000  0.000000  0.000000  0.000000
N  6642  -1.000000  -1.000000  N  -1  -1.000000  -1.000000  0.000000  0.000000  0.000000  0.000000
N  6653  -1.000000  -1.000000  N  -1  -1.000000  -1.000000  0.000000  0.000000  0.000000  0.000000
N  6664  -1.000000  -1.000000  N  -1  -1.000000  -1.000000  0.000000  0.000000  0.000000  0.000000
N  6675  -1.000000  -1.000000  N  -1  -1.000000  -1.000000  0.000000  0.000000  0.000000  0.000000
N  6686  -1.000000  -1.000000  N  -1  -1.000000  -1.000000  0.000000  0.000000  0.000000  0.000000
N  6697  -1.000000  -1.000000  N  -1  -1.000000  -1.000000  0.000000  0.000000  0.000000  0.000000
N  6708  -1.000000  -1.000000  N  -1  -1.000000  -1.000000  0.000000  0.000000  0.000000  0.000000
N  6719  -1.000000  -1.000000  N  -1  -1.000000  -1.000000  0.000000  0.000000  0.000000  0.000000
N  6730  -1.000000  -1.000000  N  -1  -1.000000  -1.000000  0.000000  0.000000  0.000000  0.000000
N  6741  -1.000000  -1.000000  N  -1  -1.000000  -1.000000  0.000000  0.000000  0.000000  0.000000
N  6752  -1.000000  -1.000000  N  -1  -1.000000  -1.000000  0.000000  0.000000  0.000000  0.000000
N  6763  -1.000000  -1.000000  N  -1  -1.000000  -1.000000  0.000000  0.000000  0.000000  0.000000
N  6774  -1.000000  -1.000000  N  -1  -1.000000  -1.000000  0.000000  0.000000  0.000000  0.000000
N  6785  -1.000000  -1.000000  N  -1  -1.000000  -1.000000  0.000000  0.000000  0.000000  0.000000
N  6796  -1.000000  -1.000000  N  -1  -1.000000  -1.000000  0.000000  0.000000  0.000000  0.000000
N  6807  -1.000000  -1.000000  N  -1  -1.000000  -1.000000  0.000000  0.000000  0.000000  0.000000
N  6818  -1.000000  -1.000000  N  -1  -1.000000  -1.000000  0.000000  0.000000  0.000000  0.000000
N  6829  -1.000000  -1.000000  N  -1  -1.000000  -1.000000  0.000000  0.000000  0.000000  0.000000
N  6840  -1.000000  -1.000000  N  -1  -1.000000  -1.000000  0.000000  0.000000  0.000000  0.000000
N  6851  -1.000000  -1.000000  N  -1  -1.000000  -1.000000  0.000000  0.000000  0.000000  0.000000
N  6862  -1.000000  -1.000000  N  -1  -1.000000  -1.000000  0.000000  0.000000  0.000000  0.000000
N  6873  -1.000000  -1.000000  N  -1  -1.000000  -1.000000  0.000000  0.000000  0.000000  0.000000
N  6884  -1.000000  -1.000000  N  -1  -1.000000  -1.000000  0.000000  0.000000  0.000000  0.000000
N  6895  -1.000000  -1.000000  N  -1  -1.000000  -1.000000  0.000000  0.000000  0.000000  0.000000
N  6906  -1.000000  -1.000000  N  -1  -1.000000  -1.000000  0.000000  0.000000  0.000000  0.000000
N  6917  -1.000000  -1.000000  N  -1  -1.000000  -1.000000  0.000000  0.000000  0.000000  0.000000
N  6928  -1.000000  -1.000000  N  -1  -1.000000  -1.000000  0.000000  0.000000  0.000000  0.000000
N  6939  -1.000000  -1.000000  N  -1  -1.000000  -1.000000  0.000000  0.000000  0.000000  0.000000
N  6950  -1.000000  -1.000000  N  -1  -1.000000  -1.000000  0.000000  0.000000  0.000000  0.000000
N  6961  -1.000000  -1.000000  N  -1  -1.000000  -1.000000  0.000000  0.000000  0.000000  0.000000
N  6972  -1.000000  -1.000000  N  -1  -1.000000  -1.000000  0.000000  0.000000  0.000000  0.000000
N  6983  -1.000000  -1.000000  N  -1  -1.000000  -1.000000  0.000000  0.000000  0.000000  0.000000
N  6994  -1.000000  -1.000000  N  -1  -1.000000  -1.000000  0.000000  0.000000  0.000000  0.000000
N  7005  -1.000000  -1.000000  N  -1  -1.000000  -1.000000  0.000000  0.000000  0.000000  0.000000
N  7016  -1.000000  -1.000000  N  -1  -1.000000  -1.000000  0.000000  0.000000  0.000000  0.000000
N  7027  -1.000000  -1.000000  N  -1  -1.000000  -1.000000  0.000000  0.000000  0.000000  0.000000
N  7038  -1.000000  -1.000000  N  -1  -1.000000  -1.000000  0.000000  0.000000  0.000000  0.000000
N  7049  -1.000000  -1.000000  N  -1  -1.000000  -1.000000  0.000000  0.000000  0.000000  0.000000
N  7060  -1.000000  -1.000000  N  -1  -1.000000  -1.000000  0.000000  0.000000  0.000000  0.000000
N  7071  -1.000000  -1.000000  N  -1  -1.000000  -1.000000  0.000000  0.000000  0.000000  0.000000
N  7082  -1.000000  -1.000000  N  -1  -1.000000  -1.000000  0.000000  0.000000  0.000000  0.000000
N  7093  -1.000000  -1.000000  N  -1  -1.000000  -1.000000  0.000000  0.000000  0.000000  0.000000
N  7104  -1.000000  -1.000000  N  -1  -1.000000  -1.000000  0.000000  0.000000  0.000000  0.000000
N  7115  -1.000000  -1.000000  N  -1  -1.000000  -1.000000  0.000000  0.000000  0.000000  0.000000
N  7126  -1.000000  -1.000000  N  -1  -1.000000  -1.000000  0.000000  0.000000  0.000000  0.000000
N  7137  -1.000000  -1.000000  N  -1  -1.000000  -1.000000  0.000000  0.000000  0.000000  0.000000
N  7148  -1.000000  -1.000000  N  -1  -1.000000  -1.000000  0.000000  0.000000  0.000000  0.000000
N  7159  -1.000000  -1.000000  N  -1  -1.000000  -1.000000  0.000000  0.000000  0.000000  0.000000
N  7170  -1.000000  -1.000000  N  -1  -1.000000  -1.000000  0.000000  0.000000  0.000000  0.000000
N  7181  -1.000000  -1.000000  N  -1  -1.000000  -1.000000  0.000000  0.000000  0.000000  0.000000
N  7192  -1.000000  -1.000000  N  -1  -1.000000  -1.000000  0.000000  0.000000  0.000000  0.000000
N  7203  -1.000000  -1.000000  N  -1  -1.000000  -1.000000  0.000000  0.000000  0.000000  0.000000
N  7214  -1.000000  -1.000000  N  -1  -1.000000  -1.000000  0.000000  0.000000  0.000000  0.000000
N  7225  -1.000000  -1.000000  N  -1  -1.000000  -1.000000  0.000000  0.000000  0.000000  0.000000
N  7236  -1.000000  -1.000000  N  -1  -1.000000  -1.000000  0.000000  0.000000  0.000000  0.000000
N  7247  -1.000000  -1.000000  N  -1  -1.000000  -1.000000  0.000000  0.000000  0.000000  0.000000
N  7258  -1.000000  -1.000000  N  -1  -1.000000  -1.000000  0.000000  0.000000  0.000000  0.000000
N  7269  -1.000000  -1.000000  N  -1  -1.000000  -1.000000  0.000000  0.000000  0.000000  0.000000
N  7280  -1.000000  -1.000000  N  -1  -1.000000  -1.000000  0.000000  0.000000  0.000000  0.000000
N  7291  -1.000000  -1.000000  N  -1  -1.000000  -1.000000  0.000000  0.000000  0.000000  0.000000
N  7302  -1.000000  -1.000000  N  -1  -1.000000  -1.000000  0.000000  0.000000  0.000000  0.000000
N  7313  -1.000000  -1.000000  N  -1  -1.000000  -1.000000  0.000000  0.000000  0.000000  0.000000
N  7324  -1.000000  -1.000000  N  -1  -1.000000  -1.000000  0.000000  0.000000  0.000000  0.000000
N  7335  -1.000000  -1.000000  N  -1  -1.000000  -1.000000  0.000000  0.000000  0.000000  0.000000
N  7346  -1.000000  -1.000000  N  -1  -1.000000  -1.000000  0.000000  0.000000  0.000000  0.000000
N  7357  -1.000000  -1.000000  N  -1  -1.000000  -1.000000  0.000000  0.000000  0.000000  0.000000
N  7368  -1.000000  -1.000000  N  -1  -1.000000  -1.000000  0.000000  0.000000  0.000000  0.000000
N  7379  -1.000000  -1.000000  N  -1  -1.000000  -1.000000  0.000000  0.000000  0.000000  0.000000
N  7390  -1.000000  -1.000000  N  -1  -1.000000  -1.000000  0.000000  0.000000  0.000000  0.000000
N  7401  -1.000000  -1.000000  N  -1  -1.000000  -1.000000  0.000000  0.000000  0.000000  0.000000
N  7412  -1.000000  -1.000000  N  -1  -1.000000  -1.000000  0.000000  0.000000  0.000000  0.000000
N  7423  -1.000000  -1.000000  N  -1  -1.000000  -1.000000  0.000000  0.000000  0.000000  0.000000
N  7434  -1.000000  -1.000000  N  -1  -1.000000  -1.000000  0.000000  0.000000  0.000000  0.000000
N  7445  -1.000000  -1.000000  N  -1  -1.000000  -1.000000  0.000000  0.000000  0.000000  0.000000
N  7456  -1.000000  -1.000000  N  -1  -1.000000  -1.000000  0.000000  0.000000  0.000000  0.000000
N  7467  -1.000000  -1.000000  N  -1  -1.000000  -1.000000  0.000000  0.000000  0.000000  0.000000
N  7478  -1.000000  -1.000000  N  -1  -1.000000  -1.000000  0.000000  0.000000  0.000000  0.000000
N  7489  -1.000000  -1.000000  N  -1  -1.000000  -1.000000  0.000000  0.000000  0.000000  0.000000
N  7500  -1.000000  -1.000000  N  -1  -1.000000  -1.000000  0.000000  0.000000  0.000000  0.000000
N  7511  -1.000000  -1.000000  N  -1  -1.000000  -1.000000  0.000000  0.000000  0.000000  0.000000
N  7522  -1.000000  -1.000000  N  -1  -1.000000  -1.000000  0.000000  0.000000  0.000000  0.000000
N  7533  -1.000000  -1.000000  N  -1  -1.000000  -1.000000  0.000000  0.000000  0.000000  0.000000
N  7544  -1.000000  -1.000000  N  -1  -1.000000  -1.000000  0.000000  0.000000  0.000000  0.000000
N  7555  -1.000000  -1.000000  N  -1  -1.000000  -1.000000  0.000000  0.000000  0.000000  0.000000
N  7566  -1.000000  -1.000000  N  -1  -1.000000  -1.000000  0.000000  0.000000  0.000000  0.000000
N  7577  -1.000000  -1.000000  N  -1  -1.000000  -1.000000  0.000000  0.000000  0.000000  0.000000
N  7588  -1.000000  -1.000000  N  -1  -1.000000  -1.000000  0.000000  0.000000  0.000000  0.000000
N  7599  -1.000000  -1.000000  N  -1  -1.000000  -1.000000  0.000000  0.000000  0.000000  0.000000
N  7610  -1.000000  -1.000000  N  -1  -1.000000  -1.000000  0.000000  0.000000  0.000000  0.000000
N  7621  -1.000000  -1.000000  N  -1  -1.000000  -1.000000  0.000000  0.000000  0.000000  0.000000
N  7632  -1.000000  -1.000000  N  -1  -1.000000  -1.000000  0.000000  0.000000  0.000000  0.000000
N  7643  -1.000000  -1.000000  N  -1  -1.000000  -1.000000  0.000000  0.000000  0.000000  0.000000
N  7654  -1.000000  -1.000000  N  -1  -1.000000  -1.000000  0.000000  0.000000  0.000000  0.000000
N  7665  -1.000000  -1.000000  N  -1  -1.000000  -1.000000  0.000000  0.000000  0.000000  0.000000
N  7676  -1.000000  -1.000000  N  -1  -1.000000  -1.000000  0.000000  0.000000  0.000000  0.000000
N  7687  -1.000000  -1.000000  N  -1  -1.000000  -1.000000  0.000000  0.000000  0.000000  0.000000
N  7698  -1.000000  -1.000000  N  -1  -1.000000  -1.000000  0.000000  0.000000  0.000000  0.000000
N  7709  -1.000000  -1.000000  N  -1  -1.000000  -1.000000  0.000000  0.000000  0.000000  0.000000
N  7720  -1.000000  -1.000000  N  -1  -1.000000  -1.000000  0.000000  0.000000  0.000000  0.000000
N  7731  -1.000000  -1.000000  N  -1  -1.000000  -1.000000  0.000000  0.000000  0.000000  0.000000
N  7742  -1.000000  -1.000000  N  -1  -1.000000  -1.000000  0.000000  0.000000  0.000000  0.000000
N  7753  -1.000000  -1.000000  N  -1  -1.000000  -1.000000  0.000000  0.000000  0.000000  0.000000
N  7764  -1.000000  -1.000000  N  -1  -1.000000  -1.000000  0.000000  0.000000  0.000000  0.000000
N  7775  -1.000000  -1.000000  N  -1  -1.000000  -1.000000  0.000000  0.000000  0.000000  0.000000
N  7786  -1.000000  -1.000000  N  -1  -1.000000  -1.000000  0.000000  0.000000  0.000000  0.000000
N  7797  -1.000000  -1.000000  N  -1  -1.000000  -1.000000  0.000000  0.000000  0.000000  0.000000
N  7808  -1.000000  -1.000000  N  -1  -1.000000  -1.000000  0.000000  0.000000  0.000000  0.000000
N  7819  -1.000000  -1.000000  N  -1  -1.000000  -1.000000  0.000000  0.000000  0.000000  0.000000
N  7830  -1.000000  -1.000000  N  -1  -1.000000  -1.000000  0.000000  0.000000  0.000000  0.000000
N  7841  -1.000000  -1.000000  N  -1  -1.000000  -1.000000  0.000000  0.000000  0.000000  0.000000
N  7852  -1.000000  -1.000000  N  -1  -1.000000  -1.000000  0.000000  0.000000  0.000000  0.000000
N  7863  -1.000000  -1.000000  N  -1  -1.000000  -1.000000  0.000000  0.000000  0.000000  0.000000
N  7874  -1.000000  -1.000000  N  -1  -1.000000  -1.000000  0.000000  0.000000  0.000000  0.000000
N  7885  -1.000000  -1.000000  N  -1  -1.000000  -1.000000  0.000000  0.000000  0.000000  0.000000
N  7896  -1.000000  -1.000000  N  -1  -1.000000  -1.000000  0.000000  0.000000  0.000000  0.000000
N  7907  -1.000000  -1.000000  N  -1  -1.000000  -1.000000  0.000000  0.000000  0.000000  0.000000
N  7918  -1.000000  -1.000000  N  -1  -1.000000  -1.000000  0.000000  0.000000  0.000000  0.000000
N  7929  -1.000000  -1.000000  N  -1  -1.000000  -1.000000  0.000000  0.000000  0.000000  0.000000
N  7940  -1.000000  -1.000000  N  -1  -1.000000  -1.000000  0.000000  0.000000  0.000000  0.000000
N  7951  -1.000000  -1.000000  N  -1  -1.000000  -1.000000  0.000000  0.000000  0.000000  0.000000
N  7962  -1.000000  -1.000000  N  -1  -1.000000  -1.000000  0.000000  0.000000  0.000000  0.000000
N  7973  -1.000000  -1.000000  N  -1  -1.000000  -1.000000  0.000000  0.000000  0.000000  0.000000
N  7984  -1.000000  -1.000000  N  -1  -1.000000  -1.000000  0.000000  0.000000  0.000000  0.000000
N  7995  -1.000000  -1.000000  N  -1  -1.000000  -1.000000  0.000000  0.000000  0.000000  0.000000
N  8006  -1.000000  -1.000000  N  -1  -1.000000  -1.000000  0.000000  0.000000  0.000000  0.000000
N  8017  -1.000000  -1.000000  N  -1  -1.000000  -1.000000  0.000000  0.000000  0.000000  0.000000
N  8028  -1.000000  -1.000000  N  -1  -1.000000  -1.000000  0.000000  0.000000  0.000000  0.000000
N  8039  -1.000000  -1.000000  N  -1  -1.000000  -1.000000  0.000000  0.000000  0.000000  0.000000
N  8050  -1.000000  -1.000000  N  -1  -1.000000  -1.000000  0.000000  0.000000  0.000000  0.000000
N  8061  -1.000000  -1.000000  N  -1  -1.000000  -1.000000  0.000000  0.000000  0.000000  0.000000
N  8072  -1.000000  -1.000000  N  -1  -1.000000  -1.000000  0.000000  0.000000  0.000000  0.000000
N  8083  -1.000000  -1.000000  N  -1  -1.000000  -1.000000  0.000000  0.000000  0.000000  0.000000
N  8094  -1.000000  -1.000000  N  -1  -1.000000  -1.000000  0.000000  0.000000  0.000000  0.000000
N  8105  -1.000000  -1.000000  N  -1  -1.000000  -1.000000  0.000000  0.000000  0.000000  0.000000
N  8116  -1.000000  -1.000000  N  -1  -1.000000  -1.000000  0.000000  0.000000  0.000000  0.000000
N  8127  -1.000000  -1.000000  N  -1  -1.000000  -1.000000  0.000000  0.000000  0.000000  0.000000
N  8138  -1.000000  -1.000000  N  -1  -1.000000  -1.000000  0.000000  0.000000  0.000000  0.000000
N  8149  -1.000000  -1.000000  N  -1  -1.000000  -1.000000  0.000000  0.000000  0.000000  0.000000
N  8160  -1.000000  -1.000000  N  -1  -1.000000  -1.000000  0.000000  0.000000  0.000000  0.000000
N  8171  -1.000000  -1.000000  N  -1  -1.000000  -1.000000  0.000000  0.000000  0.000000  0.000000
N  8182  -1.000000  -1.000000  N  -1  -1.000000  -1.000000  0.000000  0.000000  0.000000  0.000000
N  8193  -1.000000  -1.000000  N  -1  -1.000000  -1.000000  0.000000  0.000000  0.000000  0.000000
N  8204  -1.000000  -1.000000  N  -1  -1.000000  -1.000000  0.000000  0.000000  0.000000  0.000000
N  8215  -1.000000  -1.000000  N  -1  -1.000000  -1.000000  0.000000  0.000000  0.000000  0.000000
N  8226  -1.000000  -1.000000  N  -1  -1.000000  -1.000000  0.000000  0.000000  0.000000  0.000000
N  8237  -1.000000  -1.000000  N  -1  -1.000000  -1.000000  0.000000  0.000000  0.000000  0.000000
N  8248  -1.000000  -1.000000  N  -1  -1.000000  -1.000000  0.000000  0.000000  0.000000  0.000000
N  8259  -1.000000  -1.000000  N  -1  -1.000000  -1.000000  0.000000  0.000000  0.000000  0.000000
N  8270  -1.000000  -1.000000  N  -1  -1.000000  -1.000000  0.000000  0.000000  0.000000  0.000000
N  8281  -1.000000  -1.000000  N  -1  -1.000000  -1.000000  0.000000  0.000000  0.000000  0.000000
N  8292  -1.000000  -1.000000  N  -1  -1.000000  -1.000000  0.000000  0.000000  0.000000  0.000000
N  8303  -1.000000  -1.000000  N  -1  -1.000000  -1.000000  0.000000  0.000000  0.000000  0.000000
N  8314  -1.000000  -1.000000  N  -1  -1.000000  -1.000000  0.000000  0.000000  0.000000  0.000000
N  8325  -1.000000  -1.000000  N  -1  -1.000000  -1.000000  0.000000  0.000000  0.000000  0.000000
N  8336  -1.000000  -1.000000  N  -1  -1.000000  -1.000000  0.000000  0.000000  0.000000  0.000000
N  8347  -1.000000  -1.000000  N  -1  -1.000000  -1.000000  0.000000  0.000000  0.000000  0.000000
N  8358  -1.000000  -1.000000  N  -1  -1.000000  -1.000000  0.000000  0.000000  0.000000  0.000000
N  8369  -1.000000  -1.000000  N  -1  -1.000000  -1.000000  0.000000  0.000000  0.000000  0.000000
N  8380  -1.000000  -1.000000  N  -1  -1.000000  -1.000000  0.000000  0.000000  0.000000  0.000000
N  8391  -1.000000  -1.000000  N  -1  -1.000000  -1.000000  0.000000  0.000000  0.000000  0.000000
N  8402  -1.000000  -1.000000  N  -1  -1.000000  -1.000000  0.000000  0.000000  0.000000  0.000000
N  8413  -1.000000  -1.000000  N  -1  -1.000000  -1.000000  0.000000  0.000000  0.000000  0.000000
N  8424  -1.000000  -1.000000  N  -1  -1.000000  -1.000000  0.000000  0.000000  0.000000  0.000000
N  8435  -1.000000  -1.000000  N  -1  -1.000000  -1.000000  0.000000  0.000000  0.000000  0.000000
N  8446  -1.000000  -1.000000  N  -1  -1.000000  -1.000000  0.000000  0.000000  0.000000  0.000000
N  8457  -1.000000  -1.000000  N  -1  -1.000000  -1.000000  0.000000  0.000000  0.000000  0.000000
N  8468  -1.000000  -1.000000  N  -1  -1.000000  -1.000000  0.000000  0.000000  0.000000  0.000000
N  8479  -1.000000  -1.000000  N  -1  -1.000000  -1.000000  0.000000  0.000000  0.000000  0.000000
N  8490  -1.000000  -1.000000  N  -1  -1.000000  -1.000000  0.000000  0.000000  0.000000  0.000000
N  8501  -1.000000  -1.000000  N  -1  -1.000000  -1.000000  0.000000  0.000000  0.000000  0.000000
N  8512  -1.000000  -1.000000  N  -1  -1.000000  -1.000000  0.000000  0.000000  0.000000  0.000000
N  8523  -1.000000  -1.000000  N  -1  -1.000000  -1.000000  0.000000  0.000000  0.000000  0.000000
N  8534  -1.000000  -1.000000  N  -1  -1.000000  -1.000000  0.000000  0.000000  0.000000  0.000000
N  8545  -1.000000  -1.000000  N  -1  -1.000000  -1.000000  0.000000  0.000000  0.000000  0.000000
N  8556  -1.000000  -1.000000  N  -1  -1.000000  -1.000000  0.000000  0.000000  0.000000  0.000000
N  8567  -1.000000  -1.000000  N  -1  -1.000000  -1.000000  0.000000  0.000000  0.000000  0.000000
N  8578  -1.000000  -1.000000  N  -1  -1.000000  -1.000000  0.000000  0.000000  0.000000  0.000000
N  8589  -1.000000  -1.000000  N  -1  -1.000000  -1.000000  0.000000  0.000000  0.000000  0.000000
N  8600  -1.000000  -1.000000  N  -1  -1.000000  -1.000000  0.000000  0.000000  0.000000  0.000000
N  8611  -1.000000  -1.000000  N  -1  -1.000000  -1.000000  0.000000  0.000000  0.000000  0.000000
N  8622  -1.000000  -1.000000  N  -1  -1.000000  -1.000000  0.000000  0.000000  0.000000  0.000000
N  8633  -1.000000  -1.000000  N  -1  -1.000000  -1.000000  0.000000  0.000000  0.000000  0.000000
N  8644  -1.000000  -1.000000  N  -1  -1.000000  -1.000000  0.000000  0.000000  0.000000  0.000000
N  8655  -1.000000  -1.000000  N  -1  -1.000000  -1.000000  0.000000  0.000000  0.000000  0.000000
N  8666  -1.000000  -1.000000  N  -1  -1.000000  -1.000000  0.000000  0.000000  0.000000  0.000000
N  8677  -1.000000  -1.000000  N  -1  -1.000000  -1.000000  0.000000  0.000000  0.000000  0.000000
N  8688  -1.000000  -1.000000  N  -1  -1.000000  -1.000000  0.000000  0.000000  0.000000  0.000000
N  8699  -1.000000  -1.000000  N  -1  -1.000000  -1.000000  0.000000  0.000000  0.000000  0.000000
N  8710  -1.000000  -1.000000  N  -1  -1.000000  -1.000000  0.000000  0.000000  0.000000  0.000000
N  8721  -1.000000  -1.000000  N  -1  -1.000000  -1.000000  0.000000  0.000000  0.000000  0.000000
N  8732  -1.000000  -1.000000  N  -1  -1.000000  -1.000000  0.000000  0.000000  0.000000  0.000000
N  8743  -1.000000  -1.000000  N  -1  -1.000000  -1.000000  0.000000  0.000000  0.000000  0.000000
N  8754  -1.000000  -1.000000  N  -1  -1.000000  -1.000000  0.000000  0.000000  0.000000  0.000000
N  8765  -1.000000  -1.000000  N  -1  -1.000000  -1.000000  0.000000  0.000000  0.000000  0.000000
N  8776  -1.000000  -1.000000  N  -1  -1.000000  -1.000000  0.000000  0.000000  0.000000  0.000000
N  8787  -1.000000  -1.000000  N  -1  -1.000000  -1.000000  0.000000  0.000000  0.000000  0.000000
N  8798  -1.000000  -1.000000  N  -1  -1.000000  -1.000000  0.000000  0.000000  0.000000  0.000000
N  8809  -1.000000  -1.000000  N  -1  -1.000000  -1.000000  0.000000  0.000000  0.000000  0.000000
N  8820  -1.000000  -1.000000  N  -1  -1.000000  -1.000000  0.000000  0.000000  0.000000  0.000000
N  8831  -1.000000  -1.000000  N  -1  -1.000000  -1.000000  0.000000  0.000000  0.000000  0.000000
N  8842  -1.000000  -1.000000  N  -1  -1.000000  -1.000000  0.000000  0.000000  0.000000  0.000000
N  8853  -1.000000  -1.000000  N  -1  -1.000000  -1.000000  0.000000  0.000000  0.000000  0.000000
N  8864  -1.000000  -1.000000  N  -1  -1.000000  -1.000000  0.000000  0.000000  0.000000  0.000000
N  8875  -1.000000  -1.000000  N  -1  -1.000000  -1.000000  0.000000  0.000000  0.000000  0.000000
N  8886  -1.000000  -1.000000  N  -1  -1.000000  -1.000000  0.000000  0.000000  0.000000  0.000000
N  8897  -1.000000  -1.000000  N  -1  -1.000000  -1.000000  0.000000  0.000000  0.000000  0.000000
N  8908  -1.000000  -1.000000  N  -1  -1.000000  -1.000000  0.000000  0.000000  0.000000  0.000000
N  8919  -1.000000  -1.000000  N  -1  -1.000000  -1.000000  0.000000  0.000000  0.000000  0.000000
N  8930  -1.000000  -1.000000  N  -1  -1.000000  -1.000000  0.000000  0.000000  0.000000  0.000000
N  8941  -1.000000  -1.000000  N  -1  -1.000000  -1.000000  0.000000  0.000000  0.000000  0.000000
N  8952  -1.000000  -1.000000  N  -1  -1.000000  -1.000000  0.000000  0.000000  0.000000  0.000000
N  8963  -1.000000  -1.000000  N  -1  -1.000000  -1.000000  0.000000  0.000000  0.000000  0.000000
N  8974  -1.000000  -1.000000  N  -1  -1.000000  -1.000000  0.000000  0.000000  0.000000  0.000000
N  8985  -1.000000  -1.000000  N  -1  -1.000000  -1.000000  0.000000  0.000000  0.000000  0.000000
N  8996  -1.000000  -1.000000  N  -1  -1.000000  -1.000000  0.000000  0.000000  0.000000  0.000000
N  9007  -1.000000  -1.000000  N  -1  -1.000000  -1.000000  0.000000  0.000000  0.000000  0.000000
N  9018  -1.000000  -1.000000  N  -1  -1.000000  -1.000000  0.000000  0.000000  0.000000  0.000000
N  9029  -1.000000  -1.000000  N  -1  -1.000000  -1.000000  0.000000  0.000000  0.000000  0.000000
N  9040  -1.000000  -1.000000  N  -1  -1.000000  -1.000000  0.000000  0.000000  0.000000  0.000000
N  9051  -1.000000  -1.000000  N  -1  -1.000000  -1.000000  0.000000  0.000000  0.000000  0.000000
N  9062  -1.000000  -1.000000  N  -1  -1.000000  -1.000000  0.000000  0.000000  0.000000  0.000000
N  9073  -1.000000  -1.000000  N  -1  -1.000000  -1.000000  0.000000  0.000000  0.000000  0.000000
N  9084  -1.000000  -1.000000  N  -1  -1.000000  -1.000000  0.000000  0.000000  0.000000  0.000000
N  9095  -1.000000  -1.000000  N  -1  -1.000000  -1.000000  0.000000  0.000000  0.000000  0.000000
N  9106  -1.000000  -1.000000  N  -1  -1.000000  -1.000000  0.000000  0.000000  0.000000  0.000000
N  9117  -1.000000  -1.000000  N  -1  -1.000000  -1.000000  0.000000  0.000000  0.000000  0.000000
N  9128  -1.000000  -1.000000  N  -1  -1.000000  -1.000000  0.000000  0.000000  0.000000  0.000000
N  9139  -1.000000  -1.000000  N  -1  -1.000000  -1.000000  0.000000  0.000000  0.000000  0.000000
N  9150  -1.000000  -1.000000  N  -1  -1.000000  -1.000000  0.000000  0.000000  0.000000  0.000000
N  9161  -1.000000  -1.000000  N  -1  -1.000000  -1.000000  0.000000  0.000000  0.000000  0.000000
N  9172  -1.000000  -1.000000  N  -1  -1.000000  -1.000000  0.000000  0.000000  0.000000  0.000000
N  9183  -1.000000  -1.000000  N  -1  -1.000000  -1.000000  0.000000  0.000000  0.000000  0.000000
N  9194  -1.000000  -1.000000  N  -1  -1.000000  -1.000000  0.000000  0.000000  0.000000  0.000000
N  9205  -1.000000  -1.000000  N  -1  -1.000000  -1.000000  0.000000  0.000000  0.000000  0.000000
N  9216  -1.000000  -1.000000  N  -1  -1.000000  -1.000000  0.000000  0.000000  0.000000  0.000000
N  9227  -1.000000  -1.000000  N  -1  -1.000000  -1.000000  0.000000  0.000000  0.000000  0.000000
N  9238  -1.000000  -1.000000  N  -1  -1.000000  -1.000000  0.000000  0.000000  0.000000  0.000000
N  9249  -1.000000  -1.000000  N  -1  -1.000000  -1.000000  0.000000  0.000000  0.000000  0.000000
N  9260  -1.000000  -1.000000  N  -1  -1.000000  -1.000000  0.000000  0.000000  0.000000  0.000000
N  9271  -1.000000  -1.000000  N  -1  -1.000000  -1.000000  0.000000  0.000000  0.000000  0.000000
N  9282  -1.000000  -1.000000  N  -1  -1.000000  -1.000000  0.000000  0.000000  0.000000  0.000000
N  9293  -1.000000  -1.000000  N  -1  -1.000000  -1.000000  0.000000  0.000000  0.000000  0.000000
N  9304  -1.000000  -1.000000  N  -1  -1.000000  -1.000000  0.000000  0.000000  0.000000  0.000000
N  9315  -1.000000  -1.000000  N  -1  -1.000000  -1.000000  0.000000  0.000000  0.000000  0.000000
N  9326  -1.000000  -1.000000  N  -1  -1.000000  -1.000000  0.000000  0.000000  0.000000  0.000000
N  9337  -1.000000  -1.000000  N  -1  -1.000000  -1.000000  0.000000  0.000000  0.000000  0.000000
N  9348  -1.000000  -1.000000  N  -1  -1.000000  -1.000000  0.000000  0.000000  0.000000  0.000000
N  9359  -1.000000  -1.000000  N  -1  -1.000000  -1.000000  0.000000  0.000000  0.000000  0.000000
N  9370  -1.000000  -1.000000  N  -1  -1.000000  -1.000000  0.000000  0.000000  0.000000  0.000000
N  9381  -1.000000  -1.000000  N  -1  -1.000000  -1.000000  0.000000  0.000000  0.000000  0.000000
N  9392  -1.000000  -1.000000  N  -1  -1.000000  -1.000000  0.000000  0.000000  0.000000  0.000000
N  9403  -1.000000  -1.000000  N  -1  -1.000000  -1.000000  0.000000  0.000000  0.000000  0.000000
N  9414  -1.000000  -1.000000  N  -1  -1.000000  -1.000000  0.000000  0.000000  0.000000  0.000000
N  9425  -1.000000  -1.000000  N  -1  -1.000000  -1.000000  0.000000  0.000000  0.000000  0.000000
N  9436  -1.000000  -1.000000  N  -1  -1.000000  -1.000000  0.000000  0.000000  0.000000  0.000000
N  9447  -1.000000  -1.000000  N  -1  -1.000000  -1.000000  0.000000  0.000000  0.000000  0.000000
N  9458  -1.000000  -1.000000  N  -1  -1.000000  -1.000000  0.000000  0.000000  0.000000  0.000000
N  9469  -1.000000  -1.000000  N  -1  -1.000000  -1.000000  0.000000  0.000000  0.000000  0.000000
N  9480  -1.000000  -1.000000  N  -1  -1.000000  -1.000000  0.000000  0.000000  0.000000  0.000000
N  9491  -1.000000  -1.000000  N  -1  -1.000000  -1.000000  0.000000  0.000000  0.000000  0.000000
N  9502  -1.000000  -1.000000  N  -1  -1.000000  -1.000000  0.000000  0.000000  0.000000  0.000000
N  9513  -1.000000  -1.000000  N  -1  -1.000000  -1.000000  0.000000  0.000000  0.000000  0.000000
N  9524  -1.000000  -1.000000  N  -1  -1.000000  -1.000000  0.000000  0.000000  0.000000  0.000000
N  9535  -1.000000  -1.000000  N  -1  -1.000000  -1.000000  0.000000  0.000000  0.000000  0.000000
N  9546  -1.000000  -1.000000  N  -1  -1.000000  -1.000000  0.000000  0.000000  0.000000  0.000000
N  9557  -1.000000  -1.000000  N  -1  -1.000000  -1.000000  0.000000  0.000000  0.000000  0.000000
N  9568  -1.000000  -1.000000  N  -1  -1.000000  -1.000000  0.000000  0.000000  0.000000  0.000000
N  9579  -1.000000  -1.000000  N  -1  -1.000000  -1.000000  0.000000  0.000000  0.000000  0.000000
N  9590  -1.000000  -1.000000  N  -1  -1.000000  -1.000000  0.000000  0.000000  0.000000  0.000000
N  9601  -1.000000  -1.000000  N  -1  -1.000000  -1.000000  0.000000  0.000000  0.000000  0.000000
N  9612  -1.000000  -1.000000  N  -1  -1.000000  -1.000000  0.000000  0.000000  0.000000  0.000000
N  9623  -1.000000  -1.000000  N  -1  -1.000000  -1.000000  0.000000  0.000000  0.000000  0.000000
N  9634  -1.000000  -1.000000  N  -1  -1.000000  -1.000000  0.000000  0.000000  0.000000  0.000000
N  9645  -1.000000  -1.000000  N  -1  -1.000000  -1.000000  0.000000  0.000000  0.000000  0.000000
N  9656  -1.000000  -1.000000  N  -1  -1.000000  -1.000000  0.000000  0.000000  0.000000  0.000000
N  9667  -1.000000  -1.000000  N  -1  -1.000000  -1.000000  0.000000  0.000000  0.000000  0.000000
N  9678  -1.000000  -1.000000  N  -1  -1.000000  -1.000000  0.000000  0.000000  0.000000  0.000000
N  9689  -1.000000  -1.000000  N  -1  -1.000000  -1.000000  0.000000  0.000000  0.000000  0.000000
N  9700  -1.000000  -1.000000  N  -1  -1.000000  -1.000000  0.000000  0.000000  0.000000  0.000000
N  9711  -1.000000  -1.000000  N  -1  -1.000000  -1.000000  0.000000  0.000000  0.000000  0.000000
N  9722  -1.000000  -1.000000  N  -1  -1.000000  -1.000000  0.000000  0.000000  0.000000  0.000000
N  9733  -1.000000  -1.000000  N  -1  -1.000000  -1.000000  0.000000  0.000000  0.000000  0.000000
N  9744  -1.000000  -1.000000  N  -1  -1.000000  -1.000000  0.000000  0.000000  0.000000  0.000000
N  9755  -1.000000  -1.000000  N  -1  -1.000000  -1.000000  0.000000  0.000000  0.000000  0.000000
N  9766  -1.000000  -1.000000  N  -1  -1.000000  -1.000000  0.000000  0.000000  0.000000  0.000000
N  9777  -1.000000  -1.000000  N  -1  -1.000000  -1.000000  0.000000  0.000000  0.000000  0.000000
N  9788  -1.000000  -1.000000  N  -1  -1.000000  -1.000000  0.000000  0.000000  0.000000  0.000000
N  9799  -1.000000  -1.000000  N  -1  -1.000000  -1.000000  0.000000  0.000000  0.000000  0.000000
N  9810  -1.000000  -1.000000  N  -1  -1.000000  -1.000000  0.000000  0.000000  0.000000  0.000000
N  9821  -1.000000  -1.000000  N  -1  -1.000000  -1.000000  0.000000  0.000000  0.000000  0.000000
N  9832  -1.000000  -1.000000  N  -1  -1.000000  -1.000000  0.000000  0.000000  0.000000  0.000000
N  9843  -1.000000  -1.000000  N  -1  -1.000000  -1.000000  0.000000  0.000000  0.000000  0.000000
N  9854  -1.000000  -1.000000  N  -1  -1.000000  -1.000000  0.000000  0.000000  0.000000  0.000000
N  9865  -1.000000  -1.000000  N  -1  -1.000000  -1.000000  0.000000  0.000000  0.000000  0.000000
N  9876  -1.000000  -1.000000  N  -1  -1.000000  -1.000000  0.000000  0.000000  0.000000  0.000000
N  9887  -1.000000  -1.000000  N  -1  -1.000000  -1.000000  0.000000  0.000000  0.000000  0.000000
N  9898  -1.000000  -1.000000  N  -1  -1.000000  -1.000000  0.000000  0.000000  0.000000  0.000000
N  9909  -1.000000  -1.000000  N  -1  -1.000000  -1.000000  0.000000  0.000000  0.000000  0.000000
N  9920  -1.000000  -1.000000  N  -1  -1.000000  -1.000000  0.000000  0.000000  0.000000  0.000000
N  9931  -1.000000  -1.000000  N  -1  -1.000000  -1.000000  0.000000  0.000000  0.000000  0.000000
N  9942  -1.000000  -1.000000  N  -1  -1.000000  -1.000000  0.000000  0.000000  0.000000  0.000000
N  9953  -1.000000  -1.000000  N  -1  -1.000000  -1.000000  0.000000  0.000000  0.000000  0.000000
N  9964  -1.000000  -1.000000  N  -1  -1.000000  -1.000000  0.000000  0.000000  0.000000  0.000000
N  9975  -1.000000  -1.000000  N  -1  -1.000000  -1.000000  0.000000  0.000000  0.000000  0.000000
N  9986  -1.000000  -1.000000  N  -1  -1.000000  -1.000000  0.000000  0.000000  0.000000  0.000000
N  9997  -1.000000  -1.000000  N  -1  -1.000000  -1.000000  0.000000  0.000000  0.000000  0.000000
N  10008  -1.000000  -1.000000  N  -1  -1.000000  -1.000000  0.000000  0.000000  0.000000  0.000000
N  10019  -1.000000  -1.000000  N  -1  -1.000000  -1.000000  0.000000  0.000000  0.000000  0.000000
N  10030  -1.000000  -1.000000  N  -1  -1.000000  -1.000000  0.000000  0.000000  0.000000  0.000000
N  10041  -1.000000  -1.000000  N  -1  -1.000000  -1.000000  0.000000  0.000000  0.000000  0.000000
N  10052  -1.000000  -1.000000  N  -1  -1.000000  -1.000000  0.000000  0.000000  0.000000  0.000000
N  10063  -1.000000  -1.000000  N  -1  -1.000000  -1.000000  0.000000  0.000000  0.000000  0.000000
N  10074  -1.000000  -1.000000  N  -1  -1.000000  -1.000000  0.000000  0.000000  0.000000  0.000000
N  10085  -1.000000  -1.000000  N  -1  -1.000000  -1.000000  0.000000  0.000000  0.000000  0.000000
N  10096  -1.000000  -1.000000  N  -1  -1.000000  -1.000000  0.000000  0.000000  0.000000  0.000000
N  10107  -1.000000  -1.000000  N  -1  -1.000000  -1.000000  0.000000  0.000000  0.000000  0.000000
N  10118  -1.000000  -1.000000  N  -1  -1.000000  -1.000000  0.000000  0.000000  0.000000  0.000000
N  10129  -1.000000  -1.000000  N  -1  -1.000000  -1.000000  0.000000  0.000000  0.000000  0.000000
N  10140  -1.000000  -1.000000  N  -1  -1.000000  -1.000000  0.000000  0.000000  0.000000  0.000000
N  10151  -1.000000  -1.000000  N  -1  -1.000000  -1.000000  0.000000  0.000000  0.000000  0.000000
N  10162  -1.000000  -1.000000  N  -1  -1.000000  -1.000000  0.000000  0.000000  0.000000  0.000000
N  10173  -1.000000  -1.000000  N  -1  -1.000000  -1.000000  0.000000  0.000000  0.000000  0.000000
N  10184  -1.000000  -1.000000  N  -1  -1.000000  -1.000000  0.000000  0.000000  0.000000  0.000000
N  10195  -1.000000  -1.000000  N  -1  -1.000000  -1.000000  0.000000  0.000000  0.000000  0.000000
N  10206  -1.000000  -1.000000  N  -1  -1.000000  -1.000000  0.000000  0.000000  0.000000  0.000000
N  10217  -1.000000  -1.000000  N  -1  -1.000000  -1.000000  0.000000  0.000000  0.000000  0.000000
N  10228  -1.000000  -1.000000  N  -1  -1.000000  -1.000000  0.000000  0.000000  0.000000  0.000000
N  10239  -1.000000  -1.000000  N  -1  -1.000000  -1.000000  0.000000  0.000000  0.000000  0.000000
N  10250  -1.000000  -1.000000  N  -1  -1.000000  -1.000000  0.000000  0.000000  0.000000  0.000000
N  10261  -1.000000  -1.000000  N  -1  -1.000000  -1.000000  0.000000  0.000000  0.000000  0.000000
N  10272  -1.000000  -1.000000  N  -1  -1.000000  -1.000000  0.000000  0.000000  0.000000  0.000000
N  10283  -1.000000  -1.000000  N  -1  -1.000000  -1.000000  0.000000  0.000000  0.000000  0.000000
N  10294  -1.000000  -1.000000  N  -1  -1.000000  -1.000000  0.000000  0.000000  0.000000  0.000000
N  10305  -1.000000  -1.000000  N  -1  -1.000000  -1.000000  0.000000  0.000000  0.000000  0.000000
N  10316  -1.000000  -1.000000  N  -1  -1.000000  -1.000000  0.000000  0.000000  0.000000  0.000000
N  10327  -1.000000  -1.000000  N  -1  -1.000000  -1.000000  0.000000  0.000000  0.000000  0.000000
N  10338  -1.000000  -1.000000  N  -1  -1.000000  -1.000000  0.000000  0.000000  0.000000  0.000000
N  10349  -1.000000  -1.000000  N  -1  -1.000000  -1.000000  0.000000  0.000000  0.000000  0.000000
N  10360  -1.000000  -1.000000  N  -1  -1.000000  -1.000000  0.000000  0.000000  0.000000  0.000000
N  10371  -1.000000  -1.000000  N  -1  -1.000000  -1.000000  0.000000  0.000000  0.000000  0.000000
N  10382  -1.000000  -1.000000  N  -1  -1.000000  -1.000000  0.000000  0.000000  0.000000  0.000000
N  10393  -1.000000  -1.000000  N  -1  -1.000000  -1.000000  0.000000  0.000000  0.000000  0.000000
N  10404  -1.000000  -1.000000  N  -1  -1.000000  -1.000000  0.000000  0.000000  0.000000  0.000000
N  10415  -1.000000  -1.000000  N  -1  -1.000000  -1.000000  0.000000  0.000000  0.000000  0.000000
N  10426  -1.000000  -1.000000  N  -1  -1.000000  -1.000000  0.000000  0.000000  0.000000  0.000000
N  10437  -1.000000  -1.000000  N  -1  -1.000000  -1.000000  0.000000  0.000000  0.000000  0.000000
N  10448  -1.000000  -1.000000  N  -1  -1.000000  -1.000000  0.000000  0.000000  0.000000  0.000000
N  10459  -1.000000  -1.000000  N  -1  -1.000000  -1.000000  0.000000  0.000000  0.000000  0.000000
N  10470  -1.000000  -1.000000  N  -1  -1.000000  -1.000000  0.000000  0.000000  0.000000  0.000000
N  10481  -1.000000  -1.000000  N  -1  -1.000000  -1.000000  0.000000  0.000000  0.000000  0.000000
N  10492  -1.000000  -1.000000  N  -1  -1.000000  -1.000000  0.000000  0.000000  0.000000  0.000000
N  10503  -1.000000  -1.000000  N  -1  -1.000000  -1.000000  0.000000  0.000000  0.000000  0.000000
N  10514  -1.000000  -1.000000  N  -1  -1.000000  -1.000000  0.000000  0.000000  0.000000  0.000000
N  10525  -1.000000  -1.000000  N  -1  -1.000000  -1.000000  0.000000  0.000000  0.000000  0.000000
N  10536  -1.000000  -1.000000  N  -1  -1.000000  -1.000000  0.000000  0.000000  0.000000  0.000000
N  10547  -1.000000  -1.000000  N  -1  -1.000000  -1.000000  0.000000  0.000000  0.000000  0.000000
N  10558  -1.000000  -1.000000  N  -1  -1.000000  -1.000000  0.000000  0.000000  0.000000  0.000000
N  10569  -1.000000  -1.000000  N  -1  -1.000000  -1.000000  0.000000  0.000000  0.000000  0.000000
N  10580  -1.000000  -1.000000  N  -1  -1.000000  -1.000000  0.000000  0.000000  0.000000  0.000000
N  10591  -1.000000  -1.000000  N  -1  -1.000000  -1.000000  0.000000  0.000000  0.000000  0.000000
N  10602  -1.000000  -1.000000  N  -1  -1.000000  -1.000000  0.000000  0.000000  0.000000  0.000000
N  10613  -1.000000  -1.000000  N  -1  -1.000000  -1.000000  0.000000  0.000000  0.000000  0.000000
N  10624  -1.000000  -1.000000  N  -1  -1.000000  -1.000000  0.000000  0.000000  0.000000  0.000000
N  10635  -1.000000  -1.000000  N  -1  -1.000000  -1.000000  0.000000  0.000000  0.000000  0.000000
N  10646  -1.000000  -1.000000  N  -1  -1.000000  -1.000000  0.000000  0.000000  0.000000  0.000000
N  10657  -1.000000  -1.000000  N  -1  -1.000000  -1.000000  0.000000  0.000000  0.000000  0.000000
N  10668  -1.000000  -1.000000  N  -1  -1.000000  -1.000000  0.000000  0.000000  0.000000  0.000000
N  10679  -1.000000  -1.000000  N  -1  -1.000000  -1.000000  0.000000  0.000000  0.000000  0.000000
N  10690  -1.000000  -1.000000  N  -1  -1.000000  -1.000000  0.000000  0.000000  0.000000  0.000000
N  10701  -1.000000  -1.000000  N  -1  -1.000000  -1.000000  0.000000  0.000000  0.000000  0.000000
N  10712  -1.000000  -1.000000  N  -1  -1.000000  -1.000000  0.000000  0.000000  0.000000  0.000000
N  10726  -1.000000  -1.000000  N  -1  -1.000000  -1.000000  0.000000  0.000000  0.000000  0.000000
N  10737  -1.000000  -1.000000  N  -1  -1.000000  -1.000000  0.000000  0.000000  0.000000  0.000000
N  10748  -1.000000  -1.000000  N  -1  -1.000000  -1.000000  0.000000  0.000000  0.000000  0.000000
N  10759  -1.000000  -1.000000  N  -1  -1.000000  -1.000000  0.000000  0.000000  0.000000  0.000000
N  10770  -1.000000  -1.000000  N  -1  -1.000000  -1.000000  0.000000  0.000000  0.000000  0.000000
N  10781  -1.000000  -1.000000  N  -1  -1.000000  -1.000000  0.000000  0.000000  0.000000  0.000000
N  10793  -1.000000  -1.000000  N  -1  -1.000000  -1.000000  0.000000  0.000000  0.000000  0.000000
N  10804  -1.000000  -1.000000  N  -1  -1.000000  -1.000000  0.000000  0.000000  0.000000  0.000000
