# Supplementary material for: SNP-PHAGE – High throughput SNP discovery pipeline
Source: BMC Bioinformatics. 2006 Oct 23;7:468. doi: 10.1186/1471-2105-7-468 (PMC1626092; doi:10.1186/1471-2105-7-468)
Supplement: Additional file 2 — Test dataset. This compressed file contains test data for recreating the demo website. It contains the database table entries and chromatogram files to test for proper installation of all functionalities provided. [file 1471-2105-7-468-S2.gz › test_data/AfterAnalysisStore/poly_dir/H04_015529Peking_.g_41.ab1.poly]

H04_015529Peking_.g_41.ab1 52865.672727 54126.568421 52865.672727 56427.969231 53770.179310
A  10  1053422.879964  1.000000  N  -1  -1.000000  -1.000000  63759.281556  57160.800000  0.000000  2527.161466
C  19  1352193.600000  1.283619  G  17  6230.560389  0.059146  43794.656519  65280.000000  1032.056015  64181.878504
T  23  2487769.838164  1.022511  N  -1  -1.000000  -1.000000  3905.255995  65280.000000  0.000000  64181.878504
T  42  2487769.838164  1.022511  N  -1  -1.000000  -1.000000  39.849551  0.000000  0.000000  64181.878504
G  50  400896.425503  0.327705  N  -1  -1.000000  -1.000000  0.000000  204.000000  61158.874981  64181.878504
G  61  273418.395464  0.258220  C  64  39739.200000  0.071375  2112.026202  4488.000000  51870.370844  0.000000
A  69  496844.201528  0.535421  G  73  86425.135208  0.142509  63759.281556  2978.400000  9823.644294  5575.800695
T  75  380919.448921  0.439676  N  -1  -1.000000  -1.000000  26978.146009  244.800000  25266.260227  64181.878504
T  88  315052.796107  0.391038  A  86  50808.177490  0.078828  7770.662440  0.000000  61158.874981  62136.081127
G  95  1400844.031448  1.864886  A  97  12313.511251  0.015088  3745.857791  0.000000  61158.874981  1283.637570
T  109  194952.455956  0.238872  A  109  32278.136288  0.039550  32278.136288  0.000000  14028.316949  37586.512599
A  122  950411.790699  1.301419  N  -1  -1.000000  -1.000000  63759.281556  65280.000000  48391.959829  0.000000
G  124  326282.598026  0.472797  G  134  282057.086555  0.429794  63759.281556  65280.000000  61158.874981  0.000000
C  133  1822984.800000  3.046683  A  139  181554.554232  0.276650  41244.285257  65280.000000  51373.454984  320.909393
T  146  738974.103626  1.126037  N  -1  -1.000000  -1.000000  5021.043423  65280.000000  0.000000  64181.878504
G  158  413166.424796  0.598733  N  -1  -1.000000  -1.000000  0.000000  244.800000  61158.874981  0.000000
T  166  183078.808433  0.260039  N  -1  -1.000000  -1.000000  0.000000  3223.200000  1376.074687  40915.947546
T  178  167033.338807  0.248315  G  177  12996.260934  0.019321  398.495510  652.800000  3172.616640  37426.057903
G  191  247540.546487  0.380084  C  187  61118.400000  0.093844  0.000000  4610.400000  55042.987483  0.000000
G  201  297537.926784  0.461638  N  -1  -1.000000  -1.000000  0.000000  1101.600000  56992.426623  561.591437
A  214  253602.542390  0.474737  C  212  30926.400000  0.057893  54035.991119  5018.400000  0.000000  0.000000
A  221  208612.399342  0.386275  C  222  15708.000000  0.033717  54912.681240  3712.800000  0.000000  0.000000
A  230  221722.901612  0.475921  C  231  17054.400000  0.037447  47580.363861  4202.400000  0.000000  0.000000
T  239  352960.218098  0.775012  N  -1  -1.000000  -1.000000  1434.583835  0.000000  0.000000  64181.878504
G  250  409114.649328  1.326473  N  -1  -1.000000  -1.000000  0.000000  285.600000  61158.874981  0.000000
G  261  351739.979737  1.277025  N  -1  -1.000000  -1.000000  0.000000  652.800000  61158.874981  16326.265344
T  278  1842902.413895  6.843450  N  -1  -1.000000  -1.000000  0.000000  0.000000  2025.887734  64181.878504
G  284  345012.503489  0.792628  N  -1  -1.000000  -1.000000  0.000000  0.000000  61158.874981  64181.878504
A  297  329914.432503  0.728168  N  -1  -1.000000  -1.000000  63759.281556  10322.400000  0.000000  15844.901256
C  302  369403.200000  0.800767  N  -1  -1.000000  -1.000000  16936.059163  65280.000000  0.000000  280.795718
T  315  431382.450895  0.920777  N  -1  -1.000000  -1.000000  796.991019  408.000000  0.000000  64181.878504
G  327  477306.794933  0.981554  N  -1  -1.000000  -1.000000  2032.327100  0.000000  61158.874981  0.000000
G  337  347726.428566  0.677637  N  -1  -1.000000  -1.000000  0.000000  0.000000  61158.874981  0.000000
A  353  227182.290095  0.432114  G  349  62802.519746  0.119454  49572.841410  0.000000  5657.195936  0.000000
A  361  212716.903092  0.414517  N  -1  -1.000000  -1.000000  47540.514310  0.000000  3325.513827  0.000000
G  366  218757.650949  0.443252  N  -1  -1.000000  -1.000000  13867.643739  0.000000  46748.315064  0.000000
G  378  519582.867263  1.081945  N  -1  -1.000000  -1.000000  836.840570  0.000000  61158.874981  0.000000
A  393  420771.408721  1.209466  N  -1  -1.000000  -1.000000  63759.281556  0.000000  1681.869062  0.000000
G  399  321695.682402  0.904976  A  407  146088.453866  0.411920  26898.446907  9465.600000  61158.874981  80.227348
C  410  1433589.600000  1.840806  T  417  3409.662296  0.008756  13070.652719  65280.000000  0.000000  561.591437
C  421  1433589.600000  1.840806  T  423  59087.441898  0.151743  79.699102  65280.000000  0.000000  5656.028043
C  432  282091.200000  0.674968  N  -1  -1.000000  -1.000000  0.000000  61852.800000  0.000000  1083.069200
T  442  506916.499160  1.272344  N  -1  -1.000000  -1.000000  0.000000  0.000000  0.000000  64181.878504
A  455  325849.778304  0.786449  N  -1  -1.000000  -1.000000  63759.281556  897.600000  0.000000  7501.257050
T  461  439886.549797  1.036986  N  -1  -1.000000  -1.000000  6455.627258  0.000000  0.000000  64181.878504
G  473  337673.438491  0.755567  N  -1  -1.000000  -1.000000  717.291918  0.000000  61158.874981  0.000000
G  484  343559.980208  0.748814  N  -1  -1.000000  -1.000000  0.000000  0.000000  61158.874981  0.000000
A  499  231964.236212  0.525753  N  -1  -1.000000  -1.000000  50848.027041  0.000000  0.000000  0.000000
A  507  270897.247512  0.641446  N  -1  -1.000000  -1.000000  57861.548012  0.000000  0.000000  160.454696
A  518  250135.631456  0.599497  N  -1  -1.000000  -1.000000  55789.371362  938.400000  0.000000  641.818785
T  525  364192.046836  0.982770  N  -1  -1.000000  -1.000000  996.238774  612.000000  0.000000  64181.878504
T  536  293672.207830  0.875805  N  -1  -1.000000  -1.000000  0.000000  163.200000  0.000000  56961.417172
C  547  254143.200000  0.757920  N  -1  -1.000000  -1.000000  0.000000  48184.800000  0.000000  0.000000
A  556  360518.887650  1.084196  N  -1  -1.000000  -1.000000  63759.281556  0.000000  0.000000  0.000000
C  564  433336.800000  1.363200  N  -1  -1.000000  -1.000000  0.000000  65280.000000  0.000000  441.250415
A  575  363945.949034  1.107461  N  -1  -1.000000  -1.000000  63759.281556  0.000000  0.000000  80.227348
G  585  343559.980208  1.070158  N  -1  -1.000000  -1.000000  0.000000  326.400000  61158.874981  2166.138400
C  596  175358.400000  0.545226  N  -1  -1.000000  -1.000000  0.000000  33496.800000  0.000000  0.000000
C  610  388456.800000  1.274443  N  -1  -1.000000  -1.000000  0.000000  65280.000000  0.000000  0.000000
T  620  483570.340854  1.509014  N  -1  -1.000000  -1.000000  0.000000  530.400000  0.000000  64181.878504
T  631  364432.728881  1.066460  N  -1  -1.000000  -1.000000  79.699102  0.000000  0.000000  64181.878504
G  643  330754.840759  0.936581  N  -1  -1.000000  -1.000000  0.000000  0.000000  61158.874981  0.000000
A  655  300585.162987  0.859287  N  -1  -1.000000  -1.000000  56466.813728  0.000000  0.000000  0.000000
G  663  209048.679546  0.589780  N  -1  -1.000000  -1.000000  1195.486529  0.000000  39676.820144  0.000000
A  677  494413.378918  1.457136  N  -1  -1.000000  -1.000000  63759.281556  0.000000  0.000000  0.000000
A  686  275639.344078  0.798000  N  -1  -1.000000  -1.000000  63719.432005  0.000000  0.000000  762.159807
C  694  505144.800000  1.500808  N  -1  -1.000000  -1.000000  0.000000  65280.000000  0.000000  40.113674
A  704  349321.163827  0.990307  N  -1  -1.000000  -1.000000  63759.281556  0.000000  0.000000  0.000000
G  715  328117.364275  0.886476  N  -1  -1.000000  -1.000000  0.000000  408.000000  61158.874981  962.728178
T  726  253879.443157  0.697274  N  -1  -1.000000  -1.000000  0.000000  0.000000  0.000000  49059.023382
A  736  165256.087884  0.484432  N  -1  -1.000000  -1.000000  35266.852611  0.000000  0.000000  0.000000
G  747  153699.897688  0.478494  N  -1  -1.000000  -1.000000  398.495510  0.000000  33560.932646  120.341022
G  759  416033.247061  1.370737  T  762  4211.935777  0.013369  0.000000  0.000000  61158.874981  2126.024725
G  771  356097.549579  1.130270  N  -1  -1.000000  -1.000000  0.000000  0.000000  61158.874981  17048.311478
T  781  575831.791203  1.746214  G  783  353880.540361  1.047287  0.000000  40.800000  51029.436313  27838.889801
C  792  354919.200000  1.050361  N  -1  -1.000000  -1.000000  0.000000  65280.000000  0.000000  17650.016589
A  803  243919.101504  0.705315  T  800  11271.942412  0.032594  46584.125087  652.800000  0.000000  2567.275140
T  814  554571.543949  1.734622  N  -1  -1.000000  -1.000000  0.000000  0.000000  0.000000  64181.878504
A  824  304649.817186  0.895417  N  -1  -1.000000  -1.000000  57622.450707  0.000000  0.000000  0.000000
G  836  141315.225504  0.418234  N  -1  -1.000000  -1.000000  0.000000  0.000000  31305.699131  641.818785
A  849  366097.824786  1.120836  N  -1  -1.000000  -1.000000  63759.281556  0.000000  0.000000  0.000000
G  859  300022.506080  0.865333  N  -1  -1.000000  -1.000000  0.000000  0.000000  58483.174201  922.614503
C  869  334274.400000  0.925082  N  -1  -1.000000  -1.000000  0.000000  64137.600000  0.000000  0.000000
A  880  303932.525269  0.860584  N  -1  -1.000000  -1.000000  59296.131847  0.000000  0.000000  0.000000
G  892  173882.326431  0.499729  N  -1  -1.000000  -1.000000  0.000000  81.600000  34363.642880  280.795718
C  901  205632.000000  0.668160  N  -1  -1.000000  -1.000000  0.000000  40596.000000  0.000000  0.000000
G  915  223497.463760  0.763234  N  -1  -1.000000  -1.000000  0.000000  204.000000  47780.371079  0.000000
A  925  358606.109203  1.233224  N  -1  -1.000000  -1.000000  63759.281556  0.000000  0.000000  0.000000
C  933  381112.800000  1.405330  N  -1  -1.000000  -1.000000  0.000000  65280.000000  0.000000  1083.069200
G  947  177093.167368  0.635113  A  949  17294.705122  0.061239  2351.123507  0.000000  39867.941628  120.341022
G  958  413739.789249  1.465006  N  -1  -1.000000  -1.000000  0.000000  244.800000  61158.874981  40.113674
T  969  205943.602650  0.717125  C  975  68299.200000  0.245883  0.000000  4243.200000  0.000000  39672.423650
T  982  317379.389202  1.142592  C  984  107956.800000  0.391032  0.000000  11872.800000  38.224297  62216.308475
G  993  407509.228860  1.476045  N  -1  -1.000000  -1.000000  0.000000  4814.400000  61158.874981  962.728178
G  1004  252853.723751  0.882747  N  -1  -1.000000  -1.000000  0.000000  244.800000  53743.361390  481.364089
T  1015  228808.396867  0.777370  N  -1  -1.000000  -1.000000  0.000000  0.000000  0.000000  43884.359427
G  1028  355180.166454  1.197286  N  -1  -1.000000  -1.000000  0.000000  0.000000  61158.874981  481.364089
A  1037  356454.233451  1.150511  N  -1  -1.000000  -1.000000  63759.281556  0.000000  0.000000  120.341022
T  1048  381481.040358  1.232144  N  -1  -1.000000  -1.000000  0.000000  0.000000  0.000000  64181.878504
G  1060  344821.382004  1.113605  N  -1  -1.000000  -1.000000  0.000000  40.800000  61158.874981  0.000000
T  1071  257248.991779  0.788099  N  -1  -1.000000  -1.000000  0.000000  0.000000  0.000000  50503.115648
G  1083  326741.289588  1.051399  N  -1  -1.000000  -1.000000  0.000000  0.000000  61158.874981  0.000000
G  1094  261951.106405  0.811377  N  -1  -1.000000  -1.000000  0.000000  0.000000  55692.800530  0.000000
G  1106  277164.376556  0.873495  N  -1  -1.000000  -1.000000  0.000000  367.200000  53666.912796  40.113674
T  1117  331780.198192  1.090412  N  -1  -1.000000  -1.000000  0.000000  0.000000  0.000000  63138.922978
A  1125  188249.278795  0.603048  N  -1  -1.000000  -1.000000  40965.338400  0.000000  0.000000  641.818785
A  1136  317760.319456  1.031330  N  -1  -1.000000  -1.000000  61966.051763  0.000000  0.000000  200.568370
C  1146  378012.000000  1.241968  N  -1  -1.000000  -1.000000  0.000000  65280.000000  0.000000  361.023067
G  1161  253924.004063  0.828407  N  -1  -1.000000  -1.000000  79.699102  0.000000  49538.688735  0.000000
G  1172  323339.327167  1.100672  N  -1  -1.000000  -1.000000  0.000000  0.000000  61158.874981  0.000000
A  1183  316963.328437  1.086916  N  -1  -1.000000  -1.000000  53398.398303  0.000000  0.000000  0.000000
C  1192  436600.800000  1.467129  N  -1  -1.000000  -1.000000  0.000000  65280.000000  0.000000  0.000000
A  1202  297237.800705  0.963261  N  -1  -1.000000  -1.000000  55869.070464  0.000000  0.000000  0.000000
A  1212  223277.034100  0.715395  N  -1  -1.000000  -1.000000  48257.806228  0.000000  0.000000  802.273481
G  1226  198345.876424  0.646679  N  -1  -1.000000  -1.000000  199.247755  0.000000  39027.007097  0.000000
A  1237  441054.830166  1.503403  N  -1  -1.000000  -1.000000  63759.281556  0.000000  0.000000  0.000000
T  1248  420110.508483  1.318401  N  -1  -1.000000  -1.000000  0.000000  0.000000  0.000000  64181.878504
A  1256  250414.578313  0.761401  N  -1  -1.000000  -1.000000  47580.363861  0.000000  0.000000  0.000000
A  1267  324056.548510  1.025084  N  -1  -1.000000  -1.000000  63759.281556  0.000000  0.000000  361.023067
A  1279  337087.351678  1.043162  N  -1  -1.000000  -1.000000  63759.281556  0.000000  0.000000  320.909393
C  1288  431337.600000  1.329177  N  -1  -1.000000  -1.000000  0.000000  65280.000000  0.000000  842.387155
G  1304  229154.659696  0.682105  N  -1  -1.000000  -1.000000  0.000000  163.200000  40326.633191  0.000000
A  1312  370242.178087  1.174598  N  -1  -1.000000  -1.000000  63759.281556  0.000000  0.000000  0.000000
T  1324  363710.682748  1.127757  N  -1  -1.000000  -1.000000  0.000000  693.600000  38.224297  64181.878504
G  1336  318905.308731  0.947568  N  -1  -1.000000  -1.000000  0.000000  0.000000  60203.267560  0.000000
C  1345  375319.200000  1.076624  N  -1  -1.000000  -1.000000  0.000000  65280.000000  0.000000  0.000000
A  1356  308754.320937  0.902701  N  -1  -1.000000  -1.000000  59933.724663  0.000000  0.000000  0.000000
C  1365  384784.800000  1.162849  N  -1  -1.000000  -1.000000  0.000000  65280.000000  0.000000  120.341022
C  1378  361039.200000  1.048511  N  -1  -1.000000  -1.000000  0.000000  65280.000000  0.000000  0.000000
C  1390  373646.400000  1.073593  N  -1  -1.000000  -1.000000  0.000000  65280.000000  0.000000  0.000000
A  1400  352309.880150  1.001764  N  -1  -1.000000  -1.000000  63759.281556  0.000000  0.000000  0.000000
C  1409  383846.400000  1.116525  N  -1  -1.000000  -1.000000  0.000000  65280.000000  0.000000  441.250415
G  1424  162071.018701  0.451130  N  -1  -1.000000  -1.000000  0.000000  40.800000  31229.250537  0.000000
A  1434  428900.717119  1.267292  N  -1  -1.000000  -1.000000  63759.281556  0.000000  0.000000  0.000000
G  1446  254497.368516  0.737764  N  -1  -1.000000  -1.000000  0.000000  81.600000  48506.632720  1925.456355
T  1459  319344.959232  0.943365  N  -1  -1.000000  -1.000000  159.398204  0.000000  993.831718  61895.399082
G  1471  417332.873154  1.253555  N  -1  -1.000000  -1.000000  0.000000  0.000000  61158.874981  0.000000
G  1482  333086.522867  0.968902  N  -1  -1.000000  -1.000000  0.000000  0.000000  61158.874981  361.023067
G  1494  293103.908348  0.865615  N  -1  -1.000000  -1.000000  0.000000  285.600000  55922.146311  240.682044
T  1506  296520.278689  0.893634  N  -1  -1.000000  -1.000000  0.000000  326.400000  0.000000  58405.509439
T  1518  304783.695546  0.940396  N  -1  -1.000000  -1.000000  0.000000  285.600000  0.000000  59207.782920
T  1529  262223.087363  0.821118  N  -1  -1.000000  -1.000000  0.000000  244.800000  0.000000  50302.547278
T  1541  320187.346387  1.042323  N  -1  -1.000000  -1.000000  0.000000  0.000000  267.570078  62657.558890
G  1553  349714.092003  1.082713  N  -1  -1.000000  -1.000000  0.000000  0.000000  61158.874981  0.000000
G  1564  257134.845000  0.816095  N  -1  -1.000000  -1.000000  0.000000  0.000000  48468.408423  0.000000
A  1574  356812.879410  1.131507  N  -1  -1.000000  -1.000000  59973.574214  0.000000  0.000000  0.000000
T  1586  374782.056789  1.174534  N  -1  -1.000000  -1.000000  0.000000  122.400000  0.000000  64181.878504
T  1599  282841.515832  0.898381  N  -1  -1.000000  -1.000000  199.247755  0.000000  458.691562  54875.506121
G  1611  346847.269738  1.119547  N  -1  -1.000000  -1.000000  0.000000  0.000000  61158.874981  0.000000
A  1620  325809.928753  1.033711  N  -1  -1.000000  -1.000000  56785.610136  0.000000  0.000000  0.000000
G  1632  244253.256957  0.767818  N  -1  -1.000000  -1.000000  199.247755  0.000000  45983.829127  0.000000
G  1645  363665.960358  1.165370  N  -1  -1.000000  -1.000000  39.849551  0.000000  61158.874981  0.000000
A  1655  328240.751362  1.018733  N  -1  -1.000000  -1.000000  62244.998619  0.000000  0.000000  0.000000
G  1668  242915.406567  0.752036  N  -1  -1.000000  -1.000000  0.000000  0.000000  47054.109439  120.341022
A  1678  374904.575551  1.200346  N  -1  -1.000000  -1.000000  63759.281556  0.000000  0.000000  0.000000
T  1690  408517.656678  1.260439  N  -1  -1.000000  -1.000000  0.000000  81.600000  0.000000  64181.878504
A  1699  227142.440544  0.689820  N  -1  -1.000000  -1.000000  44233.001580  0.000000  0.000000  0.000000
C  1708  439538.400000  1.397517  N  -1  -1.000000  -1.000000  0.000000  65280.000000  0.000000  2005.683703
T  1723  489667.619312  1.483016  N  -1  -1.000000  -1.000000  0.000000  122.400000  0.000000  64181.878504
T  1735  286411.632824  0.831467  N  -1  -1.000000  -1.000000  0.000000  0.000000  114.672891  54273.801010
G  1748  282821.572492  0.830544  N  -1  -1.000000  -1.000000  0.000000  0.000000  54010.931468  0.000000
A  1759  272212.282695  0.790436  N  -1  -1.000000  -1.000000  53039.752345  163.200000  0.000000  0.000000
T  1770  360621.929845  1.075722  N  -1  -1.000000  -1.000000  0.000000  489.600000  0.000000  64181.878504
C  1781  222400.800000  0.657066  N  -1  -1.000000  -1.000000  0.000000  42880.800000  0.000000  0.000000
C  1793  351206.400000  1.043940  N  -1  -1.000000  -1.000000  0.000000  65280.000000  0.000000  0.000000
C  1804  357530.400000  1.070277  N  -1  -1.000000  -1.000000  39.849551  60547.200000  0.000000  0.000000
A  1815  273646.866530  0.831866  N  -1  -1.000000  -1.000000  61009.662539  0.000000  0.000000  0.000000
A  1826  287036.315656  0.860406  N  -1  -1.000000  -1.000000  55908.920015  0.000000  0.000000  681.932459
C  1835  373891.200000  1.174445  N  -1  -1.000000  -1.000000  0.000000  62628.000000  0.000000  2326.593096
T  1851  447909.284610  1.460044  N  -1  -1.000000  -1.000000  0.000000  81.600000  1452.523281  64181.878504
T  1863  314370.863648  0.973502  N  -1  -1.000000  -1.000000  39.849551  0.000000  1605.420468  60932.670905
G  1875  376738.669885  1.155347  N  -1  -1.000000  -1.000000  39.849551  0.000000  61158.874981  0.000000
G  1887  202894.567751  0.602892  N  -1  -1.000000  -1.000000  278.946857  0.000000  39371.025769  0.000000
A  1898  330711.423523  1.031016  N  -1  -1.000000  -1.000000  61368.308498  0.000000  840.934531  0.000000
A  1909  339438.475186  1.023658  N  -1  -1.000000  -1.000000  63599.883352  0.000000  344.018672  160.454696
G  1921  260957.274686  0.789782  N  -1  -1.000000  -1.000000  438.345061  0.000000  50188.501782  280.795718
G  1933  476083.617433  1.484239  N  -1  -1.000000  -1.000000  0.000000  0.000000  61158.874981  0.000000
C  1942  194452.800000  0.570238  N  -1  -1.000000  -1.000000  0.000000  37413.600000  879.158828  0.000000
C  1955  409754.400000  1.235149  N  -1  -1.000000  -1.000000  79.699102  65280.000000  0.000000  0.000000
A  1965  252606.303616  0.753304  N  -1  -1.000000  -1.000000  48018.708922  0.000000  0.000000  0.000000
A  1977  237981.518409  0.753581  N  -1  -1.000000  -1.000000  46464.576434  0.000000  0.000000  922.614503
T  1990  347625.099447  1.128060  N  -1  -1.000000  -1.000000  119.548653  244.800000  764.485937  64181.878504
G  2002  395048.108083  1.294177  N  -1  -1.000000  -1.000000  119.548653  0.000000  61158.874981  0.000000
C  2011  273523.200000  0.842995  N  -1  -1.000000  -1.000000  0.000000  50918.400000  611.588750  0.000000
C  2025  364792.800000  1.144458  N  -1  -1.000000  -1.000000  278.946857  65280.000000  0.000000  0.000000
A  2036  246708.570072  0.767887  N  -1  -1.000000  -1.000000  46743.523291  0.000000  0.000000  0.000000
A  2048  244357.446565  0.763957  N  -1  -1.000000  -1.000000  46623.974638  0.000000  0.000000  160.454696
G  2059  286070.637725  0.964223  N  -1  -1.000000  -1.000000  0.000000  0.000000  47474.576704  1403.978592
T  2072  244773.639145  0.800315  N  -1  -1.000000  -1.000000  0.000000  0.000000  0.000000  46251.066197
T  2084  272211.392205  0.940773  N  -1  -1.000000  -1.000000  0.000000  40.800000  0.000000  50703.684018
T  2096  291786.865149  1.001640  N  -1  -1.000000  -1.000000  0.000000  40.800000  0.000000  49139.250730
C  2106  168585.600000  0.568222  N  -1  -1.000000  -1.000000  0.000000  32191.200000  0.000000  0.000000
G  2122  163791.112059  0.587516  N  -1  -1.000000  -1.000000  119.548653  979.200000  28171.306788  0.000000
C  2129  211833.600000  0.828575  N  -1  -1.000000  -1.000000  836.840570  36475.200000  1490.747578  0.000000
A  2142  299469.375560  1.200321  N  -1  -1.000000  -1.000000  56148.017321  0.000000  0.000000  0.000000
A  2153  191955.287036  0.790073  N  -1  -1.000000  -1.000000  35864.595875  0.000000  76.448594  280.795718
G  2165  397685.584566  1.674582  N  -1  -1.000000  -1.000000  0.000000  0.000000  61158.874981  802.273481
T  2178  216493.498929  0.856327  N  -1  -1.000000  -1.000000  0.000000  0.000000  152.897187  41678.107354
T  2190  245776.480996  0.999666  N  -1  -1.000000  -1.000000  199.247755  0.000000  1337.850390  41036.288569
G  2203  269787.087262  1.096879  N  -1  -1.000000  -1.000000  916.539672  0.000000  50991.212016  0.000000
A  2214  304171.622575  1.237897  N  -1  -1.000000  -1.000000  52083.363121  0.000000  0.000000  0.000000
G  2225  250713.163127  1.015218  A  2231  22156.350341  0.086831  478.194612  0.000000  48277.286938  601.705111
G  2238  417027.078779  1.634326  N  -1  -1.000000  -1.000000  597.743265  122.400000  61158.874981  561.591437
T  2251  219702.592854  0.783278  N  -1  -1.000000  -1.000000  0.000000  285.600000  0.000000  37827.194643
T  2263  297563.234214  1.057897  N  -1  -1.000000  -1.000000  0.000000  326.400000  76.448594  55196.415513
T  2275  224436.006394  0.798456  N  -1  -1.000000  -1.000000  0.000000  244.800000  0.000000  42520.494509
T  2287  245094.548537  0.861990  N  -1  -1.000000  -1.000000  398.495510  0.000000  764.485937  47093.453352
G  2299  267264.283669  0.993265  N  -1  -1.000000  -1.000000  1195.486529  0.000000  49271.118657  0.000000
G  2311  261415.966248  0.953538  N  -1  -1.000000  -1.000000  717.291918  0.000000  42505.418112  0.000000
T  2323  182998.581085  0.663718  N  -1  -1.000000  -1.000000  159.398204  0.000000  0.000000  30165.482897
T  2337  319264.731883  1.195575  N  -1  -1.000000  -1.000000  0.000000  0.000000  0.000000  54634.824077
A  2345  187731.234632  0.699060  N  -1  -1.000000  -1.000000  34230.764286  0.000000  0.000000  1042.955526
A  2357  276834.830607  1.055615  N  -1  -1.000000  -1.000000  45787.134068  0.000000  0.000000  0.000000
G  2370  158095.691827  0.636890  N  -1  -1.000000  -1.000000  518.044163  0.000000  30311.867413  0.000000
G  2383  419129.415107  1.731440  N  -1  -1.000000  -1.000000  478.194612  0.000000  61158.874981  0.000000
T  2396  159050.717668  0.625626  N  -1  -1.000000  -1.000000  159.398204  0.000000  38.224297  27397.639386
G  2408  300939.889205  1.214996  N  -1  -1.000000  -1.000000  119.548653  0.000000  56036.819202  0.000000
G  2420  276361.666322  1.091163  N  -1  -1.000000  -1.000000  0.000000  0.000000  45983.829127  0.000000
C  2429  158997.600000  0.625526  N  -1  -1.000000  -1.000000  0.000000  23664.000000  305.794375  641.818785
T  2445  428093.129622  1.754908  N  -1  -1.000000  -1.000000  0.000000  285.600000  0.000000  64181.878504
T  2458  206705.762457  0.769998  N  -1  -1.000000  -1.000000  0.000000  81.600000  0.000000  38830.036495
T  2470  276262.873286  1.074142  N  -1  -1.000000  -1.000000  0.000000  40.800000  0.000000  46291.179871
G  2482  201671.390251  0.758029  N  -1  -1.000000  -1.000000  0.000000  81.600000  32758.222412  0.000000
C  2491  186129.600000  0.719951  N  -1  -1.000000  -1.000000  0.000000  30028.800000  573.364453  0.000000
A  2505  169759.087144  0.649586  N  -1  -1.000000  -1.000000  28930.774006  0.000000  0.000000  0.000000
G  2517  147928.028861  0.625761  N  -1  -1.000000  -1.000000  0.000000  0.000000  24272.428508  0.000000
T  2530  140879.223316  0.598760  N  -1  -1.000000  -1.000000  0.000000  0.000000  573.364453  23827.522395
G  2543  290734.001943  1.325864  N  -1  -1.000000  -1.000000  0.000000  0.000000  49271.118657  0.000000
T  2554  163021.971400  0.738605  N  -1  -1.000000  -1.000000  0.000000  0.000000  152.897187  26675.593253
G  2567  247502.322190  1.119320  N  -1  -1.000000  -1.000000  0.000000  0.000000  40594.203269  0.000000
T  2579  158408.898883  0.780111  N  -1  -1.000000  -1.000000  0.000000  163.200000  0.000000  29764.346156
G  2592  233932.696804  1.180109  N  -1  -1.000000  -1.000000  0.000000  81.600000  39179.904285  0.000000
C  2601  282825.600000  1.457889  N  -1  -1.000000  -1.000000  0.000000  46063.200000  458.691562  0.000000
A  2613  166212.477107  0.822377  N  -1  -1.000000  -1.000000  30405.207392  0.000000  0.000000  441.250415
A  2625  148798.223332  0.743543  N  -1  -1.000000  -1.000000  27934.535232  0.000000  0.000000  1363.864918
G  2638  140741.861051  0.710730  N  -1  -1.000000  -1.000000  0.000000  0.000000  23699.064055  320.909393
A  2651  367014.364459  1.860130  N  -1  -1.000000  -1.000000  60651.016580  0.000000  0.000000  80.227348
T  2663  235467.266762  1.070699  N  -1  -1.000000  -1.000000  0.000000  122.400000  0.000000  39752.650998
G  2675  219025.221027  1.021608  N  -1  -1.000000  -1.000000  39.849551  0.000000  36504.203504  0.000000
A  2686  291140.819407  1.323410  N  -1  -1.000000  -1.000000  48457.053983  122.400000  0.000000  0.000000
C  2697  330847.200000  1.474648  N  -1  -1.000000  -1.000000  0.000000  55773.600000  0.000000  0.000000
A  2709  170117.733103  0.704128  N  -1  -1.000000  -1.000000  32557.083145  0.000000  0.000000  0.000000
T  2722  353080.559120  1.501071  N  -1  -1.000000  -1.000000  0.000000  0.000000  573.364453  59969.942727
G  2735  257478.863672  1.062888  N  -1  -1.000000  -1.000000  79.699102  0.000000  39179.904285  0.000000
A  2747  291021.270754  1.157735  N  -1  -1.000000  -1.000000  49572.841410  0.000000  0.000000  0.000000
A  2759  179123.731622  0.674428  N  -1  -1.000000  -1.000000  33951.817429  0.000000  0.000000  521.477763
T  2772  317098.593484  1.176916  N  -1  -1.000000  -1.000000  0.000000  0.000000  420.467265  53471.527529
C  2783  169809.600000  0.642148  N  -1  -1.000000  -1.000000  0.000000  26234.400000  0.000000  0.000000
A  2793  212836.451745  0.825349  N  -1  -1.000000  -1.000000  39291.657259  0.000000  0.000000  0.000000
A  2806  183547.031780  0.713482  N  -1  -1.000000  -1.000000  35027.755305  0.000000  0.000000  0.000000
A  2818  230689.050581  0.935873  N  -1  -1.000000  -1.000000  37259.330159  0.000000  0.000000  0.000000
G  2831  132447.188631  0.560077  N  -1  -1.000000  -1.000000  0.000000  856.800000  22475.886556  0.000000
A  2844  329356.538789  1.415289  N  -1  -1.000000  -1.000000  56108.167770  81.600000  0.000000  0.000000
C  2853  309916.800000  1.345471  N  -1  -1.000000  -1.000000  0.000000  52142.400000  0.000000  1604.546963
C  2867  286824.000000  1.217499  N  -1  -1.000000  -1.000000  0.000000  48266.400000  0.000000  0.000000
C  2879  230724.000000  0.981116  N  -1  -1.000000  -1.000000  0.000000  38229.600000  0.000000  922.614503
T  2893  476510.334218  1.982775  N  -1  -1.000000  -1.000000  0.000000  326.400000  0.000000  64181.878504
C  2904  105549.600000  0.411875  N  -1  -1.000000  -1.000000  0.000000  19624.800000  0.000000  0.000000
C  2917  267607.200000  1.071114  N  -1  -1.000000  -1.000000  0.000000  44880.000000  0.000000  120.341022
A  2928  234235.660618  0.917430  N  -1  -1.000000  -1.000000  38893.161749  40.800000  0.000000  561.591437
T  2940  480922.838365  1.846961  N  -1  -1.000000  -1.000000  0.000000  326.400000  726.261640  64181.878504
G  2953  233970.921101  0.819773  N  -1  -1.000000  -1.000000  438.345061  367.200000  39065.231394  0.000000
A  2965  291459.615814  0.986121  N  -1  -1.000000  -1.000000  47420.965658  0.000000  0.000000  0.000000
G  2978  161497.654248  0.553506  N  -1  -1.000000  -1.000000  0.000000  285.600000  27445.045148  0.000000
C  2989  275848.800000  0.996095  N  -1  -1.000000  -1.000000  0.000000  47205.600000  0.000000  0.000000
C  3002  290700.000000  1.053900  N  -1  -1.000000  -1.000000  239.097306  46960.800000  0.000000  0.000000
A  3014  214749.230192  0.761981  N  -1  -1.000000  -1.000000  40168.347380  0.000000  0.000000  0.000000
A  3026  173026.750324  0.676800  N  -1  -1.000000  -1.000000  32278.136288  0.000000  0.000000  0.000000
G  3038  178010.550493  0.678389  N  -1  -1.000000  -1.000000  0.000000  0.000000  29814.951553  200.568370
T  3051  172729.480524  0.681534  N  -1  -1.000000  -1.000000  0.000000  0.000000  305.794375  32612.417015
A  3062  116799.033901  0.472313  N  -1  -1.000000  -1.000000  21917.253035  0.000000  229.345781  0.000000
G  3074  136957.655661  0.649460  N  -1  -1.000000  -1.000000  0.000000  0.000000  22284.765071  0.000000
T  3087  132254.783392  0.657402  N  -1  -1.000000  -1.000000  0.000000  0.000000  573.364453  25111.159965
G  3100  266958.489294  1.441014  N  -1  -1.000000  -1.000000  39.849551  0.000000  43996.165690  0.000000
G  3113  143302.888941  0.731871  N  -1  -1.000000  -1.000000  239.097306  0.000000  26795.232101  0.000000
A  3126  220447.715981  1.207609  N  -1  -1.000000  -1.000000  33672.870572  0.000000  0.000000  0.000000
G  3137  136078.496834  0.775272  N  -1  -1.000000  -1.000000  0.000000  0.000000  22284.765071  0.000000
A  3150  307319.737102  1.833031  N  -1  -1.000000  -1.000000  50210.434226  0.000000  0.000000  40.113674
T  3161  264349.112088  1.459800  N  -1  -1.000000  -1.000000  0.000000  81.600000  0.000000  44927.314953
G  3174  224185.501104  1.181667  N  -1  -1.000000  -1.000000  0.000000  0.000000  34248.969990  200.568370
C  3184  233824.800000  1.199930  N  -1  -1.000000  -1.000000  0.000000  39045.600000  0.000000  280.795718
T  3200  374220.465353  1.811610  N  -1  -1.000000  -1.000000  0.000000  0.000000  191.121484  63259.264001
T  3212  212201.335804  0.921436  N  -1  -1.000000  -1.000000  0.000000  40.800000  0.000000  35099.464807
C  3223  115382.400000  0.484212  N  -1  -1.000000  -1.000000  0.000000  19380.000000  0.000000  0.000000
T  3237  345218.279004  1.547153  N  -1  -1.000000  -1.000000  0.000000  163.200000  496.915859  58365.395765
G  3250  224911.762744  0.924335  N  -1  -1.000000  -1.000000  0.000000  244.800000  37956.726785  0.000000
T  3261  185004.264788  0.758932  N  -1  -1.000000  -1.000000  0.000000  244.800000  0.000000  30686.960660
C  3272  119788.800000  0.481734  N  -1  -1.000000  -1.000000  0.000000  22236.000000  0.000000  0.000000
C  3285  249532.800000  1.085356  N  -1  -1.000000  -1.000000  478.194612  42064.800000  0.000000  0.000000
C  3297  166056.000000  0.726954  N  -1  -1.000000  -1.000000  1075.937876  31824.000000  0.000000  0.000000
A  3309  251809.312597  1.131147  N  -1  -1.000000  -1.000000  42917.966398  0.000000  0.000000  0.000000
T  3320  368444.096287  1.641816  N  -1  -1.000000  -1.000000  318.796408  0.000000  535.140156  61975.626430
G  3333  218910.548136  0.978000  N  -1  -1.000000  -1.000000  2311.273956  0.000000  33943.175615  0.000000
A  3346  289586.686919  1.289885  N  -1  -1.000000  -1.000000  49174.345900  0.000000  0.000000  0.000000
A  3357  190281.605895  0.786527  N  -1  -1.000000  -1.000000  35306.702162  0.000000  0.000000  0.000000
A  3369  194346.260094  0.858296  N  -1  -1.000000  -1.000000  36701.436446  0.000000  0.000000  0.000000
A  3380  192672.578953  0.862548  N  -1  -1.000000  -1.000000  31919.490329  0.000000  0.000000  0.000000
T  3392  282681.061136  1.261165  N  -1  -1.000000  -1.000000  0.000000  0.000000  496.915859  47494.590093
A  3402  186336.500348  0.775007  N  -1  -1.000000  -1.000000  31720.242574  0.000000  114.672891  0.000000
A  3414  172867.352120  0.738394  N  -1  -1.000000  -1.000000  33354.074164  0.000000  38.224297  40.113674
T  3426  284766.972188  1.212840  N  -1  -1.000000  -1.000000  0.000000  0.000000  1452.523281  48096.295204
G  3439  292836.338270  1.229943  N  -1  -1.000000  -1.000000  0.000000  204.000000  50150.277485  0.000000
T  3450  174133.459116  0.755366  N  -1  -1.000000  -1.000000  0.000000  489.600000  688.037344  29082.413697
G  3464  227969.706493  1.008488  N  -1  -1.000000  -1.000000  0.000000  40.800000  38835.885613  0.000000
C  3472  225664.800000  1.026266  N  -1  -1.000000  -1.000000  0.000000  42268.800000  993.831718  240.682044
T  3487  398609.579184  1.784067  N  -1  -1.000000  -1.000000  0.000000  244.800000  1070.280312  64181.878504
C  3495  117096.000000  0.480189  N  -1  -1.000000  -1.000000  0.000000  25785.600000  0.000000  561.591437
C  3504  132967.200000  0.562714  N  -1  -1.000000  -1.000000  0.000000  32925.600000  0.000000  0.000000
C  3512  209548.800000  0.886806  N  -1  -1.000000  -1.000000  0.000000  46389.600000  0.000000  120.341022
T  3523  429095.971473  1.873921  N  -1  -1.000000  -1.000000  0.000000  3141.600000  1261.401796  64181.878504
C  3529  62954.400000  0.248577  N  -1  -1.000000  -1.000000  0.000000  6854.400000  1032.056015  11873.647523
C  3547  28152.000000  0.116202  N  -1  -1.000000  -1.000000  637.592816  3427.200000  5122.055780  0.000000
G  3551  76372.145133  0.352585  N  -1  -1.000000  -1.000000  677.442367  2366.400000  5657.195936  0.000000
T  3567  49540.387470  0.254106  N  -1  -1.000000  -1.000000  0.000000  0.000000  2866.822265  6739.097243
T  3585  193067.113275  1.057900  N  -1  -1.000000  -1.000000  0.000000  81.600000  0.000000  16687.288411
C  3594  74011.200000  0.413447  N  -1  -1.000000  -1.000000  398.495510  10077.600000  229.345781  5214.777628
C  3604  37454.400000  0.228597  N  -1  -1.000000  -1.000000  597.743265  6732.000000  2484.579296  0.000000
G  3614  126407.749727  0.989654  N  -1  -1.000000  -1.000000  518.044163  244.800000  8715.139685  0.000000
C  3625  63199.200000  0.491209  N  -1  -1.000000  -1.000000  836.840570  6936.000000  1987.663437  0.000000
A  3638  237104.828288  1.428840  N  -1  -1.000000  -1.000000  24387.925195  0.000000  0.000000  0.000000
A  3642  237104.828288  1.428840  N  -1  -1.000000  -1.000000  26739.048703  0.000000  0.000000  0.000000
N  3664  -1.000000  -1.000000  N  -1  -1.000000  -1.000000  0.000000  0.000000  0.000000  0.000000
N  3676  -1.000000  -1.000000  N  -1  -1.000000  -1.000000  0.000000  0.000000  0.000000  0.000000
N  3687  -1.000000  -1.000000  N  -1  -1.000000  -1.000000  557.893714  0.000000  0.000000  0.000000
N  3699  -1.000000  -1.000000  N  -1  -1.000000  -1.000000  119.548653  0.000000  0.000000  0.000000
N  3712  -1.000000  -1.000000  N  -1  -1.000000  -1.000000  0.000000  0.000000  0.000000  0.000000
N  3724  -1.000000  -1.000000  N  -1  -1.000000  -1.000000  0.000000  0.000000  0.000000  0.000000
N  3738  -1.000000  -1.000000  N  -1  -1.000000  -1.000000  0.000000  0.000000  0.000000  0.000000
N  3755  -1.000000  -1.000000  N  -1  -1.000000  -1.000000  0.000000  0.000000  0.000000  0.000000
N  3772  -1.000000  -1.000000  N  -1  -1.000000  -1.000000  0.000000  0.000000  0.000000  0.000000
N  3789  -1.000000  -1.000000  N  -1  -1.000000  -1.000000  0.000000  0.000000  0.000000  0.000000
N  3806  -1.000000  -1.000000  N  -1  -1.000000  -1.000000  0.000000  0.000000  0.000000  0.000000
N  3823  -1.000000  -1.000000  N  -1  -1.000000  -1.000000  0.000000  0.000000  0.000000  0.000000
N  3840  -1.000000  -1.000000  N  -1  -1.000000  -1.000000  0.000000  0.000000  0.000000  0.000000
N  3857  -1.000000  -1.000000  N  -1  -1.000000  -1.000000  0.000000  0.000000  0.000000  0.000000
N  3874  -1.000000  -1.000000  N  -1  -1.000000  -1.000000  0.000000  0.000000  0.000000  0.000000
N  3891  -1.000000  -1.000000  N  -1  -1.000000  -1.000000  0.000000  0.000000  0.000000  0.000000
N  3908  -1.000000  -1.000000  N  -1  -1.000000  -1.000000  0.000000  0.000000  0.000000  0.000000
N  3925  -1.000000  -1.000000  N  -1  -1.000000  -1.000000  0.000000  0.000000  0.000000  0.000000
N  3942  -1.000000  -1.000000  N  -1  -1.000000  -1.000000  0.000000  0.000000  0.000000  0.000000
N  3959  -1.000000  -1.000000  N  -1  -1.000000  -1.000000  0.000000  0.000000  0.000000  0.000000
N  3976  -1.000000  -1.000000  N  -1  -1.000000  -1.000000  0.000000  0.000000  0.000000  160.454696
N  3993  -1.000000  -1.000000  N  -1  -1.000000  -1.000000  0.000000  0.000000  0.000000  0.000000
N  4010  -1.000000  -1.000000  N  -1  -1.000000  -1.000000  0.000000  0.000000  0.000000  0.000000
N  4027  -1.000000  -1.000000  N  -1  -1.000000  -1.000000  0.000000  0.000000  0.000000  0.000000
N  4044  -1.000000  -1.000000  N  -1  -1.000000  -1.000000  0.000000  0.000000  0.000000  120.341022
N  4061  -1.000000  -1.000000  N  -1  -1.000000  -1.000000  0.000000  0.000000  0.000000  0.000000
N  4078  -1.000000  -1.000000  N  -1  -1.000000  -1.000000  0.000000  0.000000  0.000000  0.000000
N  4095  -1.000000  -1.000000  N  -1  -1.000000  -1.000000  0.000000  0.000000  0.000000  0.000000
N  4112  -1.000000  -1.000000  N  -1  -1.000000  -1.000000  0.000000  0.000000  0.000000  160.454696
N  4129  -1.000000  -1.000000  N  -1  -1.000000  -1.000000  0.000000  0.000000  0.000000  0.000000
N  4146  -1.000000  -1.000000  N  -1  -1.000000  -1.000000  0.000000  0.000000  0.000000  0.000000
N  4163  -1.000000  -1.000000  N  -1  -1.000000  -1.000000  0.000000  0.000000  0.000000  361.023067
N  4180  -1.000000  -1.000000  N  -1  -1.000000  -1.000000  0.000000  0.000000  0.000000  40.113674
N  4197  -1.000000  -1.000000  N  -1  -1.000000  -1.000000  0.000000  0.000000  0.000000  40.113674
N  4214  -1.000000  -1.000000  N  -1  -1.000000  -1.000000  0.000000  0.000000  0.000000  0.000000
N  4231  -1.000000  -1.000000  N  -1  -1.000000  -1.000000  0.000000  0.000000  0.000000  40.113674
N  4248  -1.000000  -1.000000  N  -1  -1.000000  -1.000000  0.000000  0.000000  0.000000  40.113674
N  4265  -1.000000  -1.000000  N  -1  -1.000000  -1.000000  0.000000  0.000000  0.000000  0.000000
N  4282  -1.000000  -1.000000  N  -1  -1.000000  -1.000000  0.000000  0.000000  0.000000  40.113674
N  4299  -1.000000  -1.000000  N  -1  -1.000000  -1.000000  0.000000  0.000000  0.000000  40.113674
N  4316  -1.000000  -1.000000  N  -1  -1.000000  -1.000000  0.000000  0.000000  0.000000  0.000000
N  4333  -1.000000  -1.000000  N  -1  -1.000000  -1.000000  0.000000  0.000000  0.000000  80.227348
N  4350  -1.000000  -1.000000  N  -1  -1.000000  -1.000000  0.000000  0.000000  0.000000  0.000000
N  4367  -1.000000  -1.000000  N  -1  -1.000000  -1.000000  0.000000  0.000000  0.000000  0.000000
N  4384  -1.000000  -1.000000  N  -1  -1.000000  -1.000000  0.000000  0.000000  0.000000  160.454696
N  4401  -1.000000  -1.000000  N  -1  -1.000000  -1.000000  0.000000  0.000000  0.000000  0.000000
N  4418  -1.000000  -1.000000  N  -1  -1.000000  -1.000000  0.000000  0.000000  0.000000  40.113674
N  4435  -1.000000  -1.000000  N  -1  -1.000000  -1.000000  0.000000  0.000000  0.000000  160.454696
N  4452  -1.000000  -1.000000  N  -1  -1.000000  -1.000000  0.000000  0.000000  0.000000  160.454696
N  4469  -1.000000  -1.000000  N  -1  -1.000000  -1.000000  0.000000  0.000000  0.000000  0.000000
N  4486  -1.000000  -1.000000  N  -1  -1.000000  -1.000000  0.000000  0.000000  0.000000  0.000000
N  4503  -1.000000  -1.000000  N  -1  -1.000000  -1.000000  0.000000  0.000000  0.000000  0.000000
N  4520  -1.000000  -1.000000  N  -1  -1.000000  -1.000000  0.000000  0.000000  0.000000  120.341022
N  4537  -1.000000  -1.000000  N  -1  -1.000000  -1.000000  0.000000  0.000000  0.000000  0.000000
N  4554  -1.000000  -1.000000  N  -1  -1.000000  -1.000000  0.000000  0.000000  0.000000  200.568370
N  4571  -1.000000  -1.000000  N  -1  -1.000000  -1.000000  0.000000  0.000000  0.000000  0.000000
N  4588  -1.000000  -1.000000  N  -1  -1.000000  -1.000000  0.000000  0.000000  0.000000  120.341022
N  4605  -1.000000  -1.000000  N  -1  -1.000000  -1.000000  0.000000  81.600000  0.000000  0.000000
N  4622  -1.000000  -1.000000  N  -1  -1.000000  -1.000000  0.000000  0.000000  0.000000  0.000000
N  4639  -1.000000  -1.000000  N  -1  -1.000000  -1.000000  0.000000  0.000000  0.000000  200.568370
N  4656  -1.000000  -1.000000  N  -1  -1.000000  -1.000000  0.000000  0.000000  0.000000  120.341022
N  4673  -1.000000  -1.000000  N  -1  -1.000000  -1.000000  0.000000  0.000000  0.000000  200.568370
N  4690  -1.000000  -1.000000  N  -1  -1.000000  -1.000000  0.000000  0.000000  114.672891  80.227348
N  4707  -1.000000  -1.000000  N  -1  -1.000000  -1.000000  0.000000  0.000000  0.000000  160.454696
N  4724  -1.000000  -1.000000  N  -1  -1.000000  -1.000000  0.000000  40.800000  0.000000  40.113674
N  4741  -1.000000  -1.000000  N  -1  -1.000000  -1.000000  0.000000  0.000000  0.000000  120.341022
N  4758  -1.000000  -1.000000  N  -1  -1.000000  -1.000000  0.000000  0.000000  0.000000  80.227348
N  4775  -1.000000  -1.000000  N  -1  -1.000000  -1.000000  0.000000  0.000000  0.000000  0.000000
N  4792  -1.000000  -1.000000  N  -1  -1.000000  -1.000000  0.000000  0.000000  0.000000  0.000000
N  4809  -1.000000  -1.000000  N  -1  -1.000000  -1.000000  0.000000  0.000000  0.000000  0.000000
N  4826  -1.000000  -1.000000  N  -1  -1.000000  -1.000000  0.000000  0.000000  0.000000  0.000000
N  4843  -1.000000  -1.000000  N  -1  -1.000000  -1.000000  0.000000  0.000000  0.000000  160.454696
N  4860  -1.000000  -1.000000  N  -1  -1.000000  -1.000000  0.000000  0.000000  0.000000  160.454696
N  4877  -1.000000  -1.000000  N  -1  -1.000000  -1.000000  0.000000  0.000000  0.000000  0.000000
N  4894  -1.000000  -1.000000  N  -1  -1.000000  -1.000000  0.000000  0.000000  0.000000  0.000000
N  4911  -1.000000  -1.000000  N  -1  -1.000000  -1.000000  0.000000  0.000000  0.000000  120.341022
N  4928  -1.000000  -1.000000  N  -1  -1.000000  -1.000000  0.000000  0.000000  38.224297  0.000000
N  4945  -1.000000  -1.000000  N  -1  -1.000000  -1.000000  0.000000  0.000000  0.000000  240.682044
N  4962  -1.000000  -1.000000  N  -1  -1.000000  -1.000000  0.000000  0.000000  0.000000  80.227348
N  4979  -1.000000  -1.000000  N  -1  -1.000000  -1.000000  0.000000  0.000000  0.000000  280.795718
N  4996  -1.000000  -1.000000  N  -1  -1.000000  -1.000000  0.000000  0.000000  0.000000  0.000000
N  5013  -1.000000  -1.000000  N  -1  -1.000000  -1.000000  0.000000  0.000000  0.000000  120.341022
N  5030  -1.000000  -1.000000  N  -1  -1.000000  -1.000000  0.000000  0.000000  0.000000  80.227348
N  5047  -1.000000  -1.000000  N  -1  -1.000000  -1.000000  0.000000  0.000000  0.000000  40.113674
N  5064  -1.000000  -1.000000  N  -1  -1.000000  -1.000000  0.000000  0.000000  0.000000  0.000000
N  5081  -1.000000  -1.000000  N  -1  -1.000000  -1.000000  0.000000  0.000000  0.000000  120.341022
N  5098  -1.000000  -1.000000  N  -1  -1.000000  -1.000000  0.000000  0.000000  0.000000  80.227348
N  5115  -1.000000  -1.000000  N  -1  -1.000000  -1.000000  0.000000  40.800000  0.000000  120.341022
N  5132  -1.000000  -1.000000  N  -1  -1.000000  -1.000000  0.000000  0.000000  0.000000  0.000000
N  5149  -1.000000  -1.000000  N  -1  -1.000000  -1.000000  0.000000  0.000000  0.000000  0.000000
N  5166  -1.000000  -1.000000  N  -1  -1.000000  -1.000000  0.000000  0.000000  0.000000  0.000000
N  5183  -1.000000  -1.000000  N  -1  -1.000000  -1.000000  0.000000  0.000000  0.000000  0.000000
N  5200  -1.000000  -1.000000  N  -1  -1.000000  -1.000000  0.000000  0.000000  0.000000  0.000000
N  5217  -1.000000  -1.000000  N  -1  -1.000000  -1.000000  0.000000  0.000000  0.000000  80.227348
N  5234  -1.000000  -1.000000  N  -1  -1.000000  -1.000000  0.000000  40.800000  0.000000  0.000000
N  5251  -1.000000  -1.000000  N  -1  -1.000000  -1.000000  0.000000  0.000000  0.000000  0.000000
N  5268  -1.000000  -1.000000  N  -1  -1.000000  -1.000000  0.000000  40.800000  0.000000  0.000000
N  5285  -1.000000  -1.000000  N  -1  -1.000000  -1.000000  0.000000  0.000000  0.000000  0.000000
N  5302  -1.000000  -1.000000  N  -1  -1.000000  -1.000000  0.000000  0.000000  0.000000  0.000000
N  5319  -1.000000  -1.000000  N  -1  -1.000000  -1.000000  0.000000  0.000000  0.000000  200.568370
N  5336  -1.000000  -1.000000  N  -1  -1.000000  -1.000000  0.000000  0.000000  0.000000  40.113674
N  5353  -1.000000  -1.000000  N  -1  -1.000000  -1.000000  0.000000  0.000000  0.000000  0.000000
N  5370  -1.000000  -1.000000  N  -1  -1.000000  -1.000000  0.000000  0.000000  0.000000  0.000000
N  5387  -1.000000  -1.000000  N  -1  -1.000000  -1.000000  0.000000  0.000000  0.000000  0.000000
N  5404  -1.000000  -1.000000  N  -1  -1.000000  -1.000000  0.000000  0.000000  0.000000  40.113674
N  5421  -1.000000  -1.000000  N  -1  -1.000000  -1.000000  0.000000  163.200000  76.448594  120.341022
N  5438  -1.000000  -1.000000  N  -1  -1.000000  -1.000000  0.000000  163.200000  0.000000  0.000000
N  5455  -1.000000  -1.000000  N  -1  -1.000000  -1.000000  0.000000  81.600000  0.000000  0.000000
N  5472  -1.000000  -1.000000  N  -1  -1.000000  -1.000000  0.000000  163.200000  0.000000  0.000000
N  5489  -1.000000  -1.000000  N  -1  -1.000000  -1.000000  0.000000  0.000000  0.000000  0.000000
N  5506  -1.000000  -1.000000  N  -1  -1.000000  -1.000000  0.000000  40.800000  0.000000  0.000000
N  5523  -1.000000  -1.000000  N  -1  -1.000000  -1.000000  0.000000  81.600000  0.000000  0.000000
N  5540  -1.000000  -1.000000  N  -1  -1.000000  -1.000000  0.000000  0.000000  0.000000  0.000000
N  5557  -1.000000  -1.000000  N  -1  -1.000000  -1.000000  0.000000  0.000000  0.000000  40.113674
N  5574  -1.000000  -1.000000  N  -1  -1.000000  -1.000000  0.000000  0.000000  0.000000  0.000000
N  5591  -1.000000  -1.000000  N  -1  -1.000000  -1.000000  0.000000  40.800000  0.000000  0.000000
N  5608  -1.000000  -1.000000  N  -1  -1.000000  -1.000000  0.000000  0.000000  152.897187  0.000000
N  5625  -1.000000  -1.000000  N  -1  -1.000000  -1.000000  0.000000  40.800000  0.000000  0.000000
N  5642  -1.000000  -1.000000  N  -1  -1.000000  -1.000000  0.000000  0.000000  0.000000  0.000000
N  5659  -1.000000  -1.000000  N  -1  -1.000000  -1.000000  0.000000  0.000000  0.000000  0.000000
N  5676  -1.000000  -1.000000  N  -1  -1.000000  -1.000000  0.000000  0.000000  0.000000  0.000000
N  5693  -1.000000  -1.000000  N  -1  -1.000000  -1.000000  0.000000  0.000000  0.000000  40.113674
N  5710  -1.000000  -1.000000  N  -1  -1.000000  -1.000000  0.000000  0.000000  38.224297  0.000000
N  5727  -1.000000  -1.000000  N  -1  -1.000000  -1.000000  0.000000  122.400000  0.000000  0.000000
N  5744  -1.000000  -1.000000  N  -1  -1.000000  -1.000000  0.000000  0.000000  0.000000  0.000000
N  5761  -1.000000  -1.000000  N  -1  -1.000000  -1.000000  0.000000  0.000000  0.000000  200.568370
N  5778  -1.000000  -1.000000  N  -1  -1.000000  -1.000000  0.000000  0.000000  0.000000  40.113674
N  5795  -1.000000  -1.000000  N  -1  -1.000000  -1.000000  0.000000  0.000000  0.000000  120.341022
N  5812  -1.000000  -1.000000  N  -1  -1.000000  -1.000000  0.000000  122.400000  0.000000  0.000000
N  5829  -1.000000  -1.000000  N  -1  -1.000000  -1.000000  0.000000  0.000000  0.000000  0.000000
N  5846  -1.000000  -1.000000  N  -1  -1.000000  -1.000000  0.000000  0.000000  38.224297  120.341022
N  5863  -1.000000  -1.000000  N  -1  -1.000000  -1.000000  0.000000  0.000000  0.000000  160.454696
N  5880  -1.000000  -1.000000  N  -1  -1.000000  -1.000000  0.000000  40.800000  0.000000  320.909393
N  5897  -1.000000  -1.000000  N  -1  -1.000000  -1.000000  0.000000  0.000000  0.000000  80.227348
N  5914  -1.000000  -1.000000  N  -1  -1.000000  -1.000000  0.000000  0.000000  0.000000  80.227348
N  5931  -1.000000  -1.000000  N  -1  -1.000000  -1.000000  0.000000  0.000000  0.000000  0.000000
N  5948  -1.000000  -1.000000  N  -1  -1.000000  -1.000000  0.000000  0.000000  0.000000  0.000000
N  5965  -1.000000  -1.000000  N  -1  -1.000000  -1.000000  0.000000  0.000000  0.000000  120.341022
N  5982  -1.000000  -1.000000  N  -1  -1.000000  -1.000000  0.000000  0.000000  0.000000  0.000000
N  5999  -1.000000  -1.000000  N  -1  -1.000000  -1.000000  0.000000  0.000000  0.000000  361.023067
N  6016  -1.000000  -1.000000  N  -1  -1.000000  -1.000000  0.000000  0.000000  0.000000  160.454696
N  6033  -1.000000  -1.000000  N  -1  -1.000000  -1.000000  0.000000  0.000000  0.000000  160.454696
N  6050  -1.000000  -1.000000  N  -1  -1.000000  -1.000000  0.000000  81.600000  0.000000  160.454696
N  6067  -1.000000  -1.000000  N  -1  -1.000000  -1.000000  0.000000  0.000000  0.000000  40.113674
N  6084  -1.000000  -1.000000  N  -1  -1.000000  -1.000000  0.000000  81.600000  38.224297  160.454696
N  6101  -1.000000  -1.000000  N  -1  -1.000000  -1.000000  0.000000  81.600000  0.000000  0.000000
N  6118  -1.000000  -1.000000  N  -1  -1.000000  -1.000000  0.000000  122.400000  0.000000  80.227348
N  6135  -1.000000  -1.000000  N  -1  -1.000000  -1.000000  0.000000  163.200000  0.000000  80.227348
N  6152  -1.000000  -1.000000  N  -1  -1.000000  -1.000000  0.000000  0.000000  0.000000  0.000000
N  6169  -1.000000  -1.000000  N  -1  -1.000000  -1.000000  0.000000  0.000000  0.000000  240.682044
N  6186  -1.000000  -1.000000  N  -1  -1.000000  -1.000000  0.000000  0.000000  0.000000  120.341022
N  6203  -1.000000  -1.000000  N  -1  -1.000000  -1.000000  0.000000  0.000000  38.224297  0.000000
N  6220  -1.000000  -1.000000  N  -1  -1.000000  -1.000000  0.000000  0.000000  0.000000  200.568370
N  6237  -1.000000  -1.000000  N  -1  -1.000000  -1.000000  0.000000  0.000000  0.000000  0.000000
N  6254  -1.000000  -1.000000  N  -1  -1.000000  -1.000000  0.000000  0.000000  0.000000  40.113674
N  6271  -1.000000  -1.000000  N  -1  -1.000000  -1.000000  0.000000  163.200000  0.000000  0.000000
N  6288  -1.000000  -1.000000  N  -1  -1.000000  -1.000000  0.000000  81.600000  0.000000  80.227348
N  6305  -1.000000  -1.000000  N  -1  -1.000000  -1.000000  0.000000  0.000000  0.000000  240.682044
N  6322  -1.000000  -1.000000  N  -1  -1.000000  -1.000000  0.000000  0.000000  0.000000  40.113674
N  6339  -1.000000  -1.000000  N  -1  -1.000000  -1.000000  0.000000  0.000000  0.000000  0.000000
N  6356  -1.000000  -1.000000  N  -1  -1.000000  -1.000000  0.000000  40.800000  0.000000  0.000000
N  6373  -1.000000  -1.000000  N  -1  -1.000000  -1.000000  0.000000  0.000000  0.000000  40.113674
N  6390  -1.000000  -1.000000  N  -1  -1.000000  -1.000000  0.000000  0.000000  114.672891  200.568370
N  6407  -1.000000  -1.000000  N  -1  -1.000000  -1.000000  0.000000  81.600000  0.000000  40.113674
N  6424  -1.000000  -1.000000  N  -1  -1.000000  -1.000000  0.000000  0.000000  0.000000  0.000000
N  6441  -1.000000  -1.000000  N  -1  -1.000000  -1.000000  0.000000  0.000000  0.000000  200.568370
N  6458  -1.000000  -1.000000  N  -1  -1.000000  -1.000000  0.000000  0.000000  76.448594  40.113674
N  6475  -1.000000  -1.000000  N  -1  -1.000000  -1.000000  0.000000  40.800000  38.224297  40.113674
N  6492  -1.000000  -1.000000  N  -1  -1.000000  -1.000000  0.000000  163.200000  0.000000  0.000000
N  6509  -1.000000  -1.000000  N  -1  -1.000000  -1.000000  0.000000  40.800000  0.000000  40.113674
N  6526  -1.000000  -1.000000  N  -1  -1.000000  -1.000000  0.000000  0.000000  0.000000  0.000000
N  6543  -1.000000  -1.000000  N  -1  -1.000000  -1.000000  0.000000  40.800000  0.000000  120.341022
N  6560  -1.000000  -1.000000  N  -1  -1.000000  -1.000000  0.000000  0.000000  0.000000  0.000000
N  6577  -1.000000  -1.000000  N  -1  -1.000000  -1.000000  0.000000  0.000000  0.000000  0.000000
N  6594  -1.000000  -1.000000  N  -1  -1.000000  -1.000000  0.000000  0.000000  0.000000  0.000000
N  6611  -1.000000  -1.000000  N  -1  -1.000000  -1.000000  0.000000  0.000000  0.000000  0.000000
N  6628  -1.000000  -1.000000  N  -1  -1.000000  -1.000000  0.000000  81.600000  0.000000  40.113674
N  6645  -1.000000  -1.000000  N  -1  -1.000000  -1.000000  0.000000  40.800000  0.000000  240.682044
N  6662  -1.000000  -1.000000  N  -1  -1.000000  -1.000000  0.000000  0.000000  0.000000  0.000000
N  6679  -1.000000  -1.000000  N  -1  -1.000000  -1.000000  0.000000  0.000000  0.000000  40.113674
N  6696  -1.000000  -1.000000  N  -1  -1.000000  -1.000000  0.000000  40.800000  0.000000  80.227348
N  6713  -1.000000  -1.000000  N  -1  -1.000000  -1.000000  0.000000  0.000000  76.448594  240.682044
N  6730  -1.000000  -1.000000  N  -1  -1.000000  -1.000000  0.000000  0.000000  38.224297  0.000000
N  6747  -1.000000  -1.000000  N  -1  -1.000000  -1.000000  0.000000  0.000000  0.000000  80.227348
N  6764  -1.000000  -1.000000  N  -1  -1.000000  -1.000000  0.000000  0.000000  0.000000  0.000000
N  6781  -1.000000  -1.000000  N  -1  -1.000000  -1.000000  0.000000  0.000000  0.000000  40.113674
N  6798  -1.000000  -1.000000  N  -1  -1.000000  -1.000000  0.000000  0.000000  0.000000  200.568370
N  6815  -1.000000  -1.000000  N  -1  -1.000000  -1.000000  0.000000  81.600000  0.000000  40.113674
N  6832  -1.000000  -1.000000  N  -1  -1.000000  -1.000000  0.000000  0.000000  0.000000  160.454696
N  6849  -1.000000  -1.000000  N  -1  -1.000000  -1.000000  0.000000  0.000000  0.000000  0.000000
N  6866  -1.000000  -1.000000  N  -1  -1.000000  -1.000000  0.000000  0.000000  0.000000  0.000000
N  6883  -1.000000  -1.000000  N  -1  -1.000000  -1.000000  0.000000  0.000000  0.000000  120.341022
N  6900  -1.000000  -1.000000  N  -1  -1.000000  -1.000000  0.000000  0.000000  0.000000  160.454696
N  6917  -1.000000  -1.000000  N  -1  -1.000000  -1.000000  0.000000  0.000000  0.000000  0.000000
N  6934  -1.000000  -1.000000  N  -1  -1.000000  -1.000000  0.000000  0.000000  0.000000  0.000000
N  6951  -1.000000  -1.000000  N  -1  -1.000000  -1.000000  0.000000  0.000000  0.000000  0.000000
N  6968  -1.000000  -1.000000  N  -1  -1.000000  -1.000000  0.000000  0.000000  0.000000  0.000000
N  6985  -1.000000  -1.000000  N  -1  -1.000000  -1.000000  0.000000  81.600000  0.000000  40.113674
N  7002  -1.000000  -1.000000  N  -1  -1.000000  -1.000000  0.000000  0.000000  0.000000  40.113674
N  7019  -1.000000  -1.000000  N  -1  -1.000000  -1.000000  0.000000  0.000000  0.000000  200.568370
N  7036  -1.000000  -1.000000  N  -1  -1.000000  -1.000000  0.000000  0.000000  0.000000  160.454696
N  7053  -1.000000  -1.000000  N  -1  -1.000000  -1.000000  0.000000  81.600000  0.000000  0.000000
N  7070  -1.000000  -1.000000  N  -1  -1.000000  -1.000000  0.000000  0.000000  0.000000  0.000000
N  7087  -1.000000  -1.000000  N  -1  -1.000000  -1.000000  0.000000  0.000000  0.000000  320.909393
N  7104  -1.000000  -1.000000  N  -1  -1.000000  -1.000000  0.000000  0.000000  0.000000  0.000000
N  7121  -1.000000  -1.000000  N  -1  -1.000000  -1.000000  0.000000  0.000000  0.000000  0.000000
N  7138  -1.000000  -1.000000  N  -1  -1.000000  -1.000000  0.000000  0.000000  38.224297  40.113674
N  7155  -1.000000  -1.000000  N  -1  -1.000000  -1.000000  0.000000  0.000000  0.000000  120.341022
N  7172  -1.000000  -1.000000  N  -1  -1.000000  -1.000000  0.000000  0.000000  0.000000  280.795718
N  7189  -1.000000  -1.000000  N  -1  -1.000000  -1.000000  0.000000  0.000000  38.224297  40.113674
N  7206  -1.000000  -1.000000  N  -1  -1.000000  -1.000000  0.000000  0.000000  0.000000  80.227348
N  7223  -1.000000  -1.000000  N  -1  -1.000000  -1.000000  0.000000  0.000000  0.000000  320.909393
N  7240  -1.000000  -1.000000  N  -1  -1.000000  -1.000000  0.000000  0.000000  0.000000  0.000000
N  7257  -1.000000  -1.000000  N  -1  -1.000000  -1.000000  0.000000  0.000000  0.000000  0.000000
N  7274  -1.000000  -1.000000  N  -1  -1.000000  -1.000000  0.000000  0.000000  0.000000  280.795718
N  7291  -1.000000  -1.000000  N  -1  -1.000000  -1.000000  0.000000  0.000000  114.672891  0.000000
N  7308  -1.000000  -1.000000  N  -1  -1.000000  -1.000000  0.000000  122.400000  0.000000  80.227348
N  7325  -1.000000  -1.000000  N  -1  -1.000000  -1.000000  0.000000  40.800000  0.000000  40.113674
N  7342  -1.000000  -1.000000  N  -1  -1.000000  -1.000000  0.000000  0.000000  0.000000  0.000000
N  7359  -1.000000  -1.000000  N  -1  -1.000000  -1.000000  0.000000  0.000000  0.000000  0.000000
N  7376  -1.000000  -1.000000  N  -1  -1.000000  -1.000000  0.000000  0.000000  0.000000  40.113674
N  7393  -1.000000  -1.000000  N  -1  -1.000000  -1.000000  0.000000  0.000000  76.448594  120.341022
N  7410  -1.000000  -1.000000  N  -1  -1.000000  -1.000000  0.000000  244.800000  0.000000  0.000000
N  7427  -1.000000  -1.000000  N  -1  -1.000000  -1.000000  0.000000  0.000000  114.672891  200.568370
N  7444  -1.000000  -1.000000  N  -1  -1.000000  -1.000000  0.000000  0.000000  0.000000  0.000000
N  7461  -1.000000  -1.000000  N  -1  -1.000000  -1.000000  0.000000  0.000000  0.000000  40.113674
N  7478  -1.000000  -1.000000  N  -1  -1.000000  -1.000000  0.000000  0.000000  0.000000  0.000000
N  7495  -1.000000  -1.000000  N  -1  -1.000000  -1.000000  0.000000  0.000000  0.000000  80.227348
N  7512  -1.000000  -1.000000  N  -1  -1.000000  -1.000000  0.000000  0.000000  38.224297  0.000000
N  7529  -1.000000  -1.000000  N  -1  -1.000000  -1.000000  0.000000  81.600000  0.000000  200.568370
N  7546  -1.000000  -1.000000  N  -1  -1.000000  -1.000000  0.000000  0.000000  0.000000  0.000000
N  7563  -1.000000  -1.000000  N  -1  -1.000000  -1.000000  0.000000  81.600000  0.000000  40.113674
N  7580  -1.000000  -1.000000  N  -1  -1.000000  -1.000000  0.000000  40.800000  0.000000  120.341022
N  7597  -1.000000  -1.000000  N  -1  -1.000000  -1.000000  0.000000  0.000000  0.000000  401.136741
N  7614  -1.000000  -1.000000  N  -1  -1.000000  -1.000000  0.000000  0.000000  76.448594  441.250415
N  7631  -1.000000  -1.000000  N  -1  -1.000000  -1.000000  0.000000  163.200000  114.672891  80.227348
N  7648  -1.000000  -1.000000  N  -1  -1.000000  -1.000000  0.000000  0.000000  0.000000  280.795718
N  7665  -1.000000  -1.000000  N  -1  -1.000000  -1.000000  0.000000  0.000000  0.000000  0.000000
N  7682  -1.000000  -1.000000  N  -1  -1.000000  -1.000000  0.000000  0.000000  38.224297  80.227348
N  7699  -1.000000  -1.000000  N  -1  -1.000000  -1.000000  0.000000  0.000000  0.000000  40.113674
N  7716  -1.000000  -1.000000  N  -1  -1.000000  -1.000000  0.000000  0.000000  0.000000  160.454696
N  7733  -1.000000  -1.000000  N  -1  -1.000000  -1.000000  0.000000  0.000000  0.000000  0.000000
N  7750  -1.000000  -1.000000  N  -1  -1.000000  -1.000000  0.000000  0.000000  0.000000  0.000000
N  7767  -1.000000  -1.000000  N  -1  -1.000000  -1.000000  0.000000  0.000000  0.000000  0.000000
N  7784  -1.000000  -1.000000  N  -1  -1.000000  -1.000000  0.000000  204.000000  0.000000  0.000000
N  7801  -1.000000  -1.000000  N  -1  -1.000000  -1.000000  0.000000  0.000000  76.448594  40.113674
N  7818  -1.000000  -1.000000  N  -1  -1.000000  -1.000000  0.000000  204.000000  38.224297  120.341022
N  7835  -1.000000  -1.000000  N  -1  -1.000000  -1.000000  0.000000  204.000000  0.000000  361.023067
N  7852  -1.000000  -1.000000  N  -1  -1.000000  -1.000000  0.000000  0.000000  0.000000  40.113674
N  7869  -1.000000  -1.000000  N  -1  -1.000000  -1.000000  0.000000  0.000000  38.224297  320.909393
N  7886  -1.000000  -1.000000  N  -1  -1.000000  -1.000000  0.000000  0.000000  76.448594  0.000000
N  7903  -1.000000  -1.000000  N  -1  -1.000000  -1.000000  0.000000  0.000000  0.000000  0.000000
N  7920  -1.000000  -1.000000  N  -1  -1.000000  -1.000000  0.000000  81.600000  0.000000  0.000000
N  7937  -1.000000  -1.000000  N  -1  -1.000000  -1.000000  0.000000  40.800000  114.672891  0.000000
N  7954  -1.000000  -1.000000  N  -1  -1.000000  -1.000000  0.000000  81.600000  76.448594  0.000000
N  7971  -1.000000  -1.000000  N  -1  -1.000000  -1.000000  0.000000  0.000000  0.000000  0.000000
N  7988  -1.000000  -1.000000  N  -1  -1.000000  -1.000000  0.000000  0.000000  0.000000  160.454696
N  8005  -1.000000  -1.000000  N  -1  -1.000000  -1.000000  0.000000  0.000000  0.000000  0.000000
N  8022  -1.000000  -1.000000  N  -1  -1.000000  -1.000000  0.000000  0.000000  0.000000  0.000000
N  8039  -1.000000  -1.000000  N  -1  -1.000000  -1.000000  0.000000  0.000000  0.000000  40.113674
N  8056  -1.000000  -1.000000  N  -1  -1.000000  -1.000000  0.000000  0.000000  0.000000  0.000000
N  8073  -1.000000  -1.000000  N  -1  -1.000000  -1.000000  0.000000  0.000000  0.000000  0.000000
N  8090  -1.000000  -1.000000  N  -1  -1.000000  -1.000000  0.000000  0.000000  0.000000  240.682044
N  8107  -1.000000  -1.000000  N  -1  -1.000000  -1.000000  0.000000  122.400000  0.000000  320.909393
N  8124  -1.000000  -1.000000  N  -1  -1.000000  -1.000000  0.000000  163.200000  0.000000  40.113674
N  8141  -1.000000  -1.000000  N  -1  -1.000000  -1.000000  0.000000  40.800000  38.224297  80.227348
N  8158  -1.000000  -1.000000  N  -1  -1.000000  -1.000000  0.000000  40.800000  191.121484  401.136741
N  8175  -1.000000  -1.000000  N  -1  -1.000000  -1.000000  0.000000  0.000000  0.000000  0.000000
N  8192  -1.000000  -1.000000  N  -1  -1.000000  -1.000000  0.000000  40.800000  0.000000  0.000000
N  8209  -1.000000  -1.000000  N  -1  -1.000000  -1.000000  0.000000  0.000000  0.000000  120.341022
N  8226  -1.000000  -1.000000  N  -1  -1.000000  -1.000000  0.000000  40.800000  76.448594  240.682044
N  8243  -1.000000  -1.000000  N  -1  -1.000000  -1.000000  0.000000  0.000000  0.000000  0.000000
N  8260  -1.000000  -1.000000  N  -1  -1.000000  -1.000000  0.000000  0.000000  76.448594  40.113674
N  8277  -1.000000  -1.000000  N  -1  -1.000000  -1.000000  0.000000  204.000000  76.448594  160.454696
N  8294  -1.000000  -1.000000  N  -1  -1.000000  -1.000000  0.000000  0.000000  0.000000  320.909393
N  8311  -1.000000  -1.000000  N  -1  -1.000000  -1.000000  0.000000  0.000000  0.000000  0.000000
N  8328  -1.000000  -1.000000  N  -1  -1.000000  -1.000000  0.000000  40.800000  0.000000  200.568370
N  8345  -1.000000  -1.000000  N  -1  -1.000000  -1.000000  0.000000  0.000000  38.224297  80.227348
N  8362  -1.000000  -1.000000  N  -1  -1.000000  -1.000000  0.000000  40.800000  38.224297  200.568370
N  8379  -1.000000  -1.000000  N  -1  -1.000000  -1.000000  0.000000  40.800000  0.000000  120.341022
N  8396  -1.000000  -1.000000  N  -1  -1.000000  -1.000000  0.000000  0.000000  0.000000  0.000000
N  8413  -1.000000  -1.000000  N  -1  -1.000000  -1.000000  0.000000  40.800000  76.448594  0.000000
N  8430  -1.000000  -1.000000  N  -1  -1.000000  -1.000000  0.000000  40.800000  0.000000  160.454696
N  8447  -1.000000  -1.000000  N  -1  -1.000000  -1.000000  0.000000  0.000000  0.000000  200.568370
N  8464  -1.000000  -1.000000  N  -1  -1.000000  -1.000000  0.000000  0.000000  0.000000  0.000000
N  8481  -1.000000  -1.000000  N  -1  -1.000000  -1.000000  0.000000  122.400000  76.448594  40.113674
N  8498  -1.000000  -1.000000  N  -1  -1.000000  -1.000000  0.000000  0.000000  0.000000  160.454696
N  8515  -1.000000  -1.000000  N  -1  -1.000000  -1.000000  0.000000  0.000000  0.000000  40.113674
N  8532  -1.000000  -1.000000  N  -1  -1.000000  -1.000000  0.000000  204.000000  0.000000  0.000000
N  8549  -1.000000  -1.000000  N  -1  -1.000000  -1.000000  0.000000  0.000000  0.000000  0.000000
N  8566  -1.000000  -1.000000  N  -1  -1.000000  -1.000000  0.000000  163.200000  0.000000  80.227348
N  8583  -1.000000  -1.000000  N  -1  -1.000000  -1.000000  0.000000  0.000000  0.000000  0.000000
N  8600  -1.000000  -1.000000  N  -1  -1.000000  -1.000000  0.000000  0.000000  0.000000  120.341022
N  8617  -1.000000  -1.000000  N  -1  -1.000000  -1.000000  0.000000  204.000000  0.000000  0.000000
N  8634  -1.000000  -1.000000  N  -1  -1.000000  -1.000000  0.000000  0.000000  0.000000  0.000000
N  8651  -1.000000  -1.000000  N  -1  -1.000000  -1.000000  0.000000  81.600000  0.000000  200.568370
N  8668  -1.000000  -1.000000  N  -1  -1.000000  -1.000000  0.000000  0.000000  76.448594  80.227348
N  8685  -1.000000  -1.000000  N  -1  -1.000000  -1.000000  0.000000  204.000000  76.448594  40.113674
N  8702  -1.000000  -1.000000  N  -1  -1.000000  -1.000000  0.000000  40.800000  0.000000  0.000000
N  8719  -1.000000  -1.000000  N  -1  -1.000000  -1.000000  0.000000  0.000000  0.000000  200.568370
N  8736  -1.000000  -1.000000  N  -1  -1.000000  -1.000000  0.000000  0.000000  0.000000  0.000000
N  8753  -1.000000  -1.000000  N  -1  -1.000000  -1.000000  0.000000  81.600000  0.000000  120.341022
N  8770  -1.000000  -1.000000  N  -1  -1.000000  -1.000000  0.000000  0.000000  38.224297  80.227348
N  8787  -1.000000  -1.000000  N  -1  -1.000000  -1.000000  0.000000  40.800000  0.000000  0.000000
N  8804  -1.000000  -1.000000  N  -1  -1.000000  -1.000000  0.000000  0.000000  38.224297  80.227348
N  8821  -1.000000  -1.000000  N  -1  -1.000000  -1.000000  0.000000  0.000000  38.224297  0.000000
N  8838  -1.000000  -1.000000  N  -1  -1.000000  -1.000000  0.000000  0.000000  0.000000  0.000000
N  8855  -1.000000  -1.000000  N  -1  -1.000000  -1.000000  0.000000  163.200000  0.000000  80.227348
N  8872  -1.000000  -1.000000  N  -1  -1.000000  -1.000000  0.000000  0.000000  0.000000  0.000000
N  8889  -1.000000  -1.000000  N  -1  -1.000000  -1.000000  0.000000  81.600000  114.672891  160.454696
N  8906  -1.000000  -1.000000  N  -1  -1.000000  -1.000000  0.000000  0.000000  0.000000  40.113674
N  8923  -1.000000  -1.000000  N  -1  -1.000000  -1.000000  0.000000  0.000000  0.000000  0.000000
N  8940  -1.000000  -1.000000  N  -1  -1.000000  -1.000000  0.000000  0.000000  0.000000  0.000000
N  8957  -1.000000  -1.000000  N  -1  -1.000000  -1.000000  0.000000  122.400000  76.448594  0.000000
N  8974  -1.000000  -1.000000  N  -1  -1.000000  -1.000000  0.000000  122.400000  0.000000  0.000000
N  8991  -1.000000  -1.000000  N  -1  -1.000000  -1.000000  0.000000  40.800000  0.000000  200.568370
N  9008  -1.000000  -1.000000  N  -1  -1.000000  -1.000000  0.000000  40.800000  38.224297  40.113674
N  9025  -1.000000  -1.000000  N  -1  -1.000000  -1.000000  0.000000  0.000000  0.000000  40.113674
N  9042  -1.000000  -1.000000  N  -1  -1.000000  -1.000000  0.000000  40.800000  191.121484  120.341022
N  9059  -1.000000  -1.000000  N  -1  -1.000000  -1.000000  0.000000  0.000000  0.000000  40.113674
N  9076  -1.000000  -1.000000  N  -1  -1.000000  -1.000000  0.000000  0.000000  76.448594  200.568370
N  9093  -1.000000  -1.000000  N  -1  -1.000000  -1.000000  0.000000  122.400000  0.000000  0.000000
N  9110  -1.000000  -1.000000  N  -1  -1.000000  -1.000000  0.000000  40.800000  76.448594  0.000000
N  9127  -1.000000  -1.000000  N  -1  -1.000000  -1.000000  0.000000  0.000000  0.000000  0.000000
N  9144  -1.000000  -1.000000  N  -1  -1.000000  -1.000000  0.000000  40.800000  0.000000  80.227348
N  9161  -1.000000  -1.000000  N  -1  -1.000000  -1.000000  0.000000  0.000000  0.000000  40.113674
N  9178  -1.000000  -1.000000  N  -1  -1.000000  -1.000000  0.000000  0.000000  0.000000  40.113674
N  9195  -1.000000  -1.000000  N  -1  -1.000000  -1.000000  0.000000  0.000000  0.000000  521.477763
N  9212  -1.000000  -1.000000  N  -1  -1.000000  -1.000000  0.000000  0.000000  0.000000  0.000000
N  9229  -1.000000  -1.000000  N  -1  -1.000000  -1.000000  0.000000  0.000000  0.000000  0.000000
N  9246  -1.000000  -1.000000  N  -1  -1.000000  -1.000000  0.000000  0.000000  0.000000  441.250415
N  9263  -1.000000  -1.000000  N  -1  -1.000000  -1.000000  0.000000  40.800000  0.000000  240.682044
N  9280  -1.000000  -1.000000  N  -1  -1.000000  -1.000000  0.000000  40.800000  0.000000  0.000000
N  9297  -1.000000  -1.000000  N  -1  -1.000000  -1.000000  278.946857  163.200000  0.000000  0.000000
N  9314  -1.000000  -1.000000  N  -1  -1.000000  -1.000000  39.849551  81.600000  0.000000  0.000000
N  9331  -1.000000  -1.000000  N  -1  -1.000000  -1.000000  438.345061  40.800000  0.000000  160.454696
N  9348  -1.000000  -1.000000  N  -1  -1.000000  -1.000000  278.946857  0.000000  0.000000  0.000000
N  9365  -1.000000  -1.000000  N  -1  -1.000000  -1.000000  39.849551  81.600000  0.000000  0.000000
N  9382  -1.000000  -1.000000  N  -1  -1.000000  -1.000000  318.796408  0.000000  38.224297  40.113674
N  9399  -1.000000  -1.000000  N  -1  -1.000000  -1.000000  239.097306  0.000000  114.672891  0.000000
N  9416  -1.000000  -1.000000  N  -1  -1.000000  -1.000000  478.194612  0.000000  0.000000  40.113674
N  9433  -1.000000  -1.000000  N  -1  -1.000000  -1.000000  836.840570  163.200000  76.448594  120.341022
N  9447  -1.000000  -1.000000  N  -1  -1.000000  -1.000000  518.044163  204.000000  0.000000  0.000000
N  9459  -1.000000  -1.000000  N  -1  -1.000000  -1.000000  637.592816  163.200000  0.000000  80.227348
N  9470  -1.000000  -1.000000  N  -1  -1.000000  -1.000000  637.592816  0.000000  0.000000  521.477763
N  9482  -1.000000  -1.000000  N  -1  -1.000000  -1.000000  478.194612  0.000000  76.448594  200.568370
N  9494  -1.000000  -1.000000  N  -1  -1.000000  -1.000000  597.743265  0.000000  0.000000  120.341022
N  9506  -1.000000  -1.000000  N  -1  -1.000000  -1.000000  836.840570  40.800000  0.000000  0.000000
N  9518  -1.000000  -1.000000  N  -1  -1.000000  -1.000000  876.690121  122.400000  0.000000  0.000000
N  9530  -1.000000  -1.000000  N  -1  -1.000000  -1.000000  21319.509770  122.400000  344.018672  240.682044
