# Supplementary material for: SNP-PHAGE – High throughput SNP discovery pipeline
Source: BMC Bioinformatics. 2006 Oct 23;7:468. doi: 10.1186/1471-2105-7-468 (PMC1626092; doi:10.1186/1471-2105-7-468)
Supplement: Additional file 2 — Test dataset. This compressed file contains test data for recreating the demo website. It contains the database table entries and chromatogram files to test for proper installation of all functionalities provided. [file 1471-2105-7-468-S2.gz › test_data/AfterAnalysisStore/poly_dir/H05_015529PI20933.b_15.ab1.poly]

H05_015529PI20933.b_15.ab1 47626.581818 58413.600000 51885.182609 57749.485714 47626.581818
G  1  2355.371931  1.000000  N  -1  -1.000000  -1.000000  0.000000  0.000000  2355.371931  0.000000
G  11  15074.380357  6.400000  N  -1  -1.000000  -1.000000  4690.452221  0.000000  2590.909124  0.000000
A  35  2121747.685031  243.462747  G  26  14973.435846  8.590241  53224.989747  59921.987449  0.000000  65280.000000
C  45  2682482.670659  3.761936  N  -1  -1.000000  -1.000000  53224.989747  59921.987449  0.000000  65280.000000
T  38  4295872.800000  1.540933  N  -1  -1.000000  -1.000000  53224.989747  59921.987449  0.000000  65280.000000
T  70  4295872.800000  1.540933  N  -1  -1.000000  -1.000000  0.000000  6479.064893  0.000000  65280.000000
C  86  470499.955205  0.309623  A  88  238381.422830  0.248624  34529.712098  59921.987449  20357.143117  65280.000000
T  97  443292.000000  0.323637  C  112  110144.103181  0.109800  166.328093  6516.516135  53298.701978  65280.000000
G  123  3008247.381917  2.399083  A  113  145636.878195  0.145182  0.000000  3220.806825  53837.072705  0.000000
T  140  208284.000000  0.143759  A  135  118591.930280  0.090948  15601.575120  0.000000  53837.072705  40188.000000
A  162  2234817.522625  0.777982  N  -1  -1.000000  -1.000000  53224.989747  46364.637789  10262.691984  0.000000
A  183  2234817.522625  0.777982  N  -1  -1.000000  -1.000000  53224.989747  59921.987449  4710.743862  18033.600000
C  181  2319767.390379  1.499988  G  183  9892.562110  0.005623  53224.989747  59921.987449  3533.057896  7344.000000
T  194  1017266.400000  0.649460  G  194  159997.050446  0.090938  39885.476692  59921.987449  25774.498558  65280.000000
T  213  239169.600000  0.170859  N  -1  -1.000000  -1.000000  997.968558  0.000000  1884.297545  45532.800000
A  220  230364.408749  0.190553  G  233  122075.562359  0.084722  40750.382775  0.000000  302.833534  1999.200000
A  228  149628.752427  0.147103  A  242  55919.504853  0.038809  33165.821736  449.414906  5753.837145  81.600000
C  251  277813.314313  0.282020  A  261  128338.756528  0.123511  0.000000  46476.991515  2018.890226  0.000000
C  266  245080.928668  0.253043  T  270  252062.400000  0.247960  6386.998770  36065.546196  0.000000  12362.400000
C  286  147408.089126  0.212950  T  285  130845.600000  0.128716  0.000000  23818.990011  0.000000  29743.200000
T  299  322728.000000  0.470359  N  -1  -1.000000  -1.000000  0.000000  0.000000  0.000000  61404.000000
C  318  226917.076223  0.374041  C  305  46963.857664  0.046754  0.000000  41495.976309  0.000000  20604.000000
C  329  315751.422616  0.610013  A  329  87022.858237  0.086634  19027.933835  58124.327826  0.000000  65280.000000
T  336  2666198.400000  3.822002  C  345  247402.905682  0.336493  23319.198633  30560.213599  0.000000  65280.000000
T  357  2666198.400000  3.822002  C  354  149205.748749  0.231303  0.000000  22882.708957  0.000000  65280.000000
A  374  137054.348599  0.299122  N  -1  -1.000000  -1.000000  28941.088175  0.000000  134.592682  8241.600000
C  385  310246.090020  0.691190  T  379  122767.200000  0.190317  0.000000  53742.532494  1379.574988  4039.200000
T  398  271564.800000  0.584111  C  398  44080.112018  0.099254  0.000000  10149.286624  6157.615191  61444.800000
T  411  191800.800000  0.413101  G  408  143442.150589  0.388159  0.000000  0.000000  18405.549231  36026.400000
G  425  362727.277352  0.790312  A  435  157845.360219  0.417532  0.000000  2022.367076  53837.072705  0.000000
G  438  310135.186953  0.645444  N  -1  -1.000000  -1.000000  22786.948735  0.000000  49328.217866  0.000000
C  457  115462.179567  0.240928  G  451  21265.643719  0.053961  0.000000  26328.223236  807.556091  0.000000
T  469  336763.200000  0.719435  A  470  11676.232126  0.029191  3193.499385  0.000000  302.833534  64708.800000
C  485  267177.161540  0.568226  A  481  75712.547915  0.189286  13539.106767  43031.477237  0.000000  0.000000
A  494  361597.274094  0.994484  T  502  321218.400000  0.791010  53224.989747  36365.156133  302.833534  0.000000
C  505  1066012.156726  4.000754  N  -1  -1.000000  -1.000000  9879.888722  59921.987449  0.000000  48062.400000
G  516  327531.291071  0.680779  N  -1  -1.000000  -1.000000  0.000000  40035.377865  53837.072705  0.000000
G  528  309394.927203  0.860988  T  528  27295.200000  0.072068  0.000000  0.000000  51246.163581  6324.000000
A  550  168324.030075  0.468525  N  -1  -1.000000  -1.000000  32400.712509  0.000000  7032.467622  0.000000
G  555  237354.194289  0.680216  N  -1  -1.000000  -1.000000  10012.951196  0.000000  38560.803325  0.000000
G  570  418650.536624  1.184319  N  -1  -1.000000  -1.000000  0.000000  0.000000  53837.072705  0.000000
G  584  365116.297453  1.016790  N  -1  -1.000000  -1.000000  0.000000  0.000000  53837.072705  0.000000
T  598  156223.200000  0.428496  A  596  17930.168421  0.044437  3093.702529  0.000000  2288.075590  29335.200000
C  614  192424.482197  0.521955  N  -1  -1.000000  -1.000000  0.000000  32208.068254  0.000000  0.000000
T  625  281601.600000  0.794974  N  -1  -1.000000  -1.000000  0.000000  599.219874  0.000000  54060.000000
T  638  181478.400000  0.510244  N  -1  -1.000000  -1.000000  0.000000  0.000000  0.000000  35047.200000
T  651  163689.600000  0.484779  N  -1  -1.000000  -1.000000  0.000000  0.000000  0.000000  34720.800000
G  664  238027.157698  0.962015  N  -1  -1.000000  -1.000000  0.000000  0.000000  45425.030095  0.000000
A  680  148364.658920  0.617443  N  -1  -1.000000  -1.000000  28741.494463  0.000000  0.000000  0.000000
T  688  253939.200000  1.065659  N  -1  -1.000000  -1.000000  0.000000  0.000000  0.000000  47980.800000
T  703  200287.200000  0.834699  N  -1  -1.000000  -1.000000  0.000000  0.000000  0.000000  34720.800000
C  718  192012.518533  0.880326  N  -1  -1.000000  -1.000000  465.718660  37189.083461  0.000000  0.000000
A  725  262898.183732  1.309223  N  -1  -1.000000  -1.000000  43511.429118  1310.793475  0.000000  0.000000
T  736  328603.200000  1.553883  A  741  18961.402597  0.084239  898.171702  0.000000  0.000000  63566.400000
G  749  341057.855588  1.515205  N  -1  -1.000000  -1.000000  731.843609  0.000000  53837.072705  489.600000
T  763  222972.000000  0.965097  N  -1  -1.000000  -1.000000  0.000000  0.000000  1244.982306  41860.800000
C  779  151902.238184  0.645884  N  -1  -1.000000  -1.000000  0.000000  28537.846523  0.000000  0.000000
A  788  218754.707861  0.934824  N  -1  -1.000000  -1.000000  37889.539576  0.000000  0.000000  0.000000
T  799  316363.200000  1.363169  N  -1  -1.000000  -1.000000  365.921805  0.000000  0.000000  60465.600000
C  815  166021.356477  0.667077  N  -1  -1.000000  -1.000000  0.000000  31646.299622  0.000000  0.000000
T  827  275440.800000  1.147253  N  -1  -1.000000  -1.000000  0.000000  224.707453  0.000000  52795.200000
T  840  170666.400000  0.689275  N  -1  -1.000000  -1.000000  0.000000  0.000000  67.296341  36883.200000
G  853  308890.204646  1.258373  N  -1  -1.000000  -1.000000  0.000000  0.000000  53298.701978  0.000000
C  866  276090.557173  1.104065  N  -1  -1.000000  -1.000000  33.265619  46364.637789  740.259750  0.000000
A  878  153886.751606  0.628581  N  -1  -1.000000  -1.000000  29373.541217  674.122359  0.000000  0.000000
C  888  333203.701461  1.473708  N  -1  -1.000000  -1.000000  1929.405878  59921.987449  0.000000  0.000000
A  899  256245.060014  1.080647  N  -1  -1.000000  -1.000000  42147.538756  2808.843162  0.000000  1754.400000
C  911  346985.758574  1.401644  T  913  84129.600000  0.323104  898.171702  59921.987449  0.000000  9832.800000
A  923  253750.138619  0.974540  T  926  55651.200000  0.218997  43910.616541  1610.403413  0.000000  9547.200000
C  934  345562.611373  1.359851  N  -1  -1.000000  -1.000000  299.390567  59921.987449  0.000000  6283.200000
T  948  357693.600000  1.314701  N  -1  -1.000000  -1.000000  0.000000  749.024843  437.426216  65280.000000
G  961  308688.315624  1.101288  N  -1  -1.000000  -1.000000  0.000000  0.000000  53837.072705  448.800000
C  975  165534.490329  0.562852  N  -1  -1.000000  -1.000000  33.265619  31384.140927  874.852431  0.000000
A  987  213731.599453  0.763971  N  -1  -1.000000  -1.000000  39186.898701  0.000000  538.370727  0.000000
A  999  177904.528230  0.650407  N  -1  -1.000000  -1.000000  34163.790294  0.000000  370.129875  0.000000
A  1012  268420.276418  0.972784  N  -1  -1.000000  -1.000000  44941.850718  0.000000  134.592682  0.000000
G  1020  239373.084516  0.888371  N  -1  -1.000000  -1.000000  1064.499795  0.000000  41252.656960  163.200000
C  1036  206730.856701  0.772062  N  -1  -1.000000  -1.000000  0.000000  40260.085318  0.000000  0.000000
C  1050  336424.508287  1.325869  N  -1  -1.000000  -1.000000  0.000000  59921.987449  0.000000  163.200000
A  1059  196366.946548  0.749474  N  -1  -1.000000  -1.000000  37157.695967  0.000000  0.000000  0.000000
C  1069  280285.096295  1.134359  N  -1  -1.000000  -1.000000  299.390567  52731.348956  0.000000  163.200000
C  1084  308073.917975  1.287149  N  -1  -1.000000  -1.000000  0.000000  58124.327826  0.000000  612.000000
T  1097  344025.600000  1.437726  N  -1  -1.000000  -1.000000  299.390567  1385.695960  706.611579  65280.000000
T  1110  321340.800000  1.249703  N  -1  -1.000000  -1.000000  1131.031032  74.902484  1345.926818  54019.200000
A  1123  254149.326042  0.948692  N  -1  -1.000000  -1.000000  48734.131237  112.353726  1615.112181  856.800000
A  1135  240144.500615  0.871608  C  1132  14643.435683  0.053149  46837.990977  2247.074529  807.556091  122.400000
C  1145  383762.878372  1.407315  N  -1  -1.000000  -1.000000  4158.202324  59921.987449  134.592682  244.800000
C  1160  331855.456744  1.155765  N  -1  -1.000000  -1.000000  266.124949  59921.987449  0.000000  0.000000
A  1168  241707.984689  0.806653  N  -1  -1.000000  -1.000000  45174.710048  973.732296  0.000000  0.000000
A  1181  274075.431579  0.944530  N  -1  -1.000000  -1.000000  52160.489952  74.902484  0.000000  979.200000
A  1195  281393.867669  0.944458  N  -1  -1.000000  -1.000000  47869.225154  37.451242  0.000000  1101.600000
A  1207  254548.513465  0.854038  N  -1  -1.000000  -1.000000  48567.803144  0.000000  0.000000  1142.400000
C  1217  332641.932829  1.136459  N  -1  -1.000000  -1.000000  831.640465  58049.425342  0.000000  1101.600000
C  1231  324065.598375  1.111481  N  -1  -1.000000  -1.000000  0.000000  59921.987449  0.000000  816.000000
T  1243  344270.400000  1.179677  N  -1  -1.000000  -1.000000  0.000000  973.732296  0.000000  65280.000000
C  1256  153175.580418  0.509148  N  -1  -1.000000  -1.000000  99.796856  29586.481303  0.000000  1387.200000
A  1268  248394.374026  0.850230  N  -1  -1.000000  -1.000000  53224.989747  0.000000  0.000000  0.000000
A  1279  243437.796856  0.873749  N  -1  -1.000000  -1.000000  46239.209843  0.000000  0.000000  652.800000
C  1289  273880.933886  1.015234  N  -1  -1.000000  -1.000000  33.265619  52019.775355  0.000000  652.800000
T  1303  345943.200000  1.267245  N  -1  -1.000000  -1.000000  0.000000  0.000000  33.648170  65280.000000
T  1316  208365.600000  0.743697  A  1322  15535.043882  0.056932  0.000000  0.000000  269.185364  40963.200000
G  1328  292268.008449  1.071079  N  -1  -1.000000  -1.000000  266.124949  0.000000  53837.072705  693.600000
C  1341  234482.227138  0.847595  N  -1  -1.000000  -1.000000  0.000000  44417.173197  336.481704  0.000000
G  1355  150138.136507  0.562677  N  -1  -1.000000  -1.000000  598.781135  0.000000  28701.889386  0.000000
A  1369  305711.034860  1.225611  N  -1  -1.000000  -1.000000  53224.989747  0.000000  0.000000  0.000000
A  1381  275971.571839  1.123756  N  -1  -1.000000  -1.000000  52892.333561  0.000000  0.000000  1183.200000
A  1393  265093.714559  1.028056  N  -1  -1.000000  -1.000000  50164.552837  0.000000  0.000000  1224.000000
C  1403  351367.553907  1.353865  N  -1  -1.000000  -1.000000  166.328093  59921.987449  0.000000  1428.000000
T  1416  359366.400000  1.329400  N  -1  -1.000000  -1.000000  0.000000  524.317390  33.648170  65280.000000
T  1429  226154.400000  0.810965  N  -1  -1.000000  -1.000000  0.000000  0.000000  201.889023  44268.000000
G  1441  294522.435868  1.103527  N  -1  -1.000000  -1.000000  498.984279  0.000000  53837.072705  816.000000
G  1453  226082.057192  0.820602  N  -1  -1.000000  -1.000000  99.796856  0.000000  37786.895405  40.800000
C  1467  222010.963500  0.825660  N  -1  -1.000000  -1.000000  0.000000  42731.867300  437.426216  204.000000
A  1480  196865.930827  0.735557  N  -1  -1.000000  -1.000000  38721.180041  0.000000  134.592682  204.000000
T  1491  373891.200000  1.373012  N  -1  -1.000000  -1.000000  0.000000  149.804969  33.648170  65280.000000
T  1504  256999.200000  0.920706  N  -1  -1.000000  -1.000000  0.000000  74.902484  370.129875  42758.400000
G  1517  281466.945737  1.015263  N  -1  -1.000000  -1.000000  365.921805  0.000000  53837.072705  448.800000
G  1530  230590.912031  0.826868  N  -1  -1.000000  -1.000000  299.390567  0.000000  44684.770345  0.000000
C  1543  220849.974993  0.827789  N  -1  -1.000000  -1.000000  0.000000  42282.452394  33.648170  0.000000
C  1558  345150.647709  1.364537  N  -1  -1.000000  -1.000000  365.921805  59921.987449  0.000000  244.800000
T  1570  355653.600000  1.342885  N  -1  -1.000000  -1.000000  0.000000  1460.598444  0.000000  65280.000000
T  1583  290740.800000  1.073018  N  -1  -1.000000  -1.000000  0.000000  374.512422  0.000000  55773.600000
C  1596  146846.320493  0.529325  N  -1  -1.000000  -1.000000  232.859330  33369.056761  0.000000  163.200000
C  1608  343128.280632  1.271290  N  -1  -1.000000  -1.000000  332.656186  59921.987449  0.000000  0.000000
A  1618  281859.586329  0.990608  N  -1  -1.000000  -1.000000  53224.989747  337.061179  201.889023  0.000000
A  1630  275439.321941  1.000402  N  -1  -1.000000  -1.000000  53224.989747  0.000000  0.000000  0.000000
G  1639  291931.526744  1.053248  N  -1  -1.000000  -1.000000  1031.234176  0.000000  53837.072705  530.400000
T  1655  167076.000000  0.600520  N  -1  -1.000000  -1.000000  0.000000  0.000000  975.796943  37495.200000
T  1667  171156.000000  0.629556  A  1674  12042.153930  0.045119  0.000000  0.000000  908.500602  32395.200000
G  1680  248525.386876  0.931162  N  -1  -1.000000  -1.000000  332.656186  0.000000  48890.791650  0.000000
G  1692  237556.083312  0.923496  A  1699  12008.888312  0.048931  565.515516  0.000000  52962.220274  0.000000
G  1705  270968.716560  1.104075  N  -1  -1.000000  -1.000000  964.702939  0.000000  52390.201376  0.000000
A  1720  306842.065892  1.260397  N  -1  -1.000000  -1.000000  53224.989747  0.000000  67.296341  0.000000
T  1731  335090.400000  1.291550  N  -1  -1.000000  -1.000000  898.171702  37.451242  0.000000  65280.000000
C  1744  237553.228995  0.918455  N  -1  -1.000000  -1.000000  133.062474  46701.698968  0.000000  0.000000
A  1753  271513.978947  1.068053  N  -1  -1.000000  -1.000000  51295.583869  0.000000  0.000000  0.000000
A  1766  244834.952837  0.964596  N  -1  -1.000000  -1.000000  46538.600410  0.000000  0.000000  244.800000
G  1777  194452.776977  0.780585  N  -1  -1.000000  -1.000000  0.000000  0.000000  32470.484475  1428.000000
T  1792  215668.800000  0.856340  N  -1  -1.000000  -1.000000  0.000000  0.000000  0.000000  40636.800000
A  1803  107115.291866  0.417928  N  -1  -1.000000  -1.000000  24150.839098  0.000000  0.000000  1020.000000
T  1815  376747.200000  1.555780  N  -1  -1.000000  -1.000000  0.000000  0.000000  0.000000  65280.000000
C  1828  167556.857406  0.654318  N  -1  -1.000000  -1.000000  0.000000  32507.678191  0.000000  1101.600000
T  1841  349819.200000  1.423548  N  -1  -1.000000  -1.000000  0.000000  299.609937  0.000000  65280.000000
C  1854  113514.714975  0.453995  N  -1  -1.000000  -1.000000  0.000000  25803.905845  0.000000  0.000000
C  1866  347847.137144  1.526464  N  -1  -1.000000  -1.000000  0.000000  58723.547700  0.000000  81.600000
T  1879  360794.400000  1.510187  N  -1  -1.000000  -1.000000  0.000000  749.024843  0.000000  65280.000000
C  1891  183473.635322  0.740305  N  -1  -1.000000  -1.000000  66.531237  34792.203963  0.000000  204.000000
A  1902  276437.290499  1.143725  N  -1  -1.000000  -1.000000  52726.005468  0.000000  0.000000  0.000000
A  1914  236551.813807  0.946596  N  -1  -1.000000  -1.000000  46339.006699  0.000000  0.000000  367.200000
T  1925  316404.000000  1.255642  N  -1  -1.000000  -1.000000  432.453042  0.000000  0.000000  60180.000000
C  1938  184634.623829  0.676529  N  -1  -1.000000  -1.000000  632.046753  39323.804264  0.000000  0.000000
C  1951  359382.119728  1.416545  N  -1  -1.000000  -1.000000  864.906083  59921.987449  0.000000  0.000000
A  1961  290874.568968  1.065920  N  -1  -1.000000  -1.000000  53224.989747  187.256211  0.000000  0.000000
A  1973  272778.072454  1.021674  N  -1  -1.000000  -1.000000  52659.474231  0.000000  0.000000  0.000000
A  1985  292371.521805  1.033415  N  -1  -1.000000  -1.000000  53224.989747  0.000000  0.000000  0.000000
A  1997  280994.680246  1.013067  N  -1  -1.000000  -1.000000  53224.989747  411.963664  0.000000  0.000000
C  2008  315526.715164  1.171263  N  -1  -1.000000  -1.000000  365.921805  59921.987449  0.000000  0.000000
C  2021  334814.104874  1.184782  N  -1  -1.000000  -1.000000  332.656186  59921.987449  0.000000  0.000000
C  2033  283805.513057  0.983956  N  -1  -1.000000  -1.000000  299.390567  53630.178767  0.000000  0.000000
A  2045  308704.940533  1.053031  N  -1  -1.000000  -1.000000  53224.989747  112.353726  0.000000  0.000000
C  2054  295827.361790  1.011761  N  -1  -1.000000  -1.000000  0.000000  56364.119445  33.648170  1550.400000
T  2068  378746.400000  1.247896  N  -1  -1.000000  -1.000000  0.000000  524.317390  773.907920  65280.000000
C  2081  249987.041391  0.818437  N  -1  -1.000000  -1.000000  0.000000  42132.647425  1682.408522  0.000000
G  2094  142365.409135  0.472417  N  -1  -1.000000  -1.000000  0.000000  0.000000  27019.480864  0.000000
T  2105  164668.800000  0.571143  G  2106  12180.637700  0.044206  0.000000  0.000000  2321.723760  30967.200000
G  2119  316730.228359  1.149472  N  -1  -1.000000  -1.000000  199.593712  0.000000  53837.072705  0.000000
G  2131  285605.670701  1.023245  N  -1  -1.000000  -1.000000  332.656186  0.000000  53837.072705  0.000000
G  2144  269353.604378  0.975475  N  -1  -1.000000  -1.000000  365.921805  0.000000  51448.052604  326.400000
T  2157  232641.600000  0.862980  N  -1  -1.000000  -1.000000  0.000000  0.000000  1749.704863  44920.800000
G  2170  297315.234015  1.124222  N  -1  -1.000000  -1.000000  598.781135  112.353726  49967.533105  489.600000
C  2181  335113.714811  1.272628  N  -1  -1.000000  -1.000000  66.531237  59921.987449  100.944511  0.000000
A  2193  219553.082707  0.821518  N  -1  -1.000000  -1.000000  41648.554477  0.000000  0.000000  204.000000
T  2205  367526.400000  1.462306  N  -1  -1.000000  -1.000000  0.000000  411.963664  0.000000  65280.000000
C  2218  146097.295650  0.555319  N  -1  -1.000000  -1.000000  0.000000  27938.626648  0.000000  81.600000
G  2232  154041.324278  0.584685  N  -1  -1.000000  -1.000000  665.312372  0.000000  29341.204624  1020.000000
T  2244  125174.400000  0.477041  N  -1  -1.000000  -1.000000  0.000000  0.000000  0.000000  27988.800000
T  2257  181886.400000  0.747758  N  -1  -1.000000  -1.000000  0.000000  0.000000  0.000000  34884.000000
T  2270  208243.200000  0.894245  N  -1  -1.000000  -1.000000  266.124949  0.000000  0.000000  36638.400000
A  2280  217224.489405  0.957952  N  -1  -1.000000  -1.000000  40650.585919  0.000000  0.000000  1713.600000
T  2291  425870.400000  1.890929  N  -1  -1.000000  -1.000000  0.000000  0.000000  0.000000  65280.000000
C  2305  172612.775097  0.725041  N  -1  -1.000000  -1.000000  0.000000  33743.569182  134.592682  897.600000
T  2317  329419.200000  1.485054  N  -1  -1.000000  -1.000000  0.000000  0.000000  33.648170  61444.800000
T  2330  218728.800000  0.939518  N  -1  -1.000000  -1.000000  0.000000  0.000000  975.796943  41412.000000
G  2343  305054.313216  1.399782  N  -1  -1.000000  -1.000000  266.124949  0.000000  51515.348945  571.200000
T  2355  157324.800000  0.672830  N  -1  -1.000000  -1.000000  0.000000  0.000000  235.537193  30804.000000
C  2368  132764.653443  0.566997  N  -1  -1.000000  -1.000000  0.000000  30185.701178  0.000000  0.000000
C  2380  338709.034058  1.441849  N  -1  -1.000000  -1.000000  0.000000  59921.987449  100.944511  0.000000
G  2393  191424.441638  0.763879  N  -1  -1.000000  -1.000000  532.249897  0.000000  32066.706430  0.000000
T  2404  156345.600000  0.628113  N  -1  -1.000000  -1.000000  0.000000  37.451242  0.000000  30640.800000
T  2417  185884.800000  0.765508  N  -1  -1.000000  -1.000000  99.796856  337.061179  0.000000  35169.600000
A  2428  144605.644019  0.660822  N  -1  -1.000000  -1.000000  27410.869720  486.866148  0.000000  0.000000
C  2438  322679.902415  1.493708  N  -1  -1.000000  -1.000000  1097.765414  59921.987449  0.000000  0.000000
C  2452  299197.973584  1.389343  N  -1  -1.000000  -1.000000  399.187423  57749.815404  0.000000  0.000000
C  2464  267326.966509  1.196634  N  -1  -1.000000  -1.000000  898.171702  50446.823184  0.000000  0.000000
A  2475  271780.103896  1.237466  N  -1  -1.000000  -1.000000  51095.990157  74.902484  0.000000  0.000000
C  2485  321444.011424  1.391099  N  -1  -1.000000  -1.000000  1164.296651  59921.987449  0.000000  448.800000
A  2498  258240.997129  1.033213  N  -1  -1.000000  -1.000000  49166.584279  0.000000  0.000000  285.600000
T  2509  364629.600000  1.507400  N  -1  -1.000000  -1.000000  931.437321  599.219874  0.000000  65280.000000
C  2523  142839.037583  0.551048  N  -1  -1.000000  -1.000000  1031.234176  28050.980375  0.000000  0.000000
A  2533  270748.869720  1.049972  N  -1  -1.000000  -1.000000  51195.787013  711.573601  0.000000  0.000000
C  2545  241785.219359  0.907775  N  -1  -1.000000  -1.000000  632.046753  53967.239947  0.000000  0.000000
C  2558  328260.137497  1.189059  N  -1  -1.000000  -1.000000  465.718660  59921.987449  0.000000  0.000000
A  2569  230131.549419  0.831925  N  -1  -1.000000  -1.000000  44442.866439  224.707453  0.000000  0.000000
A  2581  254348.919754  0.943016  N  -1  -1.000000  -1.000000  48268.412577  0.000000  100.944511  0.000000
C  2592  315302.007711  1.174655  N  -1  -1.000000  -1.000000  0.000000  59697.279997  0.000000  0.000000
C  2606  319459.095590  1.171154  N  -1  -1.000000  -1.000000  0.000000  59921.987449  471.074386  0.000000
G  2619  187588.550207  0.688210  N  -1  -1.000000  -1.000000  33.265619  0.000000  35431.523474  0.000000
T  2630  135292.800000  0.509560  N  -1  -1.000000  -1.000000  0.000000  0.000000  269.185364  25459.200000
C  2644  116660.619316  0.480925  N  -1  -1.000000  -1.000000  0.000000  26140.967025  134.592682  0.000000
G  2656  134592.681763  0.560902  N  -1  -1.000000  -1.000000  0.000000  0.000000  22443.329684  122.400000
C  2667  136697.033869  0.603940  N  -1  -1.000000  -1.000000  0.000000  26964.894352  100.944511  367.200000
T  2681  369444.000000  1.711710  N  -1  -1.000000  -1.000000  0.000000  0.000000  504.722557  65280.000000
G  2693  253269.778908  1.151479  N  -1  -1.000000  -1.000000  864.906083  0.000000  42699.528289  367.200000
C  2704  152501.458059  0.686123  N  -1  -1.000000  -1.000000  0.000000  29773.737514  0.000000  938.400000
T  2718  341292.000000  1.609255  N  -1  -1.000000  -1.000000  0.000000  636.671117  0.000000  65280.000000
C  2730  176957.119187  0.824284  N  -1  -1.000000  -1.000000  332.656186  34867.106447  0.000000  1468.800000
T  2742  377522.400000  1.883566  N  -1  -1.000000  -1.000000  332.656186  449.414906  0.000000  65280.000000
A  2753  245832.921394  1.120361  N  -1  -1.000000  -1.000000  46738.194122  0.000000  0.000000  204.000000
T  2764  370790.400000  1.608796  N  -1  -1.000000  -1.000000  0.000000  599.219874  0.000000  65280.000000
G  2777  201182.411065  0.786207  N  -1  -1.000000  -1.000000  432.453042  374.512422  38695.396007  0.000000
C  2788  266765.197877  1.016059  N  -1  -1.000000  -1.000000  66.531237  50034.859520  0.000000  0.000000
C  2802  286202.392555  1.038637  N  -1  -1.000000  -1.000000  0.000000  55652.545844  0.000000  0.000000
C  2813  253020.592005  0.946821  N  -1  -1.000000  -1.000000  498.984279  47488.175054  0.000000  0.000000
C  2825  202536.317579  0.757976  N  -1  -1.000000  -1.000000  232.859330  38387.523210  0.000000  571.200000
T  2838  359325.600000  1.320030  N  -1  -1.000000  -1.000000  66.531237  1535.500928  0.000000  65280.000000
A  2850  240876.344224  0.879067  N  -1  -1.000000  -1.000000  45806.756801  74.902484  0.000000  122.400000
C  2860  369493.955110  1.317713  N  -1  -1.000000  -1.000000  99.796856  59921.987449  0.000000  1183.200000
T  2873  389599.200000  1.393403  N  -1  -1.000000  -1.000000  0.000000  187.256211  672.963409  64994.400000
G  2886  333655.258091  1.134962  N  -1  -1.000000  -1.000000  964.702939  0.000000  53837.072705  2080.800000
T  2898  158671.200000  0.546641  N  -1  -1.000000  -1.000000  0.000000  0.000000  67.296341  30804.000000
T  2911  164954.400000  0.576734  N  -1  -1.000000  -1.000000  0.000000  0.000000  0.000000  31701.600000
C  2923  173811.214846  0.630131  N  -1  -1.000000  -1.000000  0.000000  33631.215456  33.648170  163.200000
T  2935  327868.800000  1.239137  N  -1  -1.000000  -1.000000  0.000000  149.804969  100.944511  62505.600000
C  2947  141453.341623  0.519898  N  -1  -1.000000  -1.000000  0.000000  27713.919195  572.018897  0.000000
G  2960  124161.748926  0.466825  N  -1  -1.000000  -1.000000  465.718660  0.000000  24193.034547  0.000000
A  2971  254648.310321  1.050293  N  -1  -1.000000  -1.000000  42247.335612  0.000000  1110.389625  0.000000
G  2981  204547.228110  0.838887  N  -1  -1.000000  -1.000000  33.265619  0.000000  37820.543575  0.000000
G  2994  361381.350534  1.589628  N  -1  -1.000000  -1.000000  1064.499795  0.000000  53837.072705  0.000000
C  3006  223209.403249  0.994184  N  -1  -1.000000  -1.000000  99.796856  38949.291842  0.000000  326.400000
T  3020  354348.000000  1.659937  N  -1  -1.000000  -1.000000  0.000000  374.512422  605.667068  65280.000000
G  3032  213463.993276  0.916004  N  -1  -1.000000  -1.000000  1463.687218  0.000000  40175.915506  244.800000
T  3043  115423.200000  0.485197  N  -1  -1.000000  -1.000000  133.062474  0.000000  201.889023  22154.400000
G  3055  178671.785041  0.769969  N  -1  -1.000000  -1.000000  1264.093506  0.000000  29576.741817  163.200000
A  3067  251521.342174  1.158386  N  -1  -1.000000  -1.000000  47869.225154  0.000000  0.000000  0.000000
A  3079  219420.020232  0.961788  N  -1  -1.000000  -1.000000  42380.398086  0.000000  0.000000  1101.600000
T  3091  322116.000000  1.355345  N  -1  -1.000000  -1.000000  0.000000  711.573601  0.000000  56100.000000
T  3103  160792.800000  0.657881  N  -1  -1.000000  -1.000000  0.000000  0.000000  0.000000  31048.800000
T  3115  162669.600000  0.677692  N  -1  -1.000000  -1.000000  0.000000  0.000000  0.000000  31497.600000
C  3126  129506.395375  0.588228  N  -1  -1.000000  -1.000000  266.124949  24979.978518  33.648170  40.800000
C  3138  305077.818602  1.447284  N  -1  -1.000000  -1.000000  399.187423  51195.848027  0.000000  0.000000
A  3148  278200.368284  1.351364  N  -1  -1.000000  -1.000000  48068.818865  0.000000  235.537193  0.000000
T  3160  427706.400000  2.014253  N  -1  -1.000000  -1.000000  0.000000  0.000000  370.129875  65280.000000
A  3171  216692.239508  0.889657  N  -1  -1.000000  -1.000000  37357.289679  0.000000  336.481704  0.000000
G  3183  121099.765416  0.489549  N  -1  -1.000000  -1.000000  133.062474  0.000000  23183.589434  0.000000
G  3195  318984.655779  1.361273  N  -1  -1.000000  -1.000000  765.109228  0.000000  53332.350149  0.000000
G  3208  299906.143139  1.227692  N  -1  -1.000000  -1.000000  598.781135  0.000000  50808.737366  0.000000
C  3220  184035.403954  0.760277  N  -1  -1.000000  -1.000000  0.000000  35616.131290  0.000000  530.400000
T  3234  332071.200000  1.358788  N  -1  -1.000000  -1.000000  0.000000  636.671117  0.000000  63403.200000
C  3245  130629.932640  0.499870  N  -1  -1.000000  -1.000000  0.000000  29249.420124  0.000000  326.400000
C  3257  281109.023622  1.075232  N  -1  -1.000000  -1.000000  0.000000  48911.322256  0.000000  0.000000
T  3269  294861.600000  1.138271  N  -1  -1.000000  -1.000000  0.000000  0.000000  0.000000  55814.400000
T  3281  281316.000000  1.079040  N  -1  -1.000000  -1.000000  0.000000  0.000000  0.000000  46552.800000
C  3293  118233.571486  0.480486  N  -1  -1.000000  -1.000000  0.000000  26478.028204  0.000000  0.000000
C  3305  293318.128565  1.241691  N  -1  -1.000000  -1.000000  0.000000  50783.884363  0.000000  0.000000
A  3314  215228.552290  0.849207  N  -1  -1.000000  -1.000000  40650.585919  0.000000  0.000000  0.000000
G  3325  129343.567174  0.532123  N  -1  -1.000000  -1.000000  0.000000  0.000000  21467.532741  81.600000
T  3338  141331.200000  0.625319  N  -1  -1.000000  -1.000000  0.000000  337.061179  0.000000  26560.800000
C  3351  189428.382825  0.854265  N  -1  -1.000000  -1.000000  0.000000  33219.251792  0.000000  0.000000
A  3360  186653.385919  0.899621  N  -1  -1.000000  -1.000000  35660.743131  0.000000  0.000000  0.000000
C  3371  298299.143772  1.399924  N  -1  -1.000000  -1.000000  0.000000  52019.775355  0.000000  1387.200000
C  3384  252608.628342  1.176010  N  -1  -1.000000  -1.000000  0.000000  48049.943686  0.000000  326.400000
A  3394  222147.800957  1.054953  N  -1  -1.000000  -1.000000  42081.007519  0.000000  0.000000  81.600000
T  3406  371932.800000  1.817327  N  -1  -1.000000  -1.000000  0.000000  0.000000  0.000000  61812.000000
T  3419  198288.000000  0.862012  N  -1  -1.000000  -1.000000  0.000000  0.000000  0.000000  37209.600000
T  3431  191515.200000  0.868447  N  -1  -1.000000  -1.000000  0.000000  0.000000  0.000000  31497.600000
C  3443  105275.441700  0.482572  N  -1  -1.000000  -1.000000  0.000000  23631.733800  0.000000  0.000000
C  3455  312043.749643  1.446334  N  -1  -1.000000  -1.000000  0.000000  53667.630009  0.000000  0.000000
A  3464  221781.879152  0.952593  N  -1  -1.000000  -1.000000  42347.132468  74.902484  0.000000  0.000000
A  3475  213631.802597  0.905010  N  -1  -1.000000  -1.000000  40584.054682  337.061179  0.000000  244.800000
C  3486  300021.900911  1.256623  N  -1  -1.000000  -1.000000  232.859330  56513.924413  0.000000  734.400000
A  3497  206779.085167  0.865457  N  -1  -1.000000  -1.000000  38754.445660  0.000000  0.000000  0.000000
C  3508  249837.236422  1.066123  N  -1  -1.000000  -1.000000  266.124949  47525.626296  0.000000  0.000000
C  3521  304066.635064  1.282383  N  -1  -1.000000  -1.000000  33.265619  51420.555480  0.000000  0.000000
A  3531  230464.205605  1.000608  N  -1  -1.000000  -1.000000  38055.867669  0.000000  0.000000  0.000000
C  3542  306126.453382  1.310800  N  -1  -1.000000  -1.000000  0.000000  51682.714175  0.000000  856.800000
A  3554  221615.551059  0.904543  N  -1  -1.000000  -1.000000  42247.335612  37.451242  0.000000  0.000000
A  3565  161404.781408  0.628923  N  -1  -1.000000  -1.000000  30837.228435  0.000000  0.000000  530.400000
T  3577  262792.800000  1.087840  N  -1  -1.000000  -1.000000  0.000000  711.573601  0.000000  43778.400000
C  3589  156583.643454  0.637363  N  -1  -1.000000  -1.000000  0.000000  29174.517639  0.000000  0.000000
C  3601  207517.332786  0.864766  N  -1  -1.000000  -1.000000  0.000000  38836.938116  235.537193  1020.000000
C  3613  193660.373188  0.839378  N  -1  -1.000000  -1.000000  0.000000  36964.376008  0.000000  1305.600000
A  3623  200924.336295  0.875843  N  -1  -1.000000  -1.000000  38022.602051  0.000000  201.889023  1020.000000
T  3635  395760.000000  1.762728  N  -1  -1.000000  -1.000000  33.265619  0.000000  403.778045  65280.000000
A  3645  173313.872864  0.741656  N  -1  -1.000000  -1.000000  32034.790704  0.000000  403.778045  326.400000
A  3657  179900.465345  0.789141  N  -1  -1.000000  -1.000000  34629.508954  0.000000  0.000000  530.400000
C  3668  244668.965005  1.136160  N  -1  -1.000000  -1.000000  0.000000  46289.735305  0.000000  1999.200000
T  3682  354470.400000  1.628606  N  -1  -1.000000  -1.000000  0.000000  0.000000  201.889023  61118.400000
A  3690  176607.169105  0.745306  N  -1  -1.000000  -1.000000  33398.681066  0.000000  33.648170  693.600000
T  3703  403512.000000  1.767149  N  -1  -1.000000  -1.000000  0.000000  0.000000  33.648170  65280.000000
A  3711  144771.972112  0.572145  N  -1  -1.000000  -1.000000  27311.072864  0.000000  0.000000  1958.400000
A  3724  213598.536979  0.865616  N  -1  -1.000000  -1.000000  40218.132878  0.000000  0.000000  0.000000
A  3737  244435.765414  0.982645  N  -1  -1.000000  -1.000000  42513.460560  224.707453  0.000000  0.000000
C  3748  322829.707384  1.275483  N  -1  -1.000000  -1.000000  0.000000  55502.740875  0.000000  408.000000
A  3758  188416.463705  0.766510  N  -1  -1.000000  -1.000000  36093.196172  0.000000  100.944511  163.200000
T  3770  287558.400000  1.162692  N  -1  -1.000000  -1.000000  0.000000  674.122359  302.833534  54100.800000
C  3781  114862.959692  0.445055  N  -1  -1.000000  -1.000000  0.000000  22283.489083  235.537193  0.000000
C  3792  303467.415189  1.238105  N  -1  -1.000000  -1.000000  0.000000  58086.876584  235.537193  0.000000
A  3799  210571.365687  0.877359  N  -1  -1.000000  -1.000000  39186.898701  2808.843162  370.129875  0.000000
C  3807  187555.820717  0.770558  N  -1  -1.000000  -1.000000  66.531237  30110.798693  0.000000  81.600000
C  3827  235193.800739  1.060354  N  -1  -1.000000  -1.000000  0.000000  30485.311115  168.240852  0.000000
T  3841  242637.600000  1.051066  N  -1  -1.000000  -1.000000  0.000000  112.353726  437.426216  39780.000000
T  3854  178214.400000  0.762405  N  -1  -1.000000  -1.000000  0.000000  0.000000  336.481704  28478.400000
C  3867  108046.833620  0.475703  N  -1  -1.000000  -1.000000  0.000000  18388.559899  942.148772  0.000000
G  3879  99665.880846  0.484632  N  -1  -1.000000  -1.000000  1097.765414  0.000000  16050.177300  0.000000
C  3890  80183.109456  0.407481  N  -1  -1.000000  -1.000000  299.390567  13856.959598  33.648170  0.000000
A  3901  271647.041422  1.543099  N  -1  -1.000000  -1.000000  43910.616541  0.000000  437.426216  0.000000
N  3913  -1.000000  -1.000000  N  -1  -1.000000  -1.000000  0.000000  0.000000  0.000000  0.000000
N  3925  -1.000000  -1.000000  N  -1  -1.000000  -1.000000  0.000000  0.000000  0.000000  0.000000
N  3936  -1.000000  -1.000000  N  -1  -1.000000  -1.000000  0.000000  0.000000  0.000000  0.000000
N  3948  -1.000000  -1.000000  N  -1  -1.000000  -1.000000  0.000000  0.000000  134.592682  0.000000
N  3960  -1.000000  -1.000000  N  -1  -1.000000  -1.000000  0.000000  0.000000  0.000000  0.000000
N  3971  -1.000000  -1.000000  N  -1  -1.000000  -1.000000  0.000000  0.000000  0.000000  0.000000
N  3983  -1.000000  -1.000000  N  -1  -1.000000  -1.000000  0.000000  0.000000  0.000000  0.000000
N  3995  -1.000000  -1.000000  N  -1  -1.000000  -1.000000  0.000000  0.000000  0.000000  0.000000
N  4012  -1.000000  -1.000000  N  -1  -1.000000  -1.000000  0.000000  0.000000  0.000000  0.000000
N  4029  -1.000000  -1.000000  N  -1  -1.000000  -1.000000  0.000000  0.000000  0.000000  0.000000
N  4046  -1.000000  -1.000000  N  -1  -1.000000  -1.000000  0.000000  149.804969  0.000000  0.000000
N  4063  -1.000000  -1.000000  N  -1  -1.000000  -1.000000  0.000000  0.000000  0.000000  0.000000
N  4080  -1.000000  -1.000000  N  -1  -1.000000  -1.000000  0.000000  74.902484  0.000000  0.000000
N  4097  -1.000000  -1.000000  N  -1  -1.000000  -1.000000  0.000000  0.000000  0.000000  0.000000
N  4114  -1.000000  -1.000000  N  -1  -1.000000  -1.000000  0.000000  37.451242  0.000000  0.000000
N  4131  -1.000000  -1.000000  N  -1  -1.000000  -1.000000  0.000000  0.000000  0.000000  40.800000
N  4148  -1.000000  -1.000000  N  -1  -1.000000  -1.000000  0.000000  0.000000  0.000000  40.800000
N  4165  -1.000000  -1.000000  N  -1  -1.000000  -1.000000  0.000000  0.000000  403.778045  0.000000
N  4182  -1.000000  -1.000000  N  -1  -1.000000  -1.000000  99.796856  0.000000  0.000000  0.000000
N  4199  -1.000000  -1.000000  N  -1  -1.000000  -1.000000  0.000000  0.000000  134.592682  0.000000
N  4216  -1.000000  -1.000000  N  -1  -1.000000  -1.000000  66.531237  0.000000  0.000000  0.000000
N  4233  -1.000000  -1.000000  N  -1  -1.000000  -1.000000  0.000000  0.000000  0.000000  0.000000
N  4250  -1.000000  -1.000000  N  -1  -1.000000  -1.000000  0.000000  0.000000  0.000000  0.000000
N  4267  -1.000000  -1.000000  N  -1  -1.000000  -1.000000  0.000000  0.000000  134.592682  0.000000
N  4284  -1.000000  -1.000000  N  -1  -1.000000  -1.000000  0.000000  0.000000  0.000000  0.000000
N  4301  -1.000000  -1.000000  N  -1  -1.000000  -1.000000  0.000000  74.902484  0.000000  0.000000
N  4318  -1.000000  -1.000000  N  -1  -1.000000  -1.000000  0.000000  0.000000  0.000000  0.000000
N  4335  -1.000000  -1.000000  N  -1  -1.000000  -1.000000  0.000000  149.804969  0.000000  40.800000
N  4352  -1.000000  -1.000000  N  -1  -1.000000  -1.000000  0.000000  37.451242  0.000000  163.200000
N  4369  -1.000000  -1.000000  N  -1  -1.000000  -1.000000  0.000000  74.902484  0.000000  0.000000
N  4386  -1.000000  -1.000000  N  -1  -1.000000  -1.000000  166.328093  37.451242  0.000000  0.000000
N  4403  -1.000000  -1.000000  N  -1  -1.000000  -1.000000  0.000000  0.000000  0.000000  0.000000
N  4420  -1.000000  -1.000000  N  -1  -1.000000  -1.000000  33.265619  0.000000  0.000000  0.000000
N  4437  -1.000000  -1.000000  N  -1  -1.000000  -1.000000  0.000000  0.000000  0.000000  81.600000
N  4454  -1.000000  -1.000000  N  -1  -1.000000  -1.000000  0.000000  0.000000  0.000000  0.000000
N  4471  -1.000000  -1.000000  N  -1  -1.000000  -1.000000  0.000000  0.000000  0.000000  0.000000
N  4488  -1.000000  -1.000000  N  -1  -1.000000  -1.000000  0.000000  0.000000  0.000000  0.000000
N  4505  -1.000000  -1.000000  N  -1  -1.000000  -1.000000  0.000000  0.000000  0.000000  0.000000
N  4522  -1.000000  -1.000000  N  -1  -1.000000  -1.000000  0.000000  0.000000  134.592682  0.000000
N  4539  -1.000000  -1.000000  N  -1  -1.000000  -1.000000  0.000000  0.000000  0.000000  0.000000
N  4556  -1.000000  -1.000000  N  -1  -1.000000  -1.000000  0.000000  0.000000  0.000000  40.800000
N  4573  -1.000000  -1.000000  N  -1  -1.000000  -1.000000  0.000000  0.000000  67.296341  0.000000
N  4590  -1.000000  -1.000000  N  -1  -1.000000  -1.000000  0.000000  37.451242  0.000000  0.000000
N  4607  -1.000000  -1.000000  N  -1  -1.000000  -1.000000  0.000000  0.000000  134.592682  0.000000
N  4624  -1.000000  -1.000000  N  -1  -1.000000  -1.000000  0.000000  37.451242  0.000000  0.000000
N  4641  -1.000000  -1.000000  N  -1  -1.000000  -1.000000  0.000000  149.804969  0.000000  0.000000
N  4658  -1.000000  -1.000000  N  -1  -1.000000  -1.000000  0.000000  0.000000  100.944511  0.000000
N  4675  -1.000000  -1.000000  N  -1  -1.000000  -1.000000  66.531237  0.000000  0.000000  0.000000
N  4692  -1.000000  -1.000000  N  -1  -1.000000  -1.000000  133.062474  37.451242  0.000000  0.000000
N  4709  -1.000000  -1.000000  N  -1  -1.000000  -1.000000  0.000000  0.000000  0.000000  0.000000
N  4726  -1.000000  -1.000000  N  -1  -1.000000  -1.000000  0.000000  149.804969  0.000000  0.000000
N  4743  -1.000000  -1.000000  N  -1  -1.000000  -1.000000  0.000000  0.000000  0.000000  0.000000
N  4760  -1.000000  -1.000000  N  -1  -1.000000  -1.000000  0.000000  112.353726  0.000000  0.000000
N  4777  -1.000000  -1.000000  N  -1  -1.000000  -1.000000  99.796856  0.000000  0.000000  0.000000
N  4794  -1.000000  -1.000000  N  -1  -1.000000  -1.000000  0.000000  0.000000  0.000000  0.000000
N  4811  -1.000000  -1.000000  N  -1  -1.000000  -1.000000  99.796856  37.451242  0.000000  0.000000
N  4828  -1.000000  -1.000000  N  -1  -1.000000  -1.000000  0.000000  0.000000  0.000000  0.000000
N  4845  -1.000000  -1.000000  N  -1  -1.000000  -1.000000  0.000000  0.000000  33.648170  0.000000
N  4862  -1.000000  -1.000000  N  -1  -1.000000  -1.000000  0.000000  0.000000  0.000000  40.800000
N  4879  -1.000000  -1.000000  N  -1  -1.000000  -1.000000  0.000000  37.451242  0.000000  0.000000
N  4896  -1.000000  -1.000000  N  -1  -1.000000  -1.000000  133.062474  74.902484  0.000000  0.000000
N  4913  -1.000000  -1.000000  N  -1  -1.000000  -1.000000  0.000000  0.000000  0.000000  0.000000
N  4930  -1.000000  -1.000000  N  -1  -1.000000  -1.000000  99.796856  0.000000  0.000000  0.000000
N  4947  -1.000000  -1.000000  N  -1  -1.000000  -1.000000  0.000000  0.000000  0.000000  0.000000
N  4964  -1.000000  -1.000000  N  -1  -1.000000  -1.000000  0.000000  0.000000  33.648170  40.800000
N  4981  -1.000000  -1.000000  N  -1  -1.000000  -1.000000  0.000000  0.000000  100.944511  0.000000
N  4998  -1.000000  -1.000000  N  -1  -1.000000  -1.000000  0.000000  37.451242  0.000000  0.000000
N  5015  -1.000000  -1.000000  N  -1  -1.000000  -1.000000  0.000000  0.000000  0.000000  204.000000
N  5032  -1.000000  -1.000000  N  -1  -1.000000  -1.000000  0.000000  0.000000  134.592682  0.000000
N  5049  -1.000000  -1.000000  N  -1  -1.000000  -1.000000  66.531237  0.000000  0.000000  0.000000
N  5066  -1.000000  -1.000000  N  -1  -1.000000  -1.000000  0.000000  224.707453  0.000000  0.000000
N  5083  -1.000000  -1.000000  N  -1  -1.000000  -1.000000  0.000000  0.000000  0.000000  0.000000
N  5100  -1.000000  -1.000000  N  -1  -1.000000  -1.000000  0.000000  149.804969  0.000000  0.000000
N  5117  -1.000000  -1.000000  N  -1  -1.000000  -1.000000  0.000000  112.353726  0.000000  0.000000
N  5134  -1.000000  -1.000000  N  -1  -1.000000  -1.000000  0.000000  37.451242  33.648170  0.000000
N  5151  -1.000000  -1.000000  N  -1  -1.000000  -1.000000  33.265619  0.000000  0.000000  40.800000
N  5168  -1.000000  -1.000000  N  -1  -1.000000  -1.000000  0.000000  112.353726  0.000000  0.000000
N  5185  -1.000000  -1.000000  N  -1  -1.000000  -1.000000  0.000000  0.000000  0.000000  0.000000
N  5202  -1.000000  -1.000000  N  -1  -1.000000  -1.000000  133.062474  37.451242  0.000000  0.000000
N  5219  -1.000000  -1.000000  N  -1  -1.000000  -1.000000  99.796856  0.000000  67.296341  0.000000
N  5236  -1.000000  -1.000000  N  -1  -1.000000  -1.000000  33.265619  0.000000  67.296341  0.000000
N  5253  -1.000000  -1.000000  N  -1  -1.000000  -1.000000  0.000000  0.000000  0.000000  0.000000
N  5270  -1.000000  -1.000000  N  -1  -1.000000  -1.000000  66.531237  0.000000  0.000000  0.000000
N  5287  -1.000000  -1.000000  N  -1  -1.000000  -1.000000  66.531237  0.000000  0.000000  0.000000
N  5304  -1.000000  -1.000000  N  -1  -1.000000  -1.000000  0.000000  0.000000  0.000000  0.000000
N  5321  -1.000000  -1.000000  N  -1  -1.000000  -1.000000  0.000000  37.451242  0.000000  0.000000
N  5338  -1.000000  -1.000000  N  -1  -1.000000  -1.000000  0.000000  0.000000  0.000000  0.000000
N  5355  -1.000000  -1.000000  N  -1  -1.000000  -1.000000  0.000000  0.000000  0.000000  0.000000
N  5372  -1.000000  -1.000000  N  -1  -1.000000  -1.000000  0.000000  0.000000  0.000000  0.000000
N  5389  -1.000000  -1.000000  N  -1  -1.000000  -1.000000  0.000000  37.451242  0.000000  0.000000
N  5406  -1.000000  -1.000000  N  -1  -1.000000  -1.000000  0.000000  37.451242  33.648170  0.000000
N  5423  -1.000000  -1.000000  N  -1  -1.000000  -1.000000  66.531237  0.000000  0.000000  0.000000
N  5440  -1.000000  -1.000000  N  -1  -1.000000  -1.000000  0.000000  337.061179  0.000000  0.000000
N  5457  -1.000000  -1.000000  N  -1  -1.000000  -1.000000  33.265619  0.000000  0.000000  122.400000
N  5474  -1.000000  -1.000000  N  -1  -1.000000  -1.000000  0.000000  0.000000  0.000000  81.600000
N  5491  -1.000000  -1.000000  N  -1  -1.000000  -1.000000  0.000000  0.000000  0.000000  40.800000
N  5508  -1.000000  -1.000000  N  -1  -1.000000  -1.000000  0.000000  0.000000  33.648170  0.000000
N  5525  -1.000000  -1.000000  N  -1  -1.000000  -1.000000  33.265619  0.000000  0.000000  0.000000
N  5542  -1.000000  -1.000000  N  -1  -1.000000  -1.000000  0.000000  0.000000  0.000000  0.000000
N  5559  -1.000000  -1.000000  N  -1  -1.000000  -1.000000  0.000000  262.158695  0.000000  0.000000
N  5576  -1.000000  -1.000000  N  -1  -1.000000  -1.000000  0.000000  0.000000  0.000000  0.000000
N  5593  -1.000000  -1.000000  N  -1  -1.000000  -1.000000  0.000000  0.000000  0.000000  0.000000
N  5610  -1.000000  -1.000000  N  -1  -1.000000  -1.000000  0.000000  0.000000  0.000000  0.000000
N  5627  -1.000000  -1.000000  N  -1  -1.000000  -1.000000  0.000000  112.353726  0.000000  0.000000
N  5644  -1.000000  -1.000000  N  -1  -1.000000  -1.000000  0.000000  0.000000  0.000000  40.800000
N  5661  -1.000000  -1.000000  N  -1  -1.000000  -1.000000  0.000000  0.000000  33.648170  0.000000
N  5678  -1.000000  -1.000000  N  -1  -1.000000  -1.000000  0.000000  0.000000  0.000000  0.000000
N  5695  -1.000000  -1.000000  N  -1  -1.000000  -1.000000  0.000000  0.000000  0.000000  0.000000
N  5712  -1.000000  -1.000000  N  -1  -1.000000  -1.000000  0.000000  0.000000  0.000000  0.000000
N  5729  -1.000000  -1.000000  N  -1  -1.000000  -1.000000  0.000000  112.353726  0.000000  0.000000
N  5746  -1.000000  -1.000000  N  -1  -1.000000  -1.000000  0.000000  0.000000  0.000000  0.000000
N  5763  -1.000000  -1.000000  N  -1  -1.000000  -1.000000  0.000000  0.000000  0.000000  0.000000
N  5780  -1.000000  -1.000000  N  -1  -1.000000  -1.000000  0.000000  0.000000  0.000000  0.000000
N  5797  -1.000000  -1.000000  N  -1  -1.000000  -1.000000  0.000000  0.000000  0.000000  0.000000
N  5814  -1.000000  -1.000000  N  -1  -1.000000  -1.000000  0.000000  74.902484  0.000000  0.000000
N  5831  -1.000000  -1.000000  N  -1  -1.000000  -1.000000  0.000000  37.451242  0.000000  0.000000
N  5848  -1.000000  -1.000000  N  -1  -1.000000  -1.000000  0.000000  0.000000  0.000000  0.000000
N  5865  -1.000000  -1.000000  N  -1  -1.000000  -1.000000  0.000000  0.000000  0.000000  0.000000
N  5882  -1.000000  -1.000000  N  -1  -1.000000  -1.000000  0.000000  0.000000  0.000000  40.800000
N  5899  -1.000000  -1.000000  N  -1  -1.000000  -1.000000  0.000000  0.000000  0.000000  0.000000
N  5916  -1.000000  -1.000000  N  -1  -1.000000  -1.000000  0.000000  0.000000  0.000000  0.000000
N  5933  -1.000000  -1.000000  N  -1  -1.000000  -1.000000  0.000000  0.000000  0.000000  0.000000
N  5950  -1.000000  -1.000000  N  -1  -1.000000  -1.000000  0.000000  0.000000  0.000000  0.000000
N  5967  -1.000000  -1.000000  N  -1  -1.000000  -1.000000  0.000000  0.000000  0.000000  0.000000
N  5984  -1.000000  -1.000000  N  -1  -1.000000  -1.000000  0.000000  0.000000  0.000000  0.000000
N  6001  -1.000000  -1.000000  N  -1  -1.000000  -1.000000  0.000000  37.451242  0.000000  0.000000
N  6018  -1.000000  -1.000000  N  -1  -1.000000  -1.000000  0.000000  0.000000  0.000000  0.000000
N  6035  -1.000000  -1.000000  N  -1  -1.000000  -1.000000  0.000000  0.000000  0.000000  0.000000
N  6052  -1.000000  -1.000000  N  -1  -1.000000  -1.000000  0.000000  0.000000  0.000000  0.000000
N  6069  -1.000000  -1.000000  N  -1  -1.000000  -1.000000  0.000000  0.000000  0.000000  0.000000
N  6086  -1.000000  -1.000000  N  -1  -1.000000  -1.000000  0.000000  37.451242  0.000000  0.000000
N  6103  -1.000000  -1.000000  N  -1  -1.000000  -1.000000  0.000000  0.000000  0.000000  40.800000
N  6120  -1.000000  -1.000000  N  -1  -1.000000  -1.000000  33.265619  0.000000  0.000000  0.000000
N  6137  -1.000000  -1.000000  N  -1  -1.000000  -1.000000  0.000000  0.000000  0.000000  0.000000
N  6154  -1.000000  -1.000000  N  -1  -1.000000  -1.000000  0.000000  0.000000  0.000000  0.000000
N  6171  -1.000000  -1.000000  N  -1  -1.000000  -1.000000  0.000000  0.000000  0.000000  81.600000
N  6188  -1.000000  -1.000000  N  -1  -1.000000  -1.000000  0.000000  0.000000  0.000000  0.000000
N  6205  -1.000000  -1.000000  N  -1  -1.000000  -1.000000  0.000000  37.451242  0.000000  0.000000
N  6222  -1.000000  -1.000000  N  -1  -1.000000  -1.000000  0.000000  0.000000  0.000000  0.000000
N  6239  -1.000000  -1.000000  N  -1  -1.000000  -1.000000  0.000000  0.000000  0.000000  0.000000
N  6256  -1.000000  -1.000000  N  -1  -1.000000  -1.000000  33.265619  0.000000  0.000000  0.000000
N  6273  -1.000000  -1.000000  N  -1  -1.000000  -1.000000  0.000000  0.000000  0.000000  0.000000
N  6290  -1.000000  -1.000000  N  -1  -1.000000  -1.000000  0.000000  37.451242  0.000000  0.000000
N  6307  -1.000000  -1.000000  N  -1  -1.000000  -1.000000  0.000000  37.451242  0.000000  0.000000
N  6324  -1.000000  -1.000000  N  -1  -1.000000  -1.000000  0.000000  37.451242  0.000000  0.000000
N  6341  -1.000000  -1.000000  N  -1  -1.000000  -1.000000  0.000000  37.451242  0.000000  81.600000
N  6358  -1.000000  -1.000000  N  -1  -1.000000  -1.000000  0.000000  112.353726  0.000000  40.800000
N  6375  -1.000000  -1.000000  N  -1  -1.000000  -1.000000  0.000000  0.000000  0.000000  0.000000
N  6392  -1.000000  -1.000000  N  -1  -1.000000  -1.000000  0.000000  0.000000  0.000000  0.000000
N  6409  -1.000000  -1.000000  N  -1  -1.000000  -1.000000  0.000000  0.000000  0.000000  0.000000
N  6426  -1.000000  -1.000000  N  -1  -1.000000  -1.000000  0.000000  0.000000  0.000000  0.000000
N  6443  -1.000000  -1.000000  N  -1  -1.000000  -1.000000  0.000000  37.451242  0.000000  0.000000
N  6460  -1.000000  -1.000000  N  -1  -1.000000  -1.000000  0.000000  0.000000  0.000000  0.000000
N  6477  -1.000000  -1.000000  N  -1  -1.000000  -1.000000  0.000000  37.451242  0.000000  40.800000
N  6494  -1.000000  -1.000000  N  -1  -1.000000  -1.000000  0.000000  0.000000  0.000000  0.000000
N  6511  -1.000000  -1.000000  N  -1  -1.000000  -1.000000  0.000000  0.000000  0.000000  0.000000
N  6528  -1.000000  -1.000000  N  -1  -1.000000  -1.000000  0.000000  0.000000  0.000000  0.000000
N  6545  -1.000000  -1.000000  N  -1  -1.000000  -1.000000  0.000000  37.451242  0.000000  0.000000
N  6562  -1.000000  -1.000000  N  -1  -1.000000  -1.000000  0.000000  37.451242  0.000000  0.000000
N  6579  -1.000000  -1.000000  N  -1  -1.000000  -1.000000  0.000000  0.000000  0.000000  0.000000
N  6596  -1.000000  -1.000000  N  -1  -1.000000  -1.000000  0.000000  37.451242  0.000000  0.000000
N  6613  -1.000000  -1.000000  N  -1  -1.000000  -1.000000  0.000000  0.000000  0.000000  40.800000
N  6630  -1.000000  -1.000000  N  -1  -1.000000  -1.000000  0.000000  0.000000  0.000000  0.000000
N  6647  -1.000000  -1.000000  N  -1  -1.000000  -1.000000  133.062474  0.000000  0.000000  0.000000
N  6664  -1.000000  -1.000000  N  -1  -1.000000  -1.000000  0.000000  0.000000  0.000000  0.000000
N  6681  -1.000000  -1.000000  N  -1  -1.000000  -1.000000  0.000000  0.000000  0.000000  0.000000
N  6698  -1.000000  -1.000000  N  -1  -1.000000  -1.000000  0.000000  0.000000  0.000000  0.000000
N  6715  -1.000000  -1.000000  N  -1  -1.000000  -1.000000  0.000000  74.902484  0.000000  0.000000
N  6732  -1.000000  -1.000000  N  -1  -1.000000  -1.000000  0.000000  0.000000  0.000000  0.000000
N  6749  -1.000000  -1.000000  N  -1  -1.000000  -1.000000  0.000000  112.353726  0.000000  0.000000
N  6766  -1.000000  -1.000000  N  -1  -1.000000  -1.000000  0.000000  0.000000  0.000000  0.000000
N  6783  -1.000000  -1.000000  N  -1  -1.000000  -1.000000  0.000000  0.000000  0.000000  0.000000
N  6800  -1.000000  -1.000000  N  -1  -1.000000  -1.000000  0.000000  0.000000  0.000000  0.000000
N  6817  -1.000000  -1.000000  N  -1  -1.000000  -1.000000  0.000000  0.000000  0.000000  0.000000
N  6834  -1.000000  -1.000000  N  -1  -1.000000  -1.000000  0.000000  0.000000  0.000000  0.000000
N  6851  -1.000000  -1.000000  N  -1  -1.000000  -1.000000  0.000000  0.000000  0.000000  0.000000
N  6868  -1.000000  -1.000000  N  -1  -1.000000  -1.000000  0.000000  0.000000  0.000000  0.000000
N  6885  -1.000000  -1.000000  N  -1  -1.000000  -1.000000  0.000000  0.000000  0.000000  0.000000
N  6902  -1.000000  -1.000000  N  -1  -1.000000  -1.000000  0.000000  0.000000  0.000000  81.600000
N  6919  -1.000000  -1.000000  N  -1  -1.000000  -1.000000  0.000000  0.000000  0.000000  0.000000
N  6936  -1.000000  -1.000000  N  -1  -1.000000  -1.000000  0.000000  0.000000  0.000000  0.000000
N  6953  -1.000000  -1.000000  N  -1  -1.000000  -1.000000  0.000000  74.902484  0.000000  0.000000
N  6970  -1.000000  -1.000000  N  -1  -1.000000  -1.000000  0.000000  0.000000  0.000000  0.000000
N  6987  -1.000000  -1.000000  N  -1  -1.000000  -1.000000  33.265619  74.902484  0.000000  0.000000
N  7004  -1.000000  -1.000000  N  -1  -1.000000  -1.000000  0.000000  0.000000  0.000000  0.000000
N  7021  -1.000000  -1.000000  N  -1  -1.000000  -1.000000  0.000000  0.000000  0.000000  0.000000
N  7038  -1.000000  -1.000000  N  -1  -1.000000  -1.000000  0.000000  0.000000  0.000000  0.000000
N  7055  -1.000000  -1.000000  N  -1  -1.000000  -1.000000  0.000000  37.451242  0.000000  0.000000
N  7072  -1.000000  -1.000000  N  -1  -1.000000  -1.000000  0.000000  0.000000  0.000000  0.000000
N  7089  -1.000000  -1.000000  N  -1  -1.000000  -1.000000  0.000000  0.000000  0.000000  0.000000
N  7106  -1.000000  -1.000000  N  -1  -1.000000  -1.000000  0.000000  0.000000  0.000000  0.000000
N  7123  -1.000000  -1.000000  N  -1  -1.000000  -1.000000  0.000000  0.000000  0.000000  0.000000
N  7140  -1.000000  -1.000000  N  -1  -1.000000  -1.000000  0.000000  0.000000  0.000000  0.000000
N  7157  -1.000000  -1.000000  N  -1  -1.000000  -1.000000  0.000000  74.902484  0.000000  40.800000
N  7174  -1.000000  -1.000000  N  -1  -1.000000  -1.000000  0.000000  0.000000  0.000000  81.600000
N  7191  -1.000000  -1.000000  N  -1  -1.000000  -1.000000  0.000000  0.000000  0.000000  0.000000
N  7208  -1.000000  -1.000000  N  -1  -1.000000  -1.000000  0.000000  0.000000  0.000000  0.000000
N  7225  -1.000000  -1.000000  N  -1  -1.000000  -1.000000  33.265619  0.000000  0.000000  0.000000
N  7242  -1.000000  -1.000000  N  -1  -1.000000  -1.000000  0.000000  74.902484  0.000000  0.000000
N  7259  -1.000000  -1.000000  N  -1  -1.000000  -1.000000  0.000000  0.000000  0.000000  0.000000
N  7276  -1.000000  -1.000000  N  -1  -1.000000  -1.000000  0.000000  37.451242  0.000000  0.000000
N  7293  -1.000000  -1.000000  N  -1  -1.000000  -1.000000  33.265619  0.000000  0.000000  0.000000
N  7310  -1.000000  -1.000000  N  -1  -1.000000  -1.000000  0.000000  37.451242  0.000000  40.800000
N  7327  -1.000000  -1.000000  N  -1  -1.000000  -1.000000  0.000000  0.000000  0.000000  0.000000
N  7344  -1.000000  -1.000000  N  -1  -1.000000  -1.000000  0.000000  0.000000  0.000000  0.000000
N  7361  -1.000000  -1.000000  N  -1  -1.000000  -1.000000  0.000000  0.000000  0.000000  0.000000
N  7378  -1.000000  -1.000000  N  -1  -1.000000  -1.000000  0.000000  0.000000  0.000000  40.800000
N  7395  -1.000000  -1.000000  N  -1  -1.000000  -1.000000  0.000000  0.000000  0.000000  0.000000
N  7412  -1.000000  -1.000000  N  -1  -1.000000  -1.000000  0.000000  187.256211  0.000000  0.000000
N  7429  -1.000000  -1.000000  N  -1  -1.000000  -1.000000  0.000000  0.000000  0.000000  40.800000
N  7446  -1.000000  -1.000000  N  -1  -1.000000  -1.000000  0.000000  37.451242  0.000000  0.000000
N  7463  -1.000000  -1.000000  N  -1  -1.000000  -1.000000  0.000000  0.000000  0.000000  0.000000
N  7480  -1.000000  -1.000000  N  -1  -1.000000  -1.000000  0.000000  0.000000  0.000000  0.000000
N  7497  -1.000000  -1.000000  N  -1  -1.000000  -1.000000  0.000000  0.000000  0.000000  0.000000
N  7514  -1.000000  -1.000000  N  -1  -1.000000  -1.000000  0.000000  0.000000  0.000000  0.000000
N  7531  -1.000000  -1.000000  N  -1  -1.000000  -1.000000  0.000000  0.000000  0.000000  0.000000
N  7548  -1.000000  -1.000000  N  -1  -1.000000  -1.000000  0.000000  37.451242  0.000000  0.000000
N  7565  -1.000000  -1.000000  N  -1  -1.000000  -1.000000  0.000000  37.451242  0.000000  40.800000
N  7582  -1.000000  -1.000000  N  -1  -1.000000  -1.000000  0.000000  37.451242  0.000000  0.000000
N  7599  -1.000000  -1.000000  N  -1  -1.000000  -1.000000  0.000000  37.451242  0.000000  0.000000
N  7616  -1.000000  -1.000000  N  -1  -1.000000  -1.000000  0.000000  37.451242  0.000000  0.000000
N  7633  -1.000000  -1.000000  N  -1  -1.000000  -1.000000  0.000000  0.000000  0.000000  0.000000
N  7650  -1.000000  -1.000000  N  -1  -1.000000  -1.000000  0.000000  112.353726  0.000000  0.000000
N  7667  -1.000000  -1.000000  N  -1  -1.000000  -1.000000  0.000000  0.000000  0.000000  0.000000
N  7684  -1.000000  -1.000000  N  -1  -1.000000  -1.000000  0.000000  0.000000  0.000000  40.800000
N  7701  -1.000000  -1.000000  N  -1  -1.000000  -1.000000  0.000000  37.451242  0.000000  0.000000
N  7718  -1.000000  -1.000000  N  -1  -1.000000  -1.000000  0.000000  0.000000  0.000000  0.000000
N  7735  -1.000000  -1.000000  N  -1  -1.000000  -1.000000  0.000000  37.451242  0.000000  0.000000
N  7752  -1.000000  -1.000000  N  -1  -1.000000  -1.000000  0.000000  37.451242  0.000000  0.000000
N  7769  -1.000000  -1.000000  N  -1  -1.000000  -1.000000  0.000000  0.000000  0.000000  0.000000
N  7786  -1.000000  -1.000000  N  -1  -1.000000  -1.000000  33.265619  37.451242  0.000000  0.000000
N  7803  -1.000000  -1.000000  N  -1  -1.000000  -1.000000  0.000000  37.451242  0.000000  0.000000
N  7820  -1.000000  -1.000000  N  -1  -1.000000  -1.000000  0.000000  0.000000  0.000000  40.800000
N  7837  -1.000000  -1.000000  N  -1  -1.000000  -1.000000  0.000000  37.451242  0.000000  0.000000
N  7854  -1.000000  -1.000000  N  -1  -1.000000  -1.000000  0.000000  0.000000  0.000000  0.000000
N  7871  -1.000000  -1.000000  N  -1  -1.000000  -1.000000  0.000000  0.000000  0.000000  0.000000
N  7888  -1.000000  -1.000000  N  -1  -1.000000  -1.000000  0.000000  0.000000  0.000000  0.000000
N  7905  -1.000000  -1.000000  N  -1  -1.000000  -1.000000  0.000000  0.000000  0.000000  0.000000
N  7922  -1.000000  -1.000000  N  -1  -1.000000  -1.000000  0.000000  0.000000  0.000000  0.000000
N  7939  -1.000000  -1.000000  N  -1  -1.000000  -1.000000  0.000000  0.000000  0.000000  0.000000
N  7956  -1.000000  -1.000000  N  -1  -1.000000  -1.000000  0.000000  0.000000  0.000000  0.000000
N  7973  -1.000000  -1.000000  N  -1  -1.000000  -1.000000  0.000000  0.000000  0.000000  40.800000
N  7990  -1.000000  -1.000000  N  -1  -1.000000  -1.000000  0.000000  0.000000  0.000000  0.000000
N  8007  -1.000000  -1.000000  N  -1  -1.000000  -1.000000  0.000000  0.000000  0.000000  0.000000
N  8024  -1.000000  -1.000000  N  -1  -1.000000  -1.000000  0.000000  0.000000  0.000000  0.000000
N  8041  -1.000000  -1.000000  N  -1  -1.000000  -1.000000  0.000000  0.000000  0.000000  0.000000
N  8058  -1.000000  -1.000000  N  -1  -1.000000  -1.000000  0.000000  0.000000  0.000000  0.000000
N  8075  -1.000000  -1.000000  N  -1  -1.000000  -1.000000  0.000000  0.000000  0.000000  0.000000
N  8092  -1.000000  -1.000000  N  -1  -1.000000  -1.000000  0.000000  0.000000  0.000000  0.000000
N  8109  -1.000000  -1.000000  N  -1  -1.000000  -1.000000  0.000000  112.353726  0.000000  0.000000
N  8126  -1.000000  -1.000000  N  -1  -1.000000  -1.000000  0.000000  37.451242  0.000000  0.000000
N  8143  -1.000000  -1.000000  N  -1  -1.000000  -1.000000  0.000000  0.000000  0.000000  0.000000
N  8160  -1.000000  -1.000000  N  -1  -1.000000  -1.000000  0.000000  74.902484  0.000000  0.000000
N  8177  -1.000000  -1.000000  N  -1  -1.000000  -1.000000  0.000000  0.000000  0.000000  0.000000
N  8194  -1.000000  -1.000000  N  -1  -1.000000  -1.000000  0.000000  37.451242  0.000000  40.800000
N  8211  -1.000000  -1.000000  N  -1  -1.000000  -1.000000  0.000000  0.000000  0.000000  0.000000
N  8228  -1.000000  -1.000000  N  -1  -1.000000  -1.000000  0.000000  0.000000  0.000000  0.000000
N  8245  -1.000000  -1.000000  N  -1  -1.000000  -1.000000  0.000000  0.000000  0.000000  0.000000
N  8262  -1.000000  -1.000000  N  -1  -1.000000  -1.000000  0.000000  0.000000  0.000000  0.000000
N  8279  -1.000000  -1.000000  N  -1  -1.000000  -1.000000  0.000000  37.451242  0.000000  0.000000
N  8296  -1.000000  -1.000000  N  -1  -1.000000  -1.000000  0.000000  0.000000  0.000000  0.000000
N  8313  -1.000000  -1.000000  N  -1  -1.000000  -1.000000  0.000000  0.000000  0.000000  0.000000
N  8330  -1.000000  -1.000000  N  -1  -1.000000  -1.000000  0.000000  0.000000  0.000000  0.000000
N  8347  -1.000000  -1.000000  N  -1  -1.000000  -1.000000  0.000000  0.000000  0.000000  40.800000
N  8364  -1.000000  -1.000000  N  -1  -1.000000  -1.000000  0.000000  37.451242  0.000000  0.000000
N  8381  -1.000000  -1.000000  N  -1  -1.000000  -1.000000  0.000000  0.000000  0.000000  0.000000
N  8398  -1.000000  -1.000000  N  -1  -1.000000  -1.000000  0.000000  0.000000  0.000000  0.000000
N  8415  -1.000000  -1.000000  N  -1  -1.000000  -1.000000  0.000000  0.000000  0.000000  0.000000
N  8432  -1.000000  -1.000000  N  -1  -1.000000  -1.000000  0.000000  0.000000  0.000000  0.000000
N  8449  -1.000000  -1.000000  N  -1  -1.000000  -1.000000  33.265619  0.000000  0.000000  0.000000
N  8466  -1.000000  -1.000000  N  -1  -1.000000  -1.000000  0.000000  0.000000  0.000000  0.000000
N  8483  -1.000000  -1.000000  N  -1  -1.000000  -1.000000  0.000000  0.000000  0.000000  40.800000
N  8500  -1.000000  -1.000000  N  -1  -1.000000  -1.000000  0.000000  0.000000  0.000000  0.000000
N  8517  -1.000000  -1.000000  N  -1  -1.000000  -1.000000  0.000000  0.000000  0.000000  0.000000
N  8534  -1.000000  -1.000000  N  -1  -1.000000  -1.000000  0.000000  0.000000  0.000000  0.000000
N  8551  -1.000000  -1.000000  N  -1  -1.000000  -1.000000  0.000000  0.000000  0.000000  0.000000
N  8568  -1.000000  -1.000000  N  -1  -1.000000  -1.000000  0.000000  0.000000  0.000000  0.000000
N  8585  -1.000000  -1.000000  N  -1  -1.000000  -1.000000  0.000000  0.000000  0.000000  0.000000
N  8602  -1.000000  -1.000000  N  -1  -1.000000  -1.000000  0.000000  0.000000  0.000000  0.000000
N  8619  -1.000000  -1.000000  N  -1  -1.000000  -1.000000  0.000000  0.000000  0.000000  0.000000
N  8636  -1.000000  -1.000000  N  -1  -1.000000  -1.000000  0.000000  0.000000  0.000000  0.000000
N  8653  -1.000000  -1.000000  N  -1  -1.000000  -1.000000  0.000000  0.000000  0.000000  0.000000
N  8670  -1.000000  -1.000000  N  -1  -1.000000  -1.000000  0.000000  112.353726  0.000000  0.000000
N  8687  -1.000000  -1.000000  N  -1  -1.000000  -1.000000  0.000000  0.000000  0.000000  0.000000
N  8704  -1.000000  -1.000000  N  -1  -1.000000  -1.000000  0.000000  0.000000  0.000000  0.000000
N  8721  -1.000000  -1.000000  N  -1  -1.000000  -1.000000  0.000000  0.000000  0.000000  0.000000
N  8738  -1.000000  -1.000000  N  -1  -1.000000  -1.000000  0.000000  0.000000  0.000000  0.000000
N  8755  -1.000000  -1.000000  N  -1  -1.000000  -1.000000  0.000000  0.000000  0.000000  0.000000
N  8772  -1.000000  -1.000000  N  -1  -1.000000  -1.000000  0.000000  0.000000  0.000000  0.000000
N  8789  -1.000000  -1.000000  N  -1  -1.000000  -1.000000  0.000000  37.451242  0.000000  0.000000
N  8806  -1.000000  -1.000000  N  -1  -1.000000  -1.000000  0.000000  37.451242  0.000000  0.000000
N  8823  -1.000000  -1.000000  N  -1  -1.000000  -1.000000  0.000000  0.000000  0.000000  0.000000
N  8840  -1.000000  -1.000000  N  -1  -1.000000  -1.000000  0.000000  0.000000  0.000000  0.000000
N  8857  -1.000000  -1.000000  N  -1  -1.000000  -1.000000  0.000000  0.000000  0.000000  0.000000
N  8874  -1.000000  -1.000000  N  -1  -1.000000  -1.000000  0.000000  0.000000  0.000000  0.000000
N  8891  -1.000000  -1.000000  N  -1  -1.000000  -1.000000  0.000000  0.000000  0.000000  0.000000
N  8908  -1.000000  -1.000000  N  -1  -1.000000  -1.000000  0.000000  112.353726  0.000000  0.000000
N  8925  -1.000000  -1.000000  N  -1  -1.000000  -1.000000  0.000000  37.451242  0.000000  0.000000
N  8942  -1.000000  -1.000000  N  -1  -1.000000  -1.000000  0.000000  74.902484  0.000000  0.000000
N  8959  -1.000000  -1.000000  N  -1  -1.000000  -1.000000  0.000000  0.000000  0.000000  0.000000
N  8976  -1.000000  -1.000000  N  -1  -1.000000  -1.000000  0.000000  112.353726  0.000000  0.000000
N  8993  -1.000000  -1.000000  N  -1  -1.000000  -1.000000  0.000000  37.451242  0.000000  0.000000
N  9010  -1.000000  -1.000000  N  -1  -1.000000  -1.000000  0.000000  74.902484  0.000000  0.000000
N  9027  -1.000000  -1.000000  N  -1  -1.000000  -1.000000  0.000000  0.000000  0.000000  40.800000
N  9044  -1.000000  -1.000000  N  -1  -1.000000  -1.000000  0.000000  0.000000  0.000000  0.000000
N  9061  -1.000000  -1.000000  N  -1  -1.000000  -1.000000  0.000000  0.000000  0.000000  0.000000
N  9078  -1.000000  -1.000000  N  -1  -1.000000  -1.000000  0.000000  112.353726  0.000000  0.000000
N  9095  -1.000000  -1.000000  N  -1  -1.000000  -1.000000  0.000000  0.000000  0.000000  0.000000
N  9112  -1.000000  -1.000000  N  -1  -1.000000  -1.000000  33.265619  37.451242  0.000000  0.000000
N  9129  -1.000000  -1.000000  N  -1  -1.000000  -1.000000  0.000000  37.451242  0.000000  40.800000
N  9146  -1.000000  -1.000000  N  -1  -1.000000  -1.000000  0.000000  0.000000  0.000000  0.000000
N  9163  -1.000000  -1.000000  N  -1  -1.000000  -1.000000  0.000000  0.000000  0.000000  0.000000
N  9180  -1.000000  -1.000000  N  -1  -1.000000  -1.000000  0.000000  0.000000  0.000000  0.000000
N  9197  -1.000000  -1.000000  N  -1  -1.000000  -1.000000  0.000000  0.000000  0.000000  0.000000
N  9214  -1.000000  -1.000000  N  -1  -1.000000  -1.000000  0.000000  112.353726  0.000000  0.000000
N  9231  -1.000000  -1.000000  N  -1  -1.000000  -1.000000  0.000000  0.000000  0.000000  0.000000
N  9248  -1.000000  -1.000000  N  -1  -1.000000  -1.000000  0.000000  0.000000  0.000000  0.000000
N  9265  -1.000000  -1.000000  N  -1  -1.000000  -1.000000  0.000000  0.000000  0.000000  0.000000
N  9282  -1.000000  -1.000000  N  -1  -1.000000  -1.000000  0.000000  37.451242  0.000000  0.000000
N  9299  -1.000000  -1.000000  N  -1  -1.000000  -1.000000  33.265619  0.000000  0.000000  0.000000
N  9316  -1.000000  -1.000000  N  -1  -1.000000  -1.000000  0.000000  0.000000  0.000000  81.600000
N  9333  -1.000000  -1.000000  N  -1  -1.000000  -1.000000  0.000000  0.000000  0.000000  0.000000
N  9350  -1.000000  -1.000000  N  -1  -1.000000  -1.000000  0.000000  0.000000  0.000000  0.000000
N  9367  -1.000000  -1.000000  N  -1  -1.000000  -1.000000  0.000000  37.451242  0.000000  0.000000
N  9384  -1.000000  -1.000000  N  -1  -1.000000  -1.000000  0.000000  37.451242  0.000000  0.000000
N  9401  -1.000000  -1.000000  N  -1  -1.000000  -1.000000  33.265619  37.451242  0.000000  0.000000
N  9418  -1.000000  -1.000000  N  -1  -1.000000  -1.000000  0.000000  37.451242  0.000000  0.000000
N  9435  -1.000000  -1.000000  N  -1  -1.000000  -1.000000  0.000000  0.000000  0.000000  0.000000
N  9452  -1.000000  -1.000000  N  -1  -1.000000  -1.000000  0.000000  37.451242  0.000000  0.000000
N  9469  -1.000000  -1.000000  N  -1  -1.000000  -1.000000  33.265619  37.451242  0.000000  0.000000
N  9486  -1.000000  -1.000000  N  -1  -1.000000  -1.000000  0.000000  0.000000  0.000000  0.000000
N  9503  -1.000000  -1.000000  N  -1  -1.000000  -1.000000  0.000000  0.000000  0.000000  40.800000
N  9520  -1.000000  -1.000000  N  -1  -1.000000  -1.000000  0.000000  0.000000  0.000000  0.000000
N  9537  -1.000000  -1.000000  N  -1  -1.000000  -1.000000  0.000000  74.902484  0.000000  0.000000
N  9554  -1.000000  -1.000000  N  -1  -1.000000  -1.000000  0.000000  0.000000  0.000000  0.000000
N  9571  -1.000000  -1.000000  N  -1  -1.000000  -1.000000  0.000000  0.000000  0.000000  0.000000
N  9588  -1.000000  -1.000000  N  -1  -1.000000  -1.000000  0.000000  112.353726  0.000000  0.000000
N  9605  -1.000000  -1.000000  N  -1  -1.000000  -1.000000  0.000000  37.451242  0.000000  0.000000
N  9622  -1.000000  -1.000000  N  -1  -1.000000  -1.000000  0.000000  37.451242  0.000000  0.000000
N  9639  -1.000000  -1.000000  N  -1  -1.000000  -1.000000  0.000000  74.902484  0.000000  0.000000
N  9656  -1.000000  -1.000000  N  -1  -1.000000  -1.000000  0.000000  0.000000  0.000000  0.000000
N  9673  -1.000000  -1.000000  N  -1  -1.000000  -1.000000  0.000000  0.000000  0.000000  0.000000
N  9690  -1.000000  -1.000000  N  -1  -1.000000  -1.000000  0.000000  0.000000  0.000000  0.000000
N  9707  -1.000000  -1.000000  N  -1  -1.000000  -1.000000  0.000000  0.000000  0.000000  0.000000
N  9724  -1.000000  -1.000000  N  -1  -1.000000  -1.000000  0.000000  0.000000  0.000000  0.000000
N  9741  -1.000000  -1.000000  N  -1  -1.000000  -1.000000  0.000000  74.902484  0.000000  0.000000
N  9758  -1.000000  -1.000000  N  -1  -1.000000  -1.000000  0.000000  262.158695  0.000000  81.600000
N  9775  -1.000000  -1.000000  N  -1  -1.000000  -1.000000  0.000000  37.451242  0.000000  0.000000
N  9792  -1.000000  -1.000000  N  -1  -1.000000  -1.000000  0.000000  0.000000  0.000000  0.000000
N  9809  -1.000000  -1.000000  N  -1  -1.000000  -1.000000  0.000000  0.000000  0.000000  0.000000
N  9826  -1.000000  -1.000000  N  -1  -1.000000  -1.000000  0.000000  0.000000  0.000000  0.000000
N  9843  -1.000000  -1.000000  N  -1  -1.000000  -1.000000  0.000000  0.000000  0.000000  40.800000
N  9860  -1.000000  -1.000000  N  -1  -1.000000  -1.000000  0.000000  0.000000  0.000000  0.000000
N  9877  -1.000000  -1.000000  N  -1  -1.000000  -1.000000  0.000000  0.000000  0.000000  0.000000
N  9894  -1.000000  -1.000000  N  -1  -1.000000  -1.000000  0.000000  0.000000  0.000000  0.000000
N  9911  -1.000000  -1.000000  N  -1  -1.000000  -1.000000  0.000000  0.000000  0.000000  0.000000
N  9928  -1.000000  -1.000000  N  -1  -1.000000  -1.000000  0.000000  0.000000  0.000000  0.000000
N  9945  -1.000000  -1.000000  N  -1  -1.000000  -1.000000  0.000000  0.000000  0.000000  0.000000
N  9962  -1.000000  -1.000000  N  -1  -1.000000  -1.000000  0.000000  0.000000  0.000000  0.000000
N  9979  -1.000000  -1.000000  N  -1  -1.000000  -1.000000  0.000000  0.000000  0.000000  0.000000
N  9996  -1.000000  -1.000000  N  -1  -1.000000  -1.000000  0.000000  0.000000  0.000000  0.000000
N  10013  -1.000000  -1.000000  N  -1  -1.000000  -1.000000  0.000000  0.000000  0.000000  0.000000
N  10030  -1.000000  -1.000000  N  -1  -1.000000  -1.000000  0.000000  0.000000  0.000000  0.000000
N  10047  -1.000000  -1.000000  N  -1  -1.000000  -1.000000  0.000000  0.000000  0.000000  0.000000
N  10064  -1.000000  -1.000000  N  -1  -1.000000  -1.000000  0.000000  0.000000  0.000000  0.000000
N  10081  -1.000000  -1.000000  N  -1  -1.000000  -1.000000  0.000000  0.000000  0.000000  0.000000
N  10098  -1.000000  -1.000000  N  -1  -1.000000  -1.000000  0.000000  0.000000  0.000000  0.000000
N  10115  -1.000000  -1.000000  N  -1  -1.000000  -1.000000  0.000000  0.000000  0.000000  0.000000
N  10132  -1.000000  -1.000000  N  -1  -1.000000  -1.000000  0.000000  0.000000  0.000000  0.000000
N  10149  -1.000000  -1.000000  N  -1  -1.000000  -1.000000  0.000000  0.000000  0.000000  0.000000
N  10166  -1.000000  -1.000000  N  -1  -1.000000  -1.000000  0.000000  0.000000  0.000000  0.000000
N  10183  -1.000000  -1.000000  N  -1  -1.000000  -1.000000  0.000000  37.451242  0.000000  0.000000
N  10200  -1.000000  -1.000000  N  -1  -1.000000  -1.000000  0.000000  0.000000  0.000000  0.000000
N  10217  -1.000000  -1.000000  N  -1  -1.000000  -1.000000  0.000000  0.000000  0.000000  0.000000
N  10234  -1.000000  -1.000000  N  -1  -1.000000  -1.000000  0.000000  0.000000  0.000000  40.800000
N  10251  -1.000000  -1.000000  N  -1  -1.000000  -1.000000  0.000000  0.000000  0.000000  0.000000
N  10268  -1.000000  -1.000000  N  -1  -1.000000  -1.000000  0.000000  74.902484  0.000000  0.000000
N  10285  -1.000000  -1.000000  N  -1  -1.000000  -1.000000  0.000000  0.000000  0.000000  0.000000
N  10302  -1.000000  -1.000000  N  -1  -1.000000  -1.000000  0.000000  0.000000  0.000000  0.000000
N  10319  -1.000000  -1.000000  N  -1  -1.000000  -1.000000  0.000000  0.000000  0.000000  0.000000
N  10336  -1.000000  -1.000000  N  -1  -1.000000  -1.000000  0.000000  0.000000  0.000000  0.000000
N  10353  -1.000000  -1.000000  N  -1  -1.000000  -1.000000  0.000000  37.451242  0.000000  0.000000
N  10370  -1.000000  -1.000000  N  -1  -1.000000  -1.000000  0.000000  0.000000  0.000000  0.000000
N  10387  -1.000000  -1.000000  N  -1  -1.000000  -1.000000  0.000000  0.000000  0.000000  0.000000
N  10404  -1.000000  -1.000000  N  -1  -1.000000  -1.000000  0.000000  0.000000  0.000000  0.000000
N  10421  -1.000000  -1.000000  N  -1  -1.000000  -1.000000  0.000000  0.000000  0.000000  0.000000
N  10438  -1.000000  -1.000000  N  -1  -1.000000  -1.000000  0.000000  0.000000  0.000000  0.000000
N  10455  -1.000000  -1.000000  N  -1  -1.000000  -1.000000  0.000000  0.000000  0.000000  0.000000
N  10472  -1.000000  -1.000000  N  -1  -1.000000  -1.000000  0.000000  37.451242  0.000000  0.000000
N  10489  -1.000000  -1.000000  N  -1  -1.000000  -1.000000  0.000000  0.000000  0.000000  0.000000
N  10506  -1.000000  -1.000000  N  -1  -1.000000  -1.000000  0.000000  0.000000  0.000000  0.000000
N  10523  -1.000000  -1.000000  N  -1  -1.000000  -1.000000  0.000000  0.000000  0.000000  0.000000
N  10540  -1.000000  -1.000000  N  -1  -1.000000  -1.000000  0.000000  0.000000  0.000000  0.000000
N  10557  -1.000000  -1.000000  N  -1  -1.000000  -1.000000  0.000000  0.000000  0.000000  0.000000
N  10574  -1.000000  -1.000000  N  -1  -1.000000  -1.000000  0.000000  0.000000  0.000000  0.000000
N  10591  -1.000000  -1.000000  N  -1  -1.000000  -1.000000  0.000000  0.000000  0.000000  0.000000
N  10608  -1.000000  -1.000000  N  -1  -1.000000  -1.000000  0.000000  0.000000  0.000000  0.000000
N  10625  -1.000000  -1.000000  N  -1  -1.000000  -1.000000  0.000000  37.451242  0.000000  0.000000
N  10642  -1.000000  -1.000000  N  -1  -1.000000  -1.000000  0.000000  37.451242  0.000000  0.000000
N  10659  -1.000000  -1.000000  N  -1  -1.000000  -1.000000  0.000000  0.000000  0.000000  0.000000
N  10665  -1.000000  -1.000000  N  -1  -1.000000  -1.000000  0.000000  0.000000  0.000000  0.000000
N  10677  -1.000000  -1.000000  N  -1  -1.000000  -1.000000  0.000000  0.000000  0.000000  0.000000
N  10688  -1.000000  -1.000000  N  -1  -1.000000  -1.000000  0.000000  0.000000  0.000000  0.000000
N  10700  -1.000000  -1.000000  N  -1  -1.000000  -1.000000  0.000000  0.000000  0.000000  0.000000
N  10712  -1.000000  -1.000000  N  -1  -1.000000  -1.000000  0.000000  0.000000  0.000000  0.000000
N  10723  -1.000000  -1.000000  N  -1  -1.000000  -1.000000  0.000000  0.000000  0.000000  0.000000
N  10735  -1.000000  -1.000000  N  -1  -1.000000  -1.000000  0.000000  0.000000  0.000000  0.000000
N  10746  -1.000000  -1.000000  N  -1  -1.000000  -1.000000  0.000000  0.000000  0.000000  0.000000
N  10758  -1.000000  -1.000000  N  -1  -1.000000  -1.000000  0.000000  0.000000  33.648170  0.000000
