# Supplementary material for: SNP-PHAGE – High throughput SNP discovery pipeline
Source: BMC Bioinformatics. 2006 Oct 23;7:468. doi: 10.1186/1471-2105-7-468 (PMC1626092; doi:10.1186/1471-2105-7-468)
Supplement: Additional file 2 — Test dataset. This compressed file contains test data for recreating the demo website. It contains the database table entries and chromatogram files to test for proper installation of all functionalities provided. [file 1471-2105-7-468-S2.gz › test_data/AfterAnalysisStore/poly_dir/H06_015529Peking_.b_16.ab1.poly]

H06_015529Peking_.b_16.ab1 163.200000 428.400000 163.200000 1935.960000 542.640000
T  1  11583.518797  1.000000  C  2  1101.600000  0.950924  0.000000  652.800000  0.000000  11583.518797
T  5  58727.458647  5.069915  N  -1  -1.000000  -1.000000  0.000000  204.000000  0.000000  10515.969925
T  25  4049.323308  0.115183  A  27  3885.714286  0.522545  450.742857  0.000000  0.000000  699.428571
T  37  2110.556391  0.085149  G  36  1014.625922  0.136445  31.085714  489.600000  529.669125  515.368421
G  50  12233.981033  0.639929  T  49  10626.406015  1.389584  124.342857  1142.400000  1778.174921  1497.022556
G  60  14074.065332  0.793309  N  -1  -1.000000  -1.000000  295.314286  81.600000  2362.874605  0.000000
T  74  2122.827068  0.123926  N  -1  -1.000000  -1.000000  0.000000  0.000000  2527.966280  2122.827068
G  83  33723.414120  2.250334  N  -1  -1.000000  -1.000000  0.000000  0.000000  2892.543730  13190.977444
T  91  290594.165414  16.770070  G  100  2545.163330  0.059297  0.000000  0.000000  1551.173867  19633.082707
T  107  249867.789474  1.143436  G  112  2651.785037  0.039049  0.000000  0.000000  515.911486  19633.082707
T  110  249867.789474  1.143436  N  -1  -1.000000  -1.000000  0.000000  0.000000  443.683878  19633.082707
T  113  249867.789474  1.143436  N  -1  -1.000000  -1.000000  0.000000  0.000000  361.138040  19633.082707
T  116  249867.789474  1.143436  N  -1  -1.000000  -1.000000  0.000000  0.000000  237.319283  19633.082707
G  147  20203.093783  0.334086  N  -1  -1.000000  -1.000000  0.000000  0.000000  1695.629083  0.000000
G  160  15023.342466  0.241215  N  -1  -1.000000  -1.000000  0.000000  0.000000  2589.875659  0.000000
G  180  71250.815595  1.138904  N  -1  -1.000000  -1.000000  93.257143  0.000000  5503.055848  0.000000
A  194  54260.114286  0.794688  G  198  7239.957850  0.094844  3668.114286  122.400000  1238.187566  0.000000
C  202  32313.600000  0.439687  G  211  14180.687039  0.181007  2735.542857  4120.800000  1465.188620  920.300752
T  223  899452.872180  5.038132  N  -1  -1.000000  -1.000000  24868.571429  65280.000000  0.000000  19633.082707
T  246  899452.872180  5.038132  N  -1  -1.000000  -1.000000  24868.571429  65280.000000  0.000000  19633.082707
A  248  1705160.228571  13.322556  N  -1  -1.000000  -1.000000  24868.571429  65280.000000  0.000000  19633.082707
C  229  4373760.000000  2.551709  N  -1  -1.000000  -1.000000  24868.571429  65280.000000  0.000000  19633.082707
C  252  4373760.000000  2.551709  N  -1  -1.000000  -1.000000  24868.571429  65280.000000  0.000000  19633.082707
C  274  4373760.000000  2.551709  N  -1  -1.000000  -1.000000  24868.571429  65280.000000  0.000000  0.000000
T  296  647830.375940  0.905902  N  -1  -1.000000  -1.000000  0.000000  448.800000  5503.055848  19633.082707
C  305  267117.600000  0.343161  N  -1  -1.000000  -1.000000  24868.571429  32068.800000  5503.055848  19633.082707
N  319  -1.000000  -1.000000  N  -1  -1.000000  -1.000000  24868.571429  0.000000  5503.055848  14921.142857
G  336  531048.328767  0.665483  N  -1  -1.000000  -1.000000  24868.571429  0.000000  5503.055848  19633.082707
T  345  818110.556391  0.967413  N  -1  -1.000000  -1.000000  24868.571429  0.000000  5503.055848  19633.082707
A  323  3245426.285714  1.029642  N  -1  -1.000000  -1.000000  24868.571429  0.000000  5503.055848  16356.812030
A  366  3245426.285714  1.029642  T  374  12577.443609  0.010002  24868.571429  2284.800000  5503.055848  13448.661654
A  410  3245426.285714  1.029642  N  -1  -1.000000  -1.000000  24868.571429  65280.000000  5503.055848  19633.082707
C  388  3051146.400000  1.533094  N  -1  -1.000000  -1.000000  24868.571429  65280.000000  5503.055848  19633.082707
C  411  3051146.400000  1.533094  T  404  868997.052632  0.558074  24868.571429  65280.000000  5503.055848  19633.082707
N  415  -1.000000  -1.000000  N  -1  -1.000000  -1.000000  24868.571429  65280.000000  5503.055848  19633.082707
G  433  24299.430980  0.024254  N  -1  -1.000000  -1.000000  13273.600000  0.000000  2569.239199  13141.894737
T  435  91428.812030  0.106499  N  -1  -1.000000  -1.000000  4476.342857  0.000000  2510.769231  17817.022556
A  451  34940.342857  0.043520  N  -1  -1.000000  -1.000000  7989.028571  1632.000000  0.000000  0.000000
N  462  -1.000000  -1.000000  N  -1  -1.000000  -1.000000  0.000000  2774.400000  0.000000  0.000000
A  470  76393.142857  0.097985  C  480  13586.400000  0.008725  17221.485714  2896.800000  34.394099  0.000000
A  486  105598.171429  0.143833  N  -1  -1.000000  -1.000000  17734.400000  3835.200000  292.349842  0.000000
C  496  257692.800000  0.388722  N  -1  -1.000000  -1.000000  0.000000  27866.400000  0.000000  0.000000
A  507  91314.285714  0.157300  T  513  49328.120301  0.036842  16988.342857  3386.400000  0.000000  441.744361
N  521  -1.000000  -1.000000  N  -1  -1.000000  -1.000000  0.000000  0.000000  0.000000  5080.060150
N  533  -1.000000  -1.000000  N  -1  -1.000000  -1.000000  0.000000  0.000000  0.000000  19633.082707
C  552  2476600.800000  2.490992  N  -1  -1.000000  -1.000000  24868.571429  65280.000000  0.000000  19633.082707
C  571  2476600.800000  2.490992  A  557  962165.028571  0.718621  24868.571429  65280.000000  0.000000  19633.082707
T  565  1486371.609023  3.173403  N  -1  -1.000000  -1.000000  24868.571429  65280.000000  0.000000  19633.082707
C  589  78499.200000  0.169010  G  592  8271.780822  0.006708  0.000000  18074.400000  742.912540  19633.082707
N  598  -1.000000  -1.000000  N  -1  -1.000000  -1.000000  0.000000  0.000000  3288.075869  19633.082707
T  612  64371.969925  0.136995  N  -1  -1.000000  -1.000000  0.000000  0.000000  5503.055848  11951.639098
N  624  -1.000000  -1.000000  N  -1  -1.000000  -1.000000  0.000000  0.000000  5503.055848  0.000000
C  635  68544.000000  0.146719  N  -1  -1.000000  -1.000000  0.000000  11464.800000  5503.055848  0.000000
G  645  478105.492097  1.016081  N  -1  -1.000000  -1.000000  0.000000  0.000000  5503.055848  0.000000
N  660  -1.000000  -1.000000  N  -1  -1.000000  -1.000000  606.171429  2733.600000  5503.055848  0.000000
A  674  167070.171429  0.327133  N  -1  -1.000000  -1.000000  24868.571429  0.000000  5503.055848  0.000000
A  686  76766.171429  0.148525  N  -1  -1.000000  -1.000000  18682.514286  0.000000  5503.055848  0.000000
N  697  -1.000000  -1.000000  N  -1  -1.000000  -1.000000  24868.571429  0.000000  326.743941  0.000000
A  706  1614856.228571  1.415607  N  -1  -1.000000  -1.000000  24868.571429  1836.000000  0.000000  0.000000
A  739  1614856.228571  1.415607  T  725  14000.842105  0.020645  24868.571429  65280.000000  0.000000  0.000000
C  731  2540208.000000  2.394304  N  -1  -1.000000  -1.000000  24868.571429  65280.000000  0.000000  588.992481
C  750  2540208.000000  2.394304  G  749  21011.355111  0.026958  24868.571429  65280.000000  2655.224447  19633.082707
T  750  192428.751880  0.378170  G  763  381.774499  0.000484  24868.571429  65280.000000  2655.224447  19633.082707
G  773  3105.787144  0.005970  N  -1  -1.000000  -1.000000  0.000000  0.000000  564.063224  0.000000
N  781  -1.000000  -1.000000  N  -1  -1.000000  -1.000000  0.000000  0.000000  130.697576  0.000000
N  793  -1.000000  -1.000000  N  -1  -1.000000  -1.000000  0.000000  0.000000  106.621707  0.000000
N  806  -1.000000  -1.000000  N  -1  -1.000000  -1.000000  0.000000  1672.800000  154.773446  0.000000
G  815  5613.116965  0.010918  N  -1  -1.000000  -1.000000  0.000000  448.800000  1031.822972  0.000000
G  830  3047.317176  0.006001  N  -1  -1.000000  -1.000000  0.000000  897.600000  361.138040  0.000000
N  843  -1.000000  -1.000000  N  -1  -1.000000  -1.000000  0.000000  489.600000  127.258166  0.000000
N  856  -1.000000  -1.000000  N  -1  -1.000000  -1.000000  0.000000  40.800000  68.788198  0.000000
N  869  -1.000000  -1.000000  N  -1  -1.000000  -1.000000  0.000000  0.000000  0.000000  0.000000
N  882  -1.000000  -1.000000  N  -1  -1.000000  -1.000000  0.000000  0.000000  0.000000  0.000000
N  894  -1.000000  -1.000000  N  -1  -1.000000  -1.000000  0.000000  0.000000  0.000000  0.000000
N  907  -1.000000  -1.000000  N  -1  -1.000000  -1.000000  0.000000  0.000000  0.000000  0.000000
N  920  -1.000000  -1.000000  N  -1  -1.000000  -1.000000  15.542857  0.000000  68.788198  36.812030
T  934  7423.759398  0.016128  N  -1  -1.000000  -1.000000  0.000000  0.000000  3.439410  1791.518797
T  949  53009.323308  0.119298  N  -1  -1.000000  -1.000000  0.000000  0.000000  158.212856  3251.729323
N  959  -1.000000  -1.000000  N  -1  -1.000000  -1.000000  0.000000  0.000000  0.000000  1742.436090
N  971  -1.000000  -1.000000  N  -1  -1.000000  -1.000000  0.000000  0.000000  0.000000  0.000000
N  984  -1.000000  -1.000000  N  -1  -1.000000  -1.000000  0.000000  0.000000  0.000000  0.000000
N  996  -1.000000  -1.000000  N  -1  -1.000000  -1.000000  15.542857  0.000000  0.000000  0.000000
G  1008  2813.437302  0.006366  N  -1  -1.000000  -1.000000  0.000000  0.000000  295.789252  0.000000
N  1020  -1.000000  -1.000000  N  -1  -1.000000  -1.000000  0.000000  40.800000  271.713383  0.000000
N  1032  -1.000000  -1.000000  N  -1  -1.000000  -1.000000  0.000000  0.000000  20.636459  0.000000
N  1044  -1.000000  -1.000000  N  -1  -1.000000  -1.000000  0.000000  244.800000  10.318230  0.000000
G  1056  1730.023182  0.004786  N  -1  -1.000000  -1.000000  0.000000  0.000000  323.304531  0.000000
N  1068  -1.000000  -1.000000  N  -1  -1.000000  -1.000000  0.000000  0.000000  44.712329  0.000000
N  1080  -1.000000  -1.000000  N  -1  -1.000000  -1.000000  0.000000  0.000000  27.515279  0.000000
N  1092  -1.000000  -1.000000  N  -1  -1.000000  -1.000000  0.000000  0.000000  0.000000  0.000000
N  1104  -1.000000  -1.000000  N  -1  -1.000000  -1.000000  31.085714  0.000000  0.000000  0.000000
N  1116  -1.000000  -1.000000  N  -1  -1.000000  -1.000000  0.000000  0.000000  0.000000  355.849624
N  1128  -1.000000  -1.000000  N  -1  -1.000000  -1.000000  155.428571  0.000000  0.000000  1963.308271
N  1140  -1.000000  -1.000000  N  -1  -1.000000  -1.000000  0.000000  0.000000  0.000000  6957.473684
N  1152  -1.000000  -1.000000  N  -1  -1.000000  -1.000000  0.000000  0.000000  0.000000  19399.939850
T  1164  1018956.992481  2.486772  N  -1  -1.000000  -1.000000  0.000000  0.000000  0.000000  19633.082707
T  1190  1018956.992481  2.486772  N  -1  -1.000000  -1.000000  0.000000  652.800000  0.000000  19633.082707
N  1186  -1.000000  -1.000000  N  -1  -1.000000  -1.000000  0.000000  612.000000  0.000000  19633.082707
N  1198  -1.000000  -1.000000  N  -1  -1.000000  -1.000000  0.000000  122.400000  0.000000  19633.082707
N  1210  -1.000000  -1.000000  N  -1  -1.000000  -1.000000  0.000000  0.000000  17.197050  5779.488722
G  1221  1214.111697  0.009425  N  -1  -1.000000  -1.000000  0.000000  0.000000  577.820864  355.849624
G  1231  11064.581665  0.100870  N  -1  -1.000000  -1.000000  0.000000  0.000000  1836.644889  0.000000
G  1243  15632.118019  0.141483  N  -1  -1.000000  -1.000000  0.000000  0.000000  3140.181243  0.000000
N  1256  -1.000000  -1.000000  N  -1  -1.000000  -1.000000  15.542857  0.000000  5341.403583  0.000000
G  1268  183829.580611  1.648856  N  -1  -1.000000  -1.000000  155.428571  0.000000  5503.055848  0.000000
N  1280  -1.000000  -1.000000  N  -1  -1.000000  -1.000000  0.000000  0.000000  5503.055848  0.000000
G  1293  24670.887250  0.190410  N  -1  -1.000000  -1.000000  0.000000  408.000000  3432.531085  0.000000
G  1308  443.683878  0.003379  N  -1  -1.000000  -1.000000  186.514286  81.600000  443.683878  0.000000
N  1317  -1.000000  -1.000000  N  -1  -1.000000  -1.000000  621.714286  0.000000  0.000000  0.000000
A  1327  1352.228571  0.010729  N  -1  -1.000000  -1.000000  1352.228571  0.000000  0.000000  159.518797
A  1338  22039.771429  0.175072  G  1347  323.304531  0.000734  3559.314286  0.000000  0.000000  0.000000
A  1360  12931.657143  0.101091  G  1353  5372.358272  0.012192  12931.657143  0.000000  1014.625922  343.578947
A  1364  78087.314286  0.997721  G  1366  8330.250790  0.029027  15667.200000  0.000000  1444.552160  368.120301
A  1377  575567.542857  4.511880  G  1377  13919.291886  0.048502  23827.200000  1060.800000  2796.240253  269.954887
A  1389  575567.542857  4.511880  G  1387  25713.028451  0.136228  23578.514286  7425.600000  3807.426765  24.541353
A  1402  62047.085714  0.678440  G  1402  58758.878820  0.334404  13335.771429  50632.800000  4051.624868  0.000000
C  1406  1696015.200000  2.094842  A  1414  11082.057143  0.063069  9543.314286  65280.000000  3821.184405  0.000000
C  1413  1696015.200000  2.094842  G  1424  7900.324552  0.030956  4522.971429  65280.000000  3019.801897  0.000000
C  1419  1696015.200000  2.094842  N  -1  -1.000000  -1.000000  1942.857143  65280.000000  2321.601686  0.000000
C  1426  1696015.200000  2.094842  N  -1  -1.000000  -1.000000  746.057143  65280.000000  1458.309800  0.000000
N  1455  -1.000000  -1.000000  N  -1  -1.000000  -1.000000  0.000000  0.000000  0.000000  0.000000
N  1466  -1.000000  -1.000000  N  -1  -1.000000  -1.000000  0.000000  0.000000  96.303477  49.082707
N  1477  -1.000000  -1.000000  N  -1  -1.000000  -1.000000  0.000000  0.000000  185.728135  110.436090
G  1489  3817.744995  0.015604  N  -1  -1.000000  -1.000000  0.000000  81.600000  447.123288  331.308271
N  1499  -1.000000  -1.000000  N  -1  -1.000000  -1.000000  0.000000  40.800000  357.698630  527.639098
N  1510  -1.000000  -1.000000  N  -1  -1.000000  -1.000000  0.000000  204.000000  223.561644  466.285714
G  1517  1771.296101  0.007294  N  -1  -1.000000  -1.000000  0.000000  367.200000  333.622761  380.390977
N  1531  -1.000000  -1.000000  N  -1  -1.000000  -1.000000  0.000000  40.800000  0.000000  429.473684
N  1542  -1.000000  -1.000000  N  -1  -1.000000  -1.000000  0.000000  81.600000  0.000000  282.225564
N  1552  -1.000000  -1.000000  N  -1  -1.000000  -1.000000  0.000000  0.000000  0.000000  184.060150
N  1563  -1.000000  -1.000000  N  -1  -1.000000  -1.000000  0.000000  0.000000  0.000000  184.060150
N  1573  -1.000000  -1.000000  N  -1  -1.000000  -1.000000  0.000000  0.000000  0.000000  134.977444
N  1584  -1.000000  -1.000000  N  -1  -1.000000  -1.000000  0.000000  0.000000  0.000000  196.330827
N  1594  -1.000000  -1.000000  N  -1  -1.000000  -1.000000  170.971429  0.000000  0.000000  208.601504
N  1605  -1.000000  -1.000000  N  -1  -1.000000  -1.000000  62.171429  0.000000  0.000000  196.330827
N  1615  -1.000000  -1.000000  N  -1  -1.000000  -1.000000  62.171429  0.000000  0.000000  0.000000
N  1625  -1.000000  -1.000000  N  -1  -1.000000  -1.000000  31.085714  0.000000  0.000000  98.165414
N  1635  -1.000000  -1.000000  N  -1  -1.000000  -1.000000  0.000000  0.000000  0.000000  85.894737
N  1645  -1.000000  -1.000000  N  -1  -1.000000  -1.000000  31.085714  0.000000  0.000000  73.624060
N  1655  -1.000000  -1.000000  N  -1  -1.000000  -1.000000  0.000000  0.000000  0.000000  49.082707
N  1665  -1.000000  -1.000000  N  -1  -1.000000  -1.000000  124.342857  0.000000  0.000000  49.082707
N  1675  -1.000000  -1.000000  N  -1  -1.000000  -1.000000  108.800000  0.000000  0.000000  0.000000
N  1685  -1.000000  -1.000000  N  -1  -1.000000  -1.000000  0.000000  0.000000  0.000000  12.270677
N  1695  -1.000000  -1.000000  N  -1  -1.000000  -1.000000  0.000000  0.000000  0.000000  0.000000
N  1706  -1.000000  -1.000000  N  -1  -1.000000  -1.000000  0.000000  0.000000  0.000000  0.000000
N  1717  -1.000000  -1.000000  N  -1  -1.000000  -1.000000  108.800000  0.000000  0.000000  73.624060
N  1727  -1.000000  -1.000000  N  -1  -1.000000  -1.000000  0.000000  0.000000  0.000000  110.436090
N  1738  -1.000000  -1.000000  N  -1  -1.000000  -1.000000  0.000000  0.000000  0.000000  85.894737
N  1748  -1.000000  -1.000000  N  -1  -1.000000  -1.000000  0.000000  0.000000  0.000000  0.000000
N  1759  -1.000000  -1.000000  N  -1  -1.000000  -1.000000  0.000000  0.000000  0.000000  0.000000
N  1769  -1.000000  -1.000000  N  -1  -1.000000  -1.000000  0.000000  0.000000  0.000000  0.000000
N  1780  -1.000000  -1.000000  N  -1  -1.000000  -1.000000  0.000000  408.000000  0.000000  0.000000
N  1790  -1.000000  -1.000000  N  -1  -1.000000  -1.000000  31.085714  448.800000  0.000000  110.436090
N  1800  -1.000000  -1.000000  N  -1  -1.000000  -1.000000  0.000000  163.200000  0.000000  49.082707
N  1811  -1.000000  -1.000000  N  -1  -1.000000  -1.000000  0.000000  40.800000  0.000000  49.082707
N  1821  -1.000000  -1.000000  N  -1  -1.000000  -1.000000  0.000000  0.000000  37.833509  220.872180
N  1832  -1.000000  -1.000000  N  -1  -1.000000  -1.000000  0.000000  0.000000  196.046365  134.977444
N  1842  -1.000000  -1.000000  N  -1  -1.000000  -1.000000  0.000000  81.600000  0.000000  159.518797
N  1853  -1.000000  -1.000000  N  -1  -1.000000  -1.000000  31.085714  0.000000  0.000000  0.000000
N  1863  -1.000000  -1.000000  N  -1  -1.000000  -1.000000  15.542857  0.000000  10.318230  0.000000
N  1874  -1.000000  -1.000000  N  -1  -1.000000  -1.000000  0.000000  0.000000  165.091675  61.353383
N  1885  -1.000000  -1.000000  N  -1  -1.000000  -1.000000  31.085714  0.000000  92.864067  0.000000
N  1895  -1.000000  -1.000000  N  -1  -1.000000  -1.000000  0.000000  0.000000  0.000000  0.000000
N  1906  -1.000000  -1.000000  N  -1  -1.000000  -1.000000  0.000000  0.000000  0.000000  0.000000
N  1916  -1.000000  -1.000000  N  -1  -1.000000  -1.000000  62.171429  40.800000  161.652266  0.000000
N  1927  -1.000000  -1.000000  N  -1  -1.000000  -1.000000  186.514286  0.000000  61.909378  0.000000
N  1937  -1.000000  -1.000000  N  -1  -1.000000  -1.000000  404.114286  0.000000  3.439410  0.000000
G  1945  2170.267650  0.008978  N  -1  -1.000000  -1.000000  0.000000  0.000000  374.895680  0.000000
N  1958  -1.000000  -1.000000  N  -1  -1.000000  -1.000000  15.542857  0.000000  0.000000  12.270677
N  1969  -1.000000  -1.000000  N  -1  -1.000000  -1.000000  0.000000  0.000000  0.000000  85.894737
N  1978  -1.000000  -1.000000  N  -1  -1.000000  -1.000000  0.000000  0.000000  0.000000  73.624060
N  1988  -1.000000  -1.000000  N  -1  -1.000000  -1.000000  15.542857  40.800000  99.742887  0.000000
N  1999  -1.000000  -1.000000  N  -1  -1.000000  -1.000000  31.085714  0.000000  89.424658  24.541353
N  2009  -1.000000  -1.000000  N  -1  -1.000000  -1.000000  170.971429  0.000000  13.757640  0.000000
G  2016  1678.432034  0.007169  N  -1  -1.000000  -1.000000  62.171429  0.000000  233.879874  0.000000
N  2031  -1.000000  -1.000000  N  -1  -1.000000  -1.000000  108.800000  0.000000  0.000000  0.000000
N  2041  -1.000000  -1.000000  N  -1  -1.000000  -1.000000  0.000000  0.000000  0.000000  24.541353
N  2052  -1.000000  -1.000000  N  -1  -1.000000  -1.000000  62.171429  0.000000  17.197050  0.000000
N  2062  -1.000000  -1.000000  N  -1  -1.000000  -1.000000  0.000000  0.000000  0.000000  24.541353
N  2072  -1.000000  -1.000000  N  -1  -1.000000  -1.000000  15.542857  0.000000  0.000000  0.000000
N  2084  -1.000000  -1.000000  N  -1  -1.000000  -1.000000  15.542857  0.000000  0.000000  98.165414
N  2094  -1.000000  -1.000000  N  -1  -1.000000  -1.000000  0.000000  0.000000  20.636459  12.270677
N  2103  -1.000000  -1.000000  N  -1  -1.000000  -1.000000  0.000000  0.000000  0.000000  73.624060
N  2113  -1.000000  -1.000000  N  -1  -1.000000  -1.000000  0.000000  81.600000  0.000000  12.270677
N  2123  -1.000000  -1.000000  N  -1  -1.000000  -1.000000  15.542857  0.000000  0.000000  61.353383
N  2132  -1.000000  -1.000000  N  -1  -1.000000  -1.000000  0.000000  0.000000  0.000000  110.436090
N  2142  -1.000000  -1.000000  N  -1  -1.000000  -1.000000  0.000000  0.000000  0.000000  24.541353
N  2152  -1.000000  -1.000000  N  -1  -1.000000  -1.000000  31.085714  0.000000  0.000000  0.000000
N  2162  -1.000000  -1.000000  N  -1  -1.000000  -1.000000  186.514286  40.800000  13.757640  36.812030
N  2172  -1.000000  -1.000000  N  -1  -1.000000  -1.000000  0.000000  0.000000  0.000000  122.706767
N  2182  -1.000000  -1.000000  N  -1  -1.000000  -1.000000  0.000000  0.000000  0.000000  0.000000
N  2192  -1.000000  -1.000000  N  -1  -1.000000  -1.000000  0.000000  0.000000  51.591149  0.000000
N  2202  -1.000000  -1.000000  N  -1  -1.000000  -1.000000  0.000000  285.600000  0.000000  61.353383
N  2212  -1.000000  -1.000000  N  -1  -1.000000  -1.000000  186.514286  0.000000  20.636459  0.000000
N  2222  -1.000000  -1.000000  N  -1  -1.000000  -1.000000  373.028571  0.000000  10.318230  0.000000
N  2232  -1.000000  -1.000000  N  -1  -1.000000  -1.000000  295.314286  0.000000  3.439410  0.000000
N  2242  -1.000000  -1.000000  N  -1  -1.000000  -1.000000  31.085714  0.000000  116.939937  0.000000
G  2252  1372.324552  0.006677  N  -1  -1.000000  -1.000000  62.171429  0.000000  264.834563  49.082707
N  2263  -1.000000  -1.000000  N  -1  -1.000000  -1.000000  0.000000  122.400000  0.000000  0.000000
N  2273  -1.000000  -1.000000  N  -1  -1.000000  -1.000000  15.542857  122.400000  6.878820  0.000000
N  2284  -1.000000  -1.000000  N  -1  -1.000000  -1.000000  62.171429  0.000000  72.227608  0.000000
N  2294  -1.000000  -1.000000  N  -1  -1.000000  -1.000000  295.314286  0.000000  0.000000  0.000000
N  2304  -1.000000  -1.000000  N  -1  -1.000000  -1.000000  0.000000  0.000000  37.833509  98.165414
N  2315  -1.000000  -1.000000  N  -1  -1.000000  -1.000000  46.628571  0.000000  6.878820  0.000000
N  2325  -1.000000  -1.000000  N  -1  -1.000000  -1.000000  233.142857  0.000000  0.000000  12.270677
N  2336  -1.000000  -1.000000  N  -1  -1.000000  -1.000000  0.000000  81.600000  3.439410  12.270677
N  2346  -1.000000  -1.000000  N  -1  -1.000000  -1.000000  0.000000  0.000000  55.030558  0.000000
N  2357  -1.000000  -1.000000  N  -1  -1.000000  -1.000000  0.000000  0.000000  13.757640  0.000000
N  2367  -1.000000  -1.000000  N  -1  -1.000000  -1.000000  0.000000  0.000000  61.909378  0.000000
N  2378  -1.000000  -1.000000  N  -1  -1.000000  -1.000000  62.171429  0.000000  27.515279  85.894737
N  2388  -1.000000  -1.000000  N  -1  -1.000000  -1.000000  0.000000  0.000000  82.545838  0.000000
N  2399  -1.000000  -1.000000  N  -1  -1.000000  -1.000000  0.000000  0.000000  116.939937  159.518797
N  2409  -1.000000  -1.000000  N  -1  -1.000000  -1.000000  0.000000  0.000000  0.000000  110.436090
N  2419  -1.000000  -1.000000  N  -1  -1.000000  -1.000000  0.000000  0.000000  6.878820  73.624060
N  2429  -1.000000  -1.000000  N  -1  -1.000000  -1.000000  0.000000  0.000000  113.500527  0.000000
N  2439  -1.000000  -1.000000  N  -1  -1.000000  -1.000000  0.000000  81.600000  0.000000  0.000000
N  2449  -1.000000  -1.000000  N  -1  -1.000000  -1.000000  0.000000  0.000000  79.106428  98.165414
N  2459  -1.000000  -1.000000  N  -1  -1.000000  -1.000000  31.085714  0.000000  68.788198  73.624060
N  2470  -1.000000  -1.000000  N  -1  -1.000000  -1.000000  0.000000  0.000000  17.197050  0.000000
N  2480  -1.000000  -1.000000  N  -1  -1.000000  -1.000000  0.000000  40.800000  51.591149  0.000000
N  2491  -1.000000  -1.000000  N  -1  -1.000000  -1.000000  15.542857  0.000000  44.712329  184.060150
N  2501  -1.000000  -1.000000  N  -1  -1.000000  -1.000000  0.000000  0.000000  24.075869  208.601504
N  2512  -1.000000  -1.000000  N  -1  -1.000000  -1.000000  31.085714  0.000000  0.000000  61.353383
N  2523  -1.000000  -1.000000  N  -1  -1.000000  -1.000000  77.714286  0.000000  6.878820  98.165414
N  2534  -1.000000  -1.000000  N  -1  -1.000000  -1.000000  186.514286  0.000000  0.000000  0.000000
N  2545  -1.000000  -1.000000  N  -1  -1.000000  -1.000000  15.542857  0.000000  0.000000  159.518797
N  2556  -1.000000  -1.000000  N  -1  -1.000000  -1.000000  0.000000  0.000000  0.000000  0.000000
N  2567  -1.000000  -1.000000  N  -1  -1.000000  -1.000000  0.000000  0.000000  58.469968  0.000000
N  2578  -1.000000  -1.000000  N  -1  -1.000000  -1.000000  0.000000  0.000000  0.000000  110.436090
N  2589  -1.000000  -1.000000  N  -1  -1.000000  -1.000000  0.000000  0.000000  0.000000  12.270677
G  2602  1516.779768  0.008575  N  -1  -1.000000  -1.000000  0.000000  0.000000  209.804004  0.000000
N  2611  -1.000000  -1.000000  N  -1  -1.000000  -1.000000  77.714286  0.000000  0.000000  24.541353
N  2622  -1.000000  -1.000000  N  -1  -1.000000  -1.000000  264.228571  0.000000  0.000000  0.000000
N  2633  -1.000000  -1.000000  N  -1  -1.000000  -1.000000  0.000000  40.800000  0.000000  122.706767
N  2643  -1.000000  -1.000000  N  -1  -1.000000  -1.000000  0.000000  163.200000  0.000000  0.000000
N  2654  -1.000000  -1.000000  N  -1  -1.000000  -1.000000  0.000000  0.000000  120.379347  24.541353
N  2665  -1.000000  -1.000000  N  -1  -1.000000  -1.000000  0.000000  0.000000  0.000000  85.894737
N  2675  -1.000000  -1.000000  N  -1  -1.000000  -1.000000  62.171429  0.000000  3.439410  61.353383
G  2684  1190.035827  0.006966  N  -1  -1.000000  -1.000000  0.000000  0.000000  223.561644  12.270677
N  2697  -1.000000  -1.000000  N  -1  -1.000000  -1.000000  0.000000  0.000000  0.000000  0.000000
N  2707  -1.000000  -1.000000  N  -1  -1.000000  -1.000000  0.000000  0.000000  72.227608  0.000000
N  2718  -1.000000  -1.000000  N  -1  -1.000000  -1.000000  0.000000  0.000000  0.000000  24.541353
N  2728  -1.000000  -1.000000  N  -1  -1.000000  -1.000000  0.000000  163.200000  0.000000  0.000000
N  2739  -1.000000  -1.000000  N  -1  -1.000000  -1.000000  186.514286  0.000000  13.757640  0.000000
N  2749  -1.000000  -1.000000  N  -1  -1.000000  -1.000000  0.000000  81.600000  37.833509  73.624060
N  2760  -1.000000  -1.000000  N  -1  -1.000000  -1.000000  15.542857  0.000000  0.000000  12.270677
N  2772  -1.000000  -1.000000  N  -1  -1.000000  -1.000000  31.085714  0.000000  17.197050  61.353383
N  2783  -1.000000  -1.000000  N  -1  -1.000000  -1.000000  0.000000  0.000000  0.000000  0.000000
N  2794  -1.000000  -1.000000  N  -1  -1.000000  -1.000000  0.000000  0.000000  0.000000  0.000000
N  2805  -1.000000  -1.000000  N  -1  -1.000000  -1.000000  0.000000  0.000000  0.000000  24.541353
N  2816  -1.000000  -1.000000  N  -1  -1.000000  -1.000000  0.000000  0.000000  0.000000  0.000000
N  2832  -1.000000  -1.000000  N  -1  -1.000000  -1.000000  15.542857  0.000000  0.000000  0.000000
N  2840  -1.000000  -1.000000  N  -1  -1.000000  -1.000000  15.542857  0.000000  0.000000  0.000000
N  2852  -1.000000  -1.000000  N  -1  -1.000000  -1.000000  124.342857  0.000000  0.000000  0.000000
N  2863  -1.000000  -1.000000  N  -1  -1.000000  -1.000000  0.000000  40.800000  0.000000  12.270677
N  2874  -1.000000  -1.000000  N  -1  -1.000000  -1.000000  0.000000  122.400000  0.000000  98.165414
G  2889  1196.914647  0.009311  N  -1  -1.000000  -1.000000  31.085714  0.000000  206.364594  0.000000
N  2897  -1.000000  -1.000000  N  -1  -1.000000  -1.000000  0.000000  40.800000  0.000000  12.270677
N  2908  -1.000000  -1.000000  N  -1  -1.000000  -1.000000  0.000000  40.800000  0.000000  0.000000
N  2913  -1.000000  -1.000000  N  -1  -1.000000  -1.000000  0.000000  40.800000  10.318230  0.000000
N  2920  -1.000000  -1.000000  N  -1  -1.000000  -1.000000  124.342857  0.000000  3.439410  0.000000
N  2931  -1.000000  -1.000000  N  -1  -1.000000  -1.000000  31.085714  0.000000  0.000000  0.000000
N  2942  -1.000000  -1.000000  N  -1  -1.000000  -1.000000  0.000000  0.000000  0.000000  0.000000
N  2953  -1.000000  -1.000000  N  -1  -1.000000  -1.000000  15.542857  0.000000  0.000000  0.000000
G  2964  543.426765  0.006299  N  -1  -1.000000  -1.000000  0.000000  0.000000  127.258166  0.000000
G  2975  343.940991  0.007830  N  -1  -1.000000  -1.000000  0.000000  122.400000  96.303477  0.000000
N  2986  -1.000000  -1.000000  N  -1  -1.000000  -1.000000  0.000000  0.000000  0.000000  0.000000
N  2997  -1.000000  -1.000000  N  -1  -1.000000  -1.000000  62.171429  0.000000  10.318230  0.000000
N  3008  -1.000000  -1.000000  N  -1  -1.000000  -1.000000  0.000000  0.000000  0.000000  0.000000
G  3015  251.076923  0.160935  N  -1  -1.000000  -1.000000  15.542857  0.000000  48.151739  0.000000
N  3029  -1.000000  -1.000000  N  -1  -1.000000  -1.000000  15.542857  0.000000  0.000000  0.000000
N  3040  -1.000000  -1.000000  N  -1  -1.000000  -1.000000  0.000000  0.000000  0.000000  12.270677
G  3050  1073.095890  0.891683  N  -1  -1.000000  -1.000000  0.000000  0.000000  161.652266  0.000000
G  3061  426.486828  0.376214  N  -1  -1.000000  -1.000000  0.000000  0.000000  89.424658  0.000000
N  3072  -1.000000  -1.000000  N  -1  -1.000000  -1.000000  0.000000  0.000000  0.000000  0.000000
N  3083  -1.000000  -1.000000  N  -1  -1.000000  -1.000000  62.171429  0.000000  0.000000  0.000000
N  3094  -1.000000  -1.000000  N  -1  -1.000000  -1.000000  0.000000  0.000000  0.000000  0.000000
N  3105  -1.000000  -1.000000  N  -1  -1.000000  -1.000000  31.085714  0.000000  0.000000  0.000000
N  3116  -1.000000  -1.000000  N  -1  -1.000000  -1.000000  62.171429  0.000000  0.000000  0.000000
N  3127  -1.000000  -1.000000  N  -1  -1.000000  -1.000000  108.800000  0.000000  0.000000  0.000000
G  3138  601.896733  0.627465  N  -1  -1.000000  -1.000000  0.000000  0.000000  116.939937  0.000000
G  3150  182.288725  0.214055  N  -1  -1.000000  -1.000000  0.000000  0.000000  44.712329  0.000000
G  3160  687.881981  0.938967  N  -1  -1.000000  -1.000000  0.000000  40.800000  134.136986  24.541353
N  3168  -1.000000  -1.000000  N  -1  -1.000000  -1.000000  0.000000  163.200000  0.000000  245.413534
N  3178  -1.000000  -1.000000  N  -1  -1.000000  -1.000000  0.000000  326.400000  17.197050  552.180451
T  3188  6883.849624  10.595354  N  -1  -1.000000  -1.000000  108.800000  1142.400000  0.000000  1128.902256
T  3203  10749.112782  8.817355  N  -1  -1.000000  -1.000000  46.628571  2366.400000  0.000000  2159.639098
T  3210  5484.992481  2.522641  N  -1  -1.000000  -1.000000  62.171429  2774.400000  0.000000  2699.548872
T  3218  10331.909774  3.871859  N  -1  -1.000000  -1.000000  15.542857  2407.200000  0.000000  3448.060150
T  3231  19817.142857  5.403802  N  -1  -1.000000  -1.000000  0.000000  1183.200000  0.000000  4908.270677
T  3240  34873.263158  6.200942  G  3238  106.621707  0.018958  0.000000  204.000000  13.757640  5865.383459
T  3251  84213.654135  3.196712  G  3255  1939.827187  0.147269  0.000000  0.000000  147.894626  5669.052632
T  3259  84213.654135  3.196712  N  -1  -1.000000  -1.000000  0.000000  0.000000  165.091675  5006.436090
T  3271  20160.721805  1.163852  G  3271  1066.217071  0.080946  0.000000  0.000000  230.440464  3435.789474
N  3285  -1.000000  -1.000000  N  -1  -1.000000  -1.000000  0.000000  0.000000  0.000000  1447.939850
T  3297  3484.872180  0.180374  N  -1  -1.000000  -1.000000  0.000000  0.000000  0.000000  883.488722
T  3307  3300.812030  0.168409  N  -1  -1.000000  -1.000000  0.000000  0.000000  0.000000  834.406015
T  3321  5889.924812  0.306103  N  -1  -1.000000  -1.000000  0.000000  0.000000  0.000000  809.864662
N  3329  -1.000000  -1.000000  N  -1  -1.000000  -1.000000  202.057143  0.000000  0.000000  355.849624
N  3340  -1.000000  -1.000000  N  -1  -1.000000  -1.000000  93.257143  0.000000  0.000000  49.082707
G  3350  202.925184  0.010819  N  -1  -1.000000  -1.000000  139.885714  0.000000  68.788198  0.000000
G  3361  2259.692308  0.123971  N  -1  -1.000000  -1.000000  108.800000  0.000000  416.168599  0.000000
G  3373  1516.779768  0.087070  N  -1  -1.000000  -1.000000  31.085714  0.000000  309.546891  0.000000
G  3384  3525.395153  0.226128  N  -1  -1.000000  -1.000000  0.000000  0.000000  577.820864  0.000000
G  3393  3515.076923  0.282211  N  -1  -1.000000  -1.000000  0.000000  0.000000  870.170706  0.000000
G  3402  6390.423604  0.743392  N  -1  -1.000000  -1.000000  0.000000  0.000000  1286.339305  0.000000
G  3417  6263.165437  1.246485  N  -1  -1.000000  -1.000000  93.257143  0.000000  2091.161222  122.706767
G  3426  13279.561644  3.653343  N  -1  -1.000000  -1.000000  62.171429  0.000000  2672.421496  184.060150
G  3438  16412.864067  3.556898  T  3441  4172.030075  0.648608  108.800000  0.000000  3284.636459  490.827068
G  3444  21627.009484  3.649770  N  -1  -1.000000  -1.000000  46.628571  0.000000  3597.622761  736.240602
G  3453  15274.419389  2.036782  T  3456  3423.518797  0.362513  326.400000  0.000000  3817.744995  478.556391
G  3464  38923.801897  4.321775  T  3463  2466.406015  0.261165  0.000000  0.000000  3938.124341  503.097744
G  3478  24141.218124  1.904956  N  -1  -1.000000  -1.000000  186.514286  0.000000  3549.471022  171.789474
G  3489  16278.727081  1.089950  N  -1  -1.000000  -1.000000  248.685714  0.000000  2779.043203  0.000000
G  3497  5812.602740  0.358567  N  -1  -1.000000  -1.000000  0.000000  0.000000  2025.812434  0.000000
G  3506  5341.403583  0.324895  N  -1  -1.000000  -1.000000  0.000000  0.000000  1382.642782  0.000000
G  3517  4079.140148  0.249710  N  -1  -1.000000  -1.000000  0.000000  0.000000  715.397260  0.000000
N  3528  -1.000000  -1.000000  N  -1  -1.000000  -1.000000  0.000000  40.800000  230.440464  0.000000
N  3539  -1.000000  -1.000000  N  -1  -1.000000  -1.000000  0.000000  0.000000  13.757640  0.000000
N  3549  -1.000000  -1.000000  N  -1  -1.000000  -1.000000  15.542857  0.000000  0.000000  0.000000
N  3560  -1.000000  -1.000000  N  -1  -1.000000  -1.000000  0.000000  0.000000  0.000000  0.000000
N  3570  -1.000000  -1.000000  N  -1  -1.000000  -1.000000  0.000000  0.000000  0.000000  0.000000
N  3584  -1.000000  -1.000000  N  -1  -1.000000  -1.000000  0.000000  0.000000  0.000000  0.000000
N  3596  -1.000000  -1.000000  N  -1  -1.000000  -1.000000  15.542857  0.000000  0.000000  0.000000
N  3606  -1.000000  -1.000000  N  -1  -1.000000  -1.000000  0.000000  0.000000  0.000000  0.000000
N  3616  -1.000000  -1.000000  N  -1  -1.000000  -1.000000  0.000000  0.000000  0.000000  73.624060
N  3627  -1.000000  -1.000000  N  -1  -1.000000  -1.000000  0.000000  0.000000  0.000000  0.000000
N  3637  -1.000000  -1.000000  N  -1  -1.000000  -1.000000  0.000000  0.000000  0.000000  0.000000
N  3647  -1.000000  -1.000000  N  -1  -1.000000  -1.000000  108.800000  0.000000  0.000000  0.000000
N  3657  -1.000000  -1.000000  N  -1  -1.000000  -1.000000  0.000000  0.000000  0.000000  0.000000
N  3668  -1.000000  -1.000000  N  -1  -1.000000  -1.000000  0.000000  0.000000  55.030558  0.000000
N  3678  -1.000000  -1.000000  N  -1  -1.000000  -1.000000  62.171429  0.000000  20.636459  0.000000
N  3689  -1.000000  -1.000000  N  -1  -1.000000  -1.000000  0.000000  0.000000  0.000000  0.000000
N  3699  -1.000000  -1.000000  N  -1  -1.000000  -1.000000  0.000000  0.000000  0.000000  0.000000
N  3709  -1.000000  -1.000000  N  -1  -1.000000  -1.000000  0.000000  0.000000  0.000000  0.000000
N  3719  -1.000000  -1.000000  N  -1  -1.000000  -1.000000  0.000000  0.000000  0.000000  110.436090
N  3729  -1.000000  -1.000000  N  -1  -1.000000  -1.000000  0.000000  0.000000  0.000000  0.000000
N  3738  -1.000000  -1.000000  N  -1  -1.000000  -1.000000  93.257143  0.000000  0.000000  0.000000
N  3748  -1.000000  -1.000000  N  -1  -1.000000  -1.000000  186.514286  0.000000  0.000000  0.000000
N  3759  -1.000000  -1.000000  N  -1  -1.000000  -1.000000  46.628571  0.000000  0.000000  0.000000
N  3769  -1.000000  -1.000000  N  -1  -1.000000  -1.000000  62.171429  0.000000  0.000000  0.000000
N  3779  -1.000000  -1.000000  N  -1  -1.000000  -1.000000  217.600000  0.000000  0.000000  24.541353
N  3790  -1.000000  -1.000000  N  -1  -1.000000  -1.000000  310.857143  0.000000  0.000000  73.624060
N  3800  -1.000000  -1.000000  N  -1  -1.000000  -1.000000  233.142857  40.800000  72.227608  36.812030
N  3811  -1.000000  -1.000000  N  -1  -1.000000  -1.000000  77.714286  81.600000  6.878820  0.000000
N  3821  -1.000000  -1.000000  N  -1  -1.000000  -1.000000  559.542857  0.000000  0.000000  0.000000
N  3832  -1.000000  -1.000000  N  -1  -1.000000  -1.000000  310.857143  122.400000  0.000000  0.000000
N  3843  -1.000000  -1.000000  N  -1  -1.000000  -1.000000  528.457143  0.000000  0.000000  0.000000
N  3854  -1.000000  -1.000000  N  -1  -1.000000  -1.000000  575.085714  0.000000  0.000000  0.000000
N  3865  -1.000000  -1.000000  N  -1  -1.000000  -1.000000  233.142857  40.800000  0.000000  0.000000
N  3877  -1.000000  -1.000000  N  -1  -1.000000  -1.000000  217.600000  0.000000  0.000000  0.000000
N  3889  -1.000000  -1.000000  N  -1  -1.000000  -1.000000  108.800000  163.200000  0.000000  0.000000
N  3900  -1.000000  -1.000000  N  -1  -1.000000  -1.000000  0.000000  326.400000  0.000000  0.000000
N  3911  -1.000000  -1.000000  N  -1  -1.000000  -1.000000  248.685714  408.000000  0.000000  0.000000
N  3922  -1.000000  -1.000000  N  -1  -1.000000  -1.000000  202.057143  489.600000  30.954689  0.000000
N  3933  -1.000000  -1.000000  N  -1  -1.000000  -1.000000  0.000000  326.400000  106.621707  0.000000
N  3944  -1.000000  -1.000000  N  -1  -1.000000  -1.000000  248.685714  0.000000  0.000000  0.000000
N  3955  -1.000000  -1.000000  N  -1  -1.000000  -1.000000  62.171429  0.000000  0.000000  0.000000
N  3966  -1.000000  -1.000000  N  -1  -1.000000  -1.000000  0.000000  0.000000  0.000000  49.082707
N  3976  -1.000000  -1.000000  N  -1  -1.000000  -1.000000  0.000000  0.000000  0.000000  98.165414
N  3987  -1.000000  -1.000000  N  -1  -1.000000  -1.000000  31.085714  0.000000  0.000000  0.000000
N  3998  -1.000000  -1.000000  N  -1  -1.000000  -1.000000  0.000000  0.000000  0.000000  134.977444
N  4009  -1.000000  -1.000000  N  -1  -1.000000  -1.000000  0.000000  0.000000  0.000000  0.000000
N  4019  -1.000000  -1.000000  N  -1  -1.000000  -1.000000  217.600000  0.000000  0.000000  0.000000
N  4028  -1.000000  -1.000000  N  -1  -1.000000  -1.000000  0.000000  0.000000  24.075869  61.353383
N  4037  -1.000000  -1.000000  N  -1  -1.000000  -1.000000  77.714286  0.000000  24.075869  12.270677
N  4047  -1.000000  -1.000000  N  -1  -1.000000  -1.000000  0.000000  0.000000  0.000000  0.000000
N  4058  -1.000000  -1.000000  N  -1  -1.000000  -1.000000  155.428571  0.000000  0.000000  12.270677
N  4068  -1.000000  -1.000000  N  -1  -1.000000  -1.000000  0.000000  0.000000  127.258166  0.000000
N  4079  -1.000000  -1.000000  N  -1  -1.000000  -1.000000  0.000000  0.000000  85.985248  24.541353
N  4089  -1.000000  -1.000000  N  -1  -1.000000  -1.000000  0.000000  0.000000  130.697576  0.000000
N  4100  -1.000000  -1.000000  N  -1  -1.000000  -1.000000  0.000000  0.000000  6.878820  24.541353
N  4111  -1.000000  -1.000000  N  -1  -1.000000  -1.000000  0.000000  0.000000  20.636459  0.000000
N  4121  -1.000000  -1.000000  N  -1  -1.000000  -1.000000  31.085714  0.000000  0.000000  0.000000
N  4132  -1.000000  -1.000000  N  -1  -1.000000  -1.000000  0.000000  0.000000  48.151739  85.894737
N  4143  -1.000000  -1.000000  N  -1  -1.000000  -1.000000  0.000000  0.000000  34.394099  0.000000
N  4153  -1.000000  -1.000000  N  -1  -1.000000  -1.000000  0.000000  0.000000  68.788198  0.000000
N  4164  -1.000000  -1.000000  N  -1  -1.000000  -1.000000  0.000000  0.000000  61.909378  0.000000
N  4175  -1.000000  -1.000000  N  -1  -1.000000  -1.000000  0.000000  122.400000  0.000000  0.000000
N  4186  -1.000000  -1.000000  N  -1  -1.000000  -1.000000  0.000000  204.000000  0.000000  0.000000
N  4197  -1.000000  -1.000000  N  -1  -1.000000  -1.000000  15.542857  448.800000  0.000000  0.000000
N  4208  -1.000000  -1.000000  N  -1  -1.000000  -1.000000  15.542857  81.600000  0.000000  12.270677
N  4219  -1.000000  -1.000000  N  -1  -1.000000  -1.000000  0.000000  326.400000  30.954689  0.000000
N  4230  -1.000000  -1.000000  N  -1  -1.000000  -1.000000  46.628571  0.000000  0.000000  0.000000
N  4241  -1.000000  -1.000000  N  -1  -1.000000  -1.000000  31.085714  0.000000  0.000000  24.541353
N  4252  -1.000000  -1.000000  N  -1  -1.000000  -1.000000  0.000000  0.000000  55.030558  0.000000
N  4263  -1.000000  -1.000000  N  -1  -1.000000  -1.000000  0.000000  0.000000  0.000000  73.624060
N  4274  -1.000000  -1.000000  N  -1  -1.000000  -1.000000  0.000000  0.000000  0.000000  12.270677
N  4285  -1.000000  -1.000000  N  -1  -1.000000  -1.000000  0.000000  0.000000  27.515279  0.000000
N  4296  -1.000000  -1.000000  N  -1  -1.000000  -1.000000  0.000000  0.000000  0.000000  0.000000
N  4307  -1.000000  -1.000000  N  -1  -1.000000  -1.000000  0.000000  0.000000  0.000000  0.000000
N  4318  -1.000000  -1.000000  N  -1  -1.000000  -1.000000  0.000000  0.000000  0.000000  0.000000
N  4330  -1.000000  -1.000000  N  -1  -1.000000  -1.000000  0.000000  0.000000  0.000000  0.000000
N  4341  -1.000000  -1.000000  N  -1  -1.000000  -1.000000  0.000000  0.000000  0.000000  0.000000
T  4350  1484.751880  0.092123  N  -1  -1.000000  -1.000000  0.000000  0.000000  0.000000  220.872180
N  4364  -1.000000  -1.000000  N  -1  -1.000000  -1.000000  0.000000  0.000000  0.000000  110.436090
N  4374  -1.000000  -1.000000  N  -1  -1.000000  -1.000000  0.000000  40.800000  0.000000  0.000000
N  4385  -1.000000  -1.000000  N  -1  -1.000000  -1.000000  0.000000  0.000000  0.000000  0.000000
N  4396  -1.000000  -1.000000  N  -1  -1.000000  -1.000000  93.257143  0.000000  3.439410  36.812030
N  4406  -1.000000  -1.000000  N  -1  -1.000000  -1.000000  46.628571  0.000000  0.000000  0.000000
N  4417  -1.000000  -1.000000  N  -1  -1.000000  -1.000000  0.000000  0.000000  0.000000  24.541353
N  4427  -1.000000  -1.000000  N  -1  -1.000000  -1.000000  0.000000  40.800000  0.000000  0.000000
N  4438  -1.000000  -1.000000  N  -1  -1.000000  -1.000000  0.000000  0.000000  0.000000  12.270677
N  4448  -1.000000  -1.000000  N  -1  -1.000000  -1.000000  0.000000  0.000000  6.878820  24.541353
N  4458  -1.000000  -1.000000  N  -1  -1.000000  -1.000000  0.000000  0.000000  13.757640  24.541353
N  4468  -1.000000  -1.000000  N  -1  -1.000000  -1.000000  0.000000  0.000000  79.106428  0.000000
N  4479  -1.000000  -1.000000  N  -1  -1.000000  -1.000000  0.000000  0.000000  0.000000  0.000000
N  4490  -1.000000  -1.000000  N  -1  -1.000000  -1.000000  0.000000  0.000000  30.954689  0.000000
N  4501  -1.000000  -1.000000  N  -1  -1.000000  -1.000000  31.085714  0.000000  30.954689  0.000000
N  4512  -1.000000  -1.000000  N  -1  -1.000000  -1.000000  0.000000  0.000000  27.515279  0.000000
N  4522  -1.000000  -1.000000  N  -1  -1.000000  -1.000000  0.000000  0.000000  0.000000  0.000000
N  4533  -1.000000  -1.000000  N  -1  -1.000000  -1.000000  0.000000  0.000000  85.985248  0.000000
N  4544  -1.000000  -1.000000  N  -1  -1.000000  -1.000000  0.000000  0.000000  99.742887  0.000000
N  4554  -1.000000  -1.000000  N  -1  -1.000000  -1.000000  0.000000  0.000000  0.000000  0.000000
N  4565  -1.000000  -1.000000  N  -1  -1.000000  -1.000000  0.000000  0.000000  13.757640  0.000000
N  4576  -1.000000  -1.000000  N  -1  -1.000000  -1.000000  31.085714  0.000000  17.197050  0.000000
N  4587  -1.000000  -1.000000  N  -1  -1.000000  -1.000000  0.000000  0.000000  3.439410  0.000000
N  4598  -1.000000  -1.000000  N  -1  -1.000000  -1.000000  0.000000  0.000000  0.000000  0.000000
N  4609  -1.000000  -1.000000  N  -1  -1.000000  -1.000000  62.171429  0.000000  0.000000  12.270677
N  4620  -1.000000  -1.000000  N  -1  -1.000000  -1.000000  0.000000  0.000000  48.151739  0.000000
N  4631  -1.000000  -1.000000  N  -1  -1.000000  -1.000000  186.514286  0.000000  0.000000  0.000000
N  4641  -1.000000  -1.000000  N  -1  -1.000000  -1.000000  0.000000  0.000000  0.000000  0.000000
N  4652  -1.000000  -1.000000  N  -1  -1.000000  -1.000000  0.000000  0.000000  0.000000  61.353383
N  4663  -1.000000  -1.000000  N  -1  -1.000000  -1.000000  0.000000  0.000000  0.000000  0.000000
N  4673  -1.000000  -1.000000  N  -1  -1.000000  -1.000000  0.000000  0.000000  0.000000  0.000000
N  4684  -1.000000  -1.000000  N  -1  -1.000000  -1.000000  0.000000  0.000000  3.439410  0.000000
N  4695  -1.000000  -1.000000  N  -1  -1.000000  -1.000000  46.628571  0.000000  0.000000  0.000000
N  4706  -1.000000  -1.000000  N  -1  -1.000000  -1.000000  0.000000  0.000000  24.075869  0.000000
N  4716  -1.000000  -1.000000  N  -1  -1.000000  -1.000000  0.000000  40.800000  0.000000  0.000000
N  4727  -1.000000  -1.000000  N  -1  -1.000000  -1.000000  0.000000  0.000000  10.318230  0.000000
N  4738  -1.000000  -1.000000  N  -1  -1.000000  -1.000000  0.000000  0.000000  3.439410  73.624060
N  4749  -1.000000  -1.000000  N  -1  -1.000000  -1.000000  31.085714  0.000000  79.106428  0.000000
N  4760  -1.000000  -1.000000  N  -1  -1.000000  -1.000000  0.000000  0.000000  6.878820  0.000000
N  4771  -1.000000  -1.000000  N  -1  -1.000000  -1.000000  0.000000  0.000000  0.000000  0.000000
N  4782  -1.000000  -1.000000  N  -1  -1.000000  -1.000000  0.000000  0.000000  51.591149  0.000000
N  4794  -1.000000  -1.000000  N  -1  -1.000000  -1.000000  0.000000  0.000000  0.000000  0.000000
N  4805  -1.000000  -1.000000  N  -1  -1.000000  -1.000000  0.000000  0.000000  27.515279  36.812030
N  4817  -1.000000  -1.000000  N  -1  -1.000000  -1.000000  0.000000  0.000000  0.000000  24.541353
N  4828  -1.000000  -1.000000  N  -1  -1.000000  -1.000000  15.542857  0.000000  79.106428  0.000000
N  4839  -1.000000  -1.000000  N  -1  -1.000000  -1.000000  31.085714  0.000000  0.000000  0.000000
N  4850  -1.000000  -1.000000  N  -1  -1.000000  -1.000000  0.000000  0.000000  30.954689  0.000000
N  4861  -1.000000  -1.000000  N  -1  -1.000000  -1.000000  0.000000  0.000000  20.636459  0.000000
N  4871  -1.000000  -1.000000  N  -1  -1.000000  -1.000000  0.000000  0.000000  48.151739  0.000000
N  4882  -1.000000  -1.000000  N  -1  -1.000000  -1.000000  0.000000  0.000000  6.878820  0.000000
N  4893  -1.000000  -1.000000  N  -1  -1.000000  -1.000000  0.000000  0.000000  20.636459  0.000000
N  4904  -1.000000  -1.000000  N  -1  -1.000000  -1.000000  0.000000  0.000000  20.636459  0.000000
N  4914  -1.000000  -1.000000  N  -1  -1.000000  -1.000000  0.000000  0.000000  82.545838  0.000000
N  4925  -1.000000  -1.000000  N  -1  -1.000000  -1.000000  31.085714  0.000000  0.000000  0.000000
N  4935  -1.000000  -1.000000  N  -1  -1.000000  -1.000000  0.000000  0.000000  3.439410  0.000000
N  4945  -1.000000  -1.000000  N  -1  -1.000000  -1.000000  0.000000  0.000000  0.000000  0.000000
N  4955  -1.000000  -1.000000  N  -1  -1.000000  -1.000000  0.000000  0.000000  3.439410  12.270677
N  4966  -1.000000  -1.000000  N  -1  -1.000000  -1.000000  0.000000  0.000000  24.075869  0.000000
N  4976  -1.000000  -1.000000  N  -1  -1.000000  -1.000000  0.000000  0.000000  0.000000  0.000000
N  4987  -1.000000  -1.000000  N  -1  -1.000000  -1.000000  0.000000  0.000000  30.954689  0.000000
N  4998  -1.000000  -1.000000  N  -1  -1.000000  -1.000000  93.257143  0.000000  0.000000  0.000000
N  5008  -1.000000  -1.000000  N  -1  -1.000000  -1.000000  0.000000  0.000000  48.151739  0.000000
N  5019  -1.000000  -1.000000  N  -1  -1.000000  -1.000000  0.000000  0.000000  0.000000  0.000000
N  5030  -1.000000  -1.000000  N  -1  -1.000000  -1.000000  31.085714  0.000000  0.000000  0.000000
N  5041  -1.000000  -1.000000  N  -1  -1.000000  -1.000000  0.000000  0.000000  0.000000  0.000000
N  5053  -1.000000  -1.000000  N  -1  -1.000000  -1.000000  31.085714  0.000000  6.878820  0.000000
N  5064  -1.000000  -1.000000  N  -1  -1.000000  -1.000000  0.000000  0.000000  0.000000  36.812030
N  5075  -1.000000  -1.000000  N  -1  -1.000000  -1.000000  0.000000  0.000000  0.000000  0.000000
N  5086  -1.000000  -1.000000  N  -1  -1.000000  -1.000000  46.628571  0.000000  30.954689  0.000000
N  5097  -1.000000  -1.000000  N  -1  -1.000000  -1.000000  15.542857  0.000000  0.000000  0.000000
N  5107  -1.000000  -1.000000  N  -1  -1.000000  -1.000000  62.171429  0.000000  0.000000  73.624060
N  5118  -1.000000  -1.000000  N  -1  -1.000000  -1.000000  0.000000  0.000000  0.000000  0.000000
N  5129  -1.000000  -1.000000  N  -1  -1.000000  -1.000000  0.000000  0.000000  0.000000  110.436090
N  5140  -1.000000  -1.000000  N  -1  -1.000000  -1.000000  31.085714  0.000000  0.000000  0.000000
N  5150  -1.000000  -1.000000  N  -1  -1.000000  -1.000000  0.000000  0.000000  13.757640  0.000000
N  5161  -1.000000  -1.000000  N  -1  -1.000000  -1.000000  0.000000  0.000000  0.000000  12.270677
N  5171  -1.000000  -1.000000  N  -1  -1.000000  -1.000000  0.000000  0.000000  0.000000  36.812030
N  5182  -1.000000  -1.000000  N  -1  -1.000000  -1.000000  0.000000  0.000000  0.000000  24.541353
N  5192  -1.000000  -1.000000  N  -1  -1.000000  -1.000000  0.000000  0.000000  17.197050  24.541353
N  5202  -1.000000  -1.000000  N  -1  -1.000000  -1.000000  170.971429  0.000000  0.000000  0.000000
N  5212  -1.000000  -1.000000  N  -1  -1.000000  -1.000000  0.000000  0.000000  0.000000  0.000000
N  5223  -1.000000  -1.000000  N  -1  -1.000000  -1.000000  0.000000  0.000000  0.000000  0.000000
N  5233  -1.000000  -1.000000  N  -1  -1.000000  -1.000000  0.000000  0.000000  20.636459  0.000000
N  5244  -1.000000  -1.000000  N  -1  -1.000000  -1.000000  0.000000  0.000000  10.318230  0.000000
N  5254  -1.000000  -1.000000  N  -1  -1.000000  -1.000000  0.000000  0.000000  30.954689  0.000000
N  5265  -1.000000  -1.000000  N  -1  -1.000000  -1.000000  0.000000  0.000000  0.000000  0.000000
N  5276  -1.000000  -1.000000  N  -1  -1.000000  -1.000000  0.000000  0.000000  58.469968  0.000000
N  5286  -1.000000  -1.000000  N  -1  -1.000000  -1.000000  31.085714  0.000000  161.652266  0.000000
N  5297  -1.000000  -1.000000  N  -1  -1.000000  -1.000000  62.171429  0.000000  65.348788  0.000000
N  5308  -1.000000  -1.000000  N  -1  -1.000000  -1.000000  0.000000  0.000000  30.954689  0.000000
N  5318  -1.000000  -1.000000  N  -1  -1.000000  -1.000000  0.000000  0.000000  37.833509  49.082707
N  5329  -1.000000  -1.000000  N  -1  -1.000000  -1.000000  0.000000  0.000000  0.000000  24.541353
N  5340  -1.000000  -1.000000  N  -1  -1.000000  -1.000000  0.000000  0.000000  44.712329  0.000000
N  5351  -1.000000  -1.000000  N  -1  -1.000000  -1.000000  31.085714  0.000000  0.000000  0.000000
N  5361  -1.000000  -1.000000  N  -1  -1.000000  -1.000000  0.000000  0.000000  30.954689  0.000000
N  5372  -1.000000  -1.000000  N  -1  -1.000000  -1.000000  0.000000  40.800000  0.000000  0.000000
N  5383  -1.000000  -1.000000  N  -1  -1.000000  -1.000000  77.714286  0.000000  3.439410  0.000000
N  5394  -1.000000  -1.000000  N  -1  -1.000000  -1.000000  15.542857  0.000000  27.515279  12.270677
N  5409  -1.000000  -1.000000  N  -1  -1.000000  -1.000000  0.000000  0.000000  13.757640  0.000000
N  5420  -1.000000  -1.000000  N  -1  -1.000000  -1.000000  0.000000  40.800000  0.000000  0.000000
N  5431  -1.000000  -1.000000  N  -1  -1.000000  -1.000000  0.000000  0.000000  13.757640  0.000000
N  5442  -1.000000  -1.000000  N  -1  -1.000000  -1.000000  0.000000  0.000000  48.151739  0.000000
N  5453  -1.000000  -1.000000  N  -1  -1.000000  -1.000000  0.000000  40.800000  24.075869  0.000000
N  5464  -1.000000  -1.000000  N  -1  -1.000000  -1.000000  0.000000  0.000000  0.000000  0.000000
N  5475  -1.000000  -1.000000  N  -1  -1.000000  -1.000000  0.000000  0.000000  10.318230  0.000000
N  5486  -1.000000  -1.000000  N  -1  -1.000000  -1.000000  0.000000  0.000000  27.515279  0.000000
N  5496  -1.000000  -1.000000  N  -1  -1.000000  -1.000000  0.000000  0.000000  3.439410  24.541353
N  5507  -1.000000  -1.000000  N  -1  -1.000000  -1.000000  139.885714  0.000000  0.000000  0.000000
N  5518  -1.000000  -1.000000  N  -1  -1.000000  -1.000000  0.000000  0.000000  0.000000  73.624060
N  5529  -1.000000  -1.000000  N  -1  -1.000000  -1.000000  0.000000  0.000000  89.424658  0.000000
N  5540  -1.000000  -1.000000  N  -1  -1.000000  -1.000000  0.000000  0.000000  99.742887  0.000000
N  5551  -1.000000  -1.000000  N  -1  -1.000000  -1.000000  0.000000  0.000000  0.000000  0.000000
N  5562  -1.000000  -1.000000  N  -1  -1.000000  -1.000000  0.000000  0.000000  0.000000  24.541353
N  5572  -1.000000  -1.000000  N  -1  -1.000000  -1.000000  0.000000  0.000000  0.000000  0.000000
N  5583  -1.000000  -1.000000  N  -1  -1.000000  -1.000000  0.000000  0.000000  0.000000  0.000000
N  5594  -1.000000  -1.000000  N  -1  -1.000000  -1.000000  62.171429  0.000000  0.000000  12.270677
N  5604  -1.000000  -1.000000  N  -1  -1.000000  -1.000000  0.000000  0.000000  0.000000  0.000000
N  5614  -1.000000  -1.000000  N  -1  -1.000000  -1.000000  31.085714  0.000000  0.000000  61.353383
N  5623  -1.000000  -1.000000  N  -1  -1.000000  -1.000000  0.000000  0.000000  0.000000  0.000000
N  5633  -1.000000  -1.000000  N  -1  -1.000000  -1.000000  0.000000  0.000000  24.075869  24.541353
N  5644  -1.000000  -1.000000  N  -1  -1.000000  -1.000000  0.000000  0.000000  0.000000  0.000000
N  5654  -1.000000  -1.000000  N  -1  -1.000000  -1.000000  0.000000  0.000000  30.954689  0.000000
N  5663  -1.000000  -1.000000  N  -1  -1.000000  -1.000000  0.000000  0.000000  0.000000  12.270677
N  5673  -1.000000  -1.000000  N  -1  -1.000000  -1.000000  0.000000  0.000000  0.000000  0.000000
N  5683  -1.000000  -1.000000  N  -1  -1.000000  -1.000000  31.085714  0.000000  0.000000  0.000000
N  5693  -1.000000  -1.000000  N  -1  -1.000000  -1.000000  0.000000  0.000000  6.878820  12.270677
N  5704  -1.000000  -1.000000  N  -1  -1.000000  -1.000000  15.542857  0.000000  13.757640  0.000000
N  5714  -1.000000  -1.000000  N  -1  -1.000000  -1.000000  0.000000  0.000000  30.954689  0.000000
N  5725  -1.000000  -1.000000  N  -1  -1.000000  -1.000000  31.085714  0.000000  0.000000  0.000000
N  5735  -1.000000  -1.000000  N  -1  -1.000000  -1.000000  15.542857  0.000000  0.000000  0.000000
N  5746  -1.000000  -1.000000  N  -1  -1.000000  -1.000000  0.000000  0.000000  0.000000  0.000000
N  5757  -1.000000  -1.000000  N  -1  -1.000000  -1.000000  15.542857  0.000000  0.000000  0.000000
N  5768  -1.000000  -1.000000  N  -1  -1.000000  -1.000000  0.000000  0.000000  0.000000  61.353383
N  5779  -1.000000  -1.000000  N  -1  -1.000000  -1.000000  0.000000  0.000000  0.000000  0.000000
N  5790  -1.000000  -1.000000  N  -1  -1.000000  -1.000000  31.085714  0.000000  0.000000  0.000000
N  5802  -1.000000  -1.000000  N  -1  -1.000000  -1.000000  0.000000  0.000000  0.000000  0.000000
N  5814  -1.000000  -1.000000  N  -1  -1.000000  -1.000000  0.000000  0.000000  44.712329  0.000000
N  5825  -1.000000  -1.000000  N  -1  -1.000000  -1.000000  108.800000  0.000000  0.000000  0.000000
N  5836  -1.000000  -1.000000  N  -1  -1.000000  -1.000000  0.000000  0.000000  0.000000  24.541353
N  5847  -1.000000  -1.000000  N  -1  -1.000000  -1.000000  0.000000  0.000000  0.000000  12.270677
N  5858  -1.000000  -1.000000  N  -1  -1.000000  -1.000000  0.000000  0.000000  103.182297  0.000000
N  5869  -1.000000  -1.000000  N  -1  -1.000000  -1.000000  0.000000  0.000000  0.000000  0.000000
N  5880  -1.000000  -1.000000  N  -1  -1.000000  -1.000000  0.000000  0.000000  48.151739  12.270677
N  5891  -1.000000  -1.000000  N  -1  -1.000000  -1.000000  0.000000  0.000000  0.000000  0.000000
N  5902  -1.000000  -1.000000  N  -1  -1.000000  -1.000000  0.000000  0.000000  0.000000  0.000000
N  5913  -1.000000  -1.000000  N  -1  -1.000000  -1.000000  0.000000  0.000000  0.000000  0.000000
N  5925  -1.000000  -1.000000  N  -1  -1.000000  -1.000000  0.000000  0.000000  0.000000  0.000000
N  5936  -1.000000  -1.000000  N  -1  -1.000000  -1.000000  0.000000  0.000000  0.000000  0.000000
N  5947  -1.000000  -1.000000  N  -1  -1.000000  -1.000000  15.542857  0.000000  6.878820  36.812030
N  5959  -1.000000  -1.000000  N  -1  -1.000000  -1.000000  0.000000  0.000000  44.712329  0.000000
N  5970  -1.000000  -1.000000  N  -1  -1.000000  -1.000000  0.000000  0.000000  17.197050  0.000000
N  5981  -1.000000  -1.000000  N  -1  -1.000000  -1.000000  0.000000  0.000000  0.000000  0.000000
N  5991  -1.000000  -1.000000  N  -1  -1.000000  -1.000000  15.542857  0.000000  3.439410  0.000000
N  6002  -1.000000  -1.000000  N  -1  -1.000000  -1.000000  0.000000  0.000000  0.000000  0.000000
N  6013  -1.000000  -1.000000  N  -1  -1.000000  -1.000000  0.000000  0.000000  0.000000  12.270677
N  6023  -1.000000  -1.000000  N  -1  -1.000000  -1.000000  0.000000  0.000000  0.000000  12.270677
N  6034  -1.000000  -1.000000  N  -1  -1.000000  -1.000000  0.000000  0.000000  0.000000  12.270677
N  6044  -1.000000  -1.000000  N  -1  -1.000000  -1.000000  0.000000  0.000000  0.000000  0.000000
N  6061  -1.000000  -1.000000  N  -1  -1.000000  -1.000000  0.000000  0.000000  0.000000  0.000000
N  6071  -1.000000  -1.000000  N  -1  -1.000000  -1.000000  0.000000  0.000000  0.000000  0.000000
N  6082  -1.000000  -1.000000  N  -1  -1.000000  -1.000000  0.000000  0.000000  27.515279  0.000000
N  6093  -1.000000  -1.000000  N  -1  -1.000000  -1.000000  0.000000  0.000000  0.000000  0.000000
N  6104  -1.000000  -1.000000  N  -1  -1.000000  -1.000000  0.000000  0.000000  3.439410  0.000000
N  6115  -1.000000  -1.000000  N  -1  -1.000000  -1.000000  0.000000  0.000000  55.030558  0.000000
N  6125  -1.000000  -1.000000  N  -1  -1.000000  -1.000000  0.000000  0.000000  30.954689  0.000000
N  6136  -1.000000  -1.000000  N  -1  -1.000000  -1.000000  77.714286  0.000000  0.000000  0.000000
N  6146  -1.000000  -1.000000  N  -1  -1.000000  -1.000000  0.000000  0.000000  34.394099  0.000000
N  6157  -1.000000  -1.000000  N  -1  -1.000000  -1.000000  0.000000  0.000000  6.878820  0.000000
N  6167  -1.000000  -1.000000  N  -1  -1.000000  -1.000000  0.000000  0.000000  0.000000  0.000000
N  6178  -1.000000  -1.000000  N  -1  -1.000000  -1.000000  0.000000  0.000000  20.636459  0.000000
N  6189  -1.000000  -1.000000  N  -1  -1.000000  -1.000000  0.000000  0.000000  3.439410  12.270677
N  6199  -1.000000  -1.000000  N  -1  -1.000000  -1.000000  0.000000  0.000000  0.000000  0.000000
N  6210  -1.000000  -1.000000  N  -1  -1.000000  -1.000000  0.000000  0.000000  6.878820  24.541353
N  6221  -1.000000  -1.000000  N  -1  -1.000000  -1.000000  0.000000  0.000000  24.075869  0.000000
N  6231  -1.000000  -1.000000  N  -1  -1.000000  -1.000000  0.000000  0.000000  0.000000  24.541353
N  6242  -1.000000  -1.000000  N  -1  -1.000000  -1.000000  0.000000  0.000000  24.075869  12.270677
N  6253  -1.000000  -1.000000  N  -1  -1.000000  -1.000000  15.542857  0.000000  13.757640  24.541353
N  6263  -1.000000  -1.000000  N  -1  -1.000000  -1.000000  0.000000  0.000000  27.515279  0.000000
N  6274  -1.000000  -1.000000  N  -1  -1.000000  -1.000000  0.000000  0.000000  6.878820  12.270677
N  6285  -1.000000  -1.000000  N  -1  -1.000000  -1.000000  15.542857  0.000000  30.954689  0.000000
N  6295  -1.000000  -1.000000  N  -1  -1.000000  -1.000000  0.000000  0.000000  3.439410  0.000000
N  6305  -1.000000  -1.000000  N  -1  -1.000000  -1.000000  77.714286  0.000000  6.878820  0.000000
N  6314  -1.000000  -1.000000  N  -1  -1.000000  -1.000000  15.542857  0.000000  3.439410  0.000000
N  6324  -1.000000  -1.000000  N  -1  -1.000000  -1.000000  0.000000  0.000000  10.318230  12.270677
N  6334  -1.000000  -1.000000  N  -1  -1.000000  -1.000000  31.085714  0.000000  10.318230  0.000000
N  6344  -1.000000  -1.000000  N  -1  -1.000000  -1.000000  0.000000  0.000000  17.197050  12.270677
N  6355  -1.000000  -1.000000  N  -1  -1.000000  -1.000000  0.000000  0.000000  20.636459  0.000000
N  6365  -1.000000  -1.000000  N  -1  -1.000000  -1.000000  0.000000  0.000000  34.394099  0.000000
N  6376  -1.000000  -1.000000  N  -1  -1.000000  -1.000000  15.542857  0.000000  3.439410  0.000000
N  6388  -1.000000  -1.000000  N  -1  -1.000000  -1.000000  0.000000  0.000000  6.878820  12.270677
N  6400  -1.000000  -1.000000  N  -1  -1.000000  -1.000000  15.542857  0.000000  0.000000  0.000000
N  6411  -1.000000  -1.000000  N  -1  -1.000000  -1.000000  15.542857  0.000000  6.878820  0.000000
N  6422  -1.000000  -1.000000  N  -1  -1.000000  -1.000000  62.171429  0.000000  0.000000  36.812030
N  6433  -1.000000  -1.000000  N  -1  -1.000000  -1.000000  0.000000  0.000000  6.878820  49.082707
N  6443  -1.000000  -1.000000  N  -1  -1.000000  -1.000000  0.000000  0.000000  6.878820  0.000000
N  6454  -1.000000  -1.000000  N  -1  -1.000000  -1.000000  0.000000  0.000000  27.515279  12.270677
N  6465  -1.000000  -1.000000  N  -1  -1.000000  -1.000000  0.000000  0.000000  0.000000  24.541353
N  6475  -1.000000  -1.000000  N  -1  -1.000000  -1.000000  0.000000  0.000000  24.075869  24.541353
N  6486  -1.000000  -1.000000  N  -1  -1.000000  -1.000000  108.800000  0.000000  3.439410  0.000000
N  6496  -1.000000  -1.000000  N  -1  -1.000000  -1.000000  0.000000  0.000000  3.439410  0.000000
N  6507  -1.000000  -1.000000  N  -1  -1.000000  -1.000000  77.714286  0.000000  20.636459  36.812030
N  6518  -1.000000  -1.000000  N  -1  -1.000000  -1.000000  77.714286  0.000000  24.075869  49.082707
N  6529  -1.000000  -1.000000  N  -1  -1.000000  -1.000000  0.000000  0.000000  3.439410  0.000000
N  6540  -1.000000  -1.000000  N  -1  -1.000000  -1.000000  0.000000  0.000000  6.878820  36.812030
N  6550  -1.000000  -1.000000  N  -1  -1.000000  -1.000000  0.000000  0.000000  20.636459  0.000000
N  6561  -1.000000  -1.000000  N  -1  -1.000000  -1.000000  0.000000  0.000000  34.394099  24.541353
N  6572  -1.000000  -1.000000  N  -1  -1.000000  -1.000000  0.000000  0.000000  10.318230  0.000000
N  6583  -1.000000  -1.000000  N  -1  -1.000000  -1.000000  0.000000  0.000000  3.439410  0.000000
N  6594  -1.000000  -1.000000  N  -1  -1.000000  -1.000000  0.000000  0.000000  6.878820  12.270677
N  6605  -1.000000  -1.000000  N  -1  -1.000000  -1.000000  0.000000  0.000000  6.878820  12.270677
N  6616  -1.000000  -1.000000  N  -1  -1.000000  -1.000000  15.542857  0.000000  3.439410  0.000000
N  6627  -1.000000  -1.000000  N  -1  -1.000000  -1.000000  0.000000  0.000000  0.000000  0.000000
N  6638  -1.000000  -1.000000  N  -1  -1.000000  -1.000000  0.000000  0.000000  0.000000  24.541353
N  6649  -1.000000  -1.000000  N  -1  -1.000000  -1.000000  0.000000  0.000000  0.000000  12.270677
N  6660  -1.000000  -1.000000  N  -1  -1.000000  -1.000000  0.000000  0.000000  0.000000  36.812030
N  6671  -1.000000  -1.000000  N  -1  -1.000000  -1.000000  0.000000  0.000000  3.439410  12.270677
N  6681  -1.000000  -1.000000  N  -1  -1.000000  -1.000000  0.000000  0.000000  0.000000  0.000000
N  6692  -1.000000  -1.000000  N  -1  -1.000000  -1.000000  0.000000  0.000000  0.000000  24.541353
N  6703  -1.000000  -1.000000  N  -1  -1.000000  -1.000000  0.000000  0.000000  6.878820  0.000000
N  6714  -1.000000  -1.000000  N  -1  -1.000000  -1.000000  0.000000  0.000000  20.636459  24.541353
N  6724  -1.000000  -1.000000  N  -1  -1.000000  -1.000000  0.000000  0.000000  6.878820  0.000000
N  6733  -1.000000  -1.000000  N  -1  -1.000000  -1.000000  0.000000  0.000000  0.000000  49.082707
N  6742  -1.000000  -1.000000  N  -1  -1.000000  -1.000000  0.000000  0.000000  30.954689  0.000000
N  6753  -1.000000  -1.000000  N  -1  -1.000000  -1.000000  0.000000  0.000000  3.439410  0.000000
N  6765  -1.000000  -1.000000  N  -1  -1.000000  -1.000000  0.000000  0.000000  3.439410  0.000000
N  6776  -1.000000  -1.000000  N  -1  -1.000000  -1.000000  0.000000  0.000000  3.439410  0.000000
N  6787  -1.000000  -1.000000  N  -1  -1.000000  -1.000000  0.000000  0.000000  17.197050  49.082707
N  6798  -1.000000  -1.000000  N  -1  -1.000000  -1.000000  0.000000  0.000000  27.515279  36.812030
N  6809  -1.000000  -1.000000  N  -1  -1.000000  -1.000000  0.000000  0.000000  30.954689  0.000000
N  6820  -1.000000  -1.000000  N  -1  -1.000000  -1.000000  0.000000  0.000000  0.000000  24.541353
N  6831  -1.000000  -1.000000  N  -1  -1.000000  -1.000000  0.000000  0.000000  3.439410  0.000000
N  6842  -1.000000  -1.000000  N  -1  -1.000000  -1.000000  0.000000  0.000000  6.878820  0.000000
N  6853  -1.000000  -1.000000  N  -1  -1.000000  -1.000000  0.000000  0.000000  3.439410  85.894737
N  6864  -1.000000  -1.000000  N  -1  -1.000000  -1.000000  0.000000  0.000000  30.954689  36.812030
N  6875  -1.000000  -1.000000  N  -1  -1.000000  -1.000000  15.542857  0.000000  0.000000  24.541353
N  6886  -1.000000  -1.000000  N  -1  -1.000000  -1.000000  0.000000  0.000000  24.075869  0.000000
N  6897  -1.000000  -1.000000  N  -1  -1.000000  -1.000000  0.000000  0.000000  0.000000  24.541353
N  6903  -1.000000  -1.000000  N  -1  -1.000000  -1.000000  15.542857  0.000000  24.075869  24.541353
N  6914  -1.000000  -1.000000  N  -1  -1.000000  -1.000000  0.000000  0.000000  20.636459  24.541353
N  6925  -1.000000  -1.000000  N  -1  -1.000000  -1.000000  0.000000  0.000000  6.878820  0.000000
N  6936  -1.000000  -1.000000  N  -1  -1.000000  -1.000000  0.000000  0.000000  0.000000  0.000000
N  6947  -1.000000  -1.000000  N  -1  -1.000000  -1.000000  0.000000  0.000000  24.075869  0.000000
N  6958  -1.000000  -1.000000  N  -1  -1.000000  -1.000000  0.000000  0.000000  0.000000  0.000000
N  6969  -1.000000  -1.000000  N  -1  -1.000000  -1.000000  0.000000  0.000000  6.878820  0.000000
N  6980  -1.000000  -1.000000  N  -1  -1.000000  -1.000000  0.000000  0.000000  0.000000  0.000000
N  6991  -1.000000  -1.000000  N  -1  -1.000000  -1.000000  0.000000  0.000000  10.318230  49.082707
N  7002  -1.000000  -1.000000  N  -1  -1.000000  -1.000000  0.000000  0.000000  0.000000  12.270677
N  7013  -1.000000  -1.000000  N  -1  -1.000000  -1.000000  15.542857  0.000000  3.439410  0.000000
N  7023  -1.000000  -1.000000  N  -1  -1.000000  -1.000000  0.000000  0.000000  17.197050  12.270677
T  7037  760.781955  0.050931  N  -1  -1.000000  -1.000000  0.000000  0.000000  0.000000  147.248120
N  7043  -1.000000  -1.000000  N  -1  -1.000000  -1.000000  0.000000  0.000000  6.878820  0.000000
N  7054  -1.000000  -1.000000  N  -1  -1.000000  -1.000000  15.542857  0.000000  6.878820  0.000000
N  7065  -1.000000  -1.000000  N  -1  -1.000000  -1.000000  0.000000  0.000000  6.878820  24.541353
N  7076  -1.000000  -1.000000  N  -1  -1.000000  -1.000000  15.542857  0.000000  0.000000  24.541353
N  7087  -1.000000  -1.000000  N  -1  -1.000000  -1.000000  0.000000  0.000000  3.439410  12.270677
N  7098  -1.000000  -1.000000  N  -1  -1.000000  -1.000000  15.542857  0.000000  3.439410  0.000000
N  7109  -1.000000  -1.000000  N  -1  -1.000000  -1.000000  0.000000  0.000000  24.075869  85.894737
N  7120  -1.000000  -1.000000  N  -1  -1.000000  -1.000000  0.000000  0.000000  0.000000  49.082707
N  7131  -1.000000  -1.000000  N  -1  -1.000000  -1.000000  0.000000  0.000000  3.439410  0.000000
N  7142  -1.000000  -1.000000  N  -1  -1.000000  -1.000000  0.000000  0.000000  0.000000  24.541353
N  7154  -1.000000  -1.000000  N  -1  -1.000000  -1.000000  0.000000  0.000000  3.439410  0.000000
N  7165  -1.000000  -1.000000  N  -1  -1.000000  -1.000000  0.000000  0.000000  30.954689  12.270677
N  7176  -1.000000  -1.000000  N  -1  -1.000000  -1.000000  62.171429  0.000000  3.439410  0.000000
N  7187  -1.000000  -1.000000  N  -1  -1.000000  -1.000000  62.171429  0.000000  0.000000  0.000000
N  7198  -1.000000  -1.000000  N  -1  -1.000000  -1.000000  0.000000  0.000000  0.000000  24.541353
N  7210  -1.000000  -1.000000  N  -1  -1.000000  -1.000000  0.000000  0.000000  6.878820  12.270677
N  7221  -1.000000  -1.000000  N  -1  -1.000000  -1.000000  15.542857  0.000000  0.000000  0.000000
N  7232  -1.000000  -1.000000  N  -1  -1.000000  -1.000000  0.000000  0.000000  0.000000  0.000000
N  7243  -1.000000  -1.000000  N  -1  -1.000000  -1.000000  0.000000  0.000000  3.439410  12.270677
N  7254  -1.000000  -1.000000  N  -1  -1.000000  -1.000000  0.000000  0.000000  3.439410  0.000000
N  7265  -1.000000  -1.000000  N  -1  -1.000000  -1.000000  0.000000  0.000000  6.878820  0.000000
N  7276  -1.000000  -1.000000  N  -1  -1.000000  -1.000000  0.000000  0.000000  0.000000  0.000000
N  7287  -1.000000  -1.000000  N  -1  -1.000000  -1.000000  0.000000  0.000000  0.000000  0.000000
N  7298  -1.000000  -1.000000  N  -1  -1.000000  -1.000000  0.000000  0.000000  0.000000  0.000000
N  7309  -1.000000  -1.000000  N  -1  -1.000000  -1.000000  0.000000  0.000000  0.000000  0.000000
N  7320  -1.000000  -1.000000  N  -1  -1.000000  -1.000000  0.000000  0.000000  0.000000  0.000000
N  7331  -1.000000  -1.000000  N  -1  -1.000000  -1.000000  0.000000  0.000000  0.000000  0.000000
N  7342  -1.000000  -1.000000  N  -1  -1.000000  -1.000000  0.000000  0.000000  6.878820  0.000000
N  7353  -1.000000  -1.000000  N  -1  -1.000000  -1.000000  0.000000  0.000000  0.000000  0.000000
N  7364  -1.000000  -1.000000  N  -1  -1.000000  -1.000000  0.000000  0.000000  24.075869  0.000000
N  7374  -1.000000  -1.000000  N  -1  -1.000000  -1.000000  0.000000  0.000000  3.439410  0.000000
N  7385  -1.000000  -1.000000  N  -1  -1.000000  -1.000000  0.000000  0.000000  0.000000  0.000000
N  7396  -1.000000  -1.000000  N  -1  -1.000000  -1.000000  0.000000  0.000000  0.000000  0.000000
N  7407  -1.000000  -1.000000  N  -1  -1.000000  -1.000000  0.000000  0.000000  0.000000  0.000000
N  7419  -1.000000  -1.000000  N  -1  -1.000000  -1.000000  0.000000  0.000000  0.000000  24.541353
N  7430  -1.000000  -1.000000  N  -1  -1.000000  -1.000000  0.000000  0.000000  0.000000  0.000000
N  7441  -1.000000  -1.000000  N  -1  -1.000000  -1.000000  0.000000  0.000000  30.954689  0.000000
N  7452  -1.000000  -1.000000  N  -1  -1.000000  -1.000000  0.000000  0.000000  10.318230  0.000000
N  7463  -1.000000  -1.000000  N  -1  -1.000000  -1.000000  0.000000  0.000000  0.000000  0.000000
N  7474  -1.000000  -1.000000  N  -1  -1.000000  -1.000000  15.542857  0.000000  0.000000  0.000000
N  7485  -1.000000  -1.000000  N  -1  -1.000000  -1.000000  0.000000  0.000000  6.878820  0.000000
N  7496  -1.000000  -1.000000  N  -1  -1.000000  -1.000000  0.000000  0.000000  0.000000  0.000000
N  7507  -1.000000  -1.000000  N  -1  -1.000000  -1.000000  62.171429  0.000000  3.439410  12.270677
N  7518  -1.000000  -1.000000  N  -1  -1.000000  -1.000000  62.171429  0.000000  6.878820  24.541353
N  7529  -1.000000  -1.000000  N  -1  -1.000000  -1.000000  0.000000  0.000000  37.833509  0.000000
N  7540  -1.000000  -1.000000  N  -1  -1.000000  -1.000000  108.800000  0.000000  0.000000  36.812030
N  7551  -1.000000  -1.000000  N  -1  -1.000000  -1.000000  0.000000  0.000000  27.515279  0.000000
N  7562  -1.000000  -1.000000  N  -1  -1.000000  -1.000000  15.542857  0.000000  10.318230  0.000000
N  7573  -1.000000  -1.000000  N  -1  -1.000000  -1.000000  0.000000  0.000000  6.878820  24.541353
N  7584  -1.000000  -1.000000  N  -1  -1.000000  -1.000000  0.000000  0.000000  10.318230  0.000000
N  7595  -1.000000  -1.000000  N  -1  -1.000000  -1.000000  0.000000  0.000000  24.075869  0.000000
N  7607  -1.000000  -1.000000  N  -1  -1.000000  -1.000000  0.000000  0.000000  20.636459  0.000000
N  7619  -1.000000  -1.000000  N  -1  -1.000000  -1.000000  0.000000  0.000000  6.878820  0.000000
N  7631  -1.000000  -1.000000  N  -1  -1.000000  -1.000000  0.000000  0.000000  0.000000  0.000000
N  7642  -1.000000  -1.000000  N  -1  -1.000000  -1.000000  0.000000  0.000000  0.000000  0.000000
N  7654  -1.000000  -1.000000  N  -1  -1.000000  -1.000000  0.000000  0.000000  0.000000  0.000000
N  7665  -1.000000  -1.000000  N  -1  -1.000000  -1.000000  0.000000  0.000000  0.000000  0.000000
N  7677  -1.000000  -1.000000  N  -1  -1.000000  -1.000000  0.000000  0.000000  6.878820  12.270677
N  7688  -1.000000  -1.000000  N  -1  -1.000000  -1.000000  0.000000  0.000000  3.439410  24.541353
N  7699  -1.000000  -1.000000  N  -1  -1.000000  -1.000000  46.628571  0.000000  0.000000  0.000000
N  7710  -1.000000  -1.000000  N  -1  -1.000000  -1.000000  0.000000  0.000000  0.000000  0.000000
N  7721  -1.000000  -1.000000  N  -1  -1.000000  -1.000000  0.000000  0.000000  3.439410  0.000000
N  7732  -1.000000  -1.000000  N  -1  -1.000000  -1.000000  0.000000  0.000000  6.878820  0.000000
T  7744  392.661654  0.029364  N  -1  -1.000000  -1.000000  0.000000  0.000000  0.000000  98.165414
N  7754  -1.000000  -1.000000  N  -1  -1.000000  -1.000000  0.000000  0.000000  3.439410  0.000000
N  7765  -1.000000  -1.000000  N  -1  -1.000000  -1.000000  0.000000  0.000000  0.000000  0.000000
T  7775  294.496241  0.026180  N  -1  -1.000000  -1.000000  46.628571  0.000000  0.000000  49.082707
N  7787  -1.000000  -1.000000  N  -1  -1.000000  -1.000000  15.542857  0.000000  0.000000  0.000000
N  7798  -1.000000  -1.000000  N  -1  -1.000000  -1.000000  0.000000  0.000000  0.000000  0.000000
N  7809  -1.000000  -1.000000  N  -1  -1.000000  -1.000000  0.000000  0.000000  6.878820  0.000000
N  7820  -1.000000  -1.000000  N  -1  -1.000000  -1.000000  31.085714  0.000000  6.878820  0.000000
N  7831  -1.000000  -1.000000  N  -1  -1.000000  -1.000000  0.000000  0.000000  0.000000  0.000000
N  7843  -1.000000  -1.000000  N  -1  -1.000000  -1.000000  0.000000  0.000000  27.515279  0.000000
N  7854  -1.000000  -1.000000  N  -1  -1.000000  -1.000000  0.000000  0.000000  0.000000  0.000000
N  7865  -1.000000  -1.000000  N  -1  -1.000000  -1.000000  77.714286  0.000000  0.000000  12.270677
N  7876  -1.000000  -1.000000  N  -1  -1.000000  -1.000000  0.000000  0.000000  0.000000  0.000000
N  7888  -1.000000  -1.000000  N  -1  -1.000000  -1.000000  0.000000  0.000000  3.439410  0.000000
N  7899  -1.000000  -1.000000  N  -1  -1.000000  -1.000000  0.000000  0.000000  0.000000  0.000000
N  7910  -1.000000  -1.000000  N  -1  -1.000000  -1.000000  0.000000  0.000000  6.878820  24.541353
N  7921  -1.000000  -1.000000  N  -1  -1.000000  -1.000000  0.000000  0.000000  0.000000  12.270677
N  7932  -1.000000  -1.000000  N  -1  -1.000000  -1.000000  0.000000  0.000000  0.000000  12.270677
N  7944  -1.000000  -1.000000  N  -1  -1.000000  -1.000000  0.000000  0.000000  20.636459  0.000000
N  7955  -1.000000  -1.000000  N  -1  -1.000000  -1.000000  0.000000  0.000000  37.833509  0.000000
N  7965  -1.000000  -1.000000  N  -1  -1.000000  -1.000000  0.000000  0.000000  0.000000  24.541353
N  7976  -1.000000  -1.000000  N  -1  -1.000000  -1.000000  0.000000  0.000000  0.000000  0.000000
N  7986  -1.000000  -1.000000  N  -1  -1.000000  -1.000000  0.000000  0.000000  6.878820  0.000000
N  7997  -1.000000  -1.000000  N  -1  -1.000000  -1.000000  0.000000  0.000000  6.878820  36.812030
N  8006  -1.000000  -1.000000  N  -1  -1.000000  -1.000000  0.000000  0.000000  0.000000  0.000000
N  8017  -1.000000  -1.000000  N  -1  -1.000000  -1.000000  0.000000  0.000000  34.394099  24.541353
N  8027  -1.000000  -1.000000  N  -1  -1.000000  -1.000000  0.000000  0.000000  3.439410  24.541353
N  8038  -1.000000  -1.000000  N  -1  -1.000000  -1.000000  0.000000  0.000000  0.000000  24.541353
N  8049  -1.000000  -1.000000  N  -1  -1.000000  -1.000000  0.000000  0.000000  0.000000  0.000000
N  8060  -1.000000  -1.000000  N  -1  -1.000000  -1.000000  0.000000  0.000000  0.000000  49.082707
N  8071  -1.000000  -1.000000  N  -1  -1.000000  -1.000000  124.342857  0.000000  0.000000  0.000000
N  8082  -1.000000  -1.000000  N  -1  -1.000000  -1.000000  0.000000  0.000000  0.000000  36.812030
N  8093  -1.000000  -1.000000  N  -1  -1.000000  -1.000000  0.000000  0.000000  6.878820  0.000000
N  8104  -1.000000  -1.000000  N  -1  -1.000000  -1.000000  0.000000  0.000000  0.000000  0.000000
T  8112  355.849624  0.036494  N  -1  -1.000000  -1.000000  0.000000  0.000000  0.000000  85.894737
N  8126  -1.000000  -1.000000  N  -1  -1.000000  -1.000000  0.000000  0.000000  0.000000  12.270677
T  8139  343.578947  0.058291  N  -1  -1.000000  -1.000000  0.000000  0.000000  3.439410  24.541353
N  8145  -1.000000  -1.000000  N  -1  -1.000000  -1.000000  0.000000  0.000000  0.000000  24.541353
N  8156  -1.000000  -1.000000  N  -1  -1.000000  -1.000000  0.000000  0.000000  6.878820  0.000000
N  8167  -1.000000  -1.000000  N  -1  -1.000000  -1.000000  0.000000  0.000000  0.000000  0.000000
T  8174  368.120301  0.104746  N  -1  -1.000000  -1.000000  0.000000  0.000000  10.318230  73.624060
T  8185  233.142857  0.121218  N  -1  -1.000000  -1.000000  0.000000  0.000000  3.439410  61.353383
N  8199  -1.000000  -1.000000  N  -1  -1.000000  -1.000000  0.000000  0.000000  27.515279  12.270677
N  8210  -1.000000  -1.000000  N  -1  -1.000000  -1.000000  0.000000  0.000000  0.000000  12.270677
T  8223  147.248120  0.107843  N  -1  -1.000000  -1.000000  0.000000  0.000000  6.878820  49.082707
N  8233  -1.000000  -1.000000  N  -1  -1.000000  -1.000000  77.714286  0.000000  3.439410  0.000000
N  8244  -1.000000  -1.000000  N  -1  -1.000000  -1.000000  93.257143  0.000000  0.000000  12.270677
N  8255  -1.000000  -1.000000  N  -1  -1.000000  -1.000000  0.000000  0.000000  3.439410  0.000000
N  8266  -1.000000  -1.000000  N  -1  -1.000000  -1.000000  0.000000  0.000000  20.636459  0.000000
N  8277  -1.000000  -1.000000  N  -1  -1.000000  -1.000000  0.000000  0.000000  6.878820  0.000000
T  8288  147.248120  0.174057  N  -1  -1.000000  -1.000000  0.000000  0.000000  0.000000  49.082707
T  8302  49.082707  0.108401  N  -1  -1.000000  -1.000000  0.000000  0.000000  0.000000  24.541353
T  8310  61.353383  0.198413  N  -1  -1.000000  -1.000000  0.000000  0.000000  0.000000  12.270677
T  8320  49.082707  0.205128  N  -1  -1.000000  -1.000000  15.542857  0.000000  3.439410  24.541353
N  8336  -1.000000  -1.000000  N  -1  -1.000000  -1.000000  0.000000  0.000000  6.878820  0.000000
N  8347  -1.000000  -1.000000  N  -1  -1.000000  -1.000000  0.000000  0.000000  13.757640  0.000000
N  8358  -1.000000  -1.000000  N  -1  -1.000000  -1.000000  0.000000  0.000000  6.878820  0.000000
N  8369  -1.000000  -1.000000  N  -1  -1.000000  -1.000000  0.000000  0.000000  34.394099  0.000000
T  8386  147.248120  0.718563  N  -1  -1.000000  -1.000000  0.000000  0.000000  6.878820  61.353383
T  8394  49.082707  0.258065  N  -1  -1.000000  -1.000000  15.542857  0.000000  0.000000  12.270677
N  8403  -1.000000  -1.000000  N  -1  -1.000000  -1.000000  0.000000  0.000000  10.318230  0.000000
N  8415  -1.000000  -1.000000  N  -1  -1.000000  -1.000000  15.542857  0.000000  0.000000  0.000000
T  8428  49.082707  0.307692  N  -1  -1.000000  -1.000000  0.000000  0.000000  3.439410  24.541353
N  8437  -1.000000  -1.000000  N  -1  -1.000000  -1.000000  0.000000  0.000000  6.878820  0.000000
T  8449  49.082707  0.377358  N  -1  -1.000000  -1.000000  0.000000  0.000000  0.000000  24.541353
T  8460  61.353383  0.625000  N  -1  -1.000000  -1.000000  0.000000  0.000000  0.000000  12.270677
T  8472  98.165414  1.212121  N  -1  -1.000000  -1.000000  0.000000  0.000000  0.000000  24.541353
T  8476  12.270677  0.161290  N  -1  -1.000000  -1.000000  0.000000  0.000000  0.000000  12.270677
N  8495  -1.000000  -1.000000  N  -1  -1.000000  -1.000000  0.000000  0.000000  6.878820  0.000000
T  8508  61.353383  0.980392  N  -1  -1.000000  -1.000000  0.000000  40.800000  3.439410  12.270677
N  8517  -1.000000  -1.000000  N  -1  -1.000000  -1.000000  0.000000  0.000000  3.439410  0.000000
N  8528  -1.000000  -1.000000  N  -1  -1.000000  -1.000000  0.000000  0.000000  0.000000  0.000000
T  8553  846.676692  2.084592  N  -1  -1.000000  -1.000000  0.000000  0.000000  10.318230  61.353383
T  8556  846.676692  2.084592  N  -1  -1.000000  -1.000000  0.000000  0.000000  3.439410  61.353383
T  8560  846.676692  2.084592  N  -1  -1.000000  -1.000000  0.000000  0.000000  0.000000  61.353383
T  8563  846.676692  2.084592  N  -1  -1.000000  -1.000000  0.000000  0.000000  10.318230  61.353383
N  8581  -1.000000  -1.000000  N  -1  -1.000000  -1.000000  15.542857  0.000000  6.878820  12.270677
T  8584  98.165414  0.833333  N  -1  -1.000000  -1.000000  15.542857  0.000000  6.878820  24.541353
T  8602  466.285714  1.652174  N  -1  -1.000000  -1.000000  0.000000  0.000000  10.318230  61.353383
T  8605  466.285714  1.652174  N  -1  -1.000000  -1.000000  0.000000  0.000000  27.515279  73.624060
T  8621  466.285714  0.871560  N  -1  -1.000000  -1.000000  0.000000  0.000000  0.000000  61.353383
T  8623  466.285714  0.871560  N  -1  -1.000000  -1.000000  0.000000  0.000000  0.000000  85.894737
T  8625  466.285714  0.871560  N  -1  -1.000000  -1.000000  0.000000  0.000000  0.000000  85.894737
T  8649  49.082707  0.261438  N  -1  -1.000000  -1.000000  0.000000  0.000000  3.439410  24.541353
T  8658  134.977444  0.787120  N  -1  -1.000000  -1.000000  0.000000  0.000000  10.318230  36.812030
T  8677  49.082707  0.299625  N  -1  -1.000000  -1.000000  0.000000  0.000000  0.000000  49.082707
T  8692  257.684211  1.746362  N  -1  -1.000000  -1.000000  0.000000  0.000000  3.439410  61.353383
T  8703  368.120301  2.419355  N  -1  -1.000000  -1.000000  0.000000  0.000000  0.000000  85.894737
T  8721  49.082707  0.273973  N  -1  -1.000000  -1.000000  0.000000  0.000000  0.000000  24.541353
T  8735  220.872180  1.374046  N  -1  -1.000000  -1.000000  0.000000  0.000000  3.439410  49.082707
T  8743  61.353383  0.384615  N  -1  -1.000000  -1.000000  0.000000  0.000000  3.439410  12.270677
N  8752  -1.000000  -1.000000  N  -1  -1.000000  -1.000000  0.000000  0.000000  6.878820  0.000000
T  8766  110.436090  0.735695  N  -1  -1.000000  -1.000000  0.000000  0.000000  0.000000  36.812030
N  8775  -1.000000  -1.000000  N  -1  -1.000000  -1.000000  0.000000  0.000000  10.318230  0.000000
T  8788  73.624060  0.505618  N  -1  -1.000000  -1.000000  0.000000  0.000000  6.878820  24.541353
N  8797  -1.000000  -1.000000  N  -1  -1.000000  -1.000000  15.542857  0.000000  0.000000  0.000000
N  8808  -1.000000  -1.000000  N  -1  -1.000000  -1.000000  0.000000  0.000000  17.197050  0.000000
T  8820  49.082707  0.357143  N  -1  -1.000000  -1.000000  0.000000  0.000000  3.439410  24.541353
T  8830  110.436090  0.803571  N  -1  -1.000000  -1.000000  0.000000  0.000000  0.000000  24.541353
N  8842  -1.000000  -1.000000  N  -1  -1.000000  -1.000000  0.000000  0.000000  6.878820  0.000000
T  8853  73.624060  0.545455  N  -1  -1.000000  -1.000000  0.000000  0.000000  0.000000  24.541353
N  8865  -1.000000  -1.000000  N  -1  -1.000000  -1.000000  0.000000  0.000000  6.878820  0.000000
T  8876  61.353383  0.446429  N  -1  -1.000000  -1.000000  0.000000  0.000000  10.318230  12.270677
T  8889  49.082707  0.416667  N  -1  -1.000000  -1.000000  0.000000  0.000000  3.439410  24.541353
T  8898  73.624060  0.857143  N  -1  -1.000000  -1.000000  0.000000  0.000000  6.878820  24.541353
T  8917  49.082707  0.555556  N  -1  -1.000000  -1.000000  0.000000  0.000000  3.439410  24.541353
T  8920  12.270677  0.172414  N  -1  -1.000000  -1.000000  0.000000  0.000000  0.000000  12.270677
N  8938  -1.000000  -1.000000  N  -1  -1.000000  -1.000000  15.542857  0.000000  3.439410  0.000000
N  8949  -1.000000  -1.000000  N  -1  -1.000000  -1.000000  0.000000  0.000000  20.636459  0.000000
T  8962  49.082707  0.740741  N  -1  -1.000000  -1.000000  0.000000  0.000000  0.000000  24.541353
T  8965  12.270677  0.204082  N  -1  -1.000000  -1.000000  0.000000  0.000000  0.000000  12.270677
N  8983  -1.000000  -1.000000  N  -1  -1.000000  -1.000000  62.171429  0.000000  0.000000  0.000000
N  8995  -1.000000  -1.000000  N  -1  -1.000000  -1.000000  0.000000  40.800000  3.439410  0.000000
T  9004  49.082707  0.909091  N  -1  -1.000000  -1.000000  0.000000  0.000000  3.439410  24.541353
N  9017  -1.000000  -1.000000  N  -1  -1.000000  -1.000000  15.542857  0.000000  6.878820  0.000000
N  9028  -1.000000  -1.000000  N  -1  -1.000000  -1.000000  15.542857  0.000000  0.000000  0.000000
T  9043  73.624060  1.363636  N  -1  -1.000000  -1.000000  46.628571  0.000000  6.878820  24.541353
N  9051  -1.000000  -1.000000  N  -1  -1.000000  -1.000000  0.000000  0.000000  3.439410  0.000000
T  9070  220.872180  2.045455  N  -1  -1.000000  -1.000000  0.000000  0.000000  0.000000  36.812030
T  9073  220.872180  2.045455  N  -1  -1.000000  -1.000000  0.000000  0.000000  3.439410  49.082707
T  9094  12.270677  0.208333  N  -1  -1.000000  -1.000000  0.000000  0.000000  0.000000  12.270677
T  9096  49.082707  0.888889  N  -1  -1.000000  -1.000000  0.000000  0.000000  6.878820  24.541353
T  9110  49.082707  0.930233  N  -1  -1.000000  -1.000000  0.000000  0.000000  6.878820  12.270677
T  9125  245.413534  1.923077  N  -1  -1.000000  -1.000000  0.000000  0.000000  0.000000  61.353383
T  9127  245.413534  1.923077  N  -1  -1.000000  -1.000000  0.000000  0.000000  3.439410  61.353383
T  9145  466.285714  2.500000  N  -1  -1.000000  -1.000000  0.000000  0.000000  0.000000  24.541353
T  9154  466.285714  2.500000  N  -1  -1.000000  -1.000000  0.000000  0.000000  0.000000  24.541353
T  9169  122.706767  1.098901  N  -1  -1.000000  -1.000000  0.000000  0.000000  0.000000  61.353383
N  9178  -1.000000  -1.000000  N  -1  -1.000000  -1.000000  0.000000  0.000000  3.439410  0.000000
T  9193  49.082707  0.421053  N  -1  -1.000000  -1.000000  15.542857  0.000000  3.439410  24.541353
T  9196  12.270677  0.111111  N  -1  -1.000000  -1.000000  15.542857  0.000000  6.878820  12.270677
T  9210  454.015038  4.512195  N  -1  -1.000000  -1.000000  0.000000  0.000000  0.000000  98.165414
T  9223  98.165414  0.677966  N  -1  -1.000000  -1.000000  0.000000  0.000000  0.000000  49.082707
N  9234  -1.000000  -1.000000  N  -1  -1.000000  -1.000000  0.000000  0.000000  0.000000  0.000000
N  9245  -1.000000  -1.000000  N  -1  -1.000000  -1.000000  15.542857  0.000000  0.000000  0.000000
N  9256  -1.000000  -1.000000  N  -1  -1.000000  -1.000000  0.000000  0.000000  0.000000  0.000000
T  9269  49.082707  0.327869  N  -1  -1.000000  -1.000000  0.000000  0.000000  0.000000  24.541353
T  9282  73.624060  0.491803  N  -1  -1.000000  -1.000000  46.628571  0.000000  24.075869  24.541353
N  9290  -1.000000  -1.000000  N  -1  -1.000000  -1.000000  0.000000  0.000000  0.000000  0.000000
N  9301  -1.000000  -1.000000  N  -1  -1.000000  -1.000000  0.000000  40.800000  34.394099  0.000000
T  9310  98.165414  0.677966  N  -1  -1.000000  -1.000000  15.542857  0.000000  27.515279  24.541353
T  9320  98.165414  0.689655  N  -1  -1.000000  -1.000000  0.000000  0.000000  6.878820  49.082707
T  9334  49.082707  0.380952  N  -1  -1.000000  -1.000000  93.257143  0.000000  0.000000  24.541353
N  9345  -1.000000  -1.000000  N  -1  -1.000000  -1.000000  0.000000  0.000000  0.000000  0.000000
T  9369  269.954887  1.208791  N  -1  -1.000000  -1.000000  0.000000  0.000000  20.636459  61.353383
T  9371  269.954887  1.208791  N  -1  -1.000000  -1.000000  0.000000  0.000000  37.833509  73.624060
T  9383  36.812030  0.306122  T  9385  36.812030  0.288236  0.000000  0.000000  0.000000  36.812030
T  9396  12.270677  0.100000  N  -1  -1.000000  -1.000000  0.000000  0.000000  0.000000  12.270677
T  9406  171.789474  2.187500  T  9398  49.082707  0.384314  0.000000  0.000000  41.272919  61.353383
N  9412  -1.000000  -1.000000  N  -1  -1.000000  -1.000000  0.000000  0.000000  0.000000  0.000000
T  9426  73.624060  0.857143  N  -1  -1.000000  -1.000000  0.000000  0.000000  0.000000  24.541353
T  9429  12.270677  0.138889  T  9438  12.270677  0.131438  0.000000  0.000000  0.000000  12.270677
T  9440  49.082707  0.597015  T  9443  12.270677  0.131438  0.000000  0.000000  6.878820  24.541353
N  9456  -1.000000  -1.000000  N  -1  -1.000000  -1.000000  31.085714  0.000000  6.878820  0.000000
T  9470  61.353383  0.793651  N  -1  -1.000000  -1.000000  0.000000  0.000000  6.878820  12.270677
N  9479  -1.000000  -1.000000  N  -1  -1.000000  -1.000000  0.000000  0.000000  27.515279  0.000000
N  9491  -1.000000  -1.000000  N  -1  -1.000000  -1.000000  0.000000  0.000000  0.000000  0.000000
T  9508  49.082707  0.666667  N  -1  -1.000000  -1.000000  0.000000  0.000000  6.878820  49.082707
T  9510  171.789474  2.333333  N  -1  -1.000000  -1.000000  0.000000  0.000000  13.757640  61.353383
T  9532  12.270677  0.158730  N  -1  -1.000000  -1.000000  0.000000  0.000000  0.000000  12.270677
T  9534  49.082707  0.754717  N  -1  -1.000000  -1.000000  0.000000  0.000000  0.000000  24.541353
T  9546  184.060150  2.777778  T  9554  12.270677  0.142691  15.542857  0.000000  0.000000  36.812030
T  9556  49.082707  0.588235  N  -1  -1.000000  -1.000000  0.000000  0.000000  0.000000  24.541353
N  9575  -1.000000  -1.000000  N  -1  -1.000000  -1.000000  15.542857  0.000000  17.197050  0.000000
N  9586  -1.000000  -1.000000  N  -1  -1.000000  -1.000000  15.542857  0.000000  61.909378  0.000000
N  9597  -1.000000  -1.000000  N  -1  -1.000000  -1.000000  15.542857  0.000000  6.878820  0.000000
T  9606  49.082707  0.689655  N  -1  -1.000000  -1.000000  0.000000  0.000000  20.636459  24.541353
T  9613  294.496241  4.285714  N  -1  -1.000000  -1.000000  31.085714  0.000000  13.757640  61.353383
T  9629  184.060150  0.909091  N  -1  -1.000000  -1.000000  0.000000  0.000000  3.439410  36.812030
T  9632  184.060150  0.909091  N  -1  -1.000000  -1.000000  0.000000  0.000000  17.197050  36.812030
T  9640  98.165414  0.941176  N  -1  -1.000000  -1.000000  0.000000  0.000000  30.954689  24.541353
T  9653  122.706767  1.123596  N  -1  -1.000000  -1.000000  0.000000  0.000000  0.000000  61.353383
N  9671  -1.000000  -1.000000  N  -1  -1.000000  -1.000000  15.542857  0.000000  0.000000  0.000000
N  9682  -1.000000  -1.000000  N  -1  -1.000000  -1.000000  0.000000  0.000000  37.833509  0.000000
T  9696  73.624060  0.705882  N  -1  -1.000000  -1.000000  0.000000  0.000000  0.000000  24.541353
N  9705  -1.000000  -1.000000  N  -1  -1.000000  -1.000000  0.000000  0.000000  3.439410  0.000000
T  9718  49.082707  0.444444  N  -1  -1.000000  -1.000000  0.000000  0.000000  6.878820  24.541353
T  9732  49.082707  0.444444  N  -1  -1.000000  -1.000000  0.000000  0.000000  0.000000  24.541353
T  9735  12.270677  0.126582  N  -1  -1.000000  -1.000000  15.542857  0.000000  3.439410  12.270677
N  9749  -1.000000  -1.000000  N  -1  -1.000000  -1.000000  0.000000  0.000000  24.075869  0.000000
T  9762  49.082707  0.526316  N  -1  -1.000000  -1.000000  0.000000  0.000000  30.954689  24.541353
N  9770  -1.000000  -1.000000  N  -1  -1.000000  -1.000000  0.000000  0.000000  0.000000  0.000000
T  9784  12.270677  0.131579  N  -1  -1.000000  -1.000000  0.000000  0.000000  3.439410  12.270677
T  9787  73.624060  1.132075  N  -1  -1.000000  -1.000000  0.000000  0.000000  6.878820  24.541353
T  9797  61.353383  0.970874  N  -1  -1.000000  -1.000000  46.628571  40.800000  6.878820  12.270677
N  9813  -1.000000  -1.000000  N  -1  -1.000000  -1.000000  0.000000  0.000000  6.878820  0.000000
N  9824  -1.000000  -1.000000  N  -1  -1.000000  -1.000000  0.000000  0.000000  3.439410  0.000000
T  9829  61.353383  1.020408  N  -1  -1.000000  -1.000000  0.000000  0.000000  0.000000  12.270677
N  9845  -1.000000  -1.000000  N  -1  -1.000000  -1.000000  0.000000  0.000000  30.954689  0.000000
N  9856  -1.000000  -1.000000  N  -1  -1.000000  -1.000000  0.000000  0.000000  20.636459  0.000000
N  9867  -1.000000  -1.000000  N  -1  -1.000000  -1.000000  0.000000  0.000000  3.439410  0.000000
N  9878  -1.000000  -1.000000  N  -1  -1.000000  -1.000000  0.000000  0.000000  3.439410  0.000000
N  9889  -1.000000  -1.000000  N  -1  -1.000000  -1.000000  0.000000  0.000000  0.000000  0.000000
N  9900  -1.000000  -1.000000  N  -1  -1.000000  -1.000000  0.000000  0.000000  27.515279  0.000000
T  9909  49.082707  0.869565  N  -1  -1.000000  -1.000000  0.000000  0.000000  0.000000  12.270677
T  9921  184.060150  1.250000  N  -1  -1.000000  -1.000000  15.542857  0.000000  41.272919  49.082707
T  9922  184.060150  1.250000  N  -1  -1.000000  -1.000000  0.000000  0.000000  41.272919  61.353383
T  9923  184.060150  1.250000  N  -1  -1.000000  -1.000000  0.000000  0.000000  37.833509  73.624060
T  9957  12.270677  0.243902  N  -1  -1.000000  -1.000000  0.000000  0.000000  3.439410  12.270677
T  9960  98.165414  1.951220  T  9964  12.270677  0.199675  0.000000  0.000000  3.439410  24.541353
T  9976  49.082707  0.888889  N  -1  -1.000000  -1.000000  0.000000  0.000000  0.000000  12.270677
T  9990  122.706767  1.063830  N  -1  -1.000000  -1.000000  0.000000  0.000000  0.000000  61.353383
T  9991  122.706767  1.063830  N  -1  -1.000000  -1.000000  0.000000  0.000000  0.000000  61.353383
N  10011  -1.000000  -1.000000  N  -1  -1.000000  -1.000000  15.542857  0.000000  6.878820  0.000000
N  10022  -1.000000  -1.000000  N  -1  -1.000000  -1.000000  0.000000  0.000000  3.439410  0.000000
N  10033  -1.000000  -1.000000  N  -1  -1.000000  -1.000000  0.000000  0.000000  0.000000  0.000000
N  10044  -1.000000  -1.000000  N  -1  -1.000000  -1.000000  0.000000  0.000000  0.000000  0.000000
T  10061  49.082707  0.851064  N  -1  -1.000000  -1.000000  0.000000  0.000000  17.197050  24.541353
T  10064  12.270677  0.217391  N  -1  -1.000000  -1.000000  0.000000  0.000000  0.000000  12.270677
T  10082  73.624060  1.395349  N  -1  -1.000000  -1.000000  0.000000  0.000000  0.000000  24.541353
T  10093  122.706767  2.272727  N  -1  -1.000000  -1.000000  0.000000  0.000000  0.000000  61.353383
T  10096  49.082707  0.816327  N  -1  -1.000000  -1.000000  0.000000  0.000000  0.000000  49.082707
T  10106  61.353383  1.041667  N  -1  -1.000000  -1.000000  0.000000  0.000000  0.000000  12.270677
T  10121  343.578947  1.590909  N  -1  -1.000000  -1.000000  0.000000  0.000000  0.000000  73.624060
T  10122  343.578947  1.590909  N  -1  -1.000000  -1.000000  0.000000  0.000000  0.000000  73.624060
T  10124  343.578947  1.590909  N  -1  -1.000000  -1.000000  0.000000  0.000000  0.000000  73.624060
T  10153  73.624060  0.952381  N  -1  -1.000000  -1.000000  0.000000  0.000000  0.000000  24.541353
T  10160  122.706767  1.562500  N  -1  -1.000000  -1.000000  0.000000  0.000000  3.439410  24.541353
T  10169  73.624060  0.857143  N  -1  -1.000000  -1.000000  0.000000  0.000000  34.394099  24.541353
T  10188  147.248120  1.600000  N  -1  -1.000000  -1.000000  0.000000  0.000000  6.878820  24.541353
N  10201  -1.000000  -1.000000  N  -1  -1.000000  -1.000000  0.000000  0.000000  13.757640  0.000000
T  10214  319.037594  1.547619  N  -1  -1.000000  -1.000000  0.000000  0.000000  0.000000  24.541353
T  10221  319.037594  1.547619  N  -1  -1.000000  -1.000000  0.000000  0.000000  0.000000  24.541353
N  10235  -1.000000  -1.000000  N  -1  -1.000000  -1.000000  0.000000  0.000000  0.000000  0.000000
T  10240  73.624060  0.645161  T  10243  12.270677  0.099919  0.000000  0.000000  13.757640  24.541353
N  10257  -1.000000  -1.000000  N  -1  -1.000000  -1.000000  0.000000  0.000000  6.878820  0.000000
N  10269  -1.000000  -1.000000  N  -1  -1.000000  -1.000000  0.000000  0.000000  0.000000  0.000000
T  10277  85.894737  0.744681  N  -1  -1.000000  -1.000000  0.000000  0.000000  3.439410  24.541353
T  10294  220.872180  1.963636  N  -1  -1.000000  -1.000000  0.000000  0.000000  0.000000  24.541353
T  10301  12.270677  0.099668  N  -1  -1.000000  -1.000000  62.171429  0.000000  6.878820  12.270677
T  10319  12.270677  0.108696  N  -1  -1.000000  -1.000000  0.000000  0.000000  10.318230  12.270677
T  10321  49.082707  0.459770  T  10324  12.270677  0.090842  0.000000  0.000000  0.000000  24.541353
N  10338  -1.000000  -1.000000  N  -1  -1.000000  -1.000000  0.000000  0.000000  0.000000  0.000000
N  10350  -1.000000  -1.000000  N  -1  -1.000000  -1.000000  0.000000  0.000000  10.318230  0.000000
T  10364  122.706767  1.234568  N  -1  -1.000000  -1.000000  0.000000  0.000000  27.515279  24.541353
T  10369  12.270677  0.117647  N  -1  -1.000000  -1.000000  0.000000  0.000000  0.000000  12.270677
N  10384  -1.000000  -1.000000  N  -1  -1.000000  -1.000000  0.000000  0.000000  30.954689  0.000000
N  10395  -1.000000  -1.000000  N  -1  -1.000000  -1.000000  0.000000  0.000000  34.394099  0.000000
N  10406  -1.000000  -1.000000  N  -1  -1.000000  -1.000000  0.000000  0.000000  0.000000  0.000000
N  10417  -1.000000  -1.000000  N  -1  -1.000000  -1.000000  0.000000  0.000000  44.712329  0.000000
T  10428  73.624060  0.810811  N  -1  -1.000000  -1.000000  0.000000  0.000000  10.318230  24.541353
T  10439  245.413534  1.562500  N  -1  -1.000000  -1.000000  0.000000  0.000000  0.000000  24.541353
T  10444  245.413534  1.562500  N  -1  -1.000000  -1.000000  0.000000  0.000000  0.000000  24.541353
T  10457  98.165414  1.176471  T  10461  12.270677  0.120364  0.000000  0.000000  37.833509  24.541353
T  10475  36.812030  0.434783  N  -1  -1.000000  -1.000000  0.000000  0.000000  3.439410  36.812030
T  10484  171.789474  1.166667  N  -1  -1.000000  -1.000000  0.000000  40.800000  10.318230  61.353383
T  10485  171.789474  1.166667  N  -1  -1.000000  -1.000000  0.000000  0.000000  10.318230  61.353383
N  10507  -1.000000  -1.000000  N  -1  -1.000000  -1.000000  15.542857  0.000000  6.878820  0.000000
T  10525  12.270677  0.151515  N  -1  -1.000000  -1.000000  0.000000  0.000000  6.878820  12.270677
T  10528  171.789474  1.166667  N  -1  -1.000000  -1.000000  0.000000  0.000000  6.878820  24.541353
T  10531  171.789474  1.166667  N  -1  -1.000000  -1.000000  0.000000  0.000000  3.439410  24.541353
N  10552  -1.000000  -1.000000  N  -1  -1.000000  -1.000000  77.714286  0.000000  6.878820  0.000000
T  10566  12.270677  0.151515  N  -1  -1.000000  -1.000000  0.000000  0.000000  6.878820  12.270677
T  10569  171.789474  1.206897  T  10576  12.270677  0.123333  0.000000  0.000000  6.878820  24.541353
T  10572  171.789474  1.206897  N  -1  -1.000000  -1.000000  0.000000  0.000000  6.878820  24.541353
N  10598  -1.000000  -1.000000  N  -1  -1.000000  -1.000000  108.800000  0.000000  6.878820  0.000000
T  10620  196.330827  1.454545  N  -1  -1.000000  -1.000000  15.542857  0.000000  37.833509  24.541353
T  10624  196.330827  1.454545  N  -1  -1.000000  -1.000000  0.000000  0.000000  37.833509  24.541353
T  10635  49.082707  0.666667  T  10628  12.270677  0.114835  0.000000  0.000000  0.000000  24.541353
N  10644  -1.000000  -1.000000  N  -1  -1.000000  -1.000000  15.542857  0.000000  6.878820  0.000000
N  10656  -1.000000  -1.000000  N  -1  -1.000000  -1.000000  15.542857  0.000000  6.878820  0.000000
N  10667  -1.000000  -1.000000  N  -1  -1.000000  -1.000000  15.542857  0.000000  0.000000  0.000000
N  10679  -1.000000  -1.000000  N  -1  -1.000000  -1.000000  0.000000  0.000000  41.272919  0.000000
T  10686  61.353383  0.877193  N  -1  -1.000000  -1.000000  0.000000  0.000000  10.318230  61.353383
T  10688  208.601504  3.090909  T  10700  12.270677  0.104078  15.542857  0.000000  24.075869  73.624060
T  10703  98.165414  1.126761  N  -1  -1.000000  -1.000000  0.000000  0.000000  6.878820  24.541353
T  10720  171.789474  1.944444  N  -1  -1.000000  -1.000000  0.000000  0.000000  6.878820  61.353383
T  10738  98.165414  1.012658  N  -1  -1.000000  -1.000000  0.000000  0.000000  6.878820  24.541353
N  10751  -1.000000  -1.000000  N  -1  -1.000000  -1.000000  0.000000  0.000000  6.878820  0.000000
T  10762  73.624060  0.697674  N  -1  -1.000000  -1.000000  0.000000  0.000000  6.878820  24.541353
T  10775  49.082707  0.470588  N  -1  -1.000000  -1.000000  0.000000  0.000000  37.833509  49.082707
T  10779  417.203008  4.146341  N  -1  -1.000000  -1.000000  0.000000  0.000000  6.878820  61.353383
T  10795  147.248120  1.111111  N  -1  -1.000000  -1.000000  0.000000  0.000000  24.075869  24.541353
N  10809  -1.000000  -1.000000  N  -1  -1.000000  -1.000000  0.000000  0.000000  20.636459  0.000000
T  10822  171.789474  1.250000  N  -1  -1.000000  -1.000000  0.000000  0.000000  0.000000  24.541353
T  10828  12.270677  0.081967  N  -1  -1.000000  -1.000000  0.000000  0.000000  0.000000  12.270677
T  10845  184.060150  1.271186  N  -1  -1.000000  -1.000000  0.000000  0.000000  0.000000  61.353383
T  10855  61.353383  0.431034  N  -1  -1.000000  -1.000000  15.542857  0.000000  13.757640  12.270677
N  10865  -1.000000  -1.000000  N  -1  -1.000000  -1.000000  0.000000  0.000000  0.000000  0.000000
T  10881  12.270677  0.088496  N  -1  -1.000000  -1.000000  0.000000  0.000000  3.439410  12.270677
T  10885  294.496241  1.153846  N  -1  -1.000000  -1.000000  0.000000  0.000000  0.000000  24.541353
T  10891  294.496241  1.153846  N  -1  -1.000000  -1.000000  0.000000  0.000000  0.000000  24.541353
T  10911  184.060150  1.363636  N  -1  -1.000000  -1.000000  0.000000  0.000000  0.000000  61.353383
T  10918  49.082707  0.330579  N  -1  -1.000000  -1.000000  0.000000  0.000000  10.318230  24.541353
N  10931  -1.000000  -1.000000  N  -1  -1.000000  -1.000000  0.000000  0.000000  6.878820  0.000000
T  10945  49.082707  0.439560  N  -1  -1.000000  -1.000000  0.000000  0.000000  6.878820  24.541353
T  10948  12.270677  0.120482  T  10961  98.165414  0.624602  0.000000  0.000000  6.878820  12.270677
T  10965  12.270677  0.142857  N  -1  -1.000000  -1.000000  0.000000  0.000000  6.878820  12.270677
T  10981  147.248120  1.714286  N  -1  -1.000000  -1.000000  0.000000  0.000000  10.318230  36.812030
T  10987  122.706767  1.492537  N  -1  -1.000000  -1.000000  62.171429  40.800000  30.954689  122.706767
