# Supplementary material for: SNP-PHAGE – High throughput SNP discovery pipeline
Source: BMC Bioinformatics. 2006 Oct 23;7:468. doi: 10.1186/1471-2105-7-468 (PMC1626092; doi:10.1186/1471-2105-7-468)
Supplement: Additional file 2 — Test dataset. This compressed file contains test data for recreating the demo website. It contains the database table entries and chromatogram files to test for proper installation of all functionalities provided. [file 1471-2105-7-468-S2.gz › test_data/AfterAnalysisStore/poly_dir/H07_015529Archer_.g_15.ab1.poly]

H07_015529Archer_.g_15.ab1 55721.672727 59953.152000 55721.672727 55805.530435 58785.028571
G  4  12832.687590  1.000000  N  -1  -1.000000  -1.000000  0.000000  0.000000  2688.753590  0.000000
G  15  13769.677478  1.073016  N  -1  -1.000000  -1.000000  54226.094294  0.000000  2362.844064  0.000000
G  24  8147.738153  0.612557  N  -1  -1.000000  -1.000000  60672.553057  65280.000000  1833.241084  59325.708604
A  35  2536416.080535  218.970522  N  -1  -1.000000  -1.000000  60672.553057  65280.000000  0.000000  61878.183681
C  45  2991619.200000  4.654105  N  -1  -1.000000  -1.000000  60672.553057  65280.000000  0.000000  61878.183681
T  39  3895773.096827  1.556095  N  -1  -1.000000  -1.000000  60672.553057  65280.000000  0.000000  61878.183681
T  70  3895773.096827  1.556095  N  -1  -1.000000  -1.000000  0.000000  19992.000000  0.000000  61878.183681
G  80  31939.133559  0.023637  N  -1  -1.000000  -1.000000  0.000000  0.000000  7699.612554  61878.183681
N  85  -1.000000  -1.000000  N  -1  -1.000000  -1.000000  0.000000  0.000000  11203.139960  61878.183681
G  92  157088.391584  0.132417  T  100  56270.473285  0.057651  23927.738112  5385.600000  26480.148996  270.717054
A  93  144931.561114  0.135203  C  102  11832.000000  0.012122  27643.931986  6160.800000  27743.048410  812.151161
A  106  233778.930997  0.238732  A  118  103370.862270  0.103429  37275.699784  1550.400000  65181.905222  2127.062564
G  111  2726436.879344  1.199709  N  -1  -1.000000  -1.000000  22600.526014  0.000000  65181.905222  696.129566
G  132  2726436.879344  1.199709  N  -1  -1.000000  -1.000000  34962.558699  163.200000  65181.905222  348.064783
T  140  430981.549338  0.338876  N  -1  -1.000000  -1.000000  60672.553057  0.000000  65181.905222  61878.183681
T  155  322307.989248  0.303705  N  -1  -1.000000  -1.000000  60672.553057  15544.800000  4603.472056  61452.771168
A  161  3393415.892461  4.272082  N  -1  -1.000000  -1.000000  60672.553057  65280.000000  122.216072  9436.423011
G  171  509437.327997  0.542603  T  178  320490.317603  0.225535  60672.553057  65280.000000  65181.905222  5762.405855
C  167  2396102.400000  1.314167  T  186  210617.867704  0.148215  60672.553057  65280.000000  46116.197944  0.000000
C  186  2396102.400000  1.314167  N  -1  -1.000000  -1.000000  60672.553057  65280.000000  203.693454  52480.434534
T  195  406307.623595  0.400012  A  199  156686.868269  0.143298  24496.543297  56956.800000  54304.674788  55767.713043
G  197  370599.869875  0.355704  C  212  26764.800000  0.024129  28288.577863  13627.200000  65181.905222  49966.633322
G  211  421115.846422  0.398951  C  227  80008.800000  0.092374  20552.827348  3916.800000  65181.905222  0.000000
A  212  115581.213573  0.120228  N  -1  -1.000000  -1.000000  21804.198755  4161.600000  65181.905222  0.000000
T  223  295584.348671  0.353323  N  -1  -1.000000  -1.000000  2275.220740  5548.800000  285.170835  50662.762889
G  238  516525.860190  0.627579  N  -1  -1.000000  -1.000000  0.000000  2080.800000  65181.905222  0.000000
T  250  240860.829978  0.285899  G  262  76425.783872  0.088195  0.000000  0.000000  0.000000  53563.302749
T  264  164750.664051  0.312494  N  -1  -1.000000  -1.000000  151.681383  2366.400000  15480.702490  35386.586293
G  278  306069.783706  0.621155  C  276  132763.200000  0.244191  2388.981777  23908.800000  57523.031358  0.000000
G  290  350393.479256  0.868289  T  290  118187.330831  0.370750  151.681383  0.000000  65181.905222  26684.966712
T  303  4331.472858  0.013588  N  -1  -1.000000  -1.000000  5877.653577  9343.200000  0.000000  4331.472858
A  310  332333.909368  1.192951  C  305  69645.600000  0.218476  51609.590444  3998.400000  0.000000  20845.213128
A  321  480261.177789  1.747963  C  317  63484.800000  0.203881  60672.553057  36556.800000  0.000000  61878.183681
C  327  510040.800000  1.817231  A  331  240073.708376  0.724772  44670.167188  65280.000000  0.000000  61878.183681
T  322  2276885.116272  1.942586  N  -1  -1.000000  -1.000000  60672.553057  43329.600000  0.000000  61878.183681
T  334  2276885.116272  1.942586  N  -1  -1.000000  -1.000000  37958.266006  10893.600000  0.000000  61878.183681
T  347  2276885.116272  1.942586  C  355  34068.000000  0.083034  0.000000  0.000000  65181.905222  61878.183681
G  348  442707.352526  1.000454  N  -1  -1.000000  -1.000000  113.761037  0.000000  65181.905222  61878.183681
G  362  496563.901716  1.055840  N  -1  -1.000000  -1.000000  0.000000  0.000000  65181.905222  0.000000
T  376  190430.110278  0.389148  N  -1  -1.000000  -1.000000  0.000000  0.000000  0.000000  37552.322721
G  389  432318.986382  0.913307  G  402  31653.962723  0.073612  0.000000  0.000000  65181.905222  154.695459
A  405  368092.795326  0.713145  N  -1  -1.000000  -1.000000  60672.553057  0.000000  5744.155398  0.000000
C  414  437988.000000  0.842722  G  417  94635.978643  0.212679  0.000000  65280.000000  9573.592329  0.000000
T  426  410252.357805  0.795830  C  429  38760.000000  0.085608  1137.610370  4855.200000  366.648217  61878.183681
G  439  507278.177386  1.003470  A  442  102877.897777  0.225875  10731.457822  0.000000  65181.905222  0.000000
G  452  346564.042325  0.721474  A  453  14295.970314  0.032556  2957.786962  0.000000  65181.905222  0.000000
A  460  20211.544237  0.046028  N  -1  -1.000000  -1.000000  5081.326318  0.000000  0.000000  0.000000
A  471  325166.964038  0.890281  N  -1  -1.000000  -1.000000  58093.969552  3998.400000  0.000000  0.000000
A  481  292365.865042  0.827092  N  -1  -1.000000  -1.000000  60672.553057  41901.600000  1792.502394  0.000000
G  487  274089.911456  0.822928  A  491  104167.189529  0.290601  25899.596086  65280.000000  52512.172394  0.000000
C  491  1100416.800000  3.222938  N  -1  -1.000000  -1.000000  23510.614309  65280.000000  26806.058522  0.000000
G  498  574497.017146  0.717837  N  -1  -1.000000  -1.000000  1440.973135  65280.000000  65181.905222  0.000000
G  503  574497.017146  0.717837  N  -1  -1.000000  -1.000000  0.000000  31905.600000  65181.905222  0.000000
A  519  320540.681868  0.832391  N  -1  -1.000000  -1.000000  59989.986835  0.000000  5947.848851  0.000000
G  525  369703.618678  0.982959  N  -1  -1.000000  -1.000000  11755.307155  0.000000  65181.905222  0.000000
C  541  376869.600000  1.040054  N  -1  -1.000000  -1.000000  0.000000  65280.000000  0.000000  0.000000
C  556  379236.000000  1.037905  N  -1  -1.000000  -1.000000  0.000000  65280.000000  0.000000  0.000000
C  567  352430.400000  0.878247  N  -1  -1.000000  -1.000000  0.000000  65280.000000  0.000000  0.000000
T  577  483113.919089  1.195782  N  -1  -1.000000  -1.000000  0.000000  0.000000  0.000000  61878.183681
A  591  296233.740299  0.700168  N  -1  -1.000000  -1.000000  57866.447478  0.000000  0.000000  0.000000
T  598  427152.836723  1.004347  N  -1  -1.000000  -1.000000  1933.937629  0.000000  0.000000  61878.183681
G  611  368399.980574  1.029114  N  -1  -1.000000  -1.000000  151.681383  0.000000  65181.905222  270.717054
G  624  437207.629273  1.194253  N  -1  -1.000000  -1.000000  0.000000  0.000000  65181.905222  0.000000
A  642  216904.377178  0.569170  N  -1  -1.000000  -1.000000  47703.794841  0.000000  0.000000  0.000000
A  652  283227.061738  0.763981  N  -1  -1.000000  -1.000000  60672.553057  0.000000  0.000000  0.000000
A  664  324067.274014  0.895022  N  -1  -1.000000  -1.000000  60672.553057  0.000000  0.000000  0.000000
T  674  401318.695036  1.124781  N  -1  -1.000000  -1.000000  0.000000  0.000000  0.000000  61878.183681
T  686  283208.711935  0.788870  N  -1  -1.000000  -1.000000  0.000000  0.000000  0.000000  54684.844828
C  700  289516.800000  0.822296  N  -1  -1.000000  -1.000000  0.000000  54712.800000  0.000000  309.390918
A  708  405254.734073  1.217992  N  -1  -1.000000  -1.000000  60672.553057  204.000000  0.000000  0.000000
C  719  443455.200000  1.290518  N  -1  -1.000000  -1.000000  0.000000  65280.000000  0.000000  850.825026
A  730  354403.550542  1.026495  N  -1  -1.000000  -1.000000  60672.553057  244.800000  0.000000  0.000000
G  740  423356.474414  1.231201  N  -1  -1.000000  -1.000000  0.000000  0.000000  65181.905222  1121.542079
C  756  209263.200000  0.611039  N  -1  -1.000000  -1.000000  0.000000  39208.800000  0.000000  0.000000
C  772  447412.800000  1.309346  N  -1  -1.000000  -1.000000  0.000000  65280.000000  0.000000  0.000000
T  782  464589.137850  1.297279  N  -1  -1.000000  -1.000000  0.000000  163.200000  0.000000  61878.183681
T  795  347910.087746  0.934795  N  -1  -1.000000  -1.000000  75.840691  0.000000  0.000000  61878.183681
G  806  364855.714477  0.994599  N  -1  -1.000000  -1.000000  0.000000  0.000000  65181.905222  464.086378
A  823  292252.104005  0.779335  N  -1  -1.000000  -1.000000  56425.474343  0.000000  1792.502394  0.000000
G  829  235428.893922  0.627350  N  -1  -1.000000  -1.000000  6825.662219  0.000000  43916.308643  0.000000
A  848  472904.630731  1.319883  N  -1  -1.000000  -1.000000  60672.553057  0.000000  0.000000  0.000000
A  857  290545.688450  0.804306  N  -1  -1.000000  -1.000000  60672.553057  40.800000  0.000000  1044.194350
C  868  565528.800000  1.593704  T  871  26994.357631  0.073142  0.000000  65280.000000  0.000000  3403.300102
A  878  378103.766580  1.024480  N  -1  -1.000000  -1.000000  60672.553057  122.400000  0.000000  4370.146722
G  888  360985.538855  0.935309  T  890  102911.154234  0.272749  0.000000  163.200000  65181.905222  14309.329976
T  903  334412.908931  0.886307  N  -1  -1.000000  -1.000000  0.000000  0.000000  0.000000  61878.183681
A  914  169200.582337  0.464463  T  915  15972.306163  0.046107  31473.886898  0.000000  0.000000  4331.472858
G  925  193508.781126  0.558593  A  932  14258.049968  0.043300  0.000000  0.000000  37153.685976  1082.868214
G  939  502959.876166  1.527420  N  -1  -1.000000  -1.000000  0.000000  0.000000  65181.905222  0.000000
G  952  489230.937378  1.396375  N  -1  -1.000000  -1.000000  0.000000  0.000000  65181.905222  425.412513
G  966  441729.623948  1.175632  N  -1  -1.000000  -1.000000  0.000000  571.200000  65181.905222  193.369324
C  979  383275.200000  1.028594  N  -1  -1.000000  -1.000000  0.000000  65280.000000  0.000000  154.695459
A  991  316748.647302  0.829416  C  997  18156.000000  0.050855  54491.536714  367.200000  0.000000  0.000000
T  1003  540312.565130  1.513415  N  -1  -1.000000  -1.000000  75.840691  244.800000  0.000000  61878.183681
A  1014  326683.777865  0.875273  N  -1  -1.000000  -1.000000  54150.253603  0.000000  0.000000  464.086378
G  1025  183038.937600  0.494959  N  -1  -1.000000  -1.000000  0.000000  0.000000  35116.751438  850.825026
A  1043  354213.948814  0.998717  N  -1  -1.000000  -1.000000  60672.553057  81.600000  0.000000  0.000000
G  1051  336664.540469  0.902174  N  -1  -1.000000  -1.000000  0.000000  734.400000  65181.905222  425.412513
C  1066  415058.400000  1.071158  N  -1  -1.000000  -1.000000  0.000000  65280.000000  0.000000  0.000000
A  1077  312463.648242  0.825105  N  -1  -1.000000  -1.000000  60141.668217  489.600000  0.000000  0.000000
G  1087  235062.245705  0.651108  N  -1  -1.000000  -1.000000  0.000000  938.400000  38742.494916  850.825026
C  1101  262099.200000  0.770082  N  -1  -1.000000  -1.000000  0.000000  50184.000000  2525.798827  0.000000
G  1114  279711.850782  0.852171  C  1113  39168.000000  0.119329  0.000000  8241.600000  52715.865848  0.000000
A  1127  349246.383533  1.076158  C  1122  25500.000000  0.078575  60672.553057  1836.000000  0.000000  0.000000
C  1137  448024.800000  1.466893  N  -1  -1.000000  -1.000000  0.000000  65280.000000  0.000000  502.760242
G  1150  156558.788604  0.493008  N  -1  -1.000000  -1.000000  0.000000  326.400000  42042.328868  0.000000
G  1162  499374.871378  1.585768  N  -1  -1.000000  -1.000000  75.840691  0.000000  65181.905222  309.390918
T  1176  196888.645700  0.597671  N  -1  -1.000000  -1.000000  0.000000  0.000000  0.000000  41729.100120
T  1190  318749.993687  1.010465  N  -1  -1.000000  -1.000000  0.000000  40.800000  0.000000  60524.598413
G  1201  442096.272165  1.445619  N  -1  -1.000000  -1.000000  455.044148  0.000000  65181.905222  348.064783
G  1214  347256.600068  1.089325  N  -1  -1.000000  -1.000000  0.000000  0.000000  65181.905222  734.803431
T  1228  253043.097391  0.766796  N  -1  -1.000000  -1.000000  0.000000  0.000000  0.000000  49463.873080
G  1240  382373.351506  1.161893  N  -1  -1.000000  -1.000000  455.044148  0.000000  65181.905222  850.825026
A  1253  399035.797385  1.175844  N  -1  -1.000000  -1.000000  60672.553057  0.000000  0.000000  232.043189
T  1265  418064.478495  1.214103  N  -1  -1.000000  -1.000000  0.000000  81.600000  0.000000  61878.183681
G  1276  369377.709152  1.082127  N  -1  -1.000000  -1.000000  151.681383  0.000000  65181.905222  773.477296
T  1290  291755.636056  0.804563  N  -1  -1.000000  -1.000000  0.000000  204.000000  0.000000  57353.341499
G  1301  311528.768268  0.911265  N  -1  -1.000000  -1.000000  37.920346  0.000000  65181.905222  77.347730
G  1314  351126.775690  0.993770  N  -1  -1.000000  -1.000000  0.000000  0.000000  65181.905222  0.000000
G  1327  336664.540469  0.944186  N  -1  -1.000000  -1.000000  0.000000  0.000000  65181.905222  464.086378
T  1340  349224.999150  1.009255  N  -1  -1.000000  -1.000000  0.000000  285.600000  0.000000  61878.183681
A  1351  219331.279300  0.633504  N  -1  -1.000000  -1.000000  42546.627831  0.000000  0.000000  0.000000
A  1363  339121.651241  0.989130  N  -1  -1.000000  -1.000000  60672.553057  163.200000  0.000000  38.673865
C  1374  440680.800000  1.301774  N  -1  -1.000000  -1.000000  0.000000  65280.000000  0.000000  734.803431
G  1387  233554.914147  0.681539  N  -1  -1.000000  -1.000000  0.000000  285.600000  49660.464041  0.000000
G  1400  355485.815602  1.096377  N  -1  -1.000000  -1.000000  75.840691  0.000000  65181.905222  0.000000
A  1416  288460.069439  0.893487  N  -1  -1.000000  -1.000000  56387.553997  0.000000  0.000000  0.000000
C  1424  448555.200000  1.390791  N  -1  -1.000000  -1.000000  0.000000  65280.000000  0.000000  348.064783
A  1436  313070.373773  0.931146  N  -1  -1.000000  -1.000000  59231.579922  81.600000  0.000000  0.000000
A  1447  280307.195122  0.843245  N  -1  -1.000000  -1.000000  53733.129801  0.000000  0.000000  657.455702
G  1458  208337.664564  0.637549  N  -1  -1.000000  -1.000000  113.761037  0.000000  40331.303856  464.086378
A  1475  468998.835128  1.499882  N  -1  -1.000000  -1.000000  60672.553057  40.800000  0.000000  0.000000
T  1484  405998.232677  1.202397  N  -1  -1.000000  -1.000000  0.000000  0.000000  0.000000  61878.183681
A  1495  253004.546246  0.734742  N  -1  -1.000000  -1.000000  49258.529013  0.000000  0.000000  0.000000
A  1506  333054.395936  1.022966  N  -1  -1.000000  -1.000000  60672.553057  0.000000  0.000000  541.434107
A  1520  344582.181016  1.026987  N  -1  -1.000000  -1.000000  60672.553057  0.000000  0.000000  502.760242
C  1530  442516.800000  1.323170  N  -1  -1.000000  -1.000000  0.000000  65280.000000  0.000000  1508.280727
G  1543  207685.845512  0.593655  N  -1  -1.000000  -1.000000  113.761037  40.800000  39964.655639  0.000000
A  1555  407984.998961  1.252427  N  -1  -1.000000  -1.000000  60672.553057  0.000000  81.477382  193.369324
T  1566  353749.841331  1.055191  N  -1  -1.000000  -1.000000  0.000000  734.400000  0.000000  61878.183681
G  1578  370151.744277  1.080447  N  -1  -1.000000  -1.000000  37.920346  652.800000  61719.116507  425.412513
C  1591  386620.800000  1.077620  N  -1  -1.000000  -1.000000  0.000000  65280.000000  0.000000  0.000000
A  1603  319630.593572  0.911837  N  -1  -1.000000  -1.000000  60672.553057  122.400000  0.000000  0.000000
C  1613  390456.000000  1.142024  N  -1  -1.000000  -1.000000  0.000000  65280.000000  0.000000  541.434107
C  1627  371973.600000  1.045918  N  -1  -1.000000  -1.000000  0.000000  65280.000000  0.000000  0.000000
C  1640  427094.400000  1.187907  N  -1  -1.000000  -1.000000  0.000000  65280.000000  0.000000  0.000000
A  1651  342003.597511  0.929897  N  -1  -1.000000  -1.000000  60672.553057  0.000000  0.000000  0.000000
C  1660  436886.400000  1.221257  N  -1  -1.000000  -1.000000  0.000000  65280.000000  0.000000  734.803431
G  1673  184831.439994  0.485561  N  -1  -1.000000  -1.000000  0.000000  163.200000  30839.188908  0.000000
A  1688  410108.538318  1.144468  N  -1  -1.000000  -1.000000  60672.553057  0.000000  0.000000  0.000000
G  1697  268427.233440  0.737487  T  1697  15198.828867  0.042958  0.000000  0.000000  50271.544402  3325.952373
T  1712  333832.800959  0.943555  N  -1  -1.000000  -1.000000  0.000000  367.200000  855.512506  61878.183681
G  1724  439814.905482  1.261934  N  -1  -1.000000  -1.000000  417.123802  0.000000  65181.905222  270.717054
G  1736  371251.688927  1.029702  N  -1  -1.000000  -1.000000  303.362765  0.000000  65181.905222  0.000000
G  1749  343834.550043  0.958765  N  -1  -1.000000  -1.000000  75.840691  0.000000  65181.905222  425.412513
T  1762  324473.725677  0.911933  N  -1  -1.000000  -1.000000  0.000000  40.800000  122.216072  61878.183681
T  1776  259927.045325  0.752220  N  -1  -1.000000  -1.000000  0.000000  0.000000  0.000000  58474.883579
T  1788  228717.236431  0.678004  N  -1  -1.000000  -1.000000  0.000000  0.000000  0.000000  51745.631103
T  1800  304285.968251  0.961342  N  -1  -1.000000  -1.000000  0.000000  0.000000  896.251197  59403.056334
G  1812  373858.965136  1.138192  N  -1  -1.000000  -1.000000  455.044148  0.000000  65181.905222  386.738648
G  1824  313769.396260  0.965913  N  -1  -1.000000  -1.000000  530.884839  0.000000  59356.272442  0.000000
A  1839  285995.246971  0.868292  N  -1  -1.000000  -1.000000  60672.553057  0.000000  40.738691  0.000000
T  1849  413423.614719  1.273668  N  -1  -1.000000  -1.000000  0.000000  448.800000  0.000000  61878.183681
T  1862  282512.582369  0.877494  N  -1  -1.000000  -1.000000  0.000000  122.400000  325.909526  54027.389126
G  1874  370273.960349  1.182682  N  -1  -1.000000  -1.000000  872.167950  0.000000  65181.905222  232.043189
A  1887  321640.371892  1.018740  N  -1  -1.000000  -1.000000  56349.633651  0.000000  203.693454  0.000000
G  1897  261827.565537  0.830038  A  1906  20439.066311  0.064756  0.000000  0.000000  50841.886073  270.717054
G  1910  433581.885795  1.373701  N  -1  -1.000000  -1.000000  1896.017283  0.000000  65181.905222  0.000000
A  1924  322322.938114  0.958961  N  -1  -1.000000  -1.000000  60672.553057  0.000000  203.693454  0.000000
G  1934  249443.003545  0.738170  N  -1  -1.000000  -1.000000  265.442420  0.000000  46319.891398  1044.194350
A  1949  360774.168613  1.108441  N  -1  -1.000000  -1.000000  60672.553057  0.000000  0.000000  0.000000
T  1959  352434.929928  1.067404  N  -1  -1.000000  -1.000000  0.000000  652.800000  0.000000  61878.183681
A  1969  220430.969324  0.654441  N  -1  -1.000000  -1.000000  41598.619189  448.800000  0.000000  0.000000
C  1980  440191.200000  1.386323  N  -1  -1.000000  -1.000000  0.000000  65280.000000  0.000000  1972.367105
T  1994  418412.543278  1.255393  N  -1  -1.000000  -1.000000  0.000000  1142.400000  0.000000  61878.183681
T  2006  233280.752477  0.689963  N  -1  -1.000000  -1.000000  0.000000  244.800000  81.477382  50933.479942
G  2019  295681.417561  0.897991  N  -1  -1.000000  -1.000000  644.645876  0.000000  56056.438491  0.000000
A  2032  285464.362132  0.858138  N  -1  -1.000000  -1.000000  53771.050146  0.000000  0.000000  193.369324
T  2042  350114.498040  1.101531  N  -1  -1.000000  -1.000000  0.000000  1876.800000  0.000000  61878.183681
C  2056  238231.200000  0.743026  N  -1  -1.000000  -1.000000  0.000000  46267.200000  0.000000  0.000000
C  2068  358101.600000  1.120813  N  -1  -1.000000  -1.000000  0.000000  65280.000000  0.000000  0.000000
C  2080  331867.200000  1.039572  N  -1  -1.000000  -1.000000  0.000000  63240.000000  0.000000  0.000000
A  2091  267831.401400  0.844421  N  -1  -1.000000  -1.000000  59838.305452  81.600000  0.000000  0.000000
A  2102  304121.172197  0.944717  N  -1  -1.000000  -1.000000  58700.695082  530.400000  0.000000  734.803431
C  2113  391394.400000  1.269481  N  -1  -1.000000  -1.000000  75.840691  65280.000000  0.000000  2281.758023
T  2126  418915.303520  1.370757  N  -1  -1.000000  -1.000000  0.000000  1060.800000  203.693454  61878.183681
T  2139  280346.845940  0.864808  N  -1  -1.000000  -1.000000  0.000000  122.400000  570.341671  54916.888017
G  2151  349415.750678  1.082994  N  -1  -1.000000  -1.000000  530.884839  0.000000  65181.905222  116.021594
G  2163  194119.861488  0.589969  N  -1  -1.000000  -1.000000  530.884839  0.000000  41960.851486  0.000000
A  2178  318720.505276  1.016865  N  -1  -1.000000  -1.000000  60672.553057  0.000000  733.296434  0.000000
A  2189  329793.246209  1.025848  N  -1  -1.000000  -1.000000  60672.553057  0.000000  40.738691  232.043189
G  2199  254372.385127  0.798275  N  -1  -1.000000  -1.000000  0.000000  0.000000  47949.439029  1121.542079
G  2212  505933.800591  1.627304  A  2208  23851.897420  0.076718  1706.415555  40.800000  65181.905222  154.695459
C  2224  197023.200000  0.588633  N  -1  -1.000000  -1.000000  0.000000  44023.200000  0.000000  0.000000
C  2238  372136.800000  1.148558  N  -1  -1.000000  -1.000000  0.000000  65280.000000  0.000000  0.000000
A  2247  240832.115289  0.747745  N  -1  -1.000000  -1.000000  46452.423434  0.000000  0.000000  0.000000
A  2259  250122.599976  0.822043  N  -1  -1.000000  -1.000000  47893.396569  0.000000  0.000000  1198.889809
T  2271  340639.401164  1.130764  N  -1  -1.000000  -1.000000  0.000000  693.600000  40.738691  61878.183681
G  2283  401887.184381  1.337976  N  -1  -1.000000  -1.000000  985.928987  489.600000  65181.905222  193.369324
C  2295  299064.000000  0.931240  N  -1  -1.000000  -1.000000  0.000000  56059.200000  0.000000  0.000000
C  2309  363650.400000  1.139325  N  -1  -1.000000  -1.000000  37.920346  65280.000000  0.000000  0.000000
A  2319  235447.426206  0.729920  N  -1  -1.000000  -1.000000  44859.768916  0.000000  0.000000  0.000000
A  2331  233778.930997  0.729024  N  -1  -1.000000  -1.000000  44177.202694  0.000000  0.000000  773.477296
G  2342  248098.626749  0.845431  N  -1  -1.000000  -1.000000  0.000000  0.000000  46849.494378  2127.062564
T  2356  240551.439060  0.805690  N  -1  -1.000000  -1.000000  0.000000  326.400000  0.000000  47104.767327
T  2368  231192.363778  0.810044  N  -1  -1.000000  -1.000000  0.000000  326.400000  0.000000  44010.858143
T  2380  262827.585185  0.924007  N  -1  -1.000000  -1.000000  0.000000  897.600000  0.000000  43817.488819
C  2393  177888.000000  0.622609  N  -1  -1.000000  -1.000000  0.000000  34884.000000  0.000000  0.000000
G  2406  146333.377222  0.543105  N  -1  -1.000000  -1.000000  606.725531  40.800000  27702.309719  0.000000
C  2416  201307.200000  0.825425  N  -1  -1.000000  -1.000000  455.044148  38515.200000  0.000000  0.000000
A  2428  256341.536665  1.094973  N  -1  -1.000000  -1.000000  47893.396569  0.000000  0.000000  0.000000
A  2439  154677.089949  0.692450  N  -1  -1.000000  -1.000000  33445.744873  0.000000  0.000000  1198.889809
G  2451  408446.113594  1.897106  N  -1  -1.000000  -1.000000  189.601728  0.000000  65181.905222  1546.954592
T  2464  223612.286277  0.960673  N  -1  -1.000000  -1.000000  0.000000  0.000000  0.000000  43276.054712
T  2477  190159.393225  0.825640  N  -1  -1.000000  -1.000000  0.000000  0.000000  529.602980  37320.279533
G  2489  301058.924742  1.336386  N  -1  -1.000000  -1.000000  1023.849333  0.000000  50393.760474  0.000000
A  2501  261612.464711  1.126353  N  -1  -1.000000  -1.000000  43456.716127  0.000000  0.000000  0.000000
G  2512  247609.762460  1.066623  A  2521  22031.720829  0.092138  0.000000  0.000000  48071.655101  1662.976186
G  2526  437411.322727  1.829286  N  -1  -1.000000  -1.000000  1403.052789  0.000000  65181.905222  1082.868214
T  2538  193098.606950  0.719917  N  -1  -1.000000  -1.000000  0.000000  530.400000  0.000000  37049.562479
T  2551  252346.967824  0.943696  N  -1  -1.000000  -1.000000  0.000000  448.800000  0.000000  49270.503756
T  2563  189463.263658  0.709591  N  -1  -1.000000  -1.000000  0.000000  285.600000  0.000000  37204.257938
T  2575  208452.131275  0.770669  N  -1  -1.000000  -1.000000  0.000000  408.000000  0.000000  40916.948959
G  2588  254168.691673  1.014716  N  -1  -1.000000  -1.000000  758.406913  0.000000  49701.202731  0.000000
G  2600  244717.315416  0.965209  N  -1  -1.000000  -1.000000  1175.530715  0.000000  47012.449141  77.347730
T  2612  149861.226102  0.578628  N  -1  -1.000000  -1.000000  151.681383  122.400000  0.000000  29082.746330
T  2625  225313.936328  0.923894  N  -1  -1.000000  -1.000000  0.000000  204.000000  0.000000  42618.599010
A  2634  141784.172424  0.590167  N  -1  -1.000000  -1.000000  26392.560580  0.000000  0.000000  0.000000
A  2647  232717.161318  1.013304  N  -1  -1.000000  -1.000000  40612.690202  0.000000  0.000000  0.000000
G  2659  118386.635359  0.565922  N  -1  -1.000000  -1.000000  0.000000  0.000000  26765.319832  0.000000
G  2672  381151.190783  1.889495  N  -1  -1.000000  -1.000000  1289.291752  0.000000  65181.905222  270.717054
T  2685  112270.229516  0.523157  N  -1  -1.000000  -1.000000  0.000000  204.000000  81.477382  24983.316661
G  2697  256816.706573  1.241366  N  -1  -1.000000  -1.000000  417.123802  0.000000  49130.861061  348.064783
G  2709  219418.588452  1.036368  N  -1  -1.000000  -1.000000  379.203457  0.000000  41390.509816  38.673865
C  2719  135700.800000  0.651644  N  -1  -1.000000  -1.000000  0.000000  22521.600000  0.000000  696.129566
T  2735  362567.482506  1.837254  N  -1  -1.000000  -1.000000  0.000000  571.200000  0.000000  61878.183681
T  2747  161927.471920  0.740705  N  -1  -1.000000  -1.000000  0.000000  204.000000  0.000000  31751.243001
T  2759  182966.054372  0.861933  N  -1  -1.000000  -1.000000  0.000000  244.800000  0.000000  34845.152185
G  2771  153503.386797  0.709376  N  -1  -1.000000  -1.000000  227.522074  81.600000  28842.993061  0.000000
C  2782  149899.200000  0.719042  N  -1  -1.000000  -1.000000  0.000000  28804.800000  0.000000  0.000000
A  2794  125592.184827  0.593474  N  -1  -1.000000  -1.000000  24155.260186  0.000000  0.000000  0.000000
G  2806  109953.726371  0.590939  N  -1  -1.000000  -1.000000  0.000000  693.600000  20898.948362  193.369324
T  2819  108518.864631  0.583954  N  -1  -1.000000  -1.000000  0.000000  897.600000  40.738691  20574.496074
G  2832  238280.602275  1.393415  N  -1  -1.000000  -1.000000  0.000000  0.000000  41431.248506  541.434107
T  2844  145297.710056  0.840401  N  -1  -1.000000  -1.000000  0.000000  122.400000  0.000000  25254.033715
G  2856  203530.499054  1.170720  N  -1  -1.000000  -1.000000  0.000000  0.000000  33853.852024  850.825026
T  2868  133579.529021  0.845724  N  -1  -1.000000  -1.000000  0.000000  81.600000  0.000000  25292.707580
G  2881  177498.475656  1.144323  N  -1  -1.000000  -1.000000  75.840691  81.600000  33894.590715  38.673865
C  2891  239088.000000  1.546840  N  -1  -1.000000  -1.000000  0.000000  39780.000000  0.000000  0.000000
A  2903  134086.342255  0.821991  N  -1  -1.000000  -1.000000  25823.755395  0.000000  0.000000  0.000000
A  2914  125971.388284  0.779803  N  -1  -1.000000  -1.000000  24003.578803  0.000000  0.000000  77.347730
G  2927  105065.083479  0.650234  N  -1  -1.000000  -1.000000  227.522074  0.000000  20491.561454  0.000000
A  2940  283757.946577  1.761469  N  -1  -1.000000  -1.000000  47134.989656  0.000000  0.000000  0.000000
T  2951  163745.143566  0.916746  N  -1  -1.000000  -1.000000  0.000000  81.600000  0.000000  31209.808894
G  2963  158677.200524  0.927059  N  -1  -1.000000  -1.000000  417.123802  0.000000  30187.369856  0.000000
A  2974  225057.251495  1.304680  N  -1  -1.000000  -1.000000  37351.540476  81.600000  0.000000  0.000000
C  2986  271156.800000  1.552549  N  -1  -1.000000  -1.000000  0.000000  47124.000000  0.000000  193.369324
A  2997  139433.110993  0.740050  N  -1  -1.000000  -1.000000  26771.764036  0.000000  0.000000  0.000000
T  3009  244882.911918  1.326532  N  -1  -1.000000  -1.000000  0.000000  571.200000  81.477382  46640.680950
G  3022  171958.013713  0.928583  N  -1  -1.000000  -1.000000  189.601728  0.000000  32713.168683  0.000000
A  3034  192559.515264  1.018993  N  -1  -1.000000  -1.000000  36972.337019  0.000000  570.341671  0.000000
A  3046  146600.056323  0.749377  N  -1  -1.000000  -1.000000  27719.772678  0.000000  692.557743  850.825026
T  3058  221330.528254  1.107856  N  -1  -1.000000  -1.000000  0.000000  612.000000  977.728578  41961.143309
C  3070  116157.600000  0.600173  N  -1  -1.000000  -1.000000  0.000000  21950.400000  896.251197  0.000000
A  3079  162754.123575  0.862131  N  -1  -1.000000  -1.000000  30601.718948  0.000000  1140.683341  0.000000
A  3092  149330.321211  0.789318  N  -1  -1.000000  -1.000000  29312.427196  0.000000  407.386908  0.000000
A  3104  152515.630246  0.839768  N  -1  -1.000000  -1.000000  28781.542356  0.000000  81.477382  0.000000
G  3115  94350.807808  0.555815  N  -1  -1.000000  -1.000000  0.000000  244.800000  17843.546554  0.000000
A  3129  243334.858103  1.472580  N  -1  -1.000000  -1.000000  42205.344720  40.800000  0.000000  0.000000
C  3138  222237.600000  1.346167  N  -1  -1.000000  -1.000000  0.000000  42146.400000  0.000000  580.107972
C  3151  195146.400000  1.147130  N  -1  -1.000000  -1.000000  0.000000  36964.800000  0.000000  0.000000
C  3163  160833.600000  0.943993  N  -1  -1.000000  -1.000000  0.000000  30559.200000  0.000000  154.695459
T  3176  332633.911150  1.936179  N  -1  -1.000000  -1.000000  0.000000  612.000000  0.000000  57585.384688
C  3187  80865.600000  0.442059  N  -1  -1.000000  -1.000000  0.000000  15626.400000  0.000000  0.000000
C  3199  210324.000000  1.172373  N  -1  -1.000000  -1.000000  0.000000  34884.000000  0.000000  0.000000
A  3210  160896.026637  0.873688  N  -1  -1.000000  -1.000000  31322.205516  0.000000  0.000000  38.673865
T  3220  344545.461509  1.859254  N  -1  -1.000000  -1.000000  0.000000  530.400000  40.738691  57159.972175
G  3233  164054.707704  0.802158  N  -1  -1.000000  -1.000000  417.123802  0.000000  31246.575816  0.000000
A  3245  202949.689975  0.959631  N  -1  -1.000000  -1.000000  34090.390749  0.000000  0.000000  0.000000
G  3257  126819.544347  0.611330  N  -1  -1.000000  -1.000000  0.000000  40.800000  22039.631703  193.369324
C  3269  202327.200000  1.022335  N  -1  -1.000000  -1.000000  0.000000  39004.800000  0.000000  0.000000
C  3282  230805.600000  1.162017  N  -1  -1.000000  -1.000000  0.000000  38964.000000  0.000000  0.000000
A  3291  155928.461356  0.758325  N  -1  -1.000000  -1.000000  29046.984776  0.000000  0.000000  0.000000
A  3303  145500.366299  0.774137  N  -1  -1.000000  -1.000000  24799.906062  0.000000  0.000000  309.390918
G  3315  124782.609808  0.641836  N  -1  -1.000000  -1.000000  0.000000  0.000000  23709.918024  541.434107
T  3328  130872.358485  0.704141  N  -1  -1.000000  -1.000000  0.000000  0.000000  0.000000  24635.251878
A  3338  77395.425493  0.423253  N  -1  -1.000000  -1.000000  14751.014462  0.000000  325.909526  0.000000
G  3351  95124.842933  0.609214  N  -1  -1.000000  -1.000000  0.000000  0.000000  18210.194771  0.000000
T  3363  97380.791568  0.652465  N  -1  -1.000000  -1.000000  0.000000  408.000000  122.216072  18370.085780
G  3376  181898.254259  1.311510  N  -1  -1.000000  -1.000000  341.283111  0.000000  34627.887149  0.000000
G  3388  113660.947230  0.788209  N  -1  -1.000000  -1.000000  682.566222  0.000000  21469.290032  0.000000
A  3400  150050.807778  1.108736  N  -1  -1.000000  -1.000000  24989.507790  0.000000  0.000000  0.000000
G  3412  94839.672097  0.745246  N  -1  -1.000000  -1.000000  113.761037  0.000000  18006.501317  0.000000
A  3425  227180.790852  1.875193  N  -1  -1.000000  -1.000000  39399.239141  0.000000  0.000000  0.000000
T  3435  172408.089281  1.333204  N  -1  -1.000000  -1.000000  0.000000  122.400000  0.000000  32060.633920
G  3448  156029.185624  1.163692  N  -1  -1.000000  -1.000000  379.203457  0.000000  26928.274595  0.000000
C  3458  188047.200000  1.376658  N  -1  -1.000000  -1.000000  0.000000  32354.400000  0.000000  116.021594
T  3472  226822.217056  1.536090  N  -1  -1.000000  -1.000000  0.000000  326.400000  0.000000  43276.054712
T  3484  143325.342951  0.891151  N  -1  -1.000000  -1.000000  0.000000  163.200000  0.000000  24093.817771
C  3495  79927.200000  0.483159  N  -1  -1.000000  -1.000000  0.000000  13464.000000  0.000000  0.000000
T  3508  218932.748636  1.410384  N  -1  -1.000000  -1.000000  0.000000  571.200000  81.477382  41458.383066
G  3521  168821.134524  1.018490  N  -1  -1.000000  -1.000000  151.681383  40.800000  29005.947824  0.000000
T  3532  132071.248294  0.787858  N  -1  -1.000000  -1.000000  0.000000  489.600000  0.000000  22894.927962
C  3543  91963.200000  0.536678  N  -1  -1.000000  -1.000000  0.000000  17421.600000  0.000000  0.000000
C  3555  170340.000000  1.079230  N  -1  -1.000000  -1.000000  0.000000  31783.200000  0.000000  0.000000
C  3567  129784.800000  0.823362  N  -1  -1.000000  -1.000000  0.000000  25173.600000  0.000000  0.000000
A  3576  169086.821300  1.090858  N  -1  -1.000000  -1.000000  27795.613369  0.000000  0.000000  232.043189
T  3588  231849.819480  1.514295  N  -1  -1.000000  -1.000000  0.000000  775.200000  0.000000  43662.793360
G  3600  138022.684307  0.898525  N  -1  -1.000000  -1.000000  568.805185  0.000000  22895.144209  0.000000
A  3612  164650.140858  1.075583  N  -1  -1.000000  -1.000000  31284.285170  0.000000  0.000000  0.000000
A  3624  109248.515848  0.676243  N  -1  -1.000000  -1.000000  24193.180531  0.000000  0.000000  270.717054
A  3635  133934.660873  0.889436  N  -1  -1.000000  -1.000000  25406.631592  0.000000  0.000000  0.000000
A  3646  115164.089771  0.782922  N  -1  -1.000000  -1.000000  21576.676681  0.000000  0.000000  38.673865
T  3658  173104.218848  1.190501  N  -1  -1.000000  -1.000000  0.000000  163.200000  0.000000  33027.480540
A  3667  84600.291168  0.551075  N  -1  -1.000000  -1.000000  18808.491448  0.000000  0.000000  0.000000
A  3678  121648.468879  0.839276  N  -1  -1.000000  -1.000000  22828.048088  0.000000  0.000000  0.000000
T  3691  161927.471920  1.123475  N  -1  -1.000000  -1.000000  0.000000  0.000000  40.738691  30591.027057
G  3704  181979.731640  1.268903  N  -1  -1.000000  -1.000000  189.601728  0.000000  31491.007960  0.000000
T  3715  98811.724566  0.713813  N  -1  -1.000000  -1.000000  0.000000  0.000000  162.954763  19027.541482
G  3728  140670.699206  1.045825  N  -1  -1.000000  -1.000000  151.681383  0.000000  24076.566241  0.000000
C  3738  155652.000000  1.178209  N  -1  -1.000000  -1.000000  0.000000  26601.600000  0.000000  0.000000
T  3752  215838.839452  1.578354  N  -1  -1.000000  -1.000000  0.000000  448.800000  0.000000  37397.627262
C  3762  85720.800000  0.591424  N  -1  -1.000000  -1.000000  0.000000  15993.600000  0.000000  0.000000
C  3773  103591.200000  0.729539  N  -1  -1.000000  -1.000000  0.000000  21746.400000  0.000000  0.000000
C  3784  121216.800000  0.897609  N  -1  -1.000000  -1.000000  113.761037  23500.800000  0.000000  0.000000
T  3794  227479.672757  1.640016  N  -1  -1.000000  -1.000000  0.000000  122.400000  0.000000  48961.112838
C  3806  71032.800000  0.475808  N  -1  -1.000000  -1.000000  0.000000  7915.200000  448.125598  0.000000
G  3822  59193.317679  0.422208  N  -1  -1.000000  -1.000000  379.203457  0.000000  7903.306008  0.000000
T  3834  65938.939485  0.515467  N  -1  -1.000000  -1.000000  0.000000  0.000000  0.000000  12182.267412
T  3847  80557.660380  0.646356  N  -1  -1.000000  -1.000000  0.000000  122.400000  0.000000  12917.070843
C  3860  85557.600000  0.721261  N  -1  -1.000000  -1.000000  75.840691  14484.000000  203.693454  0.000000
G  3873  77322.035069  0.692771  N  -1  -1.000000  -1.000000  682.566222  0.000000  12873.426281  0.000000
C  3883  51448.800000  0.526271  N  -1  -1.000000  -1.000000  417.123802  8772.000000  0.000000  0.000000
A  3895  146296.693558  1.550839  N  -1  -1.000000  -1.000000  24572.383988  0.000000  0.000000  0.000000
N  3908  -1.000000  -1.000000  N  -1  -1.000000  -1.000000  37.920346  0.000000  0.000000  0.000000
N  3920  -1.000000  -1.000000  N  -1  -1.000000  -1.000000  682.566222  0.000000  0.000000  0.000000
N  3932  -1.000000  -1.000000  N  -1  -1.000000  -1.000000  0.000000  0.000000  0.000000  0.000000
N  3944  -1.000000  -1.000000  N  -1  -1.000000  -1.000000  0.000000  0.000000  0.000000  0.000000
N  3955  -1.000000  -1.000000  N  -1  -1.000000  -1.000000  0.000000  0.000000  0.000000  0.000000
N  3967  -1.000000  -1.000000  N  -1  -1.000000  -1.000000  0.000000  0.000000  0.000000  0.000000
N  3979  -1.000000  -1.000000  N  -1  -1.000000  -1.000000  0.000000  0.000000  0.000000  0.000000
N  3992  -1.000000  -1.000000  N  -1  -1.000000  -1.000000  0.000000  0.000000  0.000000  0.000000
N  4009  -1.000000  -1.000000  N  -1  -1.000000  -1.000000  0.000000  0.000000  0.000000  0.000000
N  4026  -1.000000  -1.000000  N  -1  -1.000000  -1.000000  0.000000  0.000000  0.000000  0.000000
N  4043  -1.000000  -1.000000  N  -1  -1.000000  -1.000000  0.000000  0.000000  0.000000  0.000000
N  4060  -1.000000  -1.000000  N  -1  -1.000000  -1.000000  0.000000  0.000000  0.000000  0.000000
N  4077  -1.000000  -1.000000  N  -1  -1.000000  -1.000000  0.000000  0.000000  0.000000  0.000000
N  4094  -1.000000  -1.000000  N  -1  -1.000000  -1.000000  0.000000  0.000000  0.000000  0.000000
N  4111  -1.000000  -1.000000  N  -1  -1.000000  -1.000000  0.000000  0.000000  0.000000  0.000000
N  4128  -1.000000  -1.000000  N  -1  -1.000000  -1.000000  0.000000  0.000000  0.000000  0.000000
N  4145  -1.000000  -1.000000  N  -1  -1.000000  -1.000000  0.000000  0.000000  0.000000  0.000000
N  4162  -1.000000  -1.000000  N  -1  -1.000000  -1.000000  75.840691  0.000000  0.000000  0.000000
N  4179  -1.000000  -1.000000  N  -1  -1.000000  -1.000000  0.000000  0.000000  0.000000  0.000000
N  4196  -1.000000  -1.000000  N  -1  -1.000000  -1.000000  0.000000  0.000000  0.000000  0.000000
N  4213  -1.000000  -1.000000  N  -1  -1.000000  -1.000000  0.000000  0.000000  0.000000  38.673865
N  4230  -1.000000  -1.000000  N  -1  -1.000000  -1.000000  0.000000  0.000000  0.000000  0.000000
N  4247  -1.000000  -1.000000  N  -1  -1.000000  -1.000000  0.000000  0.000000  0.000000  0.000000
N  4264  -1.000000  -1.000000  N  -1  -1.000000  -1.000000  0.000000  0.000000  0.000000  0.000000
N  4281  -1.000000  -1.000000  N  -1  -1.000000  -1.000000  0.000000  0.000000  0.000000  0.000000
N  4298  -1.000000  -1.000000  N  -1  -1.000000  -1.000000  0.000000  0.000000  0.000000  0.000000
N  4315  -1.000000  -1.000000  N  -1  -1.000000  -1.000000  0.000000  0.000000  0.000000  0.000000
N  4332  -1.000000  -1.000000  N  -1  -1.000000  -1.000000  0.000000  0.000000  81.477382  0.000000
N  4349  -1.000000  -1.000000  N  -1  -1.000000  -1.000000  0.000000  0.000000  0.000000  0.000000
N  4366  -1.000000  -1.000000  N  -1  -1.000000  -1.000000  0.000000  0.000000  0.000000  0.000000
N  4383  -1.000000  -1.000000  N  -1  -1.000000  -1.000000  0.000000  0.000000  0.000000  0.000000
N  4400  -1.000000  -1.000000  N  -1  -1.000000  -1.000000  0.000000  0.000000  0.000000  0.000000
N  4417  -1.000000  -1.000000  N  -1  -1.000000  -1.000000  0.000000  0.000000  0.000000  0.000000
N  4434  -1.000000  -1.000000  N  -1  -1.000000  -1.000000  0.000000  0.000000  0.000000  0.000000
N  4451  -1.000000  -1.000000  N  -1  -1.000000  -1.000000  0.000000  122.400000  0.000000  0.000000
N  4468  -1.000000  -1.000000  N  -1  -1.000000  -1.000000  0.000000  0.000000  0.000000  77.347730
N  4485  -1.000000  -1.000000  N  -1  -1.000000  -1.000000  0.000000  0.000000  0.000000  0.000000
N  4502  -1.000000  -1.000000  N  -1  -1.000000  -1.000000  0.000000  0.000000  0.000000  0.000000
N  4519  -1.000000  -1.000000  N  -1  -1.000000  -1.000000  0.000000  0.000000  0.000000  0.000000
N  4536  -1.000000  -1.000000  N  -1  -1.000000  -1.000000  0.000000  0.000000  0.000000  0.000000
N  4553  -1.000000  -1.000000  N  -1  -1.000000  -1.000000  0.000000  0.000000  0.000000  0.000000
N  4570  -1.000000  -1.000000  N  -1  -1.000000  -1.000000  0.000000  0.000000  0.000000  0.000000
N  4587  -1.000000  -1.000000  N  -1  -1.000000  -1.000000  0.000000  0.000000  0.000000  38.673865
N  4604  -1.000000  -1.000000  N  -1  -1.000000  -1.000000  0.000000  0.000000  0.000000  0.000000
N  4621  -1.000000  -1.000000  N  -1  -1.000000  -1.000000  0.000000  0.000000  0.000000  0.000000
N  4638  -1.000000  -1.000000  N  -1  -1.000000  -1.000000  0.000000  0.000000  0.000000  0.000000
N  4655  -1.000000  -1.000000  N  -1  -1.000000  -1.000000  0.000000  0.000000  0.000000  38.673865
N  4672  -1.000000  -1.000000  N  -1  -1.000000  -1.000000  0.000000  0.000000  0.000000  0.000000
N  4689  -1.000000  -1.000000  N  -1  -1.000000  -1.000000  0.000000  0.000000  0.000000  0.000000
N  4706  -1.000000  -1.000000  N  -1  -1.000000  -1.000000  0.000000  0.000000  0.000000  0.000000
N  4723  -1.000000  -1.000000  N  -1  -1.000000  -1.000000  0.000000  0.000000  0.000000  0.000000
N  4740  -1.000000  -1.000000  N  -1  -1.000000  -1.000000  0.000000  0.000000  40.738691  0.000000
N  4757  -1.000000  -1.000000  N  -1  -1.000000  -1.000000  0.000000  0.000000  0.000000  0.000000
N  4774  -1.000000  -1.000000  N  -1  -1.000000  -1.000000  0.000000  0.000000  0.000000  0.000000
N  4791  -1.000000  -1.000000  N  -1  -1.000000  -1.000000  37.920346  0.000000  0.000000  0.000000
N  4808  -1.000000  -1.000000  N  -1  -1.000000  -1.000000  0.000000  0.000000  0.000000  0.000000
N  4825  -1.000000  -1.000000  N  -1  -1.000000  -1.000000  113.761037  0.000000  0.000000  0.000000
N  4842  -1.000000  -1.000000  N  -1  -1.000000  -1.000000  0.000000  0.000000  0.000000  0.000000
N  4859  -1.000000  -1.000000  N  -1  -1.000000  -1.000000  0.000000  0.000000  0.000000  0.000000
N  4876  -1.000000  -1.000000  N  -1  -1.000000  -1.000000  0.000000  0.000000  0.000000  0.000000
N  4893  -1.000000  -1.000000  N  -1  -1.000000  -1.000000  0.000000  0.000000  0.000000  0.000000
N  4910  -1.000000  -1.000000  N  -1  -1.000000  -1.000000  0.000000  0.000000  0.000000  0.000000
N  4927  -1.000000  -1.000000  N  -1  -1.000000  -1.000000  0.000000  0.000000  0.000000  0.000000
N  4944  -1.000000  -1.000000  N  -1  -1.000000  -1.000000  0.000000  0.000000  0.000000  0.000000
N  4961  -1.000000  -1.000000  N  -1  -1.000000  -1.000000  0.000000  0.000000  0.000000  0.000000
N  4978  -1.000000  -1.000000  N  -1  -1.000000  -1.000000  0.000000  0.000000  0.000000  0.000000
N  4995  -1.000000  -1.000000  N  -1  -1.000000  -1.000000  0.000000  0.000000  0.000000  0.000000
N  5012  -1.000000  -1.000000  N  -1  -1.000000  -1.000000  0.000000  0.000000  0.000000  38.673865
N  5029  -1.000000  -1.000000  N  -1  -1.000000  -1.000000  0.000000  0.000000  0.000000  0.000000
N  5046  -1.000000  -1.000000  N  -1  -1.000000  -1.000000  0.000000  0.000000  0.000000  0.000000
N  5063  -1.000000  -1.000000  N  -1  -1.000000  -1.000000  0.000000  0.000000  0.000000  0.000000
N  5080  -1.000000  -1.000000  N  -1  -1.000000  -1.000000  0.000000  0.000000  0.000000  0.000000
N  5097  -1.000000  -1.000000  N  -1  -1.000000  -1.000000  0.000000  0.000000  0.000000  0.000000
N  5114  -1.000000  -1.000000  N  -1  -1.000000  -1.000000  0.000000  0.000000  0.000000  0.000000
N  5131  -1.000000  -1.000000  N  -1  -1.000000  -1.000000  0.000000  0.000000  0.000000  0.000000
N  5148  -1.000000  -1.000000  N  -1  -1.000000  -1.000000  0.000000  0.000000  0.000000  0.000000
N  5165  -1.000000  -1.000000  N  -1  -1.000000  -1.000000  0.000000  0.000000  0.000000  0.000000
N  5182  -1.000000  -1.000000  N  -1  -1.000000  -1.000000  0.000000  0.000000  0.000000  0.000000
N  5199  -1.000000  -1.000000  N  -1  -1.000000  -1.000000  0.000000  0.000000  0.000000  0.000000
N  5216  -1.000000  -1.000000  N  -1  -1.000000  -1.000000  0.000000  0.000000  0.000000  0.000000
N  5233  -1.000000  -1.000000  N  -1  -1.000000  -1.000000  0.000000  0.000000  0.000000  0.000000
N  5250  -1.000000  -1.000000  N  -1  -1.000000  -1.000000  0.000000  0.000000  0.000000  0.000000
N  5267  -1.000000  -1.000000  N  -1  -1.000000  -1.000000  0.000000  0.000000  0.000000  0.000000
N  5284  -1.000000  -1.000000  N  -1  -1.000000  -1.000000  0.000000  0.000000  0.000000  0.000000
N  5301  -1.000000  -1.000000  N  -1  -1.000000  -1.000000  0.000000  0.000000  0.000000  0.000000
N  5318  -1.000000  -1.000000  N  -1  -1.000000  -1.000000  0.000000  0.000000  0.000000  0.000000
N  5335  -1.000000  -1.000000  N  -1  -1.000000  -1.000000  0.000000  0.000000  0.000000  0.000000
N  5352  -1.000000  -1.000000  N  -1  -1.000000  -1.000000  0.000000  0.000000  0.000000  0.000000
N  5369  -1.000000  -1.000000  N  -1  -1.000000  -1.000000  0.000000  0.000000  0.000000  0.000000
N  5386  -1.000000  -1.000000  N  -1  -1.000000  -1.000000  0.000000  0.000000  0.000000  0.000000
N  5403  -1.000000  -1.000000  N  -1  -1.000000  -1.000000  0.000000  0.000000  0.000000  0.000000
N  5420  -1.000000  -1.000000  N  -1  -1.000000  -1.000000  0.000000  0.000000  0.000000  0.000000
N  5437  -1.000000  -1.000000  N  -1  -1.000000  -1.000000  0.000000  0.000000  0.000000  0.000000
N  5454  -1.000000  -1.000000  N  -1  -1.000000  -1.000000  0.000000  0.000000  0.000000  0.000000
N  5471  -1.000000  -1.000000  N  -1  -1.000000  -1.000000  0.000000  0.000000  0.000000  0.000000
N  5488  -1.000000  -1.000000  N  -1  -1.000000  -1.000000  0.000000  0.000000  0.000000  0.000000
N  5505  -1.000000  -1.000000  N  -1  -1.000000  -1.000000  0.000000  0.000000  0.000000  0.000000
N  5522  -1.000000  -1.000000  N  -1  -1.000000  -1.000000  0.000000  0.000000  0.000000  0.000000
N  5539  -1.000000  -1.000000  N  -1  -1.000000  -1.000000  0.000000  0.000000  0.000000  0.000000
N  5556  -1.000000  -1.000000  N  -1  -1.000000  -1.000000  0.000000  0.000000  0.000000  0.000000
N  5573  -1.000000  -1.000000  N  -1  -1.000000  -1.000000  0.000000  0.000000  0.000000  0.000000
N  5590  -1.000000  -1.000000  N  -1  -1.000000  -1.000000  0.000000  0.000000  0.000000  0.000000
N  5607  -1.000000  -1.000000  N  -1  -1.000000  -1.000000  0.000000  0.000000  0.000000  0.000000
N  5624  -1.000000  -1.000000  N  -1  -1.000000  -1.000000  0.000000  0.000000  0.000000  0.000000
N  5641  -1.000000  -1.000000  N  -1  -1.000000  -1.000000  0.000000  0.000000  0.000000  0.000000
N  5658  -1.000000  -1.000000  N  -1  -1.000000  -1.000000  0.000000  0.000000  0.000000  0.000000
N  5675  -1.000000  -1.000000  N  -1  -1.000000  -1.000000  0.000000  0.000000  0.000000  0.000000
N  5692  -1.000000  -1.000000  N  -1  -1.000000  -1.000000  0.000000  0.000000  0.000000  0.000000
N  5709  -1.000000  -1.000000  N  -1  -1.000000  -1.000000  0.000000  0.000000  0.000000  0.000000
N  5726  -1.000000  -1.000000  N  -1  -1.000000  -1.000000  0.000000  0.000000  0.000000  0.000000
N  5743  -1.000000  -1.000000  N  -1  -1.000000  -1.000000  0.000000  0.000000  0.000000  0.000000
N  5760  -1.000000  -1.000000  N  -1  -1.000000  -1.000000  0.000000  0.000000  0.000000  0.000000
N  5777  -1.000000  -1.000000  N  -1  -1.000000  -1.000000  0.000000  0.000000  0.000000  0.000000
N  5794  -1.000000  -1.000000  N  -1  -1.000000  -1.000000  0.000000  0.000000  0.000000  0.000000
N  5811  -1.000000  -1.000000  N  -1  -1.000000  -1.000000  0.000000  0.000000  0.000000  0.000000
N  5828  -1.000000  -1.000000  N  -1  -1.000000  -1.000000  0.000000  0.000000  0.000000  0.000000
N  5845  -1.000000  -1.000000  N  -1  -1.000000  -1.000000  0.000000  0.000000  0.000000  0.000000
N  5862  -1.000000  -1.000000  N  -1  -1.000000  -1.000000  0.000000  0.000000  0.000000  0.000000
N  5879  -1.000000  -1.000000  N  -1  -1.000000  -1.000000  0.000000  0.000000  0.000000  0.000000
N  5896  -1.000000  -1.000000  N  -1  -1.000000  -1.000000  0.000000  0.000000  0.000000  0.000000
N  5913  -1.000000  -1.000000  N  -1  -1.000000  -1.000000  0.000000  0.000000  0.000000  0.000000
N  5930  -1.000000  -1.000000  N  -1  -1.000000  -1.000000  0.000000  0.000000  0.000000  0.000000
N  5947  -1.000000  -1.000000  N  -1  -1.000000  -1.000000  0.000000  0.000000  0.000000  0.000000
N  5964  -1.000000  -1.000000  N  -1  -1.000000  -1.000000  0.000000  0.000000  0.000000  0.000000
N  5981  -1.000000  -1.000000  N  -1  -1.000000  -1.000000  0.000000  0.000000  0.000000  0.000000
N  5998  -1.000000  -1.000000  N  -1  -1.000000  -1.000000  0.000000  0.000000  0.000000  0.000000
N  6015  -1.000000  -1.000000  N  -1  -1.000000  -1.000000  0.000000  0.000000  0.000000  0.000000
N  6032  -1.000000  -1.000000  N  -1  -1.000000  -1.000000  0.000000  0.000000  0.000000  0.000000
N  6049  -1.000000  -1.000000  N  -1  -1.000000  -1.000000  0.000000  0.000000  0.000000  0.000000
N  6066  -1.000000  -1.000000  N  -1  -1.000000  -1.000000  0.000000  0.000000  0.000000  0.000000
N  6083  -1.000000  -1.000000  N  -1  -1.000000  -1.000000  0.000000  0.000000  0.000000  0.000000
N  6100  -1.000000  -1.000000  N  -1  -1.000000  -1.000000  0.000000  0.000000  0.000000  0.000000
N  6117  -1.000000  -1.000000  N  -1  -1.000000  -1.000000  0.000000  0.000000  0.000000  0.000000
N  6134  -1.000000  -1.000000  N  -1  -1.000000  -1.000000  0.000000  0.000000  0.000000  0.000000
N  6151  -1.000000  -1.000000  N  -1  -1.000000  -1.000000  0.000000  0.000000  0.000000  0.000000
N  6168  -1.000000  -1.000000  N  -1  -1.000000  -1.000000  0.000000  0.000000  0.000000  0.000000
N  6185  -1.000000  -1.000000  N  -1  -1.000000  -1.000000  0.000000  0.000000  0.000000  0.000000
N  6202  -1.000000  -1.000000  N  -1  -1.000000  -1.000000  0.000000  0.000000  0.000000  0.000000
N  6219  -1.000000  -1.000000  N  -1  -1.000000  -1.000000  0.000000  0.000000  0.000000  0.000000
N  6236  -1.000000  -1.000000  N  -1  -1.000000  -1.000000  0.000000  0.000000  0.000000  0.000000
N  6253  -1.000000  -1.000000  N  -1  -1.000000  -1.000000  0.000000  0.000000  0.000000  0.000000
N  6270  -1.000000  -1.000000  N  -1  -1.000000  -1.000000  0.000000  0.000000  0.000000  0.000000
N  6287  -1.000000  -1.000000  N  -1  -1.000000  -1.000000  0.000000  0.000000  0.000000  0.000000
N  6304  -1.000000  -1.000000  N  -1  -1.000000  -1.000000  0.000000  0.000000  0.000000  0.000000
N  6321  -1.000000  -1.000000  N  -1  -1.000000  -1.000000  0.000000  0.000000  0.000000  0.000000
N  6338  -1.000000  -1.000000  N  -1  -1.000000  -1.000000  0.000000  0.000000  0.000000  0.000000
N  6355  -1.000000  -1.000000  N  -1  -1.000000  -1.000000  0.000000  0.000000  0.000000  0.000000
N  6372  -1.000000  -1.000000  N  -1  -1.000000  -1.000000  0.000000  0.000000  0.000000  0.000000
N  6389  -1.000000  -1.000000  N  -1  -1.000000  -1.000000  0.000000  0.000000  0.000000  0.000000
N  6406  -1.000000  -1.000000  N  -1  -1.000000  -1.000000  0.000000  0.000000  0.000000  0.000000
N  6423  -1.000000  -1.000000  N  -1  -1.000000  -1.000000  0.000000  0.000000  0.000000  0.000000
N  6440  -1.000000  -1.000000  N  -1  -1.000000  -1.000000  0.000000  0.000000  0.000000  0.000000
N  6457  -1.000000  -1.000000  N  -1  -1.000000  -1.000000  0.000000  0.000000  0.000000  0.000000
N  6474  -1.000000  -1.000000  N  -1  -1.000000  -1.000000  0.000000  0.000000  0.000000  0.000000
N  6491  -1.000000  -1.000000  N  -1  -1.000000  -1.000000  0.000000  0.000000  0.000000  0.000000
N  6508  -1.000000  -1.000000  N  -1  -1.000000  -1.000000  0.000000  0.000000  0.000000  0.000000
N  6525  -1.000000  -1.000000  N  -1  -1.000000  -1.000000  0.000000  0.000000  0.000000  0.000000
N  6542  -1.000000  -1.000000  N  -1  -1.000000  -1.000000  0.000000  0.000000  0.000000  0.000000
N  6559  -1.000000  -1.000000  N  -1  -1.000000  -1.000000  0.000000  0.000000  0.000000  0.000000
N  6576  -1.000000  -1.000000  N  -1  -1.000000  -1.000000  0.000000  0.000000  0.000000  0.000000
N  6593  -1.000000  -1.000000  N  -1  -1.000000  -1.000000  0.000000  0.000000  0.000000  0.000000
N  6610  -1.000000  -1.000000  N  -1  -1.000000  -1.000000  0.000000  0.000000  0.000000  0.000000
N  6627  -1.000000  -1.000000  N  -1  -1.000000  -1.000000  0.000000  0.000000  0.000000  0.000000
N  6644  -1.000000  -1.000000  N  -1  -1.000000  -1.000000  0.000000  0.000000  0.000000  0.000000
N  6661  -1.000000  -1.000000  N  -1  -1.000000  -1.000000  0.000000  0.000000  0.000000  0.000000
N  6678  -1.000000  -1.000000  N  -1  -1.000000  -1.000000  0.000000  0.000000  0.000000  0.000000
N  6695  -1.000000  -1.000000  N  -1  -1.000000  -1.000000  0.000000  0.000000  0.000000  0.000000
N  6712  -1.000000  -1.000000  N  -1  -1.000000  -1.000000  0.000000  0.000000  0.000000  0.000000
N  6729  -1.000000  -1.000000  N  -1  -1.000000  -1.000000  0.000000  0.000000  0.000000  0.000000
N  6746  -1.000000  -1.000000  N  -1  -1.000000  -1.000000  0.000000  0.000000  0.000000  0.000000
N  6763  -1.000000  -1.000000  N  -1  -1.000000  -1.000000  0.000000  0.000000  0.000000  0.000000
N  6780  -1.000000  -1.000000  N  -1  -1.000000  -1.000000  0.000000  0.000000  0.000000  0.000000
N  6797  -1.000000  -1.000000  N  -1  -1.000000  -1.000000  0.000000  0.000000  0.000000  0.000000
N  6814  -1.000000  -1.000000  N  -1  -1.000000  -1.000000  0.000000  0.000000  0.000000  0.000000
N  6831  -1.000000  -1.000000  N  -1  -1.000000  -1.000000  0.000000  0.000000  0.000000  0.000000
N  6848  -1.000000  -1.000000  N  -1  -1.000000  -1.000000  0.000000  0.000000  0.000000  0.000000
N  6865  -1.000000  -1.000000  N  -1  -1.000000  -1.000000  0.000000  0.000000  0.000000  0.000000
N  6882  -1.000000  -1.000000  N  -1  -1.000000  -1.000000  0.000000  0.000000  0.000000  0.000000
N  6899  -1.000000  -1.000000  N  -1  -1.000000  -1.000000  0.000000  0.000000  0.000000  0.000000
N  6916  -1.000000  -1.000000  N  -1  -1.000000  -1.000000  0.000000  0.000000  0.000000  0.000000
N  6933  -1.000000  -1.000000  N  -1  -1.000000  -1.000000  0.000000  0.000000  0.000000  0.000000
N  6950  -1.000000  -1.000000  N  -1  -1.000000  -1.000000  0.000000  0.000000  0.000000  0.000000
N  6967  -1.000000  -1.000000  N  -1  -1.000000  -1.000000  0.000000  0.000000  0.000000  0.000000
N  6984  -1.000000  -1.000000  N  -1  -1.000000  -1.000000  0.000000  0.000000  0.000000  0.000000
N  7001  -1.000000  -1.000000  N  -1  -1.000000  -1.000000  0.000000  0.000000  0.000000  0.000000
N  7018  -1.000000  -1.000000  N  -1  -1.000000  -1.000000  0.000000  0.000000  0.000000  0.000000
N  7035  -1.000000  -1.000000  N  -1  -1.000000  -1.000000  0.000000  0.000000  0.000000  0.000000
N  7052  -1.000000  -1.000000  N  -1  -1.000000  -1.000000  0.000000  0.000000  0.000000  0.000000
N  7069  -1.000000  -1.000000  N  -1  -1.000000  -1.000000  0.000000  0.000000  0.000000  0.000000
N  7086  -1.000000  -1.000000  N  -1  -1.000000  -1.000000  0.000000  0.000000  0.000000  0.000000
N  7103  -1.000000  -1.000000  N  -1  -1.000000  -1.000000  0.000000  0.000000  0.000000  0.000000
N  7120  -1.000000  -1.000000  N  -1  -1.000000  -1.000000  0.000000  0.000000  0.000000  0.000000
N  7137  -1.000000  -1.000000  N  -1  -1.000000  -1.000000  0.000000  0.000000  0.000000  0.000000
N  7154  -1.000000  -1.000000  N  -1  -1.000000  -1.000000  0.000000  0.000000  0.000000  0.000000
N  7171  -1.000000  -1.000000  N  -1  -1.000000  -1.000000  0.000000  0.000000  0.000000  0.000000
N  7188  -1.000000  -1.000000  N  -1  -1.000000  -1.000000  0.000000  0.000000  0.000000  0.000000
N  7205  -1.000000  -1.000000  N  -1  -1.000000  -1.000000  0.000000  0.000000  0.000000  0.000000
N  7222  -1.000000  -1.000000  N  -1  -1.000000  -1.000000  0.000000  0.000000  0.000000  0.000000
N  7239  -1.000000  -1.000000  N  -1  -1.000000  -1.000000  0.000000  0.000000  0.000000  0.000000
N  7256  -1.000000  -1.000000  N  -1  -1.000000  -1.000000  0.000000  0.000000  0.000000  0.000000
N  7273  -1.000000  -1.000000  N  -1  -1.000000  -1.000000  0.000000  0.000000  0.000000  0.000000
N  7290  -1.000000  -1.000000  N  -1  -1.000000  -1.000000  0.000000  0.000000  0.000000  0.000000
N  7307  -1.000000  -1.000000  N  -1  -1.000000  -1.000000  0.000000  0.000000  0.000000  0.000000
N  7324  -1.000000  -1.000000  N  -1  -1.000000  -1.000000  0.000000  0.000000  0.000000  0.000000
N  7341  -1.000000  -1.000000  N  -1  -1.000000  -1.000000  0.000000  0.000000  0.000000  0.000000
N  7358  -1.000000  -1.000000  N  -1  -1.000000  -1.000000  0.000000  0.000000  0.000000  0.000000
N  7375  -1.000000  -1.000000  N  -1  -1.000000  -1.000000  0.000000  0.000000  0.000000  0.000000
N  7392  -1.000000  -1.000000  N  -1  -1.000000  -1.000000  0.000000  0.000000  0.000000  0.000000
N  7409  -1.000000  -1.000000  N  -1  -1.000000  -1.000000  0.000000  0.000000  0.000000  0.000000
N  7426  -1.000000  -1.000000  N  -1  -1.000000  -1.000000  0.000000  0.000000  0.000000  0.000000
N  7443  -1.000000  -1.000000  N  -1  -1.000000  -1.000000  0.000000  0.000000  0.000000  0.000000
N  7460  -1.000000  -1.000000  N  -1  -1.000000  -1.000000  0.000000  0.000000  0.000000  0.000000
N  7477  -1.000000  -1.000000  N  -1  -1.000000  -1.000000  0.000000  0.000000  0.000000  0.000000
N  7494  -1.000000  -1.000000  N  -1  -1.000000  -1.000000  0.000000  0.000000  0.000000  0.000000
N  7511  -1.000000  -1.000000  N  -1  -1.000000  -1.000000  0.000000  0.000000  0.000000  0.000000
N  7528  -1.000000  -1.000000  N  -1  -1.000000  -1.000000  0.000000  0.000000  0.000000  0.000000
N  7545  -1.000000  -1.000000  N  -1  -1.000000  -1.000000  0.000000  0.000000  0.000000  0.000000
N  7562  -1.000000  -1.000000  N  -1  -1.000000  -1.000000  0.000000  0.000000  0.000000  0.000000
N  7579  -1.000000  -1.000000  N  -1  -1.000000  -1.000000  0.000000  0.000000  0.000000  0.000000
N  7596  -1.000000  -1.000000  N  -1  -1.000000  -1.000000  0.000000  0.000000  0.000000  0.000000
N  7613  -1.000000  -1.000000  N  -1  -1.000000  -1.000000  0.000000  0.000000  0.000000  0.000000
N  7630  -1.000000  -1.000000  N  -1  -1.000000  -1.000000  0.000000  0.000000  0.000000  0.000000
N  7647  -1.000000  -1.000000  N  -1  -1.000000  -1.000000  0.000000  0.000000  0.000000  0.000000
N  7664  -1.000000  -1.000000  N  -1  -1.000000  -1.000000  0.000000  0.000000  0.000000  0.000000
N  7681  -1.000000  -1.000000  N  -1  -1.000000  -1.000000  0.000000  0.000000  0.000000  0.000000
N  7698  -1.000000  -1.000000  N  -1  -1.000000  -1.000000  0.000000  40.800000  0.000000  0.000000
N  7715  -1.000000  -1.000000  N  -1  -1.000000  -1.000000  0.000000  0.000000  0.000000  0.000000
N  7732  -1.000000  -1.000000  N  -1  -1.000000  -1.000000  0.000000  0.000000  0.000000  0.000000
N  7749  -1.000000  -1.000000  N  -1  -1.000000  -1.000000  0.000000  0.000000  0.000000  0.000000
N  7766  -1.000000  -1.000000  N  -1  -1.000000  -1.000000  0.000000  0.000000  0.000000  0.000000
N  7783  -1.000000  -1.000000  N  -1  -1.000000  -1.000000  0.000000  0.000000  0.000000  0.000000
N  7800  -1.000000  -1.000000  N  -1  -1.000000  -1.000000  0.000000  0.000000  0.000000  0.000000
N  7817  -1.000000  -1.000000  N  -1  -1.000000  -1.000000  0.000000  0.000000  0.000000  0.000000
N  7834  -1.000000  -1.000000  N  -1  -1.000000  -1.000000  0.000000  0.000000  0.000000  0.000000
N  7851  -1.000000  -1.000000  N  -1  -1.000000  -1.000000  0.000000  0.000000  0.000000  0.000000
N  7868  -1.000000  -1.000000  N  -1  -1.000000  -1.000000  0.000000  0.000000  0.000000  0.000000
N  7885  -1.000000  -1.000000  N  -1  -1.000000  -1.000000  0.000000  0.000000  0.000000  0.000000
N  7902  -1.000000  -1.000000  N  -1  -1.000000  -1.000000  0.000000  0.000000  0.000000  0.000000
N  7919  -1.000000  -1.000000  N  -1  -1.000000  -1.000000  0.000000  0.000000  0.000000  0.000000
N  7936  -1.000000  -1.000000  N  -1  -1.000000  -1.000000  0.000000  0.000000  0.000000  0.000000
N  7953  -1.000000  -1.000000  N  -1  -1.000000  -1.000000  0.000000  0.000000  0.000000  0.000000
N  7970  -1.000000  -1.000000  N  -1  -1.000000  -1.000000  0.000000  0.000000  0.000000  0.000000
N  7987  -1.000000  -1.000000  N  -1  -1.000000  -1.000000  0.000000  0.000000  0.000000  0.000000
N  8004  -1.000000  -1.000000  N  -1  -1.000000  -1.000000  0.000000  0.000000  0.000000  0.000000
N  8021  -1.000000  -1.000000  N  -1  -1.000000  -1.000000  0.000000  0.000000  0.000000  0.000000
N  8038  -1.000000  -1.000000  N  -1  -1.000000  -1.000000  0.000000  0.000000  0.000000  0.000000
N  8055  -1.000000  -1.000000  N  -1  -1.000000  -1.000000  0.000000  0.000000  0.000000  0.000000
N  8072  -1.000000  -1.000000  N  -1  -1.000000  -1.000000  0.000000  0.000000  0.000000  0.000000
N  8089  -1.000000  -1.000000  N  -1  -1.000000  -1.000000  0.000000  0.000000  0.000000  0.000000
N  8106  -1.000000  -1.000000  N  -1  -1.000000  -1.000000  0.000000  0.000000  0.000000  0.000000
N  8123  -1.000000  -1.000000  N  -1  -1.000000  -1.000000  0.000000  0.000000  0.000000  0.000000
N  8140  -1.000000  -1.000000  N  -1  -1.000000  -1.000000  0.000000  0.000000  0.000000  0.000000
N  8157  -1.000000  -1.000000  N  -1  -1.000000  -1.000000  0.000000  0.000000  0.000000  0.000000
N  8174  -1.000000  -1.000000  N  -1  -1.000000  -1.000000  0.000000  0.000000  0.000000  0.000000
N  8191  -1.000000  -1.000000  N  -1  -1.000000  -1.000000  0.000000  0.000000  0.000000  0.000000
N  8208  -1.000000  -1.000000  N  -1  -1.000000  -1.000000  0.000000  0.000000  0.000000  0.000000
N  8225  -1.000000  -1.000000  N  -1  -1.000000  -1.000000  0.000000  0.000000  0.000000  0.000000
N  8242  -1.000000  -1.000000  N  -1  -1.000000  -1.000000  0.000000  0.000000  0.000000  0.000000
N  8259  -1.000000  -1.000000  N  -1  -1.000000  -1.000000  0.000000  0.000000  0.000000  0.000000
N  8276  -1.000000  -1.000000  N  -1  -1.000000  -1.000000  0.000000  0.000000  0.000000  0.000000
N  8293  -1.000000  -1.000000  N  -1  -1.000000  -1.000000  0.000000  0.000000  0.000000  0.000000
N  8310  -1.000000  -1.000000  N  -1  -1.000000  -1.000000  0.000000  0.000000  0.000000  0.000000
N  8327  -1.000000  -1.000000  N  -1  -1.000000  -1.000000  0.000000  0.000000  0.000000  0.000000
N  8344  -1.000000  -1.000000  N  -1  -1.000000  -1.000000  0.000000  0.000000  0.000000  0.000000
N  8361  -1.000000  -1.000000  N  -1  -1.000000  -1.000000  0.000000  0.000000  0.000000  0.000000
N  8378  -1.000000  -1.000000  N  -1  -1.000000  -1.000000  0.000000  0.000000  0.000000  0.000000
N  8395  -1.000000  -1.000000  N  -1  -1.000000  -1.000000  0.000000  0.000000  0.000000  0.000000
N  8412  -1.000000  -1.000000  N  -1  -1.000000  -1.000000  0.000000  0.000000  0.000000  0.000000
N  8429  -1.000000  -1.000000  N  -1  -1.000000  -1.000000  0.000000  0.000000  0.000000  0.000000
N  8446  -1.000000  -1.000000  N  -1  -1.000000  -1.000000  0.000000  0.000000  0.000000  0.000000
N  8463  -1.000000  -1.000000  N  -1  -1.000000  -1.000000  0.000000  0.000000  0.000000  0.000000
N  8480  -1.000000  -1.000000  N  -1  -1.000000  -1.000000  0.000000  0.000000  0.000000  0.000000
N  8497  -1.000000  -1.000000  N  -1  -1.000000  -1.000000  0.000000  0.000000  0.000000  0.000000
N  8514  -1.000000  -1.000000  N  -1  -1.000000  -1.000000  0.000000  0.000000  0.000000  0.000000
N  8531  -1.000000  -1.000000  N  -1  -1.000000  -1.000000  0.000000  0.000000  0.000000  0.000000
N  8548  -1.000000  -1.000000  N  -1  -1.000000  -1.000000  0.000000  0.000000  0.000000  0.000000
N  8565  -1.000000  -1.000000  N  -1  -1.000000  -1.000000  0.000000  0.000000  0.000000  0.000000
N  8582  -1.000000  -1.000000  N  -1  -1.000000  -1.000000  0.000000  0.000000  0.000000  0.000000
N  8599  -1.000000  -1.000000  N  -1  -1.000000  -1.000000  0.000000  0.000000  0.000000  0.000000
N  8616  -1.000000  -1.000000  N  -1  -1.000000  -1.000000  0.000000  0.000000  0.000000  0.000000
N  8633  -1.000000  -1.000000  N  -1  -1.000000  -1.000000  0.000000  0.000000  0.000000  0.000000
N  8650  -1.000000  -1.000000  N  -1  -1.000000  -1.000000  0.000000  0.000000  0.000000  0.000000
N  8667  -1.000000  -1.000000  N  -1  -1.000000  -1.000000  0.000000  0.000000  0.000000  38.673865
N  8684  -1.000000  -1.000000  N  -1  -1.000000  -1.000000  0.000000  0.000000  0.000000  0.000000
N  8701  -1.000000  -1.000000  N  -1  -1.000000  -1.000000  0.000000  0.000000  0.000000  0.000000
N  8718  -1.000000  -1.000000  N  -1  -1.000000  -1.000000  0.000000  0.000000  0.000000  0.000000
N  8735  -1.000000  -1.000000  N  -1  -1.000000  -1.000000  0.000000  0.000000  0.000000  0.000000
N  8752  -1.000000  -1.000000  N  -1  -1.000000  -1.000000  0.000000  0.000000  0.000000  0.000000
N  8769  -1.000000  -1.000000  N  -1  -1.000000  -1.000000  0.000000  0.000000  0.000000  0.000000
N  8786  -1.000000  -1.000000  N  -1  -1.000000  -1.000000  0.000000  0.000000  0.000000  38.673865
N  8803  -1.000000  -1.000000  N  -1  -1.000000  -1.000000  0.000000  0.000000  0.000000  0.000000
N  8820  -1.000000  -1.000000  N  -1  -1.000000  -1.000000  0.000000  0.000000  0.000000  0.000000
N  8837  -1.000000  -1.000000  N  -1  -1.000000  -1.000000  0.000000  0.000000  0.000000  0.000000
N  8854  -1.000000  -1.000000  N  -1  -1.000000  -1.000000  0.000000  0.000000  0.000000  0.000000
N  8871  -1.000000  -1.000000  N  -1  -1.000000  -1.000000  0.000000  0.000000  0.000000  0.000000
N  8888  -1.000000  -1.000000  N  -1  -1.000000  -1.000000  0.000000  0.000000  0.000000  0.000000
N  8905  -1.000000  -1.000000  N  -1  -1.000000  -1.000000  0.000000  0.000000  0.000000  0.000000
N  8922  -1.000000  -1.000000  N  -1  -1.000000  -1.000000  0.000000  0.000000  0.000000  0.000000
N  8939  -1.000000  -1.000000  N  -1  -1.000000  -1.000000  0.000000  0.000000  0.000000  0.000000
N  8956  -1.000000  -1.000000  N  -1  -1.000000  -1.000000  0.000000  0.000000  0.000000  0.000000
N  8973  -1.000000  -1.000000  N  -1  -1.000000  -1.000000  0.000000  0.000000  0.000000  0.000000
N  8990  -1.000000  -1.000000  N  -1  -1.000000  -1.000000  0.000000  0.000000  0.000000  0.000000
N  9007  -1.000000  -1.000000  N  -1  -1.000000  -1.000000  0.000000  0.000000  0.000000  0.000000
N  9024  -1.000000  -1.000000  N  -1  -1.000000  -1.000000  0.000000  0.000000  0.000000  0.000000
N  9041  -1.000000  -1.000000  N  -1  -1.000000  -1.000000  0.000000  0.000000  0.000000  0.000000
N  9058  -1.000000  -1.000000  N  -1  -1.000000  -1.000000  0.000000  0.000000  0.000000  0.000000
N  9075  -1.000000  -1.000000  N  -1  -1.000000  -1.000000  0.000000  0.000000  0.000000  0.000000
N  9092  -1.000000  -1.000000  N  -1  -1.000000  -1.000000  0.000000  0.000000  0.000000  0.000000
N  9109  -1.000000  -1.000000  N  -1  -1.000000  -1.000000  0.000000  0.000000  0.000000  0.000000
N  9126  -1.000000  -1.000000  N  -1  -1.000000  -1.000000  0.000000  0.000000  0.000000  0.000000
N  9143  -1.000000  -1.000000  N  -1  -1.000000  -1.000000  0.000000  0.000000  0.000000  0.000000
N  9160  -1.000000  -1.000000  N  -1  -1.000000  -1.000000  0.000000  0.000000  0.000000  0.000000
N  9177  -1.000000  -1.000000  N  -1  -1.000000  -1.000000  0.000000  40.800000  0.000000  0.000000
N  9194  -1.000000  -1.000000  N  -1  -1.000000  -1.000000  0.000000  0.000000  0.000000  0.000000
N  9211  -1.000000  -1.000000  N  -1  -1.000000  -1.000000  0.000000  0.000000  0.000000  0.000000
N  9228  -1.000000  -1.000000  N  -1  -1.000000  -1.000000  0.000000  0.000000  0.000000  0.000000
N  9245  -1.000000  -1.000000  N  -1  -1.000000  -1.000000  0.000000  0.000000  0.000000  0.000000
N  9262  -1.000000  -1.000000  N  -1  -1.000000  -1.000000  0.000000  0.000000  0.000000  0.000000
N  9279  -1.000000  -1.000000  N  -1  -1.000000  -1.000000  0.000000  0.000000  0.000000  0.000000
N  9296  -1.000000  -1.000000  N  -1  -1.000000  -1.000000  0.000000  0.000000  0.000000  0.000000
N  9313  -1.000000  -1.000000  N  -1  -1.000000  -1.000000  0.000000  0.000000  0.000000  0.000000
N  9330  -1.000000  -1.000000  N  -1  -1.000000  -1.000000  0.000000  0.000000  0.000000  0.000000
N  9347  -1.000000  -1.000000  N  -1  -1.000000  -1.000000  0.000000  0.000000  0.000000  0.000000
N  9364  -1.000000  -1.000000  N  -1  -1.000000  -1.000000  0.000000  0.000000  0.000000  0.000000
N  9381  -1.000000  -1.000000  N  -1  -1.000000  -1.000000  0.000000  0.000000  0.000000  0.000000
N  9398  -1.000000  -1.000000  N  -1  -1.000000  -1.000000  0.000000  0.000000  0.000000  0.000000
N  9415  -1.000000  -1.000000  N  -1  -1.000000  -1.000000  0.000000  0.000000  0.000000  0.000000
N  9432  -1.000000  -1.000000  N  -1  -1.000000  -1.000000  0.000000  0.000000  0.000000  0.000000
N  9449  -1.000000  -1.000000  N  -1  -1.000000  -1.000000  0.000000  0.000000  0.000000  0.000000
N  9466  -1.000000  -1.000000  N  -1  -1.000000  -1.000000  0.000000  0.000000  0.000000  0.000000
N  9483  -1.000000  -1.000000  N  -1  -1.000000  -1.000000  0.000000  0.000000  0.000000  0.000000
N  9500  -1.000000  -1.000000  N  -1  -1.000000  -1.000000  0.000000  0.000000  0.000000  0.000000
N  9517  -1.000000  -1.000000  N  -1  -1.000000  -1.000000  0.000000  0.000000  0.000000  0.000000
N  9534  -1.000000  -1.000000  N  -1  -1.000000  -1.000000  0.000000  0.000000  0.000000  0.000000
N  9551  -1.000000  -1.000000  N  -1  -1.000000  -1.000000  0.000000  0.000000  0.000000  0.000000
N  9568  -1.000000  -1.000000  N  -1  -1.000000  -1.000000  0.000000  0.000000  0.000000  0.000000
N  9585  -1.000000  -1.000000  N  -1  -1.000000  -1.000000  0.000000  0.000000  0.000000  0.000000
N  9602  -1.000000  -1.000000  N  -1  -1.000000  -1.000000  0.000000  0.000000  0.000000  0.000000
N  9619  -1.000000  -1.000000  N  -1  -1.000000  -1.000000  0.000000  0.000000  0.000000  0.000000
N  9636  -1.000000  -1.000000  N  -1  -1.000000  -1.000000  0.000000  0.000000  0.000000  0.000000
N  9653  -1.000000  -1.000000  N  -1  -1.000000  -1.000000  0.000000  0.000000  0.000000  0.000000
N  9670  -1.000000  -1.000000  N  -1  -1.000000  -1.000000  0.000000  0.000000  0.000000  0.000000
N  9687  -1.000000  -1.000000  N  -1  -1.000000  -1.000000  0.000000  0.000000  0.000000  0.000000
N  9704  -1.000000  -1.000000  N  -1  -1.000000  -1.000000  0.000000  0.000000  0.000000  0.000000
N  9721  -1.000000  -1.000000  N  -1  -1.000000  -1.000000  0.000000  0.000000  0.000000  0.000000
N  9738  -1.000000  -1.000000  N  -1  -1.000000  -1.000000  0.000000  0.000000  0.000000  0.000000
N  9755  -1.000000  -1.000000  N  -1  -1.000000  -1.000000  0.000000  0.000000  0.000000  0.000000
N  9772  -1.000000  -1.000000  N  -1  -1.000000  -1.000000  0.000000  0.000000  0.000000  0.000000
N  9789  -1.000000  -1.000000  N  -1  -1.000000  -1.000000  0.000000  0.000000  0.000000  0.000000
N  9806  -1.000000  -1.000000  N  -1  -1.000000  -1.000000  0.000000  0.000000  0.000000  0.000000
N  9823  -1.000000  -1.000000  N  -1  -1.000000  -1.000000  0.000000  0.000000  0.000000  0.000000
N  9840  -1.000000  -1.000000  N  -1  -1.000000  -1.000000  0.000000  0.000000  0.000000  0.000000
N  9857  -1.000000  -1.000000  N  -1  -1.000000  -1.000000  0.000000  0.000000  0.000000  0.000000
N  9874  -1.000000  -1.000000  N  -1  -1.000000  -1.000000  0.000000  0.000000  0.000000  0.000000
N  9891  -1.000000  -1.000000  N  -1  -1.000000  -1.000000  0.000000  0.000000  0.000000  0.000000
N  9908  -1.000000  -1.000000  N  -1  -1.000000  -1.000000  0.000000  0.000000  0.000000  0.000000
N  9925  -1.000000  -1.000000  N  -1  -1.000000  -1.000000  0.000000  0.000000  0.000000  0.000000
N  9942  -1.000000  -1.000000  N  -1  -1.000000  -1.000000  0.000000  0.000000  0.000000  0.000000
N  9959  -1.000000  -1.000000  N  -1  -1.000000  -1.000000  0.000000  0.000000  0.000000  0.000000
N  9976  -1.000000  -1.000000  N  -1  -1.000000  -1.000000  0.000000  0.000000  0.000000  0.000000
N  9993  -1.000000  -1.000000  N  -1  -1.000000  -1.000000  0.000000  0.000000  0.000000  0.000000
N  10010  -1.000000  -1.000000  N  -1  -1.000000  -1.000000  0.000000  0.000000  0.000000  0.000000
N  10027  -1.000000  -1.000000  N  -1  -1.000000  -1.000000  0.000000  0.000000  0.000000  0.000000
N  10044  -1.000000  -1.000000  N  -1  -1.000000  -1.000000  0.000000  40.800000  0.000000  0.000000
N  10061  -1.000000  -1.000000  N  -1  -1.000000  -1.000000  0.000000  40.800000  0.000000  0.000000
N  10078  -1.000000  -1.000000  N  -1  -1.000000  -1.000000  0.000000  0.000000  0.000000  0.000000
N  10095  -1.000000  -1.000000  N  -1  -1.000000  -1.000000  0.000000  0.000000  0.000000  0.000000
N  10112  -1.000000  -1.000000  N  -1  -1.000000  -1.000000  0.000000  0.000000  0.000000  0.000000
N  10129  -1.000000  -1.000000  N  -1  -1.000000  -1.000000  0.000000  0.000000  0.000000  0.000000
N  10146  -1.000000  -1.000000  N  -1  -1.000000  -1.000000  0.000000  0.000000  0.000000  0.000000
N  10163  -1.000000  -1.000000  N  -1  -1.000000  -1.000000  0.000000  0.000000  0.000000  0.000000
N  10180  -1.000000  -1.000000  N  -1  -1.000000  -1.000000  0.000000  0.000000  0.000000  0.000000
N  10197  -1.000000  -1.000000  N  -1  -1.000000  -1.000000  0.000000  0.000000  0.000000  0.000000
N  10214  -1.000000  -1.000000  N  -1  -1.000000  -1.000000  0.000000  0.000000  0.000000  0.000000
N  10231  -1.000000  -1.000000  N  -1  -1.000000  -1.000000  0.000000  0.000000  0.000000  0.000000
N  10248  -1.000000  -1.000000  N  -1  -1.000000  -1.000000  0.000000  0.000000  0.000000  0.000000
N  10265  -1.000000  -1.000000  N  -1  -1.000000  -1.000000  0.000000  0.000000  0.000000  0.000000
N  10282  -1.000000  -1.000000  N  -1  -1.000000  -1.000000  0.000000  0.000000  0.000000  0.000000
N  10299  -1.000000  -1.000000  N  -1  -1.000000  -1.000000  0.000000  0.000000  0.000000  0.000000
N  10316  -1.000000  -1.000000  N  -1  -1.000000  -1.000000  0.000000  0.000000  0.000000  0.000000
N  10333  -1.000000  -1.000000  N  -1  -1.000000  -1.000000  0.000000  0.000000  0.000000  0.000000
N  10350  -1.000000  -1.000000  N  -1  -1.000000  -1.000000  0.000000  0.000000  0.000000  0.000000
N  10367  -1.000000  -1.000000  N  -1  -1.000000  -1.000000  0.000000  0.000000  0.000000  0.000000
N  10384  -1.000000  -1.000000  N  -1  -1.000000  -1.000000  0.000000  0.000000  0.000000  0.000000
N  10401  -1.000000  -1.000000  N  -1  -1.000000  -1.000000  0.000000  0.000000  0.000000  0.000000
N  10418  -1.000000  -1.000000  N  -1  -1.000000  -1.000000  0.000000  0.000000  0.000000  0.000000
N  10435  -1.000000  -1.000000  N  -1  -1.000000  -1.000000  0.000000  0.000000  0.000000  0.000000
N  10452  -1.000000  -1.000000  N  -1  -1.000000  -1.000000  0.000000  0.000000  0.000000  0.000000
N  10469  -1.000000  -1.000000  N  -1  -1.000000  -1.000000  0.000000  0.000000  0.000000  0.000000
N  10486  -1.000000  -1.000000  N  -1  -1.000000  -1.000000  0.000000  0.000000  0.000000  0.000000
N  10503  -1.000000  -1.000000  N  -1  -1.000000  -1.000000  0.000000  0.000000  0.000000  0.000000
N  10520  -1.000000  -1.000000  N  -1  -1.000000  -1.000000  0.000000  0.000000  0.000000  0.000000
N  10537  -1.000000  -1.000000  N  -1  -1.000000  -1.000000  0.000000  0.000000  0.000000  0.000000
N  10554  -1.000000  -1.000000  N  -1  -1.000000  -1.000000  0.000000  0.000000  0.000000  0.000000
N  10571  -1.000000  -1.000000  N  -1  -1.000000  -1.000000  0.000000  0.000000  0.000000  0.000000
N  10588  -1.000000  -1.000000  N  -1  -1.000000  -1.000000  0.000000  0.000000  0.000000  0.000000
N  10605  -1.000000  -1.000000  N  -1  -1.000000  -1.000000  0.000000  0.000000  0.000000  0.000000
N  10622  -1.000000  -1.000000  N  -1  -1.000000  -1.000000  0.000000  0.000000  0.000000  0.000000
N  10639  -1.000000  -1.000000  N  -1  -1.000000  -1.000000  0.000000  0.000000  0.000000  0.000000
N  10656  -1.000000  -1.000000  N  -1  -1.000000  -1.000000  0.000000  0.000000  0.000000  0.000000
N  10673  -1.000000  -1.000000  N  -1  -1.000000  -1.000000  0.000000  0.000000  0.000000  0.000000
N  10690  -1.000000  -1.000000  N  -1  -1.000000  -1.000000  0.000000  0.000000  0.000000  0.000000
N  10707  -1.000000  -1.000000  N  -1  -1.000000  -1.000000  0.000000  0.000000  0.000000  0.000000
N  10724  -1.000000  -1.000000  N  -1  -1.000000  -1.000000  0.000000  0.000000  0.000000  0.000000
N  10737  -1.000000  -1.000000  N  -1  -1.000000  -1.000000  0.000000  0.000000  0.000000  0.000000
N  10749  -1.000000  -1.000000  N  -1  -1.000000  -1.000000  0.000000  0.000000  0.000000  0.000000
N  10760  -1.000000  -1.000000  N  -1  -1.000000  -1.000000  0.000000  0.000000  0.000000  0.000000
N  10772  -1.000000  -1.000000  N  -1  -1.000000  -1.000000  0.000000  0.000000  0.000000  0.000000
N  10784  -1.000000  -1.000000  N  -1  -1.000000  -1.000000  0.000000  0.000000  0.000000  0.000000
N  10796  -1.000000  -1.000000  N  -1  -1.000000  -1.000000  0.000000  0.000000  0.000000  0.000000
N  10808  -1.000000  -1.000000  N  -1  -1.000000  -1.000000  0.000000  0.000000  0.000000  0.000000
N  10820  -1.000000  -1.000000  N  -1  -1.000000  -1.000000  0.000000  40.800000  40.738691  0.000000
