# Supplementary material for: SNP-PHAGE – High throughput SNP discovery pipeline
Source: BMC Bioinformatics. 2006 Oct 23;7:468. doi: 10.1186/1471-2105-7-468 (PMC1626092; doi:10.1186/1471-2105-7-468)
Supplement: Additional file 2 — Test dataset. This compressed file contains test data for recreating the demo website. It contains the database table entries and chromatogram files to test for proper installation of all functionalities provided. [file 1471-2105-7-468-S2.gz › test_data/AfterAnalysisStore/poly_dir/H08_015529Minsoy_.g_16.ab1.poly]

H08_015529Minsoy_.g_16.ab1 51587.890909 56332.711111 57838.080000 51587.890909 61666.933333
G  11  37209.600000  1.000000  T  1  1638.312789  16383.127893  0.000000  0.000000  2896.800000  8293.958496
T  16  211444.744368  1.479338  G  26  2570.400000  0.179833  0.000000  0.000000  2815.200000  22629.195402
T  21  211444.744368  1.479338  G  37  5100.000000  0.356811  0.000000  0.000000  2529.600000  24335.771224
T  38  157858.263551  1.904551  G  51  4692.000000  0.155989  0.000000  0.000000  2529.600000  20035.200152
G  57  10363.200000  0.101972  N  -1  -1.000000  -1.000000  0.000000  0.000000  2570.400000  0.000000
G  73  33782.400000  0.405185  N  -1  -1.000000  -1.000000  0.000000  0.000000  3916.800000  0.000000
G  83  16768.800000  0.223257  N  -1  -1.000000  -1.000000  0.000000  0.000000  2937.600000  0.000000
G  101  22644.000000  0.339107  A  108  4483.617225  0.119887  934.086922  0.000000  3549.600000  0.000000
A  116  31721.591870  0.517829  N  -1  -1.000000  -1.000000  2839.624243  0.000000  0.000000  0.000000
C  123  8479.104530  0.146250  N  -1  -1.000000  -1.000000  1345.085168  1819.550328  0.000000  0.000000
T  150  1788730.382258  6.446213  N  -1  -1.000000  -1.000000  59781.563005  58225.610507  0.000000  54610.426310
T  167  1788730.382258  6.446213  N  -1  -1.000000  -1.000000  59781.563005  58225.610507  0.000000  54610.426310
A  165  3039780.388386  13.969129  N  -1  -1.000000  -1.000000  59781.563005  58225.610507  0.000000  54610.426310
C  156  3188871.123435  2.435478  N  -1  -1.000000  -1.000000  59781.563005  58225.610507  0.000000  54610.426310
C  183  3188871.123435  2.435478  N  -1  -1.000000  -1.000000  59781.563005  58225.610507  0.000000  0.000000
T  201  1082651.701590  0.626656  N  -1  -1.000000  -1.000000  0.000000  4585.266827  0.000000  54610.426310
T  211  1082651.701590  0.626656  G  211  36393.600000  0.041216  0.000000  0.000000  8364.000000  54610.426310
A  225  266849.951865  0.291229  G  221  140311.200000  0.158903  41660.276719  1965.114355  45084.000000  6416.725091
A  236  218875.247553  0.232671  N  -1  -1.000000  -1.000000  44238.356624  0.000000  65280.000000  1262.866108
A  245  307800.322523  0.320818  T  242  87956.917875  0.096401  44910.899208  0.000000  65280.000000  16280.733344
G  252  3189499.200000  3.223814  T  255  303121.997535  0.240918  38409.654231  0.000000  65280.000000  30889.022381
T  271  486339.977804  0.399009  N  -1  -1.000000  -1.000000  59781.563005  218.346039  65280.000000  54610.426310
A  279  1431880.524406  1.215449  G  286  58466.400000  0.040433  59781.563005  13027.980351  41412.000000  5802.357795
T  288  396676.484107  0.389940  N  -1  -1.000000  -1.000000  59781.563005  58225.610507  10526.400000  54610.426310
C  307  2536343.984686  2.826007  T  306  545728.816416  0.417610  59781.563005  58225.610507  65280.000000  40206.926371
A  310  1970362.953176  1.986870  G  317  72991.200000  0.064332  59781.563005  58225.610507  38474.400000  41265.003380
N  325  -1.000000  -1.000000  N  -1  -1.000000  -1.000000  59781.563005  58225.610507  20196.000000  33721.938246
G  331  400696.800000  0.353163  A  337  76520.400647  0.068670  15655.296812  10953.692977  65280.000000  43551.814982
T  331  204789.098661  0.182761  A  349  51561.598092  0.045516  15655.296812  10953.692977  65280.000000  43551.814982
G  345  403756.800000  0.362333  N  -1  -1.000000  -1.000000  3213.259012  2001.505361  65280.000000  0.000000
T  358  180385.064404  0.159236  N  -1  -1.000000  -1.000000  0.000000  1455.640263  0.000000  34165.647960
G  374  495597.600000  0.442469  N  -1  -1.000000  -1.000000  0.000000  2256.242407  65280.000000  0.000000
T  386  213390.240805  0.250846  G  399  43574.400000  0.052921  0.000000  1382.858250  0.000000  41196.740347
T  400  121986.039769  0.148151  N  -1  -1.000000  -1.000000  0.000000  3275.190591  8282.400000  32800.387302
G  415  280622.400000  0.405290  C  415  52803.350528  0.076261  0.000000  9934.744793  52754.400000  0.000000
G  427  344719.200000  0.506349  T  427  80584.510323  0.174565  0.000000  0.000000  56059.200000  17748.388551
A  451  1069828.433456  1.681667  N  -1  -1.000000  -1.000000  59781.563005  50656.281141  0.000000  54610.426310
A  460  1069828.433456  1.681667  N  -1  -1.000000  -1.000000  59781.563005  58225.610507  0.000000  54610.426310
C  461  1352435.368048  4.079653  N  -1  -1.000000  -1.000000  59781.563005  58225.610507  0.000000  54610.426310
T  467  2615634.631136  5.861076  N  -1  -1.000000  -1.000000  53653.952797  58225.610507  0.000000  54610.426310
A  470  256761.813108  0.384685  N  -1  -1.000000  -1.000000  58025.479592  58225.610507  0.000000  54610.426310
G  488  430848.000000  0.638201  N  -1  -1.000000  -1.000000  112.090431  0.000000  65280.000000  54610.426310
G  502  432765.600000  0.647249  N  -1  -1.000000  -1.000000  0.000000  36.391007  65280.000000  0.000000
T  515  165230.671103  0.239270  N  -1  -1.000000  -1.000000  0.000000  0.000000  2896.800000  32117.756973
G  530  436804.800000  0.628600  N  -1  -1.000000  -1.000000  0.000000  0.000000  65280.000000  477.841230
A  547  340231.820454  0.478861  G  543  100612.800000  0.136227  57278.210054  0.000000  15871.200000  0.000000
C  557  358487.805690  0.504874  G  558  100204.800000  0.134340  0.000000  58225.610507  15585.600000  0.000000
T  568  325478.140806  0.470065  A  572  50328.603355  0.074953  2167.081659  582.256105  2407.200000  54610.426310
G  581  448065.600000  0.667293  A  586  88289.895863  0.151954  6575.971931  0.000000  65280.000000  0.000000
G  594  320076.000000  0.550876  A  596  12927.763000  0.036781  11545.314355  0.000000  60996.000000  0.000000
A  604  97369.220745  0.277030  N  -1  -1.000000  -1.000000  19653.188838  1455.640263  0.000000  0.000000
A  616  408905.890956  1.218666  N  -1  -1.000000  -1.000000  59781.563005  26092.351708  0.000000  0.000000
A  625  405543.178037  1.216600  N  -1  -1.000000  -1.000000  59781.563005  58225.610507  5916.000000  0.000000
G  630  253490.400000  0.766714  A  636  86496.448973  0.201654  40838.280228  58225.610507  46512.000000  0.000000
C  631  1331692.494305  3.923143  N  -1  -1.000000  -1.000000  32805.132699  58225.610507  49816.800000  0.000000
G  645  562305.600000  1.310937  N  -1  -1.000000  -1.000000  747.269538  27074.908886  65280.000000  0.000000
A  664  305222.242619  0.676556  N  -1  -1.000000  -1.000000  52084.686768  0.000000  8404.800000  0.000000
G  670  367608.000000  0.824575  N  -1  -1.000000  -1.000000  8444.145774  0.000000  63280.800000  0.000000
C  687  320495.594834  0.712168  N  -1  -1.000000  -1.000000  0.000000  55387.111995  0.000000  0.000000
C  701  308704.908706  0.705981  N  -1  -1.000000  -1.000000  0.000000  58189.219500  0.000000  0.000000
C  713  275843.829776  0.632475  N  -1  -1.000000  -1.000000  0.000000  53676.734686  0.000000  0.000000
T  723  430057.107189  0.947302  N  -1  -1.000000  -1.000000  0.000000  545.865099  0.000000  54610.426310
A  738  286876.775471  0.628983  N  -1  -1.000000  -1.000000  53915.497135  1310.076236  0.000000  2525.732217
T  745  375651.469978  0.845624  N  -1  -1.000000  -1.000000  3811.074642  0.000000  0.000000  54610.426310
G  757  385233.600000  0.843985  N  -1  -1.000000  -1.000000  0.000000  0.000000  64056.000000  1023.945493
G  771  366016.800000  1.011655  N  -1  -1.000000  -1.000000  0.000000  0.000000  65280.000000  0.000000
A  790  218763.157122  0.639339  N  -1  -1.000000  -1.000000  39343.741153  0.000000  0.000000  0.000000
A  801  258742.077382  0.775780  N  -1  -1.000000  -1.000000  54550.676242  0.000000  0.000000  170.657582
A  813  321736.899399  0.997205  N  -1  -1.000000  -1.000000  53392.408459  145.564026  0.000000  0.000000
T  822  361282.101555  1.119343  N  -1  -1.000000  -1.000000  0.000000  0.000000  0.000000  54610.426310
T  835  289298.733376  0.881954  N  -1  -1.000000  -1.000000  0.000000  0.000000  0.000000  50309.855238
C  850  234066.954238  0.710659  N  -1  -1.000000  -1.000000  373.634769  40976.273394  0.000000  102.394549
A  858  384544.904031  1.241401  N  -1  -1.000000  -1.000000  59781.563005  0.000000  0.000000  0.000000
C  868  377738.648163  1.182156  N  -1  -1.000000  -1.000000  0.000000  58225.610507  0.000000  238.920615
A  880  375428.215673  1.174158  N  -1  -1.000000  -1.000000  59781.563005  363.910066  0.000000  0.000000
G  890  398942.400000  1.251537  N  -1  -1.000000  -1.000000  0.000000  363.910066  65280.000000  341.315164
C  907  148948.389878  0.462494  N  -1  -1.000000  -1.000000  0.000000  28275.812102  0.000000  0.000000
C  923  336289.291684  1.067338  N  -1  -1.000000  -1.000000  0.000000  58225.610507  0.000000  0.000000
T  933  413435.058681  1.280668  N  -1  -1.000000  -1.000000  0.000000  764.211138  0.000000  54610.426310
C  948  134937.852350  0.406442  T  945  19318.438307  0.058188  37.363477  26165.133722  0.000000  2593.995250
G  958  174134.400000  0.562880  N  -1  -1.000000  -1.000000  0.000000  0.000000  33292.800000  0.000000
A  974  303279.341821  1.018240  N  -1  -1.000000  -1.000000  49805.514679  0.000000  1346.400000  0.000000
G  981  256224.000000  0.840719  N  -1  -1.000000  -1.000000  5529.794578  0.000000  44349.600000  0.000000
A  1002  408868.527479  1.400543  N  -1  -1.000000  -1.000000  59781.563005  0.000000  0.000000  648.498812
A  1011  237108.624270  0.803625  T  1014  27271.081638  0.093032  52159.413722  0.000000  0.000000  3515.546194
C  1020  448955.848015  1.596476  T  1024  54371.505695  0.180943  0.000000  58225.610507  0.000000  7952.643331
A  1032  344379.166387  1.203205  N  -1  -1.000000  -1.000000  59407.928236  363.910066  0.000000  15427.445432
G  1041  342067.200000  1.118740  T  1040  306944.727377  1.040372  0.000000  72.782013  64749.600000  25871.689464
T  1056  345376.814892  1.127433  N  -1  -1.000000  -1.000000  0.000000  0.000000  0.000000  54610.426310
A  1069  154722.157753  0.516544  T  1068  12935.844732  0.041033  29106.148488  0.000000  0.000000  3174.231029
G  1079  175032.000000  0.580515  N  -1  -1.000000  -1.000000  0.000000  0.000000  33782.400000  580.235780
G  1093  444638.400000  1.474259  N  -1  -1.000000  -1.000000  0.000000  0.000000  65280.000000  0.000000
G  1107  378379.200000  1.198399  N  -1  -1.000000  -1.000000  0.000000  0.000000  65280.000000  273.052132
G  1120  375523.200000  1.145053  N  -1  -1.000000  -1.000000  37.363477  145.564026  65280.000000  34.131516
C  1134  338545.534091  1.042904  N  -1  -1.000000  -1.000000  0.000000  56406.060179  0.000000  170.657582
A  1147  271856.657766  0.812089  C  1152  17576.856172  0.050730  47713.159974  509.474092  0.000000  0.000000
T  1158  471526.899668  1.487222  N  -1  -1.000000  -1.000000  0.000000  291.128053  0.000000  54610.426310
A  1171  260199.252980  0.789040  N  -1  -1.000000  -1.000000  50365.966832  0.000000  0.000000  716.761845
G  1181  167810.400000  0.521831  N  -1  -1.000000  -1.000000  149.453908  0.000000  31864.800000  921.550944
A  1201  374942.490474  1.234080  N  -1  -1.000000  -1.000000  59781.563005  0.000000  1632.000000  0.000000
G  1207  340884.000000  1.046153  N  -1  -1.000000  -1.000000  7173.787561  181.955033  56630.400000  68.263033
C  1223  273005.331264  0.797257  N  -1  -1.000000  -1.000000  821.996491  52548.613482  0.000000  0.000000
A  1235  307090.416463  0.944117  N  -1  -1.000000  -1.000000  50926.418985  436.692079  40.800000  0.000000
G  1245  185150.400000  0.581981  N  -1  -1.000000  -1.000000  261.544338  1237.294223  34802.400000  170.657582
C  1259  208556.858634  0.697279  N  -1  -1.000000  -1.000000  0.000000  39302.287092  2121.600000  0.000000
G  1272  250920.000000  0.877029  C  1271  67032.234096  0.234295  0.000000  10043.917812  47532.000000  0.000000
A  1287  323717.163673  1.139815  C  1281  7860.457418  0.027677  59781.563005  36.391007  0.000000  0.000000
C  1296  335452.298533  1.245980  N  -1  -1.000000  -1.000000  0.000000  58225.610507  0.000000  273.052132
G  1308  195717.600000  0.707192  N  -1  -1.000000  -1.000000  0.000000  109.173020  37128.000000  0.000000
G  1321  386172.000000  1.381437  N  -1  -1.000000  -1.000000  112.090431  0.000000  65280.000000  238.920615
T  1335  161544.467327  0.575574  N  -1  -1.000000  -1.000000  0.000000  0.000000  0.000000  36008.749848
T  1349  269604.848388  1.026157  N  -1  -1.000000  -1.000000  0.000000  0.000000  0.000000  52187.088642
G  1361  375033.600000  1.429284  N  -1  -1.000000  -1.000000  112.090431  0.000000  65280.000000  614.367296
G  1374  292332.000000  1.085981  N  -1  -1.000000  -1.000000  0.000000  0.000000  57446.400000  307.183648
T  1387  198508.899636  0.709201  N  -1  -1.000000  -1.000000  0.000000  0.000000  0.000000  37988.377802
G  1400  358917.600000  1.286903  N  -1  -1.000000  -1.000000  373.634769  0.000000  65280.000000  716.761845
A  1414  337952.648364  1.166561  N  -1  -1.000000  -1.000000  59781.563005  0.000000  0.000000  68.263033
T  1424  364388.069552  1.251661  N  -1  -1.000000  -1.000000  0.000000  582.256105  0.000000  54610.426310
G  1437  328480.800000  1.117216  N  -1  -1.000000  -1.000000  74.726954  0.000000  61526.400000  785.024878
T  1450  229056.606853  0.745400  N  -1  -1.000000  -1.000000  0.000000  72.782013  0.000000  43858.998630
G  1463  307183.200000  1.053506  N  -1  -1.000000  -1.000000  0.000000  0.000000  59078.400000  0.000000
G  1476  287517.600000  0.939152  N  -1  -1.000000  -1.000000  0.000000  0.000000  56304.000000  0.000000
G  1489  274502.400000  0.891424  N  -1  -1.000000  -1.000000  0.000000  0.000000  53611.200000  0.000000
T  1503  312712.953656  1.049781  N  -1  -1.000000  -1.000000  0.000000  109.173020  0.000000  54610.426310
A  1514  195336.257120  0.651290  N  -1  -1.000000  -1.000000  38110.746416  0.000000  0.000000  0.000000
A  1526  302008.983607  1.008024  N  -1  -1.000000  -1.000000  58100.206546  109.173020  0.000000  0.000000
C  1537  324789.733609  1.105050  N  -1  -1.000000  -1.000000  0.000000  58225.610507  0.000000  170.657582
G  1551  200858.400000  0.686466  N  -1  -1.000000  -1.000000  0.000000  145.564026  45247.200000  0.000000
G  1563  308611.200000  1.117166  N  -1  -1.000000  -1.000000  112.090431  0.000000  59282.400000  0.000000
A  1579  244431.865738  0.891249  N  -1  -1.000000  -1.000000  45396.624407  0.000000  0.000000  0.000000
C  1588  336398.464703  1.219740  N  -1  -1.000000  -1.000000  0.000000  58225.610507  0.000000  68.263033
A  1600  273687.468133  0.981955  N  -1  -1.000000  -1.000000  51524.234615  109.173020  0.000000  0.000000
A  1611  205872.757599  0.742328  N  -1  -1.000000  -1.000000  44686.718346  0.000000  0.000000  614.367296
G  1622  189026.400000  0.698879  N  -1  -1.000000  -1.000000  186.817384  0.000000  35863.200000  375.446681
A  1640  406701.445820  1.575738  N  -1  -1.000000  -1.000000  59781.563005  109.173020  0.000000  0.000000
T  1648  315682.395587  1.130511  N  -1  -1.000000  -1.000000  0.000000  36.391007  0.000000  54610.426310
A  1660  227319.393327  0.810102  N  -1  -1.000000  -1.000000  44611.991393  0.000000  0.000000  102.394549
A  1671  271221.478659  1.001338  N  -1  -1.000000  -1.000000  58025.479592  0.000000  0.000000  341.315164
A  1685  321624.808968  1.157360  N  -1  -1.000000  -1.000000  59781.563005  109.173020  0.000000  273.052132
C  1695  329666.128489  1.180767  N  -1  -1.000000  -1.000000  0.000000  58225.610507  0.000000  819.156395
G  1709  205468.800000  0.714127  N  -1  -1.000000  -1.000000  0.000000  181.955033  36108.000000  0.000000
A  1721  341576.905621  1.243784  N  -1  -1.000000  -1.000000  59781.563005  109.173020  40.800000  102.394549
T  1732  305442.940653  1.085379  N  -1  -1.000000  -1.000000  0.000000  327.519059  0.000000  54610.426310
G  1745  281724.000000  0.966884  N  -1  -1.000000  -1.000000  0.000000  363.910066  54876.000000  136.526066
C  1757  314054.386671  1.044610  N  -1  -1.000000  -1.000000  0.000000  58225.610507  0.000000  0.000000
A  1770  278058.994928  0.954289  N  -1  -1.000000  -1.000000  53878.133658  145.564026  0.000000  0.000000
C  1779  323406.875359  1.124441  N  -1  -1.000000  -1.000000  0.000000  58225.610507  0.000000  409.578197
C  1794  262088.029294  0.881785  N  -1  -1.000000  -1.000000  0.000000  58225.610507  0.000000  0.000000
C  1806  274824.881592  0.927487  N  -1  -1.000000  -1.000000  0.000000  58225.610507  0.000000  0.000000
A  1818  319196.182971  1.094520  N  -1  -1.000000  -1.000000  59781.563005  0.000000  0.000000  0.000000
C  1827  330248.384594  1.136498  N  -1  -1.000000  -1.000000  0.000000  58225.610507  0.000000  307.183648
G  1841  144391.200000  0.476441  N  -1  -1.000000  -1.000000  0.000000  72.782013  27907.200000  0.000000
A  1856  391718.691592  1.382487  N  -1  -1.000000  -1.000000  59781.563005  0.000000  0.000000  0.000000
G  1865  241576.800000  0.827400  N  -1  -1.000000  -1.000000  0.000000  0.000000  46471.200000  1979.627954
T  1880  282677.219186  0.981667  N  -1  -1.000000  -1.000000  0.000000  109.173020  448.800000  54610.426310
G  1892  421831.200000  1.481051  N  -1  -1.000000  -1.000000  37.363477  0.000000  65280.000000  273.052132
G  1904  328521.600000  1.098015  N  -1  -1.000000  -1.000000  0.000000  0.000000  63321.600000  0.000000
G  1917  280092.000000  0.934551  N  -1  -1.000000  -1.000000  0.000000  0.000000  53896.800000  307.183648
T  1931  225882.375824  0.749176  N  -1  -1.000000  -1.000000  0.000000  72.782013  0.000000  50412.249787
T  1944  247521.757249  0.834492  N  -1  -1.000000  -1.000000  0.000000  72.782013  0.000000  47818.254537
T  1956  220250.675610  0.760938  N  -1  -1.000000  -1.000000  0.000000  36.391007  0.000000  41879.370676
T  1969  250149.884015  0.898377  N  -1  -1.000000  -1.000000  0.000000  36.391007  40.800000  48808.068514
G  1981  344107.200000  1.190591  N  -1  -1.000000  -1.000000  149.453908  0.000000  65280.000000  102.394549
G  1993  250022.400000  0.879552  N  -1  -1.000000  -1.000000  298.907815  0.000000  47164.800000  0.000000
A  2008  282168.977385  0.989700  N  -1  -1.000000  -1.000000  54812.220580  0.000000  0.000000  0.000000
T  2017  314692.581610  1.103972  N  -1  -1.000000  -1.000000  0.000000  363.910066  0.000000  54610.426310
T  2031  232162.574849  0.846256  N  -1  -1.000000  -1.000000  0.000000  72.782013  81.600000  45736.232034
G  2044  371198.400000  1.402310  N  -1  -1.000000  -1.000000  709.906061  0.000000  65035.200000  0.000000
A  2056  252577.103697  0.922435  N  -1  -1.000000  -1.000000  47899.977358  0.000000  0.000000  0.000000
G  2067  192412.800000  0.695925  N  -1  -1.000000  -1.000000  0.000000  0.000000  43084.800000  34.131516
G  2080  367730.400000  1.357068  N  -1  -1.000000  -1.000000  1606.629506  0.000000  65280.000000  0.000000
A  2094  268045.583125  0.938133  N  -1  -1.000000  -1.000000  50216.512924  0.000000  122.400000  0.000000
G  2104  250512.000000  0.871310  N  -1  -1.000000  -1.000000  410.998246  0.000000  41942.400000  887.419428
A  2119  341875.813436  1.229096  N  -1  -1.000000  -1.000000  59781.563005  0.000000  0.000000  0.000000
T  2128  303121.997535  1.054933  N  -1  -1.000000  -1.000000  0.000000  545.865099  0.000000  54610.426310
A  2140  190777.912941  0.659144  N  -1  -1.000000  -1.000000  36952.478633  72.782013  0.000000  0.000000
C  2150  365183.750898  1.318156  N  -1  -1.000000  -1.000000  0.000000  58225.610507  0.000000  1706.575822
T  2164  327662.557858  1.128534  N  -1  -1.000000  -1.000000  0.000000  1200.903217  0.000000  54610.426310
T  2177  231684.733619  0.810115  N  -1  -1.000000  -1.000000  0.000000  327.519059  0.000000  45497.311419
G  2190  254306.400000  0.895758  N  -1  -1.000000  -1.000000  747.269538  0.000000  49449.600000  0.000000
A  2203  249102.300348  0.858707  N  -1  -1.000000  -1.000000  48198.885173  36.391007  0.000000  0.000000
T  2213  295135.222688  1.060770  N  -1  -1.000000  -1.000000  0.000000  1273.685230  0.000000  54610.426310
C  2227  166452.464037  0.592492  N  -1  -1.000000  -1.000000  0.000000  32569.950877  0.000000  0.000000
C  2239  236177.632619  0.866610  N  -1  -1.000000  -1.000000  0.000000  50437.935102  0.000000  0.000000
C  2251  246439.896470  0.940752  N  -1  -1.000000  -1.000000  74.726954  46835.225451  0.000000  0.000000
A  2262  271333.569090  1.058688  N  -1  -1.000000  -1.000000  52533.048491  36.391007  0.000000  0.000000
A  2273  269876.393492  1.020914  N  -1  -1.000000  -1.000000  50926.418985  509.474092  0.000000  477.841230
C  2284  260523.216012  1.022393  N  -1  -1.000000  -1.000000  261.544338  49600.941951  0.000000  1638.312789
T  2298  367971.878778  1.483141  N  -1  -1.000000  -1.000000  0.000000  545.865099  204.000000  54610.426310
T  2310  239773.903016  0.916105  N  -1  -1.000000  -1.000000  0.000000  36.391007  693.600000  45599.705969
G  2323  306734.400000  1.178485  N  -1  -1.000000  -1.000000  448.361723  0.000000  59527.200000  0.000000
G  2335  185721.600000  0.698092  N  -1  -1.000000  -1.000000  821.996491  0.000000  35700.000000  0.000000
A  2350  273388.560318  1.071690  N  -1  -1.000000  -1.000000  53018.773690  0.000000  612.000000  0.000000
A  2361  291584.573558  1.097032  N  -1  -1.000000  -1.000000  56007.851841  0.000000  0.000000  0.000000
G  2371  223624.800000  0.824166  N  -1  -1.000000  -1.000000  0.000000  0.000000  42350.400000  273.052132
G  2384  437212.800000  1.625004  N  -1  -1.000000  -1.000000  896.723445  0.000000  65280.000000  0.000000
C  2396  131517.097732  0.460428  N  -1  -1.000000  -1.000000  0.000000  29440.324313  122.400000  0.000000
C  2410  296404.748487  1.090504  N  -1  -1.000000  -1.000000  0.000000  58007.264467  0.000000  0.000000
A  2419  214839.992050  0.780120  N  -1  -1.000000  -1.000000  41137.188043  0.000000  0.000000  0.000000
A  2431  213793.814698  0.822030  N  -1  -1.000000  -1.000000  40464.645459  0.000000  0.000000  1092.208526
T  2443  282950.271317  1.098912  N  -1  -1.000000  -1.000000  0.000000  363.910066  81.600000  53723.006882
G  2456  316485.600000  1.240615  N  -1  -1.000000  -1.000000  336.271292  181.955033  61404.000000  68.263033
C  2468  183810.974169  0.685401  N  -1  -1.000000  -1.000000  0.000000  41049.055407  0.000000  0.000000
C  2482  276717.213934  1.067489  N  -1  -1.000000  -1.000000  37.363477  54149.817771  0.000000  0.000000
A  2491  213569.633836  0.828638  N  -1  -1.000000  -1.000000  40240.464598  0.000000  0.000000  0.000000
A  2503  228328.207203  0.889370  N  -1  -1.000000  -1.000000  37923.929031  0.000000  0.000000  443.709714
G  2514  247819.200000  1.050786  N  -1  -1.000000  -1.000000  0.000000  0.000000  41248.800000  1467.655207
T  2528  192126.306061  0.776356  N  -1  -1.000000  -1.000000  0.000000  254.737046  0.000000  36862.037759
T  2541  176664.729112  0.745282  N  -1  -1.000000  -1.000000  0.000000  254.737046  0.000000  39694.953624
T  2553  203731.021652  0.873533  N  -1  -1.000000  -1.000000  0.000000  400.301072  0.000000  39694.953624
C  2565  127441.304997  0.548795  N  -1  -1.000000  -1.000000  0.000000  24454.756413  0.000000  0.000000
G  2579  146716.800000  0.677146  N  -1  -1.000000  -1.000000  261.544338  0.000000  25622.400000  0.000000
C  2588  155062.078981  0.776504  N  -1  -1.000000  -1.000000  186.817384  25801.223656  0.000000  0.000000
A  2601  233372.276582  1.185728  N  -1  -1.000000  -1.000000  45209.807023  0.000000  0.000000  0.000000
A  2612  159392.592363  0.828086  N  -1  -1.000000  -1.000000  30862.231901  0.000000  0.000000  409.578197
G  2623  344596.800000  1.842119  N  -1  -1.000000  -1.000000  74.726954  0.000000  65280.000000  614.367296
T  2637  153148.114282  0.770780  N  -1  -1.000000  -1.000000  0.000000  36.391007  0.000000  34438.700092
T  2649  169906.688856  0.897907  N  -1  -1.000000  -1.000000  0.000000  0.000000  244.800000  32629.729720
G  2662  232152.000000  1.241433  N  -1  -1.000000  -1.000000  485.725199  0.000000  44472.000000  0.000000
A  2674  202771.589018  1.053075  N  -1  -1.000000  -1.000000  39119.560292  0.000000  0.000000  0.000000
G  2685  188822.400000  0.981120  N  -1  -1.000000  -1.000000  0.000000  0.000000  42636.000000  819.156395
G  2698  369199.200000  1.859064  N  -1  -1.000000  -1.000000  709.906061  0.000000  65280.000000  546.104263
T  2710  162261.229173  0.734738  N  -1  -1.000000  -1.000000  0.000000  254.737046  0.000000  30684.233283
T  2723  216496.208802  0.977135  N  -1  -1.000000  -1.000000  0.000000  363.910066  0.000000  41333.266413
T  2735  168165.981517  0.764826  N  -1  -1.000000  -1.000000  0.000000  218.346039  0.000000  32424.940621
T  2747  185265.871256  0.839249  N  -1  -1.000000  -1.000000  0.000000  181.955033  0.000000  35701.566200
G  2760  224930.400000  1.098191  N  -1  -1.000000  -1.000000  560.452153  0.000000  43166.400000  0.000000
G  2772  210813.600000  0.994417  N  -1  -1.000000  -1.000000  896.723445  0.000000  40147.200000  0.000000
T  2784  128914.737607  0.596585  N  -1  -1.000000  -1.000000  112.090431  145.564026  0.000000  24745.349422
T  2797  184037.136664  0.894408  N  -1  -1.000000  -1.000000  0.000000  254.737046  0.000000  39046.454811
A  2806  138170.137496  0.677668  N  -1  -1.000000  -1.000000  25668.708615  0.000000  0.000000  0.000000
A  2819  193430.719799  0.972867  N  -1  -1.000000  -1.000000  37587.657740  0.000000  0.000000  0.000000
G  2831  112526.400000  0.620840  N  -1  -1.000000  -1.000000  0.000000  0.000000  25377.600000  0.000000
G  2844  366098.400000  2.076858  N  -1  -1.000000  -1.000000  784.633014  0.000000  65280.000000  341.315164
T  2856  114204.054020  0.597191  N  -1  -1.000000  -1.000000  0.000000  181.955033  0.000000  21332.197777
G  2869  237904.800000  1.280165  N  -1  -1.000000  -1.000000  261.544338  0.000000  45859.200000  341.315164
G  2881  205346.400000  1.074532  N  -1  -1.000000  -1.000000  261.544338  36.391007  39616.800000  0.000000
C  2891  94216.316001  0.498118  N  -1  -1.000000  -1.000000  0.000000  17831.593218  0.000000  477.841230
T  2906  303770.496348  1.711529  N  -1  -1.000000  -1.000000  0.000000  655.038118  0.000000  54610.426310
T  2918  132293.757735  0.678532  N  -1  -1.000000  -1.000000  0.000000  181.955033  0.000000  28431.553197
T  2931  195778.378320  1.031519  N  -1  -1.000000  -1.000000  0.000000  109.173020  0.000000  34404.568575
G  2943  167810.400000  0.858115  N  -1  -1.000000  -1.000000  0.000000  0.000000  29376.000000  0.000000
C  2953  120126.712677  0.622435  N  -1  -1.000000  -1.000000  0.000000  22853.552124  0.000000  0.000000
A  2965  126101.734464  0.650831  N  -1  -1.000000  -1.000000  24136.806063  145.564026  40.800000  0.000000
G  2977  109180.800000  0.643166  N  -1  -1.000000  -1.000000  0.000000  1164.512210  20604.000000  819.156395
T  2990  105329.859745  0.622322  N  -1  -1.000000  -1.000000  0.000000  982.557177  0.000000  19864.542570
G  3003  234436.800000  1.502843  N  -1  -1.000000  -1.000000  0.000000  36.391007  40800.000000  1160.471559
T  3014  138847.008892  0.873776  N  -1  -1.000000  -1.000000  0.000000  72.782013  0.000000  23072.905116
G  3027  178663.200000  1.093627  N  -1  -1.000000  -1.000000  0.000000  0.000000  33700.800000  1877.233404
T  3039  137311.090652  0.910208  N  -1  -1.000000  -1.000000  0.000000  0.000000  0.000000  23823.798478
G  3052  170054.400000  1.123520  N  -1  -1.000000  -1.000000  0.000000  36.391007  33048.000000  0.000000
C  3062  176314.426816  1.185019  N  -1  -1.000000  -1.000000  0.000000  33734.463087  0.000000  0.000000
A  3073  136937.142759  0.915131  N  -1  -1.000000  -1.000000  25855.526000  0.000000  0.000000  0.000000
A  3084  107644.176886  0.711379  N  -1  -1.000000  -1.000000  23090.628711  0.000000  0.000000  102.394549
G  3097  104978.400000  0.702329  N  -1  -1.000000  -1.000000  261.544338  0.000000  20236.800000  0.000000
A  3110  286689.958087  1.923427  N  -1  -1.000000  -1.000000  47675.796497  0.000000  0.000000  0.000000
T  3121  158404.367815  0.947464  N  -1  -1.000000  -1.000000  0.000000  0.000000  0.000000  30342.918118
G  3133  158181.600000  0.991210  N  -1  -1.000000  -1.000000  485.725199  0.000000  30273.600000  0.000000
A  3144  219099.428414  1.356503  N  -1  -1.000000  -1.000000  36765.661248  0.000000  0.000000  0.000000
C  3155  208047.384542  1.256617  N  -1  -1.000000  -1.000000  0.000000  39229.505079  0.000000  136.526066
A  3166  143550.478166  0.831525  N  -1  -1.000000  -1.000000  26752.249445  0.000000  0.000000  0.000000
T  3179  253733.693241  1.492685  N  -1  -1.000000  -1.000000  0.000000  764.211138  326.400000  44302.708344
G  3191  196248.000000  1.104212  N  -1  -1.000000  -1.000000  37.363477  0.000000  32803.200000  0.000000
A  3203  191450.455524  1.042431  N  -1  -1.000000  -1.000000  36466.753433  0.000000  979.200000  443.709714
A  3215  150761.629204  0.785060  N  -1  -1.000000  -1.000000  28657.786766  0.000000  1428.000000  955.682460
T  3227  215233.342693  1.094685  N  -1  -1.000000  -1.000000  0.000000  764.211138  1346.400000  40855.425183
C  3239  97382.333573  0.513969  N  -1  -1.000000  -1.000000  0.000000  18595.804356  1060.800000  273.052132
A  3248  165296.021710  0.901440  N  -1  -1.000000  -1.000000  31609.501439  0.000000  1183.200000  0.000000
A  3260  157823.326334  0.857361  N  -1  -1.000000  -1.000000  30227.052795  0.000000  0.000000  0.000000
A  3273  176467.701296  0.991655  N  -1  -1.000000  -1.000000  30899.595378  0.000000  0.000000  0.000000
G  3284  98940.000000  0.566035  N  -1  -1.000000  -1.000000  0.000000  436.692079  17380.800000  0.000000
A  3297  219659.880567  1.289586  N  -1  -1.000000  -1.000000  42332.819303  181.955033  0.000000  0.000000
C  3306  185521.351478  1.111397  N  -1  -1.000000  -1.000000  0.000000  35153.712344  0.000000  136.526066
C  3319  169873.218654  1.024236  N  -1  -1.000000  -1.000000  0.000000  32642.732890  0.000000  0.000000
C  3331  137739.959855  0.841438  N  -1  -1.000000  -1.000000  0.000000  26710.998820  0.000000  204.789099
T  3343  327935.609990  2.019386  N  -1  -1.000000  -1.000000  0.000000  582.256105  0.000000  54610.426310
C  3355  61246.064052  0.352670  N  -1  -1.000000  -1.000000  0.000000  13719.409476  0.000000  0.000000
C  3367  162303.889288  0.954446  N  -1  -1.000000  -1.000000  0.000000  31332.656654  0.000000  0.000000
A  3377  170115.910227  1.002149  N  -1  -1.000000  -1.000000  32991.950084  0.000000  0.000000  0.000000
T  3387  337151.119430  1.971870  N  -1  -1.000000  -1.000000  0.000000  473.083085  40.800000  54610.426310
G  3400  164260.800000  0.878171  N  -1  -1.000000  -1.000000  74.726954  0.000000  31579.200000  0.000000
A  3412  183828.306241  0.949621  N  -1  -1.000000  -1.000000  35084.304789  0.000000  40.800000  0.000000
G  3423  117830.400000  0.620168  N  -1  -1.000000  -1.000000  0.000000  0.000000  22154.400000  0.000000
C  3435  161284.941104  0.880239  N  -1  -1.000000  -1.000000  112.090431  30677.618536  0.000000  0.000000
C  3448  194619.103119  1.067168  N  -1  -1.000000  -1.000000  0.000000  32387.995844  0.000000  0.000000
A  3457  163203.667004  0.867839  N  -1  -1.000000  -1.000000  30488.597133  0.000000  0.000000  0.000000
A  3469  135928.328883  0.792195  N  -1  -1.000000  -1.000000  25930.252954  0.000000  0.000000  648.498812
G  3481  137700.000000  0.769048  N  -1  -1.000000  -1.000000  0.000000  0.000000  23908.800000  682.630329
T  3494  142806.264800  0.808678  N  -1  -1.000000  -1.000000  0.000000  36.391007  0.000000  24813.612454
A  3503  78089.666676  0.449149  N  -1  -1.000000  -1.000000  14758.573367  0.000000  244.800000  0.000000
G  3516  96573.600000  0.652722  N  -1  -1.000000  -1.000000  0.000000  0.000000  18400.800000  102.394549
T  3528  89390.441566  0.633138  N  -1  -1.000000  -1.000000  0.000000  1018.948184  0.000000  17031.626705
G  3541  197349.600000  1.497993  N  -1  -1.000000  -1.000000  37.363477  655.038118  34394.400000  0.000000
G  3553  110119.200000  0.788286  N  -1  -1.000000  -1.000000  523.088676  0.000000  21420.000000  0.000000
A  3565  144858.199857  1.076389  N  -1  -1.000000  -1.000000  25108.256462  0.000000  40.800000  0.000000
G  3576  96002.400000  0.740748  N  -1  -1.000000  -1.000000  261.544338  0.000000  18237.600000  0.000000
A  3588  208936.562703  1.700306  N  -1  -1.000000  -1.000000  38895.379430  0.000000  0.000000  0.000000
T  3599  160315.732735  1.231468  N  -1  -1.000000  -1.000000  186.817384  145.564026  0.000000  30615.970250
G  3611  135823.200000  1.025513  N  -1  -1.000000  -1.000000  1531.902552  0.000000  25744.800000  0.000000
C  3621  154843.732942  1.175321  N  -1  -1.000000  -1.000000  560.452153  26674.607813  0.000000  204.789099
T  3635  226121.296439  1.621857  N  -1  -1.000000  -1.000000  298.907815  291.128053  0.000000  43244.631334
T  3647  128129.712729  0.840878  N  -1  -1.000000  -1.000000  410.998246  109.173020  0.000000  24335.771224
C  3658  60008.769829  0.384056  N  -1  -1.000000  -1.000000  0.000000  11572.340088  0.000000  204.789099
T  3670  237350.565349  1.665432  N  -1  -1.000000  -1.000000  0.000000  327.519059  326.400000  39524.296042
G  3683  167035.200000  1.075987  N  -1  -1.000000  -1.000000  0.000000  0.000000  28764.000000  0.000000
T  3693  122873.459197  0.780363  N  -1  -1.000000  -1.000000  0.000000  691.429125  0.000000  20513.041383
C  3705  76348.331777  0.476749  N  -1  -1.000000  -1.000000  0.000000  14701.966653  0.000000  0.000000
C  3717  128896.945260  0.877536  N  -1  -1.000000  -1.000000  0.000000  28494.158142  0.000000  0.000000
C  3728  115832.573902  0.805830  N  -1  -1.000000  -1.000000  0.000000  22125.731993  0.000000  0.000000
A  3738  175907.249143  1.241020  N  -1  -1.000000  -1.000000  30525.960610  145.564026  0.000000  0.000000
T  3749  228851.817754  1.590901  N  -1  -1.000000  -1.000000  0.000000  1164.512210  0.000000  42766.790104
G  3761  137496.000000  0.954015  N  -1  -1.000000  -1.000000  336.271292  72.782013  22970.400000  0.000000
A  3773  155992.515967  1.075365  N  -1  -1.000000  -1.000000  29890.781503  0.000000  0.000000  0.000000
A  3784  125503.918834  0.811491  N  -1  -1.000000  -1.000000  23688.444341  0.000000  0.000000  511.972747
A  3795  111940.976727  0.780219  N  -1  -1.000000  -1.000000  23688.444341  0.000000  0.000000  102.394549
A  3807  115116.872262  0.834396  N  -1  -1.000000  -1.000000  22418.086127  0.000000  0.000000  34.131516
T  3818  157721.737486  1.149670  N  -1  -1.000000  -1.000000  0.000000  327.519059  0.000000  29489.630207
A  3826  103833.102245  0.714484  N  -1  -1.000000  -1.000000  18980.646254  0.000000  0.000000  443.709714
A  3838  122701.658068  0.859137  N  -1  -1.000000  -1.000000  23277.446095  0.000000  0.000000  0.000000
T  3851  154069.665226  1.073607  N  -1  -1.000000  -1.000000  0.000000  0.000000  0.000000  29592.024757
G  3863  162547.200000  1.150184  N  -1  -1.000000  -1.000000  37.363477  0.000000  30967.200000  0.000000
T  3874  88366.496072  0.656062  N  -1  -1.000000  -1.000000  0.000000  0.000000  0.000000  16792.706090
G  3887  127296.000000  0.980864  N  -1  -1.000000  -1.000000  0.000000  0.000000  24072.000000  0.000000
C  3897  129078.900292  1.017092  N  -1  -1.000000  -1.000000  0.000000  22125.731993  0.000000  0.000000
T  3911  188986.206548  1.484955  N  -1  -1.000000  -1.000000  0.000000  327.519059  0.000000  36862.037759
C  3921  71872.237969  0.532498  N  -1  -1.000000  -1.000000  0.000000  13646.627463  0.000000  0.000000
C  3932  89412.703135  0.684382  N  -1  -1.000000  -1.000000  0.000000  19651.143546  0.000000  0.000000
C  3941  95926.693310  0.774749  N  -1  -1.000000  -1.000000  0.000000  20560.918710  0.000000  0.000000
T  3951  263870.753625  1.064431  N  -1  -1.000000  -1.000000  0.000000  181.955033  0.000000  47920.649087
T  3953  263870.753625  1.064431  C  3968  14265.274574  0.126237  0.000000  691.429125  0.000000  50207.460688
C  3961  44615.374051  0.366494  N  -1  -1.000000  -1.000000  0.000000  5676.997024  81.600000  0.000000
G  3979  57895.200000  0.526595  N  -1  -1.000000  -1.000000  0.000000  0.000000  6201.600000  0.000000
T  3992  63723.541200  0.596130  N  -1  -1.000000  -1.000000  0.000000  0.000000  0.000000  10478.375548
T  4007  81437.798234  0.810019  N  -1  -1.000000  -1.000000  0.000000  36.391007  0.000000  12219.082887
C  4018  70489.379720  0.735997  N  -1  -1.000000  -1.000000  74.726954  11353.994049  122.400000  0.000000
G  4032  77316.000000  0.921258  N  -1  -1.000000  -1.000000  560.452153  0.000000  12933.600000  0.000000
C  4041  42650.259696  0.504924  N  -1  -1.000000  -1.000000  635.179107  7205.419300  0.000000  0.000000
A  4052  168584.007675  1.072021  N  -1  -1.000000  -1.000000  19877.369699  0.000000  0.000000  0.000000
A  4056  168584.007675  1.072021  N  -1  -1.000000  -1.000000  23688.444341  0.000000  163.200000  0.000000
N  4076  -1.000000  -1.000000  N  -1  -1.000000  -1.000000  485.725199  0.000000  0.000000  0.000000
N  4087  -1.000000  -1.000000  N  -1  -1.000000  -1.000000  410.998246  0.000000  0.000000  0.000000
N  4099  -1.000000  -1.000000  N  -1  -1.000000  -1.000000  0.000000  0.000000  0.000000  0.000000
N  4110  -1.000000  -1.000000  N  -1  -1.000000  -1.000000  0.000000  0.000000  0.000000  0.000000
N  4122  -1.000000  -1.000000  N  -1  -1.000000  -1.000000  0.000000  0.000000  0.000000  0.000000
N  4133  -1.000000  -1.000000  N  -1  -1.000000  -1.000000  0.000000  0.000000  0.000000  0.000000
N  4145  -1.000000  -1.000000  N  -1  -1.000000  -1.000000  0.000000  0.000000  0.000000  0.000000
N  4158  -1.000000  -1.000000  N  -1  -1.000000  -1.000000  0.000000  0.000000  0.000000  0.000000
N  4168  -1.000000  -1.000000  N  -1  -1.000000  -1.000000  0.000000  0.000000  0.000000  0.000000
N  4179  -1.000000  -1.000000  N  -1  -1.000000  -1.000000  0.000000  0.000000  0.000000  0.000000
N  4190  -1.000000  -1.000000  N  -1  -1.000000  -1.000000  0.000000  0.000000  0.000000  0.000000
N  4201  -1.000000  -1.000000  N  -1  -1.000000  -1.000000  0.000000  0.000000  0.000000  0.000000
N  4212  -1.000000  -1.000000  N  -1  -1.000000  -1.000000  0.000000  0.000000  0.000000  0.000000
N  4223  -1.000000  -1.000000  N  -1  -1.000000  -1.000000  0.000000  0.000000  0.000000  0.000000
N  4234  -1.000000  -1.000000  N  -1  -1.000000  -1.000000  0.000000  0.000000  0.000000  0.000000
N  4245  -1.000000  -1.000000  N  -1  -1.000000  -1.000000  0.000000  0.000000  0.000000  0.000000
N  4256  -1.000000  -1.000000  N  -1  -1.000000  -1.000000  0.000000  0.000000  0.000000  0.000000
N  4267  -1.000000  -1.000000  N  -1  -1.000000  -1.000000  0.000000  0.000000  0.000000  0.000000
N  4278  -1.000000  -1.000000  N  -1  -1.000000  -1.000000  0.000000  0.000000  0.000000  0.000000
N  4289  -1.000000  -1.000000  N  -1  -1.000000  -1.000000  0.000000  0.000000  0.000000  0.000000
N  4300  -1.000000  -1.000000  N  -1  -1.000000  -1.000000  0.000000  0.000000  0.000000  0.000000
N  4311  -1.000000  -1.000000  N  -1  -1.000000  -1.000000  0.000000  0.000000  0.000000  0.000000
N  4322  -1.000000  -1.000000  N  -1  -1.000000  -1.000000  0.000000  0.000000  0.000000  0.000000
N  4333  -1.000000  -1.000000  N  -1  -1.000000  -1.000000  0.000000  0.000000  0.000000  0.000000
N  4344  -1.000000  -1.000000  N  -1  -1.000000  -1.000000  0.000000  0.000000  0.000000  0.000000
N  4355  -1.000000  -1.000000  N  -1  -1.000000  -1.000000  0.000000  0.000000  0.000000  0.000000
N  4366  -1.000000  -1.000000  N  -1  -1.000000  -1.000000  0.000000  0.000000  0.000000  0.000000
N  4377  -1.000000  -1.000000  N  -1  -1.000000  -1.000000  0.000000  0.000000  0.000000  0.000000
N  4388  -1.000000  -1.000000  N  -1  -1.000000  -1.000000  0.000000  0.000000  0.000000  0.000000
N  4399  -1.000000  -1.000000  N  -1  -1.000000  -1.000000  0.000000  0.000000  0.000000  0.000000
N  4410  -1.000000  -1.000000  N  -1  -1.000000  -1.000000  0.000000  0.000000  0.000000  0.000000
N  4421  -1.000000  -1.000000  N  -1  -1.000000  -1.000000  0.000000  0.000000  0.000000  0.000000
N  4432  -1.000000  -1.000000  N  -1  -1.000000  -1.000000  0.000000  0.000000  0.000000  0.000000
N  4443  -1.000000  -1.000000  N  -1  -1.000000  -1.000000  0.000000  0.000000  0.000000  0.000000
N  4454  -1.000000  -1.000000  N  -1  -1.000000  -1.000000  0.000000  0.000000  0.000000  0.000000
N  4465  -1.000000  -1.000000  N  -1  -1.000000  -1.000000  0.000000  0.000000  0.000000  0.000000
N  4476  -1.000000  -1.000000  N  -1  -1.000000  -1.000000  0.000000  0.000000  0.000000  0.000000
N  4487  -1.000000  -1.000000  N  -1  -1.000000  -1.000000  0.000000  0.000000  0.000000  0.000000
N  4498  -1.000000  -1.000000  N  -1  -1.000000  -1.000000  0.000000  0.000000  0.000000  0.000000
N  4509  -1.000000  -1.000000  N  -1  -1.000000  -1.000000  0.000000  0.000000  0.000000  0.000000
N  4520  -1.000000  -1.000000  N  -1  -1.000000  -1.000000  0.000000  0.000000  0.000000  0.000000
N  4531  -1.000000  -1.000000  N  -1  -1.000000  -1.000000  0.000000  0.000000  0.000000  0.000000
N  4542  -1.000000  -1.000000  N  -1  -1.000000  -1.000000  0.000000  0.000000  0.000000  0.000000
N  4553  -1.000000  -1.000000  N  -1  -1.000000  -1.000000  0.000000  0.000000  0.000000  0.000000
N  4564  -1.000000  -1.000000  N  -1  -1.000000  -1.000000  0.000000  0.000000  0.000000  0.000000
N  4575  -1.000000  -1.000000  N  -1  -1.000000  -1.000000  0.000000  0.000000  0.000000  0.000000
N  4586  -1.000000  -1.000000  N  -1  -1.000000  -1.000000  0.000000  0.000000  0.000000  0.000000
N  4597  -1.000000  -1.000000  N  -1  -1.000000  -1.000000  0.000000  0.000000  0.000000  0.000000
N  4608  -1.000000  -1.000000  N  -1  -1.000000  -1.000000  0.000000  0.000000  0.000000  0.000000
N  4619  -1.000000  -1.000000  N  -1  -1.000000  -1.000000  0.000000  0.000000  0.000000  0.000000
N  4630  -1.000000  -1.000000  N  -1  -1.000000  -1.000000  0.000000  0.000000  0.000000  0.000000
N  4641  -1.000000  -1.000000  N  -1  -1.000000  -1.000000  0.000000  0.000000  0.000000  0.000000
N  4652  -1.000000  -1.000000  N  -1  -1.000000  -1.000000  0.000000  0.000000  0.000000  0.000000
N  4663  -1.000000  -1.000000  N  -1  -1.000000  -1.000000  0.000000  0.000000  0.000000  0.000000
N  4674  -1.000000  -1.000000  N  -1  -1.000000  -1.000000  0.000000  0.000000  0.000000  0.000000
N  4685  -1.000000  -1.000000  N  -1  -1.000000  -1.000000  0.000000  0.000000  0.000000  0.000000
N  4696  -1.000000  -1.000000  N  -1  -1.000000  -1.000000  0.000000  0.000000  0.000000  0.000000
N  4707  -1.000000  -1.000000  N  -1  -1.000000  -1.000000  0.000000  0.000000  0.000000  0.000000
N  4718  -1.000000  -1.000000  N  -1  -1.000000  -1.000000  0.000000  0.000000  0.000000  0.000000
N  4729  -1.000000  -1.000000  N  -1  -1.000000  -1.000000  0.000000  0.000000  0.000000  0.000000
N  4740  -1.000000  -1.000000  N  -1  -1.000000  -1.000000  0.000000  0.000000  0.000000  0.000000
N  4751  -1.000000  -1.000000  N  -1  -1.000000  -1.000000  0.000000  0.000000  0.000000  0.000000
N  4762  -1.000000  -1.000000  N  -1  -1.000000  -1.000000  0.000000  0.000000  0.000000  0.000000
N  4773  -1.000000  -1.000000  N  -1  -1.000000  -1.000000  0.000000  0.000000  0.000000  0.000000
N  4784  -1.000000  -1.000000  N  -1  -1.000000  -1.000000  0.000000  0.000000  0.000000  0.000000
N  4795  -1.000000  -1.000000  N  -1  -1.000000  -1.000000  0.000000  0.000000  0.000000  0.000000
N  4806  -1.000000  -1.000000  N  -1  -1.000000  -1.000000  0.000000  0.000000  0.000000  0.000000
N  4817  -1.000000  -1.000000  N  -1  -1.000000  -1.000000  0.000000  0.000000  0.000000  0.000000
N  4828  -1.000000  -1.000000  N  -1  -1.000000  -1.000000  0.000000  0.000000  0.000000  0.000000
N  4839  -1.000000  -1.000000  N  -1  -1.000000  -1.000000  0.000000  0.000000  0.000000  0.000000
N  4850  -1.000000  -1.000000  N  -1  -1.000000  -1.000000  0.000000  0.000000  0.000000  0.000000
N  4861  -1.000000  -1.000000  N  -1  -1.000000  -1.000000  0.000000  0.000000  0.000000  0.000000
N  4872  -1.000000  -1.000000  N  -1  -1.000000  -1.000000  0.000000  0.000000  0.000000  0.000000
N  4883  -1.000000  -1.000000  N  -1  -1.000000  -1.000000  0.000000  0.000000  0.000000  0.000000
N  4894  -1.000000  -1.000000  N  -1  -1.000000  -1.000000  0.000000  0.000000  0.000000  0.000000
N  4905  -1.000000  -1.000000  N  -1  -1.000000  -1.000000  0.000000  0.000000  0.000000  0.000000
N  4916  -1.000000  -1.000000  N  -1  -1.000000  -1.000000  0.000000  0.000000  0.000000  0.000000
N  4927  -1.000000  -1.000000  N  -1  -1.000000  -1.000000  0.000000  0.000000  0.000000  0.000000
N  4938  -1.000000  -1.000000  N  -1  -1.000000  -1.000000  0.000000  0.000000  0.000000  0.000000
N  4949  -1.000000  -1.000000  N  -1  -1.000000  -1.000000  0.000000  0.000000  0.000000  0.000000
N  4960  -1.000000  -1.000000  N  -1  -1.000000  -1.000000  0.000000  0.000000  0.000000  0.000000
N  4971  -1.000000  -1.000000  N  -1  -1.000000  -1.000000  0.000000  0.000000  0.000000  0.000000
N  4982  -1.000000  -1.000000  N  -1  -1.000000  -1.000000  0.000000  0.000000  0.000000  0.000000
N  4993  -1.000000  -1.000000  N  -1  -1.000000  -1.000000  0.000000  0.000000  0.000000  0.000000
N  5004  -1.000000  -1.000000  N  -1  -1.000000  -1.000000  0.000000  0.000000  0.000000  0.000000
N  5015  -1.000000  -1.000000  N  -1  -1.000000  -1.000000  0.000000  0.000000  0.000000  0.000000
N  5026  -1.000000  -1.000000  N  -1  -1.000000  -1.000000  0.000000  0.000000  0.000000  0.000000
N  5037  -1.000000  -1.000000  N  -1  -1.000000  -1.000000  0.000000  0.000000  0.000000  0.000000
N  5048  -1.000000  -1.000000  N  -1  -1.000000  -1.000000  0.000000  0.000000  0.000000  0.000000
N  5059  -1.000000  -1.000000  N  -1  -1.000000  -1.000000  0.000000  0.000000  0.000000  0.000000
N  5070  -1.000000  -1.000000  N  -1  -1.000000  -1.000000  0.000000  0.000000  0.000000  0.000000
N  5081  -1.000000  -1.000000  N  -1  -1.000000  -1.000000  0.000000  0.000000  0.000000  0.000000
N  5092  -1.000000  -1.000000  N  -1  -1.000000  -1.000000  0.000000  0.000000  0.000000  0.000000
N  5103  -1.000000  -1.000000  N  -1  -1.000000  -1.000000  0.000000  0.000000  0.000000  0.000000
N  5114  -1.000000  -1.000000  N  -1  -1.000000  -1.000000  0.000000  0.000000  0.000000  0.000000
N  5125  -1.000000  -1.000000  N  -1  -1.000000  -1.000000  0.000000  0.000000  0.000000  0.000000
N  5136  -1.000000  -1.000000  N  -1  -1.000000  -1.000000  0.000000  0.000000  0.000000  0.000000
N  5147  -1.000000  -1.000000  N  -1  -1.000000  -1.000000  0.000000  0.000000  0.000000  0.000000
N  5158  -1.000000  -1.000000  N  -1  -1.000000  -1.000000  0.000000  0.000000  0.000000  0.000000
N  5169  -1.000000  -1.000000  N  -1  -1.000000  -1.000000  0.000000  0.000000  0.000000  0.000000
N  5180  -1.000000  -1.000000  N  -1  -1.000000  -1.000000  0.000000  0.000000  0.000000  0.000000
N  5191  -1.000000  -1.000000  N  -1  -1.000000  -1.000000  0.000000  0.000000  0.000000  0.000000
N  5202  -1.000000  -1.000000  N  -1  -1.000000  -1.000000  0.000000  0.000000  0.000000  0.000000
N  5213  -1.000000  -1.000000  N  -1  -1.000000  -1.000000  0.000000  0.000000  0.000000  0.000000
N  5224  -1.000000  -1.000000  N  -1  -1.000000  -1.000000  0.000000  0.000000  0.000000  0.000000
N  5235  -1.000000  -1.000000  N  -1  -1.000000  -1.000000  0.000000  0.000000  0.000000  0.000000
N  5246  -1.000000  -1.000000  N  -1  -1.000000  -1.000000  0.000000  0.000000  0.000000  0.000000
N  5257  -1.000000  -1.000000  N  -1  -1.000000  -1.000000  0.000000  0.000000  0.000000  0.000000
N  5268  -1.000000  -1.000000  N  -1  -1.000000  -1.000000  0.000000  0.000000  0.000000  0.000000
N  5279  -1.000000  -1.000000  N  -1  -1.000000  -1.000000  0.000000  0.000000  0.000000  0.000000
N  5290  -1.000000  -1.000000  N  -1  -1.000000  -1.000000  0.000000  0.000000  0.000000  0.000000
N  5301  -1.000000  -1.000000  N  -1  -1.000000  -1.000000  0.000000  0.000000  0.000000  0.000000
N  5312  -1.000000  -1.000000  N  -1  -1.000000  -1.000000  0.000000  0.000000  0.000000  0.000000
N  5323  -1.000000  -1.000000  N  -1  -1.000000  -1.000000  0.000000  0.000000  0.000000  0.000000
N  5334  -1.000000  -1.000000  N  -1  -1.000000  -1.000000  0.000000  0.000000  0.000000  0.000000
N  5345  -1.000000  -1.000000  N  -1  -1.000000  -1.000000  0.000000  0.000000  0.000000  0.000000
N  5356  -1.000000  -1.000000  N  -1  -1.000000  -1.000000  0.000000  0.000000  0.000000  0.000000
N  5367  -1.000000  -1.000000  N  -1  -1.000000  -1.000000  0.000000  0.000000  0.000000  0.000000
N  5378  -1.000000  -1.000000  N  -1  -1.000000  -1.000000  0.000000  0.000000  0.000000  0.000000
N  5389  -1.000000  -1.000000  N  -1  -1.000000  -1.000000  0.000000  0.000000  0.000000  0.000000
N  5400  -1.000000  -1.000000  N  -1  -1.000000  -1.000000  0.000000  0.000000  0.000000  0.000000
N  5411  -1.000000  -1.000000  N  -1  -1.000000  -1.000000  0.000000  0.000000  0.000000  0.000000
N  5422  -1.000000  -1.000000  N  -1  -1.000000  -1.000000  0.000000  0.000000  0.000000  0.000000
N  5433  -1.000000  -1.000000  N  -1  -1.000000  -1.000000  0.000000  0.000000  0.000000  0.000000
N  5444  -1.000000  -1.000000  N  -1  -1.000000  -1.000000  0.000000  0.000000  0.000000  0.000000
N  5455  -1.000000  -1.000000  N  -1  -1.000000  -1.000000  0.000000  0.000000  0.000000  0.000000
N  5466  -1.000000  -1.000000  N  -1  -1.000000  -1.000000  0.000000  0.000000  0.000000  0.000000
N  5477  -1.000000  -1.000000  N  -1  -1.000000  -1.000000  0.000000  0.000000  0.000000  0.000000
N  5488  -1.000000  -1.000000  N  -1  -1.000000  -1.000000  0.000000  0.000000  0.000000  0.000000
N  5499  -1.000000  -1.000000  N  -1  -1.000000  -1.000000  0.000000  0.000000  0.000000  0.000000
N  5510  -1.000000  -1.000000  N  -1  -1.000000  -1.000000  0.000000  0.000000  0.000000  0.000000
N  5521  -1.000000  -1.000000  N  -1  -1.000000  -1.000000  0.000000  0.000000  0.000000  0.000000
N  5532  -1.000000  -1.000000  N  -1  -1.000000  -1.000000  0.000000  0.000000  0.000000  0.000000
N  5543  -1.000000  -1.000000  N  -1  -1.000000  -1.000000  0.000000  0.000000  0.000000  0.000000
N  5554  -1.000000  -1.000000  N  -1  -1.000000  -1.000000  0.000000  0.000000  0.000000  0.000000
N  5565  -1.000000  -1.000000  N  -1  -1.000000  -1.000000  0.000000  0.000000  0.000000  0.000000
N  5576  -1.000000  -1.000000  N  -1  -1.000000  -1.000000  0.000000  0.000000  0.000000  0.000000
N  5587  -1.000000  -1.000000  N  -1  -1.000000  -1.000000  0.000000  0.000000  0.000000  0.000000
N  5598  -1.000000  -1.000000  N  -1  -1.000000  -1.000000  0.000000  0.000000  0.000000  0.000000
N  5609  -1.000000  -1.000000  N  -1  -1.000000  -1.000000  0.000000  0.000000  0.000000  0.000000
N  5620  -1.000000  -1.000000  N  -1  -1.000000  -1.000000  0.000000  0.000000  0.000000  0.000000
N  5631  -1.000000  -1.000000  N  -1  -1.000000  -1.000000  0.000000  0.000000  0.000000  0.000000
N  5642  -1.000000  -1.000000  N  -1  -1.000000  -1.000000  0.000000  0.000000  0.000000  0.000000
N  5653  -1.000000  -1.000000  N  -1  -1.000000  -1.000000  0.000000  0.000000  0.000000  0.000000
N  5664  -1.000000  -1.000000  N  -1  -1.000000  -1.000000  0.000000  0.000000  0.000000  0.000000
N  5675  -1.000000  -1.000000  N  -1  -1.000000  -1.000000  0.000000  0.000000  0.000000  0.000000
N  5686  -1.000000  -1.000000  N  -1  -1.000000  -1.000000  0.000000  0.000000  0.000000  0.000000
N  5697  -1.000000  -1.000000  N  -1  -1.000000  -1.000000  0.000000  0.000000  0.000000  0.000000
N  5708  -1.000000  -1.000000  N  -1  -1.000000  -1.000000  0.000000  0.000000  0.000000  0.000000
N  5719  -1.000000  -1.000000  N  -1  -1.000000  -1.000000  0.000000  0.000000  0.000000  0.000000
N  5730  -1.000000  -1.000000  N  -1  -1.000000  -1.000000  0.000000  0.000000  0.000000  0.000000
N  5741  -1.000000  -1.000000  N  -1  -1.000000  -1.000000  0.000000  0.000000  0.000000  0.000000
N  5752  -1.000000  -1.000000  N  -1  -1.000000  -1.000000  0.000000  0.000000  0.000000  0.000000
N  5763  -1.000000  -1.000000  N  -1  -1.000000  -1.000000  0.000000  0.000000  0.000000  0.000000
N  5774  -1.000000  -1.000000  N  -1  -1.000000  -1.000000  0.000000  0.000000  0.000000  0.000000
N  5785  -1.000000  -1.000000  N  -1  -1.000000  -1.000000  0.000000  0.000000  0.000000  0.000000
N  5796  -1.000000  -1.000000  N  -1  -1.000000  -1.000000  0.000000  0.000000  0.000000  0.000000
N  5807  -1.000000  -1.000000  N  -1  -1.000000  -1.000000  0.000000  0.000000  0.000000  0.000000
N  5818  -1.000000  -1.000000  N  -1  -1.000000  -1.000000  0.000000  0.000000  0.000000  0.000000
N  5829  -1.000000  -1.000000  N  -1  -1.000000  -1.000000  0.000000  0.000000  0.000000  0.000000
N  5840  -1.000000  -1.000000  N  -1  -1.000000  -1.000000  0.000000  0.000000  0.000000  0.000000
N  5851  -1.000000  -1.000000  N  -1  -1.000000  -1.000000  0.000000  0.000000  0.000000  0.000000
N  5862  -1.000000  -1.000000  N  -1  -1.000000  -1.000000  0.000000  0.000000  0.000000  0.000000
N  5873  -1.000000  -1.000000  N  -1  -1.000000  -1.000000  0.000000  0.000000  0.000000  0.000000
N  5884  -1.000000  -1.000000  N  -1  -1.000000  -1.000000  0.000000  0.000000  0.000000  0.000000
N  5895  -1.000000  -1.000000  N  -1  -1.000000  -1.000000  0.000000  0.000000  0.000000  0.000000
N  5906  -1.000000  -1.000000  N  -1  -1.000000  -1.000000  0.000000  0.000000  0.000000  0.000000
N  5917  -1.000000  -1.000000  N  -1  -1.000000  -1.000000  0.000000  0.000000  0.000000  0.000000
N  5928  -1.000000  -1.000000  N  -1  -1.000000  -1.000000  0.000000  0.000000  0.000000  0.000000
N  5939  -1.000000  -1.000000  N  -1  -1.000000  -1.000000  0.000000  0.000000  0.000000  0.000000
N  5950  -1.000000  -1.000000  N  -1  -1.000000  -1.000000  0.000000  0.000000  0.000000  0.000000
N  5961  -1.000000  -1.000000  N  -1  -1.000000  -1.000000  0.000000  0.000000  0.000000  0.000000
N  5972  -1.000000  -1.000000  N  -1  -1.000000  -1.000000  0.000000  0.000000  0.000000  0.000000
N  5983  -1.000000  -1.000000  N  -1  -1.000000  -1.000000  0.000000  0.000000  0.000000  0.000000
N  5994  -1.000000  -1.000000  N  -1  -1.000000  -1.000000  0.000000  0.000000  0.000000  0.000000
N  6005  -1.000000  -1.000000  N  -1  -1.000000  -1.000000  0.000000  0.000000  0.000000  0.000000
N  6016  -1.000000  -1.000000  N  -1  -1.000000  -1.000000  0.000000  0.000000  0.000000  0.000000
N  6027  -1.000000  -1.000000  N  -1  -1.000000  -1.000000  0.000000  0.000000  0.000000  0.000000
N  6038  -1.000000  -1.000000  N  -1  -1.000000  -1.000000  0.000000  0.000000  0.000000  0.000000
N  6049  -1.000000  -1.000000  N  -1  -1.000000  -1.000000  0.000000  0.000000  0.000000  0.000000
N  6060  -1.000000  -1.000000  N  -1  -1.000000  -1.000000  0.000000  0.000000  0.000000  0.000000
N  6071  -1.000000  -1.000000  N  -1  -1.000000  -1.000000  0.000000  0.000000  0.000000  0.000000
N  6082  -1.000000  -1.000000  N  -1  -1.000000  -1.000000  0.000000  0.000000  0.000000  0.000000
N  6093  -1.000000  -1.000000  N  -1  -1.000000  -1.000000  0.000000  0.000000  0.000000  0.000000
N  6104  -1.000000  -1.000000  N  -1  -1.000000  -1.000000  0.000000  0.000000  0.000000  0.000000
N  6115  -1.000000  -1.000000  N  -1  -1.000000  -1.000000  0.000000  0.000000  0.000000  0.000000
N  6126  -1.000000  -1.000000  N  -1  -1.000000  -1.000000  0.000000  0.000000  0.000000  0.000000
N  6137  -1.000000  -1.000000  N  -1  -1.000000  -1.000000  0.000000  0.000000  0.000000  0.000000
N  6148  -1.000000  -1.000000  N  -1  -1.000000  -1.000000  0.000000  0.000000  0.000000  0.000000
N  6159  -1.000000  -1.000000  N  -1  -1.000000  -1.000000  0.000000  0.000000  0.000000  0.000000
N  6170  -1.000000  -1.000000  N  -1  -1.000000  -1.000000  0.000000  0.000000  0.000000  0.000000
N  6181  -1.000000  -1.000000  N  -1  -1.000000  -1.000000  0.000000  0.000000  0.000000  0.000000
N  6192  -1.000000  -1.000000  N  -1  -1.000000  -1.000000  0.000000  0.000000  0.000000  0.000000
N  6203  -1.000000  -1.000000  N  -1  -1.000000  -1.000000  0.000000  0.000000  0.000000  0.000000
N  6214  -1.000000  -1.000000  N  -1  -1.000000  -1.000000  0.000000  0.000000  0.000000  0.000000
N  6225  -1.000000  -1.000000  N  -1  -1.000000  -1.000000  0.000000  0.000000  0.000000  0.000000
N  6236  -1.000000  -1.000000  N  -1  -1.000000  -1.000000  0.000000  0.000000  0.000000  0.000000
N  6247  -1.000000  -1.000000  N  -1  -1.000000  -1.000000  0.000000  0.000000  0.000000  0.000000
N  6258  -1.000000  -1.000000  N  -1  -1.000000  -1.000000  0.000000  0.000000  0.000000  0.000000
N  6269  -1.000000  -1.000000  N  -1  -1.000000  -1.000000  0.000000  0.000000  0.000000  0.000000
N  6280  -1.000000  -1.000000  N  -1  -1.000000  -1.000000  0.000000  0.000000  0.000000  0.000000
N  6291  -1.000000  -1.000000  N  -1  -1.000000  -1.000000  0.000000  0.000000  0.000000  0.000000
N  6302  -1.000000  -1.000000  N  -1  -1.000000  -1.000000  0.000000  0.000000  0.000000  0.000000
N  6313  -1.000000  -1.000000  N  -1  -1.000000  -1.000000  0.000000  0.000000  0.000000  0.000000
N  6324  -1.000000  -1.000000  N  -1  -1.000000  -1.000000  0.000000  0.000000  0.000000  0.000000
N  6335  -1.000000  -1.000000  N  -1  -1.000000  -1.000000  0.000000  0.000000  0.000000  0.000000
N  6346  -1.000000  -1.000000  N  -1  -1.000000  -1.000000  0.000000  0.000000  0.000000  0.000000
N  6357  -1.000000  -1.000000  N  -1  -1.000000  -1.000000  0.000000  0.000000  0.000000  0.000000
N  6368  -1.000000  -1.000000  N  -1  -1.000000  -1.000000  0.000000  0.000000  0.000000  0.000000
N  6379  -1.000000  -1.000000  N  -1  -1.000000  -1.000000  0.000000  0.000000  0.000000  0.000000
N  6390  -1.000000  -1.000000  N  -1  -1.000000  -1.000000  0.000000  0.000000  0.000000  0.000000
N  6401  -1.000000  -1.000000  N  -1  -1.000000  -1.000000  0.000000  0.000000  0.000000  0.000000
N  6412  -1.000000  -1.000000  N  -1  -1.000000  -1.000000  0.000000  0.000000  0.000000  0.000000
N  6423  -1.000000  -1.000000  N  -1  -1.000000  -1.000000  0.000000  0.000000  0.000000  0.000000
N  6434  -1.000000  -1.000000  N  -1  -1.000000  -1.000000  0.000000  0.000000  0.000000  0.000000
N  6445  -1.000000  -1.000000  N  -1  -1.000000  -1.000000  0.000000  0.000000  0.000000  0.000000
N  6456  -1.000000  -1.000000  N  -1  -1.000000  -1.000000  0.000000  0.000000  0.000000  0.000000
N  6467  -1.000000  -1.000000  N  -1  -1.000000  -1.000000  0.000000  0.000000  0.000000  0.000000
N  6478  -1.000000  -1.000000  N  -1  -1.000000  -1.000000  0.000000  0.000000  0.000000  0.000000
N  6489  -1.000000  -1.000000  N  -1  -1.000000  -1.000000  0.000000  0.000000  0.000000  0.000000
N  6500  -1.000000  -1.000000  N  -1  -1.000000  -1.000000  0.000000  0.000000  0.000000  0.000000
N  6511  -1.000000  -1.000000  N  -1  -1.000000  -1.000000  0.000000  0.000000  0.000000  0.000000
N  6522  -1.000000  -1.000000  N  -1  -1.000000  -1.000000  0.000000  0.000000  0.000000  0.000000
N  6533  -1.000000  -1.000000  N  -1  -1.000000  -1.000000  0.000000  0.000000  0.000000  0.000000
N  6544  -1.000000  -1.000000  N  -1  -1.000000  -1.000000  0.000000  0.000000  0.000000  0.000000
N  6555  -1.000000  -1.000000  N  -1  -1.000000  -1.000000  0.000000  0.000000  0.000000  0.000000
N  6566  -1.000000  -1.000000  N  -1  -1.000000  -1.000000  0.000000  0.000000  0.000000  0.000000
N  6577  -1.000000  -1.000000  N  -1  -1.000000  -1.000000  0.000000  0.000000  0.000000  0.000000
N  6588  -1.000000  -1.000000  N  -1  -1.000000  -1.000000  0.000000  0.000000  0.000000  0.000000
N  6599  -1.000000  -1.000000  N  -1  -1.000000  -1.000000  0.000000  0.000000  0.000000  0.000000
N  6610  -1.000000  -1.000000  N  -1  -1.000000  -1.000000  0.000000  0.000000  0.000000  0.000000
N  6621  -1.000000  -1.000000  N  -1  -1.000000  -1.000000  0.000000  0.000000  0.000000  0.000000
N  6632  -1.000000  -1.000000  N  -1  -1.000000  -1.000000  0.000000  0.000000  0.000000  0.000000
N  6643  -1.000000  -1.000000  N  -1  -1.000000  -1.000000  0.000000  0.000000  0.000000  0.000000
N  6654  -1.000000  -1.000000  N  -1  -1.000000  -1.000000  0.000000  0.000000  0.000000  0.000000
N  6665  -1.000000  -1.000000  N  -1  -1.000000  -1.000000  0.000000  0.000000  0.000000  0.000000
N  6676  -1.000000  -1.000000  N  -1  -1.000000  -1.000000  0.000000  0.000000  0.000000  0.000000
N  6687  -1.000000  -1.000000  N  -1  -1.000000  -1.000000  0.000000  0.000000  0.000000  0.000000
N  6698  -1.000000  -1.000000  N  -1  -1.000000  -1.000000  0.000000  0.000000  0.000000  0.000000
N  6709  -1.000000  -1.000000  N  -1  -1.000000  -1.000000  0.000000  0.000000  0.000000  0.000000
N  6720  -1.000000  -1.000000  N  -1  -1.000000  -1.000000  0.000000  0.000000  0.000000  0.000000
N  6731  -1.000000  -1.000000  N  -1  -1.000000  -1.000000  0.000000  0.000000  0.000000  0.000000
N  6742  -1.000000  -1.000000  N  -1  -1.000000  -1.000000  0.000000  0.000000  0.000000  0.000000
N  6753  -1.000000  -1.000000  N  -1  -1.000000  -1.000000  0.000000  0.000000  0.000000  0.000000
N  6764  -1.000000  -1.000000  N  -1  -1.000000  -1.000000  0.000000  0.000000  0.000000  0.000000
N  6775  -1.000000  -1.000000  N  -1  -1.000000  -1.000000  0.000000  0.000000  0.000000  0.000000
N  6786  -1.000000  -1.000000  N  -1  -1.000000  -1.000000  0.000000  0.000000  0.000000  0.000000
N  6797  -1.000000  -1.000000  N  -1  -1.000000  -1.000000  0.000000  0.000000  0.000000  0.000000
N  6808  -1.000000  -1.000000  N  -1  -1.000000  -1.000000  0.000000  0.000000  0.000000  0.000000
N  6819  -1.000000  -1.000000  N  -1  -1.000000  -1.000000  0.000000  0.000000  0.000000  0.000000
N  6830  -1.000000  -1.000000  N  -1  -1.000000  -1.000000  0.000000  0.000000  0.000000  0.000000
N  6841  -1.000000  -1.000000  N  -1  -1.000000  -1.000000  0.000000  0.000000  0.000000  0.000000
N  6852  -1.000000  -1.000000  N  -1  -1.000000  -1.000000  0.000000  0.000000  0.000000  0.000000
N  6863  -1.000000  -1.000000  N  -1  -1.000000  -1.000000  0.000000  0.000000  0.000000  0.000000
N  6874  -1.000000  -1.000000  N  -1  -1.000000  -1.000000  0.000000  0.000000  0.000000  0.000000
N  6885  -1.000000  -1.000000  N  -1  -1.000000  -1.000000  0.000000  0.000000  0.000000  0.000000
N  6896  -1.000000  -1.000000  N  -1  -1.000000  -1.000000  0.000000  0.000000  0.000000  0.000000
N  6907  -1.000000  -1.000000  N  -1  -1.000000  -1.000000  0.000000  0.000000  0.000000  0.000000
N  6918  -1.000000  -1.000000  N  -1  -1.000000  -1.000000  0.000000  0.000000  0.000000  0.000000
N  6929  -1.000000  -1.000000  N  -1  -1.000000  -1.000000  0.000000  0.000000  0.000000  0.000000
N  6940  -1.000000  -1.000000  N  -1  -1.000000  -1.000000  0.000000  0.000000  0.000000  0.000000
N  6951  -1.000000  -1.000000  N  -1  -1.000000  -1.000000  0.000000  0.000000  0.000000  0.000000
N  6962  -1.000000  -1.000000  N  -1  -1.000000  -1.000000  0.000000  0.000000  0.000000  0.000000
N  6973  -1.000000  -1.000000  N  -1  -1.000000  -1.000000  0.000000  0.000000  0.000000  0.000000
N  6984  -1.000000  -1.000000  N  -1  -1.000000  -1.000000  0.000000  0.000000  0.000000  0.000000
N  6995  -1.000000  -1.000000  N  -1  -1.000000  -1.000000  0.000000  0.000000  0.000000  0.000000
N  7006  -1.000000  -1.000000  N  -1  -1.000000  -1.000000  0.000000  0.000000  0.000000  0.000000
N  7017  -1.000000  -1.000000  N  -1  -1.000000  -1.000000  0.000000  0.000000  0.000000  0.000000
N  7028  -1.000000  -1.000000  N  -1  -1.000000  -1.000000  0.000000  0.000000  0.000000  0.000000
N  7039  -1.000000  -1.000000  N  -1  -1.000000  -1.000000  0.000000  0.000000  0.000000  0.000000
N  7050  -1.000000  -1.000000  N  -1  -1.000000  -1.000000  0.000000  0.000000  0.000000  0.000000
N  7061  -1.000000  -1.000000  N  -1  -1.000000  -1.000000  0.000000  0.000000  0.000000  0.000000
N  7072  -1.000000  -1.000000  N  -1  -1.000000  -1.000000  0.000000  0.000000  0.000000  0.000000
N  7083  -1.000000  -1.000000  N  -1  -1.000000  -1.000000  0.000000  0.000000  0.000000  0.000000
N  7094  -1.000000  -1.000000  N  -1  -1.000000  -1.000000  0.000000  0.000000  0.000000  0.000000
N  7105  -1.000000  -1.000000  N  -1  -1.000000  -1.000000  0.000000  0.000000  0.000000  0.000000
N  7116  -1.000000  -1.000000  N  -1  -1.000000  -1.000000  0.000000  0.000000  0.000000  0.000000
N  7127  -1.000000  -1.000000  N  -1  -1.000000  -1.000000  0.000000  0.000000  0.000000  0.000000
N  7138  -1.000000  -1.000000  N  -1  -1.000000  -1.000000  0.000000  0.000000  0.000000  0.000000
N  7149  -1.000000  -1.000000  N  -1  -1.000000  -1.000000  0.000000  0.000000  0.000000  0.000000
N  7160  -1.000000  -1.000000  N  -1  -1.000000  -1.000000  0.000000  0.000000  0.000000  0.000000
N  7171  -1.000000  -1.000000  N  -1  -1.000000  -1.000000  0.000000  0.000000  0.000000  0.000000
N  7182  -1.000000  -1.000000  N  -1  -1.000000  -1.000000  0.000000  0.000000  0.000000  0.000000
N  7193  -1.000000  -1.000000  N  -1  -1.000000  -1.000000  0.000000  0.000000  0.000000  0.000000
N  7204  -1.000000  -1.000000  N  -1  -1.000000  -1.000000  0.000000  0.000000  0.000000  0.000000
N  7215  -1.000000  -1.000000  N  -1  -1.000000  -1.000000  0.000000  0.000000  0.000000  0.000000
N  7226  -1.000000  -1.000000  N  -1  -1.000000  -1.000000  0.000000  0.000000  0.000000  0.000000
N  7237  -1.000000  -1.000000  N  -1  -1.000000  -1.000000  0.000000  0.000000  0.000000  0.000000
N  7248  -1.000000  -1.000000  N  -1  -1.000000  -1.000000  0.000000  0.000000  0.000000  0.000000
N  7259  -1.000000  -1.000000  N  -1  -1.000000  -1.000000  0.000000  0.000000  0.000000  0.000000
N  7270  -1.000000  -1.000000  N  -1  -1.000000  -1.000000  0.000000  0.000000  0.000000  0.000000
N  7281  -1.000000  -1.000000  N  -1  -1.000000  -1.000000  0.000000  0.000000  0.000000  0.000000
N  7292  -1.000000  -1.000000  N  -1  -1.000000  -1.000000  0.000000  0.000000  0.000000  0.000000
N  7303  -1.000000  -1.000000  N  -1  -1.000000  -1.000000  0.000000  0.000000  0.000000  0.000000
N  7314  -1.000000  -1.000000  N  -1  -1.000000  -1.000000  0.000000  0.000000  0.000000  0.000000
N  7325  -1.000000  -1.000000  N  -1  -1.000000  -1.000000  0.000000  0.000000  0.000000  0.000000
N  7336  -1.000000  -1.000000  N  -1  -1.000000  -1.000000  0.000000  0.000000  0.000000  0.000000
N  7347  -1.000000  -1.000000  N  -1  -1.000000  -1.000000  0.000000  0.000000  0.000000  0.000000
N  7358  -1.000000  -1.000000  N  -1  -1.000000  -1.000000  0.000000  0.000000  0.000000  0.000000
N  7369  -1.000000  -1.000000  N  -1  -1.000000  -1.000000  0.000000  0.000000  0.000000  0.000000
N  7380  -1.000000  -1.000000  N  -1  -1.000000  -1.000000  0.000000  0.000000  0.000000  0.000000
N  7391  -1.000000  -1.000000  N  -1  -1.000000  -1.000000  0.000000  0.000000  0.000000  0.000000
N  7402  -1.000000  -1.000000  N  -1  -1.000000  -1.000000  0.000000  0.000000  0.000000  0.000000
N  7413  -1.000000  -1.000000  N  -1  -1.000000  -1.000000  0.000000  0.000000  0.000000  0.000000
N  7424  -1.000000  -1.000000  N  -1  -1.000000  -1.000000  0.000000  0.000000  0.000000  0.000000
N  7435  -1.000000  -1.000000  N  -1  -1.000000  -1.000000  0.000000  0.000000  0.000000  0.000000
N  7446  -1.000000  -1.000000  N  -1  -1.000000  -1.000000  0.000000  0.000000  0.000000  0.000000
N  7457  -1.000000  -1.000000  N  -1  -1.000000  -1.000000  0.000000  0.000000  0.000000  0.000000
N  7468  -1.000000  -1.000000  N  -1  -1.000000  -1.000000  0.000000  0.000000  0.000000  0.000000
N  7479  -1.000000  -1.000000  N  -1  -1.000000  -1.000000  0.000000  0.000000  0.000000  0.000000
N  7490  -1.000000  -1.000000  N  -1  -1.000000  -1.000000  0.000000  0.000000  0.000000  0.000000
N  7501  -1.000000  -1.000000  N  -1  -1.000000  -1.000000  0.000000  0.000000  0.000000  0.000000
N  7512  -1.000000  -1.000000  N  -1  -1.000000  -1.000000  0.000000  0.000000  0.000000  0.000000
N  7523  -1.000000  -1.000000  N  -1  -1.000000  -1.000000  0.000000  0.000000  0.000000  0.000000
N  7534  -1.000000  -1.000000  N  -1  -1.000000  -1.000000  0.000000  0.000000  0.000000  0.000000
N  7545  -1.000000  -1.000000  N  -1  -1.000000  -1.000000  0.000000  0.000000  0.000000  0.000000
N  7556  -1.000000  -1.000000  N  -1  -1.000000  -1.000000  0.000000  0.000000  0.000000  0.000000
N  7567  -1.000000  -1.000000  N  -1  -1.000000  -1.000000  0.000000  0.000000  0.000000  0.000000
N  7578  -1.000000  -1.000000  N  -1  -1.000000  -1.000000  0.000000  0.000000  0.000000  0.000000
N  7589  -1.000000  -1.000000  N  -1  -1.000000  -1.000000  0.000000  0.000000  0.000000  0.000000
N  7600  -1.000000  -1.000000  N  -1  -1.000000  -1.000000  0.000000  0.000000  0.000000  0.000000
N  7611  -1.000000  -1.000000  N  -1  -1.000000  -1.000000  0.000000  0.000000  0.000000  0.000000
N  7622  -1.000000  -1.000000  N  -1  -1.000000  -1.000000  0.000000  0.000000  0.000000  0.000000
N  7633  -1.000000  -1.000000  N  -1  -1.000000  -1.000000  0.000000  0.000000  0.000000  0.000000
N  7644  -1.000000  -1.000000  N  -1  -1.000000  -1.000000  0.000000  0.000000  0.000000  0.000000
N  7655  -1.000000  -1.000000  N  -1  -1.000000  -1.000000  0.000000  0.000000  0.000000  0.000000
N  7666  -1.000000  -1.000000  N  -1  -1.000000  -1.000000  0.000000  0.000000  0.000000  0.000000
N  7677  -1.000000  -1.000000  N  -1  -1.000000  -1.000000  0.000000  0.000000  0.000000  0.000000
N  7688  -1.000000  -1.000000  N  -1  -1.000000  -1.000000  0.000000  0.000000  0.000000  0.000000
N  7699  -1.000000  -1.000000  N  -1  -1.000000  -1.000000  0.000000  0.000000  0.000000  0.000000
N  7710  -1.000000  -1.000000  N  -1  -1.000000  -1.000000  0.000000  0.000000  0.000000  0.000000
N  7721  -1.000000  -1.000000  N  -1  -1.000000  -1.000000  0.000000  0.000000  0.000000  0.000000
N  7732  -1.000000  -1.000000  N  -1  -1.000000  -1.000000  0.000000  0.000000  0.000000  0.000000
N  7743  -1.000000  -1.000000  N  -1  -1.000000  -1.000000  0.000000  0.000000  0.000000  0.000000
N  7754  -1.000000  -1.000000  N  -1  -1.000000  -1.000000  0.000000  0.000000  0.000000  0.000000
N  7765  -1.000000  -1.000000  N  -1  -1.000000  -1.000000  0.000000  0.000000  0.000000  0.000000
N  7776  -1.000000  -1.000000  N  -1  -1.000000  -1.000000  0.000000  0.000000  0.000000  0.000000
N  7787  -1.000000  -1.000000  N  -1  -1.000000  -1.000000  0.000000  0.000000  0.000000  0.000000
N  7798  -1.000000  -1.000000  N  -1  -1.000000  -1.000000  0.000000  0.000000  0.000000  0.000000
N  7809  -1.000000  -1.000000  N  -1  -1.000000  -1.000000  0.000000  0.000000  0.000000  0.000000
N  7820  -1.000000  -1.000000  N  -1  -1.000000  -1.000000  0.000000  0.000000  0.000000  0.000000
N  7831  -1.000000  -1.000000  N  -1  -1.000000  -1.000000  0.000000  0.000000  0.000000  0.000000
N  7842  -1.000000  -1.000000  N  -1  -1.000000  -1.000000  0.000000  0.000000  0.000000  0.000000
N  7853  -1.000000  -1.000000  N  -1  -1.000000  -1.000000  0.000000  0.000000  0.000000  0.000000
N  7864  -1.000000  -1.000000  N  -1  -1.000000  -1.000000  0.000000  0.000000  0.000000  0.000000
N  7875  -1.000000  -1.000000  N  -1  -1.000000  -1.000000  0.000000  0.000000  0.000000  0.000000
N  7886  -1.000000  -1.000000  N  -1  -1.000000  -1.000000  0.000000  0.000000  0.000000  0.000000
N  7897  -1.000000  -1.000000  N  -1  -1.000000  -1.000000  0.000000  0.000000  0.000000  0.000000
N  7908  -1.000000  -1.000000  N  -1  -1.000000  -1.000000  0.000000  0.000000  0.000000  0.000000
N  7919  -1.000000  -1.000000  N  -1  -1.000000  -1.000000  0.000000  0.000000  0.000000  0.000000
N  7930  -1.000000  -1.000000  N  -1  -1.000000  -1.000000  0.000000  0.000000  0.000000  0.000000
N  7941  -1.000000  -1.000000  N  -1  -1.000000  -1.000000  0.000000  0.000000  0.000000  0.000000
N  7952  -1.000000  -1.000000  N  -1  -1.000000  -1.000000  0.000000  0.000000  0.000000  0.000000
N  7963  -1.000000  -1.000000  N  -1  -1.000000  -1.000000  0.000000  0.000000  0.000000  0.000000
N  7974  -1.000000  -1.000000  N  -1  -1.000000  -1.000000  0.000000  0.000000  0.000000  0.000000
N  7985  -1.000000  -1.000000  N  -1  -1.000000  -1.000000  0.000000  0.000000  0.000000  0.000000
N  7996  -1.000000  -1.000000  N  -1  -1.000000  -1.000000  0.000000  0.000000  0.000000  0.000000
N  8007  -1.000000  -1.000000  N  -1  -1.000000  -1.000000  0.000000  0.000000  0.000000  0.000000
N  8018  -1.000000  -1.000000  N  -1  -1.000000  -1.000000  0.000000  0.000000  0.000000  0.000000
N  8029  -1.000000  -1.000000  N  -1  -1.000000  -1.000000  0.000000  0.000000  0.000000  0.000000
N  8040  -1.000000  -1.000000  N  -1  -1.000000  -1.000000  0.000000  0.000000  0.000000  0.000000
N  8051  -1.000000  -1.000000  N  -1  -1.000000  -1.000000  0.000000  0.000000  0.000000  0.000000
N  8062  -1.000000  -1.000000  N  -1  -1.000000  -1.000000  0.000000  0.000000  0.000000  0.000000
N  8073  -1.000000  -1.000000  N  -1  -1.000000  -1.000000  0.000000  0.000000  0.000000  0.000000
N  8084  -1.000000  -1.000000  N  -1  -1.000000  -1.000000  0.000000  0.000000  0.000000  0.000000
N  8095  -1.000000  -1.000000  N  -1  -1.000000  -1.000000  0.000000  0.000000  0.000000  0.000000
N  8106  -1.000000  -1.000000  N  -1  -1.000000  -1.000000  0.000000  0.000000  0.000000  0.000000
N  8117  -1.000000  -1.000000  N  -1  -1.000000  -1.000000  0.000000  0.000000  0.000000  0.000000
N  8128  -1.000000  -1.000000  N  -1  -1.000000  -1.000000  0.000000  0.000000  0.000000  0.000000
N  8139  -1.000000  -1.000000  N  -1  -1.000000  -1.000000  0.000000  0.000000  0.000000  0.000000
N  8150  -1.000000  -1.000000  N  -1  -1.000000  -1.000000  0.000000  0.000000  0.000000  0.000000
N  8161  -1.000000  -1.000000  N  -1  -1.000000  -1.000000  0.000000  0.000000  0.000000  0.000000
N  8172  -1.000000  -1.000000  N  -1  -1.000000  -1.000000  0.000000  0.000000  0.000000  0.000000
N  8183  -1.000000  -1.000000  N  -1  -1.000000  -1.000000  0.000000  0.000000  0.000000  0.000000
N  8194  -1.000000  -1.000000  N  -1  -1.000000  -1.000000  0.000000  0.000000  0.000000  0.000000
N  8205  -1.000000  -1.000000  N  -1  -1.000000  -1.000000  0.000000  0.000000  0.000000  0.000000
N  8216  -1.000000  -1.000000  N  -1  -1.000000  -1.000000  0.000000  0.000000  0.000000  0.000000
N  8227  -1.000000  -1.000000  N  -1  -1.000000  -1.000000  0.000000  0.000000  0.000000  0.000000
N  8238  -1.000000  -1.000000  N  -1  -1.000000  -1.000000  0.000000  0.000000  0.000000  0.000000
N  8249  -1.000000  -1.000000  N  -1  -1.000000  -1.000000  0.000000  0.000000  0.000000  0.000000
N  8260  -1.000000  -1.000000  N  -1  -1.000000  -1.000000  0.000000  0.000000  0.000000  0.000000
N  8271  -1.000000  -1.000000  N  -1  -1.000000  -1.000000  0.000000  0.000000  0.000000  0.000000
N  8282  -1.000000  -1.000000  N  -1  -1.000000  -1.000000  0.000000  0.000000  0.000000  0.000000
N  8293  -1.000000  -1.000000  N  -1  -1.000000  -1.000000  0.000000  0.000000  0.000000  0.000000
N  8304  -1.000000  -1.000000  N  -1  -1.000000  -1.000000  0.000000  0.000000  0.000000  0.000000
N  8315  -1.000000  -1.000000  N  -1  -1.000000  -1.000000  0.000000  0.000000  0.000000  0.000000
N  8326  -1.000000  -1.000000  N  -1  -1.000000  -1.000000  0.000000  0.000000  0.000000  0.000000
N  8337  -1.000000  -1.000000  N  -1  -1.000000  -1.000000  0.000000  0.000000  0.000000  0.000000
N  8348  -1.000000  -1.000000  N  -1  -1.000000  -1.000000  0.000000  0.000000  0.000000  0.000000
N  8359  -1.000000  -1.000000  N  -1  -1.000000  -1.000000  0.000000  0.000000  0.000000  0.000000
N  8370  -1.000000  -1.000000  N  -1  -1.000000  -1.000000  0.000000  0.000000  0.000000  0.000000
N  8381  -1.000000  -1.000000  N  -1  -1.000000  -1.000000  0.000000  0.000000  0.000000  0.000000
N  8392  -1.000000  -1.000000  N  -1  -1.000000  -1.000000  0.000000  0.000000  0.000000  0.000000
N  8403  -1.000000  -1.000000  N  -1  -1.000000  -1.000000  0.000000  0.000000  0.000000  0.000000
N  8414  -1.000000  -1.000000  N  -1  -1.000000  -1.000000  0.000000  0.000000  0.000000  0.000000
N  8425  -1.000000  -1.000000  N  -1  -1.000000  -1.000000  0.000000  0.000000  0.000000  0.000000
N  8436  -1.000000  -1.000000  N  -1  -1.000000  -1.000000  0.000000  0.000000  0.000000  0.000000
N  8447  -1.000000  -1.000000  N  -1  -1.000000  -1.000000  0.000000  0.000000  0.000000  0.000000
N  8458  -1.000000  -1.000000  N  -1  -1.000000  -1.000000  0.000000  0.000000  0.000000  0.000000
N  8469  -1.000000  -1.000000  N  -1  -1.000000  -1.000000  0.000000  0.000000  0.000000  0.000000
N  8480  -1.000000  -1.000000  N  -1  -1.000000  -1.000000  0.000000  0.000000  0.000000  0.000000
N  8491  -1.000000  -1.000000  N  -1  -1.000000  -1.000000  0.000000  0.000000  0.000000  0.000000
N  8502  -1.000000  -1.000000  N  -1  -1.000000  -1.000000  0.000000  0.000000  0.000000  0.000000
N  8513  -1.000000  -1.000000  N  -1  -1.000000  -1.000000  0.000000  0.000000  0.000000  0.000000
N  8524  -1.000000  -1.000000  N  -1  -1.000000  -1.000000  0.000000  0.000000  0.000000  0.000000
N  8535  -1.000000  -1.000000  N  -1  -1.000000  -1.000000  0.000000  0.000000  0.000000  0.000000
N  8546  -1.000000  -1.000000  N  -1  -1.000000  -1.000000  0.000000  0.000000  0.000000  0.000000
N  8557  -1.000000  -1.000000  N  -1  -1.000000  -1.000000  0.000000  0.000000  0.000000  0.000000
N  8568  -1.000000  -1.000000  N  -1  -1.000000  -1.000000  0.000000  0.000000  0.000000  0.000000
N  8579  -1.000000  -1.000000  N  -1  -1.000000  -1.000000  0.000000  0.000000  0.000000  0.000000
N  8590  -1.000000  -1.000000  N  -1  -1.000000  -1.000000  0.000000  0.000000  0.000000  0.000000
N  8601  -1.000000  -1.000000  N  -1  -1.000000  -1.000000  0.000000  0.000000  0.000000  0.000000
N  8612  -1.000000  -1.000000  N  -1  -1.000000  -1.000000  0.000000  0.000000  0.000000  0.000000
N  8623  -1.000000  -1.000000  N  -1  -1.000000  -1.000000  0.000000  0.000000  0.000000  0.000000
N  8634  -1.000000  -1.000000  N  -1  -1.000000  -1.000000  0.000000  0.000000  0.000000  0.000000
N  8645  -1.000000  -1.000000  N  -1  -1.000000  -1.000000  0.000000  0.000000  0.000000  0.000000
N  8656  -1.000000  -1.000000  N  -1  -1.000000  -1.000000  0.000000  0.000000  0.000000  0.000000
N  8667  -1.000000  -1.000000  N  -1  -1.000000  -1.000000  0.000000  0.000000  0.000000  0.000000
N  8678  -1.000000  -1.000000  N  -1  -1.000000  -1.000000  0.000000  0.000000  0.000000  0.000000
N  8689  -1.000000  -1.000000  N  -1  -1.000000  -1.000000  0.000000  0.000000  0.000000  0.000000
N  8700  -1.000000  -1.000000  N  -1  -1.000000  -1.000000  0.000000  0.000000  0.000000  0.000000
N  8711  -1.000000  -1.000000  N  -1  -1.000000  -1.000000  0.000000  0.000000  0.000000  0.000000
N  8722  -1.000000  -1.000000  N  -1  -1.000000  -1.000000  0.000000  0.000000  0.000000  0.000000
N  8733  -1.000000  -1.000000  N  -1  -1.000000  -1.000000  0.000000  0.000000  0.000000  0.000000
N  8744  -1.000000  -1.000000  N  -1  -1.000000  -1.000000  0.000000  0.000000  0.000000  0.000000
N  8755  -1.000000  -1.000000  N  -1  -1.000000  -1.000000  0.000000  0.000000  0.000000  0.000000
N  8766  -1.000000  -1.000000  N  -1  -1.000000  -1.000000  0.000000  0.000000  0.000000  0.000000
N  8777  -1.000000  -1.000000  N  -1  -1.000000  -1.000000  0.000000  0.000000  0.000000  0.000000
N  8788  -1.000000  -1.000000  N  -1  -1.000000  -1.000000  0.000000  0.000000  0.000000  0.000000
N  8799  -1.000000  -1.000000  N  -1  -1.000000  -1.000000  0.000000  0.000000  0.000000  0.000000
N  8810  -1.000000  -1.000000  N  -1  -1.000000  -1.000000  0.000000  0.000000  0.000000  0.000000
N  8821  -1.000000  -1.000000  N  -1  -1.000000  -1.000000  0.000000  0.000000  0.000000  0.000000
N  8832  -1.000000  -1.000000  N  -1  -1.000000  -1.000000  0.000000  0.000000  0.000000  0.000000
N  8843  -1.000000  -1.000000  N  -1  -1.000000  -1.000000  0.000000  0.000000  0.000000  0.000000
N  8854  -1.000000  -1.000000  N  -1  -1.000000  -1.000000  0.000000  0.000000  0.000000  0.000000
N  8865  -1.000000  -1.000000  N  -1  -1.000000  -1.000000  0.000000  0.000000  0.000000  0.000000
N  8876  -1.000000  -1.000000  N  -1  -1.000000  -1.000000  0.000000  0.000000  0.000000  0.000000
N  8887  -1.000000  -1.000000  N  -1  -1.000000  -1.000000  0.000000  0.000000  0.000000  0.000000
N  8898  -1.000000  -1.000000  N  -1  -1.000000  -1.000000  0.000000  0.000000  0.000000  0.000000
N  8909  -1.000000  -1.000000  N  -1  -1.000000  -1.000000  0.000000  0.000000  0.000000  0.000000
N  8920  -1.000000  -1.000000  N  -1  -1.000000  -1.000000  0.000000  0.000000  0.000000  0.000000
N  8931  -1.000000  -1.000000  N  -1  -1.000000  -1.000000  0.000000  0.000000  0.000000  0.000000
N  8942  -1.000000  -1.000000  N  -1  -1.000000  -1.000000  0.000000  0.000000  0.000000  0.000000
N  8953  -1.000000  -1.000000  N  -1  -1.000000  -1.000000  0.000000  0.000000  0.000000  0.000000
N  8964  -1.000000  -1.000000  N  -1  -1.000000  -1.000000  0.000000  0.000000  0.000000  0.000000
N  8975  -1.000000  -1.000000  N  -1  -1.000000  -1.000000  0.000000  0.000000  0.000000  0.000000
N  8986  -1.000000  -1.000000  N  -1  -1.000000  -1.000000  0.000000  0.000000  0.000000  0.000000
N  8997  -1.000000  -1.000000  N  -1  -1.000000  -1.000000  0.000000  0.000000  0.000000  0.000000
N  9008  -1.000000  -1.000000  N  -1  -1.000000  -1.000000  0.000000  0.000000  0.000000  0.000000
N  9019  -1.000000  -1.000000  N  -1  -1.000000  -1.000000  0.000000  0.000000  0.000000  0.000000
N  9030  -1.000000  -1.000000  N  -1  -1.000000  -1.000000  0.000000  0.000000  0.000000  0.000000
N  9041  -1.000000  -1.000000  N  -1  -1.000000  -1.000000  0.000000  0.000000  0.000000  0.000000
N  9052  -1.000000  -1.000000  N  -1  -1.000000  -1.000000  0.000000  0.000000  0.000000  0.000000
N  9063  -1.000000  -1.000000  N  -1  -1.000000  -1.000000  0.000000  0.000000  0.000000  0.000000
N  9074  -1.000000  -1.000000  N  -1  -1.000000  -1.000000  0.000000  0.000000  0.000000  0.000000
N  9085  -1.000000  -1.000000  N  -1  -1.000000  -1.000000  0.000000  0.000000  0.000000  0.000000
N  9096  -1.000000  -1.000000  N  -1  -1.000000  -1.000000  0.000000  0.000000  0.000000  0.000000
N  9107  -1.000000  -1.000000  N  -1  -1.000000  -1.000000  0.000000  0.000000  0.000000  0.000000
N  9118  -1.000000  -1.000000  N  -1  -1.000000  -1.000000  0.000000  0.000000  0.000000  0.000000
N  9129  -1.000000  -1.000000  N  -1  -1.000000  -1.000000  0.000000  0.000000  0.000000  0.000000
N  9140  -1.000000  -1.000000  N  -1  -1.000000  -1.000000  0.000000  0.000000  0.000000  0.000000
N  9151  -1.000000  -1.000000  N  -1  -1.000000  -1.000000  0.000000  0.000000  0.000000  0.000000
N  9162  -1.000000  -1.000000  N  -1  -1.000000  -1.000000  0.000000  0.000000  0.000000  0.000000
N  9173  -1.000000  -1.000000  N  -1  -1.000000  -1.000000  0.000000  0.000000  0.000000  0.000000
N  9184  -1.000000  -1.000000  N  -1  -1.000000  -1.000000  0.000000  0.000000  0.000000  0.000000
N  9195  -1.000000  -1.000000  N  -1  -1.000000  -1.000000  0.000000  0.000000  0.000000  0.000000
N  9206  -1.000000  -1.000000  N  -1  -1.000000  -1.000000  0.000000  0.000000  0.000000  0.000000
N  9217  -1.000000  -1.000000  N  -1  -1.000000  -1.000000  0.000000  0.000000  0.000000  0.000000
N  9228  -1.000000  -1.000000  N  -1  -1.000000  -1.000000  0.000000  0.000000  0.000000  0.000000
N  9239  -1.000000  -1.000000  N  -1  -1.000000  -1.000000  0.000000  0.000000  0.000000  0.000000
N  9250  -1.000000  -1.000000  N  -1  -1.000000  -1.000000  0.000000  0.000000  0.000000  0.000000
N  9261  -1.000000  -1.000000  N  -1  -1.000000  -1.000000  0.000000  0.000000  0.000000  0.000000
N  9272  -1.000000  -1.000000  N  -1  -1.000000  -1.000000  0.000000  0.000000  0.000000  0.000000
N  9283  -1.000000  -1.000000  N  -1  -1.000000  -1.000000  0.000000  0.000000  0.000000  0.000000
N  9294  -1.000000  -1.000000  N  -1  -1.000000  -1.000000  0.000000  0.000000  0.000000  0.000000
N  9305  -1.000000  -1.000000  N  -1  -1.000000  -1.000000  0.000000  0.000000  0.000000  0.000000
N  9316  -1.000000  -1.000000  N  -1  -1.000000  -1.000000  0.000000  0.000000  0.000000  0.000000
N  9327  -1.000000  -1.000000  N  -1  -1.000000  -1.000000  0.000000  0.000000  0.000000  0.000000
N  9338  -1.000000  -1.000000  N  -1  -1.000000  -1.000000  0.000000  0.000000  0.000000  0.000000
N  9349  -1.000000  -1.000000  N  -1  -1.000000  -1.000000  0.000000  0.000000  0.000000  0.000000
N  9360  -1.000000  -1.000000  N  -1  -1.000000  -1.000000  0.000000  0.000000  0.000000  0.000000
N  9371  -1.000000  -1.000000  N  -1  -1.000000  -1.000000  0.000000  0.000000  0.000000  0.000000
N  9382  -1.000000  -1.000000  N  -1  -1.000000  -1.000000  0.000000  0.000000  0.000000  0.000000
N  9393  -1.000000  -1.000000  N  -1  -1.000000  -1.000000  0.000000  0.000000  0.000000  0.000000
N  9404  -1.000000  -1.000000  N  -1  -1.000000  -1.000000  0.000000  0.000000  0.000000  0.000000
N  9415  -1.000000  -1.000000  N  -1  -1.000000  -1.000000  0.000000  0.000000  0.000000  0.000000
N  9426  -1.000000  -1.000000  N  -1  -1.000000  -1.000000  0.000000  0.000000  0.000000  0.000000
N  9437  -1.000000  -1.000000  N  -1  -1.000000  -1.000000  0.000000  0.000000  0.000000  0.000000
N  9448  -1.000000  -1.000000  N  -1  -1.000000  -1.000000  0.000000  0.000000  0.000000  0.000000
N  9459  -1.000000  -1.000000  N  -1  -1.000000  -1.000000  0.000000  0.000000  0.000000  0.000000
N  9470  -1.000000  -1.000000  N  -1  -1.000000  -1.000000  0.000000  0.000000  0.000000  0.000000
N  9481  -1.000000  -1.000000  N  -1  -1.000000  -1.000000  0.000000  0.000000  0.000000  0.000000
N  9492  -1.000000  -1.000000  N  -1  -1.000000  -1.000000  0.000000  0.000000  0.000000  0.000000
N  9503  -1.000000  -1.000000  N  -1  -1.000000  -1.000000  0.000000  0.000000  0.000000  0.000000
N  9514  -1.000000  -1.000000  N  -1  -1.000000  -1.000000  0.000000  0.000000  0.000000  0.000000
N  9525  -1.000000  -1.000000  N  -1  -1.000000  -1.000000  0.000000  0.000000  0.000000  0.000000
N  9536  -1.000000  -1.000000  N  -1  -1.000000  -1.000000  0.000000  0.000000  0.000000  0.000000
N  9547  -1.000000  -1.000000  N  -1  -1.000000  -1.000000  0.000000  0.000000  0.000000  0.000000
N  9558  -1.000000  -1.000000  N  -1  -1.000000  -1.000000  0.000000  0.000000  0.000000  0.000000
N  9569  -1.000000  -1.000000  N  -1  -1.000000  -1.000000  0.000000  0.000000  0.000000  0.000000
N  9580  -1.000000  -1.000000  N  -1  -1.000000  -1.000000  0.000000  0.000000  0.000000  0.000000
N  9591  -1.000000  -1.000000  N  -1  -1.000000  -1.000000  0.000000  0.000000  0.000000  0.000000
N  9602  -1.000000  -1.000000  N  -1  -1.000000  -1.000000  0.000000  0.000000  0.000000  0.000000
N  9613  -1.000000  -1.000000  N  -1  -1.000000  -1.000000  0.000000  0.000000  0.000000  0.000000
N  9624  -1.000000  -1.000000  N  -1  -1.000000  -1.000000  0.000000  0.000000  0.000000  0.000000
N  9635  -1.000000  -1.000000  N  -1  -1.000000  -1.000000  0.000000  0.000000  0.000000  0.000000
N  9646  -1.000000  -1.000000  N  -1  -1.000000  -1.000000  0.000000  0.000000  0.000000  0.000000
N  9657  -1.000000  -1.000000  N  -1  -1.000000  -1.000000  0.000000  0.000000  0.000000  0.000000
N  9668  -1.000000  -1.000000  N  -1  -1.000000  -1.000000  0.000000  0.000000  0.000000  0.000000
N  9679  -1.000000  -1.000000  N  -1  -1.000000  -1.000000  0.000000  0.000000  0.000000  0.000000
N  9690  -1.000000  -1.000000  N  -1  -1.000000  -1.000000  0.000000  0.000000  0.000000  0.000000
N  9701  -1.000000  -1.000000  N  -1  -1.000000  -1.000000  0.000000  0.000000  0.000000  0.000000
N  9712  -1.000000  -1.000000  N  -1  -1.000000  -1.000000  0.000000  0.000000  0.000000  0.000000
N  9723  -1.000000  -1.000000  N  -1  -1.000000  -1.000000  0.000000  0.000000  0.000000  0.000000
N  9734  -1.000000  -1.000000  N  -1  -1.000000  -1.000000  0.000000  0.000000  0.000000  0.000000
N  9745  -1.000000  -1.000000  N  -1  -1.000000  -1.000000  0.000000  0.000000  0.000000  0.000000
N  9756  -1.000000  -1.000000  N  -1  -1.000000  -1.000000  0.000000  0.000000  0.000000  0.000000
N  9767  -1.000000  -1.000000  N  -1  -1.000000  -1.000000  0.000000  0.000000  0.000000  0.000000
N  9778  -1.000000  -1.000000  N  -1  -1.000000  -1.000000  0.000000  0.000000  0.000000  0.000000
N  9789  -1.000000  -1.000000  N  -1  -1.000000  -1.000000  0.000000  0.000000  0.000000  0.000000
N  9800  -1.000000  -1.000000  N  -1  -1.000000  -1.000000  0.000000  0.000000  0.000000  0.000000
N  9811  -1.000000  -1.000000  N  -1  -1.000000  -1.000000  0.000000  0.000000  0.000000  0.000000
N  9822  -1.000000  -1.000000  N  -1  -1.000000  -1.000000  0.000000  0.000000  0.000000  0.000000
N  9833  -1.000000  -1.000000  N  -1  -1.000000  -1.000000  0.000000  0.000000  0.000000  0.000000
N  9844  -1.000000  -1.000000  N  -1  -1.000000  -1.000000  0.000000  0.000000  0.000000  0.000000
N  9855  -1.000000  -1.000000  N  -1  -1.000000  -1.000000  0.000000  0.000000  0.000000  0.000000
N  9866  -1.000000  -1.000000  N  -1  -1.000000  -1.000000  0.000000  0.000000  0.000000  0.000000
N  9877  -1.000000  -1.000000  N  -1  -1.000000  -1.000000  0.000000  0.000000  0.000000  0.000000
N  9888  -1.000000  -1.000000  N  -1  -1.000000  -1.000000  0.000000  0.000000  0.000000  0.000000
N  9899  -1.000000  -1.000000  N  -1  -1.000000  -1.000000  0.000000  0.000000  0.000000  0.000000
N  9910  -1.000000  -1.000000  N  -1  -1.000000  -1.000000  0.000000  0.000000  0.000000  0.000000
N  9921  -1.000000  -1.000000  N  -1  -1.000000  -1.000000  0.000000  0.000000  0.000000  0.000000
N  9932  -1.000000  -1.000000  N  -1  -1.000000  -1.000000  0.000000  0.000000  0.000000  0.000000
N  9943  -1.000000  -1.000000  N  -1  -1.000000  -1.000000  0.000000  0.000000  0.000000  0.000000
N  9954  -1.000000  -1.000000  N  -1  -1.000000  -1.000000  0.000000  0.000000  0.000000  0.000000
N  9965  -1.000000  -1.000000  N  -1  -1.000000  -1.000000  0.000000  0.000000  0.000000  0.000000
N  9976  -1.000000  -1.000000  N  -1  -1.000000  -1.000000  0.000000  0.000000  0.000000  0.000000
N  9987  -1.000000  -1.000000  N  -1  -1.000000  -1.000000  0.000000  0.000000  0.000000  0.000000
N  9998  -1.000000  -1.000000  N  -1  -1.000000  -1.000000  0.000000  0.000000  0.000000  0.000000
N  10009  -1.000000  -1.000000  N  -1  -1.000000  -1.000000  0.000000  0.000000  0.000000  0.000000
N  10020  -1.000000  -1.000000  N  -1  -1.000000  -1.000000  0.000000  0.000000  0.000000  0.000000
N  10031  -1.000000  -1.000000  N  -1  -1.000000  -1.000000  0.000000  0.000000  0.000000  0.000000
N  10042  -1.000000  -1.000000  N  -1  -1.000000  -1.000000  0.000000  0.000000  0.000000  0.000000
N  10053  -1.000000  -1.000000  N  -1  -1.000000  -1.000000  0.000000  0.000000  0.000000  0.000000
N  10064  -1.000000  -1.000000  N  -1  -1.000000  -1.000000  0.000000  0.000000  0.000000  0.000000
N  10075  -1.000000  -1.000000  N  -1  -1.000000  -1.000000  0.000000  0.000000  0.000000  0.000000
N  10086  -1.000000  -1.000000  N  -1  -1.000000  -1.000000  0.000000  0.000000  0.000000  0.000000
N  10097  -1.000000  -1.000000  N  -1  -1.000000  -1.000000  0.000000  0.000000  0.000000  0.000000
N  10108  -1.000000  -1.000000  N  -1  -1.000000  -1.000000  0.000000  0.000000  0.000000  0.000000
N  10119  -1.000000  -1.000000  N  -1  -1.000000  -1.000000  0.000000  0.000000  0.000000  0.000000
N  10130  -1.000000  -1.000000  N  -1  -1.000000  -1.000000  0.000000  0.000000  0.000000  0.000000
N  10141  -1.000000  -1.000000  N  -1  -1.000000  -1.000000  0.000000  0.000000  0.000000  0.000000
N  10152  -1.000000  -1.000000  N  -1  -1.000000  -1.000000  0.000000  0.000000  0.000000  0.000000
N  10163  -1.000000  -1.000000  N  -1  -1.000000  -1.000000  0.000000  0.000000  0.000000  0.000000
N  10174  -1.000000  -1.000000  N  -1  -1.000000  -1.000000  0.000000  0.000000  0.000000  0.000000
N  10185  -1.000000  -1.000000  N  -1  -1.000000  -1.000000  0.000000  0.000000  0.000000  0.000000
N  10196  -1.000000  -1.000000  N  -1  -1.000000  -1.000000  0.000000  0.000000  0.000000  0.000000
N  10207  -1.000000  -1.000000  N  -1  -1.000000  -1.000000  0.000000  0.000000  0.000000  0.000000
N  10218  -1.000000  -1.000000  N  -1  -1.000000  -1.000000  0.000000  0.000000  0.000000  0.000000
N  10229  -1.000000  -1.000000  N  -1  -1.000000  -1.000000  0.000000  0.000000  0.000000  0.000000
N  10240  -1.000000  -1.000000  N  -1  -1.000000  -1.000000  0.000000  0.000000  0.000000  0.000000
N  10251  -1.000000  -1.000000  N  -1  -1.000000  -1.000000  0.000000  0.000000  0.000000  0.000000
N  10262  -1.000000  -1.000000  N  -1  -1.000000  -1.000000  0.000000  0.000000  0.000000  0.000000
N  10273  -1.000000  -1.000000  N  -1  -1.000000  -1.000000  0.000000  0.000000  0.000000  0.000000
N  10284  -1.000000  -1.000000  N  -1  -1.000000  -1.000000  0.000000  0.000000  0.000000  0.000000
N  10295  -1.000000  -1.000000  N  -1  -1.000000  -1.000000  0.000000  0.000000  0.000000  0.000000
N  10306  -1.000000  -1.000000  N  -1  -1.000000  -1.000000  0.000000  0.000000  0.000000  0.000000
N  10317  -1.000000  -1.000000  N  -1  -1.000000  -1.000000  0.000000  0.000000  0.000000  0.000000
N  10328  -1.000000  -1.000000  N  -1  -1.000000  -1.000000  0.000000  0.000000  0.000000  0.000000
N  10339  -1.000000  -1.000000  N  -1  -1.000000  -1.000000  0.000000  0.000000  0.000000  0.000000
N  10350  -1.000000  -1.000000  N  -1  -1.000000  -1.000000  0.000000  0.000000  0.000000  0.000000
N  10361  -1.000000  -1.000000  N  -1  -1.000000  -1.000000  0.000000  0.000000  0.000000  0.000000
N  10372  -1.000000  -1.000000  N  -1  -1.000000  -1.000000  0.000000  0.000000  0.000000  0.000000
N  10383  -1.000000  -1.000000  N  -1  -1.000000  -1.000000  0.000000  0.000000  0.000000  0.000000
N  10394  -1.000000  -1.000000  N  -1  -1.000000  -1.000000  0.000000  0.000000  0.000000  0.000000
N  10405  -1.000000  -1.000000  N  -1  -1.000000  -1.000000  0.000000  0.000000  0.000000  0.000000
N  10416  -1.000000  -1.000000  N  -1  -1.000000  -1.000000  0.000000  0.000000  0.000000  0.000000
N  10427  -1.000000  -1.000000  N  -1  -1.000000  -1.000000  0.000000  0.000000  0.000000  0.000000
N  10438  -1.000000  -1.000000  N  -1  -1.000000  -1.000000  0.000000  0.000000  0.000000  0.000000
N  10449  -1.000000  -1.000000  N  -1  -1.000000  -1.000000  0.000000  0.000000  0.000000  0.000000
N  10460  -1.000000  -1.000000  N  -1  -1.000000  -1.000000  0.000000  0.000000  0.000000  0.000000
N  10471  -1.000000  -1.000000  N  -1  -1.000000  -1.000000  0.000000  0.000000  0.000000  0.000000
N  10482  -1.000000  -1.000000  N  -1  -1.000000  -1.000000  0.000000  0.000000  0.000000  0.000000
N  10493  -1.000000  -1.000000  N  -1  -1.000000  -1.000000  0.000000  0.000000  0.000000  0.000000
N  10504  -1.000000  -1.000000  N  -1  -1.000000  -1.000000  0.000000  0.000000  0.000000  0.000000
N  10515  -1.000000  -1.000000  N  -1  -1.000000  -1.000000  0.000000  0.000000  0.000000  0.000000
N  10526  -1.000000  -1.000000  N  -1  -1.000000  -1.000000  0.000000  0.000000  0.000000  0.000000
N  10537  -1.000000  -1.000000  N  -1  -1.000000  -1.000000  0.000000  0.000000  0.000000  0.000000
N  10548  -1.000000  -1.000000  N  -1  -1.000000  -1.000000  0.000000  0.000000  0.000000  0.000000
N  10559  -1.000000  -1.000000  N  -1  -1.000000  -1.000000  0.000000  0.000000  0.000000  0.000000
N  10570  -1.000000  -1.000000  N  -1  -1.000000  -1.000000  0.000000  0.000000  0.000000  0.000000
N  10581  -1.000000  -1.000000  N  -1  -1.000000  -1.000000  0.000000  0.000000  0.000000  0.000000
N  10592  -1.000000  -1.000000  N  -1  -1.000000  -1.000000  0.000000  0.000000  0.000000  0.000000
N  10603  -1.000000  -1.000000  N  -1  -1.000000  -1.000000  0.000000  0.000000  0.000000  0.000000
N  10614  -1.000000  -1.000000  N  -1  -1.000000  -1.000000  0.000000  0.000000  0.000000  0.000000
N  10625  -1.000000  -1.000000  N  -1  -1.000000  -1.000000  0.000000  0.000000  0.000000  0.000000
N  10636  -1.000000  -1.000000  N  -1  -1.000000  -1.000000  0.000000  0.000000  0.000000  0.000000
N  10651  -1.000000  -1.000000  N  -1  -1.000000  -1.000000  0.000000  0.000000  0.000000  0.000000
N  10661  -1.000000  -1.000000  N  -1  -1.000000  -1.000000  0.000000  0.000000  0.000000  0.000000
N  10672  -1.000000  -1.000000  N  -1  -1.000000  -1.000000  0.000000  0.000000  0.000000  0.000000
N  10683  -1.000000  -1.000000  N  -1  -1.000000  -1.000000  0.000000  0.000000  0.000000  0.000000
N  10695  -1.000000  -1.000000  N  -1  -1.000000  -1.000000  0.000000  0.000000  0.000000  0.000000
N  10706  -1.000000  -1.000000  N  -1  -1.000000  -1.000000  0.000000  0.000000  0.000000  0.000000
N  10717  -1.000000  -1.000000  N  -1  -1.000000  -1.000000  0.000000  0.000000  0.000000  0.000000
N  10729  -1.000000  -1.000000  N  -1  -1.000000  -1.000000  0.000000  0.000000  0.000000  0.000000
