# Supplementary material for: SNP-PHAGE – High throughput SNP discovery pipeline
Source: BMC Bioinformatics. 2006 Oct 23;7:468. doi: 10.1186/1471-2105-7-468 (PMC1626092; doi:10.1186/1471-2105-7-468)
Supplement: Additional file 2 — Test dataset. This compressed file contains test data for recreating the demo website. It contains the database table entries and chromatogram files to test for proper installation of all functionalities provided. [file 1471-2105-7-468-S2.gz › test_data/AfterAnalysisStore/poly_dir/H09_015529Noir_1_.g_15.ab1.poly]

H09_015529Noir_1_.g_15.ab1 56488.416000 58798.121739 56718.276923 56488.416000 59035.657143
G  5  11097.600000  1.000000  C  1  1381.578125  13815.781248  0.000000  81.269301  1917.600000  0.000000
G  17  5222.400000  0.470588  N  -1  -1.000000  -1.000000  62715.673348  0.000000  1346.400000  4645.710248
A  35  2554017.402514  312.992329  N  -1  -1.000000  -1.000000  62715.673348  65015.441169  0.000000  62463.331060
C  45  2912610.495054  3.399488  N  -1  -1.000000  -1.000000  62715.673348  65015.441169  0.000000  62463.331060
T  54  3919222.667800  2.859208  N  -1  -1.000000  -1.000000  62715.673348  65015.441169  0.000000  62463.331060
G  80  40840.800000  0.021719  N  -1  -1.000000  -1.000000  0.000000  0.000000  8527.200000  62463.331060
G  92  189720.000000  0.120546  A  93  93015.183035  0.096973  18422.729046  6217.101562  28192.800000  2303.335333
A  105  225188.464616  0.163642  N  -1  -1.000000  -1.000000  35277.566258  0.000000  65280.000000  273.277073
G  121  2668442.400000  2.165522  A  123  20696.172205  0.016576  7133.907843  1625.386029  65280.000000  0.000000
T  139  481475.163730  0.345933  N  -1  -1.000000  -1.000000  62715.673348  0.000000  65280.000000  62463.331060
T  154  339019.729330  0.260627  N  -1  -1.000000  -1.000000  62715.673348  25315.387405  3468.000000  62463.331060
A  159  3316248.017470  2.486734  G  169  508572.000000  0.306163  62715.673348  65015.441169  0.000000  18075.326426
C  174  2275540.440903  1.366955  N  -1  -1.000000  -1.000000  62715.673348  65015.441169  42146.400000  32480.932151
T  185  1232869.996804  0.753206  N  -1  -1.000000  -1.000000  59187.916722  65015.441169  0.000000  62463.331060
G  195  371851.200000  0.211756  N  -1  -1.000000  -1.000000  17246.810171  0.000000  65280.000000  41030.600590
G  208  431133.600000  0.293516  C  216  93987.947139  0.062331  8976.180748  3657.118566  65280.000000  0.000000
T  221  184540.103701  0.164761  N  -1  -1.000000  -1.000000  1254.313467  4957.427389  0.000000  41186.758918
G  235  505960.800000  0.446009  N  -1  -1.000000  -1.000000  0.000000  2234.905790  65280.000000  0.000000
T  247  235174.441442  0.201686  N  -1  -1.000000  -1.000000  0.000000  609.519761  0.000000  52586.316836
T  261  166152.460621  0.142371  G  258  29702.400000  0.025363  0.000000  1178.404871  4324.800000  37790.315292
G  274  319627.200000  0.348629  C  272  47054.925546  0.040383  1215.116171  8858.353859  60465.600000  0.000000
G  286  364017.600000  0.404183  T  286  41967.550556  0.045688  0.000000  0.000000  65280.000000  8432.549693
A  304  287786.546077  0.318656  C  300  28322.351559  0.030833  49349.395466  2844.425551  0.000000  24829.174096
A  315  433247.710949  0.721742  C  321  339908.853360  0.543723  62715.673348  15847.513785  0.000000  62463.331060
T  327  2306770.816059  5.544442  A  326  283749.224605  0.453889  51113.273779  12190.395219  0.000000  62463.331060
G  343  391680.000000  0.748279  A  346  20578.580317  0.037817  1489.497242  0.000000  65280.000000  62463.331060
G  356  496740.000000  0.956196  N  -1  -1.000000  -1.000000  0.000000  0.000000  65280.000000  0.000000
T  370  157680.871345  0.286320  N  -1  -1.000000  -1.000000  431.170254  0.000000  0.000000  35877.375778
G  383  441578.400000  0.855958  N  -1  -1.000000  -1.000000  0.000000  0.000000  65280.000000  0.000000
A  398  371394.378109  0.692218  G  395  51897.600000  0.096729  62715.673348  0.000000  9220.800000  0.000000
C  407  425119.715942  0.763159  G  409  51326.400000  0.090427  0.000000  65015.441169  6895.200000  0.000000
T  419  417294.091065  0.735188  A  423  18932.293892  0.033045  1097.524284  812.693015  1795.200000  62463.331060
G  432  513835.200000  0.896856  A  434  57228.051930  0.096095  7643.472689  365.711857  65280.000000  0.000000
G  444  362140.800000  0.608094  A  451  30848.271828  0.052425  4899.661980  0.000000  65280.000000  0.000000
A  463  345367.373669  0.586937  N  -1  -1.000000  -1.000000  62519.686869  8898.988510  0.000000  0.000000
A  473  351011.784271  0.894792  N  -1  -1.000000  -1.000000  62715.673348  60586.264239  3019.200000  0.000000
C  480  1034883.284802  2.665739  G  479  252225.600000  0.649704  20774.566797  65015.441169  55406.400000  0.000000
G  492  576504.000000  1.304217  N  -1  -1.000000  -1.000000  391.972958  29419.487129  65280.000000  0.000000
A  510  316047.796379  0.653109  N  -1  -1.000000  -1.000000  59462.297793  0.000000  6242.400000  0.000000
G  516  375156.000000  0.795901  N  -1  -1.000000  -1.000000  10269.691511  0.000000  65280.000000  0.000000
C  532  415082.957211  0.879905  N  -1  -1.000000  -1.000000  0.000000  65015.441169  0.000000  0.000000
C  546  372863.555102  0.792093  N  -1  -1.000000  -1.000000  0.000000  65015.441169  0.000000  0.000000
C  557  346572.936080  0.743257  N  -1  -1.000000  -1.000000  0.000000  65015.441169  0.000000  0.000000
T  567  489205.000948  1.088179  N  -1  -1.000000  -1.000000  0.000000  0.000000  0.000000  62463.331060
A  580  294136.508003  0.636288  N  -1  -1.000000  -1.000000  56052.133055  609.519761  0.000000  0.000000
T  588  470075.605811  1.028282  A  592  19010.688484  0.040530  862.340509  0.000000  0.000000  62463.331060
G  600  373809.600000  0.796946  N  -1  -1.000000  -1.000000  235.183775  0.000000  65280.000000  1093.108294
G  613  436927.200000  1.084334  N  -1  -1.000000  -1.000000  0.000000  0.000000  65280.000000  0.000000
A  630  247922.896205  0.637354  N  -1  -1.000000  -1.000000  46017.625319  0.000000  0.000000  0.000000
A  641  289001.662248  0.756202  N  -1  -1.000000  -1.000000  62715.673348  0.000000  0.000000  39.039582
A  652  318556.423313  0.852759  N  -1  -1.000000  -1.000000  60481.427485  40.634651  0.000000  39.039582
T  662  361779.805585  0.994154  N  -1  -1.000000  -1.000000  0.000000  0.000000  0.000000  62463.331060
T  674  279289.169004  0.769818  N  -1  -1.000000  -1.000000  0.000000  0.000000  0.000000  53757.504294
C  688  277575.299139  0.779552  N  -1  -1.000000  -1.000000  1881.470200  53922.181519  0.000000  39.039582
A  695  412081.171194  1.157303  N  -1  -1.000000  -1.000000  62715.673348  1625.386029  0.000000  0.000000
C  706  436456.783495  1.252897  N  -1  -1.000000  -1.000000  0.000000  65015.441169  0.000000  624.633311
A  717  357361.746197  0.985581  N  -1  -1.000000  -1.000000  62715.673348  81.269301  0.000000  0.000000
G  727  431704.800000  1.228813  N  -1  -1.000000  -1.000000  0.000000  121.903952  65280.000000  624.633311
C  743  199881.846943  0.559724  N  -1  -1.000000  -1.000000  0.000000  38399.744940  0.000000  0.000000
C  758  439585.651602  1.318479  N  -1  -1.000000  -1.000000  0.000000  65015.441169  0.000000  0.000000
T  768  428732.688566  1.216022  N  -1  -1.000000  -1.000000  0.000000  406.346507  0.000000  62463.331060
C  782  183871.794555  0.501638  N  -1  -1.000000  -1.000000  39.197296  35230.242183  0.000000  429.435401
G  792  193881.600000  0.549124  N  -1  -1.000000  -1.000000  0.000000  0.000000  37005.600000  0.000000
A  808  298526.605138  0.887720  N  -1  -1.000000  -1.000000  57894.405960  0.000000  3264.000000  0.000000
G  814  273686.400000  0.809224  N  -1  -1.000000  -1.000000  6467.553814  0.000000  52346.400000  0.000000
A  833  436030.718953  1.344243  N  -1  -1.000000  -1.000000  62715.673348  0.000000  0.000000  0.000000
A  842  255762.355373  0.788595  N  -1  -1.000000  -1.000000  57816.011368  0.000000  0.000000  1600.622858
C  852  515816.256372  1.590423  N  -1  -1.000000  -1.000000  0.000000  65015.441169  0.000000  4450.512338
A  862  383310.356045  1.126814  T  855  33495.961281  0.098468  62715.673348  121.903952  0.000000  5816.897705
G  872  376951.200000  1.124112  T  874  113722.302112  0.322124  0.000000  81.269301  65280.000000  16084.307748
T  887  332578.198314  0.942043  N  -1  -1.000000  -1.000000  0.000000  0.000000  0.000000  62463.331060
A  898  168626.766715  0.492573  T  898  9720.855896  0.030730  32494.558254  0.000000  0.000000  3474.522790
G  909  177724.800000  0.561837  A  915  15757.312929  0.049910  0.000000  0.000000  40310.400000  936.949966
G  922  511224.000000  1.619267  N  -1  -1.000000  -1.000000  0.000000  0.000000  65280.000000  195.197910
G  935  447249.600000  1.287244  N  -1  -1.000000  -1.000000  0.000000  0.000000  65280.000000  702.712474
G  949  444638.400000  1.227199  N  -1  -1.000000  -1.000000  0.000000  325.077206  65280.000000  351.356237
C  962  374814.018337  0.987873  N  -1  -1.000000  -1.000000  0.000000  65015.441169  0.000000  468.474983
A  973  225737.226758  0.604718  C  979  18976.381891  0.055118  50564.511637  121.903952  0.000000  0.000000
T  985  542064.594858  1.574463  N  -1  -1.000000  -1.000000  195.986479  243.807904  0.000000  62463.331060
A  997  316204.585563  0.877954  N  -1  -1.000000  -1.000000  55189.792546  0.000000  0.000000  468.474983
G  1007  169116.000000  0.477612  N  -1  -1.000000  -1.000000  0.000000  0.000000  36393.600000  1093.108294
A  1025  359047.229919  1.063088  N  -1  -1.000000  -1.000000  62715.673348  0.000000  0.000000  0.000000
G  1033  353083.200000  0.989633  N  -1  -1.000000  -1.000000  0.000000  690.789062  65280.000000  390.395819
C  1047  362298.545912  0.967890  N  -1  -1.000000  -1.000000  0.000000  65015.441169  0.000000  0.000000
A  1058  306836.431856  0.853686  N  -1  -1.000000  -1.000000  57659.222185  446.981158  244.800000  0.000000
G  1069  217790.400000  0.630575  N  -1  -1.000000  -1.000000  0.000000  772.058364  41901.600000  1015.029130
C  1082  251894.199878  0.780585  N  -1  -1.000000  -1.000000  0.000000  47867.618560  2448.000000  0.000000
G  1095  298492.800000  0.961617  C  1094  39903.227017  0.128551  0.000000  8248.834098  56793.600000  0.000000
A  1108  354108.370642  1.114660  N  -1  -1.000000  -1.000000  62715.673348  1381.578125  0.000000  0.000000
C  1118  441942.461344  1.478626  N  -1  -1.000000  -1.000000  0.000000  65015.441169  0.000000  546.554147
G  1131  191964.000000  0.616334  N  -1  -1.000000  -1.000000  0.000000  365.711857  44186.400000  0.000000
G  1143  501962.400000  1.599902  N  -1  -1.000000  -1.000000  0.000000  0.000000  65280.000000  390.395819
T  1157  196954.690750  0.600403  N  -1  -1.000000  -1.000000  0.000000  0.000000  0.000000  44075.687979
T  1170  279211.089840  0.893692  N  -1  -1.000000  -1.000000  0.000000  0.000000  0.000000  59496.322835
G  1181  443047.200000  1.456838  N  -1  -1.000000  -1.000000  78.394592  0.000000  65280.000000  429.435401
G  1194  306489.600000  0.964602  N  -1  -1.000000  -1.000000  0.000000  0.000000  65280.000000  702.712474
T  1207  225648.783456  0.690888  N  -1  -1.000000  -1.000000  0.000000  40.634651  0.000000  47862.527425
G  1219  428726.400000  1.323303  N  -1  -1.000000  -1.000000  666.354029  0.000000  65280.000000  780.791638
A  1233  364574.048632  1.081804  N  -1  -1.000000  -1.000000  62715.673348  40.634651  0.000000  117.118746
T  1244  421549.405494  1.246995  N  -1  -1.000000  -1.000000  0.000000  121.903952  0.000000  62463.331060
G  1255  371320.800000  1.105079  N  -1  -1.000000  -1.000000  117.591888  0.000000  65280.000000  741.752056
T  1269  261643.277979  0.739213  N  -1  -1.000000  -1.000000  0.000000  121.903952  0.000000  58520.333287
G  1280  357000.000000  1.082092  N  -1  -1.000000  -1.000000  39.197296  0.000000  65280.000000  312.316655
G  1293  307632.000000  0.889313  N  -1  -1.000000  -1.000000  0.000000  0.000000  65280.000000  0.000000
G  1305  341618.400000  0.979514  N  -1  -1.000000  -1.000000  39.197296  0.000000  65280.000000  429.435401
T  1318  304703.936829  0.899840  N  -1  -1.000000  -1.000000  0.000000  406.346507  0.000000  62463.331060
A  1329  193987.417125  0.573178  N  -1  -1.000000  -1.000000  41509.936297  0.000000  0.000000  0.000000
A  1341  345288.979078  1.029866  N  -1  -1.000000  -1.000000  62715.673348  81.269301  0.000000  0.000000
C  1352  386719.971001  1.182876  N  -1  -1.000000  -1.000000  0.000000  65015.441169  0.000000  663.672893
G  1365  236272.800000  0.717835  N  -1  -1.000000  -1.000000  0.000000  162.538603  50796.000000  0.000000
G  1378  311426.400000  1.002600  N  -1  -1.000000  -1.000000  39.197296  0.000000  65280.000000  0.000000
A  1393  297233.094375  0.975721  N  -1  -1.000000  -1.000000  56365.711422  0.000000  0.000000  0.000000
C  1402  438163.438826  1.421739  N  -1  -1.000000  -1.000000  0.000000  65015.441169  0.000000  507.514565
A  1414  271402.076414  0.858040  N  -1  -1.000000  -1.000000  60442.230189  203.173254  0.000000  0.000000
A  1424  249020.420488  0.796402  N  -1  -1.000000  -1.000000  54209.860150  0.000000  0.000000  1210.227039
G  1435  217994.400000  0.718453  N  -1  -1.000000  -1.000000  117.591888  0.000000  41452.800000  741.752056
A  1452  482753.895598  1.637837  N  -1  -1.000000  -1.000000  62715.673348  0.000000  0.000000  0.000000
T  1461  410735.441304  1.269161  N  -1  -1.000000  -1.000000  0.000000  0.000000  0.000000  62463.331060
A  1472  258035.798532  0.781519  N  -1  -1.000000  -1.000000  50956.484595  0.000000  0.000000  0.000000
A  1483  345720.149332  1.089556  N  -1  -1.000000  -1.000000  62715.673348  0.000000  0.000000  663.672893
A  1496  356852.181351  1.087140  N  -1  -1.000000  -1.000000  62715.673348  121.903952  0.000000  663.672893
C  1506  432190.145169  1.298683  N  -1  -1.000000  -1.000000  0.000000  65015.441169  0.000000  1483.504113
G  1519  214934.400000  0.620683  N  -1  -1.000000  -1.000000  195.986479  81.269301  40432.800000  39.039582
A  1532  416863.241286  1.286758  N  -1  -1.000000  -1.000000  62715.673348  0.000000  0.000000  117.118746
T  1543  359593.588998  1.062283  N  -1  -1.000000  -1.000000  0.000000  609.519761  0.000000  62463.331060
G  1555  335743.200000  0.960454  N  -1  -1.000000  -1.000000  0.000000  487.615809  65280.000000  429.435401
C  1567  383550.468244  1.061460  N  -1  -1.000000  -1.000000  0.000000  65015.441169  0.000000  0.000000
A  1579  321065.050247  0.913617  N  -1  -1.000000  -1.000000  60951.795035  40.634651  0.000000  0.000000
C  1589  432027.606566  1.261561  N  -1  -1.000000  -1.000000  0.000000  65015.441169  0.000000  1015.029130
C  1603  320119.778454  0.889582  N  -1  -1.000000  -1.000000  0.000000  65015.441169  0.000000  0.000000
C  1615  372010.227437  1.041188  N  -1  -1.000000  -1.000000  0.000000  65015.441169  0.000000  0.000000
A  1626  350894.192383  0.977939  N  -1  -1.000000  -1.000000  62715.673348  0.000000  0.000000  0.000000
C  1636  433774.896547  1.236953  N  -1  -1.000000  -1.000000  0.000000  65015.441169  0.000000  819.831220
G  1649  166382.400000  0.446587  N  -1  -1.000000  -1.000000  39.197296  203.173254  31946.400000  0.000000
A  1663  425447.449076  1.224252  N  -1  -1.000000  -1.000000  62715.673348  0.000000  81.600000  0.000000
G  1673  313915.200000  0.886512  T  1673  14796.001545  0.042044  0.000000  0.000000  55080.000000  3513.562372
T  1687  343509.281250  0.976104  N  -1  -1.000000  -1.000000  0.000000  406.346507  775.200000  62463.331060
G  1699  441374.400000  1.268629  N  -1  -1.000000  -1.000000  195.986479  0.000000  65280.000000  468.474983
G  1711  371688.000000  1.032623  N  -1  -1.000000  -1.000000  117.591888  0.000000  65280.000000  0.000000
G  1724  352471.200000  0.995930  N  -1  -1.000000  -1.000000  78.394592  0.000000  65280.000000  468.474983
T  1737  326800.340191  0.915031  N  -1  -1.000000  -1.000000  0.000000  81.269301  163.200000  62463.331060
T  1750  258676.269754  0.733572  N  -1  -1.000000  -1.000000  0.000000  0.000000  0.000000  55826.602135
T  1762  238141.449668  0.693473  N  -1  -1.000000  -1.000000  0.000000  0.000000  0.000000  51493.208543
T  1775  267225.938193  0.825177  N  -1  -1.000000  -1.000000  0.000000  0.000000  367.200000  59847.679072
G  1787  374095.200000  1.120297  N  -1  -1.000000  -1.000000  313.578367  0.000000  65280.000000  312.316655
G  1799  313792.800000  0.954387  N  -1  -1.000000  -1.000000  431.170254  0.000000  60832.800000  0.000000
A  1813  334980.090271  1.018866  N  -1  -1.000000  -1.000000  62715.673348  0.000000  0.000000  0.000000
T  1823  374311.511379  1.141456  N  -1  -1.000000  -1.000000  0.000000  365.711857  0.000000  62463.331060
T  1836  252508.015811  0.786095  N  -1  -1.000000  -1.000000  0.000000  81.269301  204.000000  54030.781367
G  1848  372708.000000  1.205004  N  -1  -1.000000  -1.000000  1097.524284  0.000000  65280.000000  0.000000
A  1861  296135.570091  0.951214  N  -1  -1.000000  -1.000000  57620.024889  0.000000  122.400000  0.000000
G  1871  269076.000000  0.872894  A  1880  22264.064039  0.071983  0.000000  0.000000  52060.800000  390.395819
G  1884  435988.800000  1.409610  N  -1  -1.000000  -1.000000  2077.456680  0.000000  65280.000000  0.000000
A  1898  332353.871450  1.009942  N  -1  -1.000000  -1.000000  62715.673348  0.000000  244.800000  0.000000
G  1908  258304.800000  0.769692  N  -1  -1.000000  -1.000000  352.775663  0.000000  48266.400000  1093.108294
A  1923  371276.786221  1.145860  N  -1  -1.000000  -1.000000  62715.673348  0.000000  0.000000  0.000000
T  1933  357524.491157  1.084182  N  -1  -1.000000  -1.000000  0.000000  406.346507  0.000000  62463.331060
A  1943  221778.299878  0.667969  N  -1  -1.000000  -1.000000  42176.290327  162.538603  0.000000  0.000000
C  1954  435725.359782  1.375546  N  -1  -1.000000  -1.000000  0.000000  65015.441169  0.000000  1991.018678
T  1968  469177.695427  1.400166  N  -1  -1.000000  -1.000000  0.000000  934.596967  0.000000  62463.331060
T  1981  276946.794089  0.803363  N  -1  -1.000000  -1.000000  0.000000  203.173254  40.800000  54499.256350
G  1993  295473.600000  0.861903  N  -1  -1.000000  -1.000000  940.735100  0.000000  57446.400000  0.000000
A  2006  298526.605138  0.864155  N  -1  -1.000000  -1.000000  58521.562693  0.000000  0.000000  0.000000
T  2015  347374.199859  1.047226  N  -1  -1.000000  -1.000000  0.000000  2113.001838  0.000000  62463.331060
C  2029  222068.366242  0.666450  N  -1  -1.000000  -1.000000  0.000000  41894.324903  0.000000  0.000000
C  2042  348564.033965  1.057578  N  -1  -1.000000  -1.000000  0.000000  65015.441169  0.000000  0.000000
C  2053  324345.782130  0.990926  N  -1  -1.000000  -1.000000  0.000000  60911.341445  0.000000  0.000000
A  2064  310991.345215  0.959856  N  -1  -1.000000  -1.000000  59893.468048  40.634651  0.000000  0.000000
A  2075  309541.045269  0.929778  N  -1  -1.000000  -1.000000  58482.365397  568.885110  0.000000  858.870802
C  2086  387613.933317  1.210155  N  -1  -1.000000  -1.000000  156.789183  65015.441169  0.000000  2615.651988
T  2099  425843.759504  1.364252  N  -1  -1.000000  -1.000000  0.000000  1056.500919  204.000000  62463.331060
T  2112  293889.972639  0.898652  N  -1  -1.000000  -1.000000  0.000000  243.807904  652.800000  57622.422903
G  2124  353491.200000  1.081423  N  -1  -1.000000  -1.000000  862.340509  0.000000  65280.000000  0.000000
G  2136  197553.600000  0.594374  N  -1  -1.000000  -1.000000  1254.313467  0.000000  42064.800000  0.000000
A  2151  327023.039215  1.030350  N  -1  -1.000000  -1.000000  62637.278757  0.000000  938.400000  0.000000
A  2162  339879.752251  1.036580  N  -1  -1.000000  -1.000000  62715.673348  0.000000  40.800000  0.000000
G  2172  261324.000000  0.799114  A  2180  25321.453114  0.078953  0.000000  0.000000  49368.000000  1132.147875
G  2185  508327.200000  1.584980  N  -1  -1.000000  -1.000000  1803.075609  0.000000  65280.000000  0.000000
C  2197  188910.491246  0.554887  N  -1  -1.000000  -1.000000  0.000000  42219.402109  285.600000  0.000000
C  2210  411019.492138  1.251636  N  -1  -1.000000  -1.000000  0.000000  65015.441169  40.800000  0.000000
A  2220  252038.612268  0.762076  N  -1  -1.000000  -1.000000  49075.014395  40.634651  0.000000  0.000000
A  2232  258898.139041  0.826238  N  -1  -1.000000  -1.000000  49898.157608  0.000000  0.000000  1288.306203
T  2244  346007.814492  1.116707  N  -1  -1.000000  -1.000000  0.000000  812.693015  163.200000  62463.331060
G  2256  369036.000000  1.193912  N  -1  -1.000000  -1.000000  901.537804  446.981158  65280.000000  117.118746
C  2268  294072.967336  0.901383  N  -1  -1.000000  -1.000000  0.000000  56238.356611  0.000000  0.000000
C  2282  363558.220085  1.125736  N  -1  -1.000000  -1.000000  39.197296  65015.441169  0.000000  0.000000
A  2292  246864.569217  0.758838  N  -1  -1.000000  -1.000000  47859.898224  0.000000  0.000000  0.000000
A  2304  243571.996366  0.752059  N  -1  -1.000000  -1.000000  46683.979349  0.000000  0.000000  936.949966
G  2315  260344.800000  0.875409  N  -1  -1.000000  -1.000000  0.000000  0.000000  50102.400000  1991.018678
T  2329  238180.489250  0.782096  N  -1  -1.000000  -1.000000  0.000000  243.807904  0.000000  47003.656623
T  2341  232324.551963  0.808768  N  -1  -1.000000  -1.000000  0.000000  325.077206  0.000000  44895.519200
T  2353  237048.341374  0.830915  N  -1  -1.000000  -1.000000  0.000000  609.519761  0.000000  45090.717109
C  2365  175379.152552  0.619493  N  -1  -1.000000  -1.000000  0.000000  33320.413599  0.000000  0.000000
G  2379  150021.600000  0.563910  N  -1  -1.000000  -1.000000  627.156733  0.000000  28927.200000  0.000000
C  2389  195412.035363  0.800421  N  -1  -1.000000  -1.000000  156.789183  38155.937036  0.000000  0.000000
A  2401  275125.819519  1.174393  N  -1  -1.000000  -1.000000  53425.914234  0.000000  0.000000  0.000000
A  2412  188068.625453  0.834276  N  -1  -1.000000  -1.000000  35904.722992  0.000000  0.000000  780.791638
G  2423  375564.000000  1.710626  N  -1  -1.000000  -1.000000  391.972958  0.000000  65280.000000  1327.345785
T  2437  204684.527968  0.879430  N  -1  -1.000000  -1.000000  0.000000  203.173254  0.000000  45793.429584
T  2449  189849.486842  0.835675  N  -1  -1.000000  -1.000000  0.000000  81.269301  367.200000  35916.415360
G  2462  279480.000000  1.256950  N  -1  -1.000000  -1.000000  901.537804  0.000000  53121.600000  0.000000
A  2474  245610.255750  1.081682  N  -1  -1.000000  -1.000000  46527.190165  0.000000  0.000000  0.000000
G  2485  225297.600000  0.988496  A  2493  18148.347975  0.077920  0.000000  0.000000  50755.200000  1288.306203
G  2498  439905.600000  1.888725  N  -1  -1.000000  -1.000000  1371.905354  0.000000  65280.000000  975.989548
T  2511  201912.717653  0.770954  N  -1  -1.000000  -1.000000  0.000000  284.442555  0.000000  39664.215223
T  2524  224828.952235  0.856329  N  -1  -1.000000  -1.000000  0.000000  406.346507  0.000000  50322.021085
T  2536  171930.318744  0.667638  N  -1  -1.000000  -1.000000  0.000000  203.173254  0.000000  38844.384003
T  2547  187507.111927  0.732718  N  -1  -1.000000  -1.000000  0.000000  365.711857  0.000000  39859.413133
G  2561  231540.000000  0.976547  N  -1  -1.000000  -1.000000  627.156733  0.000000  51816.000000  0.000000
G  2573  261242.400000  1.089481  N  -1  -1.000000  -1.000000  1136.721579  0.000000  50836.800000  0.000000
T  2585  142143.117744  0.575652  N  -1  -1.000000  -1.000000  156.789183  162.538603  0.000000  31856.298841
T  2598  235447.718516  1.009674  N  -1  -1.000000  -1.000000  0.000000  325.077206  0.000000  45090.717109
A  2607  151811.126799  0.653864  N  -1  -1.000000  -1.000000  28692.420557  0.000000  0.000000  0.000000
A  2619  223542.178191  0.994286  N  -1  -1.000000  -1.000000  41980.303847  0.000000  0.000000  0.000000
G  2632  127010.400000  0.625080  N  -1  -1.000000  -1.000000  39.197296  0.000000  28804.800000  0.000000
G  2645  436111.200000  2.228464  N  -1  -1.000000  -1.000000  1332.708059  0.000000  65280.000000  273.277073
T  2657  136989.892932  0.631789  N  -1  -1.000000  -1.000000  0.000000  325.077206  0.000000  25766.124062
G  2670  276460.800000  1.295903  N  -1  -1.000000  -1.000000  509.564846  0.000000  53488.800000  78.079164
G  2682  237007.200000  1.066496  N  -1  -1.000000  -1.000000  431.170254  40.634651  45247.200000  0.000000
C  2692  127227.091437  0.571097  N  -1  -1.000000  -1.000000  0.000000  23852.539979  0.000000  546.554147
T  2707  382587.902745  1.827285  N  -1  -1.000000  -1.000000  0.000000  893.962316  0.000000  62463.331060
T  2720  168221.558462  0.720683  N  -1  -1.000000  -1.000000  0.000000  162.538603  0.000000  32871.327971
T  2732  192777.455485  0.850375  N  -1  -1.000000  -1.000000  0.000000  121.903952  0.000000  36619.127834
G  2744  165280.800000  0.716141  N  -1  -1.000000  -1.000000  78.394592  40.634651  30885.600000  0.000000
C  2755  171112.514226  0.760610  N  -1  -1.000000  -1.000000  0.000000  29622.660382  0.000000  0.000000
A  2767  137660.902999  0.600150  N  -1  -1.000000  -1.000000  26340.582806  0.000000  40.800000  0.000000
G  2779  118360.800000  0.593190  N  -1  -1.000000  -1.000000  0.000000  690.789062  22276.800000  390.395819
T  2792  115283.885388  0.583215  N  -1  -1.000000  -1.000000  0.000000  853.327665  81.600000  21627.928380
G  2805  232682.400000  1.281629  N  -1  -1.000000  -1.000000  39.197296  0.000000  44512.800000  663.672893
T  2817  155065.219357  0.856149  N  -1  -1.000000  -1.000000  0.000000  40.634651  0.000000  26898.271938
G  2830  225175.200000  1.224421  N  -1  -1.000000  -1.000000  0.000000  0.000000  39127.200000  897.910384
T  2841  144602.611405  0.859900  N  -1  -1.000000  -1.000000  0.000000  40.634651  0.000000  27015.390684
G  2854  209140.800000  1.261403  N  -1  -1.000000  -1.000000  0.000000  40.634651  34843.200000  0.000000
C  2865  250187.544547  1.494223  N  -1  -1.000000  -1.000000  0.000000  43316.537679  0.000000  0.000000
A  2876  147381.832368  0.837743  N  -1  -1.000000  -1.000000  28104.461119  0.000000  0.000000  0.000000
A  2888  134956.289586  0.777603  N  -1  -1.000000  -1.000000  26497.371990  0.000000  0.000000  0.000000
G  2900  115545.600000  0.666800  N  -1  -1.000000  -1.000000  156.789183  0.000000  21909.600000  39.039582
A  2914  277242.473495  1.602538  N  -1  -1.000000  -1.000000  52837.954796  0.000000  0.000000  0.000000
T  2924  204918.765460  1.083092  N  -1  -1.000000  -1.000000  0.000000  0.000000  0.000000  34159.634174
G  2937  194126.400000  1.041330  N  -1  -1.000000  -1.000000  352.775663  0.000000  33782.400000  0.000000
A  2948  219348.067535  1.152475  N  -1  -1.000000  -1.000000  41196.357931  81.269301  0.000000  0.000000
C  2959  254941.798683  1.343602  N  -1  -1.000000  -1.000000  0.000000  47989.522513  0.000000  429.435401
A  2970  176662.212363  0.879884  N  -1  -1.000000  -1.000000  29241.182699  0.000000  0.000000  0.000000
T  2983  297403.535011  1.505604  N  -1  -1.000000  -1.000000  0.000000  528.250459  285.600000  51376.089797
G  2996  211058.400000  1.043538  N  -1  -1.000000  -1.000000  156.789183  0.000000  36352.800000  0.000000
A  3008  211861.384029  1.015536  N  -1  -1.000000  -1.000000  41039.568747  0.000000  816.000000  468.474983
A  3020  160160.150813  0.740417  N  -1  -1.000000  -1.000000  30495.496166  0.000000  1264.800000  858.870802
T  3032  247901.345146  1.122882  N  -1  -1.000000  -1.000000  117.591888  690.789062  897.600000  46964.617041
C  3044  122269.664048  0.561287  N  -1  -1.000000  -1.000000  0.000000  22958.577663  938.400000  0.000000
A  3054  174467.163796  0.832488  N  -1  -1.000000  -1.000000  34062.450087  0.000000  1101.600000  0.000000
A  3066  171605.761199  0.826588  N  -1  -1.000000  -1.000000  33278.504170  0.000000  40.800000  39.039582
A  3078  187794.244382  0.925856  N  -1  -1.000000  -1.000000  31553.823153  0.000000  0.000000  0.000000
G  3089  111098.400000  0.566486  N  -1  -1.000000  -1.000000  0.000000  121.903952  18441.600000  0.000000
A  3103  239338.688415  1.262588  N  -1  -1.000000  -1.000000  45272.876698  243.807904  0.000000  0.000000
C  3113  255998.299602  1.393146  N  -1  -1.000000  -1.000000  0.000000  44901.289057  0.000000  1015.029130
C  3126  204798.639681  1.087911  N  -1  -1.000000  -1.000000  0.000000  39781.323065  0.000000  0.000000
C  3138  167699.203564  0.894190  N  -1  -1.000000  -1.000000  0.000000  32548.355235  0.000000  351.356237
T  3150  365839.922104  1.942886  N  -1  -1.000000  -1.000000  0.000000  609.519761  0.000000  61682.539422
C  3162  81513.109365  0.407380  N  -1  -1.000000  -1.000000  0.000000  15888.148436  0.000000  0.000000
C  3174  218411.247676  1.114256  N  -1  -1.000000  -1.000000  0.000000  36733.724260  0.000000  0.000000
A  3185  197946.344005  0.987708  N  -1  -1.000000  -1.000000  34611.212229  0.000000  0.000000  0.000000
T  3195  377590.836260  1.859652  N  -1  -1.000000  -1.000000  0.000000  690.789062  40.800000  62463.331060
G  3208  180091.200000  0.811136  N  -1  -1.000000  -1.000000  431.170254  0.000000  34190.400000  0.000000
A  3221  224953.280841  0.982660  N  -1  -1.000000  -1.000000  38883.717476  0.000000  0.000000  0.000000
G  3232  144921.600000  0.637062  N  -1  -1.000000  -1.000000  0.000000  40.634651  25010.400000  156.158328
C  3244  209918.605673  0.970154  N  -1  -1.000000  -1.000000  0.000000  39659.419113  0.000000  0.000000
C  3258  239134.919548  1.102571  N  -1  -1.000000  -1.000000  0.000000  41122.266539  0.000000  0.000000
A  3267  177602.947463  0.792757  N  -1  -1.000000  -1.000000  33788.069016  0.000000  0.000000  0.000000
A  3279  145186.783801  0.707509  N  -1  -1.000000  -1.000000  27673.290865  0.000000  0.000000  507.514565
G  3291  153612.000000  0.726038  N  -1  -1.000000  -1.000000  0.000000  0.000000  26356.800000  429.435401
T  3304  143158.146874  0.698006  N  -1  -1.000000  -1.000000  0.000000  0.000000  40.800000  27210.588593
A  3314  86312.445445  0.432390  N  -1  -1.000000  -1.000000  16580.456141  0.000000  285.600000  0.000000
G  3327  114484.800000  0.671508  N  -1  -1.000000  -1.000000  0.000000  0.000000  19747.200000  39.039582
T  3339  108881.393955  0.664200  N  -1  -1.000000  -1.000000  0.000000  609.519761  244.800000  20573.859668
G  3352  206570.400000  1.356149  N  -1  -1.000000  -1.000000  705.551325  162.538603  39249.600000  0.000000
G  3364  144268.800000  0.910292  N  -1  -1.000000  -1.000000  705.551325  0.000000  24398.400000  0.000000
A  3377  163766.302031  1.077968  N  -1  -1.000000  -1.000000  28065.263823  0.000000  122.400000  0.000000
G  3388  117952.800000  0.816936  N  -1  -1.000000  -1.000000  235.183775  0.000000  19869.600000  0.000000
A  3401  233145.515672  1.684341  N  -1  -1.000000  -1.000000  43979.365935  0.000000  0.000000  0.000000
T  3412  192504.178412  1.307637  N  -1  -1.000000  -1.000000  0.000000  121.903952  0.000000  36619.127834
G  3424  172992.000000  1.144850  N  -1  -1.000000  -1.000000  901.537804  0.000000  28764.000000  0.000000
C  3435  197646.941153  1.282690  N  -1  -1.000000  -1.000000  0.000000  34011.202661  0.000000  117.118746
T  3449  250282.759642  1.514833  N  -1  -1.000000  -1.000000  0.000000  284.442555  0.000000  47628.289934
T  3461  159476.692113  0.891922  N  -1  -1.000000  -1.000000  0.000000  203.173254  0.000000  26585.955283
C  3473  85414.035835  0.464559  N  -1  -1.000000  -1.000000  0.000000  14953.551469  0.000000  0.000000
T  3485  265898.592408  1.548217  N  -1  -1.000000  -1.000000  0.000000  568.885110  81.600000  44231.846307
G  3498  168259.200000  0.914910  N  -1  -1.000000  -1.000000  156.789183  0.000000  31620.000000  0.000000
T  3509  129689.491114  0.703468  N  -1  -1.000000  -1.000000  0.000000  731.423713  0.000000  24555.897023
C  3521  95694.602470  0.515788  N  -1  -1.000000  -1.000000  0.000000  18285.592829  0.000000  0.000000
C  3533  183140.370842  1.066097  N  -1  -1.000000  -1.000000  0.000000  34498.818470  0.000000  0.000000
C  3544  157540.540882  0.922101  N  -1  -1.000000  -1.000000  0.000000  26290.619023  0.000000  0.000000
A  3555  191400.395600  1.130511  N  -1  -1.000000  -1.000000  33082.517691  0.000000  0.000000  195.197910
T  3566  256958.528150  1.523352  N  -1  -1.000000  -1.000000  0.000000  1137.770220  0.000000  48096.764916
G  3579  155856.000000  0.920334  N  -1  -1.000000  -1.000000  470.367550  0.000000  26928.000000  0.000000
A  3591  202336.441140  1.197362  N  -1  -1.000000  -1.000000  35238.368963  0.000000  0.000000  0.000000
A  3602  144442.035180  0.799447  N  -1  -1.000000  -1.000000  27281.317906  0.000000  0.000000  351.356237
A  3614  130526.995156  0.774495  N  -1  -1.000000  -1.000000  28770.815148  0.000000  0.000000  0.000000
A  3625  134133.146373  0.814120  N  -1  -1.000000  -1.000000  25517.439594  0.000000  0.000000  39.039582
T  3637  214132.106791  1.296176  N  -1  -1.000000  -1.000000  0.000000  162.538603  0.000000  36931.444489
A  3645  113084.198506  0.638725  N  -1  -1.000000  -1.000000  20617.777613  0.000000  0.000000  0.000000
A  3657  137268.930041  0.807269  N  -1  -1.000000  -1.000000  25674.228777  0.000000  0.000000  0.000000
T  3670  179582.076799  1.068853  N  -1  -1.000000  -1.000000  0.000000  0.000000  81.600000  33691.159191
G  3683  204612.000000  1.226455  N  -1  -1.000000  -1.000000  156.789183  0.000000  35414.400000  0.000000
T  3694  111067.610542  0.687311  N  -1  -1.000000  -1.000000  0.000000  0.000000  0.000000  21159.453397
G  3707  146594.400000  0.933018  N  -1  -1.000000  -1.000000  78.394592  0.000000  27499.200000  0.000000
C  3717  168511.896579  1.111964  N  -1  -1.000000  -1.000000  0.000000  28688.063416  0.000000  0.000000
T  3731  218660.698293  1.420323  N  -1  -1.000000  -1.000000  0.000000  650.154412  0.000000  41186.758918
C  3742  93419.062029  0.573952  N  -1  -1.000000  -1.000000  0.000000  17879.246321  0.000000  0.000000
C  3753  110241.807432  0.694685  N  -1  -1.000000  -1.000000  0.000000  24340.155788  0.000000  0.000000
C  3763  139986.371766  0.943913  N  -1  -1.000000  -1.000000  0.000000  26656.330879  0.000000  0.000000
T  3774  299589.751598  1.984111  N  -1  -1.000000  -1.000000  0.000000  203.173254  0.000000  58598.412451
C  3785  80131.531240  0.479179  N  -1  -1.000000  -1.000000  0.000000  8086.295495  285.600000  0.000000
G  3801  67850.400000  0.431395  N  -1  -1.000000  -1.000000  313.578367  0.000000  8772.000000  0.000000
T  3814  76595.659713  0.533376  N  -1  -1.000000  -1.000000  0.000000  40.634651  0.000000  14015.209907
T  3828  101463.873391  0.723924  N  -1  -1.000000  -1.000000  0.000000  162.538603  0.000000  15264.476528
C  3840  93500.331331  0.689301  N  -1  -1.000000  -1.000000  78.394592  15319.263325  204.000000  0.000000
G  3854  90780.000000  0.708422  N  -1  -1.000000  -1.000000  509.564846  0.000000  15340.800000  0.000000
C  3863  57416.761482  0.497736  N  -1  -1.000000  -1.000000  627.156733  9630.412223  0.000000  0.000000
A  3875  173448.034104  1.552029  N  -1  -1.000000  -1.000000  28692.420557  0.000000  0.000000  0.000000
N  3888  -1.000000  -1.000000  N  -1  -1.000000  -1.000000  0.000000  0.000000  0.000000  0.000000
N  3900  -1.000000  -1.000000  N  -1  -1.000000  -1.000000  744.748621  0.000000  0.000000  0.000000
N  3912  -1.000000  -1.000000  N  -1  -1.000000  -1.000000  0.000000  0.000000  0.000000  0.000000
N  3924  -1.000000  -1.000000  N  -1  -1.000000  -1.000000  0.000000  0.000000  0.000000  0.000000
N  3936  -1.000000  -1.000000  N  -1  -1.000000  -1.000000  0.000000  0.000000  0.000000  0.000000
N  3948  -1.000000  -1.000000  N  -1  -1.000000  -1.000000  0.000000  0.000000  0.000000  0.000000
N  3960  -1.000000  -1.000000  N  -1  -1.000000  -1.000000  0.000000  0.000000  0.000000  0.000000
N  3973  -1.000000  -1.000000  N  -1  -1.000000  -1.000000  0.000000  0.000000  0.000000  0.000000
N  3990  -1.000000  -1.000000  N  -1  -1.000000  -1.000000  0.000000  0.000000  0.000000  0.000000
N  4007  -1.000000  -1.000000  N  -1  -1.000000  -1.000000  0.000000  0.000000  0.000000  0.000000
N  4024  -1.000000  -1.000000  N  -1  -1.000000  -1.000000  0.000000  0.000000  0.000000  0.000000
N  4041  -1.000000  -1.000000  N  -1  -1.000000  -1.000000  0.000000  0.000000  0.000000  0.000000
N  4058  -1.000000  -1.000000  N  -1  -1.000000  -1.000000  0.000000  0.000000  0.000000  0.000000
N  4075  -1.000000  -1.000000  N  -1  -1.000000  -1.000000  0.000000  0.000000  0.000000  0.000000
N  4092  -1.000000  -1.000000  N  -1  -1.000000  -1.000000  0.000000  0.000000  0.000000  0.000000
N  4109  -1.000000  -1.000000  N  -1  -1.000000  -1.000000  0.000000  0.000000  0.000000  0.000000
N  4126  -1.000000  -1.000000  N  -1  -1.000000  -1.000000  0.000000  0.000000  40.800000  0.000000
N  4143  -1.000000  -1.000000  N  -1  -1.000000  -1.000000  156.789183  0.000000  0.000000  0.000000
N  4160  -1.000000  -1.000000  N  -1  -1.000000  -1.000000  0.000000  0.000000  0.000000  0.000000
N  4177  -1.000000  -1.000000  N  -1  -1.000000  -1.000000  195.986479  0.000000  0.000000  0.000000
N  4194  -1.000000  -1.000000  N  -1  -1.000000  -1.000000  0.000000  0.000000  0.000000  0.000000
N  4211  -1.000000  -1.000000  N  -1  -1.000000  -1.000000  0.000000  0.000000  0.000000  0.000000
N  4228  -1.000000  -1.000000  N  -1  -1.000000  -1.000000  0.000000  0.000000  0.000000  0.000000
N  4245  -1.000000  -1.000000  N  -1  -1.000000  -1.000000  0.000000  0.000000  0.000000  0.000000
N  4262  -1.000000  -1.000000  N  -1  -1.000000  -1.000000  0.000000  0.000000  0.000000  0.000000
N  4279  -1.000000  -1.000000  N  -1  -1.000000  -1.000000  0.000000  0.000000  0.000000  0.000000
N  4296  -1.000000  -1.000000  N  -1  -1.000000  -1.000000  0.000000  0.000000  0.000000  0.000000
N  4313  -1.000000  -1.000000  N  -1  -1.000000  -1.000000  0.000000  0.000000  0.000000  0.000000
N  4330  -1.000000  -1.000000  N  -1  -1.000000  -1.000000  0.000000  0.000000  0.000000  0.000000
N  4347  -1.000000  -1.000000  N  -1  -1.000000  -1.000000  0.000000  0.000000  40.800000  0.000000
N  4364  -1.000000  -1.000000  N  -1  -1.000000  -1.000000  0.000000  0.000000  0.000000  0.000000
N  4381  -1.000000  -1.000000  N  -1  -1.000000  -1.000000  0.000000  0.000000  40.800000  0.000000
N  4398  -1.000000  -1.000000  N  -1  -1.000000  -1.000000  0.000000  0.000000  0.000000  0.000000
N  4415  -1.000000  -1.000000  N  -1  -1.000000  -1.000000  0.000000  0.000000  0.000000  0.000000
N  4432  -1.000000  -1.000000  N  -1  -1.000000  -1.000000  0.000000  0.000000  0.000000  0.000000
N  4449  -1.000000  -1.000000  N  -1  -1.000000  -1.000000  0.000000  0.000000  0.000000  39.039582
N  4466  -1.000000  -1.000000  N  -1  -1.000000  -1.000000  0.000000  0.000000  0.000000  0.000000
N  4483  -1.000000  -1.000000  N  -1  -1.000000  -1.000000  0.000000  0.000000  0.000000  0.000000
N  4500  -1.000000  -1.000000  N  -1  -1.000000  -1.000000  0.000000  0.000000  0.000000  0.000000
N  4517  -1.000000  -1.000000  N  -1  -1.000000  -1.000000  0.000000  0.000000  81.600000  0.000000
N  4534  -1.000000  -1.000000  N  -1  -1.000000  -1.000000  0.000000  0.000000  0.000000  0.000000
N  4551  -1.000000  -1.000000  N  -1  -1.000000  -1.000000  0.000000  0.000000  0.000000  0.000000
N  4568  -1.000000  -1.000000  N  -1  -1.000000  -1.000000  0.000000  0.000000  0.000000  156.158328
N  4585  -1.000000  -1.000000  N  -1  -1.000000  -1.000000  0.000000  0.000000  0.000000  0.000000
N  4602  -1.000000  -1.000000  N  -1  -1.000000  -1.000000  0.000000  0.000000  0.000000  0.000000
N  4619  -1.000000  -1.000000  N  -1  -1.000000  -1.000000  0.000000  0.000000  0.000000  0.000000
N  4636  -1.000000  -1.000000  N  -1  -1.000000  -1.000000  0.000000  0.000000  0.000000  0.000000
N  4653  -1.000000  -1.000000  N  -1  -1.000000  -1.000000  0.000000  0.000000  0.000000  0.000000
N  4670  -1.000000  -1.000000  N  -1  -1.000000  -1.000000  0.000000  0.000000  0.000000  0.000000
N  4687  -1.000000  -1.000000  N  -1  -1.000000  -1.000000  0.000000  0.000000  0.000000  0.000000
N  4704  -1.000000  -1.000000  N  -1  -1.000000  -1.000000  0.000000  0.000000  0.000000  0.000000
N  4721  -1.000000  -1.000000  N  -1  -1.000000  -1.000000  0.000000  0.000000  40.800000  0.000000
N  4738  -1.000000  -1.000000  N  -1  -1.000000  -1.000000  0.000000  0.000000  0.000000  0.000000
N  4755  -1.000000  -1.000000  N  -1  -1.000000  -1.000000  0.000000  0.000000  40.800000  0.000000
N  4772  -1.000000  -1.000000  N  -1  -1.000000  -1.000000  0.000000  0.000000  0.000000  0.000000
N  4789  -1.000000  -1.000000  N  -1  -1.000000  -1.000000  0.000000  0.000000  0.000000  0.000000
N  4806  -1.000000  -1.000000  N  -1  -1.000000  -1.000000  0.000000  0.000000  0.000000  0.000000
N  4823  -1.000000  -1.000000  N  -1  -1.000000  -1.000000  0.000000  0.000000  0.000000  0.000000
N  4840  -1.000000  -1.000000  N  -1  -1.000000  -1.000000  0.000000  0.000000  0.000000  0.000000
N  4857  -1.000000  -1.000000  N  -1  -1.000000  -1.000000  0.000000  0.000000  0.000000  0.000000
N  4874  -1.000000  -1.000000  N  -1  -1.000000  -1.000000  0.000000  0.000000  0.000000  0.000000
N  4891  -1.000000  -1.000000  N  -1  -1.000000  -1.000000  0.000000  0.000000  0.000000  0.000000
N  4908  -1.000000  -1.000000  N  -1  -1.000000  -1.000000  0.000000  0.000000  0.000000  0.000000
N  4925  -1.000000  -1.000000  N  -1  -1.000000  -1.000000  0.000000  0.000000  0.000000  0.000000
N  4942  -1.000000  -1.000000  N  -1  -1.000000  -1.000000  0.000000  0.000000  0.000000  0.000000
N  4959  -1.000000  -1.000000  N  -1  -1.000000  -1.000000  0.000000  0.000000  0.000000  0.000000
N  4976  -1.000000  -1.000000  N  -1  -1.000000  -1.000000  0.000000  0.000000  0.000000  0.000000
N  4993  -1.000000  -1.000000  N  -1  -1.000000  -1.000000  0.000000  0.000000  0.000000  0.000000
N  5010  -1.000000  -1.000000  N  -1  -1.000000  -1.000000  0.000000  0.000000  0.000000  0.000000
N  5027  -1.000000  -1.000000  N  -1  -1.000000  -1.000000  0.000000  0.000000  0.000000  0.000000
N  5044  -1.000000  -1.000000  N  -1  -1.000000  -1.000000  0.000000  0.000000  0.000000  0.000000
N  5061  -1.000000  -1.000000  N  -1  -1.000000  -1.000000  0.000000  0.000000  0.000000  0.000000
N  5078  -1.000000  -1.000000  N  -1  -1.000000  -1.000000  0.000000  0.000000  0.000000  0.000000
N  5095  -1.000000  -1.000000  N  -1  -1.000000  -1.000000  0.000000  0.000000  0.000000  0.000000
N  5112  -1.000000  -1.000000  N  -1  -1.000000  -1.000000  0.000000  0.000000  0.000000  117.118746
N  5129  -1.000000  -1.000000  N  -1  -1.000000  -1.000000  0.000000  0.000000  0.000000  0.000000
N  5146  -1.000000  -1.000000  N  -1  -1.000000  -1.000000  0.000000  0.000000  0.000000  0.000000
N  5163  -1.000000  -1.000000  N  -1  -1.000000  -1.000000  0.000000  0.000000  0.000000  0.000000
N  5180  -1.000000  -1.000000  N  -1  -1.000000  -1.000000  0.000000  0.000000  0.000000  0.000000
N  5197  -1.000000  -1.000000  N  -1  -1.000000  -1.000000  0.000000  0.000000  0.000000  0.000000
N  5214  -1.000000  -1.000000  N  -1  -1.000000  -1.000000  0.000000  0.000000  0.000000  0.000000
N  5231  -1.000000  -1.000000  N  -1  -1.000000  -1.000000  0.000000  0.000000  0.000000  0.000000
N  5248  -1.000000  -1.000000  N  -1  -1.000000  -1.000000  0.000000  0.000000  0.000000  0.000000
N  5265  -1.000000  -1.000000  N  -1  -1.000000  -1.000000  0.000000  0.000000  0.000000  0.000000
N  5282  -1.000000  -1.000000  N  -1  -1.000000  -1.000000  0.000000  0.000000  0.000000  0.000000
N  5299  -1.000000  -1.000000  N  -1  -1.000000  -1.000000  0.000000  0.000000  0.000000  0.000000
N  5316  -1.000000  -1.000000  N  -1  -1.000000  -1.000000  0.000000  0.000000  0.000000  0.000000
N  5333  -1.000000  -1.000000  N  -1  -1.000000  -1.000000  0.000000  0.000000  0.000000  0.000000
N  5350  -1.000000  -1.000000  N  -1  -1.000000  -1.000000  0.000000  0.000000  0.000000  0.000000
N  5367  -1.000000  -1.000000  N  -1  -1.000000  -1.000000  0.000000  0.000000  0.000000  0.000000
N  5384  -1.000000  -1.000000  N  -1  -1.000000  -1.000000  0.000000  0.000000  0.000000  0.000000
N  5401  -1.000000  -1.000000  N  -1  -1.000000  -1.000000  0.000000  0.000000  0.000000  0.000000
N  5418  -1.000000  -1.000000  N  -1  -1.000000  -1.000000  0.000000  0.000000  0.000000  0.000000
N  5435  -1.000000  -1.000000  N  -1  -1.000000  -1.000000  0.000000  0.000000  0.000000  0.000000
N  5452  -1.000000  -1.000000  N  -1  -1.000000  -1.000000  0.000000  0.000000  0.000000  0.000000
N  5469  -1.000000  -1.000000  N  -1  -1.000000  -1.000000  0.000000  0.000000  0.000000  0.000000
N  5486  -1.000000  -1.000000  N  -1  -1.000000  -1.000000  0.000000  0.000000  0.000000  0.000000
N  5503  -1.000000  -1.000000  N  -1  -1.000000  -1.000000  0.000000  0.000000  0.000000  0.000000
N  5520  -1.000000  -1.000000  N  -1  -1.000000  -1.000000  0.000000  0.000000  0.000000  0.000000
N  5537  -1.000000  -1.000000  N  -1  -1.000000  -1.000000  0.000000  0.000000  0.000000  0.000000
N  5554  -1.000000  -1.000000  N  -1  -1.000000  -1.000000  0.000000  0.000000  0.000000  0.000000
N  5571  -1.000000  -1.000000  N  -1  -1.000000  -1.000000  0.000000  0.000000  0.000000  0.000000
N  5588  -1.000000  -1.000000  N  -1  -1.000000  -1.000000  0.000000  0.000000  0.000000  0.000000
N  5605  -1.000000  -1.000000  N  -1  -1.000000  -1.000000  0.000000  0.000000  0.000000  0.000000
N  5622  -1.000000  -1.000000  N  -1  -1.000000  -1.000000  0.000000  0.000000  0.000000  0.000000
N  5639  -1.000000  -1.000000  N  -1  -1.000000  -1.000000  0.000000  0.000000  0.000000  0.000000
N  5656  -1.000000  -1.000000  N  -1  -1.000000  -1.000000  0.000000  0.000000  0.000000  0.000000
N  5673  -1.000000  -1.000000  N  -1  -1.000000  -1.000000  0.000000  0.000000  0.000000  0.000000
N  5690  -1.000000  -1.000000  N  -1  -1.000000  -1.000000  0.000000  0.000000  0.000000  0.000000
N  5707  -1.000000  -1.000000  N  -1  -1.000000  -1.000000  0.000000  0.000000  0.000000  0.000000
N  5724  -1.000000  -1.000000  N  -1  -1.000000  -1.000000  0.000000  0.000000  0.000000  0.000000
N  5741  -1.000000  -1.000000  N  -1  -1.000000  -1.000000  0.000000  0.000000  0.000000  0.000000
N  5758  -1.000000  -1.000000  N  -1  -1.000000  -1.000000  0.000000  0.000000  0.000000  0.000000
N  5775  -1.000000  -1.000000  N  -1  -1.000000  -1.000000  0.000000  0.000000  0.000000  0.000000
N  5792  -1.000000  -1.000000  N  -1  -1.000000  -1.000000  0.000000  0.000000  0.000000  0.000000
N  5809  -1.000000  -1.000000  N  -1  -1.000000  -1.000000  0.000000  0.000000  0.000000  0.000000
N  5826  -1.000000  -1.000000  N  -1  -1.000000  -1.000000  0.000000  0.000000  0.000000  0.000000
N  5843  -1.000000  -1.000000  N  -1  -1.000000  -1.000000  0.000000  0.000000  0.000000  0.000000
N  5860  -1.000000  -1.000000  N  -1  -1.000000  -1.000000  0.000000  0.000000  0.000000  0.000000
N  5877  -1.000000  -1.000000  N  -1  -1.000000  -1.000000  0.000000  0.000000  0.000000  0.000000
N  5894  -1.000000  -1.000000  N  -1  -1.000000  -1.000000  0.000000  0.000000  0.000000  0.000000
N  5911  -1.000000  -1.000000  N  -1  -1.000000  -1.000000  0.000000  0.000000  0.000000  0.000000
N  5928  -1.000000  -1.000000  N  -1  -1.000000  -1.000000  0.000000  0.000000  0.000000  0.000000
N  5945  -1.000000  -1.000000  N  -1  -1.000000  -1.000000  0.000000  0.000000  0.000000  0.000000
N  5962  -1.000000  -1.000000  N  -1  -1.000000  -1.000000  0.000000  0.000000  0.000000  0.000000
N  5979  -1.000000  -1.000000  N  -1  -1.000000  -1.000000  0.000000  0.000000  0.000000  0.000000
N  5996  -1.000000  -1.000000  N  -1  -1.000000  -1.000000  0.000000  0.000000  0.000000  0.000000
N  6013  -1.000000  -1.000000  N  -1  -1.000000  -1.000000  0.000000  0.000000  0.000000  0.000000
N  6030  -1.000000  -1.000000  N  -1  -1.000000  -1.000000  0.000000  0.000000  0.000000  0.000000
N  6047  -1.000000  -1.000000  N  -1  -1.000000  -1.000000  0.000000  0.000000  0.000000  0.000000
N  6064  -1.000000  -1.000000  N  -1  -1.000000  -1.000000  0.000000  0.000000  0.000000  0.000000
N  6081  -1.000000  -1.000000  N  -1  -1.000000  -1.000000  0.000000  0.000000  0.000000  0.000000
N  6098  -1.000000  -1.000000  N  -1  -1.000000  -1.000000  0.000000  0.000000  0.000000  0.000000
N  6115  -1.000000  -1.000000  N  -1  -1.000000  -1.000000  0.000000  0.000000  0.000000  0.000000
N  6132  -1.000000  -1.000000  N  -1  -1.000000  -1.000000  0.000000  0.000000  0.000000  0.000000
N  6149  -1.000000  -1.000000  N  -1  -1.000000  -1.000000  0.000000  0.000000  0.000000  0.000000
N  6166  -1.000000  -1.000000  N  -1  -1.000000  -1.000000  0.000000  0.000000  0.000000  0.000000
N  6183  -1.000000  -1.000000  N  -1  -1.000000  -1.000000  0.000000  0.000000  0.000000  39.039582
N  6200  -1.000000  -1.000000  N  -1  -1.000000  -1.000000  0.000000  0.000000  0.000000  0.000000
N  6217  -1.000000  -1.000000  N  -1  -1.000000  -1.000000  0.000000  0.000000  0.000000  0.000000
N  6234  -1.000000  -1.000000  N  -1  -1.000000  -1.000000  0.000000  0.000000  0.000000  0.000000
N  6251  -1.000000  -1.000000  N  -1  -1.000000  -1.000000  0.000000  0.000000  0.000000  0.000000
N  6268  -1.000000  -1.000000  N  -1  -1.000000  -1.000000  0.000000  0.000000  0.000000  0.000000
N  6285  -1.000000  -1.000000  N  -1  -1.000000  -1.000000  0.000000  0.000000  0.000000  0.000000
N  6302  -1.000000  -1.000000  N  -1  -1.000000  -1.000000  0.000000  0.000000  0.000000  0.000000
N  6319  -1.000000  -1.000000  N  -1  -1.000000  -1.000000  0.000000  0.000000  0.000000  0.000000
N  6336  -1.000000  -1.000000  N  -1  -1.000000  -1.000000  0.000000  0.000000  0.000000  0.000000
N  6353  -1.000000  -1.000000  N  -1  -1.000000  -1.000000  0.000000  0.000000  0.000000  0.000000
N  6370  -1.000000  -1.000000  N  -1  -1.000000  -1.000000  0.000000  0.000000  0.000000  0.000000
N  6387  -1.000000  -1.000000  N  -1  -1.000000  -1.000000  0.000000  0.000000  0.000000  0.000000
N  6404  -1.000000  -1.000000  N  -1  -1.000000  -1.000000  0.000000  0.000000  0.000000  0.000000
N  6421  -1.000000  -1.000000  N  -1  -1.000000  -1.000000  0.000000  0.000000  0.000000  0.000000
N  6438  -1.000000  -1.000000  N  -1  -1.000000  -1.000000  0.000000  0.000000  0.000000  0.000000
N  6455  -1.000000  -1.000000  N  -1  -1.000000  -1.000000  0.000000  0.000000  0.000000  0.000000
N  6472  -1.000000  -1.000000  N  -1  -1.000000  -1.000000  0.000000  0.000000  0.000000  0.000000
N  6489  -1.000000  -1.000000  N  -1  -1.000000  -1.000000  0.000000  0.000000  0.000000  0.000000
N  6506  -1.000000  -1.000000  N  -1  -1.000000  -1.000000  0.000000  0.000000  0.000000  0.000000
N  6523  -1.000000  -1.000000  N  -1  -1.000000  -1.000000  0.000000  0.000000  0.000000  0.000000
N  6540  -1.000000  -1.000000  N  -1  -1.000000  -1.000000  0.000000  0.000000  0.000000  0.000000
N  6557  -1.000000  -1.000000  N  -1  -1.000000  -1.000000  0.000000  0.000000  0.000000  0.000000
N  6574  -1.000000  -1.000000  N  -1  -1.000000  -1.000000  0.000000  0.000000  0.000000  0.000000
N  6591  -1.000000  -1.000000  N  -1  -1.000000  -1.000000  0.000000  0.000000  0.000000  0.000000
N  6608  -1.000000  -1.000000  N  -1  -1.000000  -1.000000  0.000000  0.000000  0.000000  0.000000
N  6625  -1.000000  -1.000000  N  -1  -1.000000  -1.000000  0.000000  0.000000  0.000000  0.000000
N  6642  -1.000000  -1.000000  N  -1  -1.000000  -1.000000  0.000000  0.000000  0.000000  0.000000
N  6659  -1.000000  -1.000000  N  -1  -1.000000  -1.000000  0.000000  0.000000  0.000000  0.000000
N  6676  -1.000000  -1.000000  N  -1  -1.000000  -1.000000  0.000000  0.000000  0.000000  0.000000
N  6693  -1.000000  -1.000000  N  -1  -1.000000  -1.000000  0.000000  0.000000  0.000000  0.000000
N  6710  -1.000000  -1.000000  N  -1  -1.000000  -1.000000  0.000000  0.000000  0.000000  0.000000
N  6727  -1.000000  -1.000000  N  -1  -1.000000  -1.000000  0.000000  0.000000  0.000000  0.000000
N  6744  -1.000000  -1.000000  N  -1  -1.000000  -1.000000  0.000000  0.000000  0.000000  0.000000
N  6761  -1.000000  -1.000000  N  -1  -1.000000  -1.000000  0.000000  0.000000  0.000000  0.000000
N  6778  -1.000000  -1.000000  N  -1  -1.000000  -1.000000  0.000000  0.000000  0.000000  0.000000
N  6795  -1.000000  -1.000000  N  -1  -1.000000  -1.000000  0.000000  0.000000  0.000000  0.000000
N  6812  -1.000000  -1.000000  N  -1  -1.000000  -1.000000  0.000000  0.000000  0.000000  0.000000
N  6829  -1.000000  -1.000000  N  -1  -1.000000  -1.000000  0.000000  0.000000  0.000000  0.000000
N  6846  -1.000000  -1.000000  N  -1  -1.000000  -1.000000  0.000000  0.000000  0.000000  0.000000
N  6863  -1.000000  -1.000000  N  -1  -1.000000  -1.000000  0.000000  0.000000  0.000000  0.000000
N  6880  -1.000000  -1.000000  N  -1  -1.000000  -1.000000  0.000000  0.000000  0.000000  0.000000
N  6897  -1.000000  -1.000000  N  -1  -1.000000  -1.000000  0.000000  0.000000  0.000000  0.000000
N  6914  -1.000000  -1.000000  N  -1  -1.000000  -1.000000  0.000000  40.634651  0.000000  0.000000
N  6931  -1.000000  -1.000000  N  -1  -1.000000  -1.000000  0.000000  0.000000  0.000000  0.000000
N  6948  -1.000000  -1.000000  N  -1  -1.000000  -1.000000  0.000000  0.000000  0.000000  0.000000
N  6965  -1.000000  -1.000000  N  -1  -1.000000  -1.000000  0.000000  0.000000  0.000000  0.000000
N  6982  -1.000000  -1.000000  N  -1  -1.000000  -1.000000  0.000000  0.000000  0.000000  0.000000
N  6999  -1.000000  -1.000000  N  -1  -1.000000  -1.000000  0.000000  0.000000  0.000000  0.000000
N  7016  -1.000000  -1.000000  N  -1  -1.000000  -1.000000  0.000000  0.000000  0.000000  0.000000
N  7033  -1.000000  -1.000000  N  -1  -1.000000  -1.000000  0.000000  0.000000  0.000000  0.000000
N  7050  -1.000000  -1.000000  N  -1  -1.000000  -1.000000  0.000000  0.000000  0.000000  0.000000
N  7067  -1.000000  -1.000000  N  -1  -1.000000  -1.000000  0.000000  0.000000  0.000000  0.000000
N  7084  -1.000000  -1.000000  N  -1  -1.000000  -1.000000  0.000000  0.000000  0.000000  0.000000
N  7101  -1.000000  -1.000000  N  -1  -1.000000  -1.000000  0.000000  0.000000  0.000000  0.000000
N  7118  -1.000000  -1.000000  N  -1  -1.000000  -1.000000  0.000000  0.000000  0.000000  0.000000
N  7135  -1.000000  -1.000000  N  -1  -1.000000  -1.000000  0.000000  0.000000  0.000000  0.000000
N  7152  -1.000000  -1.000000  N  -1  -1.000000  -1.000000  0.000000  0.000000  0.000000  0.000000
N  7169  -1.000000  -1.000000  N  -1  -1.000000  -1.000000  0.000000  0.000000  0.000000  0.000000
N  7186  -1.000000  -1.000000  N  -1  -1.000000  -1.000000  0.000000  0.000000  0.000000  0.000000
N  7203  -1.000000  -1.000000  N  -1  -1.000000  -1.000000  0.000000  0.000000  0.000000  0.000000
N  7220  -1.000000  -1.000000  N  -1  -1.000000  -1.000000  0.000000  0.000000  0.000000  0.000000
N  7237  -1.000000  -1.000000  N  -1  -1.000000  -1.000000  0.000000  0.000000  0.000000  0.000000
N  7254  -1.000000  -1.000000  N  -1  -1.000000  -1.000000  0.000000  0.000000  0.000000  0.000000
N  7271  -1.000000  -1.000000  N  -1  -1.000000  -1.000000  0.000000  0.000000  0.000000  0.000000
N  7288  -1.000000  -1.000000  N  -1  -1.000000  -1.000000  0.000000  0.000000  0.000000  0.000000
N  7305  -1.000000  -1.000000  N  -1  -1.000000  -1.000000  0.000000  0.000000  0.000000  0.000000
N  7322  -1.000000  -1.000000  N  -1  -1.000000  -1.000000  0.000000  0.000000  0.000000  0.000000
N  7339  -1.000000  -1.000000  N  -1  -1.000000  -1.000000  0.000000  0.000000  0.000000  0.000000
N  7356  -1.000000  -1.000000  N  -1  -1.000000  -1.000000  0.000000  0.000000  0.000000  0.000000
N  7373  -1.000000  -1.000000  N  -1  -1.000000  -1.000000  0.000000  0.000000  0.000000  0.000000
N  7390  -1.000000  -1.000000  N  -1  -1.000000  -1.000000  0.000000  0.000000  0.000000  0.000000
N  7407  -1.000000  -1.000000  N  -1  -1.000000  -1.000000  0.000000  0.000000  0.000000  0.000000
N  7424  -1.000000  -1.000000  N  -1  -1.000000  -1.000000  0.000000  0.000000  0.000000  0.000000
N  7441  -1.000000  -1.000000  N  -1  -1.000000  -1.000000  0.000000  0.000000  0.000000  0.000000
N  7458  -1.000000  -1.000000  N  -1  -1.000000  -1.000000  0.000000  0.000000  0.000000  0.000000
N  7475  -1.000000  -1.000000  N  -1  -1.000000  -1.000000  0.000000  0.000000  0.000000  0.000000
N  7492  -1.000000  -1.000000  N  -1  -1.000000  -1.000000  0.000000  0.000000  0.000000  0.000000
N  7509  -1.000000  -1.000000  N  -1  -1.000000  -1.000000  0.000000  0.000000  0.000000  0.000000
N  7526  -1.000000  -1.000000  N  -1  -1.000000  -1.000000  0.000000  0.000000  0.000000  0.000000
N  7543  -1.000000  -1.000000  N  -1  -1.000000  -1.000000  0.000000  0.000000  0.000000  0.000000
N  7560  -1.000000  -1.000000  N  -1  -1.000000  -1.000000  0.000000  0.000000  0.000000  0.000000
N  7577  -1.000000  -1.000000  N  -1  -1.000000  -1.000000  0.000000  0.000000  0.000000  0.000000
N  7594  -1.000000  -1.000000  N  -1  -1.000000  -1.000000  0.000000  0.000000  0.000000  0.000000
N  7611  -1.000000  -1.000000  N  -1  -1.000000  -1.000000  0.000000  0.000000  0.000000  0.000000
N  7628  -1.000000  -1.000000  N  -1  -1.000000  -1.000000  0.000000  0.000000  0.000000  0.000000
N  7645  -1.000000  -1.000000  N  -1  -1.000000  -1.000000  0.000000  0.000000  0.000000  0.000000
N  7662  -1.000000  -1.000000  N  -1  -1.000000  -1.000000  0.000000  0.000000  0.000000  0.000000
N  7679  -1.000000  -1.000000  N  -1  -1.000000  -1.000000  0.000000  0.000000  0.000000  0.000000
N  7696  -1.000000  -1.000000  N  -1  -1.000000  -1.000000  0.000000  0.000000  0.000000  0.000000
N  7713  -1.000000  -1.000000  N  -1  -1.000000  -1.000000  0.000000  0.000000  0.000000  0.000000
N  7730  -1.000000  -1.000000  N  -1  -1.000000  -1.000000  0.000000  0.000000  0.000000  0.000000
N  7747  -1.000000  -1.000000  N  -1  -1.000000  -1.000000  0.000000  0.000000  0.000000  0.000000
N  7764  -1.000000  -1.000000  N  -1  -1.000000  -1.000000  0.000000  0.000000  0.000000  0.000000
N  7781  -1.000000  -1.000000  N  -1  -1.000000  -1.000000  0.000000  0.000000  0.000000  0.000000
N  7798  -1.000000  -1.000000  N  -1  -1.000000  -1.000000  0.000000  0.000000  0.000000  0.000000
N  7815  -1.000000  -1.000000  N  -1  -1.000000  -1.000000  0.000000  0.000000  0.000000  0.000000
N  7832  -1.000000  -1.000000  N  -1  -1.000000  -1.000000  0.000000  0.000000  0.000000  0.000000
N  7849  -1.000000  -1.000000  N  -1  -1.000000  -1.000000  0.000000  0.000000  0.000000  0.000000
N  7866  -1.000000  -1.000000  N  -1  -1.000000  -1.000000  0.000000  0.000000  0.000000  0.000000
N  7883  -1.000000  -1.000000  N  -1  -1.000000  -1.000000  0.000000  0.000000  0.000000  0.000000
N  7900  -1.000000  -1.000000  N  -1  -1.000000  -1.000000  0.000000  0.000000  0.000000  0.000000
N  7917  -1.000000  -1.000000  N  -1  -1.000000  -1.000000  0.000000  0.000000  0.000000  0.000000
N  7934  -1.000000  -1.000000  N  -1  -1.000000  -1.000000  0.000000  0.000000  0.000000  0.000000
N  7951  -1.000000  -1.000000  N  -1  -1.000000  -1.000000  0.000000  0.000000  0.000000  0.000000
N  7968  -1.000000  -1.000000  N  -1  -1.000000  -1.000000  0.000000  0.000000  0.000000  0.000000
N  7985  -1.000000  -1.000000  N  -1  -1.000000  -1.000000  0.000000  0.000000  0.000000  0.000000
N  8002  -1.000000  -1.000000  N  -1  -1.000000  -1.000000  0.000000  0.000000  0.000000  0.000000
N  8019  -1.000000  -1.000000  N  -1  -1.000000  -1.000000  0.000000  0.000000  0.000000  0.000000
N  8036  -1.000000  -1.000000  N  -1  -1.000000  -1.000000  0.000000  0.000000  0.000000  0.000000
N  8053  -1.000000  -1.000000  N  -1  -1.000000  -1.000000  0.000000  0.000000  0.000000  0.000000
N  8070  -1.000000  -1.000000  N  -1  -1.000000  -1.000000  0.000000  0.000000  0.000000  0.000000
N  8087  -1.000000  -1.000000  N  -1  -1.000000  -1.000000  0.000000  0.000000  0.000000  0.000000
N  8104  -1.000000  -1.000000  N  -1  -1.000000  -1.000000  0.000000  0.000000  0.000000  0.000000
N  8121  -1.000000  -1.000000  N  -1  -1.000000  -1.000000  0.000000  0.000000  0.000000  0.000000
N  8138  -1.000000  -1.000000  N  -1  -1.000000  -1.000000  0.000000  0.000000  0.000000  0.000000
N  8155  -1.000000  -1.000000  N  -1  -1.000000  -1.000000  0.000000  0.000000  0.000000  0.000000
N  8172  -1.000000  -1.000000  N  -1  -1.000000  -1.000000  0.000000  0.000000  0.000000  0.000000
N  8189  -1.000000  -1.000000  N  -1  -1.000000  -1.000000  0.000000  0.000000  0.000000  0.000000
N  8206  -1.000000  -1.000000  N  -1  -1.000000  -1.000000  0.000000  0.000000  0.000000  0.000000
N  8223  -1.000000  -1.000000  N  -1  -1.000000  -1.000000  0.000000  0.000000  0.000000  0.000000
N  8240  -1.000000  -1.000000  N  -1  -1.000000  -1.000000  0.000000  0.000000  0.000000  0.000000
N  8257  -1.000000  -1.000000  N  -1  -1.000000  -1.000000  0.000000  0.000000  0.000000  0.000000
N  8274  -1.000000  -1.000000  N  -1  -1.000000  -1.000000  0.000000  0.000000  0.000000  0.000000
N  8291  -1.000000  -1.000000  N  -1  -1.000000  -1.000000  0.000000  0.000000  0.000000  0.000000
N  8308  -1.000000  -1.000000  N  -1  -1.000000  -1.000000  0.000000  0.000000  0.000000  0.000000
N  8325  -1.000000  -1.000000  N  -1  -1.000000  -1.000000  0.000000  0.000000  0.000000  0.000000
N  8342  -1.000000  -1.000000  N  -1  -1.000000  -1.000000  0.000000  0.000000  0.000000  0.000000
N  8359  -1.000000  -1.000000  N  -1  -1.000000  -1.000000  0.000000  0.000000  0.000000  0.000000
N  8376  -1.000000  -1.000000  N  -1  -1.000000  -1.000000  0.000000  0.000000  0.000000  0.000000
N  8393  -1.000000  -1.000000  N  -1  -1.000000  -1.000000  0.000000  0.000000  0.000000  39.039582
N  8410  -1.000000  -1.000000  N  -1  -1.000000  -1.000000  0.000000  0.000000  0.000000  0.000000
N  8427  -1.000000  -1.000000  N  -1  -1.000000  -1.000000  0.000000  0.000000  0.000000  0.000000
N  8444  -1.000000  -1.000000  N  -1  -1.000000  -1.000000  0.000000  0.000000  0.000000  0.000000
N  8461  -1.000000  -1.000000  N  -1  -1.000000  -1.000000  0.000000  0.000000  0.000000  0.000000
N  8478  -1.000000  -1.000000  N  -1  -1.000000  -1.000000  0.000000  0.000000  0.000000  0.000000
N  8495  -1.000000  -1.000000  N  -1  -1.000000  -1.000000  0.000000  0.000000  0.000000  0.000000
N  8512  -1.000000  -1.000000  N  -1  -1.000000  -1.000000  0.000000  0.000000  0.000000  0.000000
N  8529  -1.000000  -1.000000  N  -1  -1.000000  -1.000000  0.000000  0.000000  0.000000  0.000000
N  8546  -1.000000  -1.000000  N  -1  -1.000000  -1.000000  0.000000  0.000000  0.000000  0.000000
N  8563  -1.000000  -1.000000  N  -1  -1.000000  -1.000000  0.000000  0.000000  0.000000  0.000000
N  8580  -1.000000  -1.000000  N  -1  -1.000000  -1.000000  0.000000  0.000000  0.000000  0.000000
N  8597  -1.000000  -1.000000  N  -1  -1.000000  -1.000000  0.000000  0.000000  0.000000  0.000000
N  8614  -1.000000  -1.000000  N  -1  -1.000000  -1.000000  0.000000  0.000000  0.000000  0.000000
N  8631  -1.000000  -1.000000  N  -1  -1.000000  -1.000000  0.000000  0.000000  0.000000  0.000000
N  8648  -1.000000  -1.000000  N  -1  -1.000000  -1.000000  0.000000  0.000000  0.000000  0.000000
N  8665  -1.000000  -1.000000  N  -1  -1.000000  -1.000000  0.000000  0.000000  0.000000  0.000000
N  8682  -1.000000  -1.000000  N  -1  -1.000000  -1.000000  0.000000  0.000000  0.000000  0.000000
N  8699  -1.000000  -1.000000  N  -1  -1.000000  -1.000000  0.000000  0.000000  0.000000  0.000000
N  8716  -1.000000  -1.000000  N  -1  -1.000000  -1.000000  0.000000  0.000000  0.000000  0.000000
N  8733  -1.000000  -1.000000  N  -1  -1.000000  -1.000000  0.000000  0.000000  0.000000  0.000000
N  8750  -1.000000  -1.000000  N  -1  -1.000000  -1.000000  0.000000  0.000000  0.000000  0.000000
N  8767  -1.000000  -1.000000  N  -1  -1.000000  -1.000000  0.000000  0.000000  0.000000  0.000000
N  8784  -1.000000  -1.000000  N  -1  -1.000000  -1.000000  0.000000  0.000000  0.000000  0.000000
N  8801  -1.000000  -1.000000  N  -1  -1.000000  -1.000000  0.000000  0.000000  0.000000  0.000000
N  8818  -1.000000  -1.000000  N  -1  -1.000000  -1.000000  0.000000  0.000000  0.000000  0.000000
N  8835  -1.000000  -1.000000  N  -1  -1.000000  -1.000000  0.000000  0.000000  0.000000  0.000000
N  8852  -1.000000  -1.000000  N  -1  -1.000000  -1.000000  0.000000  0.000000  0.000000  0.000000
N  8869  -1.000000  -1.000000  N  -1  -1.000000  -1.000000  0.000000  0.000000  0.000000  0.000000
N  8886  -1.000000  -1.000000  N  -1  -1.000000  -1.000000  0.000000  0.000000  0.000000  0.000000
N  8903  -1.000000  -1.000000  N  -1  -1.000000  -1.000000  0.000000  0.000000  0.000000  0.000000
N  8920  -1.000000  -1.000000  N  -1  -1.000000  -1.000000  0.000000  0.000000  0.000000  0.000000
N  8937  -1.000000  -1.000000  N  -1  -1.000000  -1.000000  0.000000  0.000000  0.000000  0.000000
N  8954  -1.000000  -1.000000  N  -1  -1.000000  -1.000000  0.000000  0.000000  0.000000  0.000000
N  8971  -1.000000  -1.000000  N  -1  -1.000000  -1.000000  0.000000  0.000000  0.000000  0.000000
N  8988  -1.000000  -1.000000  N  -1  -1.000000  -1.000000  0.000000  0.000000  0.000000  0.000000
N  9005  -1.000000  -1.000000  N  -1  -1.000000  -1.000000  0.000000  0.000000  0.000000  0.000000
N  9022  -1.000000  -1.000000  N  -1  -1.000000  -1.000000  0.000000  0.000000  0.000000  0.000000
N  9039  -1.000000  -1.000000  N  -1  -1.000000  -1.000000  0.000000  0.000000  0.000000  0.000000
N  9056  -1.000000  -1.000000  N  -1  -1.000000  -1.000000  0.000000  0.000000  0.000000  0.000000
N  9073  -1.000000  -1.000000  N  -1  -1.000000  -1.000000  0.000000  0.000000  0.000000  0.000000
N  9090  -1.000000  -1.000000  N  -1  -1.000000  -1.000000  0.000000  0.000000  0.000000  0.000000
N  9107  -1.000000  -1.000000  N  -1  -1.000000  -1.000000  0.000000  0.000000  0.000000  0.000000
N  9124  -1.000000  -1.000000  N  -1  -1.000000  -1.000000  0.000000  0.000000  0.000000  0.000000
N  9141  -1.000000  -1.000000  N  -1  -1.000000  -1.000000  0.000000  0.000000  0.000000  0.000000
N  9158  -1.000000  -1.000000  N  -1  -1.000000  -1.000000  0.000000  0.000000  0.000000  0.000000
N  9175  -1.000000  -1.000000  N  -1  -1.000000  -1.000000  0.000000  0.000000  0.000000  0.000000
N  9192  -1.000000  -1.000000  N  -1  -1.000000  -1.000000  0.000000  0.000000  0.000000  0.000000
N  9209  -1.000000  -1.000000  N  -1  -1.000000  -1.000000  0.000000  0.000000  0.000000  0.000000
N  9226  -1.000000  -1.000000  N  -1  -1.000000  -1.000000  0.000000  0.000000  0.000000  0.000000
N  9243  -1.000000  -1.000000  N  -1  -1.000000  -1.000000  0.000000  0.000000  0.000000  0.000000
N  9260  -1.000000  -1.000000  N  -1  -1.000000  -1.000000  0.000000  0.000000  0.000000  0.000000
N  9277  -1.000000  -1.000000  N  -1  -1.000000  -1.000000  0.000000  0.000000  0.000000  0.000000
N  9294  -1.000000  -1.000000  N  -1  -1.000000  -1.000000  0.000000  0.000000  0.000000  0.000000
N  9311  -1.000000  -1.000000  N  -1  -1.000000  -1.000000  0.000000  0.000000  0.000000  0.000000
N  9328  -1.000000  -1.000000  N  -1  -1.000000  -1.000000  0.000000  0.000000  0.000000  0.000000
N  9345  -1.000000  -1.000000  N  -1  -1.000000  -1.000000  0.000000  0.000000  0.000000  0.000000
N  9362  -1.000000  -1.000000  N  -1  -1.000000  -1.000000  0.000000  0.000000  0.000000  0.000000
N  9379  -1.000000  -1.000000  N  -1  -1.000000  -1.000000  0.000000  0.000000  0.000000  0.000000
N  9396  -1.000000  -1.000000  N  -1  -1.000000  -1.000000  0.000000  0.000000  0.000000  0.000000
N  9413  -1.000000  -1.000000  N  -1  -1.000000  -1.000000  0.000000  0.000000  0.000000  0.000000
N  9430  -1.000000  -1.000000  N  -1  -1.000000  -1.000000  0.000000  0.000000  0.000000  0.000000
N  9447  -1.000000  -1.000000  N  -1  -1.000000  -1.000000  0.000000  0.000000  0.000000  0.000000
N  9464  -1.000000  -1.000000  N  -1  -1.000000  -1.000000  0.000000  0.000000  0.000000  0.000000
N  9481  -1.000000  -1.000000  N  -1  -1.000000  -1.000000  0.000000  0.000000  0.000000  0.000000
N  9498  -1.000000  -1.000000  N  -1  -1.000000  -1.000000  0.000000  0.000000  0.000000  0.000000
N  9515  -1.000000  -1.000000  N  -1  -1.000000  -1.000000  0.000000  0.000000  0.000000  0.000000
N  9532  -1.000000  -1.000000  N  -1  -1.000000  -1.000000  0.000000  0.000000  0.000000  0.000000
N  9549  -1.000000  -1.000000  N  -1  -1.000000  -1.000000  0.000000  0.000000  0.000000  0.000000
N  9566  -1.000000  -1.000000  N  -1  -1.000000  -1.000000  0.000000  0.000000  0.000000  0.000000
N  9583  -1.000000  -1.000000  N  -1  -1.000000  -1.000000  0.000000  0.000000  0.000000  0.000000
N  9600  -1.000000  -1.000000  N  -1  -1.000000  -1.000000  0.000000  0.000000  0.000000  0.000000
N  9617  -1.000000  -1.000000  N  -1  -1.000000  -1.000000  0.000000  0.000000  0.000000  0.000000
N  9634  -1.000000  -1.000000  N  -1  -1.000000  -1.000000  0.000000  0.000000  0.000000  0.000000
N  9651  -1.000000  -1.000000  N  -1  -1.000000  -1.000000  0.000000  0.000000  0.000000  0.000000
N  9668  -1.000000  -1.000000  N  -1  -1.000000  -1.000000  0.000000  0.000000  0.000000  0.000000
N  9685  -1.000000  -1.000000  N  -1  -1.000000  -1.000000  0.000000  0.000000  0.000000  0.000000
N  9702  -1.000000  -1.000000  N  -1  -1.000000  -1.000000  0.000000  0.000000  0.000000  0.000000
N  9719  -1.000000  -1.000000  N  -1  -1.000000  -1.000000  0.000000  0.000000  0.000000  0.000000
N  9736  -1.000000  -1.000000  N  -1  -1.000000  -1.000000  0.000000  0.000000  0.000000  0.000000
N  9753  -1.000000  -1.000000  N  -1  -1.000000  -1.000000  0.000000  0.000000  0.000000  39.039582
N  9770  -1.000000  -1.000000  N  -1  -1.000000  -1.000000  0.000000  0.000000  0.000000  0.000000
N  9787  -1.000000  -1.000000  N  -1  -1.000000  -1.000000  0.000000  0.000000  0.000000  0.000000
N  9804  -1.000000  -1.000000  N  -1  -1.000000  -1.000000  0.000000  0.000000  0.000000  0.000000
N  9821  -1.000000  -1.000000  N  -1  -1.000000  -1.000000  0.000000  0.000000  0.000000  0.000000
N  9838  -1.000000  -1.000000  N  -1  -1.000000  -1.000000  0.000000  0.000000  0.000000  0.000000
N  9855  -1.000000  -1.000000  N  -1  -1.000000  -1.000000  0.000000  0.000000  0.000000  0.000000
N  9872  -1.000000  -1.000000  N  -1  -1.000000  -1.000000  0.000000  0.000000  0.000000  0.000000
N  9889  -1.000000  -1.000000  N  -1  -1.000000  -1.000000  0.000000  0.000000  0.000000  0.000000
N  9906  -1.000000  -1.000000  N  -1  -1.000000  -1.000000  0.000000  0.000000  0.000000  0.000000
N  9923  -1.000000  -1.000000  N  -1  -1.000000  -1.000000  0.000000  0.000000  0.000000  0.000000
N  9940  -1.000000  -1.000000  N  -1  -1.000000  -1.000000  0.000000  0.000000  0.000000  0.000000
N  9957  -1.000000  -1.000000  N  -1  -1.000000  -1.000000  0.000000  0.000000  0.000000  0.000000
N  9974  -1.000000  -1.000000  N  -1  -1.000000  -1.000000  0.000000  0.000000  0.000000  0.000000
N  9991  -1.000000  -1.000000  N  -1  -1.000000  -1.000000  0.000000  0.000000  0.000000  0.000000
N  10008  -1.000000  -1.000000  N  -1  -1.000000  -1.000000  0.000000  0.000000  0.000000  0.000000
N  10025  -1.000000  -1.000000  N  -1  -1.000000  -1.000000  0.000000  0.000000  0.000000  0.000000
N  10042  -1.000000  -1.000000  N  -1  -1.000000  -1.000000  0.000000  0.000000  0.000000  0.000000
N  10059  -1.000000  -1.000000  N  -1  -1.000000  -1.000000  0.000000  0.000000  0.000000  0.000000
N  10076  -1.000000  -1.000000  N  -1  -1.000000  -1.000000  0.000000  0.000000  0.000000  0.000000
N  10093  -1.000000  -1.000000  N  -1  -1.000000  -1.000000  0.000000  0.000000  0.000000  0.000000
N  10110  -1.000000  -1.000000  N  -1  -1.000000  -1.000000  0.000000  0.000000  0.000000  0.000000
N  10127  -1.000000  -1.000000  N  -1  -1.000000  -1.000000  0.000000  0.000000  0.000000  0.000000
N  10144  -1.000000  -1.000000  N  -1  -1.000000  -1.000000  0.000000  0.000000  0.000000  0.000000
N  10161  -1.000000  -1.000000  N  -1  -1.000000  -1.000000  0.000000  0.000000  0.000000  0.000000
N  10178  -1.000000  -1.000000  N  -1  -1.000000  -1.000000  0.000000  0.000000  0.000000  0.000000
N  10195  -1.000000  -1.000000  N  -1  -1.000000  -1.000000  0.000000  0.000000  0.000000  0.000000
N  10212  -1.000000  -1.000000  N  -1  -1.000000  -1.000000  0.000000  0.000000  0.000000  0.000000
N  10229  -1.000000  -1.000000  N  -1  -1.000000  -1.000000  0.000000  0.000000  0.000000  0.000000
N  10246  -1.000000  -1.000000  N  -1  -1.000000  -1.000000  0.000000  0.000000  0.000000  0.000000
N  10263  -1.000000  -1.000000  N  -1  -1.000000  -1.000000  0.000000  0.000000  0.000000  0.000000
N  10280  -1.000000  -1.000000  N  -1  -1.000000  -1.000000  0.000000  0.000000  0.000000  0.000000
N  10297  -1.000000  -1.000000  N  -1  -1.000000  -1.000000  0.000000  0.000000  0.000000  0.000000
N  10314  -1.000000  -1.000000  N  -1  -1.000000  -1.000000  0.000000  0.000000  0.000000  0.000000
N  10331  -1.000000  -1.000000  N  -1  -1.000000  -1.000000  0.000000  0.000000  0.000000  0.000000
N  10348  -1.000000  -1.000000  N  -1  -1.000000  -1.000000  0.000000  0.000000  0.000000  0.000000
N  10365  -1.000000  -1.000000  N  -1  -1.000000  -1.000000  0.000000  0.000000  0.000000  0.000000
N  10382  -1.000000  -1.000000  N  -1  -1.000000  -1.000000  0.000000  0.000000  0.000000  0.000000
N  10399  -1.000000  -1.000000  N  -1  -1.000000  -1.000000  0.000000  0.000000  0.000000  0.000000
N  10416  -1.000000  -1.000000  N  -1  -1.000000  -1.000000  0.000000  0.000000  0.000000  0.000000
N  10433  -1.000000  -1.000000  N  -1  -1.000000  -1.000000  0.000000  0.000000  0.000000  0.000000
N  10450  -1.000000  -1.000000  N  -1  -1.000000  -1.000000  0.000000  0.000000  0.000000  0.000000
N  10467  -1.000000  -1.000000  N  -1  -1.000000  -1.000000  0.000000  0.000000  0.000000  0.000000
N  10484  -1.000000  -1.000000  N  -1  -1.000000  -1.000000  0.000000  0.000000  0.000000  0.000000
N  10501  -1.000000  -1.000000  N  -1  -1.000000  -1.000000  0.000000  81.269301  0.000000  0.000000
N  10518  -1.000000  -1.000000  N  -1  -1.000000  -1.000000  0.000000  0.000000  0.000000  0.000000
N  10535  -1.000000  -1.000000  N  -1  -1.000000  -1.000000  0.000000  0.000000  0.000000  0.000000
N  10552  -1.000000  -1.000000  N  -1  -1.000000  -1.000000  0.000000  0.000000  0.000000  0.000000
N  10569  -1.000000  -1.000000  N  -1  -1.000000  -1.000000  0.000000  0.000000  0.000000  0.000000
N  10586  -1.000000  -1.000000  N  -1  -1.000000  -1.000000  0.000000  0.000000  0.000000  0.000000
N  10603  -1.000000  -1.000000  N  -1  -1.000000  -1.000000  0.000000  0.000000  0.000000  0.000000
N  10620  -1.000000  -1.000000  N  -1  -1.000000  -1.000000  0.000000  0.000000  0.000000  0.000000
N  10637  -1.000000  -1.000000  N  -1  -1.000000  -1.000000  0.000000  0.000000  0.000000  0.000000
N  10654  -1.000000  -1.000000  N  -1  -1.000000  -1.000000  0.000000  0.000000  0.000000  0.000000
N  10671  -1.000000  -1.000000  N  -1  -1.000000  -1.000000  0.000000  0.000000  0.000000  0.000000
N  10688  -1.000000  -1.000000  N  -1  -1.000000  -1.000000  0.000000  0.000000  0.000000  0.000000
N  10705  -1.000000  -1.000000  N  -1  -1.000000  -1.000000  0.000000  0.000000  0.000000  0.000000
N  10722  -1.000000  -1.000000  N  -1  -1.000000  -1.000000  0.000000  0.000000  0.000000  0.000000
N  10739  -1.000000  -1.000000  N  -1  -1.000000  -1.000000  0.000000  0.000000  0.000000  0.000000
N  10756  -1.000000  -1.000000  N  -1  -1.000000  -1.000000  0.000000  0.000000  0.000000  0.000000
N  10773  -1.000000  -1.000000  N  -1  -1.000000  -1.000000  0.000000  0.000000  0.000000  0.000000
N  10790  -1.000000  -1.000000  N  -1  -1.000000  -1.000000  0.000000  0.000000  0.000000  0.000000
N  10807  -1.000000  -1.000000  N  -1  -1.000000  -1.000000  0.000000  0.000000  0.000000  0.000000
N  10824  -1.000000  -1.000000  N  -1  -1.000000  -1.000000  0.000000  0.000000  0.000000  0.000000
N  10836  -1.000000  -1.000000  N  -1  -1.000000  -1.000000  0.000000  0.000000  0.000000  0.000000
N  10848  -1.000000  -1.000000  N  -1  -1.000000  -1.000000  0.000000  0.000000  0.000000  0.000000
N  10859  -1.000000  -1.000000  N  -1  -1.000000  -1.000000  0.000000  0.000000  0.000000  0.000000
N  10871  -1.000000  -1.000000  N  -1  -1.000000  -1.000000  0.000000  0.000000  0.000000  0.000000
N  10883  -1.000000  -1.000000  N  -1  -1.000000  -1.000000  0.000000  0.000000  0.000000  0.000000
N  10895  -1.000000  -1.000000  N  -1  -1.000000  -1.000000  0.000000  0.000000  0.000000  0.000000
N  10907  -1.000000  -1.000000  N  -1  -1.000000  -1.000000  0.000000  0.000000  0.000000  0.000000
