# Supplementary material for: SNP-PHAGE – High throughput SNP discovery pipeline
Source: BMC Bioinformatics. 2006 Oct 23;7:468. doi: 10.1186/1471-2105-7-468 (PMC1626092; doi:10.1186/1471-2105-7-468)
Supplement: Additional file 2 — Test dataset. This compressed file contains test data for recreating the demo website. It contains the database table entries and chromatogram files to test for proper installation of all functionalities provided. [file 1471-2105-7-468-S2.gz › test_data/AfterAnalysisStore/poly_dir/H10_015529Evans__.g_16.ab1.poly]

H10_015529Evans__.g_16.ab1 52413.163636 58251.822222 55329.900000 52413.163636 60003.915789
T  14  138812.445869  1.000000  G  5  1468.800000  14688.000000  0.000000  0.000000  163.200000  15823.549670
T  18  138812.445869  1.000000  G  26  571.200000  0.082297  0.000000  0.000000  81.600000  16571.960803
T  34  100964.225711  1.454685  N  -1  -1.000000  -1.000000  0.000000  0.000000  0.000000  13079.375516
G  50  40.800000  0.000510  N  -1  -1.000000  -1.000000  0.000000  0.000000  40.800000  0.000000
G  63  1754.400000  0.029262  N  -1  -1.000000  -1.000000  0.000000  0.000000  856.800000  0.000000
G  74  7792.800000  0.161294  N  -1  -1.000000  -1.000000  0.000000  0.000000  1428.000000  0.000000
A  93  1982.370297  0.047698  G  92  1224.000000  0.068701  660.790099  0.000000  408.000000  0.000000
A  106  13252.512542  0.369082  N  -1  -1.000000  -1.000000  1688.685809  38.649213  0.000000  0.000000
C  113  11942.606739  0.361077  N  -1  -1.000000  -1.000000  367.105611  2087.057488  0.000000  0.000000
N  129  -1.000000  -1.000000  N  -1  -1.000000  -1.000000  19456.597360  2087.057488  0.000000  16001.742797
C  145  2768017.967719  8.334636  N  -1  -1.000000  -1.000000  58736.897691  61838.740395  0.000000  57021.800614
C  168  2768017.967719  8.334636  A  152  2361259.997740  116.112674  58736.897691  61838.740395  0.000000  57021.800614
T  145  3631896.674206  2.316535  N  -1  -1.000000  -1.000000  58736.897691  61838.740395  0.000000  57021.800614
T  166  3631896.674206  2.316535  N  -1  -1.000000  -1.000000  58736.897691  61838.740395  0.000000  57021.800614
T  187  3631896.674206  2.316535  N  -1  -1.000000  -1.000000  0.000000  0.000000  0.000000  57021.800614
G  206  151245.600000  0.234976  A  209  144639.610564  0.214138  15014.619472  1043.528744  24684.000000  2102.678898
G  220  2471664.000000  1.001793  A  222  267546.568983  0.396100  33296.478879  0.000000  65280.000000  0.000000
G  233  2471664.000000  1.001793  T  237  58126.598000  0.076700  11380.273928  0.000000  65280.000000  2851.090031
G  246  2471664.000000  1.001793  C  243  16116.721715  0.021267  18905.938944  2087.057488  65280.000000  6735.700197
T  253  445090.792414  0.492642  C  257  31846.951303  0.039692  58736.897691  1739.214574  55651.200000  57021.800614
A  273  2971573.075311  3.138572  T  268  369643.822478  0.460702  58736.897691  61838.740395  0.000000  26479.498660
C  285  2220204.026245  2.008239  G  283  499555.200000  0.457231  58736.897691  61838.740395  65280.000000  38739.185792
T  303  319143.890309  0.268376  N  -1  -1.000000  -1.000000  18942.649505  55848.112419  8772.000000  51569.090930
G  309  383724.000000  0.348834  A  313  46842.675909  0.034903  6864.874918  0.000000  65280.000000  13293.207268
G  322  361855.200000  0.355692  A  325  32048.319803  0.023275  3744.477228  966.230319  65280.000000  0.000000
T  334  186069.263127  0.199549  N  -1  -1.000000  -1.000000  73.421122  115.947638  0.000000  34569.466622
G  349  442516.800000  0.472808  N  -1  -1.000000  -1.000000  0.000000  502.439766  65280.000000  0.000000
T  360  227196.236820  0.253060  N  -1  -1.000000  -1.000000  0.000000  0.000000  0.000000  42873.266336
T  374  168641.975315  0.201213  N  -1  -1.000000  -1.000000  36.710561  38.649213  1305.600000  36493.952393
G  387  289924.800000  0.375258  N  -1  -1.000000  -1.000000  36.710561  2589.497254  54345.600000  0.000000
G  399  327175.200000  0.432151  T  399  34462.550746  0.043969  0.000000  0.000000  61934.400000  8624.547343
N  410  -1.000000  -1.000000  N  -1  -1.000000  -1.000000  0.000000  0.000000  0.000000  19708.159837
A  428  349154.146212  0.708734  C  423  178520.713678  0.227766  58736.897691  37025.945812  0.000000  57021.800614
T  435  2103462.947384  6.884408  C  434  315648.120504  0.407711  31974.898681  56659.745887  0.000000  57021.800614
A  439  239279.436969  0.494408  N  -1  -1.000000  -1.000000  45851.490760  19595.150863  0.000000  57021.800614
G  456  431092.800000  0.918142  N  -1  -1.000000  -1.000000  183.552805  0.000000  65280.000000  33393.391984
G  469  430399.200000  0.903343  N  -1  -1.000000  -1.000000  0.000000  0.000000  65280.000000  0.000000
T  481  135783.162711  0.271087  N  -1  -1.000000  -1.000000  0.000000  0.000000  1632.000000  29829.529446
G  495  432357.600000  0.919497  N  -1  -1.000000  -1.000000  0.000000  0.000000  65280.000000  0.000000
A  511  288251.325419  0.587396  G  508  48062.400000  0.097941  54111.366998  0.000000  8772.000000  0.000000
C  520  379303.373898  0.754550  G  522  26968.800000  0.052712  0.000000  61838.740395  5793.600000  0.000000
T  531  383150.861498  0.748889  A  535  28193.710892  0.054510  1284.869637  154.596851  1142.400000  57021.800614
G  544  499147.200000  0.965051  A  548  49706.099671  0.093393  4221.714522  0.000000  65280.000000  0.000000
G  556  326971.200000  0.614350  N  -1  -1.000000  -1.000000  6497.769307  0.000000  62668.800000  0.000000
A  562  89500.347857  0.252417  N  -1  -1.000000  -1.000000  10278.957096  0.000000  9261.600000  0.000000
A  576  316298.194066  0.931396  A  585  250916.684824  0.764719  56717.816833  20213.538267  0.000000  0.000000
C  589  978250.223836  2.981414  G  591  219504.000000  0.573265  37408.061717  61838.740395  33782.400000  0.000000
G  604  517507.200000  1.351542  N  -1  -1.000000  -1.000000  0.000000  8232.282315  65280.000000  0.000000
A  622  299558.178224  0.711415  N  -1  -1.000000  -1.000000  51798.601651  0.000000  8200.800000  0.000000
G  628  395678.400000  0.970290  N  -1  -1.000000  -1.000000  6277.505941  0.000000  65280.000000  0.000000
C  643  314527.293334  0.751493  N  -1  -1.000000  -1.000000  0.000000  58708.154163  0.000000  0.000000
C  657  331726.193006  0.805046  N  -1  -1.000000  -1.000000  0.000000  61838.740395  0.000000  0.000000
C  668  247277.663155  0.607687  N  -1  -1.000000  -1.000000  0.000000  53645.107293  0.000000  0.000000
T  678  444841.322037  1.165331  N  -1  -1.000000  -1.000000  0.000000  193.246064  0.000000  57021.800614
A  692  306680.027069  0.779332  N  -1  -1.000000  -1.000000  52018.865018  541.088978  0.000000  498.940755
T  699  385609.926649  0.928656  N  -1  -1.000000  -1.000000  3377.371617  0.000000  0.000000  57021.800614
G  711  359652.000000  0.851922  N  -1  -1.000000  -1.000000  0.000000  0.000000  65280.000000  1033.520136
G  724  376053.600000  1.043707  N  -1  -1.000000  -1.000000  0.000000  0.000000  65280.000000  285.109003
A  743  181900.830037  0.525481  N  -1  -1.000000  -1.000000  40858.854456  0.000000  0.000000  0.000000
A  752  244969.573933  0.732576  N  -1  -1.000000  -1.000000  52275.838945  0.000000  0.000000  106.915876
A  764  268427.622448  0.840613  N  -1  -1.000000  -1.000000  51431.496041  77.298425  0.000000  0.000000
T  772  326699.278890  1.038083  N  -1  -1.000000  -1.000000  146.842244  0.000000  0.000000  57021.800614
T  785  251751.249709  0.801217  N  -1  -1.000000  -1.000000  0.000000  0.000000  0.000000  49323.857531
C  799  198772.901157  0.631710  N  -1  -1.000000  -1.000000  1101.316832  44407.945446  0.000000  0.000000
A  806  333552.157763  1.149975  N  -1  -1.000000  -1.000000  58736.897691  657.036617  0.000000  0.000000
C  816  394183.320805  1.346535  N  -1  -1.000000  -1.000000  0.000000  61838.740395  0.000000  35.638625
A  828  323456.753472  1.101706  N  -1  -1.000000  -1.000000  58736.897691  154.596851  0.000000  0.000000
G  837  370341.600000  1.277142  N  -1  -1.000000  -1.000000  0.000000  386.492127  65280.000000  106.915876
C  853  158307.175411  0.547008  N  -1  -1.000000  -1.000000  0.000000  29643.946177  0.000000  0.000000
C  868  403729.676354  1.406497  N  -1  -1.000000  -1.000000  0.000000  61838.740395  0.000000  0.000000
T  879  385859.397027  1.273791  N  -1  -1.000000  -1.000000  0.000000  154.596851  0.000000  57021.800614
T  891  272635.484184  0.866430  N  -1  -1.000000  -1.000000  0.000000  77.298425  0.000000  57021.800614
G  902  343005.600000  1.109121  N  -1  -1.000000  -1.000000  256.973927  0.000000  64912.800000  285.109003
A  918  247172.207596  0.776333  N  -1  -1.000000  -1.000000  46255.306932  0.000000  244.800000  0.000000
G  925  213261.600000  0.659794  N  -1  -1.000000  -1.000000  3707.766667  0.000000  40636.800000  0.000000
A  943  395519.584827  1.270969  N  -1  -1.000000  -1.000000  58736.897691  347.842915  0.000000  0.000000
A  952  254991.557101  0.819042  T  956  20278.377843  0.066599  55359.526074  38.649213  0.000000  1888.847145
C  963  429585.999682  1.410873  T  965  46330.212999  0.149256  0.000000  61838.740395  0.000000  6878.254699
A  972  302641.865353  0.974985  T  981  178228.765543  0.548666  57525.449176  38.649213  0.000000  7876.136210
G  983  347452.800000  1.069611  N  -1  -1.000000  -1.000000  0.000000  38.649213  65280.000000  16571.960803
T  997  269855.671404  0.845379  N  -1  -1.000000  -1.000000  0.000000  0.000000  0.000000  50606.848045
A  1009  141629.344557  0.460415  N  -1  -1.000000  -1.000000  26945.551816  0.000000  0.000000  748.411133
G  1019  160180.800000  0.543886  N  -1  -1.000000  -1.000000  0.000000  0.000000  36026.400000  35.638625
G  1032  446760.000000  1.617353  N  -1  -1.000000  -1.000000  0.000000  0.000000  65280.000000  0.000000
G  1045  431460.000000  1.456710  N  -1  -1.000000  -1.000000  0.000000  0.000000  65280.000000  71.277251
G  1059  380215.200000  1.195616  N  -1  -1.000000  -1.000000  0.000000  77.298425  65280.000000  106.915876
C  1072  333697.302857  1.054411  N  -1  -1.000000  -1.000000  0.000000  61838.740395  0.000000  0.000000
A  1084  199191.504295  0.614129  C  1089  14995.894546  0.049769  44566.621123  541.088978  0.000000  0.000000
T  1095  489924.183147  1.625989  N  -1  -1.000000  -1.000000  0.000000  115.947638  0.000000  57021.800614
A  1107  245373.390104  0.766704  N  -1  -1.000000  -1.000000  47943.992740  0.000000  0.000000  320.747628
G  1117  147084.000000  0.474727  N  -1  -1.000000  -1.000000  36.710561  0.000000  31987.200000  213.831752
A  1135  320336.355782  1.076574  N  -1  -1.000000  -1.000000  58736.897691  0.000000  0.000000  0.000000
G  1143  275930.400000  0.874797  N  -1  -1.000000  -1.000000  0.000000  386.492127  61608.000000  71.277251
C  1157  303744.162978  0.928889  N  -1  -1.000000  -1.000000  110.131683  58360.311248  285.600000  0.000000
A  1168  252201.554461  0.806540  N  -1  -1.000000  -1.000000  48054.124423  502.439766  571.200000  0.000000
G  1179  229622.400000  0.778989  N  -1  -1.000000  -1.000000  0.000000  1623.266935  39780.000000  35.638625
C  1192  212570.670108  0.759967  N  -1  -1.000000  -1.000000  0.000000  40852.217873  2203.200000  0.000000
G  1205  266872.800000  0.997290  C  1204  28213.925305  0.105434  0.000000  4753.853168  51734.400000  0.000000
A  1219  314132.270964  1.144939  N  -1  -1.000000  -1.000000  58736.897691  0.000000  0.000000  0.000000
C  1227  401835.864929  1.564862  N  -1  -1.000000  -1.000000  0.000000  61838.740395  0.000000  106.915876
G  1240  175276.800000  0.643376  N  -1  -1.000000  -1.000000  0.000000  77.298425  39943.200000  0.000000
G  1252  441211.200000  1.602934  N  -1  -1.000000  -1.000000  146.842244  0.000000  65280.000000  178.193127
T  1266  194016.676588  0.675217  N  -1  -1.000000  -1.000000  0.000000  0.000000  0.000000  37278.002151
T  1280  277304.144109  0.993393  N  -1  -1.000000  -1.000000  0.000000  0.000000  0.000000  54063.794707
G  1291  381684.000000  1.380390  N  -1  -1.000000  -1.000000  73.421122  0.000000  65280.000000  356.386254
G  1303  310284.000000  1.071968  N  -1  -1.000000  -1.000000  0.000000  0.000000  60588.000000  213.831752
T  1316  211265.771273  0.710092  N  -1  -1.000000  -1.000000  0.000000  0.000000  0.000000  41269.528194
G  1329  371932.800000  1.250664  N  -1  -1.000000  -1.000000  697.500660  0.000000  65280.000000  677.133882
A  1342  329257.022119  1.069383  N  -1  -1.000000  -1.000000  58736.897691  77.298425  0.000000  0.000000
T  1352  335858.405614  1.085491  N  -1  -1.000000  -1.000000  0.000000  231.895276  0.000000  57021.800614
G  1365  308407.200000  1.018487  N  -1  -1.000000  -1.000000  0.000000  0.000000  65280.000000  677.133882
T  1377  245265.019889  0.775855  N  -1  -1.000000  -1.000000  0.000000  0.000000  0.000000  47898.312515
G  1389  295881.600000  0.997822  N  -1  -1.000000  -1.000000  0.000000  0.000000  63892.800000  0.000000
G  1402  315139.200000  1.027469  N  -1  -1.000000  -1.000000  0.000000  0.000000  62220.000000  0.000000
G  1414  260140.800000  0.837819  N  -1  -1.000000  -1.000000  0.000000  0.000000  56018.400000  784.049758
T  1428  300683.082361  1.007843  N  -1  -1.000000  -1.000000  0.000000  231.895276  0.000000  57021.800614
A  1439  190748.075252  0.641422  N  -1  -1.000000  -1.000000  37591.614522  0.000000  0.000000  0.000000
A  1450  286782.902976  0.971055  N  -1  -1.000000  -1.000000  53891.103632  270.544489  0.000000  0.000000
C  1461  348615.898977  1.215467  N  -1  -1.000000  -1.000000  0.000000  61838.740395  0.000000  570.218006
G  1474  215872.800000  0.747606  N  -1  -1.000000  -1.000000  0.000000  154.596851  45859.200000  0.000000
G  1487  289108.800000  1.044643  N  -1  -1.000000  -1.000000  220.263366  0.000000  64790.400000  0.000000
A  1502  245777.206276  0.894308  N  -1  -1.000000  -1.000000  46071.754126  0.000000  0.000000  0.000000
C  1511  357891.710036  1.302016  N  -1  -1.000000  -1.000000  0.000000  61838.740395  0.000000  106.915876
A  1523  233809.563371  0.831837  N  -1  -1.000000  -1.000000  51982.154457  38.649213  0.000000  0.000000
A  1533  203156.244889  0.744317  N  -1  -1.000000  -1.000000  43685.567658  0.000000  0.000000  392.024879
G  1544  192984.000000  0.722125  N  -1  -1.000000  -1.000000  403.816172  0.000000  36924.000000  249.470378
A  1561  399521.035982  1.557740  N  -1  -1.000000  -1.000000  58736.897691  77.298425  0.000000  0.000000
T  1569  328552.487410  1.184605  N  -1  -1.000000  -1.000000  0.000000  0.000000  0.000000  57021.800614
A  1581  200182.689443  0.711055  N  -1  -1.000000  -1.000000  44970.437295  0.000000  0.000000  0.000000
A  1592  293537.646211  1.100688  N  -1  -1.000000  -1.000000  56534.264028  0.000000  0.000000  320.747628
A  1605  314352.534330  1.145382  N  -1  -1.000000  -1.000000  58736.897691  38.649213  0.000000  427.663505
C  1615  345253.417468  1.246508  N  -1  -1.000000  -1.000000  0.000000  61838.740395  0.000000  819.688384
G  1628  197594.400000  0.688664  N  -1  -1.000000  -1.000000  110.131683  0.000000  37168.800000  0.000000
A  1641  339939.795387  1.254879  N  -1  -1.000000  -1.000000  58736.897691  38.649213  163.200000  106.915876
T  1652  319642.831065  1.135469  N  -1  -1.000000  -1.000000  0.000000  115.947638  0.000000  57021.800614
G  1664  307876.800000  1.050215  N  -1  -1.000000  -1.000000  0.000000  502.439766  60343.200000  35.638625
C  1676  343127.710767  1.126319  N  -1  -1.000000  -1.000000  0.000000  61838.740395  0.000000  0.000000
A  1688  268537.754131  0.898101  N  -1  -1.000000  -1.000000  51027.679869  0.000000  0.000000  0.000000
C  1698  346296.946212  1.181882  N  -1  -1.000000  -1.000000  0.000000  61838.740395  0.000000  178.193127
C  1712  279974.897138  0.910144  N  -1  -1.000000  -1.000000  0.000000  61838.740395  0.000000  0.000000
C  1724  335165.972941  1.094385  N  -1  -1.000000  -1.000000  0.000000  61838.740395  0.000000  0.000000
A  1735  309910.556442  1.005090  N  -1  -1.000000  -1.000000  58406.502642  0.000000  0.000000  0.000000
C  1744  347185.878105  1.139036  N  -1  -1.000000  -1.000000  0.000000  61838.740395  0.000000  285.109003
G  1758  156060.000000  0.488045  N  -1  -1.000000  -1.000000  36.710561  0.000000  30151.200000  0.000000
A  1772  344602.036641  1.143422  N  -1  -1.000000  -1.000000  58736.897691  0.000000  40.800000  0.000000
G  1781  274624.800000  0.903746  N  -1  -1.000000  -1.000000  0.000000  0.000000  45859.200000  1781.931269
T  1796  287995.731724  0.958233  N  -1  -1.000000  -1.000000  0.000000  0.000000  938.400000  54491.458211
G  1808  430603.200000  1.459496  N  -1  -1.000000  -1.000000  36.710561  0.000000  65280.000000  356.386254
G  1820  347738.400000  1.117261  N  -1  -1.000000  -1.000000  36.710561  0.000000  65280.000000  0.000000
G  1833  302409.600000  0.971172  N  -1  -1.000000  -1.000000  0.000000  0.000000  59608.800000  285.109003
T  1846  280190.872765  0.893381  N  -1  -1.000000  -1.000000  0.000000  0.000000  204.000000  54455.819586
T  1859  264616.793472  0.858777  N  -1  -1.000000  -1.000000  0.000000  0.000000  0.000000  51105.788800
T  1871  208093.933614  0.685415  N  -1  -1.000000  -1.000000  0.000000  0.000000  0.000000  45866.910869
T  1883  237673.992683  0.820433  N  -1  -1.000000  -1.000000  0.000000  0.000000  448.800000  50820.679797
G  1896  355164.000000  1.192406  N  -1  -1.000000  -1.000000  73.421122  0.000000  65280.000000  213.831752
G  1907  306612.000000  1.025763  N  -1  -1.000000  -1.000000  330.395050  0.000000  51367.200000  0.000000
A  1922  290931.196376  0.962998  N  -1  -1.000000  -1.000000  56791.237955  0.000000  40.800000  0.000000
T  1932  329657.284797  1.090124  N  -1  -1.000000  -1.000000  0.000000  115.947638  0.000000  57021.800614
T  1945  248757.605177  0.851010  N  -1  -1.000000  -1.000000  0.000000  38.649213  612.000000  47149.901382
G  1957  353368.800000  1.251258  N  -1  -1.000000  -1.000000  624.079538  0.000000  65280.000000  0.000000
A  1969  256092.873933  0.890737  N  -1  -1.000000  -1.000000  47870.571618  0.000000  40.800000  0.000000
G  1980  235212.000000  0.825025  N  -1  -1.000000  -1.000000  0.000000  0.000000  45573.600000  213.831752
G  1993  377400.000000  1.337556  N  -1  -1.000000  -1.000000  1578.554125  0.000000  65280.000000  0.000000
A  2007  281937.108917  0.942659  N  -1  -1.000000  -1.000000  53744.261387  0.000000  326.400000  0.000000
G  2017  232070.400000  0.764614  N  -1  -1.000000  -1.000000  330.395050  0.000000  43656.000000  1069.158762
A  2032  337002.950502  1.157275  N  -1  -1.000000  -1.000000  58736.897691  0.000000  0.000000  0.000000
T  2041  316613.547907  1.076027  N  -1  -1.000000  -1.000000  0.000000  541.088978  0.000000  57021.800614
A  2052  194345.710235  0.654779  N  -1  -1.000000  -1.000000  37334.640595  270.544489  0.000000  0.000000
C  2062  354722.474591  1.252197  N  -1  -1.000000  -1.000000  0.000000  61838.740395  0.000000  1960.124396
T  2076  427520.950100  1.454764  N  -1  -1.000000  -1.000000  0.000000  1314.073233  0.000000  57021.800614
T  2089  248793.243802  0.825755  N  -1  -1.000000  -1.000000  0.000000  231.895276  40.800000  49110.025778
G  2102  272584.800000  0.906918  N  -1  -1.000000  -1.000000  697.500660  0.000000  53407.200000  0.000000
A  2115  251577.474923  0.826744  N  -1  -1.000000  -1.000000  49082.020133  77.298425  0.000000  0.000000
T  2124  314510.869009  1.078137  N  -1  -1.000000  -1.000000  0.000000  1623.266935  0.000000  57021.800614
C  2138  190076.828289  0.644384  N  -1  -1.000000  -1.000000  0.000000  36021.066280  0.000000  0.000000
C  2151  299106.257448  1.028652  N  -1  -1.000000  -1.000000  0.000000  58476.258886  0.000000  0.000000
C  2163  239625.119031  0.834974  N  -1  -1.000000  -1.000000  36.710561  53683.756505  0.000000  0.000000
A  2173  273567.100996  0.979522  N  -1  -1.000000  -1.000000  52753.076239  309.193702  0.000000  0.000000
A  2184  232047.456441  0.807941  N  -1  -1.000000  -1.000000  49742.810232  425.141340  0.000000  534.579381
C  2195  289559.901900  1.053171  N  -1  -1.000000  -1.000000  0.000000  55538.918717  0.000000  1888.847145
T  2208  387962.075925  1.485620  N  -1  -1.000000  -1.000000  0.000000  966.230319  571.200000  57021.800614
T  2221  266576.917869  0.969153  N  -1  -1.000000  -1.000000  0.000000  38.649213  1183.200000  51782.922682
G  2233  360100.800000  1.312029  N  -1  -1.000000  -1.000000  440.526733  0.000000  60180.000000  0.000000
G  2245  202245.600000  0.708854  N  -1  -1.000000  -1.000000  624.079538  0.000000  37862.400000  0.000000
A  2260  283405.531359  1.033999  N  -1  -1.000000  -1.000000  53927.814193  0.000000  816.000000  0.000000
A  2271  292473.039940  1.031943  N  -1  -1.000000  -1.000000  55359.526074  0.000000  0.000000  0.000000
G  2281  245412.000000  0.867927  N  -1  -1.000000  -1.000000  0.000000  0.000000  46308.000000  570.218006
G  2294  447698.400000  1.580102  N  -1  -1.000000  -1.000000  881.053465  38.649213  65280.000000  0.000000
C  2306  151504.913968  0.503760  N  -1  -1.000000  -1.000000  0.000000  33895.359579  40.800000  0.000000
C  2320  320827.115012  1.096118  N  -1  -1.000000  -1.000000  0.000000  61838.740395  0.000000  0.000000
A  2329  219198.760071  0.740985  N  -1  -1.000000  -1.000000  42363.987460  0.000000  0.000000  0.000000
A  2341  222135.604955  0.796344  N  -1  -1.000000  -1.000000  42657.671948  0.000000  0.000000  1211.713263
T  2353  307775.168812  1.121220  N  -1  -1.000000  -1.000000  0.000000  502.439766  122.400000  57021.800614
G  2365  390904.800000  1.451733  N  -1  -1.000000  -1.000000  513.947855  386.492127  65280.000000  213.831752
C  2377  231199.590652  0.802404  N  -1  -1.000000  -1.000000  0.000000  43519.013553  0.000000  0.000000
C  2391  319899.533906  1.130735  N  -1  -1.000000  -1.000000  110.131683  60911.159289  0.000000  0.000000
A  2401  213435.201985  0.747177  N  -1  -1.000000  -1.000000  41152.538945  0.000000  0.000000  0.000000
A  2413  208185.591754  0.737050  N  -1  -1.000000  -1.000000  39794.248186  0.000000  0.000000  641.495257
G  2424  237986.400000  0.920620  N  -1  -1.000000  -1.000000  0.000000  0.000000  45247.200000  1675.015393
T  2438  186817.674260  0.699286  N  -1  -1.000000  -1.000000  0.000000  231.895276  0.000000  41804.107575
T  2450  220317.982121  0.868235  N  -1  -1.000000  -1.000000  0.000000  347.842915  0.000000  42303.048330
T  2462  189811.318792  0.747684  N  -1  -1.000000  -1.000000  0.000000  657.036617  0.000000  40342.923934
C  2475  142692.893461  0.569329  N  -1  -1.000000  -1.000000  0.000000  28059.328454  0.000000  0.000000
G  2488  139046.400000  0.593898  N  -1  -1.000000  -1.000000  477.237294  38.649213  26316.000000  0.000000
C  2498  163447.520707  0.782273  N  -1  -1.000000  -1.000000  403.816172  31421.809963  0.000000  0.000000
A  2510  237737.593404  1.175964  N  -1  -1.000000  -1.000000  44419.778879  0.000000  0.000000  0.000000
A  2521  139243.158089  0.717941  N  -1  -1.000000  -1.000000  30249.502311  0.000000  0.000000  534.579381
G  2532  362181.600000  1.941694  N  -1  -1.000000  -1.000000  73.421122  0.000000  65280.000000  784.049758
T  2546  199006.084141  0.985529  N  -1  -1.000000  -1.000000  0.000000  77.298425  40.800000  38739.185792
T  2559  183966.584230  0.928982  N  -1  -1.000000  -1.000000  0.000000  0.000000  408.000000  36066.288888
G  2571  282825.600000  1.430253  N  -1  -1.000000  -1.000000  660.790099  0.000000  46960.800000  0.000000
A  2583  243464.440929  1.193477  N  -1  -1.000000  -1.000000  40858.854456  0.000000  0.000000  0.000000
G  2594  238231.200000  1.137896  N  -1  -1.000000  -1.000000  0.000000  0.000000  46104.000000  1033.520136
G  2608  380296.800000  1.737189  N  -1  -1.000000  -1.000000  697.500660  0.000000  65280.000000  748.411133
T  2620  178406.958670  0.734064  N  -1  -1.000000  -1.000000  0.000000  309.193702  0.000000  34248.718994
T  2633  239277.730825  0.978497  N  -1  -1.000000  -1.000000  0.000000  425.141340  0.000000  46365.851624
T  2645  185427.767870  0.757807  N  -1  -1.000000  -1.000000  0.000000  231.895276  0.000000  36030.650263
T  2657  207488.076983  0.832254  N  -1  -1.000000  -1.000000  0.000000  193.246064  0.000000  40271.646683
G  2670  252225.600000  1.078629  N  -1  -1.000000  -1.000000  624.079538  0.000000  48919.200000  0.000000
G  2682  240352.800000  1.004983  N  -1  -1.000000  -1.000000  844.342904  0.000000  46104.000000  0.000000
T  2694  146047.086822  0.596598  N  -1  -1.000000  -1.000000  146.842244  77.298425  0.000000  27976.320926
T  2707  259270.999665  1.121794  N  -1  -1.000000  -1.000000  0.000000  270.544489  0.000000  43336.568466
A  2717  146365.006934  0.628979  N  -1  -1.000000  -1.000000  28634.237624  0.000000  0.000000  0.000000
A  2729  206423.484823  0.923529  N  -1  -1.000000  -1.000000  39830.958747  0.000000  0.000000  0.000000
G  2741  139536.000000  0.676937  N  -1  -1.000000  -1.000000  0.000000  0.000000  27254.400000  71.277251
G  2754  427992.000000  2.116243  N  -1  -1.000000  -1.000000  917.764026  0.000000  65280.000000  641.495257
T  2767  126338.926984  0.571378  N  -1  -1.000000  -1.000000  0.000000  115.947638  0.000000  24376.819762
G  2780  297880.800000  1.384179  N  -1  -1.000000  -1.000000  220.263366  0.000000  52550.400000  392.024879
G  2792  227419.200000  1.014163  N  -1  -1.000000  -1.000000  183.552805  38.649213  44431.200000  0.000000
C  2802  118305.240218  0.533477  N  -1  -1.000000  -1.000000  0.000000  20252.187479  0.000000  962.242885
T  2817  323990.743361  1.546068  N  -1  -1.000000  -1.000000  0.000000  618.387404  0.000000  57021.800614
T  2829  150858.301248  0.663544  N  -1  -1.000000  -1.000000  0.000000  193.246064  0.000000  32252.955972
T  2842  197972.564005  0.914377  N  -1  -1.000000  -1.000000  0.000000  115.947638  0.000000  38311.522287
G  2854  170666.400000  0.769906  N  -1  -1.000000  -1.000000  0.000000  38.649213  32558.400000  0.000000
C  2865  153321.426967  0.703000  N  -1  -1.000000  -1.000000  0.000000  26667.956795  0.000000  0.000000
A  2877  144345.926076  0.657689  N  -1  -1.000000  -1.000000  25073.313202  502.439766  40.800000  0.000000
G  2889  117585.600000  0.615277  N  -1  -1.000000  -1.000000  0.000000  1507.319297  22358.400000  498.940755
T  2902  111370.704323  0.585439  N  -1  -1.000000  -1.000000  0.000000  1120.827170  81.600000  21133.704852
G  2915  264628.800000  1.542273  N  -1  -1.000000  -1.000000  0.000000  0.000000  45900.000000  855.327009
T  2927  149325.840357  0.851808  N  -1  -1.000000  -1.000000  0.000000  38.649213  0.000000  25838.003403
G  2939  223706.400000  1.253913  N  -1  -1.000000  -1.000000  0.000000  0.000000  37005.600000  962.242885
T  2951  134571.449448  0.799221  N  -1  -1.000000  -1.000000  0.000000  0.000000  0.000000  25410.339898
G  2964  189720.000000  1.137754  N  -1  -1.000000  -1.000000  0.000000  231.895276  35700.000000  0.000000
C  2975  221846.481167  1.337035  N  -1  -1.000000  -1.000000  0.000000  38494.615896  0.000000  0.000000
A  2986  141702.765680  0.828466  N  -1  -1.000000  -1.000000  27018.972938  0.000000  0.000000  0.000000
A  2997  113178.659738  0.666226  N  -1  -1.000000  -1.000000  24155.549175  0.000000  0.000000  35.638625
G  3010  115831.200000  0.694583  N  -1  -1.000000  -1.000000  550.658416  0.000000  22154.400000  0.000000
A  3024  268390.911887  1.611104  N  -1  -1.000000  -1.000000  51174.522113  0.000000  0.000000  0.000000
T  3034  193339.542705  1.060614  N  -1  -1.000000  -1.000000  0.000000  115.947638  0.000000  32359.871848
G  3047  191964.000000  1.095927  N  -1  -1.000000  -1.000000  440.526733  0.000000  33415.200000  0.000000
A  3058  209690.724757  1.168681  N  -1  -1.000000  -1.000000  39206.879209  38.649213  0.000000  0.000000
C  3069  255471.296257  1.435042  N  -1  -1.000000  -1.000000  0.000000  42977.924575  0.000000  320.747628
A  3081  163215.154459  0.858514  N  -1  -1.000000  -1.000000  28450.684819  0.000000  81.600000  0.000000
T  3093  285643.582449  1.523733  N  -1  -1.000000  -1.000000  0.000000  927.581106  612.000000  49288.218905
G  3106  216974.400000  1.119332  N  -1  -1.000000  -1.000000  183.552805  0.000000  37168.800000  0.000000
A  3118  202201.770301  1.004131  N  -1  -1.000000  -1.000000  38692.931354  0.000000  1264.800000  392.024879
A  3130  149925.931356  0.713009  N  -1  -1.000000  -1.000000  28267.132014  0.000000  1346.400000  926.604260
T  3142  234680.348150  1.098271  N  -1  -1.000000  -1.000000  0.000000  850.282680  1101.600000  44084.979599
C  3154  123870.726854  0.588989  N  -1  -1.000000  -1.000000  0.000000  20677.328820  652.800000  213.831752
A  3164  168574.896373  0.828933  N  -1  -1.000000  -1.000000  32709.109902  0.000000  1020.000000  0.000000
A  3176  157892.123106  0.785436  N  -1  -1.000000  -1.000000  30249.502311  0.000000  0.000000  0.000000
A  3189  181313.461060  0.925801  N  -1  -1.000000  -1.000000  31460.950826  0.000000  0.000000  0.000000
G  3200  98491.200000  0.522696  N  -1  -1.000000  -1.000000  0.000000  695.685829  19012.800000  0.000000
A  3213  259543.666672  1.426402  N  -1  -1.000000  -1.000000  43465.304291  425.141340  0.000000  0.000000
C  3223  210367.664981  1.172965  N  -1  -1.000000  -1.000000  0.000000  40233.830470  0.000000  677.133882
C  3236  191661.446012  1.072615  N  -1  -1.000000  -1.000000  0.000000  36368.909195  0.000000  0.000000
C  3248  161128.567942  0.907091  N  -1  -1.000000  -1.000000  0.000000  30648.825708  0.000000  356.386254
T  3261  319286.444811  1.786194  N  -1  -1.000000  -1.000000  0.000000  579.738191  0.000000  57021.800614
C  3272  77646.268408  0.414748  N  -1  -1.000000  -1.000000  0.000000  14763.999269  0.000000  0.000000
C  3285  211604.439789  1.158901  N  -1  -1.000000  -1.000000  0.000000  36600.804471  0.000000  106.915876
A  3295  174742.270631  0.934983  N  -1  -1.000000  -1.000000  33296.478879  0.000000  81.600000  0.000000
T  3306  363015.038156  1.925007  N  -1  -1.000000  -1.000000  0.000000  347.842915  326.400000  57021.800614
G  3318  206815.200000  1.000322  N  -1  -1.000000  -1.000000  183.552805  0.000000  34272.000000  0.000000
A  3331  217473.363701  0.999505  N  -1  -1.000000  -1.000000  37224.508912  0.000000  40.800000  0.000000
G  3342  141576.000000  0.663511  N  -1  -1.000000  -1.000000  0.000000  0.000000  23460.000000  0.000000
C  3355  208937.644110  1.011830  N  -1  -1.000000  -1.000000  0.000000  36368.909195  0.000000  0.000000
C  3368  224397.329208  1.077680  N  -1  -1.000000  -1.000000  0.000000  37682.982428  0.000000  0.000000
A  3378  184140.174261  0.858265  N  -1  -1.000000  -1.000000  31901.477558  0.000000  0.000000  0.000000
A  3389  152055.143898  0.756362  N  -1  -1.000000  -1.000000  25330.287129  0.000000  0.000000  641.495257
G  3401  138434.400000  0.664031  N  -1  -1.000000  -1.000000  0.000000  0.000000  25867.200000  641.495257
T  3415  153816.307155  0.764652  N  -1  -1.000000  -1.000000  0.000000  0.000000  0.000000  26728.969038
A  3425  90821.928055  0.456240  N  -1  -1.000000  -1.000000  15858.962377  0.000000  408.000000  0.000000
G  3437  116157.600000  0.675937  N  -1  -1.000000  -1.000000  0.000000  0.000000  19094.400000  142.554502
T  3450  101676.998219  0.624625  N  -1  -1.000000  -1.000000  0.000000  1043.528744  81.600000  19494.328085
G  3463  228031.200000  1.508129  N  -1  -1.000000  -1.000000  0.000000  695.685829  39331.200000  0.000000
G  3475  124725.600000  0.780282  N  -1  -1.000000  -1.000000  550.658416  0.000000  23582.400000  0.000000
A  3488  149999.352478  0.990581  N  -1  -1.000000  -1.000000  25880.945545  0.000000  163.200000  0.000000
G  3499  106080.000000  0.736739  N  -1  -1.000000  -1.000000  256.973927  0.000000  19869.600000  0.000000
A  3512  219419.023437  1.611244  N  -1  -1.000000  -1.000000  41409.512872  0.000000  0.000000  0.000000
T  3523  179262.285679  1.254317  N  -1  -1.000000  -1.000000  73.421122  193.246064  0.000000  34355.634870
G  3535  155284.800000  1.056366  N  -1  -1.000000  -1.000000  1431.711881  0.000000  29008.800000  0.000000
C  3546  178636.661316  1.214011  N  -1  -1.000000  -1.000000  146.842244  30842.071772  0.000000  392.024879
T  3560  249577.293561  1.600600  N  -1  -1.000000  -1.000000  36.710561  463.790553  0.000000  47577.564887
T  3573  158306.773953  0.935236  N  -1  -1.000000  -1.000000  0.000000  115.947638  0.000000  27477.380171
C  3584  79153.587706  0.452481  N  -1  -1.000000  -1.000000  0.000000  13720.470525  0.000000  392.024879
T  3596  261195.485436  1.632017  N  -1  -1.000000  -1.000000  0.000000  463.790553  530.400000  43336.568466
G  3609  192127.200000  1.106140  N  -1  -1.000000  -1.000000  0.000000  0.000000  32272.800000  0.000000
T  3620  123416.559703  0.693724  N  -1  -1.000000  -1.000000  0.000000  1004.879531  81.600000  23236.383750
C  3632  90207.262551  0.502161  N  -1  -1.000000  -1.000000  0.000000  17198.899672  0.000000  0.000000
C  3644  166887.300641  1.001023  N  -1  -1.000000  -1.000000  0.000000  31305.862325  0.000000  0.000000
C  3656  132528.150509  0.800875  N  -1  -1.000000  -1.000000  0.000000  25431.181987  0.000000  0.000000
A  3666  182047.672281  1.115463  N  -1  -1.000000  -1.000000  31314.108582  270.544489  0.000000  0.000000
T  3677  279050.436753  1.706264  N  -1  -1.000000  -1.000000  36.710561  1275.424021  0.000000  46401.490249
G  3690  153081.600000  0.919453  N  -1  -1.000000  -1.000000  550.658416  0.000000  26316.000000  0.000000
A  3702  189022.678882  1.138900  N  -1  -1.000000  -1.000000  32635.688780  0.000000  0.000000  0.000000
A  3713  111416.552808  0.629627  N  -1  -1.000000  -1.000000  23458.048515  0.000000  0.000000  712.772508
A  3725  134470.785151  0.830177  N  -1  -1.000000  -1.000000  25477.129373  0.000000  0.000000  106.915876
A  3736  123788.011884  0.792431  N  -1  -1.000000  -1.000000  23201.074588  0.000000  0.000000  106.915876
T  3748  181151.132824  1.159367  N  -1  -1.000000  -1.000000  0.000000  347.842915  40.800000  34213.080368
A  3757  121658.799343  0.735790  N  -1  -1.000000  -1.000000  21071.862047  0.000000  0.000000  0.000000
A  3768  141776.186802  0.881574  N  -1  -1.000000  -1.000000  23458.048515  0.000000  0.000000  0.000000
T  3781  189276.739412  1.170207  N  -1  -1.000000  -1.000000  0.000000  38.649213  81.600000  31754.015217
G  3794  208610.400000  1.283999  N  -1  -1.000000  -1.000000  0.000000  0.000000  35863.200000  0.000000
T  3805  101249.334714  0.651434  N  -1  -1.000000  -1.000000  0.000000  0.000000  40.800000  18995.387329
G  3818  159446.400000  1.061263  N  -1  -1.000000  -1.000000  0.000000  0.000000  26030.400000  0.000000
C  3829  150538.683649  1.022095  N  -1  -1.000000  -1.000000  0.000000  25663.077264  0.000000  0.000000
T  3843  236604.833921  1.564881  N  -1  -1.000000  -1.000000  0.000000  579.738191  0.000000  41305.166819
C  3853  87888.309786  0.544503  N  -1  -1.000000  -1.000000  0.000000  16541.863056  0.000000  0.000000
C  3864  116102.235092  0.735662  N  -1  -1.000000  -1.000000  0.000000  21604.909926  0.000000  0.000000
C  3874  110227.554754  0.728463  N  -1  -1.000000  -1.000000  0.000000  24426.302456  0.000000  0.000000
T  3884  301574.047995  2.008190  N  -1  -1.000000  -1.000000  0.000000  463.790553  0.000000  57021.800614
C  3894  54881.882101  0.330312  C  3902  13102.083121  0.085796  0.000000  6261.172465  244.800000  0.000000
G  3913  68380.800000  0.447775  N  -1  -1.000000  -1.000000  293.684488  0.000000  6732.000000  0.000000
T  3926  72595.879906  0.523442  N  -1  -1.000000  -1.000000  0.000000  0.000000  0.000000  11832.023627
T  3941  89738.058716  0.660693  N  -1  -1.000000  -1.000000  0.000000  77.298425  0.000000  13186.291392
C  3953  80042.519599  0.621191  N  -1  -1.000000  -1.000000  330.395050  12986.135483  163.200000  0.000000
G  3967  85435.200000  0.701418  N  -1  -1.000000  -1.000000  550.658416  0.000000  14320.800000  0.000000
C  3976  50321.274996  0.471674  N  -1  -1.000000  -1.000000  844.342904  8309.580741  0.000000  0.000000
A  3987  189977.153469  0.942173  N  -1  -1.000000  -1.000000  23898.575248  0.000000  0.000000  0.000000
A  3991  189977.153469  0.942173  N  -1  -1.000000  -1.000000  25183.444885  0.000000  122.400000  0.000000
N  4013  -1.000000  -1.000000  N  -1  -1.000000  -1.000000  624.079538  0.000000  0.000000  0.000000
N  4026  -1.000000  -1.000000  N  -1  -1.000000  -1.000000  110.131683  0.000000  0.000000  0.000000
N  4038  -1.000000  -1.000000  N  -1  -1.000000  -1.000000  0.000000  0.000000  0.000000  0.000000
N  4050  -1.000000  -1.000000  N  -1  -1.000000  -1.000000  0.000000  0.000000  0.000000  0.000000
N  4062  -1.000000  -1.000000  N  -1  -1.000000  -1.000000  0.000000  0.000000  0.000000  0.000000
N  4074  -1.000000  -1.000000  N  -1  -1.000000  -1.000000  0.000000  0.000000  0.000000  0.000000
N  4086  -1.000000  -1.000000  N  -1  -1.000000  -1.000000  0.000000  0.000000  0.000000  0.000000
N  4102  -1.000000  -1.000000  N  -1  -1.000000  -1.000000  0.000000  0.000000  0.000000  0.000000
N  4118  -1.000000  -1.000000  N  -1  -1.000000  -1.000000  0.000000  0.000000  0.000000  0.000000
N  4134  -1.000000  -1.000000  N  -1  -1.000000  -1.000000  0.000000  0.000000  0.000000  0.000000
N  4150  -1.000000  -1.000000  N  -1  -1.000000  -1.000000  0.000000  0.000000  0.000000  0.000000
N  4166  -1.000000  -1.000000  N  -1  -1.000000  -1.000000  0.000000  0.000000  0.000000  0.000000
N  4182  -1.000000  -1.000000  N  -1  -1.000000  -1.000000  0.000000  0.000000  0.000000  0.000000
N  4198  -1.000000  -1.000000  N  -1  -1.000000  -1.000000  0.000000  0.000000  0.000000  0.000000
N  4214  -1.000000  -1.000000  N  -1  -1.000000  -1.000000  0.000000  0.000000  0.000000  0.000000
N  4230  -1.000000  -1.000000  N  -1  -1.000000  -1.000000  0.000000  0.000000  0.000000  0.000000
N  4246  -1.000000  -1.000000  N  -1  -1.000000  -1.000000  0.000000  0.000000  0.000000  0.000000
N  4262  -1.000000  -1.000000  N  -1  -1.000000  -1.000000  0.000000  0.000000  0.000000  0.000000
N  4278  -1.000000  -1.000000  N  -1  -1.000000  -1.000000  0.000000  0.000000  0.000000  0.000000
N  4294  -1.000000  -1.000000  N  -1  -1.000000  -1.000000  0.000000  0.000000  0.000000  0.000000
N  4310  -1.000000  -1.000000  N  -1  -1.000000  -1.000000  0.000000  0.000000  0.000000  0.000000
N  4326  -1.000000  -1.000000  N  -1  -1.000000  -1.000000  0.000000  0.000000  0.000000  0.000000
N  4342  -1.000000  -1.000000  N  -1  -1.000000  -1.000000  0.000000  0.000000  0.000000  0.000000
N  4358  -1.000000  -1.000000  N  -1  -1.000000  -1.000000  0.000000  0.000000  0.000000  0.000000
N  4374  -1.000000  -1.000000  N  -1  -1.000000  -1.000000  0.000000  0.000000  0.000000  0.000000
N  4390  -1.000000  -1.000000  N  -1  -1.000000  -1.000000  0.000000  0.000000  0.000000  0.000000
N  4406  -1.000000  -1.000000  N  -1  -1.000000  -1.000000  0.000000  0.000000  0.000000  0.000000
N  4422  -1.000000  -1.000000  N  -1  -1.000000  -1.000000  0.000000  0.000000  0.000000  0.000000
N  4438  -1.000000  -1.000000  N  -1  -1.000000  -1.000000  0.000000  0.000000  0.000000  0.000000
N  4454  -1.000000  -1.000000  N  -1  -1.000000  -1.000000  0.000000  0.000000  0.000000  0.000000
N  4470  -1.000000  -1.000000  N  -1  -1.000000  -1.000000  0.000000  0.000000  0.000000  0.000000
N  4486  -1.000000  -1.000000  N  -1  -1.000000  -1.000000  0.000000  0.000000  0.000000  0.000000
N  4502  -1.000000  -1.000000  N  -1  -1.000000  -1.000000  0.000000  0.000000  0.000000  0.000000
N  4518  -1.000000  -1.000000  N  -1  -1.000000  -1.000000  0.000000  0.000000  0.000000  0.000000
N  4534  -1.000000  -1.000000  N  -1  -1.000000  -1.000000  0.000000  0.000000  0.000000  0.000000
N  4550  -1.000000  -1.000000  N  -1  -1.000000  -1.000000  0.000000  0.000000  0.000000  0.000000
N  4566  -1.000000  -1.000000  N  -1  -1.000000  -1.000000  0.000000  0.000000  0.000000  0.000000
N  4582  -1.000000  -1.000000  N  -1  -1.000000  -1.000000  0.000000  0.000000  0.000000  0.000000
N  4598  -1.000000  -1.000000  N  -1  -1.000000  -1.000000  0.000000  0.000000  0.000000  0.000000
N  4614  -1.000000  -1.000000  N  -1  -1.000000  -1.000000  0.000000  0.000000  0.000000  0.000000
N  4630  -1.000000  -1.000000  N  -1  -1.000000  -1.000000  0.000000  0.000000  0.000000  0.000000
N  4646  -1.000000  -1.000000  N  -1  -1.000000  -1.000000  0.000000  0.000000  0.000000  0.000000
N  4662  -1.000000  -1.000000  N  -1  -1.000000  -1.000000  0.000000  0.000000  0.000000  0.000000
N  4678  -1.000000  -1.000000  N  -1  -1.000000  -1.000000  0.000000  0.000000  0.000000  0.000000
N  4694  -1.000000  -1.000000  N  -1  -1.000000  -1.000000  0.000000  0.000000  0.000000  0.000000
N  4710  -1.000000  -1.000000  N  -1  -1.000000  -1.000000  0.000000  0.000000  0.000000  0.000000
N  4726  -1.000000  -1.000000  N  -1  -1.000000  -1.000000  0.000000  0.000000  0.000000  0.000000
N  4742  -1.000000  -1.000000  N  -1  -1.000000  -1.000000  0.000000  0.000000  0.000000  0.000000
N  4758  -1.000000  -1.000000  N  -1  -1.000000  -1.000000  0.000000  0.000000  0.000000  0.000000
N  4774  -1.000000  -1.000000  N  -1  -1.000000  -1.000000  0.000000  0.000000  0.000000  0.000000
N  4790  -1.000000  -1.000000  N  -1  -1.000000  -1.000000  0.000000  0.000000  0.000000  0.000000
N  4806  -1.000000  -1.000000  N  -1  -1.000000  -1.000000  0.000000  0.000000  0.000000  0.000000
N  4822  -1.000000  -1.000000  N  -1  -1.000000  -1.000000  0.000000  0.000000  0.000000  0.000000
N  4838  -1.000000  -1.000000  N  -1  -1.000000  -1.000000  0.000000  0.000000  0.000000  0.000000
N  4854  -1.000000  -1.000000  N  -1  -1.000000  -1.000000  0.000000  0.000000  0.000000  0.000000
N  4870  -1.000000  -1.000000  N  -1  -1.000000  -1.000000  0.000000  0.000000  0.000000  0.000000
N  4886  -1.000000  -1.000000  N  -1  -1.000000  -1.000000  0.000000  0.000000  0.000000  0.000000
N  4902  -1.000000  -1.000000  N  -1  -1.000000  -1.000000  0.000000  0.000000  0.000000  0.000000
N  4918  -1.000000  -1.000000  N  -1  -1.000000  -1.000000  0.000000  0.000000  0.000000  0.000000
N  4934  -1.000000  -1.000000  N  -1  -1.000000  -1.000000  0.000000  0.000000  0.000000  0.000000
N  4950  -1.000000  -1.000000  N  -1  -1.000000  -1.000000  0.000000  0.000000  0.000000  0.000000
N  4966  -1.000000  -1.000000  N  -1  -1.000000  -1.000000  0.000000  0.000000  0.000000  0.000000
N  4982  -1.000000  -1.000000  N  -1  -1.000000  -1.000000  0.000000  0.000000  0.000000  0.000000
N  4998  -1.000000  -1.000000  N  -1  -1.000000  -1.000000  0.000000  0.000000  0.000000  0.000000
N  5014  -1.000000  -1.000000  N  -1  -1.000000  -1.000000  0.000000  0.000000  0.000000  0.000000
N  5030  -1.000000  -1.000000  N  -1  -1.000000  -1.000000  0.000000  0.000000  0.000000  0.000000
N  5046  -1.000000  -1.000000  N  -1  -1.000000  -1.000000  0.000000  0.000000  0.000000  0.000000
N  5062  -1.000000  -1.000000  N  -1  -1.000000  -1.000000  0.000000  0.000000  0.000000  0.000000
N  5078  -1.000000  -1.000000  N  -1  -1.000000  -1.000000  0.000000  0.000000  0.000000  0.000000
N  5094  -1.000000  -1.000000  N  -1  -1.000000  -1.000000  0.000000  0.000000  0.000000  0.000000
N  5110  -1.000000  -1.000000  N  -1  -1.000000  -1.000000  0.000000  0.000000  0.000000  0.000000
N  5126  -1.000000  -1.000000  N  -1  -1.000000  -1.000000  0.000000  0.000000  0.000000  0.000000
N  5142  -1.000000  -1.000000  N  -1  -1.000000  -1.000000  0.000000  0.000000  0.000000  0.000000
N  5158  -1.000000  -1.000000  N  -1  -1.000000  -1.000000  0.000000  0.000000  0.000000  0.000000
N  5174  -1.000000  -1.000000  N  -1  -1.000000  -1.000000  0.000000  0.000000  0.000000  0.000000
N  5190  -1.000000  -1.000000  N  -1  -1.000000  -1.000000  0.000000  0.000000  0.000000  0.000000
N  5206  -1.000000  -1.000000  N  -1  -1.000000  -1.000000  0.000000  0.000000  0.000000  0.000000
N  5222  -1.000000  -1.000000  N  -1  -1.000000  -1.000000  0.000000  0.000000  0.000000  0.000000
N  5238  -1.000000  -1.000000  N  -1  -1.000000  -1.000000  0.000000  0.000000  0.000000  0.000000
N  5254  -1.000000  -1.000000  N  -1  -1.000000  -1.000000  0.000000  0.000000  0.000000  0.000000
N  5270  -1.000000  -1.000000  N  -1  -1.000000  -1.000000  0.000000  0.000000  0.000000  0.000000
N  5286  -1.000000  -1.000000  N  -1  -1.000000  -1.000000  0.000000  0.000000  0.000000  0.000000
N  5302  -1.000000  -1.000000  N  -1  -1.000000  -1.000000  0.000000  0.000000  0.000000  0.000000
N  5318  -1.000000  -1.000000  N  -1  -1.000000  -1.000000  0.000000  0.000000  0.000000  0.000000
N  5334  -1.000000  -1.000000  N  -1  -1.000000  -1.000000  0.000000  0.000000  0.000000  0.000000
N  5350  -1.000000  -1.000000  N  -1  -1.000000  -1.000000  0.000000  0.000000  0.000000  0.000000
N  5366  -1.000000  -1.000000  N  -1  -1.000000  -1.000000  0.000000  0.000000  0.000000  0.000000
N  5382  -1.000000  -1.000000  N  -1  -1.000000  -1.000000  0.000000  0.000000  0.000000  0.000000
N  5398  -1.000000  -1.000000  N  -1  -1.000000  -1.000000  0.000000  0.000000  0.000000  0.000000
N  5414  -1.000000  -1.000000  N  -1  -1.000000  -1.000000  0.000000  0.000000  0.000000  0.000000
N  5430  -1.000000  -1.000000  N  -1  -1.000000  -1.000000  0.000000  0.000000  0.000000  0.000000
N  5446  -1.000000  -1.000000  N  -1  -1.000000  -1.000000  0.000000  0.000000  0.000000  0.000000
N  5462  -1.000000  -1.000000  N  -1  -1.000000  -1.000000  0.000000  0.000000  0.000000  0.000000
N  5478  -1.000000  -1.000000  N  -1  -1.000000  -1.000000  0.000000  0.000000  0.000000  0.000000
N  5494  -1.000000  -1.000000  N  -1  -1.000000  -1.000000  0.000000  0.000000  0.000000  0.000000
N  5510  -1.000000  -1.000000  N  -1  -1.000000  -1.000000  0.000000  0.000000  0.000000  0.000000
N  5526  -1.000000  -1.000000  N  -1  -1.000000  -1.000000  0.000000  0.000000  0.000000  0.000000
N  5542  -1.000000  -1.000000  N  -1  -1.000000  -1.000000  0.000000  0.000000  0.000000  0.000000
N  5558  -1.000000  -1.000000  N  -1  -1.000000  -1.000000  0.000000  0.000000  0.000000  0.000000
N  5574  -1.000000  -1.000000  N  -1  -1.000000  -1.000000  0.000000  0.000000  0.000000  0.000000
N  5590  -1.000000  -1.000000  N  -1  -1.000000  -1.000000  0.000000  0.000000  0.000000  0.000000
N  5606  -1.000000  -1.000000  N  -1  -1.000000  -1.000000  0.000000  0.000000  0.000000  0.000000
N  5622  -1.000000  -1.000000  N  -1  -1.000000  -1.000000  0.000000  0.000000  0.000000  0.000000
N  5638  -1.000000  -1.000000  N  -1  -1.000000  -1.000000  0.000000  0.000000  0.000000  0.000000
N  5654  -1.000000  -1.000000  N  -1  -1.000000  -1.000000  0.000000  0.000000  0.000000  0.000000
N  5670  -1.000000  -1.000000  N  -1  -1.000000  -1.000000  0.000000  0.000000  0.000000  0.000000
N  5686  -1.000000  -1.000000  N  -1  -1.000000  -1.000000  0.000000  0.000000  0.000000  0.000000
N  5702  -1.000000  -1.000000  N  -1  -1.000000  -1.000000  0.000000  0.000000  0.000000  0.000000
N  5718  -1.000000  -1.000000  N  -1  -1.000000  -1.000000  0.000000  0.000000  0.000000  0.000000
N  5734  -1.000000  -1.000000  N  -1  -1.000000  -1.000000  0.000000  0.000000  0.000000  0.000000
N  5750  -1.000000  -1.000000  N  -1  -1.000000  -1.000000  0.000000  0.000000  0.000000  0.000000
N  5766  -1.000000  -1.000000  N  -1  -1.000000  -1.000000  0.000000  0.000000  0.000000  0.000000
N  5782  -1.000000  -1.000000  N  -1  -1.000000  -1.000000  0.000000  0.000000  0.000000  0.000000
N  5798  -1.000000  -1.000000  N  -1  -1.000000  -1.000000  0.000000  0.000000  0.000000  0.000000
N  5814  -1.000000  -1.000000  N  -1  -1.000000  -1.000000  0.000000  0.000000  0.000000  0.000000
N  5830  -1.000000  -1.000000  N  -1  -1.000000  -1.000000  0.000000  0.000000  0.000000  0.000000
N  5846  -1.000000  -1.000000  N  -1  -1.000000  -1.000000  0.000000  0.000000  0.000000  0.000000
N  5862  -1.000000  -1.000000  N  -1  -1.000000  -1.000000  0.000000  0.000000  0.000000  0.000000
N  5878  -1.000000  -1.000000  N  -1  -1.000000  -1.000000  0.000000  0.000000  0.000000  0.000000
N  5894  -1.000000  -1.000000  N  -1  -1.000000  -1.000000  0.000000  0.000000  0.000000  0.000000
N  5910  -1.000000  -1.000000  N  -1  -1.000000  -1.000000  0.000000  0.000000  0.000000  0.000000
N  5926  -1.000000  -1.000000  N  -1  -1.000000  -1.000000  0.000000  0.000000  0.000000  0.000000
N  5942  -1.000000  -1.000000  N  -1  -1.000000  -1.000000  0.000000  0.000000  0.000000  0.000000
N  5958  -1.000000  -1.000000  N  -1  -1.000000  -1.000000  0.000000  0.000000  0.000000  0.000000
N  5974  -1.000000  -1.000000  N  -1  -1.000000  -1.000000  0.000000  0.000000  0.000000  0.000000
N  5990  -1.000000  -1.000000  N  -1  -1.000000  -1.000000  0.000000  0.000000  0.000000  0.000000
N  6006  -1.000000  -1.000000  N  -1  -1.000000  -1.000000  0.000000  0.000000  0.000000  0.000000
N  6022  -1.000000  -1.000000  N  -1  -1.000000  -1.000000  0.000000  0.000000  0.000000  0.000000
N  6038  -1.000000  -1.000000  N  -1  -1.000000  -1.000000  0.000000  0.000000  0.000000  0.000000
N  6054  -1.000000  -1.000000  N  -1  -1.000000  -1.000000  0.000000  0.000000  0.000000  0.000000
N  6070  -1.000000  -1.000000  N  -1  -1.000000  -1.000000  0.000000  0.000000  0.000000  0.000000
N  6086  -1.000000  -1.000000  N  -1  -1.000000  -1.000000  0.000000  0.000000  0.000000  0.000000
N  6102  -1.000000  -1.000000  N  -1  -1.000000  -1.000000  0.000000  0.000000  0.000000  0.000000
N  6118  -1.000000  -1.000000  N  -1  -1.000000  -1.000000  0.000000  0.000000  0.000000  0.000000
N  6134  -1.000000  -1.000000  N  -1  -1.000000  -1.000000  0.000000  0.000000  0.000000  0.000000
N  6150  -1.000000  -1.000000  N  -1  -1.000000  -1.000000  0.000000  0.000000  0.000000  0.000000
N  6166  -1.000000  -1.000000  N  -1  -1.000000  -1.000000  0.000000  0.000000  0.000000  0.000000
N  6182  -1.000000  -1.000000  N  -1  -1.000000  -1.000000  0.000000  0.000000  0.000000  0.000000
N  6198  -1.000000  -1.000000  N  -1  -1.000000  -1.000000  0.000000  0.000000  0.000000  0.000000
N  6214  -1.000000  -1.000000  N  -1  -1.000000  -1.000000  0.000000  0.000000  0.000000  0.000000
N  6230  -1.000000  -1.000000  N  -1  -1.000000  -1.000000  0.000000  0.000000  0.000000  0.000000
N  6246  -1.000000  -1.000000  N  -1  -1.000000  -1.000000  0.000000  0.000000  0.000000  0.000000
N  6262  -1.000000  -1.000000  N  -1  -1.000000  -1.000000  0.000000  0.000000  0.000000  0.000000
N  6278  -1.000000  -1.000000  N  -1  -1.000000  -1.000000  0.000000  0.000000  0.000000  0.000000
N  6294  -1.000000  -1.000000  N  -1  -1.000000  -1.000000  0.000000  0.000000  0.000000  0.000000
N  6310  -1.000000  -1.000000  N  -1  -1.000000  -1.000000  0.000000  0.000000  0.000000  0.000000
N  6326  -1.000000  -1.000000  N  -1  -1.000000  -1.000000  0.000000  0.000000  0.000000  0.000000
N  6342  -1.000000  -1.000000  N  -1  -1.000000  -1.000000  0.000000  0.000000  0.000000  0.000000
N  6358  -1.000000  -1.000000  N  -1  -1.000000  -1.000000  0.000000  0.000000  0.000000  0.000000
N  6374  -1.000000  -1.000000  N  -1  -1.000000  -1.000000  0.000000  0.000000  0.000000  0.000000
N  6390  -1.000000  -1.000000  N  -1  -1.000000  -1.000000  0.000000  0.000000  0.000000  0.000000
N  6406  -1.000000  -1.000000  N  -1  -1.000000  -1.000000  0.000000  0.000000  0.000000  0.000000
N  6422  -1.000000  -1.000000  N  -1  -1.000000  -1.000000  0.000000  0.000000  0.000000  0.000000
N  6438  -1.000000  -1.000000  N  -1  -1.000000  -1.000000  0.000000  0.000000  0.000000  0.000000
N  6454  -1.000000  -1.000000  N  -1  -1.000000  -1.000000  0.000000  0.000000  0.000000  0.000000
N  6470  -1.000000  -1.000000  N  -1  -1.000000  -1.000000  0.000000  0.000000  0.000000  0.000000
N  6486  -1.000000  -1.000000  N  -1  -1.000000  -1.000000  0.000000  0.000000  0.000000  0.000000
N  6502  -1.000000  -1.000000  N  -1  -1.000000  -1.000000  0.000000  0.000000  0.000000  0.000000
N  6518  -1.000000  -1.000000  N  -1  -1.000000  -1.000000  0.000000  0.000000  0.000000  0.000000
N  6534  -1.000000  -1.000000  N  -1  -1.000000  -1.000000  0.000000  0.000000  0.000000  0.000000
N  6550  -1.000000  -1.000000  N  -1  -1.000000  -1.000000  0.000000  0.000000  0.000000  0.000000
N  6566  -1.000000  -1.000000  N  -1  -1.000000  -1.000000  0.000000  0.000000  0.000000  0.000000
N  6582  -1.000000  -1.000000  N  -1  -1.000000  -1.000000  0.000000  0.000000  0.000000  0.000000
N  6598  -1.000000  -1.000000  N  -1  -1.000000  -1.000000  0.000000  0.000000  0.000000  0.000000
N  6614  -1.000000  -1.000000  N  -1  -1.000000  -1.000000  0.000000  0.000000  0.000000  0.000000
N  6630  -1.000000  -1.000000  N  -1  -1.000000  -1.000000  0.000000  0.000000  0.000000  0.000000
N  6646  -1.000000  -1.000000  N  -1  -1.000000  -1.000000  0.000000  0.000000  0.000000  0.000000
N  6662  -1.000000  -1.000000  N  -1  -1.000000  -1.000000  0.000000  0.000000  0.000000  0.000000
N  6678  -1.000000  -1.000000  N  -1  -1.000000  -1.000000  0.000000  0.000000  0.000000  0.000000
N  6694  -1.000000  -1.000000  N  -1  -1.000000  -1.000000  0.000000  0.000000  0.000000  0.000000
N  6710  -1.000000  -1.000000  N  -1  -1.000000  -1.000000  0.000000  0.000000  0.000000  0.000000
N  6726  -1.000000  -1.000000  N  -1  -1.000000  -1.000000  0.000000  0.000000  0.000000  0.000000
N  6742  -1.000000  -1.000000  N  -1  -1.000000  -1.000000  0.000000  0.000000  0.000000  0.000000
N  6758  -1.000000  -1.000000  N  -1  -1.000000  -1.000000  0.000000  0.000000  0.000000  0.000000
N  6774  -1.000000  -1.000000  N  -1  -1.000000  -1.000000  0.000000  0.000000  0.000000  0.000000
N  6790  -1.000000  -1.000000  N  -1  -1.000000  -1.000000  0.000000  0.000000  0.000000  0.000000
N  6806  -1.000000  -1.000000  N  -1  -1.000000  -1.000000  0.000000  0.000000  0.000000  0.000000
N  6822  -1.000000  -1.000000  N  -1  -1.000000  -1.000000  0.000000  0.000000  0.000000  0.000000
N  6838  -1.000000  -1.000000  N  -1  -1.000000  -1.000000  0.000000  0.000000  0.000000  0.000000
N  6854  -1.000000  -1.000000  N  -1  -1.000000  -1.000000  0.000000  0.000000  0.000000  0.000000
N  6870  -1.000000  -1.000000  N  -1  -1.000000  -1.000000  0.000000  0.000000  0.000000  0.000000
N  6886  -1.000000  -1.000000  N  -1  -1.000000  -1.000000  0.000000  0.000000  0.000000  0.000000
N  6902  -1.000000  -1.000000  N  -1  -1.000000  -1.000000  0.000000  0.000000  0.000000  0.000000
N  6918  -1.000000  -1.000000  N  -1  -1.000000  -1.000000  0.000000  0.000000  0.000000  0.000000
N  6934  -1.000000  -1.000000  N  -1  -1.000000  -1.000000  0.000000  0.000000  0.000000  0.000000
N  6950  -1.000000  -1.000000  N  -1  -1.000000  -1.000000  0.000000  0.000000  0.000000  0.000000
N  6966  -1.000000  -1.000000  N  -1  -1.000000  -1.000000  0.000000  0.000000  0.000000  0.000000
N  6982  -1.000000  -1.000000  N  -1  -1.000000  -1.000000  0.000000  0.000000  0.000000  0.000000
N  6998  -1.000000  -1.000000  N  -1  -1.000000  -1.000000  0.000000  0.000000  0.000000  0.000000
N  7014  -1.000000  -1.000000  N  -1  -1.000000  -1.000000  0.000000  0.000000  0.000000  0.000000
N  7030  -1.000000  -1.000000  N  -1  -1.000000  -1.000000  0.000000  0.000000  0.000000  0.000000
N  7046  -1.000000  -1.000000  N  -1  -1.000000  -1.000000  0.000000  0.000000  0.000000  0.000000
N  7062  -1.000000  -1.000000  N  -1  -1.000000  -1.000000  0.000000  0.000000  0.000000  0.000000
N  7078  -1.000000  -1.000000  N  -1  -1.000000  -1.000000  0.000000  0.000000  0.000000  0.000000
N  7094  -1.000000  -1.000000  N  -1  -1.000000  -1.000000  0.000000  0.000000  0.000000  0.000000
N  7110  -1.000000  -1.000000  N  -1  -1.000000  -1.000000  0.000000  0.000000  0.000000  0.000000
N  7126  -1.000000  -1.000000  N  -1  -1.000000  -1.000000  0.000000  0.000000  0.000000  0.000000
N  7142  -1.000000  -1.000000  N  -1  -1.000000  -1.000000  0.000000  0.000000  0.000000  0.000000
N  7158  -1.000000  -1.000000  N  -1  -1.000000  -1.000000  0.000000  0.000000  0.000000  0.000000
N  7174  -1.000000  -1.000000  N  -1  -1.000000  -1.000000  0.000000  0.000000  0.000000  0.000000
N  7190  -1.000000  -1.000000  N  -1  -1.000000  -1.000000  0.000000  0.000000  0.000000  0.000000
N  7206  -1.000000  -1.000000  N  -1  -1.000000  -1.000000  0.000000  0.000000  0.000000  0.000000
N  7222  -1.000000  -1.000000  N  -1  -1.000000  -1.000000  0.000000  0.000000  0.000000  0.000000
N  7238  -1.000000  -1.000000  N  -1  -1.000000  -1.000000  0.000000  0.000000  0.000000  0.000000
N  7254  -1.000000  -1.000000  N  -1  -1.000000  -1.000000  0.000000  0.000000  0.000000  0.000000
N  7270  -1.000000  -1.000000  N  -1  -1.000000  -1.000000  0.000000  0.000000  0.000000  0.000000
N  7286  -1.000000  -1.000000  N  -1  -1.000000  -1.000000  0.000000  0.000000  0.000000  0.000000
N  7302  -1.000000  -1.000000  N  -1  -1.000000  -1.000000  0.000000  0.000000  0.000000  0.000000
N  7318  -1.000000  -1.000000  N  -1  -1.000000  -1.000000  0.000000  0.000000  0.000000  0.000000
N  7334  -1.000000  -1.000000  N  -1  -1.000000  -1.000000  0.000000  0.000000  0.000000  0.000000
N  7350  -1.000000  -1.000000  N  -1  -1.000000  -1.000000  0.000000  0.000000  0.000000  0.000000
N  7366  -1.000000  -1.000000  N  -1  -1.000000  -1.000000  0.000000  0.000000  0.000000  0.000000
N  7382  -1.000000  -1.000000  N  -1  -1.000000  -1.000000  0.000000  0.000000  0.000000  0.000000
N  7398  -1.000000  -1.000000  N  -1  -1.000000  -1.000000  0.000000  0.000000  0.000000  0.000000
N  7414  -1.000000  -1.000000  N  -1  -1.000000  -1.000000  0.000000  0.000000  0.000000  0.000000
N  7430  -1.000000  -1.000000  N  -1  -1.000000  -1.000000  0.000000  0.000000  0.000000  0.000000
N  7446  -1.000000  -1.000000  N  -1  -1.000000  -1.000000  0.000000  0.000000  0.000000  0.000000
N  7462  -1.000000  -1.000000  N  -1  -1.000000  -1.000000  0.000000  0.000000  0.000000  0.000000
N  7478  -1.000000  -1.000000  N  -1  -1.000000  -1.000000  0.000000  0.000000  0.000000  0.000000
N  7494  -1.000000  -1.000000  N  -1  -1.000000  -1.000000  0.000000  0.000000  0.000000  0.000000
N  7510  -1.000000  -1.000000  N  -1  -1.000000  -1.000000  0.000000  0.000000  0.000000  0.000000
N  7526  -1.000000  -1.000000  N  -1  -1.000000  -1.000000  0.000000  0.000000  0.000000  0.000000
N  7542  -1.000000  -1.000000  N  -1  -1.000000  -1.000000  0.000000  0.000000  0.000000  0.000000
N  7558  -1.000000  -1.000000  N  -1  -1.000000  -1.000000  0.000000  0.000000  0.000000  0.000000
N  7574  -1.000000  -1.000000  N  -1  -1.000000  -1.000000  0.000000  0.000000  0.000000  0.000000
N  7590  -1.000000  -1.000000  N  -1  -1.000000  -1.000000  0.000000  0.000000  0.000000  0.000000
N  7606  -1.000000  -1.000000  N  -1  -1.000000  -1.000000  0.000000  0.000000  0.000000  0.000000
N  7622  -1.000000  -1.000000  N  -1  -1.000000  -1.000000  0.000000  0.000000  0.000000  0.000000
N  7638  -1.000000  -1.000000  N  -1  -1.000000  -1.000000  0.000000  0.000000  0.000000  0.000000
N  7654  -1.000000  -1.000000  N  -1  -1.000000  -1.000000  0.000000  0.000000  0.000000  0.000000
N  7670  -1.000000  -1.000000  N  -1  -1.000000  -1.000000  0.000000  0.000000  0.000000  0.000000
N  7686  -1.000000  -1.000000  N  -1  -1.000000  -1.000000  0.000000  0.000000  0.000000  0.000000
N  7702  -1.000000  -1.000000  N  -1  -1.000000  -1.000000  0.000000  0.000000  0.000000  0.000000
N  7718  -1.000000  -1.000000  N  -1  -1.000000  -1.000000  0.000000  0.000000  0.000000  0.000000
N  7734  -1.000000  -1.000000  N  -1  -1.000000  -1.000000  0.000000  0.000000  0.000000  0.000000
N  7750  -1.000000  -1.000000  N  -1  -1.000000  -1.000000  0.000000  0.000000  0.000000  0.000000
N  7766  -1.000000  -1.000000  N  -1  -1.000000  -1.000000  0.000000  0.000000  0.000000  0.000000
N  7782  -1.000000  -1.000000  N  -1  -1.000000  -1.000000  0.000000  0.000000  0.000000  0.000000
N  7798  -1.000000  -1.000000  N  -1  -1.000000  -1.000000  0.000000  0.000000  0.000000  0.000000
N  7814  -1.000000  -1.000000  N  -1  -1.000000  -1.000000  0.000000  0.000000  0.000000  0.000000
N  7830  -1.000000  -1.000000  N  -1  -1.000000  -1.000000  0.000000  0.000000  0.000000  0.000000
N  7846  -1.000000  -1.000000  N  -1  -1.000000  -1.000000  0.000000  0.000000  0.000000  0.000000
N  7862  -1.000000  -1.000000  N  -1  -1.000000  -1.000000  0.000000  0.000000  0.000000  0.000000
N  7878  -1.000000  -1.000000  N  -1  -1.000000  -1.000000  0.000000  0.000000  0.000000  0.000000
N  7894  -1.000000  -1.000000  N  -1  -1.000000  -1.000000  0.000000  0.000000  0.000000  0.000000
N  7910  -1.000000  -1.000000  N  -1  -1.000000  -1.000000  0.000000  0.000000  0.000000  0.000000
N  7926  -1.000000  -1.000000  N  -1  -1.000000  -1.000000  0.000000  0.000000  0.000000  0.000000
N  7942  -1.000000  -1.000000  N  -1  -1.000000  -1.000000  0.000000  0.000000  0.000000  0.000000
N  7958  -1.000000  -1.000000  N  -1  -1.000000  -1.000000  0.000000  0.000000  0.000000  0.000000
N  7974  -1.000000  -1.000000  N  -1  -1.000000  -1.000000  0.000000  0.000000  0.000000  0.000000
N  7990  -1.000000  -1.000000  N  -1  -1.000000  -1.000000  0.000000  0.000000  0.000000  0.000000
N  8006  -1.000000  -1.000000  N  -1  -1.000000  -1.000000  0.000000  0.000000  0.000000  0.000000
N  8022  -1.000000  -1.000000  N  -1  -1.000000  -1.000000  0.000000  0.000000  0.000000  0.000000
N  8038  -1.000000  -1.000000  N  -1  -1.000000  -1.000000  0.000000  0.000000  0.000000  0.000000
N  8054  -1.000000  -1.000000  N  -1  -1.000000  -1.000000  0.000000  0.000000  0.000000  0.000000
N  8070  -1.000000  -1.000000  N  -1  -1.000000  -1.000000  0.000000  0.000000  0.000000  0.000000
N  8086  -1.000000  -1.000000  N  -1  -1.000000  -1.000000  0.000000  0.000000  0.000000  0.000000
N  8102  -1.000000  -1.000000  N  -1  -1.000000  -1.000000  0.000000  0.000000  0.000000  0.000000
N  8118  -1.000000  -1.000000  N  -1  -1.000000  -1.000000  0.000000  0.000000  0.000000  0.000000
N  8134  -1.000000  -1.000000  N  -1  -1.000000  -1.000000  0.000000  0.000000  0.000000  0.000000
N  8150  -1.000000  -1.000000  N  -1  -1.000000  -1.000000  0.000000  0.000000  0.000000  0.000000
N  8166  -1.000000  -1.000000  N  -1  -1.000000  -1.000000  0.000000  0.000000  0.000000  0.000000
N  8182  -1.000000  -1.000000  N  -1  -1.000000  -1.000000  0.000000  0.000000  0.000000  0.000000
N  8198  -1.000000  -1.000000  N  -1  -1.000000  -1.000000  0.000000  0.000000  0.000000  0.000000
N  8214  -1.000000  -1.000000  N  -1  -1.000000  -1.000000  0.000000  0.000000  0.000000  0.000000
N  8230  -1.000000  -1.000000  N  -1  -1.000000  -1.000000  0.000000  0.000000  0.000000  0.000000
N  8246  -1.000000  -1.000000  N  -1  -1.000000  -1.000000  0.000000  0.000000  0.000000  0.000000
N  8262  -1.000000  -1.000000  N  -1  -1.000000  -1.000000  0.000000  0.000000  0.000000  0.000000
N  8278  -1.000000  -1.000000  N  -1  -1.000000  -1.000000  0.000000  0.000000  0.000000  0.000000
N  8294  -1.000000  -1.000000  N  -1  -1.000000  -1.000000  0.000000  0.000000  0.000000  0.000000
N  8310  -1.000000  -1.000000  N  -1  -1.000000  -1.000000  0.000000  0.000000  0.000000  0.000000
N  8326  -1.000000  -1.000000  N  -1  -1.000000  -1.000000  0.000000  0.000000  0.000000  0.000000
N  8342  -1.000000  -1.000000  N  -1  -1.000000  -1.000000  0.000000  0.000000  0.000000  0.000000
N  8358  -1.000000  -1.000000  N  -1  -1.000000  -1.000000  0.000000  0.000000  0.000000  0.000000
N  8374  -1.000000  -1.000000  N  -1  -1.000000  -1.000000  0.000000  0.000000  0.000000  0.000000
N  8390  -1.000000  -1.000000  N  -1  -1.000000  -1.000000  0.000000  0.000000  0.000000  0.000000
N  8406  -1.000000  -1.000000  N  -1  -1.000000  -1.000000  0.000000  0.000000  0.000000  0.000000
N  8422  -1.000000  -1.000000  N  -1  -1.000000  -1.000000  0.000000  0.000000  0.000000  0.000000
N  8438  -1.000000  -1.000000  N  -1  -1.000000  -1.000000  0.000000  0.000000  0.000000  0.000000
N  8454  -1.000000  -1.000000  N  -1  -1.000000  -1.000000  0.000000  0.000000  0.000000  0.000000
N  8470  -1.000000  -1.000000  N  -1  -1.000000  -1.000000  0.000000  0.000000  0.000000  0.000000
N  8486  -1.000000  -1.000000  N  -1  -1.000000  -1.000000  0.000000  0.000000  0.000000  0.000000
N  8502  -1.000000  -1.000000  N  -1  -1.000000  -1.000000  0.000000  0.000000  0.000000  0.000000
N  8518  -1.000000  -1.000000  N  -1  -1.000000  -1.000000  0.000000  0.000000  0.000000  0.000000
N  8534  -1.000000  -1.000000  N  -1  -1.000000  -1.000000  0.000000  0.000000  0.000000  0.000000
N  8550  -1.000000  -1.000000  N  -1  -1.000000  -1.000000  0.000000  0.000000  0.000000  0.000000
N  8566  -1.000000  -1.000000  N  -1  -1.000000  -1.000000  0.000000  0.000000  0.000000  0.000000
N  8582  -1.000000  -1.000000  N  -1  -1.000000  -1.000000  0.000000  0.000000  0.000000  0.000000
N  8598  -1.000000  -1.000000  N  -1  -1.000000  -1.000000  0.000000  0.000000  0.000000  0.000000
N  8614  -1.000000  -1.000000  N  -1  -1.000000  -1.000000  0.000000  0.000000  0.000000  0.000000
N  8630  -1.000000  -1.000000  N  -1  -1.000000  -1.000000  0.000000  0.000000  0.000000  0.000000
N  8646  -1.000000  -1.000000  N  -1  -1.000000  -1.000000  0.000000  0.000000  0.000000  0.000000
N  8662  -1.000000  -1.000000  N  -1  -1.000000  -1.000000  0.000000  0.000000  0.000000  0.000000
N  8678  -1.000000  -1.000000  N  -1  -1.000000  -1.000000  0.000000  0.000000  0.000000  0.000000
N  8694  -1.000000  -1.000000  N  -1  -1.000000  -1.000000  0.000000  0.000000  0.000000  0.000000
N  8710  -1.000000  -1.000000  N  -1  -1.000000  -1.000000  0.000000  0.000000  0.000000  0.000000
N  8726  -1.000000  -1.000000  N  -1  -1.000000  -1.000000  0.000000  0.000000  0.000000  0.000000
N  8742  -1.000000  -1.000000  N  -1  -1.000000  -1.000000  0.000000  0.000000  0.000000  0.000000
N  8758  -1.000000  -1.000000  N  -1  -1.000000  -1.000000  0.000000  0.000000  0.000000  0.000000
N  8774  -1.000000  -1.000000  N  -1  -1.000000  -1.000000  0.000000  0.000000  0.000000  0.000000
N  8790  -1.000000  -1.000000  N  -1  -1.000000  -1.000000  0.000000  0.000000  0.000000  0.000000
N  8806  -1.000000  -1.000000  N  -1  -1.000000  -1.000000  0.000000  0.000000  0.000000  0.000000
N  8822  -1.000000  -1.000000  N  -1  -1.000000  -1.000000  0.000000  0.000000  0.000000  0.000000
N  8838  -1.000000  -1.000000  N  -1  -1.000000  -1.000000  0.000000  0.000000  0.000000  0.000000
N  8854  -1.000000  -1.000000  N  -1  -1.000000  -1.000000  0.000000  0.000000  0.000000  0.000000
N  8870  -1.000000  -1.000000  N  -1  -1.000000  -1.000000  0.000000  0.000000  0.000000  0.000000
N  8886  -1.000000  -1.000000  N  -1  -1.000000  -1.000000  0.000000  0.000000  0.000000  0.000000
N  8902  -1.000000  -1.000000  N  -1  -1.000000  -1.000000  0.000000  0.000000  0.000000  0.000000
N  8918  -1.000000  -1.000000  N  -1  -1.000000  -1.000000  0.000000  0.000000  0.000000  0.000000
N  8934  -1.000000  -1.000000  N  -1  -1.000000  -1.000000  0.000000  0.000000  0.000000  0.000000
N  8950  -1.000000  -1.000000  N  -1  -1.000000  -1.000000  0.000000  0.000000  0.000000  0.000000
N  8966  -1.000000  -1.000000  N  -1  -1.000000  -1.000000  0.000000  0.000000  0.000000  0.000000
N  8982  -1.000000  -1.000000  N  -1  -1.000000  -1.000000  0.000000  0.000000  0.000000  0.000000
N  8998  -1.000000  -1.000000  N  -1  -1.000000  -1.000000  0.000000  0.000000  0.000000  0.000000
N  9014  -1.000000  -1.000000  N  -1  -1.000000  -1.000000  0.000000  0.000000  0.000000  0.000000
N  9030  -1.000000  -1.000000  N  -1  -1.000000  -1.000000  0.000000  0.000000  0.000000  0.000000
N  9046  -1.000000  -1.000000  N  -1  -1.000000  -1.000000  0.000000  0.000000  0.000000  0.000000
N  9062  -1.000000  -1.000000  N  -1  -1.000000  -1.000000  0.000000  0.000000  0.000000  0.000000
N  9078  -1.000000  -1.000000  N  -1  -1.000000  -1.000000  0.000000  0.000000  0.000000  0.000000
N  9094  -1.000000  -1.000000  N  -1  -1.000000  -1.000000  0.000000  0.000000  0.000000  0.000000
N  9110  -1.000000  -1.000000  N  -1  -1.000000  -1.000000  0.000000  0.000000  0.000000  0.000000
N  9126  -1.000000  -1.000000  N  -1  -1.000000  -1.000000  0.000000  0.000000  0.000000  0.000000
N  9142  -1.000000  -1.000000  N  -1  -1.000000  -1.000000  0.000000  0.000000  0.000000  0.000000
N  9158  -1.000000  -1.000000  N  -1  -1.000000  -1.000000  0.000000  0.000000  0.000000  0.000000
N  9174  -1.000000  -1.000000  N  -1  -1.000000  -1.000000  0.000000  0.000000  0.000000  0.000000
N  9190  -1.000000  -1.000000  N  -1  -1.000000  -1.000000  0.000000  0.000000  0.000000  0.000000
N  9206  -1.000000  -1.000000  N  -1  -1.000000  -1.000000  0.000000  0.000000  0.000000  0.000000
N  9222  -1.000000  -1.000000  N  -1  -1.000000  -1.000000  0.000000  0.000000  0.000000  0.000000
N  9238  -1.000000  -1.000000  N  -1  -1.000000  -1.000000  0.000000  0.000000  0.000000  0.000000
N  9254  -1.000000  -1.000000  N  -1  -1.000000  -1.000000  0.000000  0.000000  0.000000  0.000000
N  9270  -1.000000  -1.000000  N  -1  -1.000000  -1.000000  0.000000  0.000000  0.000000  0.000000
N  9286  -1.000000  -1.000000  N  -1  -1.000000  -1.000000  0.000000  0.000000  0.000000  0.000000
N  9302  -1.000000  -1.000000  N  -1  -1.000000  -1.000000  0.000000  0.000000  0.000000  0.000000
N  9318  -1.000000  -1.000000  N  -1  -1.000000  -1.000000  0.000000  0.000000  0.000000  0.000000
N  9334  -1.000000  -1.000000  N  -1  -1.000000  -1.000000  0.000000  0.000000  0.000000  0.000000
N  9350  -1.000000  -1.000000  N  -1  -1.000000  -1.000000  0.000000  0.000000  0.000000  0.000000
N  9366  -1.000000  -1.000000  N  -1  -1.000000  -1.000000  0.000000  0.000000  0.000000  0.000000
N  9382  -1.000000  -1.000000  N  -1  -1.000000  -1.000000  0.000000  0.000000  0.000000  0.000000
N  9398  -1.000000  -1.000000  N  -1  -1.000000  -1.000000  0.000000  0.000000  0.000000  0.000000
N  9414  -1.000000  -1.000000  N  -1  -1.000000  -1.000000  0.000000  0.000000  0.000000  0.000000
N  9430  -1.000000  -1.000000  N  -1  -1.000000  -1.000000  0.000000  0.000000  0.000000  0.000000
N  9446  -1.000000  -1.000000  N  -1  -1.000000  -1.000000  0.000000  0.000000  0.000000  0.000000
N  9462  -1.000000  -1.000000  N  -1  -1.000000  -1.000000  0.000000  0.000000  0.000000  0.000000
N  9478  -1.000000  -1.000000  N  -1  -1.000000  -1.000000  0.000000  0.000000  0.000000  0.000000
N  9494  -1.000000  -1.000000  N  -1  -1.000000  -1.000000  0.000000  0.000000  0.000000  0.000000
N  9510  -1.000000  -1.000000  N  -1  -1.000000  -1.000000  0.000000  0.000000  0.000000  0.000000
N  9526  -1.000000  -1.000000  N  -1  -1.000000  -1.000000  0.000000  0.000000  0.000000  0.000000
N  9542  -1.000000  -1.000000  N  -1  -1.000000  -1.000000  0.000000  0.000000  0.000000  0.000000
N  9558  -1.000000  -1.000000  N  -1  -1.000000  -1.000000  0.000000  0.000000  0.000000  0.000000
N  9574  -1.000000  -1.000000  N  -1  -1.000000  -1.000000  0.000000  0.000000  0.000000  0.000000
N  9590  -1.000000  -1.000000  N  -1  -1.000000  -1.000000  0.000000  0.000000  0.000000  0.000000
N  9606  -1.000000  -1.000000  N  -1  -1.000000  -1.000000  0.000000  0.000000  0.000000  0.000000
N  9622  -1.000000  -1.000000  N  -1  -1.000000  -1.000000  0.000000  0.000000  0.000000  0.000000
N  9638  -1.000000  -1.000000  N  -1  -1.000000  -1.000000  0.000000  0.000000  0.000000  0.000000
N  9654  -1.000000  -1.000000  N  -1  -1.000000  -1.000000  0.000000  0.000000  0.000000  0.000000
N  9670  -1.000000  -1.000000  N  -1  -1.000000  -1.000000  0.000000  0.000000  0.000000  0.000000
N  9686  -1.000000  -1.000000  N  -1  -1.000000  -1.000000  0.000000  0.000000  0.000000  0.000000
N  9702  -1.000000  -1.000000  N  -1  -1.000000  -1.000000  0.000000  0.000000  0.000000  0.000000
N  9718  -1.000000  -1.000000  N  -1  -1.000000  -1.000000  0.000000  0.000000  0.000000  0.000000
N  9734  -1.000000  -1.000000  N  -1  -1.000000  -1.000000  0.000000  0.000000  0.000000  0.000000
N  9750  -1.000000  -1.000000  N  -1  -1.000000  -1.000000  0.000000  0.000000  0.000000  0.000000
N  9766  -1.000000  -1.000000  N  -1  -1.000000  -1.000000  0.000000  0.000000  0.000000  0.000000
N  9782  -1.000000  -1.000000  N  -1  -1.000000  -1.000000  0.000000  0.000000  0.000000  0.000000
N  9798  -1.000000  -1.000000  N  -1  -1.000000  -1.000000  0.000000  0.000000  0.000000  0.000000
N  9814  -1.000000  -1.000000  N  -1  -1.000000  -1.000000  0.000000  0.000000  0.000000  0.000000
N  9830  -1.000000  -1.000000  N  -1  -1.000000  -1.000000  0.000000  0.000000  0.000000  0.000000
N  9846  -1.000000  -1.000000  N  -1  -1.000000  -1.000000  0.000000  0.000000  0.000000  0.000000
N  9862  -1.000000  -1.000000  N  -1  -1.000000  -1.000000  0.000000  0.000000  0.000000  0.000000
N  9878  -1.000000  -1.000000  N  -1  -1.000000  -1.000000  0.000000  0.000000  0.000000  0.000000
N  9894  -1.000000  -1.000000  N  -1  -1.000000  -1.000000  0.000000  0.000000  0.000000  0.000000
N  9910  -1.000000  -1.000000  N  -1  -1.000000  -1.000000  0.000000  0.000000  0.000000  0.000000
N  9926  -1.000000  -1.000000  N  -1  -1.000000  -1.000000  0.000000  0.000000  0.000000  0.000000
N  9942  -1.000000  -1.000000  N  -1  -1.000000  -1.000000  0.000000  0.000000  0.000000  0.000000
N  9958  -1.000000  -1.000000  N  -1  -1.000000  -1.000000  0.000000  0.000000  0.000000  0.000000
N  9974  -1.000000  -1.000000  N  -1  -1.000000  -1.000000  0.000000  0.000000  0.000000  0.000000
N  9990  -1.000000  -1.000000  N  -1  -1.000000  -1.000000  0.000000  0.000000  0.000000  0.000000
N  10006  -1.000000  -1.000000  N  -1  -1.000000  -1.000000  0.000000  0.000000  0.000000  0.000000
N  10022  -1.000000  -1.000000  N  -1  -1.000000  -1.000000  0.000000  0.000000  0.000000  0.000000
N  10038  -1.000000  -1.000000  N  -1  -1.000000  -1.000000  0.000000  0.000000  0.000000  0.000000
N  10054  -1.000000  -1.000000  N  -1  -1.000000  -1.000000  0.000000  0.000000  0.000000  0.000000
N  10070  -1.000000  -1.000000  N  -1  -1.000000  -1.000000  0.000000  0.000000  0.000000  0.000000
N  10086  -1.000000  -1.000000  N  -1  -1.000000  -1.000000  0.000000  0.000000  0.000000  0.000000
N  10102  -1.000000  -1.000000  N  -1  -1.000000  -1.000000  0.000000  0.000000  0.000000  0.000000
N  10118  -1.000000  -1.000000  N  -1  -1.000000  -1.000000  0.000000  0.000000  0.000000  0.000000
N  10134  -1.000000  -1.000000  N  -1  -1.000000  -1.000000  0.000000  0.000000  0.000000  0.000000
N  10150  -1.000000  -1.000000  N  -1  -1.000000  -1.000000  0.000000  0.000000  0.000000  0.000000
N  10166  -1.000000  -1.000000  N  -1  -1.000000  -1.000000  0.000000  0.000000  0.000000  0.000000
N  10182  -1.000000  -1.000000  N  -1  -1.000000  -1.000000  0.000000  0.000000  0.000000  0.000000
N  10198  -1.000000  -1.000000  N  -1  -1.000000  -1.000000  0.000000  0.000000  0.000000  0.000000
N  10214  -1.000000  -1.000000  N  -1  -1.000000  -1.000000  0.000000  0.000000  0.000000  0.000000
N  10230  -1.000000  -1.000000  N  -1  -1.000000  -1.000000  0.000000  0.000000  0.000000  0.000000
N  10246  -1.000000  -1.000000  N  -1  -1.000000  -1.000000  0.000000  0.000000  0.000000  0.000000
N  10262  -1.000000  -1.000000  N  -1  -1.000000  -1.000000  0.000000  0.000000  0.000000  0.000000
N  10278  -1.000000  -1.000000  N  -1  -1.000000  -1.000000  0.000000  0.000000  0.000000  0.000000
N  10294  -1.000000  -1.000000  N  -1  -1.000000  -1.000000  0.000000  0.000000  0.000000  0.000000
N  10310  -1.000000  -1.000000  N  -1  -1.000000  -1.000000  0.000000  0.000000  0.000000  0.000000
N  10326  -1.000000  -1.000000  N  -1  -1.000000  -1.000000  0.000000  0.000000  0.000000  0.000000
N  10342  -1.000000  -1.000000  N  -1  -1.000000  -1.000000  0.000000  0.000000  0.000000  0.000000
N  10358  -1.000000  -1.000000  N  -1  -1.000000  -1.000000  0.000000  0.000000  0.000000  0.000000
N  10374  -1.000000  -1.000000  N  -1  -1.000000  -1.000000  0.000000  0.000000  0.000000  0.000000
N  10390  -1.000000  -1.000000  N  -1  -1.000000  -1.000000  0.000000  0.000000  0.000000  0.000000
N  10406  -1.000000  -1.000000  N  -1  -1.000000  -1.000000  0.000000  0.000000  0.000000  0.000000
N  10422  -1.000000  -1.000000  N  -1  -1.000000  -1.000000  0.000000  0.000000  0.000000  0.000000
N  10438  -1.000000  -1.000000  N  -1  -1.000000  -1.000000  0.000000  0.000000  0.000000  0.000000
N  10454  -1.000000  -1.000000  N  -1  -1.000000  -1.000000  0.000000  0.000000  0.000000  0.000000
N  10470  -1.000000  -1.000000  N  -1  -1.000000  -1.000000  0.000000  0.000000  0.000000  0.000000
N  10486  -1.000000  -1.000000  N  -1  -1.000000  -1.000000  0.000000  0.000000  0.000000  0.000000
N  10502  -1.000000  -1.000000  N  -1  -1.000000  -1.000000  0.000000  0.000000  0.000000  0.000000
N  10518  -1.000000  -1.000000  N  -1  -1.000000  -1.000000  0.000000  0.000000  0.000000  0.000000
N  10534  -1.000000  -1.000000  N  -1  -1.000000  -1.000000  0.000000  0.000000  0.000000  0.000000
N  10550  -1.000000  -1.000000  N  -1  -1.000000  -1.000000  0.000000  0.000000  0.000000  0.000000
N  10566  -1.000000  -1.000000  N  -1  -1.000000  -1.000000  0.000000  0.000000  0.000000  0.000000
N  10582  -1.000000  -1.000000  N  -1  -1.000000  -1.000000  0.000000  0.000000  0.000000  0.000000
N  10598  -1.000000  -1.000000  N  -1  -1.000000  -1.000000  0.000000  0.000000  0.000000  0.000000
N  10614  -1.000000  -1.000000  N  -1  -1.000000  -1.000000  0.000000  0.000000  0.000000  0.000000
N  10630  -1.000000  -1.000000  N  -1  -1.000000  -1.000000  0.000000  0.000000  0.000000  0.000000
N  10646  -1.000000  -1.000000  N  -1  -1.000000  -1.000000  0.000000  0.000000  0.000000  0.000000
N  10662  -1.000000  -1.000000  N  -1  -1.000000  -1.000000  0.000000  0.000000  0.000000  0.000000
N  10678  -1.000000  -1.000000  N  -1  -1.000000  -1.000000  0.000000  0.000000  0.000000  0.000000
N  10694  -1.000000  -1.000000  N  -1  -1.000000  -1.000000  0.000000  0.000000  0.000000  0.000000
N  10710  -1.000000  -1.000000  N  -1  -1.000000  -1.000000  0.000000  0.000000  0.000000  0.000000
N  10726  -1.000000  -1.000000  N  -1  -1.000000  -1.000000  0.000000  0.000000  0.000000  0.000000
N  10742  -1.000000  -1.000000  N  -1  -1.000000  -1.000000  0.000000  0.000000  0.000000  0.000000
N  10758  -1.000000  -1.000000  N  -1  -1.000000  -1.000000  0.000000  0.000000  0.000000  0.000000
N  10774  -1.000000  -1.000000  N  -1  -1.000000  -1.000000  0.000000  0.000000  0.000000  0.000000
N  10790  -1.000000  -1.000000  N  -1  -1.000000  -1.000000  0.000000  0.000000  0.000000  0.000000
N  10806  -1.000000  -1.000000  N  -1  -1.000000  -1.000000  0.000000  0.000000  0.000000  0.000000
N  10822  -1.000000  -1.000000  N  -1  -1.000000  -1.000000  0.000000  0.000000  0.000000  0.000000
N  10838  -1.000000  -1.000000  N  -1  -1.000000  -1.000000  0.000000  0.000000  0.000000  0.000000
N  10854  -1.000000  -1.000000  N  -1  -1.000000  -1.000000  0.000000  0.000000  0.000000  0.000000
N  10866  -1.000000  -1.000000  N  -1  -1.000000  -1.000000  0.000000  0.000000  0.000000  0.000000
N  10878  -1.000000  -1.000000  N  -1  -1.000000  -1.000000  0.000000  0.000000  0.000000  0.000000
N  10890  -1.000000  -1.000000  N  -1  -1.000000  -1.000000  0.000000  0.000000  0.000000  0.000000
N  10902  -1.000000  -1.000000  N  -1  -1.000000  -1.000000  0.000000  0.000000  0.000000  0.000000
N  10914  -1.000000  -1.000000  N  -1  -1.000000  -1.000000  0.000000  0.000000  0.000000  0.000000
N  10926  -1.000000  -1.000000  N  -1  -1.000000  -1.000000  0.000000  0.000000  0.000000  0.000000
N  10938  -1.000000  -1.000000  N  -1  -1.000000  -1.000000  220.263366  0.000000  40.800000  142.554502
