# Supplementary material for: SNP-PHAGE – High throughput SNP discovery pipeline
Source: BMC Bioinformatics. 2006 Oct 23;7:468. doi: 10.1186/1471-2105-7-468 (PMC1626092; doi:10.1186/1471-2105-7-468)
Supplement: Additional file 2 — Test dataset. This compressed file contains test data for recreating the demo website. It contains the database table entries and chromatogram files to test for proper installation of all functionalities provided. [file 1471-2105-7-468-S2.gz › test_data/AfterAnalysisStore/poly_dir/H11_015529PI20933.g_15.ab1.poly]

H11_015529PI20933.g_15.ab1 52220.452174 59690.400000 57478.133333 52220.452174 61565.052632
T  13  205982.089133  1.000000  G  6  856.800000  8568.000000  0.000000  0.000000  81.600000  21421.860412
T  17  205982.089133  1.000000  N  -1  -1.000000  -1.000000  0.000000  0.000000  0.000000  22771.541440
T  34  132649.419968  1.287970  N  -1  -1.000000  -1.000000  0.000000  0.000000  0.000000  17130.566889
G  54  612.000000  0.005422  N  -1  -1.000000  -1.000000  0.000000  0.000000  285.600000  0.000000
G  66  2448.000000  0.028864  N  -1  -1.000000  -1.000000  0.000000  0.000000  1183.200000  0.000000
G  74  8772.000000  0.128361  N  -1  -1.000000  -1.000000  0.000000  0.000000  1550.400000  0.000000
N  86  -1.000000  -1.000000  N  -1  -1.000000  -1.000000  0.000000  0.000000  0.000000  0.000000
A  98  2034.563072  0.034832  N  -1  -1.000000  -1.000000  464.023157  0.000000  0.000000  0.000000
A  105  4140.514321  0.082223  N  -1  -1.000000  -1.000000  749.575869  0.000000  0.000000  0.000000
N  125  -1.000000  -1.000000  N  -1  -1.000000  -1.000000  0.000000  0.000000  0.000000  0.000000
A  146  2446972.575756  6.968675  N  -1  -1.000000  -1.000000  57110.542364  59308.660881  0.000000  55371.529337
A  167  2446972.575756  6.968675  N  -1  -1.000000  -1.000000  57110.542364  59308.660881  0.000000  55371.529337
C  162  2829134.327741  10.091037  N  -1  -1.000000  -1.000000  57110.542364  59308.660881  0.000000  55371.529337
T  149  3698991.195730  1.588892  N  -1  -1.000000  -1.000000  57110.542364  59308.660881  0.000000  55371.529337
T  171  3698991.195730  1.588892  N  -1  -1.000000  -1.000000  57110.542364  59308.660881  0.000000  55371.529337
T  194  3698991.195730  1.588892  N  -1  -1.000000  -1.000000  0.000000  0.000000  0.000000  55371.529337
A  215  191855.728253  0.213351  G  211  155733.600000  0.168842  42011.942726  1593.920261  31293.600000  3426.113378
A  228  346875.156682  0.377781  T  230  14604.240863  0.014960  46830.644738  0.000000  65280.000000  2353.289997
G  241  2802307.200000  2.943599  A  240  169868.169443  0.174003  28555.271182  17607.258699  65280.000000  138.428823
T  259  425634.024571  0.345474  N  -1  -1.000000  -1.000000  57110.542364  0.000000  65280.000000  55371.529337
A  269  3306379.156064  1.255129  N  -1  -1.000000  -1.000000  57110.542364  4114.538349  22480.800000  2837.790879
A  297  3306379.156064  1.255129  T  275  266856.164198  0.207069  57110.542364  59308.660881  42064.800000  55371.529337
C  295  2300175.208513  1.691159  G  292  447290.400000  0.278494  57110.542364  59308.660881  60628.800000  50422.698902
T  305  1336668.718191  1.022526  G  301  55120.800000  0.030035  57110.542364  59308.660881  6650.400000  55371.529337
G  317  321708.000000  0.244164  A  322  211059.148123  0.120195  22522.970145  4744.692870  52224.000000  43639.686559
G  331  381398.400000  0.310975  A  334  182218.324230  0.120579  22166.029255  1853.395653  63280.800000  0.000000
T  342  288658.703874  0.252921  A  348  25842.520420  0.022084  892.352224  2372.346435  4732.800000  53606.561839
G  358  510122.400000  0.443207  A  363  34302.019507  0.028538  856.658135  2187.006870  65280.000000  0.000000
T  370  327384.167204  0.280462  N  -1  -1.000000  -1.000000  214.164534  0.000000  0.000000  55371.529337
G  382  179479.200000  0.195126  T  385  113788.492787  0.121341  0.000000  3780.927131  32844.000000  9793.839251
G  398  270014.400000  0.301626  C  399  178111.322207  0.193138  0.000000  30284.484962  44716.800000  0.000000
G  411  281152.800000  0.371463  T  410  229514.989101  0.248878  0.000000  0.000000  54060.000000  43224.400089
A  431  283839.395548  0.458045  C  427  103011.730367  0.166235  48258.408297  9304.046176  0.000000  47308.050377
A  441  508141.050682  1.215525  C  439  192827.283688  0.311174  57110.542364  43072.914964  0.000000  55371.529337
C  449  464201.475129  1.384891  A  453  241970.229178  0.441834  37657.263871  59308.660881  0.000000  55371.529337
T  451  2265941.409286  6.484508  A  465  26841.954911  0.049013  41869.166370  59308.660881  0.000000  55371.529337
G  470  315343.200000  0.586256  T  474  61843.076828  0.114303  3283.856186  0.000000  65280.000000  55371.529337
G  483  431174.400000  0.797641  A  487  13278.201100  0.023912  713.881780  1000.833652  65280.000000  0.000000
T  497  165630.087129  0.310945  A  500  18346.761734  0.035225  2105.951250  0.000000  0.000000  37514.211126
G  511  396086.400000  0.766878  T  511  49488.304345  0.093778  0.000000  0.000000  65280.000000  10935.877044
A  527  261887.530827  0.486642  G  522  100000.800000  0.189497  48615.349187  1556.852348  11587.200000  0.000000
C  537  319265.935103  0.594160  G  538  115912.800000  0.214303  0.000000  59308.660881  16932.000000  0.000000
T  548  308557.847229  0.570188  C  552  24242.415135  0.044594  606.799513  1593.920261  5916.000000  55371.529337
G  561  489355.200000  0.900174  A  565  180826.254759  0.333785  13849.306523  1186.173218  65280.000000  0.000000
G  573  278623.200000  0.514308  A  576  28626.659360  0.054716  4247.596588  0.000000  52509.600000  0.000000
A  583  41690.695926  0.079686  N  -1  -1.000000  -1.000000  10279.897625  0.000000  0.000000  0.000000
A  594  313643.959844  1.042833  C  593  56380.295750  0.107763  55611.390627  15531.455568  0.000000  0.000000
A  605  303114.203596  1.008392  N  -1  -1.000000  -1.000000  56753.601474  59308.660881  11709.600000  0.000000
G  609  231499.200000  0.804416  T  626  37514.211126  0.090443  27448.754424  59308.660881  44145.600000  0.000000
C  610  1119636.313685  3.803469  N  -1  -1.000000  -1.000000  19453.278493  59308.660881  45288.000000  0.000000
G  623  522240.000000  1.424055  N  -1  -1.000000  -1.000000  0.000000  25206.180874  65280.000000  4014.435877
A  641  282018.997010  0.718039  N  -1  -1.000000  -1.000000  46652.174293  185.339565  4039.200000  0.000000
G  648  380296.800000  0.977531  N  -1  -1.000000  -1.000000  4497.455211  0.000000  65035.200000  0.000000
C  664  334834.458584  0.845089  N  -1  -1.000000  -1.000000  0.000000  58270.759315  0.000000  830.572940
C  678  310999.790492  0.816787  N  -1  -1.000000  -1.000000  0.000000  59308.660881  0.000000  242.250441
C  690  269075.980832  0.700723  N  -1  -1.000000  -1.000000  0.000000  52673.504445  0.000000  0.000000
T  700  387600.705358  0.952954  N  -1  -1.000000  -1.000000  0.000000  0.000000  204.000000  55371.529337
A  714  243540.769093  0.588076  A  728  41512.225481  0.098325  45938.292514  1074.969478  0.000000  795.965734
T  721  371715.997879  0.910680  N  -1  -1.000000  -1.000000  2926.915296  0.000000  0.000000  55371.529337
G  733  378583.200000  0.896700  N  -1  -1.000000  -1.000000  1713.316271  0.000000  63280.800000  69.214412
G  747  408040.800000  1.172226  N  -1  -1.000000  -1.000000  0.000000  0.000000  65280.000000  0.000000
A  765  197102.759333  0.585447  N  -1  -1.000000  -1.000000  35872.559422  0.000000  0.000000  0.000000
A  776  226371.912295  0.689782  N  -1  -1.000000  -1.000000  49043.678255  0.000000  0.000000  0.000000
A  788  262173.083539  0.838185  N  -1  -1.000000  -1.000000  50292.971369  0.000000  0.000000  0.000000
T  797  273258.497277  0.894403  N  -1  -1.000000  -1.000000  0.000000  0.000000  0.000000  55371.529337
T  809  240727.723792  0.797782  N  -1  -1.000000  -1.000000  0.000000  0.000000  0.000000  46339.048614
C  823  218144.668301  0.729797  N  -1  -1.000000  -1.000000  0.000000  40552.296877  0.000000  103.821618
A  831  327707.430901  1.162223  N  -1  -1.000000  -1.000000  57110.542364  704.290348  0.000000  0.000000
C  842  340913.596324  1.174015  N  -1  -1.000000  -1.000000  0.000000  59308.660881  0.000000  276.857647
A  854  355406.043948  1.237045  N  -1  -1.000000  -1.000000  57110.542364  111.203739  0.000000  0.000000
G  863  361365.600000  1.268018  N  -1  -1.000000  -1.000000  0.000000  37.067913  65280.000000  103.821618
C  880  161097.150117  0.574696  N  -1  -1.000000  -1.000000  0.000000  31025.843223  0.000000  0.000000
C  895  346103.104151  1.250749  N  -1  -1.000000  -1.000000  0.000000  59308.660881  0.000000  0.000000
T  906  374865.253610  1.298506  N  -1  -1.000000  -1.000000  0.000000  593.086609  0.000000  55371.529337
C  920  148864.738810  0.496284  N  -1  -1.000000  -1.000000  0.000000  28950.040092  0.000000  449.893676
G  930  158426.400000  0.551011  N  -1  -1.000000  -1.000000  0.000000  0.000000  30314.400000  0.000000
A  946  251750.409557  0.901396  N  -1  -1.000000  -1.000000  47972.855586  0.000000  1999.200000  0.000000
G  952  222441.600000  0.786986  N  -1  -1.000000  -1.000000  7281.594151  0.000000  41452.800000  0.000000
A  971  385995.878201  1.418459  N  -1  -1.000000  -1.000000  57110.542364  0.000000  0.000000  0.000000
A  981  213736.204797  0.772638  T  985  22356.254970  0.085178  47615.914696  0.000000  0.000000  1868.789115
C  991  457418.047041  1.742780  T  994  31977.058192  0.117532  0.000000  59308.660881  0.000000  6125.475433
A  1002  290335.719742  1.067137  N  -1  -1.000000  -1.000000  54504.873868  185.339565  0.000000  10728.233809
G  1012  385233.600000  1.351727  T  1013  146250.051861  0.506219  0.000000  0.000000  65280.000000  21352.646001
T  1026  337178.006455  1.167082  N  -1  -1.000000  -1.000000  0.000000  0.000000  0.000000  54402.527573
A  1039  136208.643538  0.477694  T  1038  14085.132775  0.049398  25699.744064  0.000000  0.000000  3599.149407
G  1049  146268.000000  0.515260  A  1057  12564.319320  0.044451  0.000000  0.000000  32844.000000  899.787352
G  1063  446148.000000  1.578410  N  -1  -1.000000  -1.000000  0.000000  0.000000  65280.000000  173.036029
G  1076  387722.400000  1.283439  N  -1  -1.000000  -1.000000  0.000000  0.000000  65280.000000  761.358528
G  1090  428522.400000  1.344914  N  -1  -1.000000  -1.000000  0.000000  222.407478  65280.000000  346.072058
C  1103  329163.067887  1.019469  N  -1  -1.000000  -1.000000  0.000000  59308.660881  0.000000  69.214412
A  1115  217805.330940  0.651293  C  1121  13344.448698  0.042983  41226.672769  296.543304  0.000000  0.000000
T  1127  442972.234695  1.426832  N  -1  -1.000000  -1.000000  0.000000  259.475391  0.000000  55371.529337
A  1139  235331.128628  0.722490  N  -1  -1.000000  -1.000000  44974.552112  0.000000  0.000000  449.893676
G  1150  143616.000000  0.462186  N  -1  -1.000000  -1.000000  35.694089  0.000000  32150.400000  969.001763
A  1167  312965.772154  1.074097  N  -1  -1.000000  -1.000000  57110.542364  0.000000  0.000000  0.000000
G  1175  306734.400000  0.992503  N  -1  -1.000000  -1.000000  1070.822669  481.882870  57079.200000  207.643235
C  1190  303623.275795  0.933944  N  -1  -1.000000  -1.000000  464.023157  56936.314445  775.200000  0.000000
A  1203  288765.179827  0.928967  N  -1  -1.000000  -1.000000  49971.724568  333.611217  408.000000  0.000000
G  1212  213792.000000  0.710391  N  -1  -1.000000  -1.000000  35.694089  1186.173218  35536.800000  830.572940
C  1226  240385.416131  0.860126  N  -1  -1.000000  -1.000000  0.000000  40960.043921  2937.600000  0.000000
G  1239  258835.200000  0.956527  C  1239  72616.041666  0.268353  35.694089  8822.163306  49408.800000  0.000000
A  1253  299794.653321  1.091345  C  1247  12973.769568  0.047228  55968.331517  444.814957  81.600000  0.000000
C  1262  388842.407898  1.493340  N  -1  -1.000000  -1.000000  0.000000  59308.660881  0.000000  380.679264
G  1275  173073.600000  0.627680  N  -1  -1.000000  -1.000000  0.000000  185.339565  38882.400000  0.000000
G  1287  444597.600000  1.595363  N  -1  -1.000000  -1.000000  464.023157  0.000000  65280.000000  207.643235
T  1301  165803.123158  0.568122  N  -1  -1.000000  -1.000000  0.000000  0.000000  0.000000  37133.531862
T  1315  265264.232729  0.955042  N  -1  -1.000000  -1.000000  0.000000  74.135826  0.000000  51703.165518
G  1327  378664.800000  1.382415  N  -1  -1.000000  -1.000000  142.776356  0.000000  65280.000000  346.072058
G  1339  263894.400000  0.932801  N  -1  -1.000000  -1.000000  35.694089  0.000000  56793.600000  726.751323
T  1352  214633.890592  0.745475  N  -1  -1.000000  -1.000000  0.000000  37.067913  40.800000  40352.002004
G  1366  362467.200000  1.270298  N  -1  -1.000000  -1.000000  285.552712  0.000000  65280.000000  899.787352
A  1379  324887.597872  1.098693  N  -1  -1.000000  -1.000000  57110.542364  0.000000  0.000000  34.607206
T  1389  368982.028618  1.237311  N  -1  -1.000000  -1.000000  0.000000  296.543304  0.000000  55371.529337
G  1402  345943.200000  1.167832  N  -1  -1.000000  -1.000000  35.694089  0.000000  65280.000000  692.144117
T  1414  250106.276573  0.797752  N  -1  -1.000000  -1.000000  0.000000  111.203739  0.000000  46685.120672
G  1427  324196.800000  1.102468  N  -1  -1.000000  -1.000000  0.000000  0.000000  61200.000000  346.072058
G  1440  310610.400000  1.002279  N  -1  -1.000000  -1.000000  0.000000  0.000000  60751.200000  0.000000
G  1453  293229.600000  0.932549  N  -1  -1.000000  -1.000000  0.000000  37.067913  57446.400000  69.214412
T  1466  303643.624001  0.992640  N  -1  -1.000000  -1.000000  0.000000  370.679131  0.000000  55371.529337
A  1478  168083.464995  0.542432  N  -1  -1.000000  -1.000000  38014.204761  0.000000  0.000000  0.000000
A  1489  302436.015905  0.990895  N  -1  -1.000000  -1.000000  57110.542364  185.339565  0.000000  0.000000
C  1500  383022.745549  1.280105  N  -1  -1.000000  -1.000000  0.000000  59308.660881  0.000000  761.358528
G  1514  234069.600000  0.767377  N  -1  -1.000000  -1.000000  0.000000  74.135826  45614.400000  0.000000
G  1526  324441.600000  1.112877  N  -1  -1.000000  -1.000000  142.776356  0.000000  61812.000000  0.000000
A  1542  262922.659407  0.908560  N  -1  -1.000000  -1.000000  49971.724568  0.000000  0.000000  0.000000
C  1551  348957.333456  1.200545  N  -1  -1.000000  -1.000000  0.000000  59308.660881  0.000000  415.286470
A  1563  272381.592986  0.929181  N  -1  -1.000000  -1.000000  52220.452174  74.135826  0.000000  0.000000
A  1574  241863.146911  0.835974  N  -1  -1.000000  -1.000000  46759.256560  0.000000  0.000000  830.572940
G  1585  177969.600000  0.626252  N  -1  -1.000000  -1.000000  428.329068  0.000000  34924.800000  519.108088
A  1602  434682.615567  1.600364  N  -1  -1.000000  -1.000000  57110.542364  0.000000  0.000000  0.000000
T  1610  364517.699066  1.222087  N  -1  -1.000000  -1.000000  0.000000  0.000000  0.000000  55371.529337
A  1622  232832.542399  0.764682  N  -1  -1.000000  -1.000000  45438.575268  0.000000  0.000000  69.214412
A  1633  303506.838575  1.048514  N  -1  -1.000000  -1.000000  57110.542364  0.000000  0.000000  553.715293
A  1647  316321.016518  1.067183  N  -1  -1.000000  -1.000000  57110.542364  0.000000  0.000000  588.322499
C  1657  344546.251803  1.165600  N  -1  -1.000000  -1.000000  0.000000  59308.660881  0.000000  1245.859410
G  1670  184660.800000  0.607921  N  -1  -1.000000  -1.000000  35.694089  0.000000  35169.600000  0.000000
A  1683  335702.906832  1.168360  N  -1  -1.000000  -1.000000  57110.542364  0.000000  0.000000  69.214412
T  1694  316240.646925  1.076893  N  -1  -1.000000  -1.000000  0.000000  593.086609  0.000000  55371.529337
G  1706  287558.400000  0.955032  N  -1  -1.000000  -1.000000  0.000000  518.950783  55447.200000  346.072058
C  1718  340209.305976  1.090215  N  -1  -1.000000  -1.000000  0.000000  59308.660881  0.000000  0.000000
A  1731  281233.727053  0.929361  N  -1  -1.000000  -1.000000  54683.344313  74.135826  0.000000  0.000000
C  1741  380798.670766  1.293996  N  -1  -1.000000  -1.000000  0.000000  59308.660881  0.000000  726.751323
C  1754  285163.455096  0.922627  N  -1  -1.000000  -1.000000  0.000000  59308.660881  0.000000  0.000000
C  1767  333351.742062  1.084976  N  -1  -1.000000  -1.000000  0.000000  59308.660881  0.000000  0.000000
A  1779  313858.124378  1.015898  N  -1  -1.000000  -1.000000  57110.542364  0.000000  0.000000  0.000000
C  1788  342433.380759  1.119510  N  -1  -1.000000  -1.000000  0.000000  59308.660881  0.000000  795.965734
G  1801  139005.600000  0.432157  N  -1  -1.000000  -1.000000  0.000000  148.271652  25908.000000  0.000000
A  1816  384675.196909  1.273821  N  -1  -1.000000  -1.000000  57110.542364  0.000000  0.000000  0.000000
G  1825  235824.000000  0.763608  T  1826  16369.208360  0.053907  0.000000  0.000000  44431.200000  3080.041319
T  1840  300563.582681  0.989818  N  -1  -1.000000  -1.000000  0.000000  74.135826  571.200000  55371.529337
G  1852  379072.800000  1.264880  N  -1  -1.000000  -1.000000  214.164534  0.000000  65280.000000  657.536911
G  1864  348717.600000  1.126805  N  -1  -1.000000  -1.000000  142.776356  0.000000  65280.000000  173.036029
G  1877  300206.400000  0.980213  N  -1  -1.000000  -1.000000  35.694089  0.000000  58017.600000  726.751323
T  1890  286720.700347  0.931604  N  -1  -1.000000  -1.000000  0.000000  37.067913  0.000000  53814.205074
T  1904  266959.985815  0.880743  N  -1  -1.000000  -1.000000  0.000000  0.000000  0.000000  52499.131252
T  1916  236678.680709  0.793111  N  -1  -1.000000  -1.000000  0.000000  37.067913  0.000000  46166.012585
T  1928  231591.421451  0.804577  N  -1  -1.000000  -1.000000  0.000000  111.203739  244.800000  49626.733168
G  1941  355368.000000  1.196118  N  -1  -1.000000  -1.000000  214.164534  0.000000  65280.000000  657.536911
G  1953  270626.400000  0.919965  N  -1  -1.000000  -1.000000  606.799513  0.000000  52672.800000  0.000000
A  1967  302400.321816  1.015958  N  -1  -1.000000  -1.000000  57110.542364  0.000000  0.000000  103.821618
T  1977  369570.351118  1.240859  N  -1  -1.000000  -1.000000  0.000000  444.814957  0.000000  55371.529337
T  1991  253774.640392  0.854794  N  -1  -1.000000  -1.000000  0.000000  37.067913  40.800000  49246.053904
G  2003  346677.600000  1.206298  N  -1  -1.000000  -1.000000  785.269958  0.000000  65280.000000  0.000000
A  2015  269633.148135  0.923285  N  -1  -1.000000  -1.000000  50542.829992  0.000000  0.000000  0.000000
G  2026  202939.200000  0.699000  A  2035  18061.209023  0.063612  0.000000  0.000000  45532.800000  415.286470
G  2039  374666.400000  1.319592  N  -1  -1.000000  -1.000000  1606.234004  0.000000  65280.000000  0.000000
A  2053  305470.013468  1.026015  N  -1  -1.000000  -1.000000  57110.542364  0.000000  40.800000  0.000000
G  2063  223176.000000  0.731455  N  -1  -1.000000  -1.000000  356.940890  0.000000  41901.600000  1384.288233
A  2078  336131.235900  1.151555  N  -1  -1.000000  -1.000000  57110.542364  0.000000  0.000000  0.000000
T  2087  316379.075748  1.060096  N  -1  -1.000000  -1.000000  0.000000  481.882870  0.000000  55371.529337
A  2098  202778.119481  0.676284  N  -1  -1.000000  -1.000000  37871.428405  333.611217  0.000000  0.000000
C  2109  345917.764586  1.221623  N  -1  -1.000000  -1.000000  0.000000  59308.660881  0.000000  2180.253968
T  2123  380367.799338  1.300950  N  -1  -1.000000  -1.000000  0.000000  1112.037392  0.000000  55371.529337
T  2135  216052.786031  0.730535  N  -1  -1.000000  -1.000000  0.000000  333.611217  40.800000  46096.798173
G  2149  255652.800000  0.880384  N  -1  -1.000000  -1.000000  499.717246  0.000000  50224.800000  0.000000
A  2162  260709.625891  0.881791  N  -1  -1.000000  -1.000000  51006.853149  0.000000  0.000000  0.000000
T  2171  311707.102961  1.096543  N  -1  -1.000000  -1.000000  0.000000  1519.784435  0.000000  55371.529337
C  2185  170327.060466  0.597875  N  -1  -1.000000  -1.000000  0.000000  36141.215224  0.000000  0.000000
C  2198  310703.247188  1.111233  N  -1  -1.000000  -1.000000  0.000000  59308.660881  0.000000  0.000000
C  2210  275155.118573  0.993126  N  -1  -1.000000  -1.000000  0.000000  53600.202271  0.000000  0.000000
A  2220  282911.349235  1.036544  N  -1  -1.000000  -1.000000  53683.909822  74.135826  0.000000  0.000000
A  2232  269561.759957  0.959464  N  -1  -1.000000  -1.000000  52363.228530  296.543304  0.000000  1003.608969
C  2242  329051.864148  1.203930  N  -1  -1.000000  -1.000000  35.694089  54712.239662  0.000000  2422.504408
T  2256  415078.826791  1.547743  N  -1  -1.000000  -1.000000  0.000000  778.426174  571.200000  55371.529337
T  2269  257512.218622  0.893873  N  -1  -1.000000  -1.000000  0.000000  111.203739  693.600000  50803.378167
G  2281  313752.000000  1.088389  N  -1  -1.000000  -1.000000  571.105424  0.000000  59731.200000  34.607206
G  2293  194208.000000  0.661525  N  -1  -1.000000  -1.000000  713.881780  0.000000  36760.800000  0.000000
A  2308  297974.254783  1.057298  N  -1  -1.000000  -1.000000  57110.542364  0.000000  816.000000  0.000000
A  2319  305220.154846  1.036082  N  -1  -1.000000  -1.000000  57110.542364  0.000000  40.800000  380.679264
G  2329  231580.800000  0.787576  A  2338  22487.276056  0.077627  0.000000  0.000000  43492.800000  1280.466616
G  2342  448718.400000  1.548987  N  -1  -1.000000  -1.000000  1606.234004  74.135826  65280.000000  0.000000
C  2354  182337.064295  0.595356  N  -1  -1.000000  -1.000000  0.000000  35325.721137  244.800000  0.000000
C  2368  326197.634843  1.096303  N  -1  -1.000000  -1.000000  0.000000  59308.660881  0.000000  0.000000
A  2377  220196.834901  0.740760  N  -1  -1.000000  -1.000000  41440.837303  74.135826  0.000000  0.000000
A  2389  224729.984202  0.809051  N  -1  -1.000000  -1.000000  41726.390015  0.000000  0.000000  1176.644998
T  2401  304404.982529  1.108978  N  -1  -1.000000  -1.000000  0.000000  926.697826  122.400000  55371.529337
G  2414  337212.000000  1.232695  N  -1  -1.000000  -1.000000  535.411335  407.747044  64749.600000  242.250441
C  2426  248095.542046  0.861870  N  -1  -1.000000  -1.000000  0.000000  48151.219052  0.000000  0.000000
C  2440  316003.958754  1.117138  N  -1  -1.000000  -1.000000  0.000000  59308.660881  0.000000  0.000000
A  2450  219233.094499  0.772090  N  -1  -1.000000  -1.000000  42939.989040  0.000000  0.000000  0.000000
A  2462  219018.929965  0.774704  N  -1  -1.000000  -1.000000  42261.801349  0.000000  0.000000  1003.608969
G  2473  222523.200000  0.856705  N  -1  -1.000000  -1.000000  0.000000  0.000000  42799.200000  2111.039556
T  2486  216502.679707  0.820827  N  -1  -1.000000  -1.000000  0.000000  333.611217  0.000000  40386.609210
T  2499  214149.389710  0.847136  N  -1  -1.000000  -1.000000  0.000000  296.543304  0.000000  41286.396562
T  2511  217471.681470  0.862342  N  -1  -1.000000  -1.000000  0.000000  704.290348  0.000000  41044.146121
C  2523  148901.806723  0.592145  N  -1  -1.000000  -1.000000  0.000000  27838.002701  0.000000  0.000000
G  2537  135945.600000  0.576257  N  -1  -1.000000  -1.000000  392.634979  37.067913  26071.200000  0.000000
C  2547  165434.095944  0.766663  N  -1  -1.000000  -1.000000  178.470445  31730.133571  0.000000  0.000000
A  2559  247395.730702  1.192163  N  -1  -1.000000  -1.000000  47116.197450  0.000000  0.000000  0.000000
A  2571  166298.760546  0.828769  N  -1  -1.000000  -1.000000  32481.620969  0.000000  81.600000  865.180146
G  2582  395719.200000  2.025546  N  -1  -1.000000  -1.000000  249.858623  0.000000  65280.000000  1453.502645
T  2595  211311.598832  0.991914  N  -1  -1.000000  -1.000000  0.000000  148.271652  122.400000  40871.110092
T  2608  178088.681230  0.840386  N  -1  -1.000000  -1.000000  0.000000  74.135826  816.000000  34745.634659
G  2621  280948.800000  1.350250  N  -1  -1.000000  -1.000000  820.964046  0.000000  48919.200000  0.000000
A  2633  251607.633202  1.171622  N  -1  -1.000000  -1.000000  43689.564908  0.000000  122.400000  0.000000
G  2643  231784.800000  1.062428  A  2652  17811.350400  0.078653  0.000000  0.000000  44186.400000  1453.502645
G  2657  379766.400000  1.677017  N  -1  -1.000000  -1.000000  1106.516758  0.000000  65280.000000  899.787352
T  2669  184629.443132  0.736058  N  -1  -1.000000  -1.000000  0.000000  407.747044  81.600000  35126.313923
T  2682  236817.109532  0.936943  N  -1  -1.000000  -1.000000  0.000000  518.950783  0.000000  45404.654056
T  2694  178365.538876  0.708651  N  -1  -1.000000  -1.000000  0.000000  222.407478  0.000000  34226.526571
T  2706  196153.642676  0.775605  N  -1  -1.000000  -1.000000  0.000000  222.407478  163.200000  37687.247155
G  2719  233335.200000  1.001665  N  -1  -1.000000  -1.000000  785.269958  0.000000  43982.400000  69.214412
G  2731  252837.600000  1.075220  N  -1  -1.000000  -1.000000  1284.987203  0.000000  42187.200000  0.000000
T  2743  124412.904979  0.512779  N  -1  -1.000000  -1.000000  35.694089  148.271652  0.000000  26370.690847
T  2757  207643.235013  0.914845  N  -1  -1.000000  -1.000000  0.000000  111.203739  0.000000  39971.322740
A  2766  136208.643538  0.611969  N  -1  -1.000000  -1.000000  25985.296776  0.000000  0.000000  0.000000
A  2778  214200.227953  1.005555  N  -1  -1.000000  -1.000000  36158.112134  0.000000  0.000000  0.000000
G  2790  112608.000000  0.573184  N  -1  -1.000000  -1.000000  0.000000  0.000000  24112.800000  0.000000
G  2804  416690.400000  2.201703  N  -1  -1.000000  -1.000000  1035.128580  0.000000  65280.000000  69.214412
T  2816  115241.995432  0.556065  N  -1  -1.000000  -1.000000  0.000000  185.339565  163.200000  21560.289236
G  2829  234314.400000  1.166131  N  -1  -1.000000  -1.000000  392.634979  0.000000  45084.000000  34.607206
G  2841  198859.200000  0.971233  N  -1  -1.000000  -1.000000  428.329068  37.067913  37740.000000  0.000000
C  2851  114539.851326  0.568996  N  -1  -1.000000  -1.000000  0.000000  19127.043134  0.000000  553.715293
T  2867  332090.747198  1.771416  N  -1  -1.000000  -1.000000  0.000000  556.018696  0.000000  55371.529337
T  2879  145557.907744  0.698992  N  -1  -1.000000  -1.000000  0.000000  259.475391  0.000000  28412.515991
T  2891  163761.298014  0.810575  N  -1  -1.000000  -1.000000  0.000000  296.543304  0.000000  30938.842017
G  2903  139291.200000  0.680178  N  -1  -1.000000  -1.000000  107.082267  111.203739  25948.800000  0.000000
C  2914  126253.311849  0.639920  N  -1  -1.000000  -1.000000  0.000000  23945.871831  0.000000  0.000000
A  2926  116362.730066  0.585738  N  -1  -1.000000  -1.000000  22237.417433  333.611217  0.000000  0.000000
G  2938  99266.400000  0.588673  N  -1  -1.000000  -1.000000  0.000000  1000.833652  18564.000000  657.536911
T  2951  111781.274849  0.669230  N  -1  -1.000000  -1.000000  0.000000  1186.173218  0.000000  18584.069534
G  2964  196125.600000  1.267154  N  -1  -1.000000  -1.000000  35.694089  37.067913  37250.400000  1280.466616
T  2976  137805.893637  0.891930  N  -1  -1.000000  -1.000000  0.000000  111.203739  0.000000  23636.721586
G  2989  189720.000000  1.209720  N  -1  -1.000000  -1.000000  0.000000  0.000000  32966.400000  1176.644998
T  3000  136629.248639  0.958179  N  -1  -1.000000  -1.000000  0.000000  185.339565  0.000000  22633.112616
G  3013  174746.400000  1.233216  N  -1  -1.000000  -1.000000  35.694089  37.067913  29008.800000  0.000000
C  3024  175257.092902  1.227306  N  -1  -1.000000  -1.000000  0.000000  33583.529224  0.000000  0.000000
A  3035  120396.162121  0.822407  N  -1  -1.000000  -1.000000  22737.134679  0.000000  0.000000  0.000000
A  3047  113400.120681  0.777730  N  -1  -1.000000  -1.000000  22273.111522  0.000000  0.000000  0.000000
G  3059  94574.400000  0.649939  N  -1  -1.000000  -1.000000  107.082267  0.000000  17992.800000  0.000000
A  3073  238329.432102  1.643157  N  -1  -1.000000  -1.000000  45617.045713  0.000000  0.000000  0.000000
T  3083  163311.404338  1.035593  N  -1  -1.000000  -1.000000  0.000000  111.203739  0.000000  27166.656581
G  3096  161568.000000  1.046310  N  -1  -1.000000  -1.000000  214.164534  0.000000  28111.200000  0.000000
A  3107  183681.781878  1.171491  N  -1  -1.000000  -1.000000  34730.348575  74.135826  0.000000  0.000000
C  3118  206134.664473  1.319774  N  -1  -1.000000  -1.000000  0.000000  38921.308703  0.000000  138.428823
A  3129  131175.776992  0.804069  N  -1  -1.000000  -1.000000  24450.450950  0.000000  0.000000  0.000000
T  3142  246714.770401  1.553787  N  -1  -1.000000  -1.000000  0.000000  296.543304  448.800000  42809.113619
G  3155  180499.200000  1.087812  N  -1  -1.000000  -1.000000  142.776356  0.000000  31048.800000  103.821618
A  3167  180255.149336  1.048367  N  -1  -1.000000  -1.000000  35265.759910  0.000000  1183.200000  0.000000
A  3179  135494.761758  0.758545  N  -1  -1.000000  -1.000000  26128.073131  0.000000  1509.600000  726.751323
T  3191  205705.231486  1.125816  N  -1  -1.000000  -1.000000  0.000000  444.814957  1346.400000  39417.607447
C  3203  95524.011931  0.532303  N  -1  -1.000000  -1.000000  0.000000  18089.141569  1183.200000  0.000000
A  3212  148308.939701  0.858889  N  -1  -1.000000  -1.000000  27948.471669  0.000000  1224.000000  0.000000
A  3225  136315.725805  0.795542  N  -1  -1.000000  -1.000000  26806.260822  0.000000  326.400000  0.000000
A  3237  140491.934215  0.843224  N  -1  -1.000000  -1.000000  26663.484466  74.135826  0.000000  34.607206
G  3248  84088.800000  0.525396  N  -1  -1.000000  -1.000000  0.000000  333.611217  15952.800000  0.000000
A  3262  197709.558846  1.272755  N  -1  -1.000000  -1.000000  38156.981117  148.271652  0.000000  0.000000
C  3271  186303.330991  1.238395  N  -1  -1.000000  -1.000000  0.000000  35214.517398  0.000000  830.572940
C  3284  164173.786900  1.087101  N  -1  -1.000000  -1.000000  0.000000  30914.639484  0.000000  0.000000
C  3296  138040.908199  0.923897  N  -1  -1.000000  -1.000000  0.000000  26169.946614  0.000000  311.464853
T  3309  277307.540360  1.852840  N  -1  -1.000000  -1.000000  0.000000  593.086609  0.000000  53018.239340
C  3320  68872.182448  0.439162  N  -1  -1.000000  -1.000000  0.000000  13196.177046  0.000000  0.000000
C  3333  179890.582033  1.166899  N  -1  -1.000000  -1.000000  0.000000  31137.046962  0.000000  0.000000
A  3343  152877.783090  0.971767  N  -1  -1.000000  -1.000000  29269.152961  0.000000  0.000000  34.607206
T  3354  322054.657505  2.025811  N  -1  -1.000000  -1.000000  0.000000  333.611217  0.000000  55371.529337
G  3366  147288.000000  0.831516  N  -1  -1.000000  -1.000000  285.552712  0.000000  27540.000000  0.000000
A  3379  192391.139588  1.048728  N  -1  -1.000000  -1.000000  33231.196838  0.000000  81.600000  0.000000
G  3390  104937.600000  0.573680  N  -1  -1.000000  -1.000000  0.000000  37.067913  19828.800000  242.250441
C  3402  169400.362640  0.969202  N  -1  -1.000000  -1.000000  0.000000  31841.337310  0.000000  0.000000
C  3416  171327.894119  0.977307  N  -1  -1.000000  -1.000000  0.000000  32805.103050  0.000000  0.000000
A  3425  148166.163345  0.829436  N  -1  -1.000000  -1.000000  28341.106648  0.000000  0.000000  0.000000
A  3437  122894.748349  0.741578  N  -1  -1.000000  -1.000000  23700.875081  0.000000  0.000000  276.857647
G  3449  126194.400000  0.737449  N  -1  -1.000000  -1.000000  0.000000  0.000000  21664.800000  311.464853
T  3462  119913.968220  0.723449  N  -1  -1.000000  -1.000000  0.000000  0.000000  0.000000  22979.184675
A  3472  70567.213908  0.434375  N  -1  -1.000000  -1.000000  13563.753811  0.000000  244.800000  0.000000
G  3485  95716.800000  0.697095  N  -1  -1.000000  -1.000000  0.000000  0.000000  16605.600000  34.607206
T  3497  90774.700907  0.686901  N  -1  -1.000000  -1.000000  0.000000  148.271652  81.600000  17372.817329
G  3510  167688.000000  1.374611  N  -1  -1.000000  -1.000000  214.164534  37.067913  32313.600000  0.000000
G  3522  109262.400000  0.851853  N  -1  -1.000000  -1.000000  749.575869  0.000000  20971.200000  0.000000
A  3534  135851.702648  1.111256  N  -1  -1.000000  -1.000000  22701.440590  0.000000  40.800000  0.000000
G  3546  86822.400000  0.731425  N  -1  -1.000000  -1.000000  249.858623  0.000000  16605.600000  0.000000
A  3558  211630.253547  1.880011  N  -1  -1.000000  -1.000000  34801.736753  0.000000  0.000000  0.000000
T  3569  157566.608169  1.297462  N  -1  -1.000000  -1.000000  0.000000  148.271652  0.000000  29416.124960
G  3582  142228.800000  1.141672  N  -1  -1.000000  -1.000000  392.634979  0.000000  24561.600000  0.000000
C  3592  154313.722029  1.216881  N  -1  -1.000000  -1.000000  0.000000  26540.625744  0.000000  34.607206
T  3606  205324.552222  1.518835  N  -1  -1.000000  -1.000000  0.000000  333.611217  0.000000  38760.070536
T  3618  131645.810998  0.900781  N  -1  -1.000000  -1.000000  0.000000  222.407478  0.000000  21871.754088
C  3629  68723.910795  0.457448  N  -1  -1.000000  -1.000000  0.000000  11416.917220  0.000000  103.821618
T  3642  197537.930909  1.407597  N  -1  -1.000000  -1.000000  0.000000  481.882870  40.800000  36995.103038
G  3655  153204.000000  1.027080  N  -1  -1.000000  -1.000000  0.000000  111.203739  26234.400000  0.000000
T  3666  117041.570136  0.775624  N  -1  -1.000000  -1.000000  0.000000  407.747044  0.000000  20279.822620
C  3677  74877.184362  0.486463  N  -1  -1.000000  -1.000000  0.000000  13937.535307  0.000000  0.000000
C  3689  137892.636547  0.983217  N  -1  -1.000000  -1.000000  0.000000  25317.384613  0.000000  0.000000
C  3701  108201.238194  0.782485  N  -1  -1.000000  -1.000000  0.000000  20683.895482  0.000000  0.000000
A  3711  158838.695949  1.177662  N  -1  -1.000000  -1.000000  27377.366246  0.000000  0.000000  0.000000
T  3723  231833.671892  1.713115  N  -1  -1.000000  -1.000000  35.694089  593.086609  0.000000  39936.715534
G  3735  127867.200000  0.926710  N  -1  -1.000000  -1.000000  464.023157  0.000000  22032.000000  0.000000
A  3747  170867.603935  1.241754  N  -1  -1.000000  -1.000000  29768.870207  0.000000  0.000000  0.000000
A  3758  115898.706910  0.784073  N  -1  -1.000000  -1.000000  21880.476543  0.000000  0.000000  242.250441
A  3769  104048.269369  0.745053  N  -1  -1.000000  -1.000000  21844.782454  0.000000  0.000000  0.000000
A  3781  106796.714220  0.792633  N  -1  -1.000000  -1.000000  20524.101162  0.000000  0.000000  34.607206
T  3793  172136.241826  1.287364  N  -1  -1.000000  -1.000000  0.000000  74.135826  0.000000  29762.197019
A  3801  94232.394900  0.656955  N  -1  -1.000000  -1.000000  17597.185866  0.000000  0.000000  0.000000
A  3813  111579.722143  0.802316  N  -1  -1.000000  -1.000000  21237.982942  0.000000  0.000000  0.000000
T  3826  164107.370072  1.177157  N  -1  -1.000000  -1.000000  0.000000  0.000000  0.000000  28308.694373
G  3838  166464.000000  1.189566  N  -1  -1.000000  -1.000000  285.552712  0.000000  27988.800000  0.000000
T  3850  86656.443412  0.649599  N  -1  -1.000000  -1.000000  0.000000  0.000000  40.800000  16888.316448
G  3863  130356.000000  1.008333  N  -1  -1.000000  -1.000000  35.694089  0.000000  22399.200000  0.000000
C  3872  130553.189763  1.042527  N  -1  -1.000000  -1.000000  0.000000  21462.321656  0.000000  0.000000
T  3887  192900.565327  1.522582  N  -1  -1.000000  -1.000000  0.000000  407.747044  0.000000  33430.560837
C  3897  72319.498361  0.533415  N  -1  -1.000000  -1.000000  0.000000  13455.652437  0.000000  0.000000
C  3909  83254.532711  0.630093  N  -1  -1.000000  -1.000000  0.000000  18311.549047  0.000000  0.000000
C  3919  85738.082885  0.695687  N  -1  -1.000000  -1.000000  356.940890  18682.228177  0.000000  0.000000
T  3930  226192.697341  1.848086  N  -1  -1.000000  -1.000000  35.694089  1112.037392  0.000000  43224.400089
C  3941  60457.766185  0.451669  N  -1  -1.000000  -1.000000  0.000000  6746.360175  285.600000  0.000000
G  3957  52509.600000  0.425216  N  -1  -1.000000  -1.000000  713.881780  0.000000  7711.200000  0.000000
T  3969  58070.891392  0.518056  N  -1  -1.000000  -1.000000  0.000000  0.000000  0.000000  10728.233809
T  3982  75270.672692  0.689069  N  -1  -1.000000  -1.000000  0.000000  111.203739  0.000000  12320.165277
C  3995  60420.698272  0.582499  N  -1  -1.000000  -1.000000  214.164534  11379.849306  163.200000  0.000000
G  4008  75969.600000  0.785512  N  -1  -1.000000  -1.000000  785.269958  0.000000  11587.200000  0.000000
C  4018  40441.093138  0.475663  N  -1  -1.000000  -1.000000  464.023157  6931.699740  0.000000  0.000000
A  4029  131068.694725  0.818560  N  -1  -1.000000  -1.000000  18739.396713  0.000000  0.000000  0.000000
A  4032  131068.694725  0.818560  N  -1  -1.000000  -1.000000  21095.206586  0.000000  0.000000  0.000000
N  4055  -1.000000  -1.000000  N  -1  -1.000000  -1.000000  178.470445  0.000000  0.000000  0.000000
N  4067  -1.000000  -1.000000  N  -1  -1.000000  -1.000000  71.388178  0.000000  0.000000  0.000000
N  4079  -1.000000  -1.000000  N  -1  -1.000000  -1.000000  0.000000  0.000000  0.000000  0.000000
N  4091  -1.000000  -1.000000  N  -1  -1.000000  -1.000000  0.000000  0.000000  0.000000  0.000000
N  4103  -1.000000  -1.000000  N  -1  -1.000000  -1.000000  0.000000  0.000000  0.000000  0.000000
N  4115  -1.000000  -1.000000  N  -1  -1.000000  -1.000000  0.000000  0.000000  0.000000  0.000000
N  4128  -1.000000  -1.000000  N  -1  -1.000000  -1.000000  0.000000  0.000000  0.000000  0.000000
N  4146  -1.000000  -1.000000  N  -1  -1.000000  -1.000000  0.000000  0.000000  0.000000  0.000000
N  4163  -1.000000  -1.000000  N  -1  -1.000000  -1.000000  0.000000  0.000000  0.000000  0.000000
N  4180  -1.000000  -1.000000  N  -1  -1.000000  -1.000000  0.000000  0.000000  0.000000  0.000000
N  4197  -1.000000  -1.000000  N  -1  -1.000000  -1.000000  0.000000  0.000000  0.000000  0.000000
N  4214  -1.000000  -1.000000  N  -1  -1.000000  -1.000000  0.000000  0.000000  0.000000  0.000000
N  4231  -1.000000  -1.000000  N  -1  -1.000000  -1.000000  0.000000  0.000000  0.000000  0.000000
N  4248  -1.000000  -1.000000  N  -1  -1.000000  -1.000000  0.000000  37.067913  0.000000  0.000000
N  4265  -1.000000  -1.000000  N  -1  -1.000000  -1.000000  0.000000  0.000000  0.000000  0.000000
N  4282  -1.000000  -1.000000  N  -1  -1.000000  -1.000000  0.000000  0.000000  40.800000  0.000000
N  4299  -1.000000  -1.000000  N  -1  -1.000000  -1.000000  0.000000  0.000000  0.000000  34.607206
N  4316  -1.000000  -1.000000  N  -1  -1.000000  -1.000000  0.000000  0.000000  0.000000  0.000000
N  4333  -1.000000  -1.000000  N  -1  -1.000000  -1.000000  71.388178  0.000000  0.000000  0.000000
N  4350  -1.000000  -1.000000  N  -1  -1.000000  -1.000000  0.000000  0.000000  0.000000  0.000000
N  4367  -1.000000  -1.000000  N  -1  -1.000000  -1.000000  0.000000  0.000000  0.000000  0.000000
N  4384  -1.000000  -1.000000  N  -1  -1.000000  -1.000000  0.000000  0.000000  0.000000  0.000000
N  4401  -1.000000  -1.000000  N  -1  -1.000000  -1.000000  0.000000  0.000000  0.000000  103.821618
N  4418  -1.000000  -1.000000  N  -1  -1.000000  -1.000000  0.000000  0.000000  0.000000  0.000000
N  4435  -1.000000  -1.000000  N  -1  -1.000000  -1.000000  0.000000  0.000000  0.000000  0.000000
N  4452  -1.000000  -1.000000  N  -1  -1.000000  -1.000000  0.000000  0.000000  0.000000  0.000000
N  4469  -1.000000  -1.000000  N  -1  -1.000000  -1.000000  0.000000  0.000000  0.000000  0.000000
N  4486  -1.000000  -1.000000  N  -1  -1.000000  -1.000000  0.000000  0.000000  0.000000  0.000000
N  4503  -1.000000  -1.000000  N  -1  -1.000000  -1.000000  0.000000  0.000000  0.000000  0.000000
N  4520  -1.000000  -1.000000  N  -1  -1.000000  -1.000000  0.000000  0.000000  0.000000  0.000000
N  4537  -1.000000  -1.000000  N  -1  -1.000000  -1.000000  0.000000  0.000000  40.800000  0.000000
N  4554  -1.000000  -1.000000  N  -1  -1.000000  -1.000000  35.694089  37.067913  0.000000  0.000000
N  4571  -1.000000  -1.000000  N  -1  -1.000000  -1.000000  0.000000  0.000000  0.000000  0.000000
N  4588  -1.000000  -1.000000  N  -1  -1.000000  -1.000000  0.000000  0.000000  0.000000  0.000000
N  4605  -1.000000  -1.000000  N  -1  -1.000000  -1.000000  0.000000  0.000000  0.000000  0.000000
N  4622  -1.000000  -1.000000  N  -1  -1.000000  -1.000000  0.000000  0.000000  0.000000  0.000000
N  4639  -1.000000  -1.000000  N  -1  -1.000000  -1.000000  0.000000  0.000000  0.000000  0.000000
N  4656  -1.000000  -1.000000  N  -1  -1.000000  -1.000000  0.000000  0.000000  0.000000  0.000000
N  4673  -1.000000  -1.000000  N  -1  -1.000000  -1.000000  0.000000  0.000000  40.800000  0.000000
N  4690  -1.000000  -1.000000  N  -1  -1.000000  -1.000000  0.000000  0.000000  0.000000  0.000000
N  4707  -1.000000  -1.000000  N  -1  -1.000000  -1.000000  0.000000  0.000000  0.000000  0.000000
N  4724  -1.000000  -1.000000  N  -1  -1.000000  -1.000000  0.000000  0.000000  0.000000  69.214412
N  4741  -1.000000  -1.000000  N  -1  -1.000000  -1.000000  0.000000  0.000000  0.000000  0.000000
N  4758  -1.000000  -1.000000  N  -1  -1.000000  -1.000000  0.000000  0.000000  0.000000  69.214412
N  4775  -1.000000  -1.000000  N  -1  -1.000000  -1.000000  0.000000  37.067913  0.000000  0.000000
N  4792  -1.000000  -1.000000  N  -1  -1.000000  -1.000000  0.000000  0.000000  0.000000  0.000000
N  4809  -1.000000  -1.000000  N  -1  -1.000000  -1.000000  0.000000  0.000000  0.000000  0.000000
N  4826  -1.000000  -1.000000  N  -1  -1.000000  -1.000000  0.000000  0.000000  0.000000  0.000000
N  4843  -1.000000  -1.000000  N  -1  -1.000000  -1.000000  0.000000  0.000000  0.000000  0.000000
N  4860  -1.000000  -1.000000  N  -1  -1.000000  -1.000000  0.000000  0.000000  0.000000  0.000000
N  4877  -1.000000  -1.000000  N  -1  -1.000000  -1.000000  0.000000  0.000000  0.000000  0.000000
N  4894  -1.000000  -1.000000  N  -1  -1.000000  -1.000000  0.000000  0.000000  0.000000  0.000000
N  4911  -1.000000  -1.000000  N  -1  -1.000000  -1.000000  0.000000  0.000000  0.000000  0.000000
N  4928  -1.000000  -1.000000  N  -1  -1.000000  -1.000000  0.000000  0.000000  0.000000  0.000000
N  4945  -1.000000  -1.000000  N  -1  -1.000000  -1.000000  0.000000  0.000000  0.000000  0.000000
N  4962  -1.000000  -1.000000  N  -1  -1.000000  -1.000000  35.694089  0.000000  0.000000  0.000000
N  4979  -1.000000  -1.000000  N  -1  -1.000000  -1.000000  0.000000  0.000000  0.000000  0.000000
N  4996  -1.000000  -1.000000  N  -1  -1.000000  -1.000000  0.000000  37.067913  0.000000  0.000000
N  5013  -1.000000  -1.000000  N  -1  -1.000000  -1.000000  0.000000  0.000000  0.000000  0.000000
N  5030  -1.000000  -1.000000  N  -1  -1.000000  -1.000000  0.000000  0.000000  0.000000  0.000000
N  5047  -1.000000  -1.000000  N  -1  -1.000000  -1.000000  0.000000  0.000000  0.000000  0.000000
N  5064  -1.000000  -1.000000  N  -1  -1.000000  -1.000000  0.000000  0.000000  0.000000  0.000000
N  5081  -1.000000  -1.000000  N  -1  -1.000000  -1.000000  0.000000  0.000000  0.000000  0.000000
N  5098  -1.000000  -1.000000  N  -1  -1.000000  -1.000000  0.000000  0.000000  0.000000  0.000000
N  5115  -1.000000  -1.000000  N  -1  -1.000000  -1.000000  0.000000  0.000000  0.000000  0.000000
N  5132  -1.000000  -1.000000  N  -1  -1.000000  -1.000000  0.000000  0.000000  0.000000  0.000000
N  5149  -1.000000  -1.000000  N  -1  -1.000000  -1.000000  0.000000  0.000000  0.000000  0.000000
N  5166  -1.000000  -1.000000  N  -1  -1.000000  -1.000000  0.000000  0.000000  0.000000  0.000000
N  5183  -1.000000  -1.000000  N  -1  -1.000000  -1.000000  0.000000  0.000000  0.000000  0.000000
N  5200  -1.000000  -1.000000  N  -1  -1.000000  -1.000000  0.000000  0.000000  0.000000  0.000000
N  5217  -1.000000  -1.000000  N  -1  -1.000000  -1.000000  35.694089  0.000000  0.000000  0.000000
N  5234  -1.000000  -1.000000  N  -1  -1.000000  -1.000000  0.000000  0.000000  0.000000  0.000000
N  5251  -1.000000  -1.000000  N  -1  -1.000000  -1.000000  0.000000  0.000000  0.000000  0.000000
N  5268  -1.000000  -1.000000  N  -1  -1.000000  -1.000000  0.000000  0.000000  0.000000  34.607206
N  5285  -1.000000  -1.000000  N  -1  -1.000000  -1.000000  0.000000  0.000000  0.000000  0.000000
N  5302  -1.000000  -1.000000  N  -1  -1.000000  -1.000000  0.000000  0.000000  0.000000  0.000000
N  5319  -1.000000  -1.000000  N  -1  -1.000000  -1.000000  0.000000  0.000000  0.000000  0.000000
N  5336  -1.000000  -1.000000  N  -1  -1.000000  -1.000000  0.000000  37.067913  0.000000  0.000000
N  5353  -1.000000  -1.000000  N  -1  -1.000000  -1.000000  0.000000  0.000000  0.000000  0.000000
N  5370  -1.000000  -1.000000  N  -1  -1.000000  -1.000000  35.694089  0.000000  0.000000  0.000000
N  5387  -1.000000  -1.000000  N  -1  -1.000000  -1.000000  0.000000  0.000000  0.000000  0.000000
N  5404  -1.000000  -1.000000  N  -1  -1.000000  -1.000000  0.000000  0.000000  0.000000  0.000000
N  5421  -1.000000  -1.000000  N  -1  -1.000000  -1.000000  0.000000  37.067913  0.000000  0.000000
N  5438  -1.000000  -1.000000  N  -1  -1.000000  -1.000000  0.000000  0.000000  0.000000  0.000000
N  5455  -1.000000  -1.000000  N  -1  -1.000000  -1.000000  0.000000  0.000000  0.000000  0.000000
N  5472  -1.000000  -1.000000  N  -1  -1.000000  -1.000000  0.000000  0.000000  0.000000  0.000000
N  5489  -1.000000  -1.000000  N  -1  -1.000000  -1.000000  0.000000  0.000000  0.000000  0.000000
N  5506  -1.000000  -1.000000  N  -1  -1.000000  -1.000000  0.000000  0.000000  0.000000  0.000000
N  5523  -1.000000  -1.000000  N  -1  -1.000000  -1.000000  0.000000  0.000000  0.000000  0.000000
N  5540  -1.000000  -1.000000  N  -1  -1.000000  -1.000000  0.000000  0.000000  0.000000  0.000000
N  5557  -1.000000  -1.000000  N  -1  -1.000000  -1.000000  0.000000  0.000000  0.000000  0.000000
N  5574  -1.000000  -1.000000  N  -1  -1.000000  -1.000000  0.000000  0.000000  0.000000  0.000000
N  5591  -1.000000  -1.000000  N  -1  -1.000000  -1.000000  0.000000  0.000000  0.000000  0.000000
N  5608  -1.000000  -1.000000  N  -1  -1.000000  -1.000000  0.000000  0.000000  0.000000  0.000000
N  5625  -1.000000  -1.000000  N  -1  -1.000000  -1.000000  0.000000  0.000000  0.000000  0.000000
N  5642  -1.000000  -1.000000  N  -1  -1.000000  -1.000000  0.000000  0.000000  0.000000  0.000000
N  5659  -1.000000  -1.000000  N  -1  -1.000000  -1.000000  0.000000  0.000000  0.000000  0.000000
N  5676  -1.000000  -1.000000  N  -1  -1.000000  -1.000000  0.000000  0.000000  0.000000  0.000000
N  5693  -1.000000  -1.000000  N  -1  -1.000000  -1.000000  0.000000  0.000000  0.000000  0.000000
N  5710  -1.000000  -1.000000  N  -1  -1.000000  -1.000000  0.000000  0.000000  0.000000  0.000000
N  5727  -1.000000  -1.000000  N  -1  -1.000000  -1.000000  0.000000  0.000000  0.000000  0.000000
N  5744  -1.000000  -1.000000  N  -1  -1.000000  -1.000000  0.000000  0.000000  0.000000  0.000000
N  5761  -1.000000  -1.000000  N  -1  -1.000000  -1.000000  0.000000  0.000000  0.000000  0.000000
N  5778  -1.000000  -1.000000  N  -1  -1.000000  -1.000000  0.000000  0.000000  0.000000  0.000000
N  5795  -1.000000  -1.000000  N  -1  -1.000000  -1.000000  0.000000  0.000000  0.000000  0.000000
N  5812  -1.000000  -1.000000  N  -1  -1.000000  -1.000000  0.000000  0.000000  0.000000  0.000000
N  5829  -1.000000  -1.000000  N  -1  -1.000000  -1.000000  0.000000  0.000000  0.000000  0.000000
N  5846  -1.000000  -1.000000  N  -1  -1.000000  -1.000000  0.000000  0.000000  0.000000  0.000000
N  5863  -1.000000  -1.000000  N  -1  -1.000000  -1.000000  0.000000  0.000000  0.000000  0.000000
N  5880  -1.000000  -1.000000  N  -1  -1.000000  -1.000000  0.000000  0.000000  0.000000  0.000000
N  5897  -1.000000  -1.000000  N  -1  -1.000000  -1.000000  0.000000  0.000000  0.000000  0.000000
N  5914  -1.000000  -1.000000  N  -1  -1.000000  -1.000000  0.000000  0.000000  0.000000  0.000000
N  5931  -1.000000  -1.000000  N  -1  -1.000000  -1.000000  0.000000  0.000000  0.000000  0.000000
N  5948  -1.000000  -1.000000  N  -1  -1.000000  -1.000000  0.000000  37.067913  0.000000  0.000000
N  5965  -1.000000  -1.000000  N  -1  -1.000000  -1.000000  0.000000  0.000000  0.000000  0.000000
N  5982  -1.000000  -1.000000  N  -1  -1.000000  -1.000000  0.000000  0.000000  0.000000  0.000000
N  5999  -1.000000  -1.000000  N  -1  -1.000000  -1.000000  0.000000  0.000000  0.000000  0.000000
N  6016  -1.000000  -1.000000  N  -1  -1.000000  -1.000000  0.000000  0.000000  0.000000  0.000000
N  6033  -1.000000  -1.000000  N  -1  -1.000000  -1.000000  0.000000  0.000000  0.000000  0.000000
N  6050  -1.000000  -1.000000  N  -1  -1.000000  -1.000000  0.000000  74.135826  0.000000  0.000000
N  6067  -1.000000  -1.000000  N  -1  -1.000000  -1.000000  0.000000  0.000000  0.000000  0.000000
N  6084  -1.000000  -1.000000  N  -1  -1.000000  -1.000000  0.000000  0.000000  0.000000  0.000000
N  6101  -1.000000  -1.000000  N  -1  -1.000000  -1.000000  0.000000  0.000000  0.000000  0.000000
N  6118  -1.000000  -1.000000  N  -1  -1.000000  -1.000000  0.000000  0.000000  0.000000  34.607206
N  6135  -1.000000  -1.000000  N  -1  -1.000000  -1.000000  0.000000  0.000000  0.000000  0.000000
N  6152  -1.000000  -1.000000  N  -1  -1.000000  -1.000000  0.000000  0.000000  0.000000  0.000000
N  6169  -1.000000  -1.000000  N  -1  -1.000000  -1.000000  0.000000  0.000000  0.000000  0.000000
N  6186  -1.000000  -1.000000  N  -1  -1.000000  -1.000000  0.000000  0.000000  0.000000  0.000000
N  6203  -1.000000  -1.000000  N  -1  -1.000000  -1.000000  0.000000  0.000000  0.000000  0.000000
N  6220  -1.000000  -1.000000  N  -1  -1.000000  -1.000000  0.000000  0.000000  0.000000  0.000000
N  6237  -1.000000  -1.000000  N  -1  -1.000000  -1.000000  0.000000  0.000000  0.000000  0.000000
N  6254  -1.000000  -1.000000  N  -1  -1.000000  -1.000000  0.000000  0.000000  0.000000  0.000000
N  6271  -1.000000  -1.000000  N  -1  -1.000000  -1.000000  0.000000  0.000000  0.000000  0.000000
N  6288  -1.000000  -1.000000  N  -1  -1.000000  -1.000000  0.000000  0.000000  0.000000  0.000000
N  6305  -1.000000  -1.000000  N  -1  -1.000000  -1.000000  0.000000  0.000000  0.000000  0.000000
N  6322  -1.000000  -1.000000  N  -1  -1.000000  -1.000000  0.000000  0.000000  0.000000  0.000000
N  6339  -1.000000  -1.000000  N  -1  -1.000000  -1.000000  0.000000  0.000000  0.000000  0.000000
N  6356  -1.000000  -1.000000  N  -1  -1.000000  -1.000000  0.000000  0.000000  0.000000  0.000000
N  6373  -1.000000  -1.000000  N  -1  -1.000000  -1.000000  0.000000  0.000000  0.000000  0.000000
N  6390  -1.000000  -1.000000  N  -1  -1.000000  -1.000000  0.000000  0.000000  0.000000  0.000000
N  6407  -1.000000  -1.000000  N  -1  -1.000000  -1.000000  0.000000  0.000000  0.000000  0.000000
N  6424  -1.000000  -1.000000  N  -1  -1.000000  -1.000000  0.000000  0.000000  0.000000  0.000000
N  6441  -1.000000  -1.000000  N  -1  -1.000000  -1.000000  0.000000  0.000000  0.000000  0.000000
N  6458  -1.000000  -1.000000  N  -1  -1.000000  -1.000000  0.000000  74.135826  0.000000  0.000000
N  6475  -1.000000  -1.000000  N  -1  -1.000000  -1.000000  0.000000  0.000000  0.000000  0.000000
N  6492  -1.000000  -1.000000  N  -1  -1.000000  -1.000000  0.000000  0.000000  0.000000  34.607206
N  6509  -1.000000  -1.000000  N  -1  -1.000000  -1.000000  0.000000  0.000000  0.000000  0.000000
N  6526  -1.000000  -1.000000  N  -1  -1.000000  -1.000000  0.000000  37.067913  0.000000  0.000000
N  6543  -1.000000  -1.000000  N  -1  -1.000000  -1.000000  0.000000  0.000000  0.000000  0.000000
N  6560  -1.000000  -1.000000  N  -1  -1.000000  -1.000000  0.000000  0.000000  0.000000  34.607206
N  6577  -1.000000  -1.000000  N  -1  -1.000000  -1.000000  0.000000  0.000000  0.000000  0.000000
N  6594  -1.000000  -1.000000  N  -1  -1.000000  -1.000000  0.000000  0.000000  0.000000  0.000000
N  6611  -1.000000  -1.000000  N  -1  -1.000000  -1.000000  0.000000  0.000000  0.000000  0.000000
N  6628  -1.000000  -1.000000  N  -1  -1.000000  -1.000000  0.000000  0.000000  0.000000  0.000000
N  6645  -1.000000  -1.000000  N  -1  -1.000000  -1.000000  0.000000  37.067913  0.000000  0.000000
N  6662  -1.000000  -1.000000  N  -1  -1.000000  -1.000000  0.000000  0.000000  0.000000  0.000000
N  6679  -1.000000  -1.000000  N  -1  -1.000000  -1.000000  0.000000  74.135826  0.000000  0.000000
N  6696  -1.000000  -1.000000  N  -1  -1.000000  -1.000000  0.000000  0.000000  0.000000  0.000000
N  6713  -1.000000  -1.000000  N  -1  -1.000000  -1.000000  0.000000  0.000000  0.000000  34.607206
N  6730  -1.000000  -1.000000  N  -1  -1.000000  -1.000000  0.000000  0.000000  0.000000  0.000000
N  6747  -1.000000  -1.000000  N  -1  -1.000000  -1.000000  0.000000  0.000000  0.000000  0.000000
N  6764  -1.000000  -1.000000  N  -1  -1.000000  -1.000000  0.000000  0.000000  0.000000  0.000000
N  6781  -1.000000  -1.000000  N  -1  -1.000000  -1.000000  0.000000  74.135826  0.000000  34.607206
N  6798  -1.000000  -1.000000  N  -1  -1.000000  -1.000000  0.000000  0.000000  0.000000  34.607206
N  6815  -1.000000  -1.000000  N  -1  -1.000000  -1.000000  0.000000  37.067913  0.000000  0.000000
N  6832  -1.000000  -1.000000  N  -1  -1.000000  -1.000000  0.000000  0.000000  0.000000  0.000000
N  6849  -1.000000  -1.000000  N  -1  -1.000000  -1.000000  0.000000  0.000000  0.000000  0.000000
N  6866  -1.000000  -1.000000  N  -1  -1.000000  -1.000000  0.000000  0.000000  0.000000  0.000000
N  6883  -1.000000  -1.000000  N  -1  -1.000000  -1.000000  0.000000  0.000000  0.000000  0.000000
N  6900  -1.000000  -1.000000  N  -1  -1.000000  -1.000000  0.000000  0.000000  0.000000  0.000000
N  6917  -1.000000  -1.000000  N  -1  -1.000000  -1.000000  0.000000  0.000000  0.000000  0.000000
N  6934  -1.000000  -1.000000  N  -1  -1.000000  -1.000000  0.000000  0.000000  0.000000  0.000000
N  6951  -1.000000  -1.000000  N  -1  -1.000000  -1.000000  0.000000  74.135826  0.000000  0.000000
N  6968  -1.000000  -1.000000  N  -1  -1.000000  -1.000000  0.000000  0.000000  0.000000  0.000000
N  6985  -1.000000  -1.000000  N  -1  -1.000000  -1.000000  0.000000  0.000000  0.000000  0.000000
N  7002  -1.000000  -1.000000  N  -1  -1.000000  -1.000000  0.000000  0.000000  0.000000  0.000000
N  7019  -1.000000  -1.000000  N  -1  -1.000000  -1.000000  0.000000  0.000000  0.000000  0.000000
N  7036  -1.000000  -1.000000  N  -1  -1.000000  -1.000000  0.000000  0.000000  0.000000  0.000000
N  7053  -1.000000  -1.000000  N  -1  -1.000000  -1.000000  0.000000  0.000000  0.000000  0.000000
N  7070  -1.000000  -1.000000  N  -1  -1.000000  -1.000000  0.000000  0.000000  0.000000  0.000000
N  7087  -1.000000  -1.000000  N  -1  -1.000000  -1.000000  0.000000  0.000000  0.000000  0.000000
N  7104  -1.000000  -1.000000  N  -1  -1.000000  -1.000000  0.000000  0.000000  0.000000  0.000000
N  7121  -1.000000  -1.000000  N  -1  -1.000000  -1.000000  0.000000  0.000000  0.000000  0.000000
N  7138  -1.000000  -1.000000  N  -1  -1.000000  -1.000000  0.000000  0.000000  0.000000  0.000000
N  7155  -1.000000  -1.000000  N  -1  -1.000000  -1.000000  0.000000  0.000000  0.000000  0.000000
N  7172  -1.000000  -1.000000  N  -1  -1.000000  -1.000000  0.000000  0.000000  0.000000  0.000000
N  7189  -1.000000  -1.000000  N  -1  -1.000000  -1.000000  0.000000  0.000000  0.000000  0.000000
N  7206  -1.000000  -1.000000  N  -1  -1.000000  -1.000000  0.000000  0.000000  0.000000  0.000000
N  7223  -1.000000  -1.000000  N  -1  -1.000000  -1.000000  0.000000  0.000000  0.000000  0.000000
N  7240  -1.000000  -1.000000  N  -1  -1.000000  -1.000000  0.000000  0.000000  0.000000  0.000000
N  7257  -1.000000  -1.000000  N  -1  -1.000000  -1.000000  0.000000  0.000000  0.000000  0.000000
N  7274  -1.000000  -1.000000  N  -1  -1.000000  -1.000000  0.000000  0.000000  0.000000  0.000000
N  7291  -1.000000  -1.000000  N  -1  -1.000000  -1.000000  0.000000  0.000000  0.000000  0.000000
N  7308  -1.000000  -1.000000  N  -1  -1.000000  -1.000000  0.000000  0.000000  0.000000  0.000000
N  7325  -1.000000  -1.000000  N  -1  -1.000000  -1.000000  0.000000  0.000000  0.000000  0.000000
N  7342  -1.000000  -1.000000  N  -1  -1.000000  -1.000000  0.000000  0.000000  0.000000  0.000000
N  7359  -1.000000  -1.000000  N  -1  -1.000000  -1.000000  0.000000  0.000000  0.000000  0.000000
N  7376  -1.000000  -1.000000  N  -1  -1.000000  -1.000000  0.000000  0.000000  0.000000  0.000000
N  7393  -1.000000  -1.000000  N  -1  -1.000000  -1.000000  0.000000  0.000000  0.000000  69.214412
N  7410  -1.000000  -1.000000  N  -1  -1.000000  -1.000000  0.000000  0.000000  0.000000  34.607206
N  7427  -1.000000  -1.000000  N  -1  -1.000000  -1.000000  0.000000  37.067913  0.000000  0.000000
N  7444  -1.000000  -1.000000  N  -1  -1.000000  -1.000000  0.000000  0.000000  0.000000  0.000000
N  7461  -1.000000  -1.000000  N  -1  -1.000000  -1.000000  0.000000  0.000000  0.000000  34.607206
N  7478  -1.000000  -1.000000  N  -1  -1.000000  -1.000000  0.000000  0.000000  0.000000  0.000000
N  7495  -1.000000  -1.000000  N  -1  -1.000000  -1.000000  0.000000  37.067913  0.000000  0.000000
N  7512  -1.000000  -1.000000  N  -1  -1.000000  -1.000000  0.000000  37.067913  0.000000  34.607206
N  7529  -1.000000  -1.000000  N  -1  -1.000000  -1.000000  0.000000  0.000000  0.000000  0.000000
N  7546  -1.000000  -1.000000  N  -1  -1.000000  -1.000000  0.000000  0.000000  0.000000  0.000000
N  7563  -1.000000  -1.000000  N  -1  -1.000000  -1.000000  0.000000  0.000000  0.000000  34.607206
N  7580  -1.000000  -1.000000  N  -1  -1.000000  -1.000000  0.000000  0.000000  0.000000  0.000000
N  7597  -1.000000  -1.000000  N  -1  -1.000000  -1.000000  0.000000  37.067913  0.000000  0.000000
N  7614  -1.000000  -1.000000  N  -1  -1.000000  -1.000000  0.000000  0.000000  0.000000  0.000000
N  7631  -1.000000  -1.000000  N  -1  -1.000000  -1.000000  0.000000  0.000000  0.000000  0.000000
N  7648  -1.000000  -1.000000  N  -1  -1.000000  -1.000000  0.000000  0.000000  0.000000  0.000000
N  7665  -1.000000  -1.000000  N  -1  -1.000000  -1.000000  0.000000  0.000000  0.000000  0.000000
N  7682  -1.000000  -1.000000  N  -1  -1.000000  -1.000000  0.000000  0.000000  0.000000  0.000000
N  7699  -1.000000  -1.000000  N  -1  -1.000000  -1.000000  0.000000  0.000000  0.000000  0.000000
N  7716  -1.000000  -1.000000  N  -1  -1.000000  -1.000000  0.000000  0.000000  0.000000  0.000000
N  7733  -1.000000  -1.000000  N  -1  -1.000000  -1.000000  0.000000  0.000000  0.000000  0.000000
N  7750  -1.000000  -1.000000  N  -1  -1.000000  -1.000000  0.000000  0.000000  0.000000  0.000000
N  7767  -1.000000  -1.000000  N  -1  -1.000000  -1.000000  0.000000  74.135826  0.000000  0.000000
N  7784  -1.000000  -1.000000  N  -1  -1.000000  -1.000000  0.000000  0.000000  0.000000  0.000000
N  7801  -1.000000  -1.000000  N  -1  -1.000000  -1.000000  0.000000  0.000000  0.000000  0.000000
N  7818  -1.000000  -1.000000  N  -1  -1.000000  -1.000000  0.000000  0.000000  0.000000  34.607206
N  7835  -1.000000  -1.000000  N  -1  -1.000000  -1.000000  0.000000  0.000000  0.000000  0.000000
N  7852  -1.000000  -1.000000  N  -1  -1.000000  -1.000000  0.000000  0.000000  0.000000  0.000000
N  7869  -1.000000  -1.000000  N  -1  -1.000000  -1.000000  0.000000  37.067913  0.000000  0.000000
N  7886  -1.000000  -1.000000  N  -1  -1.000000  -1.000000  0.000000  37.067913  0.000000  34.607206
N  7903  -1.000000  -1.000000  N  -1  -1.000000  -1.000000  0.000000  74.135826  0.000000  0.000000
N  7920  -1.000000  -1.000000  N  -1  -1.000000  -1.000000  0.000000  0.000000  0.000000  0.000000
N  7937  -1.000000  -1.000000  N  -1  -1.000000  -1.000000  0.000000  0.000000  0.000000  0.000000
N  7954  -1.000000  -1.000000  N  -1  -1.000000  -1.000000  0.000000  0.000000  0.000000  0.000000
N  7971  -1.000000  -1.000000  N  -1  -1.000000  -1.000000  0.000000  0.000000  0.000000  34.607206
N  7988  -1.000000  -1.000000  N  -1  -1.000000  -1.000000  0.000000  0.000000  0.000000  34.607206
N  8005  -1.000000  -1.000000  N  -1  -1.000000  -1.000000  0.000000  0.000000  0.000000  34.607206
N  8022  -1.000000  -1.000000  N  -1  -1.000000  -1.000000  0.000000  0.000000  0.000000  0.000000
N  8039  -1.000000  -1.000000  N  -1  -1.000000  -1.000000  0.000000  0.000000  0.000000  0.000000
N  8056  -1.000000  -1.000000  N  -1  -1.000000  -1.000000  0.000000  0.000000  0.000000  0.000000
N  8073  -1.000000  -1.000000  N  -1  -1.000000  -1.000000  0.000000  0.000000  0.000000  0.000000
N  8090  -1.000000  -1.000000  N  -1  -1.000000  -1.000000  0.000000  0.000000  0.000000  0.000000
N  8107  -1.000000  -1.000000  N  -1  -1.000000  -1.000000  0.000000  0.000000  0.000000  0.000000
N  8124  -1.000000  -1.000000  N  -1  -1.000000  -1.000000  0.000000  0.000000  0.000000  0.000000
N  8141  -1.000000  -1.000000  N  -1  -1.000000  -1.000000  0.000000  0.000000  0.000000  0.000000
N  8158  -1.000000  -1.000000  N  -1  -1.000000  -1.000000  0.000000  0.000000  0.000000  0.000000
N  8175  -1.000000  -1.000000  N  -1  -1.000000  -1.000000  0.000000  0.000000  0.000000  0.000000
N  8192  -1.000000  -1.000000  N  -1  -1.000000  -1.000000  0.000000  0.000000  0.000000  0.000000
N  8209  -1.000000  -1.000000  N  -1  -1.000000  -1.000000  0.000000  0.000000  0.000000  0.000000
N  8226  -1.000000  -1.000000  N  -1  -1.000000  -1.000000  0.000000  0.000000  0.000000  0.000000
N  8243  -1.000000  -1.000000  N  -1  -1.000000  -1.000000  0.000000  0.000000  0.000000  0.000000
N  8260  -1.000000  -1.000000  N  -1  -1.000000  -1.000000  0.000000  0.000000  0.000000  34.607206
N  8277  -1.000000  -1.000000  N  -1  -1.000000  -1.000000  0.000000  0.000000  0.000000  0.000000
N  8294  -1.000000  -1.000000  N  -1  -1.000000  -1.000000  0.000000  0.000000  0.000000  0.000000
N  8311  -1.000000  -1.000000  N  -1  -1.000000  -1.000000  0.000000  0.000000  0.000000  0.000000
N  8328  -1.000000  -1.000000  N  -1  -1.000000  -1.000000  0.000000  0.000000  0.000000  0.000000
N  8345  -1.000000  -1.000000  N  -1  -1.000000  -1.000000  0.000000  0.000000  0.000000  0.000000
N  8362  -1.000000  -1.000000  N  -1  -1.000000  -1.000000  0.000000  0.000000  0.000000  0.000000
N  8379  -1.000000  -1.000000  N  -1  -1.000000  -1.000000  0.000000  0.000000  0.000000  0.000000
N  8396  -1.000000  -1.000000  N  -1  -1.000000  -1.000000  0.000000  0.000000  0.000000  0.000000
N  8413  -1.000000  -1.000000  N  -1  -1.000000  -1.000000  0.000000  0.000000  0.000000  0.000000
N  8430  -1.000000  -1.000000  N  -1  -1.000000  -1.000000  0.000000  0.000000  0.000000  0.000000
N  8447  -1.000000  -1.000000  N  -1  -1.000000  -1.000000  0.000000  0.000000  0.000000  0.000000
N  8464  -1.000000  -1.000000  N  -1  -1.000000  -1.000000  0.000000  0.000000  0.000000  0.000000
N  8481  -1.000000  -1.000000  N  -1  -1.000000  -1.000000  0.000000  0.000000  0.000000  0.000000
N  8498  -1.000000  -1.000000  N  -1  -1.000000  -1.000000  0.000000  0.000000  0.000000  0.000000
N  8515  -1.000000  -1.000000  N  -1  -1.000000  -1.000000  0.000000  0.000000  0.000000  0.000000
N  8532  -1.000000  -1.000000  N  -1  -1.000000  -1.000000  0.000000  0.000000  0.000000  0.000000
N  8549  -1.000000  -1.000000  N  -1  -1.000000  -1.000000  0.000000  0.000000  0.000000  0.000000
N  8566  -1.000000  -1.000000  N  -1  -1.000000  -1.000000  0.000000  0.000000  0.000000  0.000000
N  8583  -1.000000  -1.000000  N  -1  -1.000000  -1.000000  0.000000  0.000000  0.000000  0.000000
N  8600  -1.000000  -1.000000  N  -1  -1.000000  -1.000000  0.000000  0.000000  0.000000  0.000000
N  8617  -1.000000  -1.000000  N  -1  -1.000000  -1.000000  0.000000  0.000000  0.000000  0.000000
N  8634  -1.000000  -1.000000  N  -1  -1.000000  -1.000000  0.000000  0.000000  0.000000  0.000000
N  8651  -1.000000  -1.000000  N  -1  -1.000000  -1.000000  0.000000  0.000000  0.000000  0.000000
N  8668  -1.000000  -1.000000  N  -1  -1.000000  -1.000000  0.000000  37.067913  0.000000  0.000000
N  8685  -1.000000  -1.000000  N  -1  -1.000000  -1.000000  0.000000  0.000000  0.000000  0.000000
N  8702  -1.000000  -1.000000  N  -1  -1.000000  -1.000000  0.000000  0.000000  0.000000  0.000000
N  8719  -1.000000  -1.000000  N  -1  -1.000000  -1.000000  0.000000  0.000000  0.000000  0.000000
N  8736  -1.000000  -1.000000  N  -1  -1.000000  -1.000000  0.000000  0.000000  0.000000  0.000000
N  8753  -1.000000  -1.000000  N  -1  -1.000000  -1.000000  0.000000  0.000000  0.000000  0.000000
N  8770  -1.000000  -1.000000  N  -1  -1.000000  -1.000000  0.000000  0.000000  0.000000  0.000000
N  8787  -1.000000  -1.000000  N  -1  -1.000000  -1.000000  0.000000  37.067913  0.000000  0.000000
N  8804  -1.000000  -1.000000  N  -1  -1.000000  -1.000000  0.000000  0.000000  0.000000  0.000000
N  8821  -1.000000  -1.000000  N  -1  -1.000000  -1.000000  0.000000  0.000000  0.000000  0.000000
N  8838  -1.000000  -1.000000  N  -1  -1.000000  -1.000000  0.000000  0.000000  0.000000  0.000000
N  8855  -1.000000  -1.000000  N  -1  -1.000000  -1.000000  0.000000  0.000000  0.000000  0.000000
N  8872  -1.000000  -1.000000  N  -1  -1.000000  -1.000000  0.000000  74.135826  0.000000  0.000000
N  8889  -1.000000  -1.000000  N  -1  -1.000000  -1.000000  0.000000  74.135826  0.000000  0.000000
N  8906  -1.000000  -1.000000  N  -1  -1.000000  -1.000000  0.000000  0.000000  0.000000  0.000000
N  8923  -1.000000  -1.000000  N  -1  -1.000000  -1.000000  0.000000  74.135826  0.000000  0.000000
N  8940  -1.000000  -1.000000  N  -1  -1.000000  -1.000000  0.000000  0.000000  0.000000  0.000000
N  8957  -1.000000  -1.000000  N  -1  -1.000000  -1.000000  0.000000  0.000000  0.000000  0.000000
N  8974  -1.000000  -1.000000  N  -1  -1.000000  -1.000000  0.000000  74.135826  0.000000  0.000000
N  8991  -1.000000  -1.000000  N  -1  -1.000000  -1.000000  0.000000  0.000000  0.000000  0.000000
N  9008  -1.000000  -1.000000  N  -1  -1.000000  -1.000000  0.000000  37.067913  0.000000  0.000000
N  9025  -1.000000  -1.000000  N  -1  -1.000000  -1.000000  0.000000  0.000000  0.000000  34.607206
N  9042  -1.000000  -1.000000  N  -1  -1.000000  -1.000000  0.000000  0.000000  0.000000  0.000000
N  9059  -1.000000  -1.000000  N  -1  -1.000000  -1.000000  0.000000  0.000000  0.000000  0.000000
N  9076  -1.000000  -1.000000  N  -1  -1.000000  -1.000000  0.000000  0.000000  0.000000  0.000000
N  9093  -1.000000  -1.000000  N  -1  -1.000000  -1.000000  0.000000  0.000000  0.000000  0.000000
N  9110  -1.000000  -1.000000  N  -1  -1.000000  -1.000000  0.000000  0.000000  0.000000  0.000000
N  9127  -1.000000  -1.000000  N  -1  -1.000000  -1.000000  0.000000  0.000000  0.000000  0.000000
N  9144  -1.000000  -1.000000  N  -1  -1.000000  -1.000000  0.000000  0.000000  0.000000  0.000000
N  9161  -1.000000  -1.000000  N  -1  -1.000000  -1.000000  0.000000  0.000000  0.000000  0.000000
N  9178  -1.000000  -1.000000  N  -1  -1.000000  -1.000000  0.000000  0.000000  0.000000  0.000000
N  9195  -1.000000  -1.000000  N  -1  -1.000000  -1.000000  0.000000  0.000000  0.000000  34.607206
N  9212  -1.000000  -1.000000  N  -1  -1.000000  -1.000000  0.000000  0.000000  0.000000  103.821618
N  9229  -1.000000  -1.000000  N  -1  -1.000000  -1.000000  0.000000  0.000000  0.000000  34.607206
N  9246  -1.000000  -1.000000  N  -1  -1.000000  -1.000000  0.000000  0.000000  0.000000  0.000000
N  9263  -1.000000  -1.000000  N  -1  -1.000000  -1.000000  0.000000  0.000000  0.000000  0.000000
N  9280  -1.000000  -1.000000  N  -1  -1.000000  -1.000000  0.000000  0.000000  0.000000  0.000000
N  9297  -1.000000  -1.000000  N  -1  -1.000000  -1.000000  0.000000  0.000000  0.000000  0.000000
N  9314  -1.000000  -1.000000  N  -1  -1.000000  -1.000000  0.000000  0.000000  0.000000  0.000000
N  9331  -1.000000  -1.000000  N  -1  -1.000000  -1.000000  0.000000  0.000000  0.000000  0.000000
N  9348  -1.000000  -1.000000  N  -1  -1.000000  -1.000000  0.000000  0.000000  0.000000  0.000000
N  9365  -1.000000  -1.000000  N  -1  -1.000000  -1.000000  0.000000  0.000000  0.000000  0.000000
N  9382  -1.000000  -1.000000  N  -1  -1.000000  -1.000000  0.000000  0.000000  0.000000  0.000000
N  9399  -1.000000  -1.000000  N  -1  -1.000000  -1.000000  0.000000  0.000000  0.000000  0.000000
N  9416  -1.000000  -1.000000  N  -1  -1.000000  -1.000000  0.000000  0.000000  0.000000  34.607206
N  9433  -1.000000  -1.000000  N  -1  -1.000000  -1.000000  0.000000  37.067913  0.000000  0.000000
N  9450  -1.000000  -1.000000  N  -1  -1.000000  -1.000000  0.000000  0.000000  0.000000  34.607206
N  9467  -1.000000  -1.000000  N  -1  -1.000000  -1.000000  0.000000  0.000000  0.000000  0.000000
N  9484  -1.000000  -1.000000  N  -1  -1.000000  -1.000000  0.000000  0.000000  0.000000  0.000000
N  9501  -1.000000  -1.000000  N  -1  -1.000000  -1.000000  0.000000  0.000000  0.000000  0.000000
N  9518  -1.000000  -1.000000  N  -1  -1.000000  -1.000000  0.000000  0.000000  0.000000  0.000000
N  9535  -1.000000  -1.000000  N  -1  -1.000000  -1.000000  0.000000  0.000000  0.000000  0.000000
N  9552  -1.000000  -1.000000  N  -1  -1.000000  -1.000000  0.000000  0.000000  0.000000  34.607206
N  9569  -1.000000  -1.000000  N  -1  -1.000000  -1.000000  0.000000  0.000000  0.000000  0.000000
N  9586  -1.000000  -1.000000  N  -1  -1.000000  -1.000000  0.000000  74.135826  0.000000  0.000000
N  9603  -1.000000  -1.000000  N  -1  -1.000000  -1.000000  0.000000  0.000000  0.000000  0.000000
N  9620  -1.000000  -1.000000  N  -1  -1.000000  -1.000000  0.000000  0.000000  0.000000  0.000000
N  9637  -1.000000  -1.000000  N  -1  -1.000000  -1.000000  0.000000  0.000000  0.000000  0.000000
N  9654  -1.000000  -1.000000  N  -1  -1.000000  -1.000000  0.000000  0.000000  0.000000  0.000000
N  9671  -1.000000  -1.000000  N  -1  -1.000000  -1.000000  0.000000  37.067913  0.000000  0.000000
N  9688  -1.000000  -1.000000  N  -1  -1.000000  -1.000000  0.000000  0.000000  0.000000  0.000000
N  9705  -1.000000  -1.000000  N  -1  -1.000000  -1.000000  0.000000  0.000000  0.000000  0.000000
N  9722  -1.000000  -1.000000  N  -1  -1.000000  -1.000000  0.000000  0.000000  0.000000  0.000000
N  9739  -1.000000  -1.000000  N  -1  -1.000000  -1.000000  0.000000  0.000000  0.000000  0.000000
N  9756  -1.000000  -1.000000  N  -1  -1.000000  -1.000000  0.000000  0.000000  0.000000  0.000000
N  9773  -1.000000  -1.000000  N  -1  -1.000000  -1.000000  0.000000  0.000000  0.000000  0.000000
N  9790  -1.000000  -1.000000  N  -1  -1.000000  -1.000000  0.000000  0.000000  0.000000  0.000000
N  9807  -1.000000  -1.000000  N  -1  -1.000000  -1.000000  0.000000  0.000000  0.000000  0.000000
N  9824  -1.000000  -1.000000  N  -1  -1.000000  -1.000000  0.000000  0.000000  0.000000  0.000000
N  9841  -1.000000  -1.000000  N  -1  -1.000000  -1.000000  0.000000  0.000000  0.000000  0.000000
N  9858  -1.000000  -1.000000  N  -1  -1.000000  -1.000000  0.000000  0.000000  0.000000  0.000000
N  9875  -1.000000  -1.000000  N  -1  -1.000000  -1.000000  0.000000  0.000000  0.000000  0.000000
N  9892  -1.000000  -1.000000  N  -1  -1.000000  -1.000000  0.000000  0.000000  0.000000  0.000000
N  9909  -1.000000  -1.000000  N  -1  -1.000000  -1.000000  0.000000  0.000000  0.000000  0.000000
N  9926  -1.000000  -1.000000  N  -1  -1.000000  -1.000000  0.000000  0.000000  0.000000  0.000000
N  9943  -1.000000  -1.000000  N  -1  -1.000000  -1.000000  0.000000  0.000000  0.000000  0.000000
N  9960  -1.000000  -1.000000  N  -1  -1.000000  -1.000000  0.000000  0.000000  0.000000  0.000000
N  9977  -1.000000  -1.000000  N  -1  -1.000000  -1.000000  0.000000  0.000000  0.000000  0.000000
N  9994  -1.000000  -1.000000  N  -1  -1.000000  -1.000000  0.000000  0.000000  0.000000  0.000000
N  10011  -1.000000  -1.000000  N  -1  -1.000000  -1.000000  0.000000  0.000000  0.000000  0.000000
N  10028  -1.000000  -1.000000  N  -1  -1.000000  -1.000000  0.000000  0.000000  0.000000  34.607206
N  10045  -1.000000  -1.000000  N  -1  -1.000000  -1.000000  0.000000  0.000000  0.000000  0.000000
N  10062  -1.000000  -1.000000  N  -1  -1.000000  -1.000000  0.000000  0.000000  0.000000  0.000000
N  10079  -1.000000  -1.000000  N  -1  -1.000000  -1.000000  0.000000  0.000000  0.000000  0.000000
N  10096  -1.000000  -1.000000  N  -1  -1.000000  -1.000000  0.000000  0.000000  0.000000  0.000000
N  10113  -1.000000  -1.000000  N  -1  -1.000000  -1.000000  0.000000  37.067913  0.000000  0.000000
N  10130  -1.000000  -1.000000  N  -1  -1.000000  -1.000000  0.000000  0.000000  0.000000  34.607206
N  10147  -1.000000  -1.000000  N  -1  -1.000000  -1.000000  0.000000  0.000000  0.000000  34.607206
N  10164  -1.000000  -1.000000  N  -1  -1.000000  -1.000000  0.000000  0.000000  0.000000  34.607206
N  10181  -1.000000  -1.000000  N  -1  -1.000000  -1.000000  0.000000  0.000000  0.000000  0.000000
N  10198  -1.000000  -1.000000  N  -1  -1.000000  -1.000000  0.000000  0.000000  0.000000  0.000000
N  10215  -1.000000  -1.000000  N  -1  -1.000000  -1.000000  0.000000  0.000000  0.000000  0.000000
N  10232  -1.000000  -1.000000  N  -1  -1.000000  -1.000000  0.000000  0.000000  0.000000  0.000000
N  10249  -1.000000  -1.000000  N  -1  -1.000000  -1.000000  0.000000  74.135826  0.000000  0.000000
N  10266  -1.000000  -1.000000  N  -1  -1.000000  -1.000000  0.000000  0.000000  0.000000  0.000000
N  10283  -1.000000  -1.000000  N  -1  -1.000000  -1.000000  0.000000  0.000000  0.000000  0.000000
N  10300  -1.000000  -1.000000  N  -1  -1.000000  -1.000000  0.000000  74.135826  0.000000  0.000000
N  10317  -1.000000  -1.000000  N  -1  -1.000000  -1.000000  0.000000  37.067913  0.000000  0.000000
N  10334  -1.000000  -1.000000  N  -1  -1.000000  -1.000000  0.000000  0.000000  0.000000  34.607206
N  10351  -1.000000  -1.000000  N  -1  -1.000000  -1.000000  0.000000  0.000000  0.000000  0.000000
N  10368  -1.000000  -1.000000  N  -1  -1.000000  -1.000000  0.000000  0.000000  0.000000  0.000000
N  10385  -1.000000  -1.000000  N  -1  -1.000000  -1.000000  0.000000  0.000000  0.000000  0.000000
N  10402  -1.000000  -1.000000  N  -1  -1.000000  -1.000000  0.000000  74.135826  0.000000  0.000000
N  10419  -1.000000  -1.000000  N  -1  -1.000000  -1.000000  0.000000  0.000000  0.000000  0.000000
N  10436  -1.000000  -1.000000  N  -1  -1.000000  -1.000000  0.000000  0.000000  0.000000  0.000000
N  10453  -1.000000  -1.000000  N  -1  -1.000000  -1.000000  0.000000  0.000000  0.000000  0.000000
N  10470  -1.000000  -1.000000  N  -1  -1.000000  -1.000000  0.000000  0.000000  0.000000  0.000000
N  10487  -1.000000  -1.000000  N  -1  -1.000000  -1.000000  0.000000  0.000000  0.000000  0.000000
N  10504  -1.000000  -1.000000  N  -1  -1.000000  -1.000000  0.000000  0.000000  0.000000  0.000000
N  10521  -1.000000  -1.000000  N  -1  -1.000000  -1.000000  0.000000  0.000000  0.000000  0.000000
N  10538  -1.000000  -1.000000  N  -1  -1.000000  -1.000000  0.000000  37.067913  0.000000  0.000000
N  10555  -1.000000  -1.000000  N  -1  -1.000000  -1.000000  0.000000  0.000000  0.000000  0.000000
N  10572  -1.000000  -1.000000  N  -1  -1.000000  -1.000000  0.000000  74.135826  0.000000  0.000000
N  10589  -1.000000  -1.000000  N  -1  -1.000000  -1.000000  0.000000  0.000000  0.000000  0.000000
N  10606  -1.000000  -1.000000  N  -1  -1.000000  -1.000000  0.000000  0.000000  0.000000  0.000000
N  10623  -1.000000  -1.000000  N  -1  -1.000000  -1.000000  0.000000  0.000000  0.000000  0.000000
N  10640  -1.000000  -1.000000  N  -1  -1.000000  -1.000000  0.000000  0.000000  0.000000  0.000000
N  10657  -1.000000  -1.000000  N  -1  -1.000000  -1.000000  0.000000  0.000000  0.000000  0.000000
N  10674  -1.000000  -1.000000  N  -1  -1.000000  -1.000000  0.000000  0.000000  0.000000  0.000000
N  10691  -1.000000  -1.000000  N  -1  -1.000000  -1.000000  0.000000  0.000000  0.000000  34.607206
N  10708  -1.000000  -1.000000  N  -1  -1.000000  -1.000000  0.000000  0.000000  0.000000  34.607206
N  10725  -1.000000  -1.000000  N  -1  -1.000000  -1.000000  0.000000  0.000000  0.000000  0.000000
N  10742  -1.000000  -1.000000  N  -1  -1.000000  -1.000000  0.000000  0.000000  0.000000  34.607206
N  10759  -1.000000  -1.000000  N  -1  -1.000000  -1.000000  0.000000  37.067913  0.000000  0.000000
N  10776  -1.000000  -1.000000  N  -1  -1.000000  -1.000000  0.000000  0.000000  0.000000  0.000000
N  10793  -1.000000  -1.000000  N  -1  -1.000000  -1.000000  0.000000  0.000000  0.000000  0.000000
N  10810  -1.000000  -1.000000  N  -1  -1.000000  -1.000000  0.000000  0.000000  0.000000  0.000000
N  10827  -1.000000  -1.000000  N  -1  -1.000000  -1.000000  0.000000  0.000000  0.000000  0.000000
N  10844  -1.000000  -1.000000  N  -1  -1.000000  -1.000000  0.000000  0.000000  0.000000  0.000000
N  10861  -1.000000  -1.000000  N  -1  -1.000000  -1.000000  0.000000  37.067913  0.000000  0.000000
N  10878  -1.000000  -1.000000  N  -1  -1.000000  -1.000000  0.000000  0.000000  0.000000  0.000000
N  10895  -1.000000  -1.000000  N  -1  -1.000000  -1.000000  0.000000  0.000000  0.000000  0.000000
N  10912  -1.000000  -1.000000  N  -1  -1.000000  -1.000000  0.000000  0.000000  0.000000  0.000000
N  10929  -1.000000  -1.000000  N  -1  -1.000000  -1.000000  0.000000  0.000000  0.000000  0.000000
N  10946  -1.000000  -1.000000  N  -1  -1.000000  -1.000000  0.000000  0.000000  0.000000  0.000000
N  10963  -1.000000  -1.000000  N  -1  -1.000000  -1.000000  0.000000  0.000000  0.000000  0.000000
N  10980  -1.000000  -1.000000  N  -1  -1.000000  -1.000000  0.000000  0.000000  0.000000  0.000000
N  10997  -1.000000  -1.000000  N  -1  -1.000000  -1.000000  0.000000  0.000000  0.000000  0.000000
N  11014  -1.000000  -1.000000  N  -1  -1.000000  -1.000000  0.000000  0.000000  0.000000  34.607206
N  11031  -1.000000  -1.000000  N  -1  -1.000000  -1.000000  0.000000  0.000000  0.000000  0.000000
N  11048  -1.000000  -1.000000  N  -1  -1.000000  -1.000000  0.000000  0.000000  0.000000  0.000000
N  11065  -1.000000  -1.000000  N  -1  -1.000000  -1.000000  0.000000  0.000000  0.000000  0.000000
N  11082  -1.000000  -1.000000  N  -1  -1.000000  -1.000000  0.000000  0.000000  0.000000  0.000000
N  11099  -1.000000  -1.000000  N  -1  -1.000000  -1.000000  0.000000  0.000000  0.000000  0.000000
N  11116  -1.000000  -1.000000  N  -1  -1.000000  -1.000000  0.000000  0.000000  0.000000  0.000000
N  11133  -1.000000  -1.000000  N  -1  -1.000000  -1.000000  0.000000  0.000000  0.000000  0.000000
N  11150  -1.000000  -1.000000  N  -1  -1.000000  -1.000000  0.000000  0.000000  0.000000  0.000000
N  11167  -1.000000  -1.000000  N  -1  -1.000000  -1.000000  0.000000  0.000000  0.000000  0.000000
N  11181  -1.000000  -1.000000  N  -1  -1.000000  -1.000000  0.000000  0.000000  0.000000  0.000000
N  11192  -1.000000  -1.000000  N  -1  -1.000000  -1.000000  0.000000  0.000000  0.000000  0.000000
N  11204  -1.000000  -1.000000  N  -1  -1.000000  -1.000000  0.000000  0.000000  0.000000  0.000000
N  11216  -1.000000  -1.000000  N  -1  -1.000000  -1.000000  0.000000  0.000000  0.000000  0.000000
N  11228  -1.000000  -1.000000  N  -1  -1.000000  -1.000000  0.000000  0.000000  0.000000  0.000000
N  11240  -1.000000  -1.000000  N  -1  -1.000000  -1.000000  0.000000  0.000000  0.000000  0.000000
N  11252  -1.000000  -1.000000  N  -1  -1.000000  -1.000000  0.000000  0.000000  0.000000  0.000000
N  11264  -1.000000  -1.000000  N  -1  -1.000000  -1.000000  0.000000  0.000000  40.800000  0.000000
