# Supplementary material for: SNP-PHAGE – High throughput SNP discovery pipeline
Source: BMC Bioinformatics. 2006 Oct 23;7:468. doi: 10.1186/1471-2105-7-468 (PMC1626092; doi:10.1186/1471-2105-7-468)
Supplement: Additional file 2 — Test dataset. This compressed file contains test data for recreating the demo website. It contains the database table entries and chromatogram files to test for proper installation of all functionalities provided. [file 1471-2105-7-468-S2.gz › test_data/AfterAnalysisStore/poly_dir/H12_015529Peking_.g_16.ab1.poly]

H12_015529Peking_.g_16.ab1 1403.520000 3352.400000 1428.000000 7316.800000 1403.520000
G  9  77073.596431  1.000000  T  2  4528.800000  45288.000000  0.000000  0.000000  6190.618885  27336.000000
T  17  770140.800000  9.992278  N  -1  -1.000000  -1.000000  0.000000  0.000000  3224.443717  65280.000000
T  37  620976.000000  0.804580  G  32  16012.650112  0.189003  0.000000  0.000000  1228.732193  65280.000000
T  42  620976.000000  0.804580  N  -1  -1.000000  -1.000000  0.000000  0.000000  414.794944  65280.000000
G  60  1244.384833  0.003390  N  -1  -1.000000  -1.000000  0.000000  0.000000  547.842379  0.000000
N  74  -1.000000  -1.000000  N  -1  -1.000000  -1.000000  0.000000  0.000000  3717.501859  0.000000
G  74  32189.652937  0.109531  N  -1  -1.000000  -1.000000  0.000000  0.000000  3717.501859  0.000000
G  90  38591.582454  0.154199  N  -1  -1.000000  -1.000000  0.000000  0.000000  5173.197323  0.000000
G  111  160603.906617  0.729915  N  -1  -1.000000  -1.000000  0.000000  0.000000  12522.111524  0.000000
A  129  273.302069  0.001286  N  -1  -1.000000  -1.000000  68.325517  0.000000  0.000000  0.000000
C  138  58266.130286  0.308270  N  -1  -1.000000  -1.000000  0.000000  10907.355429  0.000000  0.000000
N  149  -1.000000  -1.000000  N  -1  -1.000000  -1.000000  0.000000  0.000000  0.000000  65280.000000
N  161  -1.000000  -1.000000  N  -1  -1.000000  -1.000000  27330.206897  64160.914286  0.000000  65280.000000
C  174  3958928.914286  5.405788  N  -1  -1.000000  -1.000000  27330.206897  64160.914286  0.000000  65280.000000
C  204  3958928.914286  5.405788  A  184  1744008.827586  12.049630  27330.206897  64160.914286  0.000000  65280.000000
T  159  6388015.200000  1.766624  N  -1  -1.000000  -1.000000  27330.206897  54376.374857  0.000000  65280.000000
T  184  6388015.200000  1.766624  N  -1  -1.000000  -1.000000  27330.206897  64160.914286  0.000000  65280.000000
T  208  6388015.200000  1.766624  N  -1  -1.000000  -1.000000  27330.206897  64160.914286  0.000000  65280.000000
T  233  6388015.200000  1.766624  N  -1  -1.000000  -1.000000  0.000000  0.000000  12522.111524  65280.000000
G  240  405215.528922  0.382110  C  247  106025.910857  0.086910  0.000000  0.000000  12522.111524  65280.000000
T  251  260181.600000  0.237147  N  -1  -1.000000  -1.000000  0.000000  8902.326857  12522.111524  45043.200000
T  269  65892.000000  0.059518  N  -1  -1.000000  -1.000000  27330.206897  0.000000  12522.111524  12117.600000
N  275  -1.000000  -1.000000  N  -1  -1.000000  -1.000000  27330.206897  0.000000  12522.111524  1672.800000
G  282  371225.822454  0.333342  T  289  132232.800000  0.110344  27330.206897  11348.461714  12522.111524  3753.600000
T  299  21134.400000  0.018459  N  -1  -1.000000  -1.000000  27330.206897  0.000000  1886.143048  8160.000000
G  316  269076.697695  0.283503  N  -1  -1.000000  -1.000000  27330.206897  49203.401143  12522.111524  0.000000
A  319  3436671.028966  4.416894  T  331  416364.000000  0.271304  27330.206897  64160.914286  12522.111524  0.000000
C  342  3374062.080000  3.507192  N  -1  -1.000000  -1.000000  27330.206897  64160.914286  477.405502  65280.000000
T  355  1947302.400000  1.708540  G  350  149357.485204  0.079946  27330.206897  64160.914286  12522.111524  65280.000000
N  365  -1.000000  -1.000000  N  -1  -1.000000  -1.000000  27330.206897  64160.914286  23.478959  65280.000000
G  382  34420.154052  0.029299  N  -1  -1.000000  -1.000000  27330.206897  2486.235429  7693.272268  0.000000
A  392  218641.655172  0.214666  C  388  38376.246857  0.018749  27330.206897  3127.844571  430.447584  0.000000
T  397  84211.200000  0.084223  G  397  33614.043123  0.016294  18977.412414  1002.514286  7654.140669  16809.600000
G  414  210989.752862  0.214799  N  -1  -1.000000  -1.000000  0.000000  1443.620571  12522.111524  0.000000
T  427  33741.600000  0.033851  G  429  25826.855019  0.015299  0.000000  160.402286  3960.117770  7303.200000
C  444  78998.125714  0.082031  N  -1  -1.000000  -1.000000  0.000000  8100.315429  12522.111524  0.000000
G  446  211490.637323  0.218299  N  -1  -1.000000  -1.000000  0.000000  8541.421714  12522.111524  0.000000
C  466  191239.625143  0.198576  N  -1  -1.000000  -1.000000  0.000000  43348.717714  0.000000  0.000000
N  474  -1.000000  -1.000000  N  -1  -1.000000  -1.000000  0.000000  0.000000  0.000000  60914.400000
N  487  -1.000000  -1.000000  N  -1  -1.000000  -1.000000  0.000000  0.000000  0.000000  65280.000000
C  500  17965.056000  0.028136  N  -1  -1.000000  -1.000000  1742.300690  17965.056000  0.000000  65280.000000
T  512  5141820.000000  16.975304  A  509  375380.391724  0.357816  27330.206897  64160.914286  0.000000  65280.000000
C  516  1460222.208000  2.346297  N  -1  -1.000000  -1.000000  26544.463448  64160.914286  0.000000  65280.000000
N  533  -1.000000  -1.000000  N  -1  -1.000000  -1.000000  0.000000  1563.922286  0.000000  65280.000000
G  545  16278.744981  0.021281  A  545  8677.340690  0.005271  1913.114483  0.000000  3036.612045  65280.000000
C  556  99208.813714  0.133221  N  -1  -1.000000  -1.000000  0.000000  19970.084571  12522.111524  8282.400000
N  567  -1.000000  -1.000000  N  -1  -1.000000  -1.000000  563.685517  0.000000  12522.111524  0.000000
T  577  117218.400000  0.157088  A  579  14160.463448  0.010916  2066.846897  0.000000  12522.111524  26193.600000
T  594  200164.800000  0.271661  N  -1  -1.000000  -1.000000  0.000000  0.000000  12522.111524  44757.600000
G  599  1122865.566691  1.490278  N  -1  -1.000000  -1.000000  187.895172  0.000000  12522.111524  9424.800000
C  616  224322.596571  0.261495  A  616  14450.846897  0.016103  3040.485517  50446.518857  12522.111524  0.000000
A  625  17850.041379  0.020777  N  -1  -1.000000  -1.000000  4406.995862  0.000000  12522.111524  0.000000
A  641  121397.362759  0.144213  C  640  110757.778286  0.123345  18208.750345  25143.058286  12522.111524  0.000000
N  651  -1.000000  -1.000000  N  -1  -1.000000  -1.000000  27330.206897  601.508571  657.410855  0.000000
N  663  -1.000000  -1.000000  N  -1  -1.000000  -1.000000  27330.206897  0.000000  0.000000  0.000000
A  664  1797524.788966  2.100751  N  -1  -1.000000  -1.000000  27330.206897  0.000000  0.000000  0.000000
A  696  1797524.788966  2.100751  N  -1  -1.000000  -1.000000  27330.206897  64160.914286  0.000000  0.000000
C  689  2612472.027429  2.608930  N  -1  -1.000000  -1.000000  27330.206897  64160.914286  0.000000  0.000000
C  710  2612472.027429  2.608930  N  -1  -1.000000  -1.000000  27330.206897  64160.914286  0.000000  0.000000
T  723  19665.600000  0.031648  G  722  5259.286840  0.004078  1691.056552  10025.142857  1126.990037  3998.400000
N  740  -1.000000  -1.000000  N  -1  -1.000000  -1.000000  0.000000  0.000000  0.000000  0.000000
G  751  63087.963123  0.103148  N  -1  -1.000000  -1.000000  0.000000  0.000000  10722.057993  0.000000
N  765  -1.000000  -1.000000  N  -1  -1.000000  -1.000000  0.000000  0.000000  0.000000  0.000000
G  781  4187.081041  0.007003  N  -1  -1.000000  -1.000000  0.000000  0.000000  970.463643  81.600000
G  795  7677.619628  0.015796  N  -1  -1.000000  -1.000000  0.000000  0.000000  1729.616654  0.000000
N  801  -1.000000  -1.000000  N  -1  -1.000000  -1.000000  0.000000  2245.632000  109.568476  0.000000
G  810  49039.719257  0.105601  N  -1  -1.000000  -1.000000  0.000000  0.000000  9336.799405  0.000000
N  824  -1.000000  -1.000000  N  -1  -1.000000  -1.000000  956.557241  0.000000  0.000000  0.000000
A  840  43232.971034  0.092476  N  -1  -1.000000  -1.000000  8318.631724  0.000000  0.000000  0.000000
N  846  -1.000000  -1.000000  N  -1  -1.000000  -1.000000  1076.126897  0.000000  0.000000  0.000000
N  858  -1.000000  -1.000000  N  -1  -1.000000  -1.000000  0.000000  0.000000  0.000000  0.000000
N  869  -1.000000  -1.000000  N  -1  -1.000000  -1.000000  0.000000  0.000000  0.000000  0.000000
N  881  -1.000000  -1.000000  N  -1  -1.000000  -1.000000  0.000000  0.000000  0.000000  0.000000
A  892  7310.830345  0.015904  N  -1  -1.000000  -1.000000  1486.080000  0.000000  0.000000  0.000000
T  904  22929.600000  0.061881  N  -1  -1.000000  -1.000000  0.000000  0.000000  0.000000  4692.000000
T  916  63729.600000  0.225224  G  924  4421.870632  0.005655  273.302069  0.000000  0.000000  6854.400000
N  929  -1.000000  -1.000000  N  -1  -1.000000  -1.000000  0.000000  0.000000  250.442230  2203.200000
N  941  -1.000000  -1.000000  N  -1  -1.000000  -1.000000  0.000000  0.000000  0.000000  0.000000
N  953  -1.000000  -1.000000  N  -1  -1.000000  -1.000000  119.569655  0.000000  0.000000  0.000000
N  965  -1.000000  -1.000000  N  -1  -1.000000  -1.000000  0.000000  280.704000  0.000000  0.000000
N  976  -1.000000  -1.000000  N  -1  -1.000000  -1.000000  34.162759  0.000000  62.610558  0.000000
G  989  6777.592862  0.042704  N  -1  -1.000000  -1.000000  0.000000  0.000000  1236.558513  0.000000
N  1000  -1.000000  -1.000000  N  -1  -1.000000  -1.000000  0.000000  0.000000  469.579182  0.000000
N  1012  -1.000000  -1.000000  N  -1  -1.000000  -1.000000  51.244138  240.603429  0.000000  0.000000
G  1023  9814.204907  0.341199  N  -1  -1.000000  -1.000000  136.651034  200.502857  1471.348104  0.000000
N  1035  -1.000000  -1.000000  N  -1  -1.000000  -1.000000  0.000000  0.000000  0.000000  204.000000
N  1045  -1.000000  -1.000000  N  -1  -1.000000  -1.000000  1947.277241  0.000000  0.000000  0.000000
A  1046  10641.699310  0.383088  N  -1  -1.000000  -1.000000  2066.846897  0.000000  0.000000  0.000000
G  1064  8475.904238  0.376137  N  -1  -1.000000  -1.000000  153.732414  240.603429  1659.179777  0.000000
A  1081  15168.264828  0.660553  N  -1  -1.000000  -1.000000  1622.731034  0.000000  0.000000  0.000000
G  1088  11457.732045  0.483203  N  -1  -1.000000  -1.000000  632.011034  0.000000  2167.890558  816.000000
T  1108  10934.400000  0.547985  N  -1  -1.000000  -1.000000  119.569655  0.000000  0.000000  10934.400000
A  1114  8250.306207  0.493322  N  -1  -1.000000  -1.000000  1810.626207  0.000000  0.000000  17788.800000
N  1126  -1.000000  -1.000000  N  -1  -1.000000  -1.000000  597.848276  0.000000  0.000000  49000.800000
G  1145  3803.591375  0.226163  N  -1  -1.000000  -1.000000  0.000000  40.100571  876.547807  65280.000000
T  1150  2868199.200000  192.427761  N  -1  -1.000000  -1.000000  0.000000  40.100571  203.484312  65280.000000
G  1158  16231.787063  0.054957  N  -1  -1.000000  -1.000000  0.000000  922.313143  2817.475093  65280.000000
G  1174  6206.271524  0.020946  N  -1  -1.000000  -1.000000  0.000000  0.000000  1424.390186  52264.800000
N  1183  -1.000000  -1.000000  N  -1  -1.000000  -1.000000  68.325517  0.000000  0.000000  13953.600000
G  1198  15754.381561  0.053236  N  -1  -1.000000  -1.000000  34.162759  0.000000  2449.638067  285.600000
N  1206  -1.000000  -1.000000  N  -1  -1.000000  -1.000000  973.638621  240.603429  2520.074944  0.000000
G  1213  47458.802677  0.160091  N  -1  -1.000000  -1.000000  34.162759  0.000000  7254.998364  1509.600000
G  1228  62516.641784  0.208148  A  1231  7908.678621  0.025469  1041.964138  0.000000  10534.226320  0.000000
G  1243  161996.991524  0.530996  N  -1  -1.000000  -1.000000  0.000000  0.000000  12522.111524  40.800000
G  1254  55026.853829  0.171886  N  -1  -1.000000  -1.000000  17.081379  120.301714  11238.595093  0.000000
G  1268  49791.045948  0.153418  A  1274  10231.746207  0.031120  461.197241  0.000000  8859.393903  0.000000
G  1280  12983.864387  0.039501  N  -1  -1.000000  -1.000000  307.464828  761.910857  2387.027509  734.400000
A  1299  23589.384828  0.071566  N  -1  -1.000000  -1.000000  3911.635862  0.000000  0.000000  81.600000
G  1309  5861.913457  0.129816  N  -1  -1.000000  -1.000000  990.720000  0.000000  1314.821710  856.800000
A  1316  6473.842759  0.146737  G  1323  6409.755836  0.019563  2169.335172  0.000000  23.478959  0.000000
A  1331  44343.260690  1.004483  G  1337  28589.545874  0.086375  7532.888276  0.000000  993.942602  40.800000
A  1342  28525.903448  0.606879  N  -1  -1.000000  -1.000000  9531.409655  280.704000  3866.201933  734.400000
A  1353  107851.828966  2.390812  G  1351  28135.619331  0.084486  15868.601379  1283.218286  4961.886691  775.200000
A  1368  128366.565517  2.585716  G  1364  49931.919703  0.876232  16654.344828  5052.672000  7466.308996  0.000000
G  1378  69075.097695  1.492501  A  1381  62910.720000  0.957087  11017.489655  18526.464000  10189.868253  0.000000
C  1391  1208310.418286  3.302401  G  1390  52162.420818  0.793569  2801.346207  64160.914286  8867.220223  0.000000
C  1397  1208310.418286  3.302401  G  1407  31438.326245  0.285940  2220.579310  64160.914286  4578.397026  0.000000
C  1404  1208310.418286  3.302401  N  -1  -1.000000  -1.000000  666.173793  64160.914286  4500.133829  0.000000
A  1424  9958.444138  0.062287  N  -1  -1.000000  -1.000000  1878.951724  962.413714  0.000000  0.000000
G  1432  5650.602825  0.035252  N  -1  -1.000000  -1.000000  17.081379  1002.514286  1252.211152  0.000000
G  1446  12686.464238  0.079187  N  -1  -1.000000  -1.000000  0.000000  0.000000  2449.638067  0.000000
G  1461  8655.909591  0.055118  N  -1  -1.000000  -1.000000  0.000000  0.000000  1964.406245  571.200000
G  1474  5321.897398  0.034323  N  -1  -1.000000  -1.000000  0.000000  40.100571  1408.737546  530.400000
N  1481  -1.000000  -1.000000  N  -1  -1.000000  -1.000000  0.000000  0.000000  0.000000  40.800000
N  1492  -1.000000  -1.000000  N  -1  -1.000000  -1.000000  717.417931  922.313143  0.000000  938.400000
G  1504  5047.976208  0.034861  N  -1  -1.000000  -1.000000  546.604138  0.000000  993.942602  693.600000
G  1515  5314.071078  0.040115  N  -1  -1.000000  -1.000000  0.000000  200.502857  1072.205799  408.000000
N  1526  -1.000000  -1.000000  N  -1  -1.000000  -1.000000  0.000000  0.000000  0.000000  897.600000
N  1538  -1.000000  -1.000000  N  -1  -1.000000  -1.000000  34.162759  0.000000  0.000000  408.000000
N  1550  -1.000000  -1.000000  N  -1  -1.000000  -1.000000  375.790345  0.000000  125.221115  0.000000
A  1562  14143.382069  0.112165  N  -1  -1.000000  -1.000000  2425.555862  0.000000  0.000000  0.000000
N  1573  -1.000000  -1.000000  N  -1  -1.000000  -1.000000  375.790345  40.100571  0.000000  938.400000
N  1585  -1.000000  -1.000000  N  -1  -1.000000  -1.000000  478.278621  0.000000  15.652639  1346.400000
A  1598  5841.831724  0.066969  N  -1  -1.000000  -1.000000  1110.289655  0.000000  0.000000  448.800000
A  1610  10863.757241  0.228523  N  -1  -1.000000  -1.000000  2049.765517  0.000000  101.742156  0.000000
G  1615  5697.560743  0.682471  N  -1  -1.000000  -1.000000  683.255172  0.000000  1338.300669  0.000000
G  1629  6229.750483  0.786352  A  1637  4458.240000  0.043929  392.871724  0.000000  1408.737546  0.000000
G  1643  11301.205651  1.416145  N  -1  -1.000000  -1.000000  51.244138  0.000000  1330.474349  0.000000
N  1656  -1.000000  -1.000000  N  -1  -1.000000  -1.000000  0.000000  0.000000  0.000000  1142.400000
N  1668  -1.000000  -1.000000  N  -1  -1.000000  -1.000000  1451.917241  0.000000  0.000000  122.400000
A  1667  8404.038621  1.071707  N  -1  -1.000000  -1.000000  1383.591724  0.000000  0.000000  40.800000
A  1683  9087.293793  1.162571  N  -1  -1.000000  -1.000000  1691.056552  0.000000  0.000000  326.400000
A  1700  4629.053793  0.564995  N  -1  -1.000000  -1.000000  836.987586  0.000000  0.000000  0.000000
G  1709  8021.977695  0.984147  G  1722  5564.513309  0.075120  187.895172  0.000000  1729.616654  0.000000
A  1729  13272.231724  1.575903  N  -1  -1.000000  -1.000000  2425.555862  0.000000  15.652639  0.000000
A  1740  4543.646897  0.545137  G  1738  798.284610  0.011655  1007.801379  0.000000  180.005353  1387.200000
A  1762  15544.055172  0.984314  N  -1  -1.000000  -1.000000  2186.416552  0.000000  7.826320  0.000000
A  1765  15544.055172  0.984314  N  -1  -1.000000  -1.000000  2459.718621  0.000000  0.000000  0.000000
A  1778  8677.340690  1.070837  N  -1  -1.000000  -1.000000  1656.893793  320.804571  0.000000  163.200000
G  1785  5267.113160  0.630937  N  -1  -1.000000  -1.000000  68.325517  842.112000  1213.079554  163.200000
A  1805  10675.862069  1.378478  G  1803  2269.632714  0.255736  2408.474483  40.100571  391.315985  40.800000
A  1816  8335.713103  1.045643  N  -1  -1.000000  -1.000000  1810.626207  40.100571  0.000000  1672.800000
A  1827  3792.066207  0.480209  N  -1  -1.000000  -1.000000  922.394483  80.201143  0.000000  1672.800000
A  1838  4885.274483  0.625275  G  1841  4617.528625  0.556220  1059.045517  40.100571  430.447584  163.200000
A  1855  4868.193103  0.649150  N  -1  -1.000000  -1.000000  836.987586  601.508571  0.000000  40.800000
A  1868  973.638621  0.146216  N  -1  -1.000000  -1.000000  204.976552  441.106286  0.000000  0.000000
G  1878  7325.435242  1.162412  N  -1  -1.000000  -1.000000  0.000000  1203.017143  1181.774275  0.000000
A  1892  6098.052414  0.974555  G  1894  3592.280743  0.475987  1332.347586  160.402286  493.058141  0.000000
G  1908  4202.733680  0.690119  N  -1  -1.000000  -1.000000  0.000000  401.005714  900.026766  408.000000
G  1917  9313.320446  1.650593  A  1919  4270.344828  0.659362  632.011034  40.100571  1698.311375  0.000000
N  1927  -1.000000  -1.000000  N  -1  -1.000000  -1.000000  0.000000  1684.224000  93.915836  285.600000
G  1942  2449.638067  0.405098  N  -1  -1.000000  -1.000000  495.360000  0.000000  508.710781  0.000000
A  1945  4936.518621  0.944896  N  -1  -1.000000  -1.000000  1127.371034  0.000000  273.921190  0.000000
A  1959  9326.433103  1.909399  N  -1  -1.000000  -1.000000  1776.463448  401.005714  0.000000  0.000000
G  1967  4914.928773  0.903825  N  -1  -1.000000  -1.000000  17.081379  160.402286  1087.858439  652.800000
N  1985  -1.000000  -1.000000  N  -1  -1.000000  -1.000000  0.000000  842.112000  0.000000  1020.000000
G  1996  8843.741264  1.625422  N  -1  -1.000000  -1.000000  1417.754483  40.100571  2011.364164  81.600000
A  1997  7362.074483  1.260965  A  2014  1178.615172  0.170311  1571.486897  0.000000  1940.927286  40.800000
G  2009  6879.335019  1.062070  N  -1  -1.000000  -1.000000  0.000000  842.112000  1565.263941  0.000000
G  2021  10776.842230  1.675328  N  -1  -1.000000  -1.000000  0.000000  0.000000  2027.016803  40.800000
A  2037  8711.503448  1.262435  N  -1  -1.000000  -1.000000  1656.893793  0.000000  23.478959  367.200000
G  2046  7904.582900  1.075244  A  2055  1195.696552  0.151411  0.000000  0.000000  1502.653383  326.400000
G  2062  2308.764312  0.320192  A  2070  1827.707586  0.253969  0.000000  0.000000  493.058141  1387.200000
G  2075  16685.713606  2.318596  N  -1  -1.000000  -1.000000  17.081379  0.000000  3247.922677  448.800000
G  2089  16490.055613  1.969810  A  2084  1913.114483  0.228527  85.406897  0.000000  3169.659480  0.000000
A  2097  2254.742069  0.248108  N  -1  -1.000000  -1.000000  614.929655  0.000000  313.052788  0.000000
G  2103  16787.455762  1.902965  N  -1  -1.000000  -1.000000  17.081379  0.000000  2872.259331  0.000000
A  2117  5636.855172  0.586189  G  2120  2449.638067  0.259394  1041.964138  120.301714  266.094870  612.000000
A  2134  649.092414  0.068734  N  -1  -1.000000  -1.000000  153.732414  0.000000  0.000000  244.800000
A  2149  2510.962759  0.284672  N  -1  -1.000000  -1.000000  580.766897  160.402286  15.652639  122.400000
G  2156  5752.344981  0.719585  N  -1  -1.000000  -1.000000  0.000000  0.000000  1283.516431  448.800000
A  2170  4304.507586  0.559168  G  2170  2261.806394  0.280492  734.499310  40.100571  579.147658  163.200000
G  2180  7810.667063  1.064406  A  2190  1827.707586  0.226923  0.000000  0.000000  1455.695465  81.600000
G  2193  10409.005204  1.319560  A  2197  836.987586  0.094422  324.546207  0.000000  1745.269294  163.200000
A  2209  7225.423448  0.995159  N  -1  -1.000000  -1.000000  1400.673103  0.000000  0.000000  285.600000
G  2218  3787.938736  0.598023  A  2220  1059.045517  0.159301  256.220690  401.005714  845.242528  0.000000
A  2235  10078.013793  1.553469  N  -1  -1.000000  -1.000000  1691.056552  80.201143  493.058141  0.000000
G  2239  6253.229442  1.075088  A  2249  1093.208276  0.171430  1041.964138  40.100571  1408.737546  326.400000
A  2257  4270.344828  0.726482  N  -1  -1.000000  -1.000000  836.987586  40.100571  0.000000  122.400000
G  2264  3592.280743  0.575664  A  2273  2015.602759  0.317494  0.000000  521.307429  774.805651  81.600000
G  2278  5008.844610  0.788996  N  -1  -1.000000  -1.000000  34.162759  40.100571  962.637323  244.800000
A  2301  3125.892414  0.498228  N  -1  -1.000000  -1.000000  649.092414  0.000000  0.000000  0.000000
G  2308  10111.605056  1.642517  N  -1  -1.000000  -1.000000  0.000000  120.301714  1995.711524  0.000000
A  2322  5192.739310  0.813111  N  -1  -1.000000  -1.000000  1007.801379  80.201143  0.000000  0.000000
G  2331  845.242528  0.144125  N  -1  -1.000000  -1.000000  0.000000  0.000000  203.484312  979.200000
A  2346  1229.859310  0.235307  N  -1  -1.000000  -1.000000  273.302069  280.704000  0.000000  40.800000
A  2361  956.557241  0.192435  N  -1  -1.000000  -1.000000  341.627586  1162.916571  0.000000  0.000000
N  2372  -1.000000  -1.000000  N  -1  -1.000000  -1.000000  0.000000  1002.514286  0.000000  367.200000
A  2386  4834.030345  1.191041  N  -1  -1.000000  -1.000000  1110.289655  0.000000  0.000000  0.000000
G  2395  5556.686989  1.418702  A  2396  5004.844138  1.260151  854.068966  0.000000  813.937249  0.000000
A  2413  3792.066207  0.937383  N  -1  -1.000000  -1.000000  495.360000  360.905143  0.000000  122.400000
G  2422  2042.669442  0.502458  N  -1  -1.000000  -1.000000  0.000000  0.000000  406.968625  1020.000000
A  2442  1605.649655  0.426045  N  -1  -1.000000  -1.000000  375.790345  0.000000  117.394796  0.000000
G  2448  8201.983048  2.267802  N  -1  -1.000000  -1.000000  17.081379  280.704000  1596.569219  0.000000
G  2460  3787.938736  1.105726  N  -1  -1.000000  -1.000000  0.000000  0.000000  868.721487  163.200000
A  2475  9582.653793  2.916856  G  2473  524.363420  0.119599  1605.649655  80.201143  172.179033  81.600000
A  2488  8011.166897  1.926220  G  2482  3725.328178  0.740618  1503.161379  40.100571  187.831673  530.400000
G  2498  10502.921041  2.171308  A  2505  1212.777931  0.226645  0.000000  0.000000  2003.537844  204.000000
G  2510  11786.437472  0.999241  A  2515  444.115862  0.068907  0.000000  40.100571  2027.016803  775.200000
G  2512  11786.437472  0.999241  N  -1  -1.000000  -1.000000  34.162759  40.100571  2238.327435  408.000000
A  2538  700.336552  0.118074  N  -1  -1.000000  -1.000000  153.732414  1884.726857  0.000000  0.000000
A  2548  3228.380690  0.574223  N  -1  -1.000000  -1.000000  785.743448  641.609143  15.652639  0.000000
A  2562  4492.402759  0.782547  N  -1  -1.000000  -1.000000  871.150345  802.011429  0.000000  0.000000
A  2579  1212.777931  0.201143  N  -1  -1.000000  -1.000000  273.302069  601.508571  156.526394  81.600000
G  2585  8914.178141  1.672296  N  -1  -1.000000  -1.000000  0.000000  0.000000  1698.311375  0.000000
G  2596  696.542454  0.119207  N  -1  -1.000000  -1.000000  0.000000  401.005714  242.615911  0.000000
G  2604  1987.885204  0.401227  N  -1  -1.000000  -1.000000  0.000000  0.000000  391.315985  0.000000
A  2622  2323.067586  0.533770  N  -1  -1.000000  -1.000000  392.871724  120.301714  0.000000  0.000000
A  2635  5995.564138  1.696441  N  -1  -1.000000  -1.000000  1195.696552  240.603429  0.000000  204.000000
G  2646  6480.192714  1.828272  N  -1  -1.000000  -1.000000  34.162759  0.000000  1220.905874  0.000000
A  2650  1212.777931  0.336590  N  -1  -1.000000  -1.000000  256.220690  160.402286  657.410855  122.400000
G  2668  4046.207286  1.107222  A  2679  2562.206897  0.685768  0.000000  80.201143  782.631970  0.000000
A  2694  546.604138  0.146301  N  -1  -1.000000  -1.000000  119.569655  80.201143  0.000000  40.800000
G  2702  2167.890558  0.648762  N  -1  -1.000000  -1.000000  0.000000  320.804571  399.142305  40.800000
G  2715  2535.727584  0.737754  A  2708  990.720000  0.282755  0.000000  0.000000  524.363420  163.200000
N  2724  -1.000000  -1.000000  N  -1  -1.000000  -1.000000  34.162759  320.804571  0.000000  0.000000
A  2737  5312.308966  1.897764  G  2743  563.495019  0.172011  990.720000  0.000000  0.000000  0.000000
A  2751  8421.120000  2.582514  N  -1  -1.000000  -1.000000  1349.428966  40.100571  0.000000  0.000000
G  2760  8773.304387  2.247176  A  2767  854.068966  0.180682  0.000000  0.000000  1620.048178  0.000000
A  2776  973.638621  0.214026  N  -1  -1.000000  -1.000000  239.139310  0.000000  0.000000  448.800000
A  2792  2698.857931  0.666882  N  -1  -1.000000  -1.000000  512.441379  0.000000  0.000000  122.400000
G  2800  5994.960892  1.634019  A  2802  444.115862  0.105396  102.488276  0.000000  1361.779628  0.000000
A  2814  5261.064828  1.268625  G  2811  2927.043569  0.694636  888.231724  0.000000  328.705428  81.600000
G  2823  6495.845353  1.521793  N  -1  -1.000000  -1.000000  0.000000  0.000000  1267.863792  163.200000
A  2831  3621.252414  0.744582  N  -1  -1.000000  -1.000000  683.255172  0.000000  78.263197  0.000000
G  2837  11676.868996  2.331267  N  -1  -1.000000  -1.000000  119.569655  0.000000  2207.022156  0.000000
G  2852  5650.602825  0.954023  N  -1  -1.000000  -1.000000  0.000000  0.000000  1064.379480  367.200000
A  2868  2937.997241  0.493221  A  2883  1178.615172  0.244924  683.255172  120.301714  0.000000  40.800000
G  2878  2809.648773  0.519493  G  2889  993.942602  0.206548  34.162759  120.301714  649.584535  448.800000
A  2897  2733.020690  0.567951  N  -1  -1.000000  -1.000000  495.360000  360.905143  234.789591  0.000000
G  2903  10612.489517  2.127599  A  2909  2118.091034  0.366485  444.115862  0.000000  1792.227212  0.000000
G  2915  5634.950186  0.975010  A  2923  1144.452414  0.199261  51.244138  0.000000  1095.684758  0.000000
G  2930  2160.064238  0.376097  A  2936  922.394483  0.169765  0.000000  0.000000  438.273903  0.000000
A  2946  3365.031724  0.619338  N  -1  -1.000000  -1.000000  751.580690  0.000000  0.000000  0.000000
A  2962  2920.915862  0.570470  N  -1  -1.000000  -1.000000  563.685517  0.000000  15.652639  81.600000
G  2971  4758.402379  0.942228  A  2980  4629.053793  1.062096  136.651034  0.000000  774.805651  0.000000
G  2987  13101.259182  3.006040  N  -1  -1.000000  -1.000000  0.000000  0.000000  1886.143048  0.000000
A  3000  1161.533793  0.227601  N  -1  -1.000000  -1.000000  273.302069  40.100571  31.305279  0.000000
G  3014  4359.260074  0.884997  A  3010  2391.393103  0.468581  204.976552  40.100571  978.289963  0.000000
G  3026  2480.943346  0.488308  A  3021  2032.684138  0.387502  136.651034  0.000000  555.668699  0.000000
N  3036  -1.000000  -1.000000  N  -1  -1.000000  -1.000000  0.000000  120.301714  0.000000  0.000000
N  3048  -1.000000  -1.000000  N  -1  -1.000000  -1.000000  0.000000  240.603429  0.000000  0.000000
A  3067  444.115862  0.087848  N  -1  -1.000000  -1.000000  102.488276  80.201143  0.000000  0.000000
G  3075  3232.270037  0.800335  A  3078  3074.648276  0.584239  222.057931  120.301714  641.758216  0.000000
G  3089  4054.033606  1.067306  N  -1  -1.000000  -1.000000  0.000000  120.301714  884.374126  0.000000
A  3096  1400.673103  0.351242  G  3101  673.063494  0.146102  290.383448  40.100571  31.305279  0.000000
A  3112  2169.335172  0.572182  G  3112  1768.748253  0.415175  461.197241  0.000000  375.663346  0.000000
A  3124  4372.833103  1.176700  G  3118  540.016059  0.126757  734.499310  0.000000  109.568476  0.000000
G  3127  837.416208  0.227706  N  -1  -1.000000  -1.000000  563.685517  0.000000  211.310632  0.000000
A  3146  2288.904828  0.933774  N  -1  -1.000000  -1.000000  529.522759  40.100571  117.394796  0.000000
G  3151  4899.276134  1.910810  A  3158  341.627586  0.074726  85.406897  0.000000  1119.163717  0.000000
A  3169  1947.277241  0.743809  N  -1  -1.000000  -1.000000  409.953103  40.100571  0.000000  775.200000
G  3176  5893.218736  2.297897  A  3177  204.976552  0.057419  222.057931  40.100571  1322.648030  1101.600000
T  3189  26560.800000  8.541758  A  3194  187.895172  0.032452  68.325517  80.201143  0.000000  3998.400000
T  3201  28192.800000  5.180237  G  3201  3772.286097  0.651519  0.000000  601.508571  868.721487  5712.000000
T  3217  39168.000000  4.985583  A  3223  2528.044138  0.211468  51.244138  2285.732571  0.000000  9669.600000
T  3223  67442.400000  5.797514  A  3235  3757.903448  0.134097  512.441379  1684.224000  0.000000  11138.400000
T  3234  99470.400000  5.477357  G  3249  939.158364  0.025411  700.336552  1243.117714  0.000000  14320.800000
T  3244  93717.600000  3.386969  A  3262  3672.496552  0.083613  119.569655  280.704000  23.478959  15708.000000
T  3254  71930.400000  1.946271  G  3268  453.926543  0.010335  0.000000  0.000000  39.131599  14688.000000
T  3273  45859.200000  1.044100  T  3283  8731.200000  0.181831  34.162759  0.000000  0.000000  9669.600000
G  3297  2770.517175  0.057697  A  3297  1264.022069  0.026324  290.383448  0.000000  532.189740  1468.800000
T  3302  7017.600000  0.145894  A  3312  1178.615172  0.024545  0.000000  0.000000  180.005353  1468.800000
T  3316  6732.000000  0.139630  A  3321  5073.169655  0.104608  495.360000  0.000000  0.000000  1224.000000
T  3330  13056.000000  0.282413  G  3336  821.763569  0.016698  34.162759  0.000000  0.000000  1672.800000
G  3346  4492.307509  0.100462  A  3348  1451.917241  0.030888  204.976552  0.000000  845.242528  0.000000
A  3357  4987.762759  0.120919  G  3357  1314.821710  0.029424  1007.801379  0.000000  336.531747  0.000000
G  3368  4147.949442  0.118501  A  3370  444.115862  0.010784  85.406897  0.000000  712.195093  0.000000
G  3384  12756.901115  0.500838  A  3382  1059.045517  0.025715  136.651034  40.100571  1940.927286  0.000000
G  3395  5908.871375  0.340078  A  3394  444.115862  0.012435  85.406897  481.206857  1972.232565  0.000000
G  3408  17421.387658  1.617148  A  3406  3501.682759  0.132846  666.173793  160.402286  3514.017546  204.000000
G  3425  21498.900223  2.711382  T  3426  7058.400000  0.515730  341.627586  280.704000  5337.550037  1387.200000
T  3434  12770.400000  1.302840  A  3427  2818.427586  0.205932  136.651034  160.402286  6433.234796  2162.400000
G  3440  87459.122677  8.427969  T  3444  11995.200000  0.650144  273.302069  320.804571  7427.177398  2162.400000
G  3453  30929.615465  1.676406  T  3454  16524.000000  0.816507  700.336552  521.307429  7708.924907  3264.000000
G  3461  40908.173086  2.021422  T  3466  8078.400000  0.338306  153.732414  1002.514286  8280.246245  2856.000000
G  3472  45666.575465  1.912423  T  3479  7262.400000  0.259864  0.000000  40.100571  7693.272268  1999.200000
G  3482  25099.007286  0.898100  A  3490  1024.882759  0.034115  0.000000  320.804571  6362.797918  1509.600000
G  3490  27423.424238  0.912839  T  3500  3916.800000  0.124309  204.976552  761.910857  5658.429145  285.600000
G  3504  30467.862602  0.966971  A  3513  717.417931  0.021123  17.081379  160.402286  4093.165204  204.000000
G  3516  7857.624981  0.231349  G  3525  3764.459777  0.114046  68.325517  200.502857  1651.353457  0.000000
A  3535  5773.506207  0.174912  N  -1  -1.000000  -1.000000  1127.371034  120.301714  289.573829  0.000000
T  3546  1264.800000  0.040235  N  -1  -1.000000  -1.000000  0.000000  80.201143  0.000000  285.600000
N  3560  -1.000000  -1.000000  N  -1  -1.000000  -1.000000  17.081379  40.100571  297.400149  0.000000
A  3571  3928.717241  0.129725  N  -1  -1.000000  -1.000000  683.255172  200.502857  0.000000  0.000000
A  3586  683.255172  0.031153  N  -1  -1.000000  -1.000000  136.651034  40.100571  86.089517  0.000000
N  3595  -1.000000  -1.000000  N  -1  -1.000000  -1.000000  0.000000  1323.318857  0.000000  81.600000
A  3607  1212.777931  0.064143  N  -1  -1.000000  -1.000000  290.383448  280.704000  0.000000  0.000000
A  3617  3040.485517  0.203544  T  3614  1754.400000  0.057424  529.522759  40.100571  0.000000  285.600000
A  3631  3484.601379  0.326422  N  -1  -1.000000  -1.000000  580.766897  0.000000  203.484312  0.000000
N  3642  -1.000000  -1.000000  N  -1  -1.000000  -1.000000  17.081379  0.000000  532.189740  0.000000
N  3654  -1.000000  -1.000000  N  -1  -1.000000  -1.000000  0.000000  120.301714  7.826320  0.000000
G  3662  4320.128476  0.507432  N  -1  -1.000000  -1.000000  51.244138  0.000000  720.021413  0.000000
A  3684  1878.951724  0.302892  N  -1  -1.000000  -1.000000  409.953103  40.100571  0.000000  0.000000
A  3694  358.708966  0.107254  N  -1  -1.000000  -1.000000  170.813793  40.100571  0.000000  0.000000
G  3702  5188.849963  1.999870  N  -1  -1.000000  -1.000000  0.000000  0.000000  868.721487  0.000000
G  3715  3576.628104  1.410271  A  3714  2049.765517  0.229271  461.197241  0.000000  610.452937  0.000000
A  3725  1332.347586  0.481459  N  -1  -1.000000  -1.000000  273.302069  0.000000  0.000000  0.000000
N  3738  -1.000000  -1.000000  N  -1  -1.000000  -1.000000  0.000000  40.100571  258.268550  0.000000
A  3749  6986.284138  2.785962  N  -1  -1.000000  -1.000000  1144.452414  0.000000  39.131599  0.000000
T  3762  979.200000  0.312048  N  -1  -1.000000  -1.000000  0.000000  0.000000  31.305279  204.000000
G  3774  3279.227955  1.052851  A  3776  2254.742069  0.689468  341.627586  80.201143  759.153011  0.000000
N  3785  -1.000000  -1.000000  N  -1  -1.000000  -1.000000  68.325517  802.011429  125.221115  0.000000
T  3797  2774.400000  0.883991  A  3802  2271.823448  0.720109  290.383448  0.000000  0.000000  734.400000
T  3811  2488.800000  0.811352  G  3806  1948.753606  0.617704  204.976552  0.000000  101.742156  489.600000
A  3821  1725.219310  0.598133  N  -1  -1.000000  -1.000000  597.848276  441.106286  0.000000  81.600000
T  3832  1795.200000  0.625731  N  -1  -1.000000  -1.000000  136.651034  80.201143  0.000000  408.000000
A  3841  4031.205517  1.338108  G  3845  1627.874498  0.517451  751.580690  481.206857  31.305279  0.000000
A  3853  4048.286897  1.397478  T  3856  3304.800000  0.940224  649.092414  0.000000  0.000000  204.000000
A  3866  2203.497931  0.748466  N  -1  -1.000000  -1.000000  461.197241  200.502857  0.000000  0.000000
A  3876  956.557241  0.315578  A  3883  632.011034  0.179809  239.139310  200.502857  0.000000  0.000000
T  3893  1468.800000  0.604903  A  3889  649.092414  0.184668  85.406897  1203.017143  0.000000  326.400000
A  3904  2374.311724  0.958497  N  -1  -1.000000  -1.000000  478.278621  200.502857  0.000000  0.000000
G  3916  1580.916580  0.662406  T  3914  1224.000000  0.404940  85.406897  882.212571  375.663346  244.800000
G  3927  3780.112416  1.667246  N  -1  -1.000000  -1.000000  17.081379  882.212571  751.326691  0.000000
A  3937  2647.613793  1.104825  T  3941  734.400000  0.272094  444.115862  681.709714  0.000000  0.000000
A  3948  1520.242759  0.610870  N  -1  -1.000000  -1.000000  273.302069  0.000000  0.000000  0.000000
A  3958  2220.579310  0.902251  N  -1  -1.000000  -1.000000  495.360000  40.100571  0.000000  0.000000
G  3966  1713.964015  0.751708  A  3974  409.953103  0.161481  0.000000  160.402286  305.226468  0.000000
A  3977  2425.555862  1.185129  G  3983  540.016059  0.227075  580.766897  200.502857  0.000000  0.000000
A  3991  3535.845517  1.709075  G  3994  626.105576  0.269074  666.173793  80.201143  78.263197  0.000000
A  4002  4594.891034  1.974773  G  4008  1001.768922  0.379529  836.987586  0.000000  0.000000  163.200000
T  4018  2652.000000  1.004773  A  4024  1298.184828  0.486709  0.000000  80.201143  46.957918  612.000000
G  4029  6034.092491  2.262356  T  4031  652.800000  0.209729  17.081379  80.201143  1142.642677  81.600000
A  4045  1486.080000  0.477457  G  4041  853.068848  0.274070  375.790345  0.000000  164.352714  0.000000
G  4053  5525.381710  1.916481  N  -1  -1.000000  -1.000000  0.000000  240.603429  680.889814  0.000000
T  4068  734.400000  0.231609  G  4067  289.573829  0.091320  0.000000  200.502857  62.610558  163.200000
T  4077  1020.000000  0.329854  G  4084  1893.969368  0.637202  102.488276  0.000000  86.089517  367.200000
G  4092  986.116283  0.331778  N  -1  -1.000000  -1.000000  0.000000  320.804571  273.921190  0.000000
A  4106  802.824828  0.276890  N  -1  -1.000000  -1.000000  222.057931  0.000000  0.000000  0.000000
G  4116  1275.690112  0.466063  T  4121  408.000000  0.162469  34.162759  80.201143  273.921190  0.000000
G  4129  1549.611301  0.617093  T  4123  448.800000  0.178716  0.000000  40.100571  375.663346  0.000000
A  4141  3518.764138  1.594640  N  -1  -1.000000  -1.000000  649.092414  0.000000  54.784238  0.000000
G  4145  1338.300669  0.583571  N  -1  -1.000000  -1.000000  222.057931  0.000000  242.615911  0.000000
N  4163  -1.000000  -1.000000  N  -1  -1.000000  -1.000000  0.000000  80.201143  0.000000  0.000000
G  4177  2473.117026  1.356086  N  -1  -1.000000  -1.000000  0.000000  200.502857  422.621264  0.000000
A  4190  256.220690  0.133280  N  -1  -1.000000  -1.000000  68.325517  641.609143  0.000000  0.000000
G  4200  4194.907361  1.369265  A  4198  495.360000  0.354943  153.732414  401.005714  516.537100  0.000000
G  4204  4194.907361  1.369265  A  4207  170.813793  0.111504  51.244138  120.301714  571.321338  0.000000
A  4221  2340.148966  1.427307  G  4218  1706.137695  1.113732  529.522759  0.000000  266.094870  0.000000
A  4231  2340.148966  1.318425  G  4229  1416.563866  0.851339  512.441379  120.301714  258.268550  0.000000
G  4240  1800.053532  0.933303  G  4253  868.721487  0.457450  0.000000  40.100571  266.094870  0.000000
A  4257  1007.801379  0.508701  N  -1  -1.000000  -1.000000  239.139310  80.201143  70.436877  0.000000
G  4278  1338.300669  0.694519  N  -1  -1.000000  -1.000000  102.488276  0.000000  242.615911  0.000000
A  4281  1024.882759  0.599732  N  -1  -1.000000  -1.000000  119.569655  40.100571  164.352714  0.000000
N  4297  -1.000000  -1.000000  N  -1  -1.000000  -1.000000  17.081379  40.100571  0.000000  0.000000
A  4308  649.092414  0.386927  N  -1  -1.000000  -1.000000  136.651034  481.206857  0.000000  0.000000
G  4314  798.284610  0.533914  A  4318  632.011034  0.418033  34.162759  40.100571  133.047435  0.000000
A  4331  546.604138  0.352793  A  4339  119.569655  0.079087  119.569655  80.201143  0.000000  0.000000
A  4342  1059.045517  0.759566  N  -1  -1.000000  -1.000000  222.057931  40.100571  0.000000  0.000000
A  4357  204.976552  0.158843  N  -1  -1.000000  -1.000000  102.488276  0.000000  0.000000  0.000000
T  4374  367.200000  0.340973  N  -1  -1.000000  -1.000000  0.000000  0.000000  39.131599  367.200000
T  4376  1754.400000  1.994488  G  4383  344.358067  0.255600  0.000000  0.000000  86.089517  652.800000
A  4395  1127.371034  1.288337  N  -1  -1.000000  -1.000000  273.302069  80.201143  62.610558  0.000000
G  4399  1346.126989  1.517591  G  4407  547.842379  0.486290  34.162759  40.100571  250.442230  0.000000
G  4415  1753.095613  1.974655  T  4414  285.600000  0.253512  17.081379  80.201143  399.142305  163.200000
G  4426  2034.843123  2.118261  N  -1  -1.000000  -1.000000  0.000000  0.000000  438.273903  0.000000
G  4432  422.621264  0.384483  N  -1  -1.000000  -1.000000  0.000000  80.201143  234.789591  0.000000
A  4446  1264.022069  1.190645  N  -1  -1.000000  -1.000000  324.546207  0.000000  0.000000  0.000000
A  4457  2664.695172  2.351125  N  -1  -1.000000  -1.000000  444.115862  40.100571  0.000000  0.000000
G  4472  3584.454424  2.770196  A  4470  256.220690  0.185742  51.244138  0.000000  579.147658  0.000000
A  4486  3091.729655  1.894578  G  4481  954.811004  0.585062  580.766897  0.000000  70.436877  0.000000
T  4495  3100.800000  1.628284  A  4499  1742.300690  0.854456  85.406897  40.100571  101.742156  326.400000
G  4508  1776.574572  0.871307  A  4512  1041.964138  0.495231  17.081379  80.201143  399.142305  0.000000
A  4524  3689.577931  1.753688  N  -1  -1.000000  -1.000000  734.499310  280.704000  0.000000  0.000000
T  4532  2652.000000  1.134186  G  4532  360.010706  0.153960  0.000000  40.100571  78.263197  612.000000
T  4543  693.600000  0.285652  N  -1  -1.000000  -1.000000  0.000000  200.502857  0.000000  326.400000
T  4554  1183.200000  0.515779  N  -1  -1.000000  -1.000000  0.000000  0.000000  0.000000  326.400000
G  4566  1870.490409  0.789215  N  -1  -1.000000  -1.000000  0.000000  120.301714  500.884461  0.000000
T  4575  816.000000  0.335704  G  4582  336.531747  0.137751  0.000000  0.000000  0.000000  163.200000
T  4594  1550.400000  0.690342  G  4591  782.631970  0.320350  0.000000  0.000000  109.568476  408.000000
A  4599  973.638621  0.476704  G  4603  946.984684  0.457361  239.139310  120.301714  78.263197  122.400000
A  4606  1742.300690  0.951750  G  4610  446.100223  0.230471  461.197241  0.000000  219.136952  0.000000
A  4614  956.557241  0.564414  A  4628  1024.882759  0.595456  273.302069  481.206857  54.784238  0.000000
A  4632  2681.776552  1.662832  G  4638  438.273903  0.241914  546.604138  0.000000  0.000000  0.000000
A  4641  785.743448  0.519673  A  4651  358.708966  0.235789  307.464828  40.100571  86.089517  0.000000
G  4652  2723.559257  2.054942  A  4661  256.220690  0.167633  102.488276  0.000000  602.626617  0.000000
A  4668  3552.926897  2.324656  G  4675  336.531747  0.190622  666.173793  200.502857  0.000000  0.000000
A  4679  2049.765517  1.161117  T  4684  693.600000  0.388927  444.115862  0.000000  62.610558  0.000000
G  4688  3060.091004  1.716003  A  4687  1246.940690  0.699206  273.302069  200.502857  524.363420  81.600000
A  4698  1212.777931  0.604071  T  4707  1142.400000  0.578719  307.464828  40.100571  0.000000  81.600000
G  4715  2167.890558  1.098270  T  4711  81.600000  0.041337  0.000000  40.100571  461.752862  0.000000
A  4723  1639.812414  0.783348  G  4727  1048.726840  0.503423  324.546207  441.106286  54.784238  0.000000
A  4740  2305.986207  1.107003  N  -1  -1.000000  -1.000000  478.278621  200.502857  0.000000  0.000000
T  4751  2774.400000  1.250838  A  4754  1520.242759  0.682520  119.569655  40.100571  54.784238  612.000000
G  4766  1510.479703  0.678168  A  4769  1366.510345  0.613501  102.488276  0.000000  313.052788  204.000000
G  4779  680.889814  0.296069  T  4779  652.800000  0.293078  0.000000  120.301714  148.700074  122.400000
T  4788  3468.000000  1.654973  A  4788  854.068966  0.383438  136.651034  401.005714  78.263197  693.600000
A  4800  2066.846897  0.990339  T  4801  1836.000000  0.755571  427.034483  80.201143  7.826320  326.400000
T  4814  1754.400000  0.839941  A  4813  1264.022069  0.520184  341.627586  0.000000  62.610558  489.600000
A  4824  2340.148966  1.195083  G  4820  1823.532491  0.750440  529.522759  0.000000  164.352714  204.000000
G  4833  3709.675539  1.791348  A  4835  427.034483  0.172563  51.244138  80.201143  618.279257  0.000000
T  4845  1632.000000  0.733462  G  4846  633.931896  0.271857  68.325517  40.100571  109.568476  367.200000
A  4855  1229.859310  0.552924  G  4861  1330.474349  0.570147  290.383448  40.100571  7.826320  40.800000
T  4868  2488.800000  1.175809  A  4867  1708.137931  0.731987  375.790345  0.000000  23.478959  408.000000
G  4875  1745.269294  0.835813  T  4879  938.400000  0.394916  170.813793  40.100571  320.879108  40.800000
A  4888  2374.311724  1.124419  T  4888  1468.800000  0.616358  461.197241  0.000000  15.652639  326.400000
T  4902  4406.400000  1.931843  A  4899  1417.754483  0.594937  187.895172  200.502857  101.742156  652.800000
A  4910  1007.801379  0.424378  G  4912  493.058141  0.193642  256.220690  40.100571  93.915836  244.800000
T  4924  1672.800000  0.737284  A  4925  905.313103  0.382519  222.057931  761.910857  23.478959  612.000000
T  4934  3916.800000  1.732556  N  -1  -1.000000  -1.000000  0.000000  0.000000  0.000000  652.800000
A  4940  3142.973793  1.299624  G  4950  2653.122379  1.031901  529.522759  401.005714  93.915836  285.600000
T  4949  3100.800000  1.312952  G  4965  180.005353  0.067523  102.488276  0.000000  281.747509  326.400000
A  4964  2579.288276  1.028186  T  4971  2407.200000  0.902983  358.708966  80.201143  86.089517  0.000000
G  4986  2261.806394  0.855603  A  4983  2015.602759  0.756088  273.302069  0.000000  406.968625  122.400000
G  4996  3694.022900  1.409489  A  4993  888.231724  0.333191  119.569655  0.000000  813.937249  0.000000
A  5005  905.313103  0.321523  G  5006  774.805651  0.266051  136.651034  0.000000  211.310632  40.800000
T  5022  2080.800000  0.779676  G  5023  1017.421561  0.354324  239.139310  0.000000  187.831673  571.200000
A  5024  1639.812414  0.673091  A  5032  1144.452414  0.400032  307.464828  0.000000  234.789591  408.000000
G  5035  1338.300669  0.535440  T  5040  816.000000  0.295942  187.895172  80.201143  313.052788  81.600000
A  5051  1964.358621  0.796580  T  5052  897.600000  0.357169  341.627586  40.100571  31.305279  204.000000
G  5059  3060.091004  1.347614  A  5064  2152.253793  0.811612  307.464828  0.000000  586.973978  0.000000
G  5072  4116.644164  1.819544  A  5077  1537.324138  0.575387  17.081379  40.100571  774.805651  0.000000
T  5093  3631.200000  1.536012  A  5090  1110.289655  0.415557  102.488276  80.201143  258.268550  285.600000
G  5097  3694.022900  1.496019  A  5099  1434.835862  0.526176  204.976552  0.000000  594.800297  285.600000
A  5109  2681.776552  1.026534  G  5112  829.589888  0.304223  529.522759  80.201143  46.957918  0.000000
T  5121  2162.400000  0.861091  A  5118  1195.696552  0.438480  153.732414  0.000000  70.436877  448.800000
G  5135  1236.558513  0.468937  T  5138  897.600000  0.329163  34.162759  0.000000  266.094870  81.600000
A  5147  2254.742069  0.883341  G  5146  1040.900520  0.381714  529.522759  0.000000  234.789591  0.000000
T  5155  3549.600000  1.357914  G  5160  305.226468  0.111860  273.302069  0.000000  0.000000  775.200000
A  5159  3587.089655  1.265225  G  5168  1087.858439  0.398681  341.627586  80.201143  62.610558  285.600000
G  5177  1909.622007  0.637090  A  5179  341.627586  0.125991  102.488276  120.301714  430.447584  40.800000
T  5191  1468.800000  0.509581  G  5192  313.052788  0.116185  51.244138  280.704000  62.610558  367.200000
A  5199  2818.427586  1.076730  G  5204  2387.027509  0.839781  461.197241  0.000000  148.700074  0.000000
A  5213  2493.881379  0.983274  T  5211  1142.400000  0.401908  580.766897  0.000000  148.700074  204.000000
G  5218  2175.716877  0.900437  G  5224  1713.964015  0.610613  85.406897  200.502857  453.926543  0.000000
G  5238  1393.084907  0.588872  A  5236  392.871724  0.139964  68.325517  160.402286  258.268550  0.000000
A  5248  2101.009655  0.917972  T  5246  1468.800000  0.523272  427.034483  200.502857  172.179033  244.800000
T  5259  2856.000000  1.202426  A  5261  1520.242759  0.602891  153.732414  0.000000  86.089517  612.000000
G  5266  3701.849219  1.520065  N  -1  -1.000000  -1.000000  85.406897  40.100571  461.752862  0.000000
A  5273  2357.230345  0.884083  N  -1  -1.000000  -1.000000  444.115862  80.201143  258.268550  0.000000
T  5285  1917.600000  0.782519  G  5282  1322.648030  0.496061  119.569655  80.201143  211.310632  285.600000
A  5299  2886.753103  1.264124  G  5298  1424.390186  0.534220  580.766897  441.106286  281.747509  0.000000
G  5307  1267.863792  0.532422  A  5310  546.604138  0.210231  34.162759  0.000000  273.921190  0.000000
A  5324  3997.042759  1.692788  T  5326  979.200000  0.370767  751.580690  80.201143  23.478959  244.800000
T  5337  1183.200000  0.477274  A  5336  273.302069  0.103484  68.325517  0.000000  0.000000  326.400000
G  5344  2410.506468  1.026616  N  -1  -1.000000  -1.000000  375.790345  160.402286  469.579182  0.000000
A  5346  2510.962759  1.058812  A  5360  734.499310  0.282673  563.685517  80.201143  399.142305  0.000000
G  5357  2160.064238  0.869844  T  5366  1632.000000  0.628076  102.488276  0.000000  430.447584  0.000000
A  5371  2271.823448  0.912678  A  5385  1947.277241  0.746649  375.790345  120.301714  0.000000  122.400000
G  5390  3083.569963  1.268559  A  5392  1417.754483  0.523876  341.627586  200.502857  461.752862  0.000000
A  5404  2579.288276  1.088795  G  5403  446.100223  0.164839  563.685517  200.502857  109.568476  0.000000
A  5414  2630.532414  1.080253  T  5413  1876.800000  0.700663  563.685517  561.408000  78.263197  326.400000
G  5426  2160.064238  0.896484  T  5429  1468.800000  0.587801  341.627586  0.000000  399.142305  122.400000
A  5440  3211.299310  1.285185  G  5437  430.447584  0.172261  683.255172  0.000000  54.784238  163.200000
T  5442  1509.600000  0.623768  G  5449  453.926543  0.185059  666.173793  0.000000  0.000000  285.600000
T  5457  2611.200000  1.064592  A  5457  427.034483  0.174096  102.488276  40.100571  15.652639  693.600000
A  5472  4219.100690  1.706176  G  5476  1659.179777  0.627585  597.848276  280.704000  211.310632  0.000000
A  5485  1332.347586  0.503980  G  5487  993.942602  0.388110  273.302069  0.000000  164.352714  81.600000
G  5495  900.026766  0.351452  T  5495  693.600000  0.286162  119.569655  360.905143  242.615911  244.800000
G  5505  1580.916580  0.652273  A  5506  546.604138  0.240420  102.488276  200.502857  320.879108  163.200000
T  5517  1305.600000  0.574285  A  5520  529.522759  0.246729  68.325517  401.005714  0.000000  326.400000
G  5532  1126.990037  0.525142  A  5536  1041.964138  0.541953  17.081379  40.100571  258.268550  163.200000
T  5534  1428.000000  0.715533  G  5549  117.394796  0.067807  153.732414  200.502857  226.963271  367.200000
A  5547  1298.184828  0.675256  G  5551  242.615911  0.140135  341.627586  160.402286  62.610558  0.000000
A  5563  1161.533793  0.670943  A  5572  204.976552  0.124107  307.464828  200.502857  31.305279  326.400000
T  5565  2162.400000  1.274707  A  5577  187.895172  0.113765  256.220690  160.402286  0.000000  448.800000
G  5581  4069.686245  2.464221  A  5594  2528.044138  1.544628  34.162759  160.402286  485.231822  0.000000
G  5595  1541.784981  0.942084  N  -1  -1.000000  -1.000000  409.953103  80.201143  305.226468  0.000000
A  5607  1520.242759  0.917183  G  5609  1142.642677  0.664469  324.546207  0.000000  156.526394  0.000000
G  5620  1604.395539  0.933041  A  5619  358.708966  0.208596  119.569655  80.201143  305.226468  0.000000
G  5632  1792.227212  1.040854  A  5631  1691.056552  0.982041  324.546207  40.100571  297.400149  530.400000
T  5634  3386.400000  1.912632  N  -1  -1.000000  -1.000000  222.057931  40.100571  289.573829  652.800000
G  5646  2629.643420  1.317136  T  5650  652.800000  0.308397  0.000000  0.000000  289.573829  0.000000
A  5663  2750.102069  1.299271  G  5667  1526.132342  0.674700  649.092414  481.206857  86.089517  0.000000
A  5676  2835.508966  1.253628  G  5677  1549.611301  0.637874  580.766897  561.408000  281.747509  81.600000
A  5689  1947.277241  0.801600  N  -1  -1.000000  -1.000000  341.627586  120.301714  7.826320  0.000000
A  5697  1725.219310  0.716534  T  5707  938.400000  0.431770  358.708966  0.000000  0.000000  122.400000
G  5710  2590.511822  1.191982  A  5710  1349.428966  0.620890  307.464828  0.000000  414.794944  81.600000
G  5724  3028.785725  1.329492  A  5719  1059.045517  0.464850  17.081379  120.301714  461.752862  0.000000
T  5734  938.400000  0.386331  G  5731  461.752862  0.190092  17.081379  40.100571  93.915836  204.000000
A  5741  2903.834483  1.229184  G  5744  493.058141  0.199323  392.871724  40.100571  46.957918  204.000000
T  5744  1836.000000  0.742248  T  5760  938.400000  0.383739  290.383448  80.201143  117.394796  408.000000
G  5757  3897.507212  1.681026  A  5772  580.766897  0.241713  222.057931  360.905143  493.058141  81.600000
A  5765  2323.067586  0.950008  T  5776  816.000000  0.339616  529.522759  120.301714  23.478959  0.000000
A  5782  1024.882759  0.426570  A  5789  836.987586  0.376742  239.139310  80.201143  7.826320  122.400000
A  5798  1468.998621  0.661250  G  5801  367.837026  0.172213  409.953103  962.413714  23.478959  285.600000
T  5799  1346.400000  0.619399  A  5808  1229.859310  0.575793  375.790345  761.910857  54.784238  326.400000
T  5815  3631.200000  1.700128  G  5821  610.452937  0.272523  34.162759  160.402286  0.000000  285.600000
G  5833  4445.349591  1.984613  A  5836  1725.219310  0.724376  102.488276  80.201143  673.063494  122.400000
T  5836  1754.400000  0.736659  T  5846  489.600000  0.198761  392.871724  200.502857  500.884461  367.200000
A  5850  3570.008276  1.449359  G  5854  1260.037472  0.498062  614.929655  80.201143  101.742156  40.800000
G  5869  2003.537844  0.791981  A  5872  1520.242759  0.596961  153.732414  80.201143  446.100223  0.000000
G  5884  1346.126989  0.528611  A  5881  290.383448  0.114026  85.406897  0.000000  289.573829  0.000000
G  5893  1870.490409  0.816310  T  5889  938.400000  0.368486  34.162759  120.301714  344.358067  40.800000
T  5898  1632.000000  0.726580  G  5907  367.837026  0.161699  136.651034  0.000000  109.568476  326.400000
A  5912  3023.404138  1.310620  T  5912  2244.000000  0.906784  649.092414  40.100571  23.478959  285.600000
A  5927  2459.718621  0.998955  G  5928  281.747509  0.109470  409.953103  120.301714  78.263197  40.800000
G  5939  1009.595242  0.392286  T  5933  652.800000  0.253638  17.081379  80.201143  273.921190  0.000000
A  5947  1998.521379  0.864613  T  5950  204.000000  0.077303  529.522759  40.100571  0.000000  0.000000
A  5957  529.522759  0.256207  N  -1  -1.000000  -1.000000  187.895172  80.201143  0.000000  0.000000
A  5973  1486.080000  0.764329  T  5974  816.000000  0.336571  324.546207  0.000000  0.000000  163.200000
A  5979  1076.126897  0.619925  T  5981  408.000000  0.195446  256.220690  40.100571  0.000000  81.600000
T  5991  897.600000  0.546265  N  -1  -1.000000  -1.000000  0.000000  0.000000  0.000000  244.800000
T  6009  204.000000  0.127635  N  -1  -1.000000  -1.000000  136.651034  120.301714  0.000000  40.800000
A  6011  1059.045517  0.739734  N  -1  -1.000000  -1.000000  170.813793  160.402286  0.000000  40.800000
A  6025  324.546207  0.236143  G  6025  273.921190  0.173055  85.406897  120.301714  70.436877  0.000000
A  6034  3074.648276  2.783808  T  6035  979.200000  0.574894  563.685517  40.100571  39.131599  204.000000
A  6045  1144.452414  0.981546  T  6048  489.600000  0.295918  256.220690  40.100571  0.000000  40.800000
A  6060  1656.893793  1.404797  N  -1  -1.000000  -1.000000  307.464828  521.307429  0.000000  244.800000
T  6060  979.200000  0.854979  N  -1  -1.000000  -1.000000  307.464828  521.307429  0.000000  244.800000
T  6078  1876.800000  1.576799  G  6077  962.637323  0.702752  119.569655  200.502857  156.526394  408.000000
A  6082  2579.288276  2.098123  A  6092  1383.591724  0.943169  614.929655  441.106286  70.436877  40.800000
T  6101  2203.200000  1.596930  A  6103  1537.324138  0.973195  256.220690  320.804571  7.826320  489.600000
A  6114  888.231724  0.588152  T  6114  652.800000  0.413252  153.732414  200.502857  0.000000  163.200000
T  6129  1632.000000  1.033807  A  6128  461.197241  0.291958  153.732414  40.100571  0.000000  326.400000
A  6143  1434.835862  0.877079  A  6134  444.115862  0.268655  307.464828  280.704000  0.000000  0.000000
A  6151  888.231724  0.508446  G  6148  367.837026  0.217567  256.220690  320.804571  31.305279  0.000000
A  6160  2698.857931  1.765906  G  6161  367.837026  0.215175  614.929655  80.201143  78.263197  0.000000
A  6173  1503.161379  0.892744  G  6178  500.884461  0.290109  341.627586  280.704000  0.000000  285.600000
T  6175  1468.800000  0.880375  T  6187  489.600000  0.283573  290.383448  441.106286  39.131599  367.200000
G  6194  3271.401636  1.904923  A  6198  1827.707586  0.934527  136.651034  360.905143  485.231822  0.000000
T  6210  1836.000000  0.988797  G  6208  1299.169071  0.664279  102.488276  40.100571  226.963271  367.200000
A  6225  3809.147586  2.137003  G  6220  2316.590632  1.186974  734.499310  0.000000  289.573829  285.600000
A  6236  1742.300690  0.896676  G  6239  712.195093  0.343282  495.360000  0.000000  70.436877  0.000000
A  6249  1776.463448  0.875764  T  6246  1632.000000  0.786634  375.790345  200.502857  148.700074  204.000000
A  6262  2391.393103  1.170576  G  6264  367.837026  0.174502  409.953103  320.804571  70.436877  0.000000
T  6269  979.200000  0.457875  G  6274  727.847732  0.345290  153.732414  0.000000  62.610558  244.800000
G  6285  1518.306022  0.706954  A  6278  1383.591724  0.656375  170.813793  0.000000  297.400149  204.000000
A  6288  1776.463448  0.875270  G  6295  399.142305  0.181009  375.790345  240.603429  187.831673  367.200000
G  6304  1220.905874  0.593552  A  6300  802.824828  0.364076  68.325517  40.100571  266.094870  0.000000
A  6314  2152.253793  1.059098  N  -1  -1.000000  -1.000000  409.953103  200.502857  297.400149  0.000000
G  6314  1580.916580  0.823290  G  6328  649.584535  0.303139  409.953103  200.502857  297.400149  0.000000
A  6328  1315.266207  0.694169  A  6332  170.813793  0.079713  341.627586  240.603429  180.005353  0.000000
G  6340  1549.611301  0.941814  T  6338  979.200000  0.456959  136.651034  521.307429  289.573829  163.200000
A  6342  1161.533793  0.714316  G  6358  720.021413  0.378314  273.302069  320.804571  281.747509  40.800000
T  6359  1183.200000  0.756239  T  6367  489.600000  0.298420  341.627586  0.000000  125.221115  285.600000
A  6370  2750.102069  1.904812  A  6381  1110.289655  0.638830  529.522759  401.005714  15.652639  40.800000
T  6384  1632.000000  1.006875  A  6391  358.708966  0.215821  102.488276  80.201143  0.000000  326.400000
T  6393  1509.600000  0.924872  G  6398  1314.821710  0.791492  68.325517  40.100571  70.436877  326.400000
G  6410  2582.685502  1.608610  T  6411  1632.000000  0.936953  204.976552  0.000000  320.879108  285.600000
A  6417  1212.777931  0.696312  G  6424  1033.074201  0.593101  307.464828  401.005714  70.436877  0.000000
A  6433  905.313103  0.549417  N  -1  -1.000000  -1.000000  239.139310  0.000000  109.568476  0.000000
G  6440  3396.622751  2.149477  N  -1  -1.000000  -1.000000  119.569655  360.905143  313.052788  0.000000
A  6443  2015.602759  1.127077  G  6454  993.942602  0.520464  341.627586  200.502857  289.573829  0.000000
A  6457  3433.357241  1.871097  A  6464  1503.161379  0.708527  580.766897  40.100571  148.700074  81.600000
G  6475  1580.916580  0.766644  A  6476  495.360000  0.233148  102.488276  0.000000  360.010706  244.800000
A  6487  1964.358621  0.934564  G  6492  1001.768922  0.454328  341.627586  80.201143  39.131599  0.000000
A  6497  1554.405517  0.768244  A  6508  1383.591724  0.617106  392.871724  0.000000  70.436877  0.000000
G  6513  1518.306022  0.753291  T  6510  1346.400000  0.600518  102.488276  80.201143  281.747509  244.800000
T  6518  1468.800000  0.728414  G  6531  665.237175  0.316393  68.325517  40.100571  148.700074  367.200000
T  6534  1509.600000  0.792422  A  6537  1195.696552  0.568685  153.732414  0.000000  86.089517  326.400000
A  6545  1246.940690  0.644504  G  6549  500.884461  0.254386  273.302069  601.508571  23.478959  0.000000
A  6557  1793.544828  0.910942  T  6562  1632.000000  0.902314  409.953103  80.201143  125.221115  0.000000
G  6570  774.805651  0.428405  A  6568  427.034483  0.236102  102.488276  200.502857  140.873755  0.000000
G  6584  1667.006097  0.989613  A  6582  187.895172  0.103885  85.406897  80.201143  328.705428  0.000000
T  6589  1632.000000  1.082323  A  6590  1007.801379  0.632371  307.464828  360.905143  54.784238  326.400000
A  6605  3604.171034  2.382172  G  6601  1150.468996  0.721891  427.034483  401.005714  86.089517  0.000000
G  6612  688.716134  0.410694  G  6621  328.705428  0.183019  34.162759  240.603429  148.700074  0.000000
A  6624  3279.624828  2.062153  G  6630  540.016059  0.280158  632.011034  320.804571  46.957918  81.600000
G  6639  1526.132342  0.863920  T  6635  652.800000  0.338670  68.325517  0.000000  313.052788  40.800000
A  6644  2288.904828  1.291522  G  6649  1306.995390  0.652919  392.871724  441.106286  31.305279  244.800000
G  6661  1518.306022  0.820624  T  6664  979.200000  0.487960  17.081379  0.000000  352.184387  81.600000
A  6667  2340.148966  1.246536  G  6672  360.010706  0.172272  427.034483  441.106286  7.826320  81.600000
A  6681  3006.322759  1.556083  G  6679  586.973978  0.280879  597.848276  360.905143  117.394796  0.000000
T  6692  979.200000  0.454357  G  6691  946.984684  0.417963  68.325517  320.804571  211.310632  244.800000
A  6699  939.475862  0.450296  N  -1  -1.000000  -1.000000  153.732414  0.000000  117.394796  0.000000
T  6712  1876.800000  0.930445  A  6715  1229.859310  0.636534  102.488276  360.905143  250.442230  408.000000
G  6714  1565.263941  0.848674  G  6727  516.537100  0.267342  153.732414  521.307429  352.184387  244.800000
A  6729  1366.510345  0.707297  G  6744  633.931896  0.318076  358.708966  120.301714  117.394796  0.000000
A  6740  4048.286897  2.325657  G  6754  633.931896  0.318622  768.662069  120.301714  23.478959  0.000000
A  6753  2254.742069  1.131375  T  6764  652.800000  0.328105  512.441379  200.502857  125.221115  0.000000
A  6771  2374.311724  1.193418  T  6771  652.800000  0.314571  427.034483  280.704000  0.000000  163.200000
T  6783  1509.600000  0.727481  A  6783  1349.428966  0.650263  290.383448  200.502857  187.831673  285.600000
G  6793  1393.084907  0.699322  T  6804  367.200000  0.189652  102.488276  0.000000  297.400149  0.000000
A  6798  2032.684138  1.110315  G  6812  540.016059  0.278909  461.197241  320.804571  140.873755  0.000000
A  6816  3262.543448  1.685132  T  6832  652.800000  0.282749  375.790345  0.000000  125.221115  0.000000
A  6830  3279.624828  1.512475  G  6836  532.189740  0.230508  649.092414  0.000000  0.000000  81.600000
A  6839  973.638621  0.421732  G  6856  508.710781  0.226134  222.057931  0.000000  86.089517  0.000000
A  6857  1759.382069  0.782120  T  6859  1305.600000  0.570408  358.708966  0.000000  117.394796  244.800000
G  6872  1314.821710  0.574462  T  6869  1183.200000  0.516932  119.569655  0.000000  258.268550  81.600000
A  6876  1298.184828  0.644119  G  6886  1033.074201  0.538091  290.383448  40.100571  109.568476  40.800000
T  6893  1509.600000  0.786337  G  6896  641.758216  0.350034  136.651034  320.804571  39.131599  326.400000
A  6908  2152.253793  1.173967  G  6907  1604.395539  0.875085  392.871724  80.201143  328.705428  204.000000
A  6918  1588.568276  0.837154  T  6917  1509.600000  0.795497  375.790345  0.000000  0.000000  326.400000
A  6931  2271.823448  1.185013  G  6927  868.721487  0.453113  529.522759  80.201143  70.436877  122.400000
T  6936  3345.600000  1.723608  A  6938  956.557241  0.490681  239.139310  0.000000  0.000000  693.600000
G  6959  1784.400892  0.915383  A  6959  1093.208276  0.560778  239.139310  0.000000  406.968625  122.400000
T  6962  1958.400000  1.088104  A  6963  102.488276  0.056395  153.732414  0.000000  266.094870  408.000000
G  6977  1025.247881  0.540086  T  6976  856.800000  0.471462  0.000000  80.201143  226.963271  204.000000
T  6989  1713.600000  0.939015  A  6984  461.197241  0.253778  136.651034  0.000000  0.000000  326.400000
G  6995  704.368773  0.377725  A  6998  546.604138  0.289006  136.651034  0.000000  140.873755  0.000000
A  7013  3279.624828  1.816578  T  7015  856.800000  0.419312  341.627586  0.000000  78.263197  122.400000
T  7023  1632.000000  0.823249  G  7016  516.537100  0.252790  102.488276  40.100571  0.000000  326.400000
G  7031  1565.263941  0.810865  N  -1  -1.000000  -1.000000  102.488276  0.000000  344.358067  0.000000
A  7034  1861.870345  0.965684  G  7043  563.495019  0.263685  358.708966  0.000000  203.484312  0.000000
A  7049  922.394483  0.488806  N  -1  -1.000000  -1.000000  239.139310  120.301714  125.221115  0.000000
T  7057  1509.600000  0.917848  A  7068  461.197241  0.229895  102.488276  0.000000  125.221115  285.600000
T  7072  3386.400000  2.093942  G  7076  1596.569219  0.753961  136.651034  0.000000  86.089517  408.000000
G  7089  696.542454  0.395754  N  -1  -1.000000  -1.000000  0.000000  80.201143  140.873755  0.000000
A  7105  922.394483  0.534051  N  -1  -1.000000  -1.000000  324.546207  40.100571  0.000000  0.000000
G  7112  915.679405  0.555615  T  7109  856.800000  0.456898  0.000000  200.502857  164.352714  122.400000
A  7122  1571.486897  0.941474  T  7119  1387.200000  0.783294  324.546207  0.000000  15.652639  163.200000
A  7136  4765.704828  3.180607  T  7137  4610.400000  2.419676  683.255172  0.000000  328.705428  448.800000
A  7143  256.220690  0.141423  N  -1  -1.000000  -1.000000  256.220690  120.301714  54.784238  285.600000
T  7158  489.600000  0.291285  A  7158  324.546207  0.170332  68.325517  0.000000  101.742156  122.400000
A  7167  1691.056552  1.095526  T  7167  1305.600000  0.683101  307.464828  120.301714  328.705428  285.600000
T  7183  1305.600000  0.805693  G  7186  610.452937  0.323793  0.000000  240.603429  23.478959  285.600000
T  7197  1836.000000  1.147451  A  7199  478.278621  0.254034  51.244138  0.000000  46.957918  367.200000
G  7203  641.758216  0.444115  A  7208  529.522759  0.281252  34.162759  40.100571  140.873755  0.000000
A  7218  1827.707586  1.269638  T  7214  1468.800000  0.780143  392.871724  0.000000  0.000000  204.000000
A  7228  1605.649655  1.049388  N  -1  -1.000000  -1.000000  392.871724  0.000000  0.000000  0.000000
G  7240  1651.353457  1.032691  A  7241  632.011034  0.349300  136.651034  0.000000  328.705428  0.000000
T  7254  1183.200000  0.736249  A  7254  632.011034  0.349300  153.732414  200.502857  117.394796  285.600000
G  7268  422.621264  0.338418  G  7261  352.184387  0.191880  51.244138  0.000000  93.915836  0.000000
T  7278  1101.600000  0.870517  G  7282  485.231822  0.261717  0.000000  40.100571  7.826320  326.400000
A  7284  1913.114483  1.442059  N  -1  -1.000000  -1.000000  444.115862  0.000000  93.915836  0.000000
T  7300  1632.000000  1.209910  A  7300  1264.022069  0.669433  290.383448  200.502857  140.873755  326.400000
G  7314  602.626617  0.436212  T  7313  530.400000  0.336799  102.488276  80.201143  140.873755  489.600000
T  7326  979.200000  0.778277  A  7320  204.976552  0.130158  68.325517  40.100571  0.000000  244.800000
A  7329  973.638621  0.753644  N  -1  -1.000000  -1.000000  222.057931  320.804571  0.000000  81.600000
A  7348  1554.405517  1.288359  G  7343  1213.079554  0.824974  375.790345  40.100571  93.915836  285.600000
T  7349  1509.600000  1.256559  T  7360  1387.200000  0.983498  341.627586  80.201143  70.436877  326.400000
A  7363  1366.510345  1.151036  T  7370  1305.600000  0.941609  324.546207  0.000000  125.221115  163.200000
A  7379  2852.590345  2.366251  G  7376  1440.042825  1.038571  529.522759  0.000000  156.526394  0.000000
T  7392  2040.000000  1.408326  A  7392  1759.382069  1.167717  324.546207  0.000000  125.221115  530.400000
A  7401  2715.939310  1.760889  T  7408  1509.600000  0.860760  563.685517  320.804571  140.873755  40.800000
A  7409  3672.496552  2.263269  G  7411  602.626617  0.312284  632.011034  0.000000  86.089517  285.600000
A  7424  3296.706207  1.804733  G  7427  461.752862  0.220280  649.092414  0.000000  23.478959  0.000000
G  7437  1573.090260  0.750481  A  7434  973.638621  0.464476  358.708966  40.100571  281.747509  0.000000
A  7441  2818.427586  1.307553  T  7457  1387.200000  0.592801  512.441379  40.100571  140.873755  0.000000
A  7458  3211.299310  1.372364  N  -1  -1.000000  -1.000000  632.011034  320.804571  281.747509  285.600000
A  7472  2989.241379  1.192993  T  7475  979.200000  0.368990  632.011034  200.502857  164.352714  81.600000
T  7487  2366.400000  0.891760  A  7485  1178.615172  0.444135  375.790345  0.000000  78.263197  285.600000
A  7496  1622.731034  0.589308  G  7498  751.326691  0.285596  392.871724  401.005714  78.263197  0.000000
A  7507  1366.510345  0.519461  T  7513  979.200000  0.381995  307.464828  0.000000  133.047435  0.000000
A  7520  2340.148966  0.912949  G  7521  571.321338  0.226194  529.522759  0.000000  109.568476  0.000000
A  7530  2118.091034  0.838614  G  7531  657.410855  0.277346  392.871724  0.000000  133.047435  0.000000
T  7540  3019.200000  1.273782  A  7542  2101.009655  0.896865  239.139310  40.100571  70.436877  775.200000
A  7553  700.336552  0.298968  T  7552  652.800000  0.278663  358.708966  40.100571  0.000000  163.200000
A  7561  1059.045517  0.469594  G  7563  641.758216  0.308627  358.708966  0.000000  140.873755  0.000000
A  7570  2613.451034  1.256890  G  7573  406.968625  0.201508  597.848276  40.100571  109.568476  0.000000
A  7580  1725.219310  0.854274  G  7587  1385.258587  0.731697  375.790345  0.000000  0.000000  0.000000
A  7593  1537.324138  0.812061  T  7594  489.600000  0.270452  392.871724  0.000000  31.305279  122.400000
A  7603  3365.031724  1.858922  G  7604  1353.953309  0.682252  717.417931  80.201143  242.615911  0.000000
A  7617  1605.649655  0.809121  G  7617  594.800297  0.296149  409.953103  40.100571  133.047435  0.000000
T  7627  2162.400000  1.076705  G  7629  1056.553160  0.530751  358.708966  80.201143  133.047435  408.000000
A  7632  3142.973793  1.578928  G  7636  665.237175  0.317814  632.011034  0.000000  133.047435  244.800000
T  7636  1591.200000  0.760226  G  7652  1377.432268  0.585699  546.604138  0.000000  140.873755  244.800000
A  7652  4714.460690  2.417346  T  7664  979.200000  0.416366  819.906207  280.704000  297.400149  0.000000
A  7667  2442.637241  1.038680  G  7666  1549.611301  0.658911  512.441379  80.201143  352.184387  81.600000
T  7674  1387.200000  0.557101  G  7686  1142.642677  0.471411  375.790345  40.100571  117.394796  285.600000
A  7686  2288.904828  0.966839  N  -1  -1.000000  -1.000000  427.034483  0.000000  281.747509  0.000000
T  7701  3060.000000  1.262492  G  7704  1361.779628  0.528611  153.732414  0.000000  297.400149  448.800000
A  7716  3655.415172  1.419002  G  7714  1627.874498  0.631903  683.255172  360.905143  242.615911  0.000000
T  7725  3468.000000  1.331243  G  7726  657.410855  0.235511  0.000000  40.100571  211.310632  489.600000
A  7731  1930.195862  0.691500  N  -1  -1.000000  -1.000000  427.034483  120.301714  0.000000  81.600000
A  7748  2220.579310  0.802204  T  7745  1958.400000  0.707464  136.651034  0.000000  156.526394  408.000000
A  7760  802.824828  0.300025  N  -1  -1.000000  -1.000000  153.732414  0.000000  0.000000  0.000000
T  7774  1305.600000  0.502730  G  7769  759.153011  0.283694  85.406897  0.000000  133.047435  285.600000
A  7780  1708.137931  0.757108  G  7780  618.279257  0.263460  409.953103  200.502857  148.700074  244.800000
G  7794  759.153011  0.347807  A  7789  683.255172  0.291147  0.000000  200.502857  133.047435  163.200000
A  7804  1503.161379  0.709078  N  -1  -1.000000  -1.000000  153.732414  0.000000  133.047435  204.000000
T  7807  2080.800000  1.019347  A  7819  700.336552  0.322854  153.732414  0.000000  133.047435  285.600000
T  7821  1999.200000  1.028720  G  7826  1220.905874  0.591775  153.732414  0.000000  23.478959  489.600000
A  7836  1810.626207  1.018484  T  7832  1509.600000  0.731706  358.708966  0.000000  101.742156  81.600000
A  7846  580.766897  0.360271  N  -1  -1.000000  -1.000000  119.569655  40.100571  15.652639  0.000000
G  7859  1854.837770  1.255742  T  7854  1346.400000  0.716687  0.000000  120.301714  344.358067  285.600000
A  7865  1793.544828  1.245076  T  7862  816.000000  0.475156  375.790345  200.502857  117.394796  204.000000
T  7878  1387.200000  0.901023  G  7876  360.010706  0.211316  68.325517  40.100571  117.394796  285.600000
T  7889  1509.600000  0.975356  G  7887  720.021413  0.444368  51.244138  280.704000  133.047435  285.600000
A  7897  1793.544828  1.173871  G  7898  125.221115  0.075925  427.034483  40.100571  78.263197  0.000000
G  7902  1596.569219  0.978693  N  -1  -1.000000  -1.000000  136.651034  80.201143  352.184387  0.000000
G  7919  3357.491152  2.046416  A  7921  1622.731034  0.845859  239.139310  0.000000  493.058141  0.000000
A  7933  1127.371034  0.637531  G  7928  234.789591  0.122386  136.651034  0.000000  15.652639  0.000000
A  7941  802.824828  0.477544  N  -1  -1.000000  -1.000000  153.732414  40.100571  0.000000  0.000000
G  7955  1533.958662  0.970630  T  7954  1468.800000  0.765622  0.000000  360.905143  148.700074  367.200000
A  7963  1844.788966  1.100910  N  -1  -1.000000  -1.000000  427.034483  40.100571  15.652639  0.000000
A  7973  1264.022069  0.754780  G  7976  469.579182  0.261800  324.546207  0.000000  39.131599  0.000000
A  7991  495.360000  0.305450  N  -1  -1.000000  -1.000000  136.651034  40.100571  0.000000  0.000000
G  7998  939.158364  0.612806  N  -1  -1.000000  -1.000000  0.000000  0.000000  180.005353  0.000000
A  8006  1212.777931  0.821939  G  8014  907.853086  0.554067  409.953103  200.502857  0.000000  0.000000
A  8012  1332.347586  0.939973  A  8021  666.173793  0.406569  324.546207  200.502857  109.568476  0.000000
T  8028  2325.600000  1.671879  A  8030  956.557241  0.556097  187.895172  80.201143  15.652639  530.400000
G  8042  1353.953309  1.051352  N  -1  -1.000000  -1.000000  0.000000  0.000000  305.226468  122.400000
G  8052  2629.643420  2.006627  A  8058  751.580690  0.329034  0.000000  200.502857  516.537100  326.400000
T  8057  8404.800000  5.628864  G  8072  790.458290  0.346054  170.813793  0.000000  117.394796  326.400000
A  8073  4970.681379  2.279873  A  8080  273.302069  0.104001  700.336552  882.212571  148.700074  40.800000
G  8090  782.631970  0.313953  N  -1  -1.000000  -1.000000  0.000000  360.905143  148.700074  0.000000
A  8102  4133.693793  1.690883  G  8101  813.937249  0.322778  700.336552  320.804571  148.700074  0.000000
G  8111  673.063494  0.239650  A  8113  512.441379  0.184198  85.406897  441.106286  140.873755  0.000000
A  8126  1315.266207  0.472791  G  8123  806.110929  0.289757  341.627586  360.905143  93.915836  0.000000
G  8141  782.631970  0.280295  G  8134  673.063494  0.241045  17.081379  120.301714  148.700074  0.000000
T  8149  897.600000  0.327927  G  8152  813.937249  0.313717  34.162759  0.000000  70.436877  326.400000
A  8162  546.604138  0.210686  G  8161  485.231822  0.187023  119.569655  0.000000  117.394796  0.000000
G  8172  2261.806394  0.899805  T  8175  1305.600000  0.486206  273.302069  120.301714  461.752862  81.600000
T  8187  2203.200000  0.889507  A  8184  802.824828  0.298972  68.325517  0.000000  62.610558  489.600000
G  8193  1901.795688  1.024278  T  8191  204.000000  0.077196  51.244138  360.905143  352.184387  40.800000
A  8198  1896.033103  1.223382  G  8209  649.584535  0.372626  409.953103  200.502857  156.526394  0.000000
A  8209  1366.510345  0.822619  T  8212  489.600000  0.280853  341.627586  40.100571  164.352714  285.600000
G  8221  1385.258587  1.000583  A  8226  1417.754483  0.965499  119.569655  40.100571  297.400149  0.000000
T  8231  3712.800000  2.550577  G  8236  2011.364164  1.134831  34.162759  40.100571  93.915836  693.600000
A  8245  2203.497931  1.299674  T  8245  1224.000000  0.657635  427.034483  80.201143  226.963271  326.400000
A  8257  1793.544828  0.976073  G  8259  1729.616654  0.881421  392.871724  0.000000  273.921190  326.400000
A  8269  2288.904828  1.187743  T  8270  979.200000  0.465967  427.034483  0.000000  125.221115  163.200000
A  8283  2305.986207  1.097391  G  8281  1322.648030  0.629402  427.034483  0.000000  242.615911  204.000000
G  8291  1213.079554  0.576079  T  8285  734.400000  0.348742  85.406897  200.502857  305.226468  0.000000
A  8303  2596.369655  1.293824  T  8297  1183.200000  0.561863  136.651034  80.201143  109.568476  0.000000
G  8310  1815.706171  0.874534  T  8315  1591.200000  0.744748  136.651034  0.000000  320.879108  326.400000
A  8323  1947.277241  0.941548  T  8319  204.000000  0.095481  392.871724  80.201143  109.568476  40.800000
T  8328  2203.200000  1.036194  A  8336  444.115862  0.186886  51.244138  0.000000  101.742156  489.600000
G  8335  2895.738290  1.311454  G  8348  1385.258587  0.634634  119.569655  120.301714  352.184387  0.000000
A  8346  1776.463448  0.835460  T  8357  1183.200000  0.542064  409.953103  0.000000  219.136952  0.000000
A  8364  2528.044138  1.213290  G  8366  1760.921933  0.794918  461.197241  320.804571  289.573829  163.200000
G  8379  4351.433755  2.017283  T  8381  2244.000000  0.908130  204.976552  0.000000  594.800297  448.800000
T  8391  1509.600000  0.638760  G  8394  688.716134  0.278718  68.325517  320.804571  78.263197  326.400000
G  8406  1635.700818  0.716253  T  8401  612.000000  0.247672  0.000000  0.000000  328.705428  122.400000
G  8417  1784.400892  0.767170  T  8410  1468.800000  0.610552  358.708966  40.100571  313.052788  0.000000
A  8421  3621.252414  1.613205  T  8421  489.600000  0.199347  700.336552  200.502857  297.400149  163.200000
G  8432  3498.364907  1.442440  A  8436  1844.788966  0.702968  85.406897  681.709714  508.710781  0.000000
G  8445  1745.269294  0.676351  A  8446  444.115862  0.170546  119.569655  0.000000  344.358067  0.000000
A  8458  1691.056552  0.667182  G  8458  1236.558513  0.484379  392.871724  200.502857  289.573829  367.200000
A  8472  3006.322759  1.245288  G  8468  2144.411599  0.840000  683.255172  280.704000  187.831673  367.200000
G  8480  1126.990037  0.444196  T  8485  122.400000  0.047739  0.000000  40.100571  211.310632  0.000000
T  8491  2611.200000  1.089344  G  8490  1768.748253  0.689858  153.732414  40.100571  344.358067  326.400000
A  8502  2493.881379  1.121846  T  8501  2162.400000  0.816800  495.360000  681.709714  352.184387  448.800000
G  8502  2183.543197  0.940597  A  8515  1059.045517  0.436324  495.360000  681.709714  352.184387  448.800000
G  8516  4116.644164  1.732428  T  8525  775.200000  0.289763  290.383448  401.005714  516.537100  0.000000
A  8532  1127.371034  0.432034  G  8532  680.889814  0.260918  256.220690  0.000000  148.700074  0.000000
A  8544  1742.300690  0.738243  N  -1  -1.000000  -1.000000  341.627586  320.804571  23.478959  0.000000
G  8556  2105.280000  0.963754  A  8557  529.522759  0.232004  102.488276  200.502857  422.621264  0.000000
A  8568  2715.939310  1.223143  T  8571  1183.200000  0.497257  512.441379  200.502857  101.742156  122.400000
A  8580  2647.613793  1.139765  N  -1  -1.000000  -1.000000  478.278621  120.301714  0.000000  0.000000
G  8593  1533.958662  0.670707  T  8592  775.200000  0.313198  119.569655  200.502857  148.700074  367.200000
A  8600  1537.324138  0.660427  N  -1  -1.000000  -1.000000  358.708966  0.000000  46.957918  0.000000
A  8616  1503.161379  0.676982  G  8611  735.674052  0.331312  153.732414  441.106286  0.000000  40.800000
T  8621  1836.000000  0.865501  G  8627  884.374126  0.423823  102.488276  280.704000  0.000000  489.600000
G  8638  1471.348104  0.705155  A  8635  666.173793  0.319254  119.569655  40.100571  336.531747  0.000000
A  8648  2186.416552  1.199990  G  8653  641.758216  0.332856  461.197241  0.000000  0.000000  0.000000
G  8666  1299.169071  0.673866  N  -1  -1.000000  -1.000000  0.000000  0.000000  250.442230  0.000000
T  8674  1468.800000  0.779775  A  8672  700.336552  0.371784  153.732414  120.301714  117.394796  367.200000
G  8685  1236.558513  0.679438  A  8685  444.115862  0.244010  153.732414  40.100571  328.705428  0.000000
A  8698  1315.266207  0.786626  G  8696  759.153011  0.454002  290.383448  80.201143  125.221115  0.000000
A  8710  1195.696552  0.777032  G  8708  696.542454  0.452624  136.651034  0.000000  140.873755  0.000000
T  8714  979.200000  0.650642  A  8723  478.278621  0.324938  136.651034  200.502857  93.915836  204.000000
G  8720  1729.616654  1.193529  T  8737  734.400000  0.498945  68.325517  120.301714  383.489665  0.000000
G  8739  1400.911227  0.951831  A  8742  700.336552  0.490295  68.325517  80.201143  313.052788  285.600000
G  8752  579.147658  0.405481  A  8757  153.732414  0.107626  102.488276  0.000000  148.700074  0.000000
A  8763  3792.066207  2.831848  T  8771  367.200000  0.241813  444.115862  40.100571  140.873755  0.000000
G  8765  766.979331  0.511441  A  8775  444.115862  0.292465  427.034483  0.000000  203.484312  0.000000
G  8784  3036.612045  2.099392  A  8787  751.580690  0.444126  68.325517  40.100571  133.047435  326.400000
T  8798  734.400000  0.458082  A  8800  409.953103  0.253240  119.569655  40.100571  101.742156  367.200000
G  8806  1972.232565  1.269959  G  8816  430.447584  0.254342  0.000000  0.000000  375.663346  0.000000
A  8825  1503.161379  0.928630  G  8823  422.621264  0.249717  153.732414  0.000000  86.089517  408.000000
T  8825  1183.200000  0.717338  G  8837  500.884461  0.292926  153.732414  0.000000  86.089517  408.000000
A  8840  2220.579310  1.329821  T  8849  489.600000  0.266946  495.360000  120.301714  54.784238  0.000000
G  8853  1604.395539  0.933369  A  8860  1315.266207  0.722057  0.000000  200.502857  352.184387  0.000000
A  8870  1434.835862  0.824961  G  8868  1220.905874  0.670255  358.708966  40.100571  195.657993  0.000000
G  8880  712.195093  0.390277  A  8880  444.115862  0.243358  170.813793  360.905143  164.352714  0.000000
A  8892  1742.300690  1.148624  G  8890  657.410855  0.360236  409.953103  40.100571  164.352714  0.000000
A  8900  1281.103448  0.793552  T  8903  775.200000  0.463808  273.302069  0.000000  0.000000  40.800000
A  8911  1366.510345  0.949730  G  8910  774.805651  0.463572  239.139310  0.000000  140.873755  0.000000
A  8925  1981.440000  1.319156  G  8925  759.153011  0.466002  409.953103  0.000000  187.831673  122.400000
N  8934  -1.000000  -1.000000  N  -1  -1.000000  -1.000000  0.000000  0.000000  0.000000  0.000000
A  8944  1742.300690  1.159237  T  8949  204.000000  0.127017  375.790345  0.000000  0.000000  0.000000
T  8953  2815.200000  1.843752  G  8961  1432.216506  0.807152  427.034483  40.100571  0.000000  530.400000
A  8954  1554.405517  0.919720  G  8969  884.374126  0.517847  409.953103  40.100571  0.000000  530.400000
A  8964  1554.405517  0.957459  G  8983  962.637323  0.567607  392.871724  0.000000  234.789591  122.400000
A  8980  1486.080000  0.918201  N  -1  -1.000000  -1.000000  409.953103  0.000000  109.568476  0.000000
A  8993  5995.564138  3.692773  G  9001  469.579182  0.218203  734.499310  0.000000  0.000000  0.000000
A  9008  495.360000  0.230193  A  9017  409.953103  0.202213  170.813793  80.201143  0.000000  0.000000
G  9019  1933.100967  0.953564  T  9018  734.400000  0.362249  119.569655  80.201143  406.968625  367.200000
T  9033  3916.800000  1.871885  A  9030  1708.137931  0.816300  153.732414  0.000000  93.915836  856.800000
G  9037  1541.784981  0.656787  A  9045  700.336552  0.304018  0.000000  0.000000  344.358067  530.400000
G  9053  234.789591  0.101927  A  9053  204.976552  0.088981  85.406897  0.000000  109.568476  0.000000
G  9061  2433.985428  1.130641  T  9065  1183.200000  0.498658  153.732414  0.000000  375.663346  122.400000
A  9066  2459.718621  1.163192  G  9075  524.363420  0.224353  478.278621  40.100571  172.179033  244.800000
A  9083  2237.660690  1.014739  G  9089  688.716134  0.286303  444.115862  80.201143  0.000000  0.000000
A  9095  3484.601379  1.532714  G  9099  688.716134  0.265037  444.115862  0.000000  15.652639  326.400000
T  9099  3182.400000  1.286683  G  9112  1635.700818  0.590890  341.627586  0.000000  148.700074  326.400000
T  9115  3019.200000  1.377360  A  9122  495.360000  0.200505  119.569655  40.100571  195.657993  489.600000
T  9133  979.200000  0.400588  A  9133  204.976552  0.082968  85.406897  80.201143  0.000000  204.000000
A  9138  1195.696552  0.509021  G  9139  790.458290  0.311131  170.813793  80.201143  140.873755  0.000000
T  9152  693.600000  0.333959  G  9152  594.800297  0.234119  85.406897  0.000000  140.873755  326.400000
A  9159  1878.951724  0.943209  G  9166  727.847732  0.287099  170.813793  0.000000  0.000000  0.000000
T  9174  3712.800000  1.721677  A  9177  2152.253793  0.855842  222.057931  0.000000  0.000000  530.400000
G  9188  4124.470483  1.805508  A  9182  204.976552  0.081509  153.732414  40.100571  336.531747  0.000000
A  9193  4219.100690  1.721479  T  9201  2040.000000  0.691160  717.417931  40.100571  281.747509  326.400000
G  9203  2426.159108  0.915877  G  9213  1557.437621  0.528267  102.488276  0.000000  516.537100  408.000000
G  9219  1862.664089  0.732422  T  9215  734.400000  0.249101  119.569655  0.000000  336.531747  122.400000
A  9231  2784.264828  1.154729  N  -1  -1.000000  -1.000000  478.278621  360.905143  101.742156  0.000000
G  9236  1862.664089  0.780111  N  -1  -1.000000  -1.000000  170.813793  200.502857  320.879108  0.000000
A  9251  2442.637241  0.986511  G  9250  1667.006097  0.615427  461.197241  120.301714  360.010706  0.000000
G  9265  1776.574572  0.683106  A  9260  324.546207  0.122422  0.000000  40.100571  375.663346  0.000000
G  9273  1862.664089  0.687576  T  9270  693.600000  0.256023  68.325517  120.301714  336.531747  204.000000
A  9282  1212.777931  0.447949  G  9284  579.147658  0.213905  341.627586  240.603429  117.394796  0.000000
A  9292  1434.835862  0.583884  T  9291  1183.200000  0.437008  341.627586  200.502857  23.478959  367.200000
G  9299  2958.348848  1.351811  N  -1  -1.000000  -1.000000  102.488276  0.000000  391.315985  0.000000
A  9305  5295.227586  2.567559  T  9319  734.400000  0.297243  888.231724  80.201143  148.700074  0.000000
A  9321  2135.172414  0.908868  T  9322  204.000000  0.083552  478.278621  721.810286  133.047435  285.600000
A  9336  3091.729655  1.300950  G  9333  2426.159108  0.993674  700.336552  120.301714  344.358067  244.800000
A  9349  2135.172414  0.886971  G  9348  1651.353457  0.643925  478.278621  40.100571  352.184387  0.000000
T  9356  3100.800000  1.273683  A  9364  1998.521379  0.769797  0.000000  0.000000  328.705428  571.200000
G  9370  1784.400892  0.713666  A  9375  1554.405517  0.598731  68.325517  320.804571  328.705428  0.000000
A  9383  2476.800000  0.990279  G  9385  806.110929  0.303325  563.685517  0.000000  133.047435  0.000000
A  9396  3330.868966  1.299838  T  9395  408.000000  0.153523  649.092414  280.704000  211.310632  244.800000
T  9399  2162.400000  0.779430  G  9399  2136.585279  0.777958  461.197241  320.804571  406.968625  489.600000
A  9407  2374.311724  0.833943  G  9412  1393.084907  0.491189  444.115862  40.100571  23.478959  122.400000
G  9426  2011.364164  0.721258  N  -1  -1.000000  -1.000000  51.244138  0.000000  383.489665  0.000000
A  9431  2510.962759  1.020591  T  9443  693.600000  0.243448  478.278621  360.905143  148.700074  0.000000
A  9447  2374.311724  0.950530  T  9451  244.800000  0.095738  444.115862  0.000000  46.957918  122.400000
T  9465  5589.600000  2.303907  A  9462  1947.277241  0.761556  239.139310  200.502857  15.652639  856.800000
G  9474  1103.511078  0.398152  A  9475  871.150345  0.300147  187.895172  0.000000  164.352714  0.000000
T  9489  3835.200000  1.491220  A  9490  939.475862  0.315603  136.651034  0.000000  78.263197  326.400000
N  9497  -1.000000  -1.000000  N  -1  -1.000000  -1.000000  0.000000  481.206857  0.000000  122.400000
A  9509  2118.091034  0.762745  N  -1  -1.000000  -1.000000  427.034483  441.106286  23.478959  0.000000
A  9520  2408.474483  0.878665  G  9522  461.752862  0.160797  427.034483  401.005714  109.568476  163.200000
A  9531  2032.684138  0.767392  G  9537  610.452937  0.222644  461.197241  0.000000  0.000000  0.000000
T  9538  1876.800000  0.712028  G  9543  610.452937  0.224987  0.000000  160.402286  156.526394  326.400000
A  9560  614.929655  0.237783  G  9558  555.668699  0.204796  204.976552  80.201143  125.221115  163.200000
G  9568  1940.927286  0.793363  T  9563  1836.000000  0.676672  0.000000  0.000000  375.663346  0.000000
A  9576  1742.300690  0.729163  N  -1  -1.000000  -1.000000  341.627586  40.100571  0.000000  0.000000
T  9584  3549.600000  1.525888  G  9589  461.752862  0.168100  0.000000  0.000000  0.000000  489.600000
T  9600  1876.800000  0.884344  A  9602  751.580690  0.278658  119.569655  0.000000  0.000000  326.400000
G  9613  1025.247881  0.466111  N  -1  -1.000000  -1.000000  0.000000  80.201143  195.657993  0.000000
N  9622  -1.000000  -1.000000  N  -1  -1.000000  -1.000000  0.000000  0.000000  0.000000  0.000000
T  9634  2121.600000  1.105815  A  9639  529.522759  0.225295  0.000000  0.000000  0.000000  408.000000
T  9649  1183.200000  0.616592  N  -1  -1.000000  -1.000000  0.000000  0.000000  0.000000  326.400000
A  9660  3125.892414  1.740078  G  9657  1533.958662  0.735659  478.278621  681.709714  164.352714  0.000000
T  9677  204.000000  0.107046  N  -1  -1.000000  -1.000000  0.000000  0.000000  0.000000  204.000000
T  9681  3100.800000  1.783658  G  9684  602.626617  0.267221  0.000000  40.100571  54.784238  571.200000
G  9691  602.626617  0.303279  A  9701  341.627586  0.161744  17.081379  0.000000  164.352714  0.000000
T  9704  734.400000  0.396286  N  -1  -1.000000  -1.000000  17.081379  0.000000  0.000000  367.200000
A  9718  888.231724  0.506861  N  -1  -1.000000  -1.000000  222.057931  320.804571  0.000000  0.000000
T  9730  1264.800000  0.850984  N  -1  -1.000000  -1.000000  0.000000  360.905143  0.000000  448.800000
A  9740  888.231724  0.623286  G  9736  571.321338  0.309677  222.057931  40.100571  101.742156  0.000000
A  9755  1264.022069  0.895594  T  9751  734.400000  0.465176  222.057931  0.000000  78.263197  122.400000
T  9762  775.200000  0.584783  N  -1  -1.000000  -1.000000  0.000000  200.502857  0.000000  244.800000
A  9779  4150.775172  3.230627  G  9771  907.853086  0.656513  768.662069  0.000000  140.873755  0.000000
A  9787  1076.126897  0.775694  G  9792  367.837026  0.249445  392.871724  120.301714  39.131599  244.800000
G  9803  3451.406989  2.340696  A  9799  341.627586  0.231671  85.406897  0.000000  586.973978  0.000000
A  9810  2425.555862  1.606773  T  9808  1183.200000  0.783741  461.197241  360.905143  62.610558  244.800000
T  9823  1264.800000  0.747573  G  9824  680.889814  0.390191  170.813793  80.201143  117.394796  448.800000
A  9833  3757.903448  2.153631  T  9838  734.400000  0.361420  170.813793  0.000000  93.915836  0.000000
G  9848  3240.096357  1.594628  T  9847  734.400000  0.361420  153.732414  0.000000  633.931896  367.200000
A  9865  1622.731034  0.727874  G  9863  986.116283  0.442301  392.871724  200.502857  156.526394  0.000000
A  9874  1622.731034  0.704658  N  -1  -1.000000  -1.000000  444.115862  401.005714  140.873755  367.200000
T  9875  2080.800000  0.889713  G  9888  602.626617  0.244038  392.871724  521.307429  140.873755  448.800000
T  9892  5426.400000  2.197552  N  -1  -1.000000  -1.000000  341.627586  561.408000  54.784238  979.200000
A  9894  2169.335172  0.835370  T  9904  1509.600000  0.557815  495.360000  681.709714  0.000000  816.000000
G  9912  2340.069591  0.864714  A  9926  170.813793  0.066601  187.895172  360.905143  399.142305  0.000000
T  9922  2121.600000  0.817559  G  9927  1925.274647  0.750669  0.000000  0.000000  125.221115  408.000000
A  9941  2442.637241  0.952426  T  9947  1550.400000  0.577962  444.115862  360.905143  125.221115  40.800000
A  9956  2442.637241  0.910606  T  9951  204.000000  0.076048  427.034483  80.201143  23.478959  0.000000
A  9964  2083.928276  0.816937  G  9961  759.153011  0.297590  444.115862  0.000000  148.700074  0.000000
A  9975  2066.846897  0.848708  T  9979  204.000000  0.082265  461.197241  40.100571  0.000000  0.000000
T  9983  2407.200000  0.970763  N  -1  -1.000000  -1.000000  51.244138  360.905143  0.000000  530.400000
A  9988  1896.033103  0.741175  G  10003  594.800297  0.260565  358.708966  721.810286  0.000000  122.400000
T  10002  2856.000000  1.124556  A  10006  1264.022069  0.553733  34.162759  0.000000  117.394796  326.400000
T  10019  2896.800000  1.269063  G  10018  594.800297  0.260565  51.244138  80.201143  140.873755  571.200000
A  10029  649.092414  0.275579  G  10029  469.579182  0.199356  324.546207  200.502857  101.742156  0.000000
A  10041  6935.040000  3.172077  G  10042  876.547807  0.311388  751.580690  0.000000  148.700074  0.000000
A  10058  4184.937931  1.568790  N  -1  -1.000000  -1.000000  461.197241  0.000000  0.000000  0.000000
A  10070  1708.137931  0.601065  N  -1  -1.000000  -1.000000  427.034483  0.000000  0.000000  0.000000
G  10078  2966.175167  1.071440  A  10079  1622.731034  0.527947  461.197241  40.100571  438.273903  326.400000
T  10081  2856.000000  0.999781  N  -1  -1.000000  -1.000000  324.546207  80.201143  297.400149  326.400000
A  10094  2083.928276  0.709896  G  10095  923.505725  0.296471  478.278621  922.313143  148.700074  0.000000
G  10107  704.368773  0.242617  A  10106  563.685517  0.180959  204.976552  0.000000  172.179033  0.000000
A  10120  1622.731034  0.582867  G  10119  837.416208  0.281130  392.871724  40.100571  164.352714  122.400000
A  10132  2288.904828  0.860257  G  10127  626.105576  0.215876  427.034483  200.502857  31.305279  0.000000
A  10144  3330.868966  1.281137  N  -1  -1.000000  -1.000000  461.197241  120.301714  0.000000  0.000000
G  10154  907.853086  0.316534  A  10155  495.360000  0.177664  136.651034  80.201143  164.352714  0.000000
N  10164  -1.000000  -1.000000  N  -1  -1.000000  -1.000000  0.000000  0.000000  140.873755  0.000000
T  10176  571.200000  0.252142  G  10172  516.537100  0.185260  68.325517  40.100571  93.915836  163.200000
G  10184  3169.659480  1.664722  A  10185  751.580690  0.366577  170.813793  80.201143  571.321338  0.000000
T  10199  326.400000  0.159206  N  -1  -1.000000  -1.000000  0.000000  0.000000  133.047435  326.400000
T  10213  2203.200000  1.233462  A  10209  973.638621  0.474883  85.406897  40.100571  93.915836  326.400000
G  10223  1612.221859  0.936842  A  10224  1554.405517  0.840404  239.139310  40.100571  313.052788  0.000000
T  10232  1876.800000  1.121321  G  10234  1361.779628  0.744597  102.488276  120.301714  226.963271  326.400000
T  10248  326.400000  0.182246  G  10238  172.179033  0.094144  85.406897  40.100571  86.089517  326.400000
A  10252  1622.731034  0.976754  G  10250  602.626617  0.329506  392.871724  0.000000  133.047435  40.800000
G  10260  1729.616654  1.084580  A  10259  802.824828  0.417982  392.871724  40.100571  360.010706  0.000000
A  10269  3245.462069  2.262264  G  10271  172.179033  0.084940  700.336552  0.000000  289.573829  0.000000
G  10287  1565.263941  0.938200  A  10283  409.953103  0.202240  85.406897  120.301714  422.621264  0.000000
A  10293  3809.147586  2.154769  N  -1  -1.000000  -1.000000  632.011034  40.100571  39.131599  0.000000
A  10299  2647.613793  1.445422  G  10306  884.374126  0.376606  614.929655  40.100571  0.000000  0.000000
A  10318  3330.868966  1.613914  G  10318  1314.821710  0.556093  444.115862  80.201143  305.226468  0.000000
A  10325  1622.731034  0.745530  G  10331  688.716134  0.298618  444.115862  80.201143  0.000000  0.000000
A  10340  1759.382069  0.807922  G  10341  962.637323  0.414740  307.464828  0.000000  164.352714  367.200000
A  10356  529.522759  0.244479  T  10351  489.600000  0.210938  187.895172  0.000000  0.000000  0.000000
G  10366  876.547807  0.400940  A  10365  529.522759  0.228138  187.895172  0.000000  180.005353  0.000000
A  10378  512.441379  0.242677  N  -1  -1.000000  -1.000000  187.895172  0.000000  0.000000  0.000000
A  10389  2442.637241  1.227519  N  -1  -1.000000  -1.000000  427.034483  120.301714  62.610558  0.000000
G  10393  657.410855  0.344263  A  10404  444.115862  0.202256  427.034483  681.709714  187.831673  0.000000
G  10407  2402.680149  1.321003  A  10407  1622.731034  0.739014  444.115862  360.905143  391.315985  0.000000
A  10420  1622.731034  0.966957  G  10421  978.289963  0.462051  392.871724  80.201143  140.873755  0.000000
A  10430  2152.253793  1.365907  G  10429  594.800297  0.280927  444.115862  120.301714  148.700074  0.000000
G  10443  3310.533234  2.270858  A  10449  1144.452414  0.567157  34.162759  0.000000  641.758216  0.000000
G  10457  837.416208  0.514822  A  10453  307.464828  0.152370  0.000000  40.100571  148.700074  0.000000
A  10469  2579.288276  1.680956  N  -1  -1.000000  -1.000000  478.278621  0.000000  336.531747  0.000000
G  10471  2073.974721  1.192355  A  10482  478.278621  0.240602  444.115862  0.000000  391.315985  0.000000
G  10488  2426.159108  1.304992  N  -1  -1.000000  -1.000000  0.000000  0.000000  399.142305  0.000000
A  10497  3057.566897  1.491126  T  10502  734.400000  0.319314  495.360000  0.000000  172.179033  0.000000
G  10501  2715.732937  1.285858  N  -1  -1.000000  -1.000000  341.627586  0.000000  399.142305  285.600000
A  10519  3330.868966  1.437061  A  10526  1656.893793  0.645389  444.115862  0.000000  156.526394  0.000000
A  10542  785.743448  0.325946  G  10534  774.805651  0.301800  170.813793  0.000000  109.568476  0.000000
G  10548  2003.537844  0.861013  N  -1  -1.000000  -1.000000  0.000000  0.000000  414.794944  0.000000
A  10558  4355.751724  1.883909  G  10563  751.326691  0.268267  461.197241  0.000000  23.478959  0.000000
A  10577  2186.416552  0.904748  G  10574  766.979331  0.273856  478.278621  0.000000  133.047435  0.000000
G  10588  2934.869888  1.150251  T  10582  734.400000  0.261904  0.000000  0.000000  524.363420  0.000000
A  10601  2510.962759  0.970585  T  10597  1264.800000  0.457181  444.115862  320.804571  86.089517  122.400000
A  10609  1759.382069  0.668773  G  10608  1377.432268  0.499127  444.115862  0.000000  313.052788  0.000000
T  10620  2529.600000  0.986551  N  -1  -1.000000  -1.000000  17.081379  0.000000  62.610558  326.400000
A  10628  2835.508966  1.129106  G  10628  2770.517175  1.019936  512.441379  0.000000  399.142305  0.000000
A  10643  529.522759  0.209856  G  10639  352.184387  0.129653  187.895172  0.000000  125.221115  0.000000
G  10648  1792.227212  0.798985  T  10650  1264.800000  0.482010  170.813793  0.000000  391.315985  285.600000
T  10667  4202.400000  1.793003  G  10666  2308.764312  0.879860  119.569655  0.000000  367.837026  530.400000
G  10673  1768.748253  0.689930  A  10674  1041.964138  0.384323  273.302069  40.100571  367.837026  326.400000
G  10687  1627.874498  0.706247  T  10692  734.400000  0.274686  34.162759  0.000000  352.184387  0.000000
G  10700  3138.354201  1.395376  A  10698  563.685517  0.210834  102.488276  0.000000  586.973978  0.000000
G  10710  1291.342751  0.569009  A  10709  529.522759  0.207505  187.895172  0.000000  281.747509  0.000000
G  10726  884.374126  0.411816  A  10719  529.522759  0.207505  0.000000  0.000000  156.526394  0.000000
T  10736  3182.400000  1.544858  G  10734  790.458290  0.309758  0.000000  0.000000  133.047435  326.400000
A  10743  2101.009655  0.988582  G  10747  1283.516431  0.499798  444.115862  0.000000  101.742156  122.400000
A  10752  2271.823448  1.107221  T  10757  1224.000000  0.481102  427.034483  0.000000  78.263197  0.000000
G  10764  884.374126  0.397283  A  10766  85.406897  0.033570  153.732414  0.000000  187.831673  0.000000
A  10781  4714.460690  2.207899  T  10777  1224.000000  0.481102  785.743448  80.201143  383.489665  122.400000
G  10783  4390.565353  2.008055  A  10794  2254.742069  0.745181  717.417931  40.100571  391.315985  0.000000
T  10803  4202.400000  1.716205  A  10807  1930.195862  0.610348  102.488276  360.905143  93.915836  979.200000
A  10818  785.743448  0.290359  A  10811  187.895172  0.059414  170.813793  40.100571  156.526394  0.000000
G  10822  892.200446  0.361091  A  10832  512.441379  0.162039  17.081379  40.100571  172.179033  0.000000
T  10832  938.400000  0.386024  G  10835  806.110929  0.261974  136.651034  0.000000  86.089517  326.400000
A  10849  3570.008276  1.465317  T  10846  122.400000  0.039778  529.522759  40.100571  289.573829  0.000000
G  10851  2402.680149  0.970741  A  10862  495.360000  0.160243  478.278621  0.000000  399.142305  0.000000
G  10867  876.547807  0.349882  A  10879  529.522759  0.200754  17.081379  0.000000  172.179033  0.000000
G  10876  907.853086  0.383750  A  10889  529.522759  0.211723  85.406897  80.201143  172.179033  0.000000
T  10886  734.400000  0.310124  G  10891  610.452937  0.244082  170.813793  120.301714  0.000000  367.200000
G  10901  821.763569  0.417122  G  10912  101.742156  0.043184  136.651034  0.000000  187.831673  0.000000
T  10918  734.400000  0.455244  A  10916  717.417931  0.304506  102.488276  0.000000  86.089517  367.200000
A  10927  2579.288276  2.036710  G  10931  508.710781  0.286295  478.278621  40.100571  172.179033  0.000000
G  10944  508.710781  0.351865  N  -1  -1.000000  -1.000000  68.325517  80.201143  172.179033  0.000000
A  10950  1913.114483  1.359320  A  10962  170.813793  0.137552  427.034483  0.000000  133.047435  0.000000
T  10961  938.400000  0.623573  G  10964  563.495019  0.453767  153.732414  0.000000  62.610558  326.400000
A  10976  1264.022069  1.017964  G  10976  633.931896  0.562021  222.057931  320.804571  156.526394  0.000000
G  10992  743.500372  0.659219  T  10996  204.000000  0.183018  0.000000  0.000000  195.657993  0.000000
T  10998  734.400000  0.658923  N  -1  -1.000000  -1.000000  0.000000  441.106286  15.652639  367.200000
G  11014  2966.175167  2.703404  A  11018  529.522759  0.389154  34.162759  280.704000  633.931896  285.600000
T  11015  1224.000000  0.927008  A  11027  529.522759  0.389154  85.406897  360.905143  633.931896  408.000000
G  11032  1862.664089  1.369001  A  11031  85.406897  0.062767  34.162759  80.201143  399.142305  0.000000
A  11044  973.638621  0.660798  G  11041  125.221115  0.084981  222.057931  40.100571  164.352714  0.000000
G  11046  720.021413  0.548436  N  -1  -1.000000  -1.000000  170.813793  0.000000  172.179033  0.000000
G  11062  3920.986171  2.939284  A  11068  392.871724  0.255962  0.000000  441.106286  406.968625  0.000000
A  11077  2545.125517  1.658299  G  11080  735.674052  0.433884  444.115862  360.905143  93.915836  0.000000
A  11089  2784.264828  1.642195  T  11088  1346.400000  0.794077  461.197241  601.508571  0.000000  326.400000
T  11099  1550.400000  0.839198  N  -1  -1.000000  -1.000000  136.651034  40.100571  0.000000  326.400000
A  11105  4577.809655  2.374176  T  11115  734.400000  0.332060  478.278621  40.100571  39.131599  40.800000
G  11110  1956.579926  0.846085  T  11118  204.000000  0.092239  375.790345  0.000000  414.794944  0.000000
A  11119  2083.928276  0.942294  N  -1  -1.000000  -1.000000  478.278621  360.905143  0.000000  122.400000
A  11131  2220.579310  0.966502  A  11147  478.278621  0.204968  495.360000  40.100571  0.000000  0.000000
T  11148  3100.800000  1.328914  A  11155  1622.731034  0.637327  153.732414  0.000000  0.000000  612.000000
A  11162  1281.103448  0.503173  G  11159  1189.600595  0.467216  461.197241  401.005714  133.047435  122.400000
A  11175  3501.682759  1.345684  T  11178  3060.000000  1.083448  495.360000  80.201143  172.179033  285.600000
N  11184  -1.000000  -1.000000  N  -1  -1.000000  -1.000000  34.162759  681.709714  156.526394  285.600000
T  11197  3468.000000  1.354567  A  11198  2357.230345  0.848225  461.197241  0.000000  0.000000  530.400000
T  11210  1550.400000  0.584502  G  11209  594.800297  0.214033  0.000000  360.905143  156.526394  326.400000
G  11220  2535.727584  1.002609  A  11218  392.871724  0.141371  119.569655  240.603429  438.273903  0.000000
A  11227  2545.125517  0.968590  T  11228  1183.200000  0.429604  444.115862  601.508571  15.652639  367.200000
A  11241  1229.859310  0.507286  N  -1  -1.000000  -1.000000  427.034483  280.704000  0.000000  0.000000
A  11249  3023.404138  1.285614  N  -1  -1.000000  -1.000000  649.092414  0.000000  0.000000  0.000000
T  11265  2529.600000  1.034319  A  11268  478.278621  0.177361  85.406897  0.000000  31.305279  326.400000
A  11278  3877.473103  1.565662  N  -1  -1.000000  -1.000000  734.499310  80.201143  54.784238  0.000000
G  11283  1189.600595  0.465736  N  -1  -1.000000  -1.000000  290.383448  80.201143  211.310632  0.000000
A  11294  2391.393103  0.939611  G  11301  720.021413  0.255655  512.441379  80.201143  0.000000  0.000000
A  11308  392.871724  0.161406  N  -1  -1.000000  -1.000000  136.651034  80.201143  0.000000  0.000000
A  11318  3091.729655  1.453874  G  11315  720.021413  0.255655  529.522759  80.201143  86.089517  0.000000
G  11334  2754.864535  1.207914  A  11332  683.255172  0.242679  170.813793  360.905143  422.621264  0.000000
A  11344  563.685517  0.244805  N  -1  -1.000000  -1.000000  187.895172  0.000000  0.000000  0.000000
A  11358  7259.586207  3.449639  G  11356  1095.684758  0.399769  1691.056552  0.000000  172.179033  0.000000
G  11369  187.831673  0.069377  N  -1  -1.000000  -1.000000  0.000000  0.000000  62.610558  0.000000
