# Supplementary material for: SNP-PHAGE – High throughput SNP discovery pipeline
Source: BMC Bioinformatics. 2006 Oct 23;7:468. doi: 10.1186/1471-2105-7-468 (PMC1626092; doi:10.1186/1471-2105-7-468)
Supplement: Additional file 2 — Test dataset. This compressed file contains test data for recreating the demo website. It contains the database table entries and chromatogram files to test for proper installation of all functionalities provided. [file 1471-2105-7-468-S2.gz › test_data/AfterAnalysisStore/edit_dir/015471.fasta]

>A01_015471Archer_.b_02.ab1 CHROMAT_FILE: A01_015471Archer_.b_02.ab1 PHD_FILE: A01_015471Archer_.b_02.ab1.phd.1 CHEM: term DYE: big TIME: Sun Apr 16 17:37:39 2006
actanttgtcacttctataacagattcccccaaccatcttgtcaggggac
ttataaatacaaattcaacaagactttgtttcccaccggttatacctgaa
gatcaagaacagcttcccctgcaatgagaaatgacacagtcatcaaccct
aatataatcaatgtcccacaagatagcaacaacttttgcagctacttaaa
gtttcagtgtttttctctccaagagaagtacacctcttaaaactgacatt
aatactcctttcgtgttcaattatttataaaatgattccaatcagataaa
aagactagtgctaggtggatcaaagaacactatcagtgggagcgaataat
ggaatccaaagttcaatatgatattagtacagttgctgaaccatgcctct
gaaagaaatttgggtcttcagggttttgctgattaccctactgagtgtgg
gactgtggagtaagaaggtttcagatgacacgtgagcattcattcaatca
aggccagataaagggatgattttctttccttaatagatattttcataaat
caattagaggctagagatacatttaaaattttcttcatcaacttaccatg
cattctcttgacaaatctttcaaactctatgaagttntgtcgttccatga
gaagtgaactaagcctcaggtaagtaaaagatgaaaagtgccttccatct
ggatcattcatgggcttggcattatccaaaaccttgttatagccaactct
gtttaggcagggaagga
>A01_015471PI20933.b_00.ab1 CHROMAT_FILE: A01_015471PI20933.b_00.ab1 PHD_FILE: A01_015471PI20933.b_00.ab1.phd.1 CHEM: term DYE: big TIME: Sun Apr 16 17:37:39 2006
actanttgtcacttctataacagataccccgaaccatcttgtcaggggac
ttataaatacaaattcaacaagactttgtttcccaccggttatacctgaa
gatcaagaacagcttcccctgcaatgagaaatgacacagtcatcaaccct
aatataatcaatgtcccacaagatagcaacaacttttgcagctacttaaa
gtttcagtgtttttctctccaagagaagtacacctcttaaaactgacatt
aatactcctttcgtgttcaattatttataaaatgattccaatcagataaa
aagactagtgctaggtggatcaaagaacactatcagtgggagcgaataat
ggaatccaaagttcaatatgatattagtacagttgctgaaccatgcctct
gaaagaaatttgggtcttcagggttttgctgattaccctactgagtgtgg
gactgtggagtaagaaggtttcagatgacacgtgagcattcattcaatca
aggccagataaagggatgattttctttccttaatagatattttcataaat
caattagaggctagagatacatttaaaattttcttcatcaacttaccatg
cattctcttgacaaatctttcaaactctatgaagttttgtcgttccatga
gaagtgaactaagcctcaggtaagtaaaagatgaaaagtgccttccatct
ggatcattcatgggcttggcattatccaaaaccttgttatagccaactct
gtttaggcaggggagggaagnnnngagacacaa
>A01_015471_Archer.b_00.ab1 CHROMAT_FILE: A01_015471_Archer.b_00.ab1 PHD_FILE: A01_015471_Archer.b_00.ab1.phd.1 CHEM: term DYE: big TIME: Sun Apr 16 17:37:38 2006
actanttgtcacttctataacagattcccccaaccatcttgtcaggggac
ttataaatacaaattcaacaagactttgtttcccaccggttatacctgaa
gatcaagaacagcttcccctgcaatgagaaatgacacagtcatcaaccct
aatataatcaatgtcccacaagatagcaacaacttttgcagctacttaaa
gtttcagtgtttttctctccaagagaagtacacctcttaaaactgacatt
aatactcctttcgtgttcaattatttataaaatgattccaatcagataaa
aagactagtgctaggtggatcaaagaacactatcagtgggagcgaataat
ggaatccaaagttcaatatgatattagtacagttgctgaaccatgcctct
gaaagaaatttgggtcttcagggttttgctgattaccctactgagtgtgg
gactgtggagtaagaaggtttcagatgacacgtgagcattcattcaatca
aggccagataaagggatgattttctttccttaatagatattttcataaat
caattagaggctagagatacatttaaaattttcttcatcaacttaccatg
cattctcttgacaaatctttcaaactctatgaagttntgtcgttccatga
gaagtgaactaagcctcaggtaagtaaaagatgaaaagtgccttccatct
ggatcattcatgggcttggcattatccaaaaccttgttatagccaactct
gtttaggcagggaagga
>A01_015471_Minsoy.b_00.ab1 CHROMAT_FILE: A01_015471_Minsoy.b_00.ab1 PHD_FILE: A01_015471_Minsoy.b_00.ab1.phd.1 CHEM: term DYE: big TIME: Sun Apr 16 17:37:38 2006
ctactagttgtctcttctataacagattcccccaaccatcttgtcagggg
acttataaatacaaattcaacgactttgtttcccaccggttctacctgaa
gatcaagaacagcttcccctgcaatgagaaatgacacagtcatcaaccct
aatataatcaatgtcccacaagatagcaacaacttttgcagctacttaaa
gtttcagtgtttttctctccaagagaagtacacctcttaaaactgacatt
aatactcctttcgtgttcaattatttataaaatgattccaatcagataaa
aagactagtgcaaggtggatcaaagaacactatcagtgggagcgaataat
ggaatccaaagttcaatatgatattagtacagttgctgaaccatgcctct
gaaagaaatttgggtcttcagggttttgctgattaccctactgagtgtgg
gactgtggagtaagaaggtttcagatgacacgtgagcattcattcaatca
aggccagataaagggatgattttctttccttaatagatattttcataaat
caattagaggctagagatacatttaaaattttcttcatcaacttaccatg
cattctcttgacaaatctttcaaactctatgaagttttgtcgttccatga
gaagtgaactaagcctcaggtaagtaaaagatgaaaagtgccttccatct
ggatcattcatgggcttggcattatccaaaccttgttatagccaactctg
tttggcaggggagggaananagaaaaa
>A02_015471Minsoy_.b_06.ab1 CHROMAT_FILE: A02_015471Minsoy_.b_06.ab1 PHD_FILE: A02_015471Minsoy_.b_06.ab1.phd.1 CHEM: term DYE: big TIME: Sun Apr 16 17:37:39 2006
ctactagttgtctcttctataacagattcccccaaccatcttgtcagggg
acttataaatacaaattcaacgactttgtttcccaccggttctacctgaa
gatcaagaacagcttcccctgcaatgagaaatgacacagtcatcaaccct
aatataatcaatgtcccacaagatagcaacaacttttgcagctacttaaa
gtttcagtgtttttctctccaagagaagtacacctcttaaaactgacatt
aatactcctttcgtgttcaattatttataaaatgattccaatcagataaa
aagactagtgcaaggtggatcaaagaacactatcagtgggagcgaataat
ggaatccaaagttcaatatgatattagtacagttgctgaaccatgcctct
gaaagaaatttgggtcttcagggttttgctgattaccctactgagtgtgg
gactgtggagtaagaaggtttcagatgacacgtgagcattcattcaatca
aggccagataaagggatgattttctttccttaatagatattttcataaat
caattagaggctagagatacatttaaaattttcttcatcaacttaccatg
cattctcttgacaaatctttcaaactctatgaagttttgtcgttccatga
gaagtgaactaagcctcaggtaagtaaaagatgaaaagtgccttccatct
ggatcattcatgggcttggcattatccaaaccttgttatagccaactctg
tttggcaggggagggaananagaaaaa
>A03_015471Noir_1_.b_18.ab1 CHROMAT_FILE: A03_015471Noir_1_.b_18.ab1 PHD_FILE: A03_015471Noir_1_.b_18.ab1.phd.1 CHEM: term DYE: big TIME: Sun Apr 16 17:37:39 2006
aactctttgcacctctatacagaattcccccaaccattcttgtcagggga
cttataaatacaaattcaacaagactttgtttcccaccggttatacctga
agatcaagaacagcttcccctgcaatgagaaatgacacagtcatcaaccc
taatataatcaatgtcccacaagatagcaacaacttttgcagctacttaa
agtttcagtgtttttctctccaagagaagtacacctcttaaaactgacat
taatactcgtttcgtgttcaattatttataaaatgattccaatcagataa
aaagactagtgctaggtggatcaaagaacactatcagtgggatcgaataa
tggaatccaaagttcaatatgatattagtacagttgctgaaccatgcctc
tgaaagaaatttgggtcttcagggttttgttgattacccatttaccctac
tgagtgtgggactgtggagtaagaaggttccagatgacacgtgagcattc
attcaatcaaggccagataaagggatgattttctttccttaatagatatt
ttcataaatcaattagaggctaaagatacatttaaaattttcttcatcaa
cttaccatgcattcttttgacaaatctttcaaactctatgaagttttgtc
gttccatgagaagtgaactaagcctcaggtaagtaaaagatgaaaagtgc
cttccatctggatcattcatgggcttggcattatccaaaaccttgttata
gccaactctgtttaggcagggaagggaannnnnnnnnnnccttttaatca
>A04_015471Evans__.b_22.ab1 CHROMAT_FILE: A04_015471Evans__.b_22.ab1 PHD_FILE: A04_015471Evans__.b_22.ab1.phd.1 CHEM: term DYE: big TIME: Sun Apr 16 17:37:39 2006
actgttcgcaactctataacagaatcccccaaccattctgtcaggggact
tataaatacaaattcaacaagactttgtttcccaccggttatacctgaag
atcaagaacagcttcccctgcaatgagaaatgacacagtcatcaacccta
atataatcaatgtcccacaagatagcaacaacttttgcagctacttaaag
tttcagtgtttttctctccaagagaagtacacctcttaaaactgacatta
atactcctttcgtgttcaattatttataaaatgattccaatcagataaaa
agactagtgctaggtggatcaaagaacactatcagtgggagcgaataatg
gaatccaaagttcaatatgatattagtacagttgctgaaccatgcctctg
aaagaaatttgggtcttcagggttttgctgattaccctactgagtgtggg
actgtggagttagaaggtttcagatgacacgtgagcattcattcaatcaa
ggccagatagagggatgattgtctttccttaatagatattttcataaatc
aattagaggctagagatacatttaaaattttcttcatcaacttaccatgc
attctcttgacaaatctttcaaactctatgaagctatgtcgttccatgag
aagtgaactaagcctcaggtcagtaaaagatgaaaagtgccttccatctg
gatcattcatgggcttggcattatgcaaaccttgatatagccaactctgc
ttagcaggggaggcagnnaagncnnncctttttatcttttaattacctga
gg
>A05_015471PI20933.b_34.ab1 CHROMAT_FILE: A05_015471PI20933.b_34.ab1 PHD_FILE: A05_015471PI20933.b_34.ab1.phd.1 CHEM: term DYE: big TIME: Sun Apr 16 17:37:39 2006
actanttgtcacttctataacagataccccgaaccatcttgtcaggggac
ttataaatacaaattcaacaagactttgtttcccaccggttatacctgaa
gatcaagaacagcttcccctgcaatgagaaatgacacagtcatcaaccct
aatataatcaatgtcccacaagatagcaacaacttttgcagctacttaaa
gtttcagtgtttttctctccaagagaagtacacctcttaaaactgacatt
aatactcctttcgtgttcaattatttataaaatgattccaatcagataaa
aagactagtgctaggtggatcaaagaacactatcagtgggagcgaataat
ggaatccaaagttcaatatgatattagtacagttgctgaaccatgcctct
gaaagaaatttgggtcttcagggttttgctgattaccctactgagtgtgg
gactgtggagtaagaaggtttcagatgacacgtgagcattcattcaatca
aggccagataaagggatgattttctttccttaatagatattttcataaat
caattagaggctagagatacatttaaaattttcttcatcaacttaccatg
cattctcttgacaaatctttcaaactctatgaagttttgtcgttccatga
gaagtgaactaagcctcaggtaagtaaaagatgaaaagtgccttccatct
ggatcattcatgggcttggcattatccaaaaccttgttatagccaactct
gtttaggcaggggagggaagnnnngagacacaa
>A06_015471Peking_.b_38.ab1 CHROMAT_FILE: A06_015471Peking_.b_38.ab1 PHD_FILE: A06_015471Peking_.b_38.ab1.phd.1 CHEM: term DYE: big TIME: Sun Apr 16 17:37:39 2006
actttttgtcacttctataacagattccccgaaccatcttgtcaggggac
ttataaatacaaattcaacgactttgtttcccaccggttctacctgaaga
tcaagaacagcttcccctgcaatgagaaatgacacagtcatcaaccctaa
tataatcaatgtcccacaagatagcaacaacttttgcagctacttaaagt
ttcagtgtttttctctccaagagaagtacacctcttaaaactgacattaa
tactcctttcgtgttcaattatttataaaatgattccaatcagataaaaa
gactagtgcaaggtggatcaaagaacactatcagtgggagcgaataatgg
aatccaaagttcaatatgatattagtacagttgctgaaccatgcctctga
aagaaatttgggtcttcagggttttgctgattaccctactgagtgtggga
ctgtggagtaagaaggtttcagatgacacgtgagcattcattcaatcaag
gccagataaagggatgattttctttccttaatagatattttcataaatca
attagaggctagagatacatttaaaattttcttcatcaacttaccatgca
ttctcttgacaaatctttcaaactctatgaagttntgtcgttccatgaga
agtgaactaagcctcaggtaagtaaaagatgaaaagtgccttccatctgg
atcattcatgggcttggcattatccaaaaccttgttatagccaactctgt
ttaggaggggaagggaannnnnnnnnnncttttnaatttttacttccctg
agga
>A07_015471Archer_.g_51.ab1 CHROMAT_FILE: A07_015471Archer_.g_51.ab1 PHD_FILE: A07_015471Archer_.g_51.ab1.phd.1 CHEM: term DYE: big TIME: Sun Apr 16 17:37:39 2006
aactgatagaaccttttggataatgtcaagcgcatgaacgatccagatgg
aaggcacttttcatcttttacttacctgaggcttagttcacttctcatgg
aacgacaaaacttcatagagtttgaaagatttgtcaagagaatgcatggt
aagttgatgaagaaaattttaaatgtatctctagcctctaattgatttat
gaaaatatctattaaggaaagaaaatcatccctttatctggccttgattg
aatgaatgctcacgtgtcatctgaaaccttcttactccacagtcccacac
tcagtagggtaatcagcaaaaccctgaagacccaaatttctttcagaggc
atggttcagcaactgtactaatatcatattgaactttggattccattatt
cgctcccactgatagtgttctttgatccacctagcactagtctttttatc
tgattggaatcattttataaataattgaacacgaaaggagtattaatgtc
agttttaagaggtgtacttctcttggagagaaaaacactgaaactttaag
tagctgcaaaagttgttgctatcttgtgggacattgattatattagggtt
gatgactgtgtcatttctcattgcaggggaagctgttcttgatcttcagg
tataaccggtgggaaacaaagtcttgttgaatttgtatttataagtcccc
tgacaaaatggttgggggtattctgttatagataggagaataggattgtt
atttgatctgctccccaccgcggccttaagtcttttttggaggaaa
>A08_015471Minsoy_.g_55.ab1 CHROMAT_FILE: A08_015471Minsoy_.g_55.ab1 PHD_FILE: A08_015471Minsoy_.g_55.ab1.phd.1 CHEM: term DYE: big TIME: Sun Apr 16 17:37:39 2006
naccttatagcaacctnntttggataatgtcaagcccatgactgatccag
atggaaggcacttttcatcttttacttacctgaggcttagttcacttctc
atggaacgacaaaacttcatagagtttgaaagatttgtcaagagaatgca
tggtaagttgatgaagaaaattttaaatgtatctctagcctctaattgat
ttatgaaaatatctattaaggaaagaaaatcatccctttatctggccttg
attgaatgaatgctcacgtgtcatctgaaaccttcttactccacagtccc
acactcagtagggtaatcagcaaaaccctgaagacccaaatttctttcag
aggcatggttcagcaactgtactaatatcatattgaactttggattccat
tattcgctcccactgatagtgttctttgatccaccttgcactagtctttt
tatctgattggaatcattttataaataattgaacacgaaaggagtattaa
tgtcagttttaagaggtgtacttctcttggagagaaaaacactgaaactt
taagtagctgcaaaagttgttgctatcttgtgggacattgattatattag
ggttgatgactgtgtcatttctcattgcaggggaagctgttcttgatctt
caggtataaccggtgggaaacaaagtcgttgaatttgtatttataagtcc
cctgacaaaatggttgggggtattctgttattagataggaagaataggat
tgttatttgatgctgcacccacgggggcctnttacacctttgagga
>A09_015471Noir_1_.g_68.ab1 CHROMAT_FILE: A09_015471Noir_1_.g_68.ab1 PHD_FILE: A09_015471Noir_1_.g_68.ab1.phd.1 CHEM: term DYE: big TIME: Sun Apr 16 17:37:39 2006
actctatgcactttttggataattccaagcgcatgactgatccagatgga
aggcacttttcatcttttacttacctgaggcttagttcacttctcatgga
acgacaaaacttcatagagtttgaaagatttgtcaaaagaatgcatggta
agttgatgaagaaaattttaaatgtatctttagcctctaattgatttatg
aaaatatctattaaggaaagaaaatcatccctttatctggccttgattga
atgaatgctcacgtgtcatctggaaccttcttactccacagtcccacact
cagtagggtaaatgggtaatcaacaaaaccctgaagacccaaatttcttt
cagaggcatggttcagcaactgtactaatatcatattgaactttggattc
cattattcgatcccactgatagtgttctttgatccacctagcactagtct
ttttatctgattggaatcattttataaataattgaacacgaaacgagtat
taatgtcagttttaagaggtgtacttctcttggagagaaaaacactgaaa
ctttaagtagctgcaaaagttgttgctatcttgtgggacattgattatat
tagggttgatgactgtgtcatttctcattgcaggggaagctgttcttgat
cttcaggtataaccggtgggaaacaaagtcttgttgaatttgtatttata
agtcccctgacaaaatggttgggggtattctgttatagaataggagaaat
aggattgttatttatgcggcnacccaggggaaaaaaaaaaaaa
>A10_015471Evans__.g_72.ab1 CHROMAT_FILE: A10_015471Evans__.g_72.ab1 PHD_FILE: A10_015471Evans__.g_72.ab1.phd.1 CHEM: term DYE: big TIME: Sun Apr 16 17:37:39 2006
acctctatgcaactttttggataattccaagcccatgactgatccagatg
gaaggcacttttcatcttttacttacctgaggcttagttcacttctcatg
gaacgacaaaacttcatagagtttgaaagatttgtcaagagaatgcatgg
taagttgatgaagaaaattttaaatgtatctctagcctctaattgattta
tgaaaatatctattaaggaaagaaaatcatccctttatctggccttgatt
gaatgaatgctcacgtgtcatctgaaaccttcttactccacagtcccaca
ctcagtagggtaatcagcaaaaccctgaagacccaaatttctttcagagg
catggatcagcaactgtactaatatcatattgaactttggatcccattat
tcgctcccactgatagtgtgctttgatccacctagcactagactttttat
ctgattggaatcattttataaataattgaacacgaaaggagtattaatgt
cagttttaagaggtgtacttctcttggagagaaaaacactgaaactctaa
gtcgctgcaaaagttgttgctatcttgcgggacattgattctattagggt
tgatgactgtgtcattgctcattgcatgggaagctgttcttgatcttcag
gtataaccggtgggaaacagagactcgatgaatttgtgtttataagtccc
ctgacacaatggctggggggtttctggtattcagtnggagaattaggata
ggtatttgatgcttcaacccagccggggcttagaagcta
>A11_015471PI20933.g_84.ab1 CHROMAT_FILE: A11_015471PI20933.g_84.ab1 PHD_FILE: A11_015471PI20933.g_84.ab1.phd.1 CHEM: term DYE: big TIME: Sun Apr 16 17:37:39 2006
actgatagaaccttttggataatgtcaagcgcctgaacgatccagatgga
aggcacttttcatcttttacttacctgaggcttagttcccttctcatgga
acgacaaaacttcatagagtttgaaagatttgtcaagagaatgcatggta
agttgatgaagaaaattttaaatgtatctctagcctctaattgatttatg
aaaatatctattaaggaaagaaaatcatccctttatctggccttgattga
atgaatgctcacgtgtcatctgaaaccttcttactccacagtcccacact
cagtagggtaatcagcaaaaccctgaagacccaaatttctttcagaggca
tggttcagcaactgtactaatatcatattgaactttggattccattattc
gctcccactgatagtgttctttgatccacctagcactagtctttttatct
gattggaatcattttataaataattgaacacgaaaggagtattaatgtca
gttttaagaggtgtacttctcttggagagaaaaacactgaaactttaagt
agctgcaaaagttgttgctatcttgtgggacattgattatattaggggtt
gatgactgtgtcatttctcattgcaggggaagctgttcttgatcttcagg
tataaccggtgggaaacanagtcttgttgaatttgtatttataagtcccc
tgacaaaatggttggggggtattctgttntnngataggagaaattaggaa
ttgttatttgatgcgtgcacctaccgggggcttaanccacttttttggaa
ccgacaaaa
>A12_015471Peking_.g_88.ab1 CHROMAT_FILE: A12_015471Peking_.g_88.ab1 PHD_FILE: A12_015471Peking_.g_88.ab1.phd.1 CHEM: term DYE: big TIME: Sun Apr 16 17:37:39 2006
actcatagaaccttttggataatgtcaagcccatgaacgatccagatgga
aggcacttttcatcttttacttacctgaggcttagttcacttctcatgga
acgacaaaacttcatagagtttgaaagatttgtcaagagaatgcatggta
agttgatgaagaaaattttaaatgtatctctagcctctaattgatttatg
aaaatatctattaaggaaagaaaatcatccctttatctggccttgattga
atgaatgctcacgtgtcatctgaaaccttcttactccacagtcccacact
cagtagggtaatcagcaaaaccctgaagacccaaatttctttcagaggca
tggttcagcaactgtactaatatcatattgaactttggattccattattc
gctcccactgatagtgttctttgatccaccttgcactagtctttttatct
gattggaatcattttataaataattgaacacgaaaggagtattaatgtca
gttttaagaggtgtacttctcttggagagaaaaacactgaaactttaagt
agctgcaaaagttgttgctatcttgtgggacattgattatattagggttg
atgactgtgtcatttctcattgcaggggaagctgttcttgatcttcaggt
ataaccggtgggaaacaaagtcgttgaatttgtatttataagtcccctga
caaaatgttgggggtattctgttttagatnggagaataggaatggtattt
gtcgggtccccacgggggttancacttctctgggacgccaacttcctaag
tta
