# Supplementary material for: SNP-PHAGE – High throughput SNP discovery pipeline
Source: BMC Bioinformatics. 2006 Oct 23;7:468. doi: 10.1186/1471-2105-7-468 (PMC1626092; doi:10.1186/1471-2105-7-468)
Supplement: Additional file 2 — Test dataset. This compressed file contains test data for recreating the demo website. It contains the database table entries and chromatogram files to test for proper installation of all functionalities provided. [file 1471-2105-7-468-S2.gz › test_data/AfterAnalysisStore/edit_dir/015471.fasta.screen.ace.1]

AS 1 12

CO Contig1 834 12 288 U
tccttccctgcctaaACAGAGttggCTATaaCAaggtTTTGGATAATGCC
AAGCCCATGAATGATCCAGATGGAAGGCACTTTTCATCTTTTACTTACCT
GAGGCTTAGTTCACTTCTCATGGAACGACAAAACTTCATAGAGTTTGAAA
GATTTGTCAAGAGAATGCATGGTAAGTTGATGAAGAAAATTTTAAATGTA
TCTCTAGCCTCTAATTGATTTATGAAAATATCTATTAAGGAAAGAAAATC
ATCCCTTTATCTGGCCTTGATTGAATGAATGCTCACGTGTCATCTGAAAC
CTTCTTACTCCACAGTCCCACACTCAGTAGGGTAAATGGGTAATCAACAA
AACCCTGAAGACCCAAATTTCTTTCAGAGGCATGGTTCAGCAACTGTACT
AATATCATATTGAACTTTGGATTCCATTATTCGATCCCACTGATAGTGTT
CTTTGATCCACCTAGCACTAGTCTTTTTATCTGATTGGAATCATTTTATA
AATAATTGAACACGAAAGGAGTATTAATGTCAGTTTTAAGAGGTGTACTT
CTCTTGGAGAGAAAAACACTGAAACTTTAAGTAGCTGCAAAAGTTGTTGC
TATCTTGTGGGACATTGATTATATTAGGG*TTGATGACTGTGTCATTTCT
CATTGCAGGGGAAGCTGTTCTTGATCTTCAGGTATAACCGGTGGGAAACA
AAGTCTTGTTGAATTTGTATTTATAAGTCCCCTGACAA*AATGGTTGGGG
G**AA*T*CTGTTAT*AGAataggagaaaT*AGgA*ttgttatttgatgc
gtgcacccacgggggcctnttacacctttgagga

BQ
 0 12 12 12 15 15 12 15 13 15 10 12 17 19 18 26 28 23 28 23 24 15 19 18 18 21 40 21 21 16 19 25 20 19 15 15 16 24 32 33 33 49 48 47 35 45 29 31 28 32
 28 46 54 49 63 68 52 46 39 39 39 39 50 65 57 64 65 61 64 59 60 54 62 69 70 74 79 70 70 68 90 90 84 90 90 90 85 85 83 87 82 80 79 75 72 69 75 69 72 74
 83 88 90 90 90 90 82 77 81 68 75 67 70 70 74 76 78 87 90 85 81 75 81 79 79 79 78 75 75 85 88 80 80 87 79 72 90 90 90 90 90 90 90 90 90 90 90 90 90 90
 90 90 90 86 85 79 82 79 75 79 79 90 90 90 90 89 89 89 89 81 82 82 75 75 75 82 87 87 90 90 90 90 90 90 90 90 90 90 90 90 90 90 90 90 90 90 90 90 90 90
 90 90 90 90 90 90 90 90 90 90 90 90 90 90 90 90 90 90 90 90 90 90 90 90 90 90 90 90 90 90 90 90 90 90 90 90 90 90 90 90 90 90 90 90 90 90 90 90 90 90
 90 90 90 90 90 90 90 90 90 90 90 90 90 90 90 90 90 90 90 90 90 90 90 90 90 90 90 90 90 90 90 90 90 90 90 90 90 90 90 90 90 90 90 90 90 90 90 90 90 90
 89 87 90 90 85 86 90 90 90 90 90 90 90 90 90 90 90 90 90 90 90 90 90 90 90 90 90 90 90 90 90 90 90 90 90 90 90 90 90 90 90 90 90 90 90 90 90 90 90 90
 90 90 90 90 90 90 90 90 90 90 90 90 90 90 90 90 90 90 90 90 90 90 90 90 90 90 90 90 90 90 90 90 90 90 90 90 90 90 90 90 90 90 90 90 90 90 90 90 90 90
 90 90 90 90 90 90 90 90 90 90 90 90 90 90 90 90 90 90 90 90 90 90 90 90 90 90 90 90 90 90 90 90 90 90 90 90 90 90 90 90 90 90 90 90 90 90 90 90 90 90
 90 90 90 90 90 90 90 90 90 90 90 90 90 90 90 90 90 90 90 90 90 90 90 90 90 90 90 90 90 90 90 90 90 90 90 90 90 90 90 90 90 90 90 90 90 90 90 90 90 90
 90 90 90 90 90 90 90 90 90 90 90 90 90 90 90 90 90 90 90 90 90 90 90 90 90 90 90 90 90 90 90 90 90 90 90 90 90 90 90 90 90 90 90 90 90 90 90 90 90 90
 90 90 90 90 90 90 90 90 90 90 90 90 90 90 90 90 90 90 90 90 90 90 90 90 90 90 90 90 90 90 90 90 90 90 90 90 90 90 90 90 90 90 90 90 90 90 90 90 85 85
 87 87 89 90 90 90 90 90 90 90 90 90 90 90 90 90 90 90 90 90 90 90 90 90 90 80 84 81 89 90 90 90 90 90 89 90 89 90 90 83 90 90 90 90 90 90 90 90 90 90
 90 90 90 90 82 79 82 90 90 84 82 79 79 79 82 90 90 90 90 90 90 90 90 90 90 90 90 90 90 83 83 71 73 74 68 70 90 90 79 71 77 77 87 78 87 86 90 90 90 81
 86 78 76 72 74 85 90 86 78 81 81 80 81 80 80 84 90 90 90 83 83 89 77 63 63 73 81 78 78 79 70 60 60 60 34 31 27 34 37 33 50 52 54 37 39 42 39 29 25 23
 24 22 33 44 51 56 51 50 49 35 34 25 9 9 10 8 15 13 16 10 11 12 21 21 26 12 20 9 9 9 10 9 10 8 14 12 9 9 9 0 0 0 0 0 0 0 0 0 0 0
 0 0 0 0 0 0 0 0 0 0 0 0 0 0 0 0 0 0 0 0 0 0 0 0 0

AF A06_015471Peking_.b_38.ab1 C -38
AF A04_015471Evans__.b_22.ab1 C -37
AF A03_015471Noir_1_.b_18.ab1 C -23
AF A05_015471PI20933.b_34.ab1 C -15
AF A02_015471Minsoy_.b_06.ab1 C -11
AF A01_015471_Archer.b_00.ab1 C 1
AF A08_015471Minsoy_.g_55.ab1 U 20
AF A09_015471Noir_1_.g_68.ab1 U 25
AF A10_015471Evans__.g_72.ab1 U 23
AF A07_015471Archer_.g_51.ab1 U 24
AF A11_015471PI20933.g_84.ab1 U 25
AF A12_015471Peking_.g_88.ab1 U 25
BS 1 6 A01_015471_Archer.b_00.ab1
BS 7 7 A02_015471Minsoy_.b_06.ab1
BS 8 13 A05_015471PI20933.b_34.ab1
BS 14 15 A03_015471Noir_1_.b_18.ab1
BS 16 21 A06_015471Peking_.b_38.ab1
BS 22 26 A05_015471PI20933.b_34.ab1
BS 27 28 A01_015471_Archer.b_00.ab1
BS 29 33 A06_015471Peking_.b_38.ab1
BS 34 36 A02_015471Minsoy_.b_06.ab1
BS 37 37 A01_015471_Archer.b_00.ab1
BS 38 39 A09_015471Noir_1_.g_68.ab1
BS 40 40 A10_015471Evans__.g_72.ab1
BS 41 41 A12_015471Peking_.g_88.ab1
BS 42 42 A11_015471PI20933.g_84.ab1
BS 43 43 A09_015471Noir_1_.g_68.ab1
BS 44 46 A12_015471Peking_.g_88.ab1
BS 47 47 A03_015471Noir_1_.b_18.ab1
BS 48 49 A06_015471Peking_.b_38.ab1
BS 50 51 A05_015471PI20933.b_34.ab1
BS 52 52 A12_015471Peking_.g_88.ab1
BS 53 54 A08_015471Minsoy_.g_55.ab1
BS 55 55 A12_015471Peking_.g_88.ab1
BS 56 56 A10_015471Evans__.g_72.ab1
BS 57 57 A08_015471Minsoy_.g_55.ab1
BS 58 58 A12_015471Peking_.g_88.ab1
BS 59 65 A06_015471Peking_.b_38.ab1
BS 66 66 A10_015471Evans__.g_72.ab1
BS 67 69 A11_015471PI20933.g_84.ab1
BS 70 70 A12_015471Peking_.g_88.ab1
BS 71 73 A11_015471PI20933.g_84.ab1
BS 74 80 A12_015471Peking_.g_88.ab1
BS 81 82 A05_015471PI20933.b_34.ab1
BS 83 88 A09_015471Noir_1_.g_68.ab1
BS 89 89 A01_015471_Archer.b_00.ab1
BS 90 90 A11_015471PI20933.g_84.ab1
BS 91 92 A09_015471Noir_1_.g_68.ab1
BS 93 93 A11_015471PI20933.g_84.ab1
BS 94 94 A08_015471Minsoy_.g_55.ab1
BS 95 95 A09_015471Noir_1_.g_68.ab1
BS 96 97 A08_015471Minsoy_.g_55.ab1
BS 98 100 A10_015471Evans__.g_72.ab1
BS 101 111 A07_015471Archer_.g_51.ab1
BS 112 112 A12_015471Peking_.g_88.ab1
BS 113 113 A08_015471Minsoy_.g_55.ab1
BS 114 120 A01_015471_Archer.b_00.ab1
BS 121 122 A07_015471Archer_.g_51.ab1
BS 123 129 A10_015471Evans__.g_72.ab1
BS 130 130 A12_015471Peking_.g_88.ab1
BS 131 134 A08_015471Minsoy_.g_55.ab1
BS 135 136 A12_015471Peking_.g_88.ab1
BS 137 140 A07_015471Archer_.g_51.ab1
BS 141 144 A12_015471Peking_.g_88.ab1
BS 145 149 A11_015471PI20933.g_84.ab1
BS 150 150 A05_015471PI20933.b_34.ab1
BS 151 151 A11_015471PI20933.g_84.ab1
BS 152 161 A12_015471Peking_.g_88.ab1
BS 162 163 A11_015471PI20933.g_84.ab1
BS 164 164 A12_015471Peking_.g_88.ab1
BS 165 165 A05_015471PI20933.b_34.ab1
BS 166 168 A01_015471_Archer.b_00.ab1
BS 169 169 A03_015471Noir_1_.b_18.ab1
BS 170 170 A10_015471Evans__.g_72.ab1
BS 171 176 A12_015471Peking_.g_88.ab1
BS 177 178 A09_015471Noir_1_.g_68.ab1
BS 179 182 A08_015471Minsoy_.g_55.ab1
BS 183 190 A12_015471Peking_.g_88.ab1
BS 191 191 A05_015471PI20933.b_34.ab1
BS 192 193 A12_015471Peking_.g_88.ab1
BS 194 196 A05_015471PI20933.b_34.ab1
BS 197 206 A12_015471Peking_.g_88.ab1
BS 207 207 A08_015471Minsoy_.g_55.ab1
BS 208 213 A12_015471Peking_.g_88.ab1
BS 214 215 A10_015471Evans__.g_72.ab1
BS 216 220 A12_015471Peking_.g_88.ab1
BS 221 222 A09_015471Noir_1_.g_68.ab1
BS 223 224 A01_015471_Archer.b_00.ab1
BS 225 226 A09_015471Noir_1_.g_68.ab1
BS 227 233 A12_015471Peking_.g_88.ab1
BS 234 235 A01_015471_Archer.b_00.ab1
BS 236 236 A12_015471Peking_.g_88.ab1
BS 237 239 A11_015471PI20933.g_84.ab1
BS 240 247 A12_015471Peking_.g_88.ab1
BS 248 255 A11_015471PI20933.g_84.ab1
BS 256 256 A09_015471Noir_1_.g_68.ab1
BS 257 261 A12_015471Peking_.g_88.ab1
BS 262 267 A07_015471Archer_.g_51.ab1
BS 268 277 A12_015471Peking_.g_88.ab1
BS 278 279 A11_015471PI20933.g_84.ab1
BS 280 282 A02_015471Minsoy_.b_06.ab1
BS 283 283 A01_015471_Archer.b_00.ab1
BS 284 284 A02_015471Minsoy_.b_06.ab1
BS 285 288 A12_015471Peking_.g_88.ab1
BS 289 289 A10_015471Evans__.g_72.ab1
BS 290 291 A12_015471Peking_.g_88.ab1
BS 292 293 A10_015471Evans__.g_72.ab1
BS 294 296 A08_015471Minsoy_.g_55.ab1
BS 297 298 A01_015471_Archer.b_00.ab1
BS 299 303 A10_015471Evans__.g_72.ab1
BS 304 304 A08_015471Minsoy_.g_55.ab1
BS 305 309 A12_015471Peking_.g_88.ab1
BS 310 311 A05_015471PI20933.b_34.ab1
BS 312 315 A01_015471_Archer.b_00.ab1
BS 316 317 A12_015471Peking_.g_88.ab1
BS 318 318 A06_015471Peking_.b_38.ab1
BS 319 326 A02_015471Minsoy_.b_06.ab1
BS 327 327 A07_015471Archer_.g_51.ab1
BS 328 330 A12_015471Peking_.g_88.ab1
BS 331 332 A10_015471Evans__.g_72.ab1
BS 333 333 A08_015471Minsoy_.g_55.ab1
BS 334 334 A12_015471Peking_.g_88.ab1
BS 335 344 A09_015471Noir_1_.g_68.ab1
BS 345 345 A12_015471Peking_.g_88.ab1
BS 346 350 A03_015471Noir_1_.b_18.ab1
BS 351 354 A01_015471_Archer.b_00.ab1
BS 355 355 A05_015471PI20933.b_34.ab1
BS 356 356 A09_015471Noir_1_.g_68.ab1
BS 357 357 A05_015471PI20933.b_34.ab1
BS 358 364 A01_015471_Archer.b_00.ab1
BS 365 371 A12_015471Peking_.g_88.ab1
BS 372 372 A11_015471PI20933.g_84.ab1
BS 373 374 A02_015471Minsoy_.b_06.ab1
BS 375 378 A12_015471Peking_.g_88.ab1
BS 379 380 A01_015471_Archer.b_00.ab1
BS 381 382 A12_015471Peking_.g_88.ab1
BS 383 383 A09_015471Noir_1_.g_68.ab1
BS 384 384 A12_015471Peking_.g_88.ab1
BS 385 385 A08_015471Minsoy_.g_55.ab1
BS 386 388 A12_015471Peking_.g_88.ab1
BS 389 389 A08_015471Minsoy_.g_55.ab1
BS 390 391 A11_015471PI20933.g_84.ab1
BS 392 392 A12_015471Peking_.g_88.ab1
BS 393 393 A04_015471Evans__.b_22.ab1
BS 394 397 A01_015471_Archer.b_00.ab1
BS 398 407 A12_015471Peking_.g_88.ab1
BS 408 409 A01_015471_Archer.b_00.ab1
BS 410 411 A08_015471Minsoy_.g_55.ab1
BS 412 417 A02_015471Minsoy_.b_06.ab1
BS 418 418 A07_015471Archer_.g_51.ab1
BS 419 419 A09_015471Noir_1_.g_68.ab1
BS 420 421 A02_015471Minsoy_.b_06.ab1
BS 422 425 A01_015471_Archer.b_00.ab1
BS 426 428 A02_015471Minsoy_.b_06.ab1
BS 429 430 A12_015471Peking_.g_88.ab1
BS 431 436 A09_015471Noir_1_.g_68.ab1
BS 437 437 A02_015471Minsoy_.b_06.ab1
BS 438 442 A01_015471_Archer.b_00.ab1
BS 443 456 A12_015471Peking_.g_88.ab1
BS 457 457 A11_015471PI20933.g_84.ab1
BS 458 458 A07_015471Archer_.g_51.ab1
BS 459 459 A05_015471PI20933.b_34.ab1
BS 460 460 A01_015471_Archer.b_00.ab1
BS 461 461 A05_015471PI20933.b_34.ab1
BS 462 462 A02_015471Minsoy_.b_06.ab1
BS 463 463 A09_015471Noir_1_.g_68.ab1
BS 464 470 A11_015471PI20933.g_84.ab1
BS 471 475 A12_015471Peking_.g_88.ab1
BS 476 477 A01_015471_Archer.b_00.ab1
BS 478 478 A12_015471Peking_.g_88.ab1
BS 479 479 A09_015471Noir_1_.g_68.ab1
BS 480 481 A01_015471_Archer.b_00.ab1
BS 482 485 A07_015471Archer_.g_51.ab1
BS 486 488 A03_015471Noir_1_.b_18.ab1
BS 489 491 A12_015471Peking_.g_88.ab1
BS 492 494 A09_015471Noir_1_.g_68.ab1
BS 495 498 A01_015471_Archer.b_00.ab1
BS 499 500 A02_015471Minsoy_.b_06.ab1
BS 501 504 A03_015471Noir_1_.b_18.ab1
BS 505 508 A01_015471_Archer.b_00.ab1
BS 509 509 A02_015471Minsoy_.b_06.ab1
BS 510 510 A07_015471Archer_.g_51.ab1
BS 511 514 A01_015471_Archer.b_00.ab1
BS 515 515 A05_015471PI20933.b_34.ab1
BS 516 516 A01_015471_Archer.b_00.ab1
BS 517 517 A06_015471Peking_.b_38.ab1
BS 518 521 A12_015471Peking_.g_88.ab1
BS 522 522 A09_015471Noir_1_.g_68.ab1
BS 523 528 A01_015471_Archer.b_00.ab1
BS 529 529 A08_015471Minsoy_.g_55.ab1
BS 530 534 A09_015471Noir_1_.g_68.ab1
BS 535 536 A04_015471Evans__.b_22.ab1
BS 537 538 A05_015471PI20933.b_34.ab1
BS 539 540 A02_015471Minsoy_.b_06.ab1
BS 541 542 A09_015471Noir_1_.g_68.ab1
BS 543 543 A07_015471Archer_.g_51.ab1
BS 544 547 A01_015471_Archer.b_00.ab1
BS 548 549 A02_015471Minsoy_.b_06.ab1
BS 550 551 A06_015471Peking_.b_38.ab1
BS 552 552 A09_015471Noir_1_.g_68.ab1
BS 553 557 A01_015471_Archer.b_00.ab1
BS 558 561 A03_015471Noir_1_.b_18.ab1
BS 562 563 A02_015471Minsoy_.b_06.ab1
BS 564 568 A01_015471_Archer.b_00.ab1
BS 569 574 A02_015471Minsoy_.b_06.ab1
BS 575 575 A01_015471_Archer.b_00.ab1
BS 576 577 A02_015471Minsoy_.b_06.ab1
BS 578 578 A01_015471_Archer.b_00.ab1
BS 579 580 A09_015471Noir_1_.g_68.ab1
BS 581 581 A07_015471Archer_.g_51.ab1
BS 582 582 A08_015471Minsoy_.g_55.ab1
BS 583 585 A01_015471_Archer.b_00.ab1
BS 586 587 A08_015471Minsoy_.g_55.ab1
BS 588 588 A01_015471_Archer.b_00.ab1
BS 589 592 A08_015471Minsoy_.g_55.ab1
BS 593 593 A09_015471Noir_1_.g_68.ab1
BS 594 596 A08_015471Minsoy_.g_55.ab1
BS 597 598 A05_015471PI20933.b_34.ab1
BS 599 604 A01_015471_Archer.b_00.ab1
BS 605 608 A05_015471PI20933.b_34.ab1
BS 609 609 A12_015471Peking_.g_88.ab1
BS 610 610 A05_015471PI20933.b_34.ab1
BS 611 611 A01_015471_Archer.b_00.ab1
BS 612 613 A04_015471Evans__.b_22.ab1
BS 614 629 A02_015471Minsoy_.b_06.ab1
BS 631 632 A06_015471Peking_.b_38.ab1
BS 633 638 A02_015471Minsoy_.b_06.ab1
BS 639 642 A01_015471_Archer.b_00.ab1
BS 643 643 A07_015471Archer_.g_51.ab1
BS 644 645 A01_015471_Archer.b_00.ab1
BS 646 646 A08_015471Minsoy_.g_55.ab1
BS 647 650 A02_015471Minsoy_.b_06.ab1
BS 651 652 A01_015471_Archer.b_00.ab1
BS 653 655 A09_015471Noir_1_.g_68.ab1
BS 656 658 A01_015471_Archer.b_00.ab1
BS 659 664 A02_015471Minsoy_.b_06.ab1
BS 665 669 A01_015471_Archer.b_00.ab1
BS 670 673 A09_015471Noir_1_.g_68.ab1
BS 674 675 A01_015471_Archer.b_00.ab1
BS 676 676 A04_015471Evans__.b_22.ab1
BS 677 680 A01_015471_Archer.b_00.ab1
BS 681 682 A05_015471PI20933.b_34.ab1
BS 683 687 A01_015471_Archer.b_00.ab1
BS 688 689 A09_015471Noir_1_.g_68.ab1
BS 690 693 A01_015471_Archer.b_00.ab1
BS 694 694 A05_015471PI20933.b_34.ab1
BS 695 700 A01_015471_Archer.b_00.ab1
BS 701 701 A02_015471Minsoy_.b_06.ab1
BS 702 703 A08_015471Minsoy_.g_55.ab1
BS 704 706 A01_015471_Archer.b_00.ab1
BS 707 711 A03_015471Noir_1_.b_18.ab1
BS 712 713 A06_015471Peking_.b_38.ab1
BS 714 720 A01_015471_Archer.b_00.ab1
BS 721 721 A11_015471PI20933.g_84.ab1
BS 722 724 A02_015471Minsoy_.b_06.ab1
BS 725 725 A12_015471Peking_.g_88.ab1
BS 726 727 A01_015471_Archer.b_00.ab1
BS 728 730 A07_015471Archer_.g_51.ab1
BS 731 735 A01_015471_Archer.b_00.ab1
BS 736 736 A07_015471Archer_.g_51.ab1
BS 737 737 A01_015471_Archer.b_00.ab1
BS 738 741 A07_015471Archer_.g_51.ab1
BS 742 742 A09_015471Noir_1_.g_68.ab1
BS 743 743 A04_015471Evans__.b_22.ab1
BS 744 744 A03_015471Noir_1_.b_18.ab1
BS 745 745 A09_015471Noir_1_.g_68.ab1
BS 746 746 A03_015471Noir_1_.b_18.ab1
BS 747 748 A01_015471_Archer.b_00.ab1
BS 749 749 A08_015471Minsoy_.g_55.ab1
BS 750 750 A01_015471_Archer.b_00.ab1
BS 751 754 A03_015471Noir_1_.b_18.ab1
BS 755 755 A06_015471Peking_.b_38.ab1
BS 757 757 A11_015471PI20933.g_84.ab1
BS 759 759 A07_015471Archer_.g_51.ab1
BS 760 760 A08_015471Minsoy_.g_55.ab1
BS 761 763 A07_015471Archer_.g_51.ab1
BS 764 765 A01_015471_Archer.b_00.ab1
BS 767 767 A02_015471Minsoy_.b_06.ab1
BS 768 768 A06_015471Peking_.b_38.ab1
BS 769 770 A01_015471_Archer.b_00.ab1
BS 771 771 A09_015471Noir_1_.g_68.ab1
BS 772 774 A07_015471Archer_.g_51.ab1
BS 775 777 A12_015471Peking_.g_88.ab1
BS 778 783 A09_015471Noir_1_.g_68.ab1
BS 784 784 A07_015471Archer_.g_51.ab1
BS 785 785 A09_015471Noir_1_.g_68.ab1
BS 787 788 A07_015471Archer_.g_51.ab1
BS 789 789 A09_015471Noir_1_.g_68.ab1
BS 790 791 A07_015471Archer_.g_51.ab1
BS 792 792 A08_015471Minsoy_.g_55.ab1
BS 793 795 A07_015471Archer_.g_51.ab1
BS 796 798 A08_015471Minsoy_.g_55.ab1
BS 799 799 A10_015471Evans__.g_72.ab1
BS 800 802 A11_015471PI20933.g_84.ab1
BS 803 806 A08_015471Minsoy_.g_55.ab1
BS 807 807 A07_015471Archer_.g_51.ab1
BS 808 810 A08_015471Minsoy_.g_55.ab1
BS 811 811 A09_015471Noir_1_.g_68.ab1
BS 812 815 A11_015471PI20933.g_84.ab1
BS 816 834 A08_015471Minsoy_.g_55.ab1

RD A06_015471Peking_.b_38.ab1 822 0 0
tcctcagggaagtaaaaattnaaaagnnnnnnnnnnnttcccttcccctc
ctaaACAGAGttggctaTaaCAaggttttggATaATGCCAAGCCCATGAA
TGATCCAGATGGAAGGCACTTTTCATCTTTTACTTACCTGAGGCTTAGTT
CACTTCTCATGGAACGAcanaaCTTCATAGAGTTTGAAAGATTTGTCAAG
AGAATGCATGGTAAGTTGATGAAGAAAATTTTAAATGTATCTCTAGCCTC
TAATTGATTTATGAAAATATCTATTAAGGAAAGAAAATCATCCCTTTATC
TGGCCTTGATTGAATGAATGCTCACGTGTCATCTGAAACCTTCTTACTCC
ACAGTCCCACACTCAGTAGGGTAA********TCAGCAAAACCCTGAAGA
CCCAAATTTCTTTCAGAGGCATGGTTCAGCAACTGTACTAATATCATATT
GAACTTTGGATTCCATTATTCGCTCCCACTGATAGTGTTCTTTGATCCAC
CTTGCACTAGTCTTTTTATCTGATTGGAATCATTTTATAAATAATTGAAC
ACGAAAGGAGTATTAATGTCAGTTTTAAGAGGTGTACTTCTCTTGGAGAG
AAAAACACTGAAACTTTAAGTAGCTGCAAAAGTTGTTGCTATCTTGTGGG
ACATTGATTATATTAGGG*TTGATGACTGTGTCATTTCTCATTGCAGGGG
AAGCTGTTCTTGATCTTCAGGTagaACCGGTGGGAAACAAAGTC**GTTG
AATTTGTATTTATAAGTCCCCTGACAA*GATGgttcgggg**aA*T*CTG
TTAT*AGAagtgacaaaaa*gt

QA 80 775 41 809
DS CHROMAT_FILE: A06_015471Peking_.b_38.ab1 PHD_FILE: A06_015471Peking_.b_38.ab1.phd.1 CHEM: term DYE: big TIME: Sun Apr 16 17:37:39 2006

RD A04_015471Evans__.b_22.ab1 820 0 0
cctcaggtaattaaaagataaaaaggnnngncttnnctgcctcccctg*c
taagcagaGttggctatatcaaggttt*gcatAATGCCAAGCCCATGAAT
GATCCAGATGGAAGGCACTTTTCATCTTTTActgacCTGAGGCTTAGTTC
ACTTCTCATGGAACGAcatagctTCATAGAGTTTGAAAGATTTGTCAAGA
GAATGCATGGTAAGTTGATGAAGAAAATTTTAAATGTATCTCTAGCCTCT
AATTGATTTATGAAAATATCTATTAAGGAAAgacaaTCATCCctctaTCT
GGCCTTGATTGAATGAATGCTCACGTGTCATCTGAAACCTTctaacTCCA
CAGTCCCACACTCAGTAGGGTAA********TCAGCAAAACCCTGAAGAC
CCAAATTTCTTTCAGAGGCATGGTTCAGCAACTGTACTAATATCATATTG
AACTTTGGATTCCATTATTCGCTCCCACTGATAGTGTTCTTTGATCCACC
TAGCACTAGTCTTTTTATCTGATTGGAATCATTTTATAAATAATTGAACA
CGAAAGGAGTATTAATGTCAGTTTTAAGAGGTGTACTTCTCTTGGAGAGA
AAAACACTGAAACTTTAAGTAGCTGCAAAAGTTGTTGCTATCTTGTGGGA
CATTGATTATATTAGGG*TTGATGACTGTGTCATTTCTCATTGCAGGGGA
AGCTGTTCTTGATCTTCAGGTATAACCGGTGGGAAACAAAGTCTTGTTGA
ATTTGTATTTATAAGTCCCCTGAcag*aatGGTTGGGGg**at*t*cTGT
TAT*Agagttgcgaacag*t

QA 203 806 40 807
DS CHROMAT_FILE: A04_015471Evans__.b_22.ab1 PHD_FILE: A04_015471Evans__.b_22.ab1.phd.1 CHEM: term DYE: big TIME: Sun Apr 16 17:37:39 2006

RD A03_015471Noir_1_.b_18.ab1 807 0 0
tgattaaaaggnnnnnnnnnnnttcccttccctgcctaaacagagttggc
tataacaaggttttggATaATGCCAAGCCCATGAATGATCCAGATGGAAG
GCACTTTTCATCTTTTACTTACCTGAGGCTTAGTTCACTTCTCATGGAAC
GACAAAACTTCATAGAGTTTGAAAGATTTGTCAAAAGAATGCATGGTAAG
TTGATGAAGAAAATTTTAAATGTATCTTTAGCCTCTAATTGATTTATGAA
AATATCTATTAAGGAAAGAAAATCATCCCTTTATCTGGCCTTGATTGAAT
GAATGCTCACGTGTCATCTGGAACCTTCTTACTCCACAGTCCCACACTCA
GTAGGGTAAATGGGTAATCAACAAAACCCTGAAGACCCAAATTTCTTTCA
GAGGCATGGTTCAGCAACTGTACTAATATCATATTGAACTTTGGATTCCA
TTATTCGATCCCACTGATAGTGTTCTTTGATCCACCTAGCACTAGTCTTT
TTATCTGATTGGAATCATTTTATAAATAATTGAACACGAAACGAGTATTA
ATGTCAGTTTTAAGAGGTGTACTTCTCTTGGAGAGAAAAACACTGAAACT
TTAAGTAGCTGCAAAAGTTGTTGCTATCTTGTGGGACATTGATTATATTA
GGG*TTGATGACTGTGTCATTTCTCATTGCAGGGGAAGCTGTTCTTGATC
TTCAGGTATAACCGGTGGGAAACAAAGTCTTGTTGAATTTGTATTTATAA
GTCCCCTGACAagAATGGTTGGGGG**Aatt*ctgt*aT*AGaggtgcaa
agag*tt

QA 105 760 26 793
DS CHROMAT_FILE: A03_015471Noir_1_.b_18.ab1 PHD_FILE: A03_015471Noir_1_.b_18.ab1.phd.1 CHEM: term DYE: big TIME: Sun Apr 16 17:37:39 2006

RD A05_015471PI20933.b_34.ab1 799 0 0
ttgtgtctcnnnncttccctcccctgcctaaacagagttggCTataacaa
ggttttggATaAtGCCAAGCCCATGAATGATCCAGATGGAAGGCACTTTT
CATCTTTTACTTACCTGAGGCTTAGTTCACTTCTCATGGAACGACAAAAC
TTCATAGAGTTTGAAAGATTTGTCAAGAGAATGCATGGTAAGTTGATGAA
GAAAATTTTAAATGTATCTCTAGCCTCTAATTGATTTATGAAAATATCTA
TTAAGGAAAGAAAATCATCCCTTTATCTGGCCTTGATTGAATGAATGCTC
ACGTGTCATCTGAAACCTTCTTACTCCACAGTCCCACACTCAGTAGGGTA
A********TCAGCAAAACCCTGAAGACCCAAATTTCTTTCAGAGGCATG
GTTCAGCAACTGTACTAATATCATATTGAACTTTGGATTCCATTATTCGC
TCCCACTGATAGTGTTCTTTGATCCACCTAGCACTAGTCTTTTTATCTGA
TTGGAATCATTTTATAAATAATTGAACACGAAAGGAGTATTAATGTCAGT
TTTAAGAGGTGTACTTCTCTTGGAGAGAAAAACACTGAAACTTTAAGTAG
CTGCAAAAGTTGTTGCTATCTTGTGGGACATTGATTATATTAGGG*TTGA
TGACTGTGTCATTTCTCATTGCAGGGGAAGCTGTTCTTGATCTTCAGGTA
TAACCGGTGGGAAACAAAGTCTTGTTGAATTTGTATTTATAAGTCCCCTG
ACAA*GATGgttcgggg**ta*t*CTGTTAT*AGAagtgacaanta*gt

QA 62 753 18 786
DS CHROMAT_FILE: A05_015471PI20933.b_34.ab1 PHD_FILE: A05_015471PI20933.b_34.ab1.phd.1 CHEM: term DYE: big TIME: Sun Apr 16 17:37:39 2006

RD A02_015471Minsoy_.b_06.ab1 797 0 0
tttttctntnttccctcccctgcc*aaacagagttggctataacaaggtt
t*gGATaATGCCAAGCCCATGAATGATCCAGATGGAAGGCACTTTTCATC
TTTTACTTACCTGAGGCTTAGTTCACTTCTCATGGAACGACAAAACTTCA
TAGAGTTTGAAAGATTTGTCAAGAGAATGCATGGTAAGTTGATGAAGAAA
ATTTTAAATGTATCTCTAGCCTCTAATTGATTTATGAAAATATCTATTAA
GGAAAGAAAATCATCCCTTTATCTGGCCTTGATTGAATGAATGCTCACGT
GTCATCTGAAACCTTCTTACTCCACAGTCCCACACTCAGTAGGGTAA***
*****TCAGCAAAACCCTGAAGACCCAAATTTCTTTCAGAGGCATGGTTC
AGCAACTGTACTAATATCATATTGAACTTTGGATTCCATTATTCGCTCCC
ACTGATAGTGTTCTTTGATCCACCTTGCACTAGTCTTTTTATCTGATTGG
AATCATTTTATAAATAATTGAACACGAAAGGAGTATTAATGTCAGTTTTA
AGAGGTGTACTTCTCTTGGAGAGAAAAACACTGAAACTTTAAGTAGCTGC
AAAAGTTGTTGCTATCTTGTGGGACATTGATTATATTAGGG*TTGATGAC
TGTGTCATTTCTCATTGCAGGGGAAGCTGTTCTTGATCTTCAGGTagaAC
CGGTGGGAAACAAAGTC**GTTGAATTTGTATTTATAAGTCCCCTGACAa
*gaTGGTTGGGGg**aa*t*cTGTTAT*AGaagagacaacta*gtag

QA 130 781 14 782
DS CHROMAT_FILE: A02_015471Minsoy_.b_06.ab1 PHD_FILE: A02_015471Minsoy_.b_06.ab1.phd.1 CHEM: term DYE: big TIME: Sun Apr 16 17:37:39 2006

RD A01_015471_Archer.b_00.ab1 783 0 0
tccttccctgcctaaaCAGagttggcTAtaacaaggttttgGATaATGCC
AAGCCCATGAATGATCCAGATGGAAGGCACTTTTCATCTTTTACTTACCT
GAGGCTTAGTTCACTTCTCATGGAACGAcanaaCTTCATAGAGTTTGAAA
GATTTGTCAAGAGAATGCATGGTAAGTTGATGAAGAAAATTTTAAATGTA
TCTCTAGCCTCTAATTGATTTATGAAAATATCTATTAAGGAAAGAAAATC
ATCCCTTTATCTGGCCTTGATTGAATGAATGCTCACGTGTCATCTGAAAC
CTTCTTACTCCACAGTCCCACACTCAGTAGGGTAA********TCAGCAA
AACCCTGAAGACCCAAATTTCTTTCAGAGGCATGGTTCAGCAACTGTACT
AATATCATATTGAACTTTGGATTCCATTATTCGCTCCCACTGATAGTGTT
CTTTGATCCACCTAGCACTAGTCTTTTTATCTGATTGGAATCATTTTATA
AATAATTGAACACGAAAGGAGTATTAATGTCAGTTTTAAGAGGTGTACTT
CTCTTGGAGAGAAAAACACTGAAACTTTAAGTAGCTGCAAAAGTTGTTGC
TATCTTGTGGGACATTGATTATATTAGGG*TTGATGACTGTGTCATTTCT
CATTGCAGGGGAAGCTGTTCTTGATCTTCAGGTATAACCGGTGGGAAACA
AAGTCTTGTTGAATTTGTATTTATAAGTCCCCTGACAa*gatGGTTGGGG
g**aa*t*cTGTTAT*AGAagtgacaanta*gt

QA 133 750 1 770
DS CHROMAT_FILE: A01_015471_Archer.b_00.ab1 PHD_FILE: A01_015471_Archer.b_00.ab1.phd.1 CHEM: term DYE: big TIME: Sun Apr 16 17:37:38 2006

RD A08_015471Minsoy_.g_55.ab1 815 0 0
naccttatagcaacctnntttGGATAAtgtcaAGCCCATgactgATCCAG
ATGGAAGGCACTTTTCATCTTTTACTTACCTGAGGCTTAGTTCACTTCTC
ATGGAACGACAAAACTTCATAGAGTTTGAAAGATTTGTCAAGAGAATGCA
TGGTAAGTTGATGAAGAAAATTTTAAATGTATCTCTAGCCTCTAATTGAT
TTATGAAAATATCTATTAAGGAAAGAAAATCATCCCTTTATCTGGCCTTG
ATTGAATGAATGCTCACGTGTCATCTGAAACCTTCTTACTCCACAGTCCC
ACACTCAGTAGGGTAA********TCAGCAAAACCCTGAAGACCCAAATT
TCTTTCAGAGGCATGGTTCAGCAACTGTACTAATATCATATTGAACTTTG
GATTCCATTATTCGCTCCCACTGATAGTGTTCTTTGATCCACCTTGCACT
AGTCTTTTTATCTGATTGGAATCATTTTATAAATAATTGAACACGAAAGG
AGTATTAATGTCAGTTTTAAGAGGTGTACTTCTCTTGGAGAGAAAAACAC
TGAAACTTTAAGTAGCTGCAAAAGTTGTTGCTATCTTGTGGGACATTGAT
TATATTAGGG*TTGATGACTGTGTCATTTCTCATTGCAGGGGAAGCTGTT
CTTGATCTTCAGGTATAACCGGTGGGAAACAAAGTC**GTTGAATTTGTA
TTTATAAGTCCCCTGACAA*AATGGTTGGGGg**tatT*CTGTTattaga
*taggaagaat*agga*ttgttatttgatgc*tgcacccacgggggcctn
ttacacctttgagga

QA 45 701 19 815
DS CHROMAT_FILE: A08_015471Minsoy_.g_55.ab1 PHD_FILE: A08_015471Minsoy_.g_55.ab1.phd.1 CHEM: term DYE: big TIME: Sun Apr 16 17:37:39 2006

RD A09_015471Noir_1_.g_68.ab1 802 0 0
actctatgcacttTTTGGATAattccaagcgcatgactgATCCAGATGGA
AGGCACTTTTCATCTTTTACTTACCTGAGGCTTAGTTCACTTCTCATGGA
ACGACAAAACTTCATAGAGTTTGAAAGATTTGTCAAAAGAATGCATGGTA
AGTTGATGAAGAAAATTTTAAATGTATCTTTAGCCTCTAATTGATTTATG
AAAATATCTATTAAGGAAAGAAAATCATCCCTTTATCTGGCCTTGATTGA
ATGAATGCTCACGTGTCATCTGGAACCTTCTTACTCCACAGTCCCACACT
CAGTAGGGTAAATGGGTAATCAACAAAACCCTGAAGACCCAAATTTCTTT
CAGAGGCATGGTTCAGCAACTGTACTAATATCATATTGAACTTTGGATTC
CATTATTCGATCCCACTGATAGTGTTCTTTGATCCACCTAGCACTAGTCT
TTTTATCTGATTGGAATCATTTTATAAATAATTGAACACGAAACGAGTAT
TAATGTCAGTTTTAAGAGGTGTACTTCTCTTGGAGAGAAAAACACTGAAA
CTTTAAGTAGCTGCAAAAGTTGTTGCTATCTTGTGGGACATTGATTATAT
TAGGG*TTGATGACTGTGTCATTTCTCATTGCAGGGGAAGCTGTTCTTGA
TCTTCAGGTATAACCGGTGGGAAACAAAGTCTTGTTGAATTTGTATTTAT
AAGTCCCCTGACAA*AATGGTTGGGGg**ta*tTCTGTTAT*Agaatagg
agaaaT*AGgA*ttgttattt*atgcggcnacccaggggaaaaaaaaaaa
aa

QA 40 727 13 789
DS CHROMAT_FILE: A09_015471Noir_1_.g_68.ab1 PHD_FILE: A09_015471Noir_1_.g_68.ab1.phd.1 CHEM: term DYE: big TIME: Sun Apr 16 17:37:39 2006

RD A10_015471Evans__.g_72.ab1 805 0 0
acctctatgcaactttTTGGATAattccaAGCCCATgactgATCCAGATG
GAAGGCACTTTTCATCTTTTACTTACCTGAGGCTTAGTTCACTTCTCATG
GAACGACAAAACTTCATAGAGTTTGAAAGATTTGTCAAGAGAATGCATGG
TAAGTTGATGAAGAAAATTTTAAATGTATCTCTAGCCTCTAATTGATTTA
TGAAAATATCTATTAAGGAAAGAAAATCATCCCTTTATCTGGCCTTGATT
GAATGAATGCTCACGTGTCATCTGAAACCTTCTTACTCCACAGTCCCACA
CTCAGTAGGGTAA********TCAGCAAAACCCTGAAGACCCAAATTTCT
TTCAGAGGCATGgatcAGCAACTGTACTAATATCATATTGAACTTTGGAt
cccATTATTCGCTCCCACTGATAGTgtgcTTTGATCCACCTAGCACTaga
ctTTTTATCTGATTGGAATCATTTTATAAATAATTGAACACGAAAGGAGT
ATTAATGTCAGTTTTAAGAGGTGTACTTCTCTTGGAGAGAAAAACACTGA
AActctaagtcgcTGCAAAAGTTGTTGCTATCTtgcggGACATTGattct
aTTAGGG*TTGATGACTGTGTCattgcTCATTGcatgggAAGCTGTTCTT
GATCTTCAGGTATAACCGGTGGGAAAcagagactcgatgAATTTgtgttt
ATAAGTCCCCTGAcac*aatggctggggg**gttt*ctggtat*tcagtn
ggagaatt*agga*taggtatttgatgcttcaacccagccggggcttaga
agcta

QA 42 658 15 778
DS CHROMAT_FILE: A10_015471Evans__.g_72.ab1 PHD_FILE: A10_015471Evans__.g_72.ab1.phd.1 CHEM: term DYE: big TIME: Sun Apr 16 17:37:39 2006

RD A07_015471Archer_.g_51.ab1 814 0 0
aactgatagaaccttTTGGATAAtgtcaagcgcatgaacgaTCCAGATGG
AAGGCACTTTTCATCTTTTACTTACCTGAGGCTTAGTTCACTTCTCATGG
AACGACAAAACTTCATAGAGTTTGAAAGATTTGTCAAGAGAATGCATGGT
AAGTTGATGAAGAAAATTTTAAATGTATCTCTAGCCTCTAATTGATTTAT
GAAAATATCTATTAAGGAAAGAAAATCATCCCTTTATCTGGCCTTGATTG
AATGAATGCTCACGTGTCATCTGAAACCTTCTTACTCCACAGTCCCACAC
TCAGTAGGGTAA********TCAGCAAAACCCTGAAGACCCAAATTTCTT
TCAGAGGCATGGTTCAGCAACTGTACTAATATCATATTGAACTTTGGATT
CCATTATTCGCTCCCACTGATAGTGTTCTTTGATCCACCTAGCACTAGTC
TTTTTATCTGATTGGAATCATTTTATAAATAATTGAACACGAAAGGAGTA
TTAATGTCAGTTTTAAGAGGTGTACTTCTCTTGGAGAGAAAAACACTGAA
ACTTTAAGTAGCTGCAAAAGTTGTTGCTATCTTGTGGGACATTGATTATA
TTAGGG*TTGATGACTGTGTCATTTCTCATTGCAGGGGAAGCTGTTCTTG
ATCTTCAGGTATAACCGGTGGGAAACAAAGTCTTGTTGAATTTGTATTTA
TAAGTCCCCTGACAA*AATGGTTGGGGg**tatT*CTGTTAT*Aga*tag
gagaa*t*agga*ttgttatttgatctgctccccaccgcggccttaagtc
ttttttggaggaaa

QA 41 719 14 775
DS CHROMAT_FILE: A07_015471Archer_.g_51.ab1 PHD_FILE: A07_015471Archer_.g_51.ab1.phd.1 CHEM: term DYE: big TIME: Sun Apr 16 17:37:39 2006

RD A11_015471PI20933.g_84.ab1 821 0 0
actgatagaacctttTGGATAAtgtcaagcgcctgaacgaTCCAGATGGA
AGGCACTTTTCATCTTTTACTTACCTGAGGCTTAGTtccctTCTCATGGA
ACGACAAAACTTCATAGAGTTTGAAAGATTTGTCAAGAGAATGCATGGTA
AGTTGATGAAGAAAATTTTAAATGTATCTCTAGCCTCTAATTGATTTATG
AAAATATCTATTAAGGAAAGAAAATCATCCCTTTATCTGGCCTTGATTGA
ATGAATGCTCACGTGTCATCTGAAACCTTCTTACTCCACAGTCCCACACT
CAGTAGGGTAA********TCAGCAAAACCCTGAAGACCCAAATTTCTTT
CAGAGGCATGGTTCAGCAACTGTACTAATATCATATTGAACTTTGGATTC
CATTATTCGCTCCCACTGATAGTGTTCTTTGATCCACCTAGCACTAGTCT
TTTTATCTGATTGGAATCATTTTATAAATAATTGAACACGAAAGGAGTAT
TAATGTCAGTTTTAAGAGGTGTACTTCTCTTGGAGAGAAAAACACTGAAA
CTTTAAGTAGCTGCAAAAGTTGTTGCTATCTTGTGGGACATTGATTATAT
TAggggttGATGACTGTGTCATTTCTCATTGCAGGGGAAGCTGTTCTTGA
TCTTCAGGTATAACCGGTGGGAAAcanagTCTTGTTGAATTTGTATTTAT
AAGTCCCCTGACAA*AATGGTtggggggtat*T*CTgttnt*nngatagg
agaaattaggaattgttatttgatgcgtgcacctaccgggggcttaancc
acttttttggaaccgacaaaa

QA 41 670 13 791
DS CHROMAT_FILE: A11_015471PI20933.g_84.ab1 PHD_FILE: A11_015471PI20933.g_84.ab1.phd.1 CHEM: term DYE: big TIME: Sun Apr 16 17:37:39 2006

RD A12_015471Peking_.g_88.ab1 824 0 0
actcatagaacctttTGGATAAtgtcaAGCCCATgaacgaTCCAGATGGA
AGGCACTTTTCATCTTTTACTTACCTGAGGCTTAGTTCACTTCTCATGGA
ACGACAAAACTTCATAGAGTTTGAAAGATTTGTCAAGAGAATGCATGGTA
AGTTGATGAAGAAAATTTTAAATGTATCTCTAGCCTCTAATTGATTTATG
AAAATATCTATTAAGGAAAGAAAATCATCCCTTTATCTGGCCTTGATTGA
ATGAATGCTCACGTGTCATCTGAAACCTTCTTACTCCACAGTCCCACACT
CAGTAGGGTAA********TCAGCAAAACCCTGAAGACCCAAATTTCTTT
CAGAGGCATGGTTCAGCAACTGTACTAATATCATATTGAACTTTGGATTC
CATTATTCGCTCCCACTGATAGTGTTCTTTGATCCACCTTGCACTAGTCT
TTTTATCTGATTGGAATCATTTTATAAATAATTGAACACGAAAGGAGTAT
TAATGTCAGTTTTAAGAGGTGTACTTCTCTTGGAGAGAAAAACACTGAAA
CTTTAAGTAGCTGCAAAAGTTGTTGCTATCTTGTGGGACATTGATTATAT
TAGGG*TTGATGACTGTGTCATTTCTCATTGCAGGGGAAGCTGTTCTTGA
TCTTCAGGTATAACCGGTGGGAAACAAAGTC**GTTGAATTTGTATTTAT
AAGTCCCCTGACAA*AAt*gttgGGGG**tatT*CTgtttt*aga*tngg
ag*aat*agga*atggtatttgtcgggtccccacgggggttancacttct
ctgggacgccaacttcctaagtta

QA 41 674 13 772
DS CHROMAT_FILE: A12_015471Peking_.g_88.ab1 PHD_FILE: A12_015471Peking_.g_88.ab1.phd.1 CHEM: term DYE: big TIME: Sun Apr 16 17:37:39 2006


WA{
phrap_params phrap 060416:173739
/usr/local/genome/bin/phrap 015471.fasta.screen -new_ace -view -forcelevel 10 -repeat_stringency 0.1 
phrap version 0.990329
}

CT{
Contig1 polyPhredRank4 polyPhred 161 161 060416:173740
COMMENT{
85
C}
}

CT{
Contig1 polyPhredRank4 polyPhred 204 204 060416:173740
COMMENT{
83
C}
}

CT{
Contig1 polyPhredRank1 polyPhred 297 297 060416:173740
COMMENT{
99
C}
}

CT{
Contig1 polyPhredRank3 polyPhred 347 347 060416:173740
COMMENT{
94
C}
}

CT{
Contig1 polyPhredRank3 polyPhred 434 434 060416:173740
COMMENT{
92
C}
}

CT{
Contig1 polyPhredRank2 polyPhred 464 464 060416:173740
COMMENT{
98
C}
}

CT{
Contig1 polyPhredRank4 polyPhred 518 518 060416:173740
COMMENT{
81
C}
}

CT{
Contig1 indelSite polyPhred 335 335 060416:173740
}
