# Supplementary material for: SNP-PHAGE – High throughput SNP discovery pipeline
Source: BMC Bioinformatics. 2006 Oct 23;7:468. doi: 10.1186/1471-2105-7-468 (PMC1626092; doi:10.1186/1471-2105-7-468)
Supplement: Additional file 2 — Test dataset. This compressed file contains test data for recreating the demo website. It contains the database table entries and chromatogram files to test for proper installation of all functionalities provided. [file 1471-2105-7-468-S2.gz › test_data/AfterAnalysisStore/edit_dir/015471.fasta.screen.qual]

>A01_015471Archer_.b_02.ab1 PHD_FILE: A01_015471Archer_.b_02.ab1.phd.1
12 12 16 4 0 4 11 9 9 9 7 8 9 10 20 24 39 40 40 39
24 19 9 9 6 6 10 19 20 32 29 26 26 26 19 14 9 9 9 21
21 35 35 35 35 35 34 34 34 34 34 34 40 51 51 51 56
56 56 51 51 51 51 39 39 40 40 45 37 42 35 35 35 35
35 39 51 51 51 51 51 46 46 40 40 40 40 40 35 35 40
40 39 39 40 40 51 51 51 51 51 46 46 40 40 40 40 51
51 51 40 40 39 39 39 39 40 40 40 40 40 40 40 40 51
51 40 40 40 40 46 46 46 46 46 40 51 51 40 40 40 40
40 40 40 40 40 40 40 40 40 40 40 40 40 40 45 45 45
45 45 45 51 51 56 46 43 43 43 43 43 51 45 43 43 43
43 43 43 43 43 43 43 43 43 43 43 43 43 43 43 43 43
43 43 43 43 43 51 51 56 43 43 43 43 43 43 56 56 56
56 56 51 51 51 51 51 51 56 56 51 51 51 51 51 51 45
45 51 51 45 43 43 43 43 43 43 45 45 51 43 43 43 43
43 43 51 51 51 56 56 56 43 43 43 43 40 40 43 56 46
51 51 51 51 51 51 56 56 56 56 51 51 51 51 51 51 56
56 56 56 56 56 56 45 45 45 45 45 51 56 56 56 51 51
51 51 51 56 56 56 43 35 35 35 35 35 43 43 43 43 43
43 43 40 56 51 56 56 56 56 56 56 56 43 43 43 38 38
38 39 39 46 56 56 56 56 56 50 45 35 35 35 38 38 38
51 51 51 51 56 56 56 56 51 51 51 51 51 51 51 51 51
51 56 56 56 56 56 56 56 51 45 45 45 45 45 45 51 51
51 56 45 40 40 40 40 40 40 45 45 45 45 51 51 56 56
56 56 56 56 46 46 42 42 42 46 46 56 56 56 56 56 56
56 56 56 56 51 51 51 56 56 56 56 45 39 35 35 35 39
39 45 45 45 45 45 45 40 40 40 40 35 42 42 37 34 34
42 44 42 46 46 46 46 48 46 46 30 29 26 26 25 29 25
25 29 32 33 48 48 48 40 40 47 40 40 56 35 38 37 40
40 40 56 44 44 42 40 40 40 40 44 44 44 40 40 40 40
32 29 25 25 29 32 32 32 31 25 18 18 24 29 32 40 44
48 48 48 40 34 33 33 40 40 48 37 34 34 48 48 48 48
48 48 40 40 33 35 35 40 46 51 56 56 51 51 51 46 46
42 42 42 46 45 40 37 35 37 29 33 28 28 28 28 33 35
37 37 42 46 42 40 40 40 40 40 40 42 46 46 46 46 46
40 40 40 44 40 32 32 32 24 24 25 27 27 32 32 40 40
40 40 27 25 12 12 12 15 23 32 23 20 19 27 27 32 29
25 18 15 15 15 14 20 21 23 24 28 31 25 20 20 25 18
4 0 4 19 20 25 19 10 12 12 12 18 29 40 31 29 29 29
25 19 16 19 18 25 27 25 23 24 25 25 23 25 21 16 16
18 16 15 24 24 22 20 25 22 25 25 25 15 10 7 7 7 11
13 9 8 8 14 17 18 16 19 15 15 15 14 15 23 29 25 25
19 17 19 10 9 9 11 9 15 8 8 8 8 8 11 10 9 12 14 16
12 12 11 16 16 10 10 9 12 15 12 12 18 21 40 19 16 11
11 10 19 19 20 20 20 15 13 17 14 9 9 11 10 14 11 15
15 12 12 12 12 
>A01_015471PI20933.b_00.ab1 PHD_FILE: A01_015471PI20933.b_00.ab1.phd.1
9 9 12 4 0 4 7 4 7 7 7 10 8 9 20 24 33 39 39 36 21
21 9 7 7 7 9 19 18 9 9 9 16 17 19 16 11 10 10 18 21
29 35 35 35 35 34 34 34 34 34 35 46 46 51 51 56 56
56 51 40 40 40 39 39 40 40 30 24 19 11 11 17 21 26
39 51 51 51 51 51 46 51 40 40 39 37 35 27 27 31 35
39 39 51 51 51 51 51 40 46 40 40 39 39 39 39 51 51
51 40 40 40 40 40 40 51 51 40 40 40 40 40 40 51 51
51 51 51 51 40 40 40 40 46 40 45 51 40 40 40 40 40
40 40 40 40 40 40 40 40 40 40 40 40 40 45 45 45 45
51 51 51 51 51 51 51 51 51 51 51 43 43 43 43 43 43
45 45 45 43 43 43 43 43 35 43 43 43 35 35 35 35 35
35 43 43 43 51 51 56 43 43 43 43 43 43 51 51 56 56
56 51 51 51 51 51 45 51 51 45 45 45 51 51 51 45 45
51 51 45 43 43 43 43 45 45 56 56 51 43 43 43 43 43
43 45 45 45 45 45 45 43 45 45 45 51 51 51 51 51 51
51 51 51 51 51 56 56 56 56 51 51 51 51 51 51 56 56
56 56 56 56 56 45 45 45 45 45 51 56 51 51 51 51 51
51 51 56 56 56 43 43 43 43 43 43 43 43 43 43 43 43
43 56 56 56 56 56 56 56 56 56 56 43 43 43 35 35 35
35 35 40 56 56 56 56 56 56 45 38 38 38 38 38 40 56
56 56 56 56 56 56 56 51 51 51 51 51 51 51 51 51 51
56 56 51 51 51 51 51 51 56 51 51 51 51 51 51 51 51
51 45 35 35 39 39 39 40 45 45 45 45 45 45 51 51 51
56 56 56 46 51 40 40 40 45 45 51 56 56 56 56 56 56
56 56 56 56 56 56 56 56 56 56 45 40 40 40 40 40 40
51 45 45 45 45 51 51 51 51 51 51 56 56 56 56 56 56
40 40 40 40 40 40 46 48 48 40 39 40 33 32 32 32 32
34 40 40 40 48 48 48 48 48 56 56 56 40 40 40 40 40
51 56 56 56 51 46 46 40 40 40 40 40 40 44 36 32 32
32 26 25 29 32 32 32 44 40 40 40 40 46 46 46 56 56
46 46 46 46 44 44 48 48 48 48 32 32 32 32 32 36 39
44 40 40 40 40 40 46 46 46 42 42 37 40 46 40 40 40
46 44 39 32 32 32 28 22 20 25 27 27 29 32 34 34 40
40 40 40 48 48 48 34 34 48 48 33 36 39 40 40 39 46
46 44 44 40 32 32 32 25 25 25 32 32 32 34 40 40 40
48 40 40 28 27 25 25 29 30 23 18 18 23 25 32 48 34
32 34 32 32 29 32 27 32 32 29 31 29 20 25 32 25 25
24 24 21 24 24 29 29 24 18 15 23 25 27 21 15 15 15
10 17 18 18 18 25 27 32 40 40 29 29 27 27 24 22 17
15 12 18 24 29 13 15 13 13 19 25 40 37 34 34 48 48
13 11 9 9 9 15 19 20 12 15 13 27 19 17 11 14 14 13
14 10 19 19 27 23 19 19 20 25 20 18 22 15 18 13 23
11 11 9 12 7 7 6 6 6 6 7 8 11 8 8 8 15 16 23 21 18
18 19 15 19 13 13 11 11 9 14 16 17 12 10 15 13 15 8
6 6 6 6 6 7 7 4 4 0 0 0 0 4 9 9 7 7 12 9 9 7 
>A01_015471_Archer.b_00.ab1 PHD_FILE: A01_015471_Archer.b_00.ab1.phd.1
12 12 16 4 0 4 11 9 9 9 7 8 9 10 20 24 39 40 40 39
24 19 9 9 6 6 10 19 20 32 29 26 26 26 19 14 9 9 9 21
21 35 35 35 35 35 34 34 34 34 34 34 40 51 51 51 56
56 56 51 51 51 51 39 39 40 40 45 37 42 35 35 35 35
35 39 51 51 51 51 51 46 46 40 40 40 40 40 35 35 40
40 39 39 40 40 51 51 51 51 51 46 46 40 40 40 40 51
51 51 40 40 39 39 39 39 40 40 40 40 40 40 40 40 51
51 40 40 40 40 46 46 46 46 46 40 51 51 40 40 40 40
40 40 40 40 40 40 40 40 40 40 40 40 40 40 45 45 45
45 45 45 51 51 56 46 43 43 43 43 43 51 45 43 43 43
43 43 43 43 43 43 43 43 43 43 43 43 43 43 43 43 43
43 43 43 43 43 51 51 56 43 43 43 43 43 43 56 56 56
56 56 51 51 51 51 51 51 56 56 51 51 51 51 51 51 45
45 51 51 45 43 43 43 43 43 43 45 45 51 43 43 43 43
43 43 51 51 51 56 56 56 43 43 43 43 40 40 43 56 46
51 51 51 51 51 51 56 56 56 56 51 51 51 51 51 51 56
56 56 56 56 56 56 45 45 45 45 45 51 56 56 56 51 51
51 51 51 56 56 56 43 35 35 35 35 35 43 43 43 43 43
43 43 40 56 51 56 56 56 56 56 56 56 43 43 43 38 38
38 39 39 46 56 56 56 56 56 50 45 35 35 35 38 38 38
51 51 51 51 56 56 56 56 51 51 51 51 51 51 51 51 51
51 56 56 56 56 56 56 56 51 45 45 45 45 45 45 51 51
51 56 45 40 40 40 40 40 40 45 45 45 45 51 51 56 56
56 56 56 56 46 46 42 42 42 46 46 56 56 56 56 56 56
56 56 56 56 51 51 51 56 56 56 56 45 39 35 35 35 39
39 45 45 45 45 45 45 40 40 40 40 35 42 42 37 34 34
42 44 42 46 46 46 46 48 46 46 30 29 26 26 25 29 25
25 29 32 33 48 48 48 40 40 47 40 40 56 35 38 37 40
40 40 56 44 44 42 40 40 40 40 44 44 44 40 40 40 40
32 29 25 25 29 32 32 32 31 25 18 18 24 29 32 40 44
48 48 48 40 34 33 33 40 40 48 37 34 34 48 48 48 48
48 48 40 40 33 35 35 40 46 51 56 56 51 51 51 46 46
42 42 42 46 45 40 37 35 37 29 33 28 28 28 28 33 35
37 37 42 46 42 40 40 40 40 40 40 42 46 46 46 46 46
40 40 40 44 40 32 32 32 24 24 25 27 27 32 32 40 40
40 40 27 25 12 12 12 15 23 32 23 20 19 27 27 32 29
25 18 15 15 15 14 20 21 23 24 28 31 25 20 20 25 18
4 0 4 19 20 25 19 10 12 12 12 18 29 40 31 29 29 29
25 19 16 19 18 25 27 25 23 24 25 25 23 25 21 16 16
18 16 15 24 24 22 20 25 22 25 25 25 15 10 7 7 7 11
13 9 8 8 14 17 18 16 19 15 15 15 14 15 23 29 25 25
19 17 19 10 9 9 11 9 15 8 8 8 8 8 11 10 9 12 14 16
12 12 11 16 16 10 10 9 12 15 12 12 18 21 40 19 16 11
11 10 19 19 20 20 20 15 13 17 14 9 9 11 10 14 11 15
15 12 12 12 12 
>A01_015471_Minsoy.b_00.ab1 PHD_FILE: A01_015471_Minsoy.b_00.ab1.phd.1
4 4 4 8 8 4 4 4 7 6 6 8 6 6 6 13 20 25 32 29 34 29
28 19 15 9 9 9 12 19 27 24 24 22 26 26 17 16 11 10
10 18 18 14 14 16 24 29 33 34 34 34 29 34 46 56 56
47 56 47 56 42 42 42 42 35 35 35 35 32 29 33 28 28
28 46 46 46 44 44 44 40 46 39 39 39 36 32 24 19 7 7
9 23 24 32 44 44 46 46 46 40 40 40 40 40 40 46 40 40
39 39 40 40 40 40 51 51 39 39 39 35 35 35 40 40 51
51 51 51 40 40 40 40 46 40 45 45 45 45 45 51 51 51
45 45 45 45 45 45 51 51 51 51 51 51 51 51 51 51 51
51 51 51 51 40 40 40 40 40 40 51 45 40 40 40 40 40
40 51 39 39 39 39 39 35 35 35 35 35 35 35 35 35 35
35 39 40 56 56 56 51 51 51 51 51 51 56 56 56 56 56
56 56 51 51 51 51 51 51 51 51 51 51 51 51 51 51 51
51 45 43 43 43 43 45 45 51 51 51 43 43 43 43 43 43
45 45 45 45 45 45 43 43 43 43 43 43 51 51 45 45 45
45 45 56 56 56 51 45 45 45 45 45 51 56 56 56 56 56
56 56 56 56 45 43 43 45 45 51 56 56 56 51 51 51 51
51 56 56 56 43 35 35 35 35 35 43 45 45 41 41 41 56
50 50 50 46 56 56 56 56 51 56 43 43 43 38 38 38 39
39 46 56 56 56 56 56 56 45 38 38 38 38 38 40 56 56
56 56 56 56 56 56 56 56 56 56 56 56 56 56 56 56 56
56 51 51 51 51 51 51 51 51 51 51 51 51 51 51 51 51
40 35 35 39 39 39 40 51 51 51 51 45 45 45 45 45 51
56 56 56 56 56 56 56 56 56 51 56 56 56 56 56 56 51
51 51 51 51 51 56 56 56 56 45 39 35 35 35 39 39 45
45 45 45 45 51 51 51 51 51 51 56 56 56 56 56 56 40
40 40 40 40 40 46 46 46 40 36 36 32 32 34 32 32 32
25 29 40 40 40 44 44 48 46 46 56 40 40 40 40 40 51
56 56 56 56 40 40 37 37 40 40 40 40 44 36 32 32 32
26 25 29 32 32 29 32 26 25 25 32 26 32 29 40 40 32
34 40 40 44 44 40 27 32 25 22 22 25 29 25 25 32 40
40 40 44 44 46 44 39 32 32 32 29 29 34 34 40 40 32
32 39 32 29 27 24 25 24 25 25 40 40 40 40 40 40 40
40 29 20 20 27 25 26 26 26 19 19 12 10 16 27 40 40
40 48 48 25 26 32 25 25 23 27 27 29 29 29 29 29 26
25 29 28 25 22 22 29 29 29 24 25 29 23 16 10 10 19
19 14 19 23 25 28 28 26 28 26 25 20 24 18 9 10 9 9
13 21 23 21 13 13 15 13 19 21 32 17 12 10 12 7 7 9
8 8 9 19 14 13 17 18 19 19 14 8 9 7 6 7 7 19 7 6 6
6 9 13 13 23 21 18 22 15 15 12 9 9 15 15 20 12 12 9
11 11 11 11 15 15 20 18 18 16 14 12 12 9 9 8 10 9 15
15 11 9 9 10 15 8 6 8 6 6 6 7 12 14 15 15 19 18 10
7 7 11 13 16 15 12 12 13 12 19 15 15 14 14 13 7 7 7
7 10 10 10 12 8 8 8 9 9 8 9 4 0 4 0 4 8 8 10 9 9 7
>A02_015471Minsoy_.b_06.ab1 PHD_FILE: A02_015471Minsoy_.b_06.ab1.phd.1
4 4 4 8 8 4 4 4 7 6 6 8 6 6 6 13 20 25 32 29 34 29
28 19 15 9 9 9 12 19 27 24 24 22 26 26 17 16 11 10
10 18 18 14 14 16 24 29 33 34 34 34 29 34 46 56 56
47 56 47 56 42 42 42 42 35 35 35 35 32 29 33 28 28
28 46 46 46 44 44 44 40 46 39 39 39 36 32 24 19 7 7
9 23 24 32 44 44 46 46 46 40 40 40 40 40 40 46 40 40
39 39 40 40 40 40 51 51 39 39 39 35 35 35 40 40 51
51 51 51 40 40 40 40 46 40 45 45 45 45 45 51 51 51
45 45 45 45 45 45 51 51 51 51 51 51 51 51 51 51 51
51 51 51 51 40 40 40 40 40 40 51 45 40 40 40 40 40
40 51 39 39 39 39 39 35 35 35 35 35 35 35 35 35 35
35 39 40 56 56 56 51 51 51 51 51 51 56 56 56 56 56
56 56 51 51 51 51 51 51 51 51 51 51 51 51 51 51 51
51 45 43 43 43 43 45 45 51 51 51 43 43 43 43 43 43
45 45 45 45 45 45 43 43 43 43 43 43 51 51 45 45 45
45 45 56 56 56 51 45 45 45 45 45 51 56 56 56 56 56
56 56 56 56 45 43 43 45 45 51 56 56 56 51 51 51 51
51 56 56 56 43 35 35 35 35 35 43 45 45 41 41 41 56
50 50 50 46 56 56 56 56 51 56 43 43 43 38 38 38 39
39 46 56 56 56 56 56 56 45 38 38 38 38 38 40 56 56
56 56 56 56 56 56 56 56 56 56 56 56 56 56 56 56 56
56 51 51 51 51 51 51 51 51 51 51 51 51 51 51 51 51
40 35 35 39 39 39 40 51 51 51 51 45 45 45 45 45 51
56 56 56 56 56 56 56 56 56 51 56 56 56 56 56 56 51
51 51 51 51 51 56 56 56 56 45 39 35 35 35 39 39 45
45 45 45 45 51 51 51 51 51 51 56 56 56 56 56 56 40
40 40 40 40 40 46 46 46 40 36 36 32 32 34 32 32 32
25 29 40 40 40 44 44 48 46 46 56 40 40 40 40 40 51
56 56 56 56 40 40 37 37 40 40 40 40 44 36 32 32 32
26 25 29 32 32 29 32 26 25 25 32 26 32 29 40 40 32
34 40 40 44 44 40 27 32 25 22 22 25 29 25 25 32 40
40 40 44 44 46 44 39 32 32 32 29 29 34 34 40 40 32
32 39 32 29 27 24 25 24 25 25 40 40 40 40 40 40 40
40 29 20 20 27 25 26 26 26 19 19 12 10 16 27 40 40
40 48 48 25 26 32 25 25 23 27 27 29 29 29 29 29 26
25 29 28 25 22 22 29 29 29 24 25 29 23 16 10 10 19
19 14 19 23 25 28 28 26 28 26 25 20 24 18 9 10 9 9
13 21 23 21 13 13 15 13 19 21 32 17 12 10 12 7 7 9
8 8 9 19 14 13 17 18 19 19 14 8 9 7 6 7 7 19 7 6 6
6 9 13 13 23 21 18 22 15 15 12 9 9 15 15 20 12 12 9
11 11 11 11 15 15 20 18 18 16 14 12 12 9 9 8 10 9 15
15 11 9 9 10 15 8 6 8 6 6 6 7 12 14 15 15 19 18 10
7 7 11 13 16 15 12 12 13 12 19 15 15 14 14 13 7 7 7
7 10 10 10 12 8 8 8 9 9 8 9 4 0 4 0 4 8 8 10 9 9 7
>A03_015471Noir_1_.b_18.ab1 PHD_FILE: A03_015471Noir_1_.b_18.ab1.phd.1
6 6 6 6 6 15 9 9 9 9 7 8 8 9 20 19 10 9 9 19 19 19
9 7 7 8 12 16 21 29 27 27 27 27 21 19 10 7 7 9 9 21
21 34 34 34 34 34 34 34 34 34 35 46 46 51 51 56 56
56 42 42 42 46 46 46 46 46 51 46 46 35 35 35 35 35
39 46 51 46 46 46 46 46 40 40 40 37 37 35 35 35 35
35 39 40 40 40 51 51 51 51 46 46 40 40 40 40 40 37
37 40 37 40 40 40 40 37 37 35 39 39 39 39 35 40 40
51 51 51 51 40 40 40 40 46 40 45 45 40 40 40 40 40
40 45 45 45 40 40 40 35 35 39 39 39 39 51 51 51 51
51 51 51 51 51 40 40 40 40 40 40 51 45 40 40 43 43
43 43 45 43 43 43 43 43 35 43 43 43 35 35 35 35 35
35 43 43 43 51 51 56 51 51 51 51 51 51 56 56 56 56
56 56 56 56 56 56 56 56 56 51 51 51 51 51 51 51 51
51 51 45 43 43 43 43 45 45 51 51 51 43 43 43 43 43
43 51 51 51 45 45 45 43 43 43 43 51 51 45 45 45 45
45 45 43 51 51 51 51 51 56 56 56 56 56 56 56 56 56
56 56 56 56 56 56 56 56 56 56 56 56 56 56 51 51 51
51 51 56 56 56 43 35 35 35 35 35 43 43 43 43 43 43
43 56 56 56 56 56 56 56 56 51 51 43 43 43 43 43 43
43 43 40 51 56 56 56 56 56 56 40 40 40 40 39 39 45
45 45 45 56 56 56 56 56 56 56 56 51 51 51 51 51 51
56 56 56 56 56 56 56 56 56 51 51 51 51 51 51 51 51
56 45 40 40 40 40 40 45 45 45 45 45 45 45 51 51 51
56 56 56 56 56 42 42 42 46 46 51 56 56 56 56 56 56
56 56 51 45 40 40 40 45 56 56 56 56 56 51 51 51 45
45 45 45 45 45 51 51 45 45 45 45 45 45 45 40 40 40
40 40 40 51 51 51 56 56 40 40 40 40 39 39 44 39 36
33 27 32 25 25 32 32 32 32 28 32 32 33 36 39 44 48
48 48 56 40 40 40 40 40 46 56 56 56 51 46 46 40 40
40 40 40 40 44 36 33 32 32 26 20 25 27 29 29 32 29
25 25 32 32 32 34 40 48 40 44 40 40 40 36 36 32 40
34 29 25 32 32 28 28 32 40 40 40 40 40 46 44 39 33
40 40 32 28 29 34 40 34 29 28 32 32 32 32 28 25 18
23 21 19 19 25 32 32 40 40 40 29 15 15 15 15 17 26
34 48 48 48 48 48 32 29 29 40 40 34 25 25 32 19 19
23 27 27 29 40 40 40 29 32 29 29 24 26 25 19 25 17
10 10 10 12 19 32 29 26 15 21 15 17 23 25 26 28 26
28 28 29 22 29 29 20 20 27 29 25 25 28 25 18 18 18
15 23 24 29 17 10 9 12 9 16 15 15 10 17 15 10 10 19
18 18 21 23 24 18 17 25 18 22 25 25 24 26 26 17 21
21 26 25 25 25 20 20 9 8 8 8 7 7 7 7 7 15 8 8 8 17
17 25 29 25 25 20 20 25 21 12 12 12 12 16 13 15 15
15 18 19 15 10 12 15 12 9 15 13 9 10 8 8 7 10 11 8
11 14 15 11 9 7 7 7 7 13 9 9 10 14 9 18 19 14 12 10
12 9 8 6 6 6 6 7 7 6 6 4 0 0 0 0 0 0 0 0 0 0 0 4 7
7 12 16 10 6 6 6 6 6 
>A04_015471Evans__.b_22.ab1 PHD_FILE: A04_015471Evans__.b_22.ab1.phd.1
7 7 4 4 4 9 4 7 6 6 6 6 8 19 19 33 34 34 34 26 19 19
9 8 8 13 12 27 21 24 23 22 26 25 19 15 7 7 9 19 21
32 34 34 34 34 34 34 34 34 34 40 46 46 46 46 46 46
46 46 51 51 46 46 46 46 51 46 46 29 26 29 29 29 32
46 51 51 51 51 40 51 40 40 40 40 39 35 35 35 35 35
35 46 51 51 51 51 51 56 45 40 39 39 39 39 51 51 51
40 40 40 40 40 40 51 51 40 40 40 40 40 40 51 51 51
51 51 51 40 40 40 40 46 40 45 45 40 40 40 40 40 40
40 40 40 40 40 40 40 40 40 40 40 40 51 51 51 51 51
51 56 56 56 46 40 40 40 40 40 51 45 40 40 40 43 43
43 45 43 43 43 43 43 35 43 43 43 35 35 35 35 35 35
43 43 43 51 51 56 51 51 51 51 51 51 56 56 56 56 56
56 56 56 56 56 56 56 56 51 51 51 51 51 51 51 51 51
51 45 43 45 45 45 45 45 51 51 56 51 51 51 45 45 45
45 45 45 45 45 45 43 43 40 40 42 42 42 45 45 45 45
45 45 56 56 56 51 45 45 45 45 45 51 56 56 56 56 56
56 56 56 56 56 56 56 56 56 56 56 56 56 51 51 51 51
51 56 56 56 43 43 43 43 43 43 43 43 43 43 43 43 43
51 56 56 51 56 56 56 56 56 56 40 40 40 38 38 38 39
39 40 46 56 56 56 56 50 45 32 32 32 35 35 35 45 45
40 40 56 56 56 56 51 51 51 51 51 51 51 51 51 51 56
56 51 51 51 51 51 51 56 51 51 51 51 51 51 51 51 51
51 45 45 45 45 40 40 45 45 45 45 45 45 45 45 45 51
56 56 48 56 56 56 56 46 46 51 51 51 56 56 56 56 56
56 56 51 42 51 51 56 56 56 46 45 38 38 38 45 40 45
45 45 45 45 35 30 30 27 27 19 14 13 11 11 11 14 21
25 33 30 40 40 44 29 24 11 11 9 9 12 14 18 19 27 31
32 32 28 28 19 19 10 12 12 27 15 20 20 24 24 24 22
22 22 27 23 22 27 27 37 37 37 28 28 24 29 21 19 14
19 23 26 26 23 21 16 8 8 10 11 12 31 32 40 30 26 13
13 11 13 13 18 24 24 19 22 29 29 25 25 25 25 18 18
17 17 15 24 20 21 25 28 48 29 29 29 32 29 29 29 22
22 29 29 21 25 17 22 12 12 13 14 19 13 10 8 9 21 24
18 18 10 20 11 13 13 20 29 31 25 15 10 9 9 9 25 15
19 24 20 20 25 29 29 32 32 28 31 25 16 10 16 8 8 8
10 11 12 12 9 11 15 16 20 12 16 12 18 13 22 20 29 10
10 14 19 16 15 10 10 8 8 7 7 7 8 8 8 11 9 10 13 13
20 26 26 21 18 13 11 12 9 8 9 8 13 13 7 7 11 8 15 15
12 7 7 7 9 8 10 16 16 19 17 21 14 14 10 10 10 7 7 7
7 11 8 8 9 8 10 10 8 7 9 11 13 12 10 10 15 16 10 10
9 9 11 15 17 15 17 19 21 17 8 7 6 6 6 7 8 6 6 6 6 6
7 10 10 12 7 7 7 7 9 10 13 13 13 10 10 15 15 21 14
8 8 6 6 8 11 9 7 7 10 12 8 7 7 9 7 4 4 4 4 0 0 4 15
4 0 4 0 0 0 4 9 9 9 9 9 9 8 7 6 6 6 10 10 9 9 9 9 11
10 12 9 9 9 4 4 
>A05_015471PI20933.b_34.ab1 PHD_FILE: A05_015471PI20933.b_34.ab1.phd.1
9 9 12 4 0 4 7 4 7 7 7 10 8 9 20 24 33 39 39 36 21
21 9 7 7 7 9 19 18 9 9 9 16 17 19 16 11 10 10 18 21
29 35 35 35 35 34 34 34 34 34 35 46 46 51 51 56 56
56 51 40 40 40 39 39 40 40 30 24 19 11 11 17 21 26
39 51 51 51 51 51 46 51 40 40 39 37 35 27 27 31 35
39 39 51 51 51 51 51 40 46 40 40 39 39 39 39 51 51
51 40 40 40 40 40 40 51 51 40 40 40 40 40 40 51 51
51 51 51 51 40 40 40 40 46 40 45 51 40 40 40 40 40
40 40 40 40 40 40 40 40 40 40 40 40 40 45 45 45 45
51 51 51 51 51 51 51 51 51 51 51 43 43 43 43 43 43
45 45 45 43 43 43 43 43 35 43 43 43 35 35 35 35 35
35 43 43 43 51 51 56 43 43 43 43 43 43 51 51 56 56
56 51 51 51 51 51 45 51 51 45 45 45 51 51 51 45 45
51 51 45 43 43 43 43 45 45 56 56 51 43 43 43 43 43
43 45 45 45 45 45 45 43 45 45 45 51 51 51 51 51 51
51 51 51 51 51 56 56 56 56 51 51 51 51 51 51 56 56
56 56 56 56 56 45 45 45 45 45 51 56 51 51 51 51 51
51 51 56 56 56 43 43 43 43 43 43 43 43 43 43 43 43
43 56 56 56 56 56 56 56 56 56 56 43 43 43 35 35 35
35 35 40 56 56 56 56 56 56 45 38 38 38 38 38 40 56
56 56 56 56 56 56 56 51 51 51 51 51 51 51 51 51 51
56 56 51 51 51 51 51 51 56 51 51 51 51 51 51 51 51
51 45 35 35 39 39 39 40 45 45 45 45 45 45 51 51 51
56 56 56 46 51 40 40 40 45 45 51 56 56 56 56 56 56
56 56 56 56 56 56 56 56 56 56 45 40 40 40 40 40 40
51 45 45 45 45 51 51 51 51 51 51 56 56 56 56 56 56
40 40 40 40 40 40 46 48 48 40 39 40 33 32 32 32 32
34 40 40 40 48 48 48 48 48 56 56 56 40 40 40 40 40
51 56 56 56 51 46 46 40 40 40 40 40 40 44 36 32 32
32 26 25 29 32 32 32 44 40 40 40 40 46 46 46 56 56
46 46 46 46 44 44 48 48 48 48 32 32 32 32 32 36 39
44 40 40 40 40 40 46 46 46 42 42 37 40 46 40 40 40
46 44 39 32 32 32 28 22 20 25 27 27 29 32 34 34 40
40 40 40 48 48 48 34 34 48 48 33 36 39 40 40 39 46
46 44 44 40 32 32 32 25 25 25 32 32 32 34 40 40 40
48 40 40 28 27 25 25 29 30 23 18 18 23 25 32 48 34
32 34 32 32 29 32 27 32 32 29 31 29 20 25 32 25 25
24 24 21 24 24 29 29 24 18 15 23 25 27 21 15 15 15
10 17 18 18 18 25 27 32 40 40 29 29 27 27 24 22 17
15 12 18 24 29 13 15 13 13 19 25 40 37 34 34 48 48
13 11 9 9 9 15 19 20 12 15 13 27 19 17 11 14 14 13
14 10 19 19 27 23 19 19 20 25 20 18 22 15 18 13 23
11 11 9 12 7 7 6 6 6 6 7 8 11 8 8 8 15 16 23 21 18
18 19 15 19 13 13 11 11 9 14 16 17 12 10 15 13 15 8
6 6 6 6 6 7 7 4 4 0 0 0 0 4 9 9 7 7 12 9 9 7 
>A06_015471Peking_.b_38.ab1 PHD_FILE: A06_015471Peking_.b_38.ab1.phd.1
6 6 6 6 6 7 9 6 6 6 6 6 8 9 24 24 36 39 39 32 25 19
15 7 9 9 10 14 19 9 9 9 16 19 19 16 9 8 8 9 23 23 32
34 34 34 34 34 34 34 34 34 40 51 51 51 51 51 51 46
46 46 51 46 46 46 39 39 32 32 25 25 28 46 46 51 46
46 46 46 40 39 39 39 39 33 27 19 9 7 7 15 19 32 36
44 44 46 48 40 40 40 40 40 40 46 40 40 40 40 40 40
40 40 40 40 39 39 39 39 39 35 51 51 51 51 51 51 46
46 46 46 46 40 45 45 40 40 40 40 40 40 51 51 45 40
40 40 35 35 35 35 35 35 35 39 45 45 45 45 51 51 56
46 40 40 40 40 40 51 45 40 40 40 40 40 40 56 45 45
45 45 45 35 39 39 39 35 35 35 35 35 35 35 39 39 51
51 56 51 51 51 51 51 51 56 56 56 56 56 56 56 51 45
45 45 45 45 51 51 51 56 56 56 51 51 51 51 43 43 43
43 43 43 45 45 45 51 45 51 51 45 45 45 51 51 51 51
51 51 43 43 43 43 51 51 56 56 51 51 51 51 45 51 51
51 51 51 56 56 56 56 56 56 56 56 56 56 56 56 56 56
56 56 56 56 56 56 56 56 56 51 51 51 51 51 56 56 56
43 43 43 43 43 43 43 45 45 45 41 41 56 56 56 56 56
56 56 56 56 51 56 43 43 43 38 38 38 39 39 40 56 56
56 56 56 56 46 38 38 38 38 38 38 51 56 56 56 56 56
56 51 51 51 51 51 51 51 51 51 51 51 56 56 56 56 56
56 56 51 45 45 45 45 45 45 51 51 51 51 45 40 40 40
40 40 40 45 45 45 45 51 51 51 51 46 46 42 46 56 56
51 51 51 45 45 45 51 51 56 51 51 56 56 56 56 56 56
51 56 56 56 56 45 40 37 40 40 40 40 45 45 45 45 45
45 40 40 40 40 40 51 56 56 56 56 56 51 40 40 40 40
40 46 48 48 40 39 36 33 32 32 32 32 32 32 32 32 33
36 39 40 46 46 48 56 40 40 40 40 40 40 56 56 51 51
46 46 40 40 40 40 40 40 44 36 32 32 32 32 29 34 40
40 32 40 32 28 28 32 40 40 40 44 44 46 46 46 48 48
48 40 40 40 34 29 29 34 34 29 25 32 32 33 33 34 40
40 46 46 46 40 40 40 40 40 40 40 40 40 37 40 40 40
37 40 40 35 35 35 33 33 40 40 40 40 40 34 32 32 27
25 22 25 32 48 48 48 48 40 40 40 46 46 44 44 40 32
32 32 24 24 23 27 27 29 32 40 40 29 28 25 29 29 29
29 25 29 27 23 15 17 23 25 40 40 44 40 40 40 40 40
40 30 28 26 26 28 37 22 29 25 18 4 0 4 17 20 25 25
24 19 20 19 25 26 27 27 25 20 20 23 25 25 25 18 25
21 17 15 25 29 29 26 23 23 17 19 23 19 15 19 12 9 9
14 15 29 29 29 29 25 25 22 22 19 21 21 29 24 20 18
18 18 24 24 25 24 22 22 32 40 40 29 29 29 29 29 29
29 24 25 25 25 17 15 18 21 19 18 15 20 25 15 15 9 8
8 8 8 13 12 20 25 19 16 21 17 17 13 10 9 9 12 24 23
28 23 28 26 16 10 11 8 7 9 15 9 10 6 7 7 7 7 6 8 4
0 0 0 0 0 0 0 0 0 0 0 4 17 10 18 4 0 4 8 8 10 10 14
8 14 12 12 9 7 8 8 9 9 11 11 12 8 
>A07_015471Archer_.g_51.ab1 PHD_FILE: A07_015471Archer_.g_51.ab1.phd.1
8 8 8 4 4 4 9 8 7 7 7 7 7 7 13 24 31 27 33 27 25 19
19 7 7 7 9 9 19 14 9 7 7 15 16 13 6 6 6 8 14 19 29
33 27 27 22 26 26 32 39 40 40 40 35 35 35 35 35 35
40 40 40 40 40 51 51 40 40 40 37 39 35 37 37 37 39
46 51 51 51 40 40 40 40 46 40 40 29 32 29 29 35 39
46 46 46 46 46 46 39 35 35 35 35 35 40 46 40 40 40
40 40 45 51 51 51 51 51 56 56 39 39 39 39 39 39 56
56 56 51 51 40 40 39 39 37 37 42 46 46 39 39 35 35
35 35 40 40 39 39 39 39 39 39 40 40 40 40 51 51 51
56 56 56 56 56 40 40 46 40 40 40 40 40 40 43 43 43
37 37 37 45 45 45 45 45 45 45 45 45 51 56 56 56 51
51 45 45 45 45 45 45 51 51 51 43 43 43 43 43 43 45
45 45 51 56 56 56 56 56 56 56 56 51 45 45 45 45 45
51 51 51 51 51 51 51 51 51 51 51 51 51 51 51 51 51
51 51 51 51 56 56 56 56 51 43 43 43 43 43 43 43 43
43 43 56 56 45 45 46 51 43 36 40 43 43 43 43 51 51
43 43 43 43 43 43 43 43 43 43 43 51 51 43 36 36 36
36 36 43 43 46 56 56 56 56 51 51 51 56 50 42 41 41
41 41 41 45 41 41 41 41 41 44 42 42 32 29 29 35 35
36 50 56 50 50 44 44 44 42 42 42 42 42 42 42 42 42
42 42 42 50 44 37 35 42 35 37 35 35 35 37 40 35 35
37 40 40 37 37 42 50 50 44 44 42 46 46 42 42 42 43
43 42 43 56 51 46 42 37 37 37 42 42 42 42 43 46 45
35 35 35 35 40 40 40 40 40 40 37 40 42 42 37 37 37
37 37 37 50 50 56 50 50 50 56 43 44 44 42 42 44 46
35 35 35 35 32 35 42 42 44 42 40 42 42 40 45 45 56
56 56 56 47 47 47 56 42 40 40 40 40 35 35 42 46 42
40 40 40 40 45 45 45 51 51 51 56 37 37 37 37 35 31
42 37 37 42 37 35 35 35 35 35 35 35 43 46 42 42 42
42 37 31 32 32 29 29 42 44 48 42 42 33 33 31 35 33
33 37 37 34 37 28 31 31 40 29 29 24 29 25 32 32 32
29 29 34 37 37 40 37 37 33 33 33 48 44 48 34 34 34
35 35 38 38 38 45 46 42 42 42 42 37 42 29 29 32 29
33 33 36 40 46 42 42 42 40 40 40 40 37 37 40 40 31
32 32 32 27 28 24 29 25 29 25 32 32 32 32 32 40 32
33 29 39 18 18 18 48 27 28 24 19 22 29 29 29 32 32
32 29 29 29 24 24 25 29 29 25 29 23 19 8 8 8 19 15
34 37 40 40 32 32 30 29 29 20 22 18 18 18 15 19 29
27 15 13 13 13 14 18 25 25 25 29 25 22 29 26 31 27
17 16 10 10 10 24 19 19 20 19 19 23 27 25 14 15 17
21 21 17 19 29 37 34 34 34 25 25 25 25 24 18 17 24
27 17 12 10 13 7 7 7 7 10 10 9 9 9 10 18 18 15 12 7
9 7 8 13 15 8 10 8 15 9 9 7 8 7 9 14 12 19 9 9 8 10
9 9 8 14 12 7 7 9 9 4 6 6 6 6 8 7 7 9 6 6 6 6 8 8 8
8 9 11 12 6 6 8 7 13 14 19 9 11 8 8 8 7 7 7 7 10 7
>A08_015471Minsoy_.g_55.ab1 PHD_FILE: A08_015471Minsoy_.g_55.ab1.phd.1
0 4 6 6 6 6 6 8 6 8 14 11 8 8 8 4 0 0 4 13 13 23 29
29 29 20 17 8 6 6 8 10 19 29 24 29 29 27 19 16 9 6
6 9 19 20 29 27 22 27 21 26 26 29 39 40 40 40 35 35
35 35 35 35 37 35 35 35 35 37 37 42 40 37 40 40 40
40 40 40 40 40 40 40 40 40 40 40 40 46 40 40 32 35
35 35 37 39 46 46 46 46 46 46 39 35 35 35 35 35 40
51 45 45 45 40 40 40 46 46 46 51 51 56 56 46 46 46
46 46 46 56 56 56 51 51 35 35 35 39 35 35 51 51 51
39 39 39 39 39 39 39 39 35 35 35 35 40 40 51 51 51
51 51 43 43 43 51 51 51 56 46 46 46 40 40 40 40 40
40 43 43 43 43 43 43 45 51 45 45 45 45 45 45 45 51
51 51 51 43 43 43 43 43 43 51 51 51 51 51 43 43 43
43 43 43 51 45 45 45 51 51 51 56 56 56 56 56 56 56
56 56 56 51 56 56 51 51 51 51 51 51 51 51 51 51 51
51 56 56 56 56 56 56 56 56 56 56 56 51 43 43 43 43
43 43 43 43 43 46 56 56 56 56 56 56 56 43 43 43 43
43 43 56 56 43 43 43 43 43 43 43 43 43 43 43 51 51
43 36 36 36 36 36 43 43 43 51 56 56 56 56 56 56 56
56 51 45 43 43 45 45 45 45 51 43 43 43 45 45 45 43
43 43 43 43 43 56 56 56 56 51 51 51 51 51 51 56 56
51 45 45 45 45 45 45 56 56 51 51 51 56 56 56 45 45
45 45 45 45 51 51 51 51 51 56 56 56 56 56 51 51 56
56 51 45 45 45 45 45 51 56 51 51 51 45 45 45 45 45
45 51 51 45 40 40 40 40 40 40 40 40 40 40 40 45 56
56 56 56 51 51 51 51 51 51 51 56 56 51 51 45 45 45
45 51 51 40 35 35 35 35 35 40 51 56 56 56 45 51 51
51 45 45 51 51 51 51 51 51 51 56 56 56 56 56 56 51
51 51 51 51 45 45 45 45 45 45 45 51 51 51 56 45 45
40 45 45 45 51 51 51 45 45 45 40 40 40 40 40 40 51
51 51 51 51 51 45 51 46 45 38 37 42 43 42 42 42 40
40 40 40 40 46 56 46 46 46 44 44 40 40 40 37 34 34
34 40 40 32 34 34 34 34 39 37 37 37 40 40 40 51 42
46 46 40 40 40 45 45 40 56 56 56 56 56 56 56 56 42
37 32 32 29 33 33 35 46 46 42 42 42 46 42 42 37 37
40 40 40 34 34 29 29 29 29 29 31 24 25 25 34 29 40
40 40 40 34 34 33 33 23 23 28 32 37 40 48 34 34 37
40 32 32 34 32 27 27 29 26 29 29 34 32 29 29 29 32
25 22 22 25 25 29 34 40 40 29 29 25 29 29 20 20 20
23 18 17 17 25 48 29 21 27 27 26 22 25 25 29 29 34
25 48 40 27 27 23 19 20 25 25 24 20 19 19 23 23 19
16 9 8 10 10 7 10 16 16 12 12 12 14 23 25 25 16 11
11 12 12 19 14 9 13 13 10 10 19 11 8 9 9 7 8 15 19
8 8 6 6 6 6 6 8 9 9 10 6 7 7 7 9 7 7 9 11 9 8 10 8
8 8 8 8 10 8 14 8 9 9 9 9 9 7 7 9 7 7 8 13 6 6 6 6
6 9 7 4 4 4 0 4 9 9 8 6 6 6 6 8 8 6 6 6 8 6 
>A09_015471Noir_1_.g_68.ab1 PHD_FILE: A09_015471Noir_1_.g_68.ab1.phd.1
6 6 6 6 6 6 8 11 14 8 9 7 15 24 32 33 33 33 33 27 19
9 6 6 6 8 19 19 13 7 7 9 19 14 9 8 8 8 9 21 21 32 33
27 27 22 26 26 32 40 40 40 40 39 39 39 39 39 40 46
46 46 46 46 46 46 46 46 35 37 40 39 39 40 40 40 40
40 40 40 40 40 40 40 46 31 31 29 29 32 32 35 39 46
40 40 40 40 40 39 35 35 35 35 35 40 46 40 40 40 40
40 40 40 40 40 51 51 56 56 40 40 40 40 40 40 51 51
51 51 51 40 40 40 46 40 40 51 51 51 39 39 39 39 39
39 39 39 35 35 35 35 45 45 45 45 45 45 45 45 51 56
56 56 56 56 46 46 46 40 40 40 51 51 51 43 43 43 45
45 43 45 45 45 45 45 45 45 45 45 51 56 56 56 51 51
51 51 51 51 56 56 51 51 51 43 43 43 43 43 43 45 45
45 51 56 56 56 56 56 56 56 56 51 45 45 45 45 45 42
56 56 56 56 51 51 51 51 51 51 51 51 51 51 51 51 51
51 51 51 56 56 56 56 51 43 43 43 43 43 43 43 43 43
43 56 56 45 45 45 45 45 43 43 43 43 43 43 51 51 43
43 43 43 43 43 43 43 43 43 43 56 56 43 43 43 43 43
43 43 43 43 56 56 56 56 51 51 51 51 56 56 56 56 56
56 56 56 56 56 51 45 45 45 45 43 43 43 43 43 43 56
51 51 43 43 36 43 43 43 56 56 56 56 51 51 51 51 51
51 56 56 51 51 51 51 51 51 56 56 51 51 51 51 51 56
56 45 45 45 45 43 43 43 43 43 43 43 51 56 56 56 56
51 51 51 51 51 45 45 45 45 45 51 56 51 45 45 45 45
45 45 51 51 51 51 51 51 51 51 51 56 51 40 40 40 40
40 45 51 51 56 56 56 56 56 56 56 56 56 56 56 51 51
45 45 45 45 51 51 51 45 45 45 45 45 45 51 56 56 56
51 51 51 51 45 45 51 51 51 51 51 51 51 56 56 56 56
56 56 51 51 51 51 51 45 45 45 45 45 45 45 51 45 45
51 40 40 37 45 40 40 40 40 40 40 40 51 37 37 37 37
37 39 46 56 56 56 56 56 40 40 40 40 37 40 51 51 42
42 40 37 37 37 40 40 46 56 48 48 48 48 48 48 48 48
48 34 34 34 40 40 36 36 36 40 40 40 40 40 40 40 40
40 51 51 40 40 37 37 39 39 35 35 37 40 45 45 56 45
40 37 35 35 29 29 29 33 33 35 46 46 42 42 56 39 37
37 37 37 40 46 46 34 34 29 29 29 29 27 27 25 25 26
25 25 25 32 32 40 32 32 34 34 31 33 40 40 34 37 40
40 46 40 40 40 44 44 40 40 32 29 32 32 28 32 28 25
25 27 29 29 32 40 48 46 46 40 40 40 40 40 32 27 25
15 15 21 24 21 18 25 48 48 22 16 19 19 22 22 26 22
25 25 22 19 25 25 27 25 29 29 34 25 22 25 15 15 19
11 11 15 21 21 24 20 17 23 21 15 15 24 22 22 22 22
18 23 25 25 21 15 15 18 18 23 22 22 29 29 24 25 29
20 18 9 8 8 8 11 11 8 8 4 8 4 4 9 4 8 9 9 7 9 7 7 8
11 12 21 21 26 12 20 8 8 9 10 8 8 8 9 7 9 9 10 9 9
8 4 0 4 6 7 12 9 9 8 8 8 7 6 8 7 6 9 9 12 9 8 8 9 8
>A10_015471Evans__.g_72.ab1 PHD_FILE: A10_015471Evans__.g_72.ab1.phd.1
6 6 6 6 6 6 6 8 9 8 8 8 8 7 8 19 21 33 33 33 28 25
19 10 6 6 6 8 19 20 22 22 29 29 19 16 9 8 9 8 9 21
21 32 27 22 22 21 22 22 25 39 40 40 40 39 39 39 39
39 39 40 39 39 39 39 40 40 39 39 32 32 32 39 39 40
40 40 40 40 40 40 40 40 40 40 46 39 39 29 32 35 35
35 35 40 39 39 39 39 51 45 40 40 40 40 40 46 46 40
40 40 40 40 40 40 40 40 51 51 56 56 39 39 39 39 39
39 56 56 56 51 51 40 40 33 33 30 30 30 45 46 39 39
39 39 39 39 39 39 35 35 35 35 40 40 40 40 40 40 51
51 51 51 51 51 51 56 46 46 46 40 40 40 40 40 40 43
35 35 29 29 29 45 46 45 45 45 45 45 45 51 56 56 56
56 43 43 43 43 43 43 51 51 51 51 51 43 43 43 45 43
43 51 51 51 51 56 56 56 56 56 56 56 56 56 56 56 56
56 51 56 56 51 51 51 51 51 51 45 43 43 43 43 43 45
51 51 51 51 51 51 56 56 56 56 51 43 43 43 43 43 43
43 43 43 46 56 56 56 56 50 50 42 41 41 45 45 45 45
56 51 43 43 43 43 43 43 43 43 43 43 43 45 51 43 43
43 43 43 43 43 43 43 56 56 56 56 56 56 50 50 37 33
23 23 16 23 23 35 35 35 29 29 24 21 15 25 15 11 11
25 25 30 35 37 37 21 21 21 21 31 31 29 29 15 13 15
22 22 21 24 24 37 19 19 13 15 10 10 10 15 15 24 29
21 21 21 27 33 16 22 22 19 19 14 14 18 33 31 37 37
37 33 33 29 33 33 50 27 25 13 13 13 19 27 33 35 39
36 30 11 11 11 15 25 28 30 30 35 35 29 31 15 13 11
11 11 12 12 13 27 27 37 28 28 26 44 33 37 37 31 31
16 20 11 13 13 17 10 10 10 11 19 16 22 22 30 30 38
45 42 37 37 33 33 29 29 29 30 30 30 25 18 13 13 18
25 22 23 22 22 22 33 33 36 40 40 40 35 27 27 16 16
16 19 19 13 13 14 12 12 23 23 29 21 21 21 27 30 19
16 14 15 12 11 16 18 14 14 17 27 29 26 21 18 18 18
18 13 14 13 19 11 12 10 15 13 16 16 18 16 22 25 24
29 29 29 29 25 25 25 29 21 17 8 8 8 13 13 18 13 12
12 11 21 17 23 23 29 31 25 25 12 12 11 11 9 11 15 20
22 24 25 21 19 9 9 11 16 20 26 28 28 30 30 26 19 16
10 10 10 13 13 21 12 18 10 16 17 17 17 10 13 11 15
14 21 8 8 8 17 21 12 16 8 9 10 21 21 28 29 29 20 17
11 9 10 12 19 21 19 25 21 21 9 9 10 10 19 21 28 28
28 28 31 26 26 21 11 12 11 9 8 8 9 17 20 13 9 8 8 14
16 16 10 11 13 6 6 6 9 9 9 8 7 7 7 7 11 12 17 15 13
9 8 9 8 8 12 14 22 18 23 20 27 23 15 15 15 15 17 12
12 11 10 10 10 10 12 17 9 12 12 10 9 13 8 9 7 7 6 8
10 11 7 7 9 12 7 7 10 4 4 4 0 4 10 13 24 10 7 6 6 6
6 7 7 6 6 7 6 6 9 12 16 15 9 9 15 13 11 8 8 6 6 6 6
7 6 8 8 8 11 16 13 11 6 6 8 8 9 8 7 7 9 9 9 4 
>A11_015471PI20933.g_84.ab1 PHD_FILE: A11_015471PI20933.g_84.ab1.phd.1
8 8 4 4 4 8 6 6 6 6 7 7 7 9 19 23 32 34 32 29 20 19
4 7 7 9 9 19 13 8 6 6 9 8 13 6 6 6 8 11 21 21 33 27
27 22 26 26 32 40 40 40 40 39 39 39 39 39 39 40 39
39 39 39 40 51 45 40 40 37 39 33 33 33 37 39 40 40
40 39 39 39 39 32 32 27 19 9 9 8 7 13 27 29 33 39 39
39 39 39 34 34 34 34 34 40 46 40 40 40 40 40 40 40
40 40 51 51 56 56 46 46 46 46 46 46 56 56 56 51 51
39 39 39 39 39 39 51 51 51 39 39 35 35 35 35 35 35
35 35 35 35 40 40 40 40 40 40 51 51 51 51 51 51 51
56 46 46 46 40 40 40 40 40 40 39 39 39 40 40 40 45
45 40 39 39 39 39 39 40 51 56 56 56 51 51 45 45 45
45 51 51 51 51 51 40 40 40 40 40 40 51 51 51 51 56
56 56 56 56 56 56 56 56 56 56 56 56 51 56 56 45 45
45 45 45 45 45 45 45 45 45 45 56 56 56 56 56 56 56
56 56 56 56 51 43 43 43 43 43 43 43 43 43 43 56 56
45 45 45 45 45 43 43 43 43 43 43 51 51 43 43 43 43
43 43 43 43 43 43 43 56 56 43 36 36 36 36 36 43 43
43 51 56 56 56 51 51 51 56 56 51 45 45 45 45 45 43
43 43 43 43 43 51 45 45 43 43 40 43 43 43 56 56 56
56 56 56 56 56 51 51 56 56 56 56 51 51 51 51 51 56
51 51 51 51 51 56 56 43 43 43 43 43 43 43 43 43 40
40 51 56 56 56 56 51 51 51 51 51 45 45 45 45 45 51
51 51 51 51 51 51 51 51 51 51 51 45 39 35 35 35 35
35 39 45 45 45 45 45 51 51 51 51 56 51 51 51 51 51
51 56 56 56 56 51 37 37 37 40 40 51 56 45 45 45 45
45 45 51 56 56 56 40 40 37 40 37 40 51 45 45 45 45
45 51 56 56 56 51 51 51 45 45 40 40 38 42 42 46 43
40 40 45 51 45 45 46 35 35 35 37 37 40 45 45 40 40
42 40 34 34 34 34 34 35 40 40 40 44 40 40 32 29 25
22 20 25 28 40 33 40 40 34 34 32 34 32 32 40 29 29
29 29 29 37 40 31 37 34 34 32 32 32 29 29 29 32 32
32 29 29 29 32 32 32 40 40 44 40 40 34 32 32 32 25
25 25 32 32 32 40 40 40 33 33 29 30 34 34 34 40 39
46 42 42 42 39 37 37 37 37 35 46 40 31 31 29 29 29
29 25 27 25 19 19 19 19 19 19 29 31 40 32 32 26 24
11 11 14 24 20 25 22 24 26 25 40 32 32 29 32 27 27
25 20 22 26 24 25 25 25 19 24 13 13 13 24 19 29 29
40 40 29 29 29 29 29 22 22 22 22 18 15 15 19 17 22
13 18 13 14 10 10 10 8 13 4 0 4 19 25 29 20 20 14 14
12 18 14 18 12 12 19 19 25 23 18 22 11 15 8 8 8 9 13
8 14 18 24 27 23 21 21 13 13 20 20 19 10 7 7 7 7 7
9 9 6 6 8 10 6 7 10 17 11 9 4 0 4 0 0 4 8 6 7 7 7 9
7 7 7 7 7 7 9 7 7 8 8 7 7 7 7 7 7 7 9 9 21 14 13 7
6 10 6 6 6 4 4 8 4 7 8 8 10 21 12 10 11 18 10 8 11
4 0 4 7 7 7 7 7 9 11 11 6 6 6 6 6 6 7 7 7 8 7 9 9 7
>A12_015471Peking_.g_88.ab1 PHD_FILE: A12_015471Peking_.g_88.ab1.phd.1
6 6 7 6 6 9 8 7 7 7 7 7 7 9 19 23 33 33 32 32 20 20
9 8 8 9 9 21 20 22 29 22 24 21 19 9 7 7 9 10 21 21
27 25 25 25 25 25 29 40 40 40 40 39 39 39 39 39 39
40 39 39 39 39 40 40 40 39 39 39 39 35 37 37 37 39
40 40 40 40 39 39 39 39 39 39 39 32 32 32 32 35 35
46 40 40 40 40 40 39 39 39 39 39 39 46 46 40 40 40
40 40 40 40 40 40 51 51 56 56 40 40 40 40 40 40 51
56 56 51 51 40 40 40 40 40 40 45 45 51 39 39 35 35
35 35 40 40 40 40 40 40 40 40 40 40 40 40 51 51 51
56 56 56 56 56 46 46 46 40 40 40 51 51 51 43 43 43
43 43 43 45 45 45 45 45 45 45 45 45 51 56 56 56 51
51 45 45 45 45 45 45 51 51 51 45 45 45 51 45 45 51
45 45 45 56 56 56 56 56 56 56 56 51 45 45 45 45 45
51 51 51 56 56 56 51 51 45 45 45 45 45 45 56 56 56
56 56 56 56 56 56 56 51 45 43 43 43 43 43 43 43 43
43 43 56 56 45 45 51 51 51 43 43 43 43 43 43 51 51
43 43 43 43 43 43 43 43 43 43 43 56 56 43 36 36 36
36 36 43 43 43 51 56 56 56 51 51 51 56 56 51 51 51
51 51 51 43 43 43 43 43 43 51 45 45 43 43 43 43 43
43 56 56 56 56 56 56 56 51 51 51 56 56 56 56 51 51
51 51 51 56 51 51 51 51 51 51 51 45 45 45 45 45 45
51 51 51 51 51 56 56 56 56 56 51 51 51 51 45 40 40
40 40 40 51 51 51 51 51 45 45 45 45 45 45 56 51 39
39 39 39 39 39 39 39 39 39 39 35 51 56 56 56 56 56
56 56 56 56 56 56 56 56 45 45 45 45 45 45 51 51 51
40 40 40 40 40 51 56 56 56 56 51 51 51 45 45 45 51
45 45 45 45 45 51 56 56 56 51 51 51 45 45 45 51 51
45 45 45 45 40 40 40 45 40 40 51 37 37 37 40 40 40
45 51 51 51 51 40 34 34 34 34 34 35 46 46 46 44 44
40 32 29 23 19 16 23 24 19 18 25 27 27 32 32 34 32
32 40 29 29 32 32 32 29 40 40 34 29 34 32 32 32 29
29 29 33 32 32 28 28 32 27 29 29 29 29 34 40 40 39
40 40 40 32 25 32 32 32 40 40 44 40 29 29 29 29 33
33 33 40 42 46 42 42 56 39 37 33 33 33 36 46 46 29
34 29 29 24 22 16 20 16 10 9 8 8 8 15 17 26 29 40 32
33 22 22 20 29 29 29 25 25 25 29 32 32 29 25 28 29
29 25 22 15 15 15 19 20 18 19 19 11 11 11 19 18 32
29 27 25 24 24 24 22 29 18 18 21 23 24 18 19 25 19
22 18 24 18 17 14 15 14 15 12 7 7 9 13 16 24 9 8 8
14 10 10 10 9 9 16 20 20 12 14 11 18 11 18 18 22 15
9 9 9 9 15 19 19 14 9 10 10 9 10 7 12 12 15 14 15 12
8 8 8 8 9 14 10 9 6 6 10 6 6 9 13 4 0 4 9 13 16 10
10 14 12 10 8 8 8 13 8 9 7 7 7 7 7 9 9 7 4 8 4 7 4
9 8 8 8 8 10 8 9 9 7 7 7 4 0 4 8 10 6 6 6 6 6 6 6 6
6 6 6 8 6 7 7 7 7 6 6 6 6 6 6 9 9 9 9 9 
