# Supplementary material for: SNP-PHAGE – High throughput SNP discovery pipeline
Source: BMC Bioinformatics. 2006 Oct 23;7:468. doi: 10.1186/1471-2105-7-468 (PMC1626092; doi:10.1186/1471-2105-7-468)
Supplement: Additional file 2 — Test dataset. This compressed file contains test data for recreating the demo website. It contains the database table entries and chromatogram files to test for proper installation of all functionalities provided. [file 1471-2105-7-468-S2.gz › test_data/AfterAnalysisStore/edit_dir/015471.map.out]

PROGRAM: polybayes.pl VERSION: 3.0 RELEASE: 2001-03-27
COMMAND_LINE: -project Project1 -analysis Analysis1 -cluster Cluster1 -inputFormat ace -anchorBaseQualityDefault 20 -memberBaseQualityDefault 20 -filterParalogs -thresholdNative 0.0 -screenSnps -considerAnchor no -considerTemplateConsensus -prescreenSnps no -preScreenSnpsMinimumBaseQuality 30 -priorPoly 0.003 -priorPoly2 0.99666 -priorPoly3 0.00333 -priorPoly4 1e-05 -priorPolyAC 0.1666 -priorPolyAG 0.1666 -priorPolyAT 0.1666 -priorPolyCG 0.1666 -priorPolyACG 0.25 -priorPolyACT 0.25 -thresholdSnp 0.5 -maxTerms 50 -nowriteAlignment -lineLength 50 -showUnAligned -displayQuality -writeAce -nowritePhdFiles -phdFilePathOut ../phd_dir -writeReport -debug -monitor -readPhdFiles -phdFilePathIn ../phd_dir -aceIn 015471.fasta.screen.ace.1 -alignmentOut 015471.phrap.aln -aceOut 015471.map.ace.1 -reportOut 015471.map.out
TIME: 060416:173740
CLUSTER: Cluster1 NUMBER_MEMBERS: 12 NUMBER_NATIVE_MEMBERS: 12 NUMBER_PARALOG_MEMBERS: 0

CLUSTER: Cluster1 ALIGNMENT: Contig1 ANCHOR: Contig1 PADDED_LENGTH: 834 NUMBER_MEMBERS: 12
CLUSTER: Cluster1 ALIGNMENT: Contig1 MEMBER: A01_015471_Archer.b_00.ab1 PRIMARY_SEQUENCE: A01_015471_Archer.b_00.ab1 TEMPLATE: A01_015471_Archer.b_00 PADDED_LENGTH: 783 ALIGNED_LENGTH: 751 CLASS: NATIVE P_NAT: 0.999991121204396219 D: 3 D_NAT: 10.129758946926512 D_PAR: 24.398758946926512
CLUSTER: Cluster1 ALIGNMENT: Contig1 MEMBER: A02_015471Minsoy_.b_06.ab1 PRIMARY_SEQUENCE: A02_015471Minsoy_.b_06.ab1 TEMPLATE: A02_015471Minsoy_.b_06 PADDED_LENGTH: 797 ALIGNED_LENGTH: 750 CLASS: NATIVE P_NAT: 0.99997054155423609 D: 6 D_NAT: 16.0223570326764947 D_PAR: 30.2723570326764947
CLUSTER: Cluster1 ALIGNMENT: Contig1 MEMBER: A03_015471Noir_1_.b_18.ab1 PRIMARY_SEQUENCE: A03_015471Noir_1_.b_18.ab1 TEMPLATE: A03_015471Noir_1_.b_18 PADDED_LENGTH: 807 ALIGNED_LENGTH: 760 CLASS: NATIVE P_NAT: 0.99998981798897146 D: 4 D_NAT: 13.2701774876121434 D_PAR: 27.7101774876121434
CLUSTER: Cluster1 ALIGNMENT: Contig1 MEMBER: A04_015471Evans__.b_22.ab1 PRIMARY_SEQUENCE: A04_015471Evans__.b_22.ab1 TEMPLATE: A04_015471Evans__.b_22 PADDED_LENGTH: 820 ALIGNED_LENGTH: 750 CLASS: NATIVE P_NAT: 0.999594947578949307 D: 14 D_NAT: 24.4027416408365826 D_PAR: 38.6527416408365826
CLUSTER: Cluster1 ALIGNMENT: Contig1 MEMBER: A05_015471PI20933.b_34.ab1 PRIMARY_SEQUENCE: A05_015471PI20933.b_34.ab1 TEMPLATE: A05_015471PI20933.b_34 PADDED_LENGTH: 799 ALIGNED_LENGTH: 754 CLASS: NATIVE P_NAT: 0.999909931491284747 D: 6 D_NAT: 10.9756256607657631 D_PAR: 25.3016256607657631
CLUSTER: Cluster1 ALIGNMENT: Contig1 MEMBER: A06_015471Peking_.b_38.ab1 PRIMARY_SEQUENCE: A06_015471Peking_.b_38.ab1 TEMPLATE: A06_015471Peking_.b_38 PADDED_LENGTH: 822 ALIGNED_LENGTH: 749 CLASS: NATIVE P_NAT: 0.998665130327363232 D: 8 D_NAT: 8.95003902856354308 D_PAR: 23.1810390285635431
CLUSTER: Cluster1 ALIGNMENT: Contig1 MEMBER: A07_015471Archer_.g_51.ab1 PRIMARY_SEQUENCE: A07_015471Archer_.g_51.ab1 TEMPLATE: A07_015471Archer_.g_51 PADDED_LENGTH: 814 ALIGNED_LENGTH: 743 CLASS: NATIVE P_NAT: 0.999932680321923316 D: 6 D_NAT: 12.5944781158041599 D_PAR: 26.7114781158041599
CLUSTER: Cluster1 ALIGNMENT: Contig1 MEMBER: A08_015471Minsoy_.g_55.ab1 PRIMARY_SEQUENCE: A08_015471Minsoy_.g_55.ab1 TEMPLATE: A08_015471Minsoy_.g_55 PADDED_LENGTH: 815 ALIGNED_LENGTH: 740 CLASS: NATIVE P_NAT: 0.999704559262350192 D: 8 D_NAT: 12.788670326391141 D_PAR: 26.848670326391141
CLUSTER: Cluster1 ALIGNMENT: Contig1 MEMBER: A09_015471Noir_1_.g_68.ab1 PRIMARY_SEQUENCE: A09_015471Noir_1_.g_68.ab1 TEMPLATE: A09_015471Noir_1_.g_68 PADDED_LENGTH: 802 ALIGNED_LENGTH: 748 CLASS: NATIVE P_NAT: 0.999318713243795397 D: 8 D_NAT: 10.3333788360026885 D_PAR: 24.5453788360026885
CLUSTER: Cluster1 ALIGNMENT: Contig1 MEMBER: A10_015471Evans__.g_72.ab1 PRIMARY_SEQUENCE: A10_015471Evans__.g_72.ab1 TEMPLATE: A10_015471Evans__.g_72 PADDED_LENGTH: 805 ALIGNED_LENGTH: 740 CLASS: NATIVE P_NAT: 0.784294273112474528 D: 29 D_NAT: 25.4159386303246877 D_PAR: 39.4759386303246877
CLUSTER: Cluster1 ALIGNMENT: Contig1 MEMBER: A11_015471PI20933.g_84.ab1 PRIMARY_SEQUENCE: A11_015471PI20933.g_84.ab1 TEMPLATE: A11_015471PI20933.g_84 PADDED_LENGTH: 821 ALIGNED_LENGTH: 735 CLASS: NATIVE P_NAT: 0.999881609622295061 D: 8 D_NAT: 16.4199839378717325 D_PAR: 30.3849839378717325
CLUSTER: Cluster1 ALIGNMENT: Contig1 MEMBER: A12_015471Peking_.g_88.ab1 PRIMARY_SEQUENCE: A12_015471Peking_.g_88.ab1 TEMPLATE: A12_015471Peking_.g_88 PADDED_LENGTH: 824 ALIGNED_LENGTH: 735 CLASS: NATIVE P_NAT: 0.999574150190537163 D: 9 D_NAT: 14.0721268962095749 D_PAR: 28.0371268962095749
CLUSTER: Cluster1 ALIGNMENT: Contig1 SNP_ID: GSCSNP-Project1-Analysis1-Cluster1-Contig1-1 PADDED_POS: 161 PADDED_LENGTH: 834 UNPADDED_POS: 161 UNPADDED_LENGTH: 825 P_SNP: 0.99331971222623549 VAR: ag P_VAR: 0.993314181866310897 P_1: 0.00668028777376451044 P_2: 0.99331529249815935 P_3: 4.4197230007494923e-06 P_4: 5.07539064275631599e-12 P_5: 0 TEMPLATE_DEPTH: 13 TEMPLATE_ALLELES: a=2,c=0,g=11,t=0,-=0 SEQUENCE_DEPTH: 13 SEQUENCE_ALLELES: a=2,c=0,g=11,t=0-=0 COLUMN: TEMPLATE,A08_015471Minsoy_.g_55,g,35;SEQUENCE,A08_015471Minsoy_.g_55.ab1,A08_015471Minsoy_.g_55.ab1,A08_015471Minsoy_.g_55,g,35,142,1,a|TEMPLATE,Contig1,g,79;SEQUENCE,Contig1,Contig1,Contig1,g,79,161,1,a|TEMPLATE,A12_015471Peking_.g_88,g,40;SEQUENCE,A12_015471Peking_.g_88.ab1,A12_015471Peking_.g_88.ab1,A12_015471Peking_.g_88,g,40,137,1,a|TEMPLATE,A02_015471Minsoy_.b_06,g,25;SEQUENCE,A02_015471Minsoy_.b_06.ab1,A02_015471Minsoy_.b_06.ab1,A02_015471Minsoy_.b_06,g,25,607,-1,a|TEMPLATE,A10_015471Evans__.g_72,g,30;SEQUENCE,A10_015471Evans__.g_72.ab1,A10_015471Evans__.g_72.ab1,A10_015471Evans__.g_72,g,30,139,1,a|TEMPLATE,A07_015471Archer_.g_51,g,37;SEQUENCE,A07_015471Archer_.g_51.ab1,A07_015471Archer_.g_51.ab1,A07_015471Archer_.g_51,g,37,138,1,a|TEMPLATE,A09_015471Noir_1_.g_68,a,40;SEQUENCE,A09_015471Noir_1_.g_68.ab1,A09_015471Noir_1_.g_68.ab1,A09_015471Noir_1_.g_68,a,40,137,1,a|TEMPLATE,A04_015471Evans__.b_22,g,8;SEQUENCE,A04_015471Evans__.b_22.ab1,A04_015471Evans__.b_22.ab1,A04_015471Evans__.b_22,g,8,606,-1,a|TEMPLATE,A05_015471PI20933.b_34,g,27;SEQUENCE,A05_015471PI20933.b_34.ab1,A05_015471PI20933.b_34.ab1,A05_015471PI20933.b_34,g,27,607,-1,a|TEMPLATE,A01_015471_Archer.b_00,g,12;SEQUENCE,A01_015471_Archer.b_00.ab1,A01_015471_Archer.b_00.ab1,A01_015471_Archer.b_00,g,12,607,-1,a|TEMPLATE,A03_015471Noir_1_.b_18,a,26;SEQUENCE,A03_015471Noir_1_.b_18.ab1,A03_015471Noir_1_.b_18.ab1,A03_015471Noir_1_.b_18,a,26,616,-1,a|TEMPLATE,A06_015471Peking_.b_38,g,29;SEQUENCE,A06_015471Peking_.b_38.ab1,A06_015471Peking_.b_38.ab1,A06_015471Peking_.b_38,g,29,605,-1,a|TEMPLATE,A11_015471PI20933.g_84,g,39;SEQUENCE,A11_015471PI20933.g_84.ab1,A11_015471PI20933.g_84.ab1,A11_015471PI20933.g_84,g,39,137,1,a
CLUSTER: Cluster1 ALIGNMENT: Contig1 SNP_ID: GSCSNP-Project1-Analysis1-Cluster1-Contig1-2 PADDED_POS: 204 PADDED_LENGTH: 834 UNPADDED_POS: 204 UNPADDED_LENGTH: 825 P_SNP: 0.989359250484741955 VAR: ct P_VAR: 0.989355519869518808 P_1: 0.0106407495152580445 P_2: 0.98935723312035743 P_3: 2.01736318436567838e-06 P_4: 1.20015943502329942e-12 P_5: 0 TEMPLATE_DEPTH: 13 TEMPLATE_ALLELES: a=0,c=11,g=0,t=2,-=0 SEQUENCE_DEPTH: 13 SEQUENCE_ALLELES: a=0,c=11,g=0,t=2-=0 COLUMN: TEMPLATE,A08_015471Minsoy_.g_55,c,43;SEQUENCE,A08_015471Minsoy_.g_55.ab1,A08_015471Minsoy_.g_55.ab1,A08_015471Minsoy_.g_55,c,43,185,1,a|TEMPLATE,Contig1,c,90;SEQUENCE,Contig1,Contig1,Contig1,c,90,204,1,a|TEMPLATE,A12_015471Peking_.g_88,c,43;SEQUENCE,A12_015471Peking_.g_88.ab1,A12_015471Peking_.g_88.ab1,A12_015471Peking_.g_88,c,43,180,1,a|TEMPLATE,A02_015471Minsoy_.b_06,c,40;SEQUENCE,A02_015471Minsoy_.b_06.ab1,A02_015471Minsoy_.b_06.ab1,A02_015471Minsoy_.b_06,c,40,564,-1,a|TEMPLATE,A10_015471Evans__.g_72,c,29;SEQUENCE,A10_015471Evans__.g_72.ab1,A10_015471Evans__.g_72.ab1,A10_015471Evans__.g_72,c,29,182,1,a|TEMPLATE,A07_015471Archer_.g_51,c,37;SEQUENCE,A07_015471Archer_.g_51.ab1,A07_015471Archer_.g_51.ab1,A07_015471Archer_.g_51,c,37,181,1,a|TEMPLATE,A09_015471Noir_1_.g_68,t,45;SEQUENCE,A09_015471Noir_1_.g_68.ab1,A09_015471Noir_1_.g_68.ab1,A09_015471Noir_1_.g_68,t,45,180,1,a|TEMPLATE,A04_015471Evans__.b_22,c,13;SEQUENCE,A04_015471Evans__.b_22.ab1,A04_015471Evans__.b_22.ab1,A04_015471Evans__.b_22,c,13,563,-1,a|TEMPLATE,A05_015471PI20933.b_34,c,29;SEQUENCE,A05_015471PI20933.b_34.ab1,A05_015471PI20933.b_34.ab1,A05_015471PI20933.b_34,c,29,564,-1,a|TEMPLATE,A01_015471_Archer.b_00,c,28;SEQUENCE,A01_015471_Archer.b_00.ab1,A01_015471_Archer.b_00.ab1,A01_015471_Archer.b_00,c,28,564,-1,a|TEMPLATE,A03_015471Noir_1_.b_18,t,19;SEQUENCE,A03_015471Noir_1_.b_18.ab1,A03_015471Noir_1_.b_18.ab1,A03_015471Noir_1_.b_18,t,19,573,-1,a|TEMPLATE,A06_015471Peking_.b_38,c,33;SEQUENCE,A06_015471Peking_.b_38.ab1,A06_015471Peking_.b_38.ab1,A06_015471Peking_.b_38,c,33,562,-1,a|TEMPLATE,A11_015471PI20933.g_84,c,40;SEQUENCE,A11_015471PI20933.g_84.ab1,A11_015471PI20933.g_84.ab1,A11_015471PI20933.g_84,c,40,180,1,a
CLUSTER: Cluster1 ALIGNMENT: Contig1 SNP_ID: GSCSNP-Project1-Analysis1-Cluster1-Contig1-3 PADDED_POS: 297 PADDED_LENGTH: 834 UNPADDED_POS: 297 UNPADDED_LENGTH: 825 P_SNP: 0.999315217166415814 VAR: ag P_VAR: 0.999315015658854257 P_1: 0.000684782833584186479 P_2: 0.999315124955540648 P_3: 9.2210872137752578e-08 P_4: 3.02742899648775753e-15 P_5: 0 TEMPLATE_DEPTH: 13 TEMPLATE_ALLELES: a=11,c=0,g=2,t=0,-=0 SEQUENCE_DEPTH: 13 SEQUENCE_ALLELES: a=11,c=0,g=2,t=0-=0 COLUMN: TEMPLATE,A08_015471Minsoy_.g_55,a,43;SEQUENCE,A08_015471Minsoy_.g_55.ab1,A08_015471Minsoy_.g_55.ab1,A08_015471Minsoy_.g_55,a,43,278,1,a|TEMPLATE,Contig1,a,90;SEQUENCE,Contig1,Contig1,Contig1,a,90,297,1,a|TEMPLATE,A12_015471Peking_.g_88,a,43;SEQUENCE,A12_015471Peking_.g_88.ab1,A12_015471Peking_.g_88.ab1,A12_015471Peking_.g_88,a,43,273,1,a|TEMPLATE,A02_015471Minsoy_.b_06,a,40;SEQUENCE,A02_015471Minsoy_.b_06.ab1,A02_015471Minsoy_.b_06.ab1,A02_015471Minsoy_.b_06,a,40,471,-1,a|TEMPLATE,A10_015471Evans__.g_72,a,41;SEQUENCE,A10_015471Evans__.g_72.ab1,A10_015471Evans__.g_72.ab1,A10_015471Evans__.g_72,a,41,275,1,a|TEMPLATE,A07_015471Archer_.g_51,a,36;SEQUENCE,A07_015471Archer_.g_51.ab1,A07_015471Archer_.g_51.ab1,A07_015471Archer_.g_51,a,36,274,1,a|TEMPLATE,A09_015471Noir_1_.g_68,g,43;SEQUENCE,A09_015471Noir_1_.g_68.ab1,A09_015471Noir_1_.g_68.ab1,A09_015471Noir_1_.g_68,g,43,273,1,a|TEMPLATE,A04_015471Evans__.b_22,a,28;SEQUENCE,A04_015471Evans__.b_22.ab1,A04_015471Evans__.b_22.ab1,A04_015471Evans__.b_22,a,28,470,-1,a|TEMPLATE,A05_015471PI20933.b_34,a,48;SEQUENCE,A05_015471PI20933.b_34.ab1,A05_015471PI20933.b_34.ab1,A05_015471PI20933.b_34,a,48,471,-1,a|TEMPLATE,A01_015471_Archer.b_00,a,48;SEQUENCE,A01_015471_Archer.b_00.ab1,A01_015471_Archer.b_00.ab1,A01_015471_Archer.b_00,a,48,471,-1,a|TEMPLATE,A03_015471Noir_1_.b_18,g,33;SEQUENCE,A03_015471Noir_1_.b_18.ab1,A03_015471Noir_1_.b_18.ab1,A03_015471Noir_1_.b_18,g,33,480,-1,a|TEMPLATE,A06_015471Peking_.b_38,a,33;SEQUENCE,A06_015471Peking_.b_38.ab1,A06_015471Peking_.b_38.ab1,A06_015471Peking_.b_38,a,33,469,-1,a|TEMPLATE,A11_015471PI20933.g_84,a,43;SEQUENCE,A11_015471PI20933.g_84.ab1,A11_015471PI20933.g_84.ab1,A11_015471PI20933.g_84,a,43,273,1,a
CLUSTER: Cluster1 ALIGNMENT: Contig1 SNP_ID: GSCSNP-Project1-Analysis1-Cluster1-Contig1-4 PADDED_POS: 336 PADDED_LENGTH: 834 UNPADDED_POS: 336 UNPADDED_LENGTH: 825 P_SNP: 0.999999999999999408 VAR: a- P_VAR: 0.999999999326350473 P_1: 5.91572761758002397e-16 P_2: 0.999999999326350473 P_3: 6.73648932343281536e-10 P_4: 3.29254127770530295e-18 P_5: 0 TEMPLATE_DEPTH: 13 TEMPLATE_ALLELES: a=3,c=0,g=0,t=0,-=10 SEQUENCE_DEPTH: 13 SEQUENCE_ALLELES: a=3,c=0,g=0,t=0-=10 COLUMN: TEMPLATE,A08_015471Minsoy_.g_55,-,53;SEQUENCE,A08_015471Minsoy_.g_55.ab1,A08_015471Minsoy_.g_55.ab1,A08_015471Minsoy_.g_55,-,53,316,1,a|TEMPLATE,Contig1,a,90;SEQUENCE,Contig1,Contig1,Contig1,a,90,336,1,a|TEMPLATE,A12_015471Peking_.g_88,-,53;SEQUENCE,A12_015471Peking_.g_88.ab1,A12_015471Peking_.g_88.ab1,A12_015471Peking_.g_88,-,53,311,1,a|TEMPLATE,A02_015471Minsoy_.b_06,-,42;SEQUENCE,A02_015471Minsoy_.b_06.ab1,A02_015471Minsoy_.b_06.ab1,A02_015471Minsoy_.b_06,-,42,432,-1,a|TEMPLATE,A10_015471Evans__.g_72,-,35;SEQUENCE,A10_015471Evans__.g_72.ab1,A10_015471Evans__.g_72.ab1,A10_015471Evans__.g_72,-,35,313,1,a|TEMPLATE,A07_015471Archer_.g_51,-,46;SEQUENCE,A07_015471Archer_.g_51.ab1,A07_015471Archer_.g_51.ab1,A07_015471Archer_.g_51,-,46,312,1,a|TEMPLATE,A09_015471Noir_1_.g_68,a,56;SEQUENCE,A09_015471Noir_1_.g_68.ab1,A09_015471Noir_1_.g_68.ab1,A09_015471Noir_1_.g_68,a,56,312,1,a|TEMPLATE,A04_015471Evans__.b_22,-,42;SEQUENCE,A04_015471Evans__.b_22.ab1,A04_015471Evans__.b_22.ab1,A04_015471Evans__.b_22,-,42,431,-1,a|TEMPLATE,A05_015471PI20933.b_34,-,45;SEQUENCE,A05_015471PI20933.b_34.ab1,A05_015471PI20933.b_34.ab1,A05_015471PI20933.b_34,-,45,432,-1,a|TEMPLATE,A01_015471_Archer.b_00,-,42;SEQUENCE,A01_015471_Archer.b_00.ab1,A01_015471_Archer.b_00.ab1,A01_015471_Archer.b_00,-,42,432,-1,a|TEMPLATE,A03_015471Noir_1_.b_18,a,45;SEQUENCE,A03_015471Noir_1_.b_18.ab1,A03_015471Noir_1_.b_18.ab1,A03_015471Noir_1_.b_18,a,45,441,-1,a|TEMPLATE,A06_015471Peking_.b_38,-,42;SEQUENCE,A06_015471Peking_.b_38.ab1,A06_015471Peking_.b_38.ab1,A06_015471Peking_.b_38,-,42,430,-1,a|TEMPLATE,A11_015471PI20933.g_84,-,53;SEQUENCE,A11_015471PI20933.g_84.ab1,A11_015471PI20933.g_84.ab1,A11_015471PI20933.g_84,-,53,311,1,a
CLUSTER: Cluster1 ALIGNMENT: Contig1 SNP_ID: GSCSNP-Project1-Analysis1-Cluster1-Contig1-5 PADDED_POS: 337 PADDED_LENGTH: 834 UNPADDED_POS: 337 UNPADDED_LENGTH: 825 P_SNP: 0.999999999999999851 VAR: t- P_VAR: 0.999999999396844301 P_1: 1.48596065451821248e-16 P_2: 0.999999999396844301 P_3: 6.03155547826351025e-10 P_4: 2.58542638388800452e-18 P_5: 0 TEMPLATE_DEPTH: 13 TEMPLATE_ALLELES: a=0,c=0,g=0,t=3,-=10 SEQUENCE_DEPTH: 13 SEQUENCE_ALLELES: a=0,c=0,g=0,t=3-=10 COLUMN: TEMPLATE,A08_015471Minsoy_.g_55,-,53;SEQUENCE,A08_015471Minsoy_.g_55.ab1,A08_015471Minsoy_.g_55.ab1,A08_015471Minsoy_.g_55,-,53,316,1,a|TEMPLATE,Contig1,t,90;SEQUENCE,Contig1,Contig1,Contig1,t,90,337,1,a|TEMPLATE,A12_015471Peking_.g_88,-,53;SEQUENCE,A12_015471Peking_.g_88.ab1,A12_015471Peking_.g_88.ab1,A12_015471Peking_.g_88,-,53,311,1,a|TEMPLATE,A02_015471Minsoy_.b_06,-,42;SEQUENCE,A02_015471Minsoy_.b_06.ab1,A02_015471Minsoy_.b_06.ab1,A02_015471Minsoy_.b_06,-,42,432,-1,a|TEMPLATE,A10_015471Evans__.g_72,-,35;SEQUENCE,A10_015471Evans__.g_72.ab1,A10_015471Evans__.g_72.ab1,A10_015471Evans__.g_72,-,35,313,1,a|TEMPLATE,A07_015471Archer_.g_51,-,46;SEQUENCE,A07_015471Archer_.g_51.ab1,A07_015471Archer_.g_51.ab1,A07_015471Archer_.g_51,-,46,312,1,a|TEMPLATE,A09_015471Noir_1_.g_68,t,56;SEQUENCE,A09_015471Noir_1_.g_68.ab1,A09_015471Noir_1_.g_68.ab1,A09_015471Noir_1_.g_68,t,56,313,1,a|TEMPLATE,A04_015471Evans__.b_22,-,42;SEQUENCE,A04_015471Evans__.b_22.ab1,A04_015471Evans__.b_22.ab1,A04_015471Evans__.b_22,-,42,431,-1,a|TEMPLATE,A05_015471PI20933.b_34,-,45;SEQUENCE,A05_015471PI20933.b_34.ab1,A05_015471PI20933.b_34.ab1,A05_015471PI20933.b_34,-,45,432,-1,a|TEMPLATE,A01_015471_Archer.b_00,-,42;SEQUENCE,A01_015471_Archer.b_00.ab1,A01_015471_Archer.b_00.ab1,A01_015471_Archer.b_00,-,42,432,-1,a|TEMPLATE,A03_015471Noir_1_.b_18,t,51;SEQUENCE,A03_015471Noir_1_.b_18.ab1,A03_015471Noir_1_.b_18.ab1,A03_015471Noir_1_.b_18,t,51,440,-1,a|TEMPLATE,A06_015471Peking_.b_38,-,42;SEQUENCE,A06_015471Peking_.b_38.ab1,A06_015471Peking_.b_38.ab1,A06_015471Peking_.b_38,-,42,430,-1,a|TEMPLATE,A11_015471PI20933.g_84,-,53;SEQUENCE,A11_015471PI20933.g_84.ab1,A11_015471PI20933.g_84.ab1,A11_015471PI20933.g_84,-,53,311,1,a
CLUSTER: Cluster1 ALIGNMENT: Contig1 SNP_ID: GSCSNP-Project1-Analysis1-Cluster1-Contig1-6 PADDED_POS: 338 PADDED_LENGTH: 834 UNPADDED_POS: 338 UNPADDED_LENGTH: 825 P_SNP: 0.999999999999999851 VAR: g- P_VAR: 0.999999999396844301 P_1: 1.48596065451821248e-16 P_2: 0.999999999396844301 P_3: 6.03155547826351025e-10 P_4: 2.58542638388800452e-18 P_5: 0 TEMPLATE_DEPTH: 13 TEMPLATE_ALLELES: a=0,c=0,g=3,t=0,-=10 SEQUENCE_DEPTH: 13 SEQUENCE_ALLELES: a=0,c=0,g=3,t=0-=10 COLUMN: TEMPLATE,A08_015471Minsoy_.g_55,-,53;SEQUENCE,A08_015471Minsoy_.g_55.ab1,A08_015471Minsoy_.g_55.ab1,A08_015471Minsoy_.g_55,-,53,316,1,a|TEMPLATE,Contig1,g,90;SEQUENCE,Contig1,Contig1,Contig1,g,90,338,1,a|TEMPLATE,A12_015471Peking_.g_88,-,53;SEQUENCE,A12_015471Peking_.g_88.ab1,A12_015471Peking_.g_88.ab1,A12_015471Peking_.g_88,-,53,311,1,a|TEMPLATE,A02_015471Minsoy_.b_06,-,42;SEQUENCE,A02_015471Minsoy_.b_06.ab1,A02_015471Minsoy_.b_06.ab1,A02_015471Minsoy_.b_06,-,42,432,-1,a|TEMPLATE,A10_015471Evans__.g_72,-,35;SEQUENCE,A10_015471Evans__.g_72.ab1,A10_015471Evans__.g_72.ab1,A10_015471Evans__.g_72,-,35,313,1,a|TEMPLATE,A07_015471Archer_.g_51,-,46;SEQUENCE,A07_015471Archer_.g_51.ab1,A07_015471Archer_.g_51.ab1,A07_015471Archer_.g_51,-,46,312,1,a|TEMPLATE,A09_015471Noir_1_.g_68,g,56;SEQUENCE,A09_015471Noir_1_.g_68.ab1,A09_015471Noir_1_.g_68.ab1,A09_015471Noir_1_.g_68,g,56,314,1,a|TEMPLATE,A04_015471Evans__.b_22,-,42;SEQUENCE,A04_015471Evans__.b_22.ab1,A04_015471Evans__.b_22.ab1,A04_015471Evans__.b_22,-,42,431,-1,a|TEMPLATE,A05_015471PI20933.b_34,-,45;SEQUENCE,A05_015471PI20933.b_34.ab1,A05_015471PI20933.b_34.ab1,A05_015471PI20933.b_34,-,45,432,-1,a|TEMPLATE,A01_015471_Archer.b_00,-,42;SEQUENCE,A01_015471_Archer.b_00.ab1,A01_015471_Archer.b_00.ab1,A01_015471_Archer.b_00,-,42,432,-1,a|TEMPLATE,A03_015471Noir_1_.b_18,g,51;SEQUENCE,A03_015471Noir_1_.b_18.ab1,A03_015471Noir_1_.b_18.ab1,A03_015471Noir_1_.b_18,g,51,439,-1,a|TEMPLATE,A06_015471Peking_.b_38,-,42;SEQUENCE,A06_015471Peking_.b_38.ab1,A06_015471Peking_.b_38.ab1,A06_015471Peking_.b_38,-,42,430,-1,a|TEMPLATE,A11_015471PI20933.g_84,-,53;SEQUENCE,A11_015471PI20933.g_84.ab1,A11_015471PI20933.g_84.ab1,A11_015471PI20933.g_84,-,53,311,1,a
CLUSTER: Cluster1 ALIGNMENT: Contig1 SNP_ID: GSCSNP-Project1-Analysis1-Cluster1-Contig1-7 PADDED_POS: 339 PADDED_LENGTH: 834 UNPADDED_POS: 339 UNPADDED_LENGTH: 825 P_SNP: 0.999999999999999408 VAR: g- P_VAR: 0.999999999326350473 P_1: 5.91572761758002397e-16 P_2: 0.999999999326350473 P_3: 6.73648932343281537e-10 P_4: 3.29254127770530295e-18 P_5: 0 TEMPLATE_DEPTH: 13 TEMPLATE_ALLELES: a=0,c=0,g=3,t=0,-=10 SEQUENCE_DEPTH: 13 SEQUENCE_ALLELES: a=0,c=0,g=3,t=0-=10 COLUMN: TEMPLATE,A08_015471Minsoy_.g_55,-,53;SEQUENCE,A08_015471Minsoy_.g_55.ab1,A08_015471Minsoy_.g_55.ab1,A08_015471Minsoy_.g_55,-,53,316,1,a|TEMPLATE,Contig1,g,90;SEQUENCE,Contig1,Contig1,Contig1,g,90,339,1,a|TEMPLATE,A12_015471Peking_.g_88,-,53;SEQUENCE,A12_015471Peking_.g_88.ab1,A12_015471Peking_.g_88.ab1,A12_015471Peking_.g_88,-,53,311,1,a|TEMPLATE,A02_015471Minsoy_.b_06,-,42;SEQUENCE,A02_015471Minsoy_.b_06.ab1,A02_015471Minsoy_.b_06.ab1,A02_015471Minsoy_.b_06,-,42,432,-1,a|TEMPLATE,A10_015471Evans__.g_72,-,35;SEQUENCE,A10_015471Evans__.g_72.ab1,A10_015471Evans__.g_72.ab1,A10_015471Evans__.g_72,-,35,313,1,a|TEMPLATE,A07_015471Archer_.g_51,-,46;SEQUENCE,A07_015471Archer_.g_51.ab1,A07_015471Archer_.g_51.ab1,A07_015471Archer_.g_51,-,46,312,1,a|TEMPLATE,A09_015471Noir_1_.g_68,g,56;SEQUENCE,A09_015471Noir_1_.g_68.ab1,A09_015471Noir_1_.g_68.ab1,A09_015471Noir_1_.g_68,g,56,315,1,a|TEMPLATE,A04_015471Evans__.b_22,-,42;SEQUENCE,A04_015471Evans__.b_22.ab1,A04_015471Evans__.b_22.ab1,A04_015471Evans__.b_22,-,42,431,-1,a|TEMPLATE,A05_015471PI20933.b_34,-,45;SEQUENCE,A05_015471PI20933.b_34.ab1,A05_015471PI20933.b_34.ab1,A05_015471PI20933.b_34,-,45,432,-1,a|TEMPLATE,A01_015471_Archer.b_00,-,42;SEQUENCE,A01_015471_Archer.b_00.ab1,A01_015471_Archer.b_00.ab1,A01_015471_Archer.b_00,-,42,432,-1,a|TEMPLATE,A03_015471Noir_1_.b_18,g,45;SEQUENCE,A03_015471Noir_1_.b_18.ab1,A03_015471Noir_1_.b_18.ab1,A03_015471Noir_1_.b_18,g,45,438,-1,a|TEMPLATE,A06_015471Peking_.b_38,-,42;SEQUENCE,A06_015471Peking_.b_38.ab1,A06_015471Peking_.b_38.ab1,A06_015471Peking_.b_38,-,42,430,-1,a|TEMPLATE,A11_015471PI20933.g_84,-,53;SEQUENCE,A11_015471PI20933.g_84.ab1,A11_015471PI20933.g_84.ab1,A11_015471PI20933.g_84,-,53,311,1,a
CLUSTER: Cluster1 ALIGNMENT: Contig1 SNP_ID: GSCSNP-Project1-Analysis1-Cluster1-Contig1-8 PADDED_POS: 340 PADDED_LENGTH: 834 UNPADDED_POS: 340 UNPADDED_LENGTH: 825 P_SNP: 0.999999999999999408 VAR: g- P_VAR: 0.999999999326350473 P_1: 5.91572761758002397e-16 P_2: 0.999999999326350473 P_3: 6.73648932343281537e-10 P_4: 3.29254127770530295e-18 P_5: 0 TEMPLATE_DEPTH: 13 TEMPLATE_ALLELES: a=0,c=0,g=3,t=0,-=10 SEQUENCE_DEPTH: 13 SEQUENCE_ALLELES: a=0,c=0,g=3,t=0-=10 COLUMN: TEMPLATE,A08_015471Minsoy_.g_55,-,53;SEQUENCE,A08_015471Minsoy_.g_55.ab1,A08_015471Minsoy_.g_55.ab1,A08_015471Minsoy_.g_55,-,53,316,1,a|TEMPLATE,Contig1,g,90;SEQUENCE,Contig1,Contig1,Contig1,g,90,340,1,a|TEMPLATE,A12_015471Peking_.g_88,-,53;SEQUENCE,A12_015471Peking_.g_88.ab1,A12_015471Peking_.g_88.ab1,A12_015471Peking_.g_88,-,53,311,1,a|TEMPLATE,A02_015471Minsoy_.b_06,-,42;SEQUENCE,A02_015471Minsoy_.b_06.ab1,A02_015471Minsoy_.b_06.ab1,A02_015471Minsoy_.b_06,-,42,432,-1,a|TEMPLATE,A10_015471Evans__.g_72,-,35;SEQUENCE,A10_015471Evans__.g_72.ab1,A10_015471Evans__.g_72.ab1,A10_015471Evans__.g_72,-,35,313,1,a|TEMPLATE,A07_015471Archer_.g_51,-,46;SEQUENCE,A07_015471Archer_.g_51.ab1,A07_015471Archer_.g_51.ab1,A07_015471Archer_.g_51,-,46,312,1,a|TEMPLATE,A09_015471Noir_1_.g_68,g,56;SEQUENCE,A09_015471Noir_1_.g_68.ab1,A09_015471Noir_1_.g_68.ab1,A09_015471Noir_1_.g_68,g,56,316,1,a|TEMPLATE,A04_015471Evans__.b_22,-,42;SEQUENCE,A04_015471Evans__.b_22.ab1,A04_015471Evans__.b_22.ab1,A04_015471Evans__.b_22,-,42,431,-1,a|TEMPLATE,A05_015471PI20933.b_34,-,45;SEQUENCE,A05_015471PI20933.b_34.ab1,A05_015471PI20933.b_34.ab1,A05_015471PI20933.b_34,-,45,432,-1,a|TEMPLATE,A01_015471_Archer.b_00,-,42;SEQUENCE,A01_015471_Archer.b_00.ab1,A01_015471_Archer.b_00.ab1,A01_015471_Archer.b_00,-,42,432,-1,a|TEMPLATE,A03_015471Noir_1_.b_18,g,45;SEQUENCE,A03_015471Noir_1_.b_18.ab1,A03_015471Noir_1_.b_18.ab1,A03_015471Noir_1_.b_18,g,45,437,-1,a|TEMPLATE,A06_015471Peking_.b_38,-,42;SEQUENCE,A06_015471Peking_.b_38.ab1,A06_015471Peking_.b_38.ab1,A06_015471Peking_.b_38,-,42,430,-1,a|TEMPLATE,A11_015471PI20933.g_84,-,53;SEQUENCE,A11_015471PI20933.g_84.ab1,A11_015471PI20933.g_84.ab1,A11_015471PI20933.g_84,-,53,311,1,a
CLUSTER: Cluster1 ALIGNMENT: Contig1 SNP_ID: GSCSNP-Project1-Analysis1-Cluster1-Contig1-9 PADDED_POS: 341 PADDED_LENGTH: 834 UNPADDED_POS: 341 UNPADDED_LENGTH: 825 P_SNP: 0.999999999999999408 VAR: t- P_VAR: 0.999999999326350473 P_1: 5.91572761758002397e-16 P_2: 0.999999999326350473 P_3: 6.73648932343281537e-10 P_4: 3.29254127770530295e-18 P_5: 0 TEMPLATE_DEPTH: 13 TEMPLATE_ALLELES: a=0,c=0,g=0,t=3,-=10 SEQUENCE_DEPTH: 13 SEQUENCE_ALLELES: a=0,c=0,g=0,t=3-=10 COLUMN: TEMPLATE,A08_015471Minsoy_.g_55,-,53;SEQUENCE,A08_015471Minsoy_.g_55.ab1,A08_015471Minsoy_.g_55.ab1,A08_015471Minsoy_.g_55,-,53,316,1,a|TEMPLATE,Contig1,t,90;SEQUENCE,Contig1,Contig1,Contig1,t,90,341,1,a|TEMPLATE,A12_015471Peking_.g_88,-,53;SEQUENCE,A12_015471Peking_.g_88.ab1,A12_015471Peking_.g_88.ab1,A12_015471Peking_.g_88,-,53,311,1,a|TEMPLATE,A02_015471Minsoy_.b_06,-,42;SEQUENCE,A02_015471Minsoy_.b_06.ab1,A02_015471Minsoy_.b_06.ab1,A02_015471Minsoy_.b_06,-,42,432,-1,a|TEMPLATE,A10_015471Evans__.g_72,-,35;SEQUENCE,A10_015471Evans__.g_72.ab1,A10_015471Evans__.g_72.ab1,A10_015471Evans__.g_72,-,35,313,1,a|TEMPLATE,A07_015471Archer_.g_51,-,46;SEQUENCE,A07_015471Archer_.g_51.ab1,A07_015471Archer_.g_51.ab1,A07_015471Archer_.g_51,-,46,312,1,a|TEMPLATE,A09_015471Noir_1_.g_68,t,56;SEQUENCE,A09_015471Noir_1_.g_68.ab1,A09_015471Noir_1_.g_68.ab1,A09_015471Noir_1_.g_68,t,56,317,1,a|TEMPLATE,A04_015471Evans__.b_22,-,42;SEQUENCE,A04_015471Evans__.b_22.ab1,A04_015471Evans__.b_22.ab1,A04_015471Evans__.b_22,-,42,431,-1,a|TEMPLATE,A05_015471PI20933.b_34,-,45;SEQUENCE,A05_015471PI20933.b_34.ab1,A05_015471PI20933.b_34.ab1,A05_015471PI20933.b_34,-,45,432,-1,a|TEMPLATE,A01_015471_Archer.b_00,-,42;SEQUENCE,A01_015471_Archer.b_00.ab1,A01_015471_Archer.b_00.ab1,A01_015471_Archer.b_00,-,42,432,-1,a|TEMPLATE,A03_015471Noir_1_.b_18,t,45;SEQUENCE,A03_015471Noir_1_.b_18.ab1,A03_015471Noir_1_.b_18.ab1,A03_015471Noir_1_.b_18,t,45,436,-1,a|TEMPLATE,A06_015471Peking_.b_38,-,42;SEQUENCE,A06_015471Peking_.b_38.ab1,A06_015471Peking_.b_38.ab1,A06_015471Peking_.b_38,-,42,430,-1,a|TEMPLATE,A11_015471PI20933.g_84,-,53;SEQUENCE,A11_015471PI20933.g_84.ab1,A11_015471PI20933.g_84.ab1,A11_015471PI20933.g_84,-,53,311,1,a
CLUSTER: Cluster1 ALIGNMENT: Contig1 SNP_ID: GSCSNP-Project1-Analysis1-Cluster1-Contig1-10 PADDED_POS: 342 PADDED_LENGTH: 834 UNPADDED_POS: 342 UNPADDED_LENGTH: 825 P_SNP: 0.999999999999999408 VAR: a- P_VAR: 0.999999999326350473 P_1: 5.91572761758002397e-16 P_2: 0.999999999326350473 P_3: 6.73648932343281536e-10 P_4: 3.29254127770530295e-18 P_5: 0 TEMPLATE_DEPTH: 13 TEMPLATE_ALLELES: a=3,c=0,g=0,t=0,-=10 SEQUENCE_DEPTH: 13 SEQUENCE_ALLELES: a=3,c=0,g=0,t=0-=10 COLUMN: TEMPLATE,A08_015471Minsoy_.g_55,-,53;SEQUENCE,A08_015471Minsoy_.g_55.ab1,A08_015471Minsoy_.g_55.ab1,A08_015471Minsoy_.g_55,-,53,316,1,a|TEMPLATE,Contig1,a,90;SEQUENCE,Contig1,Contig1,Contig1,a,90,342,1,a|TEMPLATE,A12_015471Peking_.g_88,-,53;SEQUENCE,A12_015471Peking_.g_88.ab1,A12_015471Peking_.g_88.ab1,A12_015471Peking_.g_88,-,53,311,1,a|TEMPLATE,A02_015471Minsoy_.b_06,-,42;SEQUENCE,A02_015471Minsoy_.b_06.ab1,A02_015471Minsoy_.b_06.ab1,A02_015471Minsoy_.b_06,-,42,432,-1,a|TEMPLATE,A10_015471Evans__.g_72,-,35;SEQUENCE,A10_015471Evans__.g_72.ab1,A10_015471Evans__.g_72.ab1,A10_015471Evans__.g_72,-,35,313,1,a|TEMPLATE,A07_015471Archer_.g_51,-,46;SEQUENCE,A07_015471Archer_.g_51.ab1,A07_015471Archer_.g_51.ab1,A07_015471Archer_.g_51,-,46,312,1,a|TEMPLATE,A09_015471Noir_1_.g_68,a,56;SEQUENCE,A09_015471Noir_1_.g_68.ab1,A09_015471Noir_1_.g_68.ab1,A09_015471Noir_1_.g_68,a,56,318,1,a|TEMPLATE,A04_015471Evans__.b_22,-,42;SEQUENCE,A04_015471Evans__.b_22.ab1,A04_015471Evans__.b_22.ab1,A04_015471Evans__.b_22,-,42,431,-1,a|TEMPLATE,A05_015471PI20933.b_34,-,45;SEQUENCE,A05_015471PI20933.b_34.ab1,A05_015471PI20933.b_34.ab1,A05_015471PI20933.b_34,-,45,432,-1,a|TEMPLATE,A01_015471_Archer.b_00,-,42;SEQUENCE,A01_015471_Archer.b_00.ab1,A01_015471_Archer.b_00.ab1,A01_015471_Archer.b_00,-,42,432,-1,a|TEMPLATE,A03_015471Noir_1_.b_18,a,45;SEQUENCE,A03_015471Noir_1_.b_18.ab1,A03_015471Noir_1_.b_18.ab1,A03_015471Noir_1_.b_18,a,45,435,-1,a|TEMPLATE,A06_015471Peking_.b_38,-,42;SEQUENCE,A06_015471Peking_.b_38.ab1,A06_015471Peking_.b_38.ab1,A06_015471Peking_.b_38,-,42,430,-1,a|TEMPLATE,A11_015471PI20933.g_84,-,53;SEQUENCE,A11_015471PI20933.g_84.ab1,A11_015471PI20933.g_84.ab1,A11_015471PI20933.g_84,-,53,311,1,a
CLUSTER: Cluster1 ALIGNMENT: Contig1 SNP_ID: GSCSNP-Project1-Analysis1-Cluster1-Contig1-11 PADDED_POS: 343 PADDED_LENGTH: 834 UNPADDED_POS: 343 UNPADDED_LENGTH: 825 P_SNP: 0.999999999999999408 VAR: a- P_VAR: 0.999999999326350473 P_1: 5.91572761758002397e-16 P_2: 0.999999999326350473 P_3: 6.73648932343281536e-10 P_4: 3.29254127770530295e-18 P_5: 0 TEMPLATE_DEPTH: 13 TEMPLATE_ALLELES: a=3,c=0,g=0,t=0,-=10 SEQUENCE_DEPTH: 13 SEQUENCE_ALLELES: a=3,c=0,g=0,t=0-=10 COLUMN: TEMPLATE,A08_015471Minsoy_.g_55,-,53;SEQUENCE,A08_015471Minsoy_.g_55.ab1,A08_015471Minsoy_.g_55.ab1,A08_015471Minsoy_.g_55,-,53,316,1,a|TEMPLATE,Contig1,a,90;SEQUENCE,Contig1,Contig1,Contig1,a,90,343,1,a|TEMPLATE,A12_015471Peking_.g_88,-,53;SEQUENCE,A12_015471Peking_.g_88.ab1,A12_015471Peking_.g_88.ab1,A12_015471Peking_.g_88,-,53,311,1,a|TEMPLATE,A02_015471Minsoy_.b_06,-,42;SEQUENCE,A02_015471Minsoy_.b_06.ab1,A02_015471Minsoy_.b_06.ab1,A02_015471Minsoy_.b_06,-,42,432,-1,a|TEMPLATE,A10_015471Evans__.g_72,-,35;SEQUENCE,A10_015471Evans__.g_72.ab1,A10_015471Evans__.g_72.ab1,A10_015471Evans__.g_72,-,35,313,1,a|TEMPLATE,A07_015471Archer_.g_51,-,46;SEQUENCE,A07_015471Archer_.g_51.ab1,A07_015471Archer_.g_51.ab1,A07_015471Archer_.g_51,-,46,312,1,a|TEMPLATE,A09_015471Noir_1_.g_68,a,56;SEQUENCE,A09_015471Noir_1_.g_68.ab1,A09_015471Noir_1_.g_68.ab1,A09_015471Noir_1_.g_68,a,56,319,1,a|TEMPLATE,A04_015471Evans__.b_22,-,42;SEQUENCE,A04_015471Evans__.b_22.ab1,A04_015471Evans__.b_22.ab1,A04_015471Evans__.b_22,-,42,431,-1,a|TEMPLATE,A05_015471PI20933.b_34,-,45;SEQUENCE,A05_015471PI20933.b_34.ab1,A05_015471PI20933.b_34.ab1,A05_015471PI20933.b_34,-,45,432,-1,a|TEMPLATE,A01_015471_Archer.b_00,-,42;SEQUENCE,A01_015471_Archer.b_00.ab1,A01_015471_Archer.b_00.ab1,A01_015471_Archer.b_00,-,42,432,-1,a|TEMPLATE,A03_015471Noir_1_.b_18,a,45;SEQUENCE,A03_015471Noir_1_.b_18.ab1,A03_015471Noir_1_.b_18.ab1,A03_015471Noir_1_.b_18,a,45,434,-1,a|TEMPLATE,A06_015471Peking_.b_38,-,42;SEQUENCE,A06_015471Peking_.b_38.ab1,A06_015471Peking_.b_38.ab1,A06_015471Peking_.b_38,-,42,430,-1,a|TEMPLATE,A11_015471PI20933.g_84,-,53;SEQUENCE,A11_015471PI20933.g_84.ab1,A11_015471PI20933.g_84.ab1,A11_015471PI20933.g_84,-,53,311,1,a
CLUSTER: Cluster1 ALIGNMENT: Contig1 SNP_ID: GSCSNP-Project1-Analysis1-Cluster1-Contig1-12 PADDED_POS: 347 PADDED_LENGTH: 834 UNPADDED_POS: 347 UNPADDED_LENGTH: 825 P_SNP: 0.999999999999993732 VAR: ag P_VAR: 0.999999522042774546 P_1: 6.26750562006275625e-15 P_2: 0.999999522042774546 P_3: 4.77957206331351083e-07 P_4: 1.28554877841338793e-14 P_5: 0 TEMPLATE_DEPTH: 13 TEMPLATE_ALLELES: a=3,c=0,g=10,t=0,-=0 SEQUENCE_DEPTH: 13 SEQUENCE_ALLELES: a=3,c=0,g=10,t=0-=0 COLUMN: TEMPLATE,A08_015471Minsoy_.g_55,g,43;SEQUENCE,A08_015471Minsoy_.g_55.ab1,A08_015471Minsoy_.g_55.ab1,A08_015471Minsoy_.g_55,g,43,320,1,a|TEMPLATE,Contig1,a,90;SEQUENCE,Contig1,Contig1,Contig1,a,90,347,1,a|TEMPLATE,A12_015471Peking_.g_88,g,51;SEQUENCE,A12_015471Peking_.g_88.ab1,A12_015471Peking_.g_88.ab1,A12_015471Peking_.g_88,g,51,315,1,a|TEMPLATE,A02_015471Minsoy_.b_06,g,35;SEQUENCE,A02_015471Minsoy_.b_06.ab1,A02_015471Minsoy_.b_06.ab1,A02_015471Minsoy_.b_06,g,35,429,-1,a|TEMPLATE,A10_015471Evans__.g_72,g,16;SEQUENCE,A10_015471Evans__.g_72.ab1,A10_015471Evans__.g_72.ab1,A10_015471Evans__.g_72,g,16,317,1,a|TEMPLATE,A07_015471Archer_.g_51,g,41;SEQUENCE,A07_015471Archer_.g_51.ab1,A07_015471Archer_.g_51.ab1,A07_015471Archer_.g_51,g,41,316,1,a|TEMPLATE,A09_015471Noir_1_.g_68,a,45;SEQUENCE,A09_015471Noir_1_.g_68.ab1,A09_015471Noir_1_.g_68.ab1,A09_015471Noir_1_.g_68,a,45,323,1,a|TEMPLATE,A04_015471Evans__.b_22,g,38;SEQUENCE,A04_015471Evans__.b_22.ab1,A04_015471Evans__.b_22.ab1,A04_015471Evans__.b_22,g,38,428,-1,a|TEMPLATE,A05_015471PI20933.b_34,g,40;SEQUENCE,A05_015471PI20933.b_34.ab1,A05_015471PI20933.b_34.ab1,A05_015471PI20933.b_34,g,40,429,-1,a|TEMPLATE,A01_015471_Archer.b_00,g,35;SEQUENCE,A01_015471_Archer.b_00.ab1,A01_015471_Archer.b_00.ab1,A01_015471_Archer.b_00,g,35,429,-1,a|TEMPLATE,A03_015471Noir_1_.b_18,a,51;SEQUENCE,A03_015471Noir_1_.b_18.ab1,A03_015471Noir_1_.b_18.ab1,A03_015471Noir_1_.b_18,a,51,430,-1,a|TEMPLATE,A06_015471Peking_.b_38,g,40;SEQUENCE,A06_015471Peking_.b_38.ab1,A06_015471Peking_.b_38.ab1,A06_015471Peking_.b_38,g,40,427,-1,a|TEMPLATE,A11_015471PI20933.g_84,g,45;SEQUENCE,A11_015471PI20933.g_84.ab1,A11_015471PI20933.g_84.ab1,A11_015471PI20933.g_84,g,45,315,1,a
CLUSTER: Cluster1 ALIGNMENT: Contig1 SNP_ID: GSCSNP-Project1-Analysis1-Cluster1-Contig1-13 PADDED_POS: 434 PADDED_LENGTH: 834 UNPADDED_POS: 434 UNPADDED_LENGTH: 825 P_SNP: 0.999999999999980301 VAR: ac P_VAR: 0.999998438253417465 P_1: 1.96985432747826923e-14 P_2: 0.999998438253417465 P_3: 1.56174647631967802e-06 P_4: 8.65167355641610472e-14 P_5: 0 TEMPLATE_DEPTH: 13 TEMPLATE_ALLELES: a=3,c=10,g=0,t=0,-=0 SEQUENCE_DEPTH: 13 SEQUENCE_ALLELES: a=3,c=10,g=0,t=0-=0 COLUMN: TEMPLATE,A08_015471Minsoy_.g_55,c,40;SEQUENCE,A08_015471Minsoy_.g_55.ab1,A08_015471Minsoy_.g_55.ab1,A08_015471Minsoy_.g_55,c,40,407,1,a|TEMPLATE,Contig1,a,90;SEQUENCE,Contig1,Contig1,Contig1,a,90,434,1,a|TEMPLATE,A12_015471Peking_.g_88,c,39;SEQUENCE,A12_015471Peking_.g_88.ab1,A12_015471Peking_.g_88.ab1,A12_015471Peking_.g_88,c,39,402,1,a|TEMPLATE,A02_015471Minsoy_.b_06,c,38;SEQUENCE,A02_015471Minsoy_.b_06.ab1,A02_015471Minsoy_.b_06.ab1,A02_015471Minsoy_.b_06,c,38,342,-1,a|TEMPLATE,A10_015471Evans__.g_72,c,11;SEQUENCE,A10_015471Evans__.g_72.ab1,A10_015471Evans__.g_72.ab1,A10_015471Evans__.g_72,c,11,404,1,a|TEMPLATE,A07_015471Archer_.g_51,c,35;SEQUENCE,A07_015471Archer_.g_51.ab1,A07_015471Archer_.g_51.ab1,A07_015471Archer_.g_51,c,35,403,1,a|TEMPLATE,A09_015471Noir_1_.g_68,a,51;SEQUENCE,A09_015471Noir_1_.g_68.ab1,A09_015471Noir_1_.g_68.ab1,A09_015471Noir_1_.g_68,a,51,410,1,a|TEMPLATE,A04_015471Evans__.b_22,c,32;SEQUENCE,A04_015471Evans__.b_22.ab1,A04_015471Evans__.b_22.ab1,A04_015471Evans__.b_22,c,32,341,-1,a|TEMPLATE,A05_015471PI20933.b_34,c,38;SEQUENCE,A05_015471PI20933.b_34.ab1,A05_015471PI20933.b_34.ab1,A05_015471PI20933.b_34,c,38,342,-1,a|TEMPLATE,A01_015471_Archer.b_00,c,35;SEQUENCE,A01_015471_Archer.b_00.ab1,A01_015471_Archer.b_00.ab1,A01_015471_Archer.b_00,c,35,342,-1,a|TEMPLATE,A03_015471Noir_1_.b_18,a,40;SEQUENCE,A03_015471Noir_1_.b_18.ab1,A03_015471Noir_1_.b_18.ab1,A03_015471Noir_1_.b_18,a,40,343,-1,a|TEMPLATE,A06_015471Peking_.b_38,c,38;SEQUENCE,A06_015471Peking_.b_38.ab1,A06_015471Peking_.b_38.ab1,A06_015471Peking_.b_38,c,38,340,-1,a|TEMPLATE,A11_015471PI20933.g_84,c,35;SEQUENCE,A11_015471PI20933.g_84.ab1,A11_015471PI20933.g_84.ab1,A11_015471PI20933.g_84,c,35,402,1,a
CLUSTER: Cluster1 ALIGNMENT: Contig1 SNP_ID: GSCSNP-Project1-Analysis1-Cluster1-Contig1-14 PADDED_POS: 464 PADDED_LENGTH: 834 UNPADDED_POS: 464 UNPADDED_LENGTH: 825 P_SNP: 0.999999999999993797 VAR: at P_VAR: 0.999999482120587217 P_1: 6.20301643122799546e-15 P_2: 0.999999482120587217 P_3: 5.17879399055948553e-07 P_4: 7.52392407725927152e-15 P_5: 0 TEMPLATE_DEPTH: 13 TEMPLATE_ALLELES: a=9,c=0,g=0,t=4,-=0 SEQUENCE_DEPTH: 13 SEQUENCE_ALLELES: a=9,c=0,g=0,t=4-=0 COLUMN: TEMPLATE,A08_015471Minsoy_.g_55,t,51;SEQUENCE,A08_015471Minsoy_.g_55.ab1,A08_015471Minsoy_.g_55.ab1,A08_015471Minsoy_.g_55,t,51,437,1,a|TEMPLATE,Contig1,a,90;SEQUENCE,Contig1,Contig1,Contig1,a,90,464,1,a|TEMPLATE,A12_015471Peking_.g_88,t,51;SEQUENCE,A12_015471Peking_.g_88.ab1,A12_015471Peking_.g_88.ab1,A12_015471Peking_.g_88,t,51,432,1,a|TEMPLATE,A02_015471Minsoy_.b_06,t,41;SEQUENCE,A02_015471Minsoy_.b_06.ab1,A02_015471Minsoy_.b_06.ab1,A02_015471Minsoy_.b_06,t,41,312,-1,a|TEMPLATE,A10_015471Evans__.g_72,a,16;SEQUENCE,A10_015471Evans__.g_72.ab1,A10_015471Evans__.g_72.ab1,A10_015471Evans__.g_72,a,16,434,1,a|TEMPLATE,A07_015471Archer_.g_51,a,44;SEQUENCE,A07_015471Archer_.g_51.ab1,A07_015471Archer_.g_51.ab1,A07_015471Archer_.g_51,a,44,433,1,a|TEMPLATE,A09_015471Noir_1_.g_68,a,51;SEQUENCE,A09_015471Noir_1_.g_68.ab1,A09_015471Noir_1_.g_68.ab1,A09_015471Noir_1_.g_68,a,51,440,1,a|TEMPLATE,A04_015471Evans__.b_22,a,43;SEQUENCE,A04_015471Evans__.b_22.ab1,A04_015471Evans__.b_22.ab1,A04_015471Evans__.b_22,a,43,311,-1,a|TEMPLATE,A05_015471PI20933.b_34,a,43;SEQUENCE,A05_015471PI20933.b_34.ab1,A05_015471PI20933.b_34.ab1,A05_015471PI20933.b_34,a,43,312,-1,a|TEMPLATE,A01_015471_Archer.b_00,a,43;SEQUENCE,A01_015471_Archer.b_00.ab1,A01_015471_Archer.b_00.ab1,A01_015471_Archer.b_00,a,43,312,-1,a|TEMPLATE,A03_015471Noir_1_.b_18,a,43;SEQUENCE,A03_015471Noir_1_.b_18.ab1,A03_015471Noir_1_.b_18.ab1,A03_015471Noir_1_.b_18,a,43,313,-1,a|TEMPLATE,A06_015471Peking_.b_38,t,41;SEQUENCE,A06_015471Peking_.b_38.ab1,A06_015471Peking_.b_38.ab1,A06_015471Peking_.b_38,t,41,310,-1,a|TEMPLATE,A11_015471PI20933.g_84,a,51;SEQUENCE,A11_015471PI20933.g_84.ab1,A11_015471PI20933.g_84.ab1,A11_015471PI20933.g_84,a,51,432,1,a
CLUSTER: Cluster1 ALIGNMENT: Contig1 SNP_ID: GSCSNP-Project1-Analysis1-Cluster1-Contig1-15 PADDED_POS: 518 PADDED_LENGTH: 834 UNPADDED_POS: 518 UNPADDED_LENGTH: 825 P_SNP: 0.999978400519382481 VAR: cg P_VAR: 0.999977533576703914 P_1: 2.1599480617518859e-05 P_2: 0.999977537051856111 P_3: 8.63467509519213566e-07 P_4: 1.68506115810068884e-14 P_5: 0 TEMPLATE_DEPTH: 13 TEMPLATE_ALLELES: a=0,c=2,g=11,t=0,-=0 SEQUENCE_DEPTH: 13 SEQUENCE_ALLELES: a=0,c=2,g=11,t=0-=0 COLUMN: TEMPLATE,A08_015471Minsoy_.g_55,g,51;SEQUENCE,A08_015471Minsoy_.g_55.ab1,A08_015471Minsoy_.g_55.ab1,A08_015471Minsoy_.g_55,g,51,491,1,a|TEMPLATE,Contig1,g,90;SEQUENCE,Contig1,Contig1,Contig1,g,90,518,1,a|TEMPLATE,A12_015471Peking_.g_88,g,51;SEQUENCE,A12_015471Peking_.g_88.ab1,A12_015471Peking_.g_88.ab1,A12_015471Peking_.g_88,g,51,486,1,a|TEMPLATE,A02_015471Minsoy_.b_06,g,43;SEQUENCE,A02_015471Minsoy_.b_06.ab1,A02_015471Minsoy_.b_06.ab1,A02_015471Minsoy_.b_06,g,43,258,-1,a|TEMPLATE,A10_015471Evans__.g_72,g,13;SEQUENCE,A10_015471Evans__.g_72.ab1,A10_015471Evans__.g_72.ab1,A10_015471Evans__.g_72,g,13,488,1,a|TEMPLATE,A07_015471Archer_.g_51,g,37;SEQUENCE,A07_015471Archer_.g_51.ab1,A07_015471Archer_.g_51.ab1,A07_015471Archer_.g_51,g,37,487,1,a|TEMPLATE,A09_015471Noir_1_.g_68,c,40;SEQUENCE,A09_015471Noir_1_.g_68.ab1,A09_015471Noir_1_.g_68.ab1,A09_015471Noir_1_.g_68,c,40,494,1,a|TEMPLATE,A04_015471Evans__.b_22,g,42;SEQUENCE,A04_015471Evans__.b_22.ab1,A04_015471Evans__.b_22.ab1,A04_015471Evans__.b_22,g,42,257,-1,a|TEMPLATE,A05_015471PI20933.b_34,g,51;SEQUENCE,A05_015471PI20933.b_34.ab1,A05_015471PI20933.b_34.ab1,A05_015471PI20933.b_34,g,51,258,-1,a|TEMPLATE,A01_015471_Archer.b_00,g,40;SEQUENCE,A01_015471_Archer.b_00.ab1,A01_015471_Archer.b_00.ab1,A01_015471_Archer.b_00,g,40,258,-1,a|TEMPLATE,A03_015471Noir_1_.b_18,c,51;SEQUENCE,A03_015471Noir_1_.b_18.ab1,A03_015471Noir_1_.b_18.ab1,A03_015471Noir_1_.b_18,c,51,259,-1,a|TEMPLATE,A06_015471Peking_.b_38,g,51;SEQUENCE,A06_015471Peking_.b_38.ab1,A06_015471Peking_.b_38.ab1,A06_015471Peking_.b_38,g,51,256,-1,a|TEMPLATE,A11_015471PI20933.g_84,g,45;SEQUENCE,A11_015471PI20933.g_84.ab1,A11_015471PI20933.g_84.ab1,A11_015471PI20933.g_84,g,45,486,1,a
CLUSTER: Cluster1 ALIGNMENT: Contig1 SNP_ID: GSCSNP-Project1-Analysis1-Cluster1-Contig1-16 PADDED_POS: 706 PADDED_LENGTH: 834 UNPADDED_POS: 705 UNPADDED_LENGTH: 825 P_SNP: 0.999999820372943987 VAR: t- P_VAR: 0.999999450875443248 P_1: 1.79627056012582098e-07 P_2: 0.999999450914920819 P_3: 3.6945802316835385e-07 P_4: 0 P_5: 0 TEMPLATE_DEPTH: 13 TEMPLATE_ALLELES: a=0,c=0,g=0,t=9,-=4 SEQUENCE_DEPTH: 13 SEQUENCE_ALLELES: a=0,c=0,g=0,t=9-=4 COLUMN: TEMPLATE,A08_015471Minsoy_.g_55,-,25;SEQUENCE,A08_015471Minsoy_.g_55.ab1,A08_015471Minsoy_.g_55.ab1,A08_015471Minsoy_.g_55,-,25,677,1,a|TEMPLATE,Contig1,t,74;SEQUENCE,Contig1,Contig1,Contig1,t,74,705,1,a|TEMPLATE,A12_015471Peking_.g_88,-,16;SEQUENCE,A12_015471Peking_.g_88.ab1,A12_015471Peking_.g_88.ab1,A12_015471Peking_.g_88,-,16,672,1,a|TEMPLATE,A02_015471Minsoy_.b_06,-,31;SEQUENCE,A02_015471Minsoy_.b_06.ab1,A02_015471Minsoy_.b_06.ab1,A02_015471Minsoy_.b_06,-,31,71,-1,a|TEMPLATE,A10_015471Evans__.g_72,t,8;SEQUENCE,A10_015471Evans__.g_72.ab1,A10_015471Evans__.g_72.ab1,A10_015471Evans__.g_72,t,8,675,1,a|TEMPLATE,A07_015471Archer_.g_51,t,17;SEQUENCE,A07_015471Archer_.g_51.ab1,A07_015471Archer_.g_51.ab1,A07_015471Archer_.g_51,t,17,674,1,a|TEMPLATE,A09_015471Noir_1_.g_68,t,29;SEQUENCE,A09_015471Noir_1_.g_68.ab1,A09_015471Noir_1_.g_68.ab1,A09_015471Noir_1_.g_68,t,29,681,1,a|TEMPLATE,A04_015471Evans__.b_22,t,29;SEQUENCE,A04_015471Evans__.b_22.ab1,A04_015471Evans__.b_22.ab1,A04_015471Evans__.b_22,t,29,70,-1,a|TEMPLATE,A05_015471PI20933.b_34,t,11;SEQUENCE,A05_015471PI20933.b_34.ab1,A05_015471PI20933.b_34.ab1,A05_015471PI20933.b_34,t,11,71,-1,a|TEMPLATE,A01_015471_Archer.b_00,t,35;SEQUENCE,A01_015471_Archer.b_00.ab1,A01_015471_Archer.b_00.ab1,A01_015471_Archer.b_00,t,35,71,-1,a|TEMPLATE,A03_015471Noir_1_.b_18,t,35;SEQUENCE,A03_015471Noir_1_.b_18.ab1,A03_015471Noir_1_.b_18.ab1,A03_015471Noir_1_.b_18,t,35,72,-1,a|TEMPLATE,A06_015471Peking_.b_38,-,32;SEQUENCE,A06_015471Peking_.b_38.ab1,A06_015471Peking_.b_38.ab1,A06_015471Peking_.b_38,-,32,69,-1,a|TEMPLATE,A11_015471PI20933.g_84,t,20;SEQUENCE,A11_015471PI20933.g_84.ab1,A11_015471PI20933.g_84.ab1,A11_015471PI20933.g_84,t,20,674,1,a
CLUSTER: Cluster1 ALIGNMENT: Contig1 SNP_ID: GSCSNP-Project1-Analysis1-Cluster1-Contig1-17 PADDED_POS: 707 PADDED_LENGTH: 834 UNPADDED_POS: 706 UNPADDED_LENGTH: 825 P_SNP: 0.99999988024003103 VAR: t- P_VAR: 0.999984310201835409 P_1: 1.1975996896999209e-07 P_2: 0.999984310283743458 P_3: 1.55699562875716786e-05 P_4: 0 P_5: 0 TEMPLATE_DEPTH: 13 TEMPLATE_ALLELES: a=0,c=1,g=0,t=8,-=4 SEQUENCE_DEPTH: 13 SEQUENCE_ALLELES: a=0,c=1,g=0,t=8-=4 COLUMN: TEMPLATE,A08_015471Minsoy_.g_55,-,25;SEQUENCE,A08_015471Minsoy_.g_55.ab1,A08_015471Minsoy_.g_55.ab1,A08_015471Minsoy_.g_55,-,25,677,1,a|TEMPLATE,Contig1,t,85;SEQUENCE,Contig1,Contig1,Contig1,t,85,706,1,a|TEMPLATE,A12_015471Peking_.g_88,-,16;SEQUENCE,A12_015471Peking_.g_88.ab1,A12_015471Peking_.g_88.ab1,A12_015471Peking_.g_88,-,16,672,1,a|TEMPLATE,A02_015471Minsoy_.b_06,-,31;SEQUENCE,A02_015471Minsoy_.b_06.ab1,A02_015471Minsoy_.b_06.ab1,A02_015471Minsoy_.b_06,-,31,71,-1,a|TEMPLATE,A10_015471Evans__.g_72,c,7;SEQUENCE,A10_015471Evans__.g_72.ab1,A10_015471Evans__.g_72.ab1,A10_015471Evans__.g_72,c,7,676,1,a|TEMPLATE,A07_015471Archer_.g_51,t,16;SEQUENCE,A07_015471Archer_.g_51.ab1,A07_015471Archer_.g_51.ab1,A07_015471Archer_.g_51,t,16,675,1,a|TEMPLATE,A09_015471Noir_1_.g_68,t,29;SEQUENCE,A09_015471Noir_1_.g_68.ab1,A09_015471Noir_1_.g_68.ab1,A09_015471Noir_1_.g_68,t,29,682,1,a|TEMPLATE,A04_015471Evans__.b_22,t,46;SEQUENCE,A04_015471Evans__.b_22.ab1,A04_015471Evans__.b_22.ab1,A04_015471Evans__.b_22,t,46,69,-1,a|TEMPLATE,A05_015471PI20933.b_34,t,19;SEQUENCE,A05_015471PI20933.b_34.ab1,A05_015471PI20933.b_34.ab1,A05_015471PI20933.b_34,t,19,70,-1,a|TEMPLATE,A01_015471_Archer.b_00,t,42;SEQUENCE,A01_015471_Archer.b_00.ab1,A01_015471_Archer.b_00.ab1,A01_015471_Archer.b_00,t,42,70,-1,a|TEMPLATE,A03_015471Noir_1_.b_18,t,46;SEQUENCE,A03_015471Noir_1_.b_18.ab1,A03_015471Noir_1_.b_18.ab1,A03_015471Noir_1_.b_18,t,46,71,-1,a|TEMPLATE,A06_015471Peking_.b_38,-,32;SEQUENCE,A06_015471Peking_.b_38.ab1,A06_015471Peking_.b_38.ab1,A06_015471Peking_.b_38,-,32,69,-1,a|TEMPLATE,A11_015471PI20933.g_84,t,20;SEQUENCE,A11_015471PI20933.g_84.ab1,A11_015471PI20933.g_84.ab1,A11_015471PI20933.g_84,t,20,675,1,a
CLUSTER: Cluster1 ALIGNMENT: Contig1 SNP_ID: GSCSNP-Project1-Analysis1-Cluster1-Contig1-18 PADDED_POS: 754 PADDED_LENGTH: 834 UNPADDED_POS: 750 UNPADDED_LENGTH: 825 P_SNP: 0.759193036178527137 VAR: at P_VAR: 0.758478664960547879 P_1: 0.240806963821472863 P_2: 0.758800369240095116 P_3: 0.000392666938432021262 P_4: 0 P_5: 0 TEMPLATE_DEPTH: 13 TEMPLATE_ALLELES: a=7,c=0,g=1,t=5,-=0 SEQUENCE_DEPTH: 13 SEQUENCE_ALLELES: a=7,c=0,g=1,t=5-=0 COLUMN: TEMPLATE,A08_015471Minsoy_.g_55,t,9;SEQUENCE,A08_015471Minsoy_.g_55.ab1,A08_015471Minsoy_.g_55.ab1,A08_015471Minsoy_.g_55,t,9,721,1,a|TEMPLATE,Contig1,a,23;SEQUENCE,Contig1,Contig1,Contig1,a,23,750,1,a|TEMPLATE,A12_015471Peking_.g_88,t,8;SEQUENCE,A12_015471Peking_.g_88.ab1,A12_015471Peking_.g_88.ab1,A12_015471Peking_.g_88,t,8,715,1,a|TEMPLATE,A02_015471Minsoy_.b_06,a,9;SEQUENCE,A02_015471Minsoy_.b_06.ab1,A02_015471Minsoy_.b_06.ab1,A02_015471Minsoy_.b_06,a,9,28,-1,a|TEMPLATE,A10_015471Evans__.g_72,g,7;SEQUENCE,A10_015471Evans__.g_72.ab1,A10_015471Evans__.g_72.ab1,A10_015471Evans__.g_72,g,7,720,1,a|TEMPLATE,A07_015471Archer_.g_51,t,9;SEQUENCE,A07_015471Archer_.g_51.ab1,A07_015471Archer_.g_51.ab1,A07_015471Archer_.g_51,t,9,719,1,a|TEMPLATE,A09_015471Noir_1_.g_68,t,9;SEQUENCE,A09_015471Noir_1_.g_68.ab1,A09_015471Noir_1_.g_68.ab1,A09_015471Noir_1_.g_68,t,9,726,1,a|TEMPLATE,A04_015471Evans__.b_22,a,8;SEQUENCE,A04_015471Evans__.b_22.ab1,A04_015471Evans__.b_22.ab1,A04_015471Evans__.b_22,a,8,25,-1,a|TEMPLATE,A05_015471PI20933.b_34,t,7;SEQUENCE,A05_015471PI20933.b_34.ab1,A05_015471PI20933.b_34.ab1,A05_015471PI20933.b_34,t,7,26,-1,a|TEMPLATE,A01_015471_Archer.b_00,a,6;SEQUENCE,A01_015471_Archer.b_00.ab1,A01_015471_Archer.b_00.ab1,A01_015471_Archer.b_00,a,6,26,-1,a|TEMPLATE,A03_015471Noir_1_.b_18,a,8;SEQUENCE,A03_015471Noir_1_.b_18.ab1,A03_015471Noir_1_.b_18.ab1,A03_015471Noir_1_.b_18,a,8,26,-1,a|TEMPLATE,A06_015471Peking_.b_38,a,9;SEQUENCE,A06_015471Peking_.b_38.ab1,A06_015471Peking_.b_38.ab1,A06_015471Peking_.b_38,a,9,26,-1,a|TEMPLATE,A11_015471PI20933.g_84,a,10;SEQUENCE,A11_015471PI20933.g_84.ab1,A11_015471PI20933.g_84.ab1,A11_015471PI20933.g_84,a,10,721,1,a
CLUSTER: Cluster1 ALIGNMENT: Contig1 SNP_ID: GSCSNP-Project1-Analysis1-Cluster1-Contig1-19 PADDED_POS: 756 PADDED_LENGTH: 834 UNPADDED_POS: 751 UNPADDED_LENGTH: 825 P_SNP: 0.651506800189128333 VAR: t- P_VAR: 0.651106563752657845 P_1: 0.348493199810871667 P_2: 0.651504539600981078 P_3: 2.26058814725446721e-06 P_4: 0 P_5: 0 TEMPLATE_DEPTH: 13 TEMPLATE_ALLELES: a=0,c=0,g=0,t=5,-=8 SEQUENCE_DEPTH: 13 SEQUENCE_ALLELES: a=0,c=0,g=0,t=5-=8 COLUMN: TEMPLATE,A08_015471Minsoy_.g_55,t,7;SEQUENCE,A08_015471Minsoy_.g_55.ab1,A08_015471Minsoy_.g_55.ab1,A08_015471Minsoy_.g_55,t,7,723,1,a|TEMPLATE,Contig1,-,23;SEQUENCE,Contig1,Contig1,Contig1,-,23,751,1,a|TEMPLATE,A12_015471Peking_.g_88,t,8;SEQUENCE,A12_015471Peking_.g_88.ab1,A12_015471Peking_.g_88.ab1,A12_015471Peking_.g_88,t,8,717,1,a|TEMPLATE,A02_015471Minsoy_.b_06,-,9;SEQUENCE,A02_015471Minsoy_.b_06.ab1,A02_015471Minsoy_.b_06.ab1,A02_015471Minsoy_.b_06,-,9,26,-1,a|TEMPLATE,A10_015471Evans__.g_72,t,6;SEQUENCE,A10_015471Evans__.g_72.ab1,A10_015471Evans__.g_72.ab1,A10_015471Evans__.g_72,t,6,722,1,a|TEMPLATE,A07_015471Archer_.g_51,t,9;SEQUENCE,A07_015471Archer_.g_51.ab1,A07_015471Archer_.g_51.ab1,A07_015471Archer_.g_51,t,9,721,1,a|TEMPLATE,A09_015471Noir_1_.g_68,-,8;SEQUENCE,A09_015471Noir_1_.g_68.ab1,A09_015471Noir_1_.g_68.ab1,A09_015471Noir_1_.g_68,-,8,727,1,a|TEMPLATE,A04_015471Evans__.b_22,-,8;SEQUENCE,A04_015471Evans__.b_22.ab1,A04_015471Evans__.b_22.ab1,A04_015471Evans__.b_22,-,8,23,-1,a|TEMPLATE,A05_015471PI20933.b_34,-,7;SEQUENCE,A05_015471PI20933.b_34.ab1,A05_015471PI20933.b_34.ab1,A05_015471PI20933.b_34,-,7,24,-1,a|TEMPLATE,A01_015471_Archer.b_00,-,7;SEQUENCE,A01_015471_Archer.b_00.ab1,A01_015471_Archer.b_00.ab1,A01_015471_Archer.b_00,-,7,24,-1,a|TEMPLATE,A03_015471Noir_1_.b_18,t,7;SEQUENCE,A03_015471Noir_1_.b_18.ab1,A03_015471Noir_1_.b_18.ab1,A03_015471Noir_1_.b_18,t,7,24,-1,a|TEMPLATE,A06_015471Peking_.b_38,-,8;SEQUENCE,A06_015471Peking_.b_38.ab1,A06_015471Peking_.b_38.ab1,A06_015471Peking_.b_38,-,8,24,-1,a|TEMPLATE,A11_015471PI20933.g_84,-,6;SEQUENCE,A11_015471PI20933.g_84.ab1,A11_015471PI20933.g_84.ab1,A11_015471PI20933.g_84,-,6,722,1,a
