# Supplementary material for: SNP-PHAGE – High throughput SNP discovery pipeline
Source: BMC Bioinformatics. 2006 Oct 23;7:468. doi: 10.1186/1471-2105-7-468 (PMC1626092; doi:10.1186/1471-2105-7-468)
Supplement: Additional file 2 — Test dataset. This compressed file contains test data for recreating the demo website. It contains the database table entries and chromatogram files to test for proper installation of all functionalities provided. [file 1471-2105-7-468-S2.gz › test_data/AfterAnalysisStore/edit_dir/015471.polyphred.out]

BEGIN_MESSAGE

BEGIN_HEADER
---------------------------------------------------------
POLYPHRED    Version 5.04          Build 2006.02.07
---------------------------------------------------------
POLYPHRED_THUMBPRINT  1145223460
TIME                  16/04/06 17:37:40
CURRENT_DIRECTORY     /data2/lmatukum/Software/SNP_PHAGE/test_data/TempDataStore/edit_dir/
END_HEADER

BEGIN_COMMAND_LINE
 -dir      /data2/lmatukum/Software/SNP_PHAGE/test_data/TempDataStore/
 -ace      015471.fasta.screen.ace.1
 -score    70
 -quality  25
 -window   20
 -tag      genotype
END_COMMAND_LINE

BEGIN_CONTIG
Contig1

BEGIN_POLY
161       GATTTGTCAA  A  G  AGAATGCATG  85
204       AAATGTATCT  C  T  TAGCCTCTAA  83
297       GTGTCATCTG  A  G  AACCTTCTTA  99
347       TGGGTAATCA  A  G  CAAAACCCTG  94
434       CCATTATTCG  A  C  TCCCACTGAT  92
464       TGATCCACCT  A  T  GCACTAGTCT  98
518       GAACACGAAA  C  G  GAGTATTAAT  81
END_POLY

BEGIN_GENOTYPE
161       607       A01_015471_Archer.b_00.ab1   G  G  94
161       607       A02_015471Minsoy_.b_06.ab1   G  G  99
161       616       A03_015471Noir_1_.b_18.ab1   A  A  91
161       607       A05_015471PI20933.b_34.ab1   G  G  99
161       605       A06_015471Peking_.b_38.ab1   G  G  99
161       138       A07_015471Archer_.g_51.ab1   G  G  99
161       142       A08_015471Minsoy_.g_55.ab1   G  G  99
161       137       A09_015471Noir_1_.g_68.ab1   A  A  99
161       139       A10_015471Evans__.g_72.ab1   A  G  76
161       137       A11_015471PI20933.g_84.ab1   G  G  99
161       137       A12_015471Peking_.g_88.ab1   G  G  99
204       564       A01_015471_Archer.b_00.ab1   C  C  99
204       564       A02_015471Minsoy_.b_06.ab1   C  C  99
204       573       A03_015471Noir_1_.b_18.ab1   T  T  85
204       564       A05_015471PI20933.b_34.ab1   C  C  99
204       562       A06_015471Peking_.b_38.ab1   C  C  99
204       181       A07_015471Archer_.g_51.ab1   C  C  99
204       185       A08_015471Minsoy_.g_55.ab1   C  C  99
204       180       A09_015471Noir_1_.g_68.ab1   T  T  99
204       182       A10_015471Evans__.g_72.ab1   C  T  62
204       180       A11_015471PI20933.g_84.ab1   C  C  99
204       180       A12_015471Peking_.g_88.ab1   C  C  99
297       471       A01_015471_Archer.b_00.ab1   A  A  99
297       471       A02_015471Minsoy_.b_06.ab1   A  A  99
297       480       A03_015471Noir_1_.b_18.ab1   G  G  98
297       470       A04_015471Evans__.b_22.ab1   A  A  99
297       471       A05_015471PI20933.b_34.ab1   A  A  99
297       469       A06_015471Peking_.b_38.ab1   A  A  99
297       274       A07_015471Archer_.g_51.ab1   A  A  99
297       278       A08_015471Minsoy_.g_55.ab1   A  A  99
297       273       A09_015471Noir_1_.g_68.ab1   G  G  99
297       275       A10_015471Evans__.g_72.ab1   A  G  84
297       273       A11_015471PI20933.g_84.ab1   A  A  99
297       273       A12_015471Peking_.g_88.ab1   A  A  99
347       429       A01_015471_Archer.b_00.ab1   G  G  99
347       429       A02_015471Minsoy_.b_06.ab1   G  G  99
347       430       A03_015471Noir_1_.b_18.ab1   A  A  99
347       428       A04_015471Evans__.b_22.ab1   G  G  96
347       429       A05_015471PI20933.b_34.ab1   G  G  99
347       427       A06_015471Peking_.b_38.ab1   G  G  99
347       316       A07_015471Archer_.g_51.ab1   G  G  99
347       320       A08_015471Minsoy_.g_55.ab1   G  G  99
347       323       A09_015471Noir_1_.g_68.ab1   A  A  99
347       317       A10_015471Evans__.g_72.ab1   G  G  99
347       315       A11_015471PI20933.g_84.ab1   G  G  99
347       315       A12_015471Peking_.g_88.ab1   G  G  99
434       342       A01_015471_Archer.b_00.ab1   C  C  99
434       342       A02_015471Minsoy_.b_06.ab1   C  C  99
434       343       A03_015471Noir_1_.b_18.ab1   A  A  99
434       341       A04_015471Evans__.b_22.ab1   A  C  62
434       342       A05_015471PI20933.b_34.ab1   C  C  99
434       340       A06_015471Peking_.b_38.ab1   C  C  99
434       403       A07_015471Archer_.g_51.ab1   C  C  99
434       407       A08_015471Minsoy_.g_55.ab1   C  C  99
434       410       A09_015471Noir_1_.g_68.ab1   A  A  99
434       404       A10_015471Evans__.g_72.ab1   C  C  96
434       402       A11_015471PI20933.g_84.ab1   C  C  99
434       402       A12_015471Peking_.g_88.ab1   C  C  99
464       312       A01_015471_Archer.b_00.ab1   A  A  99
464       312       A02_015471Minsoy_.b_06.ab1   T  T  99
464       313       A03_015471Noir_1_.b_18.ab1   A  A  99
464       311       A04_015471Evans__.b_22.ab1   A  A  99
464       312       A05_015471PI20933.b_34.ab1   A  A  99
464       310       A06_015471Peking_.b_38.ab1   T  T  99
464       433       A07_015471Archer_.g_51.ab1   A  A  99
464       437       A08_015471Minsoy_.g_55.ab1   T  T  99
464       440       A09_015471Noir_1_.g_68.ab1   A  A  99
464       434       A10_015471Evans__.g_72.ab1   A  A  99
464       432       A11_015471PI20933.g_84.ab1   A  A  99
464       432       A12_015471Peking_.g_88.ab1   T  T  99
518       258       A01_015471_Archer.b_00.ab1   G  G  99
518       258       A02_015471Minsoy_.b_06.ab1   G  G  99
518       259       A03_015471Noir_1_.b_18.ab1   C  C  99
518       257       A04_015471Evans__.b_22.ab1   G  G  76
518       258       A05_015471PI20933.b_34.ab1   G  G  99
518       256       A06_015471Peking_.b_38.ab1   G  G  99
518       487       A07_015471Archer_.g_51.ab1   G  G  99
518       491       A08_015471Minsoy_.g_55.ab1   G  G  99
518       494       A09_015471Noir_1_.g_68.ab1   C  C  99
518       486       A11_015471PI20933.g_84.ab1   G  G  99
518       486       A12_015471Peking_.g_88.ab1   G  G  99
END_GENOTYPE

BEGIN_COLUMNGENOTYPE
END_COLUMNGENOTYPE

BEGIN_INDEL
335       433       A01_015471_Archer.b_00.ab1   -- 8
335       433       A02_015471Minsoy_.b_06.ab1   -- 8
335       432       A04_015471Evans__.b_22.ab1   -- 8
335       433       A05_015471PI20933.b_34.ab1   -- 8
335       431       A06_015471Peking_.b_38.ab1   -- 8
335       312       A07_015471Archer_.g_51.ab1   -- 8
335       316       A08_015471Minsoy_.g_55.ab1   -- 8
335       313       A10_015471Evans__.g_72.ab1   -- 8
335       311       A11_015471PI20933.g_84.ab1   -- 8
335       311       A12_015471Peking_.g_88.ab1   -- 8
END_INDEL

BEGIN_POLYINDEL
END_POLYINDEL

BEGIN_COLUMNINDEL
END_COLUMNINDEL

BEGIN_MANUALGENOTYPE
END_MANUALGENOTYPE

BEGIN_VERIFIED
END_VERIFIED

BEGIN_SAMPLE
A01_015471_Archer.b_00.ab1   29        619       43
A02_015471Minsoy_.b_06.ab1   42        616       42
A03_015471Noir_1_.b_18.ab1   42        653       41
A04_015471Evans__.b_22.ab1   32        560       40
A05_015471PI20933.b_34.ab1   40        687       42
A06_015471Peking_.b_38.ab1   41        720       40
A07_015471Archer_.g_51.ab1   42        657       40
A08_015471Minsoy_.g_55.ab1   45        689       42
A09_015471Noir_1_.g_68.ab1   40        683       43
A10_015471Evans__.g_72.ab1   42        487       36
A11_015471PI20933.g_84.ab1   41        650       40
A12_015471Peking_.g_88.ab1   41        629       42
END_SAMPLE

BEGIN_COVERAGE
1         45        0
46        63        1
64        64        4
65        80        7
81        123       8
124       130       9
131       131       8
132       148       9
149       151       10
152       206       11
207       335       12
336       343       2
344       517       12
518       661       11
662       681       10
682       688       9
689       704       8
705       706       5
707       707       8
708       718       7
719       735       6
736       736       4
737       743       2
744       747       1
748       824       0
END_COVERAGE
END_CONTIG
END_MESSAGE
