# Supplementary material for: SNP-PHAGE – High throughput SNP discovery pipeline
Source: BMC Bioinformatics. 2006 Oct 23;7:468. doi: 10.1186/1471-2105-7-468 (PMC1626092; doi:10.1186/1471-2105-7-468)
Supplement: Additional file 2 — Test dataset. This compressed file contains test data for recreating the demo website. It contains the database table entries and chromatogram files to test for proper installation of all functionalities provided. [file 1471-2105-7-468-S2.gz › test_data/AfterAnalysisStore/edit_dir/015493.fasta.screen]

>B01_015493Archer_.b_10.ab1  CHROMAT_FILE: B01_015493Archer_.b_10.ab1 PHD_FILE: B01_015493Archer_.b_10.ab1.phd.1 CHEM: term DYE: big TIME: Sun Apr 16 17:37:45 2006
ATCTCTAGGAACCCATGCATTGCGGTTCCCACGATATTCTTGACACAAAC
AGATAACACTAATAGTAATAATACACATAACAGAGAAAAGTTACCACACT
AATTAAACTAAAATCCCCAAACGAGAAAGAGCAAAAGAAATTATCAACGC
AGAAACATGTTTGCGGTGGCCATAATCGGTTGTATGGGATGAGGAATCTG
CCAGGGCTTGAGGAGAGGATCTGGAATCTCGGGAATCTCAACGGATAATC
CCTCGACCTCTTCAGCGATCTCAAGGATGGAGTTCAAGAAGCGCAATCGA
TCGGCCAGTTCCATTGTCTGAGCCCTCAGAATGCTGTTCGCGGCTTCGGT
CTCCACGCATGCTTCTTCCTTTGCCTTTATGTTCTCGCCAGGCCGCAANN
NNNNNNNNNNNNNNNNNNNNNNNNNNNNNNNNNNNNNNNNNNNNNNNNNN
NNNNNNNNNNNNNNNNNNNNNNNNNNNNNNNNNNNNNNNNNNNNNNNNNN
NNNNNNNNNNNNNNNNNNNNNNNNNNNNNNNNNNNNNNNNNNNNNNNNNN
NNNNNNNNNNNNNNNNNNNNNNNNNNNNNNNNNNNNNNNNNNNNNNNNNN
NNNNNNNNNNNNNNNNNNNNNNNNNNNNNNNNNNNNNNNNNNNNNNNNNN
NNNNNNNNNNNNNNNNNNNNNNNNNNNNNNNNNNNNNNNNNNNNNNNNNN
NNNNNNNNNNNNNNNNNNNNNNNNNNNNNNNNNNNNNNNNNNNNNNNNNN
NNNNNNNNNNNNNNNNNNNNNNNNNNNNNNNNNNNNNNNNNNN
>B02_015493Minsoy_.b_14.ab1  CHROMAT_FILE: B02_015493Minsoy_.b_14.ab1 PHD_FILE: B02_015493Minsoy_.b_14.ab1.phd.1 CHEM: term DYE: big TIME: Sun Apr 16 17:37:45 2006
ATTCTAGCGAACCCCATGCATCTGCGGTCCACACGATATTTTTGACACAA
ACAGATAACACTAATAGTAATAATACACATAACAGAGAAAAGTTACCACA
CTAATTAAACTAAAATCCCCAAACGAGAAAGAGCAAAAGAAATTATCAAC
GCAGAAACATGTTTGCGGTGGCCATAATCGGTTGTATGGGATGAGGAATC
TGCCAGGGCTTGAGGAGAGGATCTGGAATCTCGGGAATCTCAACGGATAA
TCCCTCGACCTCTTCAGCGATCTCAAGGATGGAGTTCAAGAAGCGCAATC
GATCGGCCAGTTCCATTGTCTGAGCCCTCAGAATGCTGTTCGCGGCTTCG
GTCTCCACGCATGCTTCTTCCTTTGCCTTTATGTTCTCGCCAGGCCGCAA
NNNNNNNNNNNNNNNNNNNNNNNNNNNNNNNNNNNNNNNNNNNNNNNNNN
NNNNNNNNNNNNNNNNNNNNNNNNNNNNNNNNNNNNNNNNNNNNNNNNNN
NNNNNNNNNNNNNNNNNNNNNNNNNNNNNNNNNNNNNNNNNNNNNNNNNN
NNNNNNNNNNNNNNNNNNNNNNNNNNNNNNNNNNNNNNNNNNNNNNNNNN
NNNNNNNNNNNNNNNNNNNNNNNNNNNNNNNNNNNNNNNNNNNNNNNNNN
NNNNNNNNNNNNNNNNNNNNNNNNNNNNNNNNNNNNNNNNNNNNNNNNNN
NNNNNNNNNNNNNNNNNNNNNNNNNNNNNNNNNNNNNNNNNNNNNNNNNN
NNNNNNNNNNNNNNNNNNNNNNNNNNNNNNNNNNNNNNN
>B03_015493Noir_1_.b_26.ab1  CHROMAT_FILE: B03_015493Noir_1_.b_26.ab1 PHD_FILE: B03_015493Noir_1_.b_26.ab1.phd.1 CHEM: term DYE: big TIME: Sun Apr 16 17:37:45 2006
NACTCGCAGGAACCAATGCATTAGCGGTCCACACGATATTTCTTGACACA
AACAGATAACACTAATAGTAATAATACACATAACAGAGAAAAGTTACCAC
ACTAATTAAACTAAAATCCCCAAAAGAGAAAGAGCAAAAGAAATTATCAA
CGCAGAAACATGTTTGCGGTGGCCATAATCGGTTGTATGGGATGAGGAAT
CTGCCAGGGCTTGAGGAGAGGATCTGGAATCTCGGGAATCTCAACGGATA
ATCCCTCGACCTCTTCAGCGATCTCAAGGATGGAGTTCAAGAAGCGCAAT
CGATCGGCCAGTTCCATTGTCTGAGCCCTCAGAATGCTGTTCGCGGCTTC
GGTCTCCACGCATGCTTCTTCCTTTGCCTTTATGTTCTCGCCAGCCCGCA
ANNNNNNNNNNNNNNNNNNNNNNNNNNNNNNNNNNNNNNNNNNNNNNNNN
NNNNNNNNNNNNNNNNNNNNNNNNNNNNNNNNNNNNNNNNNNNNNNNNNN
NNNNNNNNNNNNNNNNNNNNNNNNNNNNNNNNNNNNNNNNNNNNNNNNNN
NNNNNNNNNNNNNNNNNNNNNNNNNNNNNNNNNNNNNNNNNNNNNNNNNN
NNNNNNNNNNNNNNNNNNNNNNNNNNNNNNNNNNNNNNNNNNNNNNNNNN
NNNNNNNNNNNNNNNNNNNNNNNNNNNNNNNNNNNNNNNNNNNNNNNNNN
NNNNNNNNNNNNNNNNNNNNNNNNNNNNNNNNNNNNNNNNNNNNNNNNNN
NNNNNNNNNNNNNNNNNNNNNNNNNNNNNNNNNNNNNNNNNNNNNNNNNN
NNNNNNNNNNNNNN
>B04_015493Evans__.b_30.ab1  CHROMAT_FILE: B04_015493Evans__.b_30.ab1 PHD_FILE: B04_015493Evans__.b_30.ab1.phd.1 CHEM: term DYE: big TIME: Sun Apr 16 17:37:45 2006
ACTCTCTAGGAACCCAATGCATTAGCGGTCCACACGATATTCTTGACACA
AACAGATAACACTAATAGTAATAATACACATAACAGAGAAAAGTTACCAC
ACTAATTAAACTAAAATCCCCAAACGAGAAAGAGCAAAAGAAATTATCAA
CGCAGAAACATGTTTGCGGTGGCCATAATCGGTTGTATGGGATGAGGAAT
CTGCCAGGGCTTGAGGAGAGGATCTGGAATCTCGGGAATCTCAACGGATA
ATCCCTCGACCTCTTCAGCGATCTCAAGGATGGAGTTCAAGAAGCGCAAT
CGATCGGCCAGTTCCATTGTCTGAGCCCTCAGAATGCTGTTCGCGGCTTC
GGTCTCCACGCATGCTTCTTCCTTTGCCTTTATGTTCTCGCCAGGCCCGC
AANNNNNNNNNNNNNNNNNNNNNNNNNNNNNNNNNNNNNNNNNNNNNNNN
NNNNNNNNNNNNNNNNNNNNNNNNNNNNNNNNNNNNNNNNNNNNNNNNNN
NNNNNNNNNNNNNNNNNNNNNNNNNNNNNNNNNNNNNNNNNNNNNNNNNN
NNNNNNNNNNNNNNNNNNNNNNNNNNNNNNNNNNNNNNNNNNNNNNNNNN
NNNNNNNNNNNNNNNNNNNNNNNNNNNNNNNNNNNNNNNNNNNNNNNNNN
NNNNNNNNNNNNNNNNNNNNNNNNNNNNNNNNNNNNNNNNNNNNNNNNNN
NNNNNNNNNNNNNNNNNNNNNNNNNNNNNNNNNNNNNNNNNNNNNNNNNN
NNNNNNNNNNNNNNNNNNNNNNNNNNNNN
>B05_015493PI20933.b_42.ab1  CHROMAT_FILE: B05_015493PI20933.b_42.ab1 PHD_FILE: B05_015493PI20933.b_42.ab1.phd.1 CHEM: term DYE: big TIME: Sun Apr 16 17:37:46 2006
NGGGGGGGGGGGNNNGNNNGNGGGNNGGNNNGGNGGGGTGCGGGGGGTCN
TNANNNTCTTTACNNNNNNGGGGCTTCTACTTATGTTNACTCTATCTCGG
NAAATGCGTTCNACTCGGGAGGTAGTCCTCTCATGGGAAATTGCACATGC
TCTATCGAGTAACGATGTCTGGGTTGCATCAGTAGCCNAGCAGACTGAGT
CTCGGTCGATAGCTAGGGCTAAGCTGGNTACAGAGGATAACACTGATCGC
TACACCTACAGAGCTCGGTGATTTTAGTGATCTTGATGGCATGATACCTT
CGTACTCCCGAACCTTAGCTAACTGCTCACATGCTCATAGAGCTGGTGGA
AGGTTAGAGTGAATAATAGGTATATAGGTAGGACTAAAAATTTATTAATA
CTTTTCGTGTTTTTATATGCTTATGCTGATATTTCTATTGATGAAGCTCT
AGTACGATTTCTAAACAGACTACACTATTCTAACCATTTACTTACTATCT
ATTAACAATACTTGTATACCCATACCTCAGGAACACCTGATCGTGAGTGA
TGTAATATAGACATTTTTGAGTTTTGGTGTATGATGGTATTGTCTTATAT
CATGTGTATAGTCTGTTTNTGCGTCGAGGTCTCCAGGCTGTTGCAAGACG
ACAACCTCATTTTATTTGATCATCAGCACTCCATTTAACTTACATCTTAA
CTATATTAACCCTCACTATTATCATTCATGTCTACTATGCACGCGTGTAT
GATTATACATCTGNCTCACTTAANATCGGCACAGGTCGATATACTGTCGC
GAATCATGCTTAAATACTACGTATTATATCCTAATCTCATGACNATAGCA
TGACNATATGTATCGTCAAGTCGACATCACAAGCGACTCATCACCCACAC
GGGTGAGAGTCGAATCGTCTTCTGTAGTAGAAGCCACCATATGTGTAGCA
GACTTCATCTAGTTTGAGTCGGCGCGCATGTGCGTATTATTCTACATGTC
GAGTCATNATTCTNGTCACACATTATCTACCTGTCTGCTCTCTTAGGCTG
ATGACGTTCTTGTGTTATGCGNCGCCGTCGGTGTCTCATAAGTTAACGAC
GGAGATCTGCGCGTGTATATGGGAGAGTAATCTCTCATGATGTAATCTCC
TCATCTACATCAACAATATCTGCGCGTATGAGTGCGAGGTATAGATGTTC
AATCCACGTCTCAGTGTTCGATCGACACTTTCTTATGTATTATTACCCGC
TTCTACTATCTAGCTCGTAG
>B06_015493Peking_.b_46.ab1  CHROMAT_FILE: B06_015493Peking_.b_46.ab1 PHD_FILE: B06_015493Peking_.b_46.ab1.phd.1 CHEM: term DYE: big TIME: Sun Apr 16 17:37:46 2006
ACTCGAGGAACCAATGCATTGCGGTCCACACGATATTCTTGACACAAACA
GATAACACTAATAGTAATAATACACATAACAGAGAAAAGTTACCACACTA
ATTAAACTAAAATCCCCAAACGAGAAAGAGCAAAAGAAATTATCAACGCA
GAAACATGTTTGCGGTGGCCATAATCGGTTGTATGGGATGAGGAATCTGC
CAGGGCTTGAGGAGAGGATCTGGAATCTCGGGAATCTCAACGGATAATCC
CTCGACCTCTTCAGCGATCTCAAGGATGGAGTTCAAGAAGCGCAATCGAT
CGGCCAGTTCCATTGTCTGAGCCCTCAGAATGCTGTTCGCGGCTTCGGTC
TCCACGCATGCTTCTTCCTTTGCCTTTATGTTCTCGCAAGCGCGGCAAAN
NNNNNNNNNNNNNNNNNNNNNNNNNNNNNNNNNNNNNNNNNNNNNNNNNN
NNNNNNNNNNNNNNNNNNNNNNNNNNNNNNNNNNNNNNNNNNNNNNNNNN
NNNNNNNNNNNNNNNNNNNNNNNNNNNNNNNNNNNNNNNNNNNNNNNNNN
NNNNNNNNNNNNNNNNNNNNNNNNNNNNNNNNNNNNNNNNNNNNNNNNNN
NNNNNNNNNNNNNNNNNNNNNNNNNNNNNNNNNNNNNNNNNNNNNNNNNN
NNNNNNNNNNNNNNNNNNNNNNNNNNNNNNNNNNNNNNNNNNNNNNNNNN
NNNNNNNNNNNNNNNNNNNNNNNNNNNNNNNNNNNNNNNNNNNNNNNNNN
NNNNNNNNNNNNNNNNNNNNNNNNNNNNNNNNNNNNNNNNNNNNNNNNNN
NNNNNNNNNNNNNA
>B07_015493Archer_.g_59.ab1  CHROMAT_FILE: B07_015493Archer_.g_59.ab1 PHD_FILE: B07_015493Archer_.g_59.ab1.phd.1 CHEM: term DYE: big TIME: Sun Apr 16 17:37:46 2006
GATAAGGAGGAACCTGCGTGGAGTCTGAACCGCGAACACATTCTGAGGGC
TCAGACAATGGAACTGGCCGATCGATTGCGCTTCTTGAACTCCATCCTTG
AGATCGCTGAAGAGGTCGAGGGATTATCCGTTGAGATTCCCGAGATTCCA
GATCCTCTCCTCAAGCCCTGGCAGATTCCTCATCCCATACAACCGATTAT
GGCCACCGCAAACATGTTTCTGCGTTGATAATTTCTTTTGCTCTTTCTCG
TTTGGGGATTTTAGTTTAATTAGTGTGGTAACTTTTCTCTGTTATGTGTA
TTATTACTATTAGTGTTATCTGTTTGTGTCAAAAATATCGTGTGGTCCGC
AATGCATTGGGTTCCTGAGAGAGATGAATGTGAGGANNGGGTCGCAANNN
NNNNNNNNNNNNNNNNNNNNNNNNNNNNNNNNNNNNNNNNNNNNNNNNNN
NNNNNNNNNNNNNNNNNNNNNNNNNNNNNNNNNNNNNNNNNNNNNNNNNN
NNNNNNNNNNNNNNNNNNNNNNNNNNNNNNNNNNNNNNNNNNNNNNNNNN
NNNNNNNNNNNNNNNNNNNNNNNNNNNNNNNNNNNNNNNNNNNNNNNNNN
NNNNNNNNNNNNNNNNNNNNNNNNNNNNNNNNNNNNNNNNNNNNNNNNNN
NNNNNNNNNNNNNNNNNNNNNNNNNNNNNNNNNNNNNNNNNNNNNNNNNN
NNNNNNNNNNNNNNNNNNNNNNNNNNNNNNNNNNNNNNNNNNNNNNNNNN
NNNNNNNNNNNNNNNNNNNNNNNNNNNNNNNNN
>B08_015493Minsoy_.g_63.ab1  CHROMAT_FILE: B08_015493Minsoy_.g_63.ab1 PHD_FILE: B08_015493Minsoy_.g_63.ab1.phd.1 CHEM: term DYE: big TIME: Sun Apr 16 17:37:46 2006
ACATAGGAAGAACCATGCGTGGGAGATCGAAGCCGGACAGCATTCTGAGG
GCTCAGACAATGGAACTGGCCGATCGATTGCGCTTCTTGAACTCCATCCT
TGAGATCGCTGAAGAGGTCGAGGGATTATCCGTTGAGATTCCCGAGATTC
CAGATCCTCTCCTCAAGCCCTGGCAGATTCCTCATCCCATACAACCGATT
ATGGCCACCGCAAACATGTTTCTGCGTTGATAATTTCTTTTGCTCTTTCT
CGTTTGGGGATTTTAGTTTAATTAGTGTGGTAACTTTTCTCTGTTATGTG
TATTATTACTATTAGTGTTATCTGTTTGTGTCAAAAATATCGTGTGGTCC
GCAATGCATTGGGTTCCTGAGAGAGATGAATGTGAGGAGAGGGTCGCANN
NNNNNNNNNNNNNNNNNNNNNNNNNNNNNNNNNNNNNNNNNNNNNNNNNN
NNNNNNNNNNNNNNNNNNNNNNNNNNNNNNNNNNNNNNNNNNNNNNNNNN
NNNNNNNNNNNNNNNNNNNNNNNNNNNNNNNNNNNNNNNNNNNNNNNNNN
NNNNNNNNNNNNNNNNNNNNNNNNNNNNNNNNNNNNNNNNNNNNNNNNNN
NNNNNNNNNNNNNNNNNNNNNNNNNNNNNNNNNNNNNNNNNNNNNNNNNN
NNNNNNNNNNNNNNNNNNNNNNNNNNNNNNNNNNNNNNNNNNNNNNNNNN
NNNNNNNNNNNNNNNNNNNNNNNNNNNNNNNNNNNNNNNNNNNNNNNNNN
NNNNNNNN
>B09_015493Noir_1_.g_76.ab1  CHROMAT_FILE: B09_015493Noir_1_.g_76.ab1 PHD_FILE: B09_015493Noir_1_.g_76.ab1.phd.1 CHEM: term DYE: big TIME: Sun Apr 16 17:37:46 2006
AGTCTGGAAGAACCTGCGTGGAGATCTGAACCGCGACAGCATTCTGAGGG
CTCAGACAATGGAACTGGCCGATCGATTGCGCTTCTTGAACTCCATCCTT
GAGATCGCTGAAGAGGTCGAGGGATTATCCGTTGAGATTCCCGAGATTCC
AGATCCTCTCCTCAAGCCCTGGCAGATTCCTCATCCCATACAACCGATTA
TGGCCACCGCAAACATGTTTCTGCGTTGATAATTTCTTTTGCTCTTTCTC
TTTTGGGGATTTTAGTTTAATTAGTGTGGTAACTTTTCTCTGTTATGTGT
ATTATTACTATTAGTGTTATCTGTTTGTGTCAAAAATATCGTGTGGTCCG
CAATGCATTGGGTTCCTGAGAGAGATGAATGTGAGANGGGGGCGGCAANN
NNNNNNNNNNNNNNNNNNNNNNNNNNNNNNNNNNNNNNNNNNNNNNNNNN
NNNNNNNNNNNNNNNNNNNNNNNNNNNNNNNNNNNNNNNNNNNNNNNNNN
NNNNNNNNNNNNNNNNNNNNNNNNNNNNNNNNNNNNNNNNNNNNNNNNNN
NNNNNNNNNNNNNNNNNNNNNNNNNNNNNNNNNNNNNNNNNNNNNNNNNN
NNNNNNNNNNNNNNNNNNNNNNNNNNNNNNNNNNNNNNNNNNNNNNNNNN
NNNNNNNNNNNNNNNNNNNNNNNNNNNNNNNNNNNNNNNN
>B10_015493Evans__.g_80.ab1  CHROMAT_FILE: B10_015493Evans__.g_80.ab1 PHD_FILE: B10_015493Evans__.g_80.ab1.phd.1 CHEM: term DYE: big TIME: Sun Apr 16 17:37:46 2006
NATAATGGAGAACCTGCGTGGAGACTGAACCGCGAACAGCATTCTGAGGG
CTCAGACAATGGAACTGGCCGATCGATTGCGCTTCTTGAACTCCATCCTT
GAGATCGCTGAAGAGGTCGAGGGATTATCCGTTGAGATTCCCGAGATTCC
AGATCCTCTCCTCAAGCCCTGGCAGATTCCTCATCCCATACAACCGATTA
TGGCCACCGCAAACATGTTTCTGCGTTGATAATTTCTTTTGCTCTTTCTC
GTTTGGGGATTTTAGTTTAATTAGTGTGGTAACTTTTCTCTGTTATGTGT
ATTATTACTATTAGTGTTATCTGTTTGTGTCAAAAATATCGTGTGGTCCG
CAATGCATTGGGTTCCTGAGAGAGATGAATGTGAGANNNGTGCCGAANNN
NNNNNNNNNNNNNNNNNNNNNNNNNNNNNNNNNNNNNNNNNNNNNNNNNN
NNNNNNNNNNNNNNNNNNNNNNNNNNNNNNNNNNNNNNNNNNNNNNNNNN
NNNNNNNNNNNNNNNNNNNNNNNNNNNNNNNNNNNNNNNNNNNNNNNNNN
NNNNNNNNNNNNNNNNNNNNNNNNNNNNNNNNNNNNNNNNNNNNNNNNNN
NNNNNNNNNNNNNNNNNNNNNNNNNNNNNNNNNNNNNNNNNNNNNNNNNN
NNNNNNNNNNNNNNNNNNNNNNNNNNNNNNNNNNNNNNNNNNNNNNNNNN
NNNNNNNNNNNNNNNNNNNNNNNNNNNNNNNNNNNNNNNNNNNNNNNNNN
NNNNNNNNNNNNNNNNNNNNNNNNNNNNNNNNNNNNNNNNNNNNNNNNNN
NNNNNNNN
>B11_015493PI20933.g_92.ab1  CHROMAT_FILE: B11_015493PI20933.g_92.ab1 PHD_FILE: B11_015493PI20933.g_92.ab1.phd.1 CHEM: term DYE: big TIME: Sun Apr 16 17:37:46 2006
NACTATGGAAGAACCTGCGTGGAGACTGAACCGCGAACCGCATTCTGAGG
GCTCAGACAATGGAACTGGCCGATCGATTGCGCTTCTTGAACTCCATCCT
TGAGATCGCTGAAGAGGTCGAGGGATTATCCGTTGAGATTCCCGAGATTC
CAGATCCTCTCCTCAAGCCCTGGCAGATTCCTCATCCCATACAACCGATT
ATGGCCACCGCAAACATGTTTCTGCGTTGATAATTTCTTTTGCTCTTTCT
CTTTTGGGGATTTTAGTTTAATTAGTGTGGTAACTTTTCTCTGTTATGTG
TATTATTACTATTAGTGTTATCTGTTTGTGTCAAAAATATCGTGTGGTCC
GCAATGCATTGGGTTCCTGAGAGAGATGAATGTGAGANAGGGGCCGCAAN
NNNNNNNNNNNNNNNNNNNNNNNNNNNNNNNNNNNNNNNNNNNNNNNNNN
NNNNNNNNNNNNNNNNNNNNNNNNNNNNNNNNNNNNNNNNNNNNNNNNNN
NNNNNNNNNNNNNNNNNNNNNNNNNNNNNNNNNNNNNNNNNNNNNNNNNN
NNNNNNNNNNNNNNNNNNNNNNNNNNNNNNNNNNNNNNNNNNNNNNNNNN
NNNNNNNNNNNNNNNNNNNNNNNNNNNNNNNNNNNNNNNNNNNNNNNNNN
NNNNNNNNNNNNNNNNNNNNNNNNNNNNNNNNNNNNNNNNNNNNNNNNNN
NNNNNNNNNNNNNNNNNNNNNNNNNNNNNNNNNNNNNNNNNNNNNNNNNN
NNNNNNNNNNNNNNNNNNNNNNN
>B12_015493Peking_.g_96.ab1  CHROMAT_FILE: B12_015493Peking_.g_96.ab1 PHD_FILE: B12_015493Peking_.g_96.ab1.phd.1 CHEM: term DYE: big TIME: Sun Apr 16 17:37:46 2006
GATAAGGAAGAACCTGCGTGGAGACTGAAGCCGGAACAGCATTCTGAGGG
CTCAGACAATGGAACTGGCCGATCGATTGCGCTTCTTGAACTCCATCCTT
GAGATCGCTGAAGAGGTCGAGGGATTATCCGTTGAGATTCCCGAGATTCC
AGATCCTCTCCTCAAGCCCTGGCAGATTCCTCATCCCATACAACCGATTA
TGGCCACCGCAAACATGTTTCTGCGTTGATAATTTCTTTTGCTCTTTCTC
GTTTGGGGATTTTAGTTTAATTAGTGTGGTAACTTTTCTCTGTTATGTGT
ATTATTACTATTAGTGTTATCTGTTTGTGTCAAAAATATCGTGTGGTCCG
CAATGCATTGGGTTCCTGAGAGAGATGAATGTGAGANGGGGGGCGGAANN
NNNNNNNNNNNNNNNNNNNNNNNNNNNNNNNNNNNNNNNNNNNNNNNNNN
NNNNNNNNNNNNNNNNNNNNNNNNNNNNNNNNNNNNNNNNNNNNNNNNNN
NNNNNNNNNNNNNNNNNNNNNNNNNNNNNNNNNNNNNNNNNNNNNNNNNN
NNNNNNNNNNNNNNNNNNNNNNNNNNNNNNNNNNNNNNNNNNNNNNNNNN
NNNNNNNNNNNNNNNNNNNNNNNNNNNNNNNNNNNNNNNNNNNNNNNNNN
NNNNNNNNNNNNNNNNNNNNNNNNNNNNNNNNNNNNNNNNNNNNNN
