# Supplementary material for: SNP-PHAGE – High throughput SNP discovery pipeline
Source: BMC Bioinformatics. 2006 Oct 23;7:468. doi: 10.1186/1471-2105-7-468 (PMC1626092; doi:10.1186/1471-2105-7-468)
Supplement: Additional file 2 — Test dataset. This compressed file contains test data for recreating the demo website. It contains the database table entries and chromatogram files to test for proper installation of all functionalities provided. [file 1471-2105-7-468-S2.gz › test_data/AfterAnalysisStore/edit_dir/015493.fasta.screen.ace.1]

AS 1 11

CO Contig1 404 11 106 U
gatAAGGAAGAAGCATGCGT*GGAGACC*GAAGCCGCGAACAGCATTCTG
AGGGCTCAGACAATGGAACTGGCCGATCGATTGCGCTTCTTGAACTCCAT
CCTTGAGATCGCTGAAGAGGTCGAGGGATTATCCGTTGAGATTCCCGAGA
TTCCAGATCCTCTCCTCAAGCCCTGGCAGATTCCTCATCCCATACAACCG
ATTATGGCCACCGCAAACATGTTTCTGCGTTGATAATTTCTTTTGCTCTT
TCTCGTTTGGGGATTTTAGTTTAATTAGTGTGGTAACTTTTCTCTGTTAT
GTGTATTATTACTATTAGTGTTATCTGTTTGTGTCAA*AAATATCGTGTG
GTCCGC*A*ATGCATTGGGTTCCTGAGAGAGATGAATGTGAggagagggt
cgca

BQ
 0 0 0 50 66 66 66 66 66 55 55 55 55 55 50 50 45 45 58 82 74 78 55 55 55 55 61 49 49 49 49 44 44 45 60 60 60 65 65 65 65 75 90 90 90 90 90 90 90 90
 90 90 90 90 90 90 90 90 90 90 90 90 90 90 90 90 90 90 90 90 90 87 87 90 90 90 90 90 88 80 80 80 80 80 85 90 90 90 90 90 90 90 90 90 90 90 90 90 90 90
 90 90 90 90 90 90 90 90 90 90 90 90 90 90 90 90 90 90 89 89 89 90 90 90 90 90 90 90 90 90 88 90 90 90 90 90 90 90 90 90 90 90 90 90 90 90 90 90 90 90
 90 90 90 90 90 90 90 90 90 90 90 90 90 90 90 90 90 90 90 90 90 89 89 89 89 89 89 90 90 90 90 90 90 90 90 90 90 90 90 90 90 90 90 90 90 90 90 90 90 90
 90 90 90 90 90 90 90 90 88 88 88 88 90 90 90 90 90 90 90 90 90 90 90 90 90 90 90 90 90 90 90 90 90 90 90 90 90 90 90 90 90 90 90 90 90 90 90 90 90 90
 90 90 90 90 90 90 90 90 90 90 90 90 90 90 90 90 90 90 90 90 90 90 90 90 90 90 90 90 90 90 90 90 90 90 90 90 90 90 90 90 90 90 90 90 90 90 90 90 90 90
 90 90 90 90 90 90 90 90 90 90 90 90 90 90 90 90 90 90 90 90 90 90 90 90 90 90 90 90 90 90 90 90 90 90 90 89 90 90 90 79 65 65 71 71 71 66 66 66 66 50
 50 50 65 65 65 90 90 76 78 77 82 80 66 66 66 66 66 66 66 61 61 61 61 56 56 66 66 58 58 58 58 58 46 43 34 29 9 4 4 0 0 0 0 0 0 0 0 0 0

AF B06_015493Peking_.b_46.ab1 C -440
AF B03_015493Noir_1_.b_26.ab1 C -436
AF B01_015493Archer_.b_10.ab1 C -418
AF B02_015493Minsoy_.b_14.ab1 C -412
AF B04_015493Evans__.b_30.ab1 C -401
AF B08_015493Minsoy_.g_63.ab1 U 1
AF B09_015493Noir_1_.g_76.ab1 U 1
AF B11_015493PI20933.g_92.ab1 U 0
AF B10_015493Evans__.g_80.ab1 U 2
AF B12_015493Peking_.g_96.ab1 U 1
AF B07_015493Archer_.g_59.ab1 U 1
BS 1 3 B07_015493Archer_.g_59.ab1
BS 4 18 B04_015493Evans__.b_30.ab1
BS 19 19 B07_015493Archer_.g_59.ab1
BS 20 23 B12_015493Peking_.g_96.ab1
BS 24 27 B04_015493Evans__.b_30.ab1
BS 28 33 B03_015493Noir_1_.b_26.ab1
BS 34 39 B02_015493Minsoy_.b_14.ab1
BS 40 40 B06_015493Peking_.b_46.ab1
BS 41 44 B03_015493Noir_1_.b_26.ab1
BS 45 45 B08_015493Minsoy_.g_63.ab1
BS 46 46 B03_015493Noir_1_.b_26.ab1
BS 47 47 B01_015493Archer_.b_10.ab1
BS 48 54 B02_015493Minsoy_.b_14.ab1
BS 55 55 B04_015493Evans__.b_30.ab1
BS 56 56 B11_015493PI20933.g_92.ab1
BS 57 59 B04_015493Evans__.b_30.ab1
BS 60 61 B06_015493Peking_.b_46.ab1
BS 62 69 B01_015493Archer_.b_10.ab1
BS 70 71 B04_015493Evans__.b_30.ab1
BS 72 72 B08_015493Minsoy_.g_63.ab1
BS 73 73 B12_015493Peking_.g_96.ab1
BS 74 80 B04_015493Evans__.b_30.ab1
BS 81 86 B07_015493Archer_.g_59.ab1
BS 87 88 B01_015493Archer_.b_10.ab1
BS 89 89 B02_015493Minsoy_.b_14.ab1
BS 90 91 B07_015493Archer_.g_59.ab1
BS 92 98 B04_015493Evans__.b_30.ab1
BS 99 101 B12_015493Peking_.g_96.ab1
BS 102 103 B07_015493Archer_.g_59.ab1
BS 104 105 B10_015493Evans__.g_80.ab1
BS 106 108 B07_015493Archer_.g_59.ab1
BS 109 113 B04_015493Evans__.b_30.ab1
BS 114 115 B01_015493Archer_.b_10.ab1
BS 116 120 B07_015493Archer_.g_59.ab1
BS 121 126 B04_015493Evans__.b_30.ab1
BS 127 127 B07_015493Archer_.g_59.ab1
BS 128 137 B04_015493Evans__.b_30.ab1
BS 138 140 B07_015493Archer_.g_59.ab1
BS 141 142 B10_015493Evans__.g_80.ab1
BS 143 149 B04_015493Evans__.b_30.ab1
BS 150 151 B03_015493Noir_1_.b_26.ab1
BS 152 155 B04_015493Evans__.b_30.ab1
BS 156 157 B10_015493Evans__.g_80.ab1
BS 158 166 B04_015493Evans__.b_30.ab1
BS 167 173 B07_015493Archer_.g_59.ab1
BS 174 179 B12_015493Peking_.g_96.ab1
BS 180 181 B08_015493Minsoy_.g_63.ab1
BS 182 187 B04_015493Evans__.b_30.ab1
BS 188 191 B07_015493Archer_.g_59.ab1
BS 192 196 B04_015493Evans__.b_30.ab1
BS 197 197 B07_015493Archer_.g_59.ab1
BS 198 200 B04_015493Evans__.b_30.ab1
BS 201 202 B07_015493Archer_.g_59.ab1
BS 203 204 B12_015493Peking_.g_96.ab1
BS 205 208 B08_015493Minsoy_.g_63.ab1
BS 209 214 B07_015493Archer_.g_59.ab1
BS 215 216 B08_015493Minsoy_.g_63.ab1
BS 217 218 B04_015493Evans__.b_30.ab1
BS 219 231 B07_015493Archer_.g_59.ab1
BS 232 233 B10_015493Evans__.g_80.ab1
BS 234 234 B12_015493Peking_.g_96.ab1
BS 235 237 B10_015493Evans__.g_80.ab1
BS 238 239 B09_015493Noir_1_.g_76.ab1
BS 240 242 B11_015493PI20933.g_92.ab1
BS 243 249 B04_015493Evans__.b_30.ab1
BS 250 251 B12_015493Peking_.g_96.ab1
BS 252 253 B11_015493PI20933.g_92.ab1
BS 254 256 B07_015493Archer_.g_59.ab1
BS 257 258 B03_015493Noir_1_.b_26.ab1
BS 259 260 B10_015493Evans__.g_80.ab1
BS 261 278 B12_015493Peking_.g_96.ab1
BS 279 279 B07_015493Archer_.g_59.ab1
BS 280 282 B10_015493Evans__.g_80.ab1
BS 283 284 B12_015493Peking_.g_96.ab1
BS 285 287 B07_015493Archer_.g_59.ab1
BS 288 288 B04_015493Evans__.b_30.ab1
BS 289 289 B03_015493Noir_1_.b_26.ab1
BS 290 290 B09_015493Noir_1_.g_76.ab1
BS 291 291 B12_015493Peking_.g_96.ab1
BS 292 292 B11_015493PI20933.g_92.ab1
BS 293 295 B12_015493Peking_.g_96.ab1
BS 296 296 B04_015493Evans__.b_30.ab1
BS 297 297 B07_015493Archer_.g_59.ab1
BS 298 298 B04_015493Evans__.b_30.ab1
BS 299 300 B06_015493Peking_.b_46.ab1
BS 301 301 B07_015493Archer_.g_59.ab1
BS 302 307 B10_015493Evans__.g_80.ab1
BS 308 315 B04_015493Evans__.b_30.ab1
BS 316 316 B01_015493Archer_.b_10.ab1
BS 317 318 B10_015493Evans__.g_80.ab1
BS 319 319 B11_015493PI20933.g_92.ab1
BS 320 322 B08_015493Minsoy_.g_63.ab1
BS 323 330 B09_015493Noir_1_.g_76.ab1
BS 331 335 B12_015493Peking_.g_96.ab1
BS 336 345 B07_015493Archer_.g_59.ab1
BS 346 347 B10_015493Evans__.g_80.ab1
BS 348 348 B12_015493Peking_.g_96.ab1
BS 349 360 B07_015493Archer_.g_59.ab1
BS 361 363 B08_015493Minsoy_.g_63.ab1
BS 364 367 B04_015493Evans__.b_30.ab1
BS 368 391 B07_015493Archer_.g_59.ab1
BS 392 392 B12_015493Peking_.g_96.ab1
BS 393 393 B07_015493Archer_.g_59.ab1
BS 394 396 B08_015493Minsoy_.g_63.ab1
BS 397 397 B11_015493PI20933.g_92.ab1
BS 398 404 B07_015493Archer_.g_59.ab1

RD B06_015493Peking_.b_46.ab1 820 0 0
tnnnnnnnnnnnnnnnnnnnnnnnnnnnnnnnnnnnnnnnnnnnnnnnnn
nnnnnnnnnnnnnnnnnnnnnnnnnnnnnnnnnnnnnnnnnnnnnnnnnn
nnnnnnnnnnnnnnnnnnnnnnnnnnnnnnnnnnnnnnnnnnnnnnnnnn
nnnnnnnnnnnnnnnnnnnnnnnnnnnnnnnnnnnnnnnnnnnnnnnnnn
nnnnnnnnnnnnnnnnnnnnnnnnnnnnnnnnnnnnnnnnnnnnnnnnnn
nnnnnnnnnnnnnnnnnnnnnnnnnnnnnnnnnnnnnnnnnnnnnnnnnn
nnnnnnnnnnnnnnnnnnnnnnnnnnnnnnnnnnnnnnnnnnnnnnnnnn
nnnnnnnnnnnnnnnnnnnnnnnnnnnnnnnnnnnnnnnnnnnnnnnnnn
nnnnnnnnnnnnnnntttgccgcgcttgcgAGAACATAAAGGCAAAGGAA
GAAGCATGCGT*GGAGACC*GAAGCCGCGAACAGCATTCTGAGGGCTCAG
ACAATGGAACTGGCCGATCGATTGCGCTTCTTGAACTCCATCCTTGAGAT
CGCTGAAGAGGTCGAGGGATTATCCGTTGAGATTCCCGAGATTCCAGATC
CTCTCCTCAAGCCCTGGCAGATTCCTCATCCCATACAACCGATTATGGCC
ACCGCAAACATGTTTCTGCGTTGATAATTTCTTTTGCTCTTTCTCGTTTG
GGGATTTTAGTTTAATTAGTGTGGTAACTTTTCTCTGTTATGTGTATTAT
TACTATTAGTGTTATCTGTTTGTGTCAA*GAATATCGTGTGgaccGC*A*
ATGCATtgg*ttcctcgagt

QA 431 809 445 815
DS CHROMAT_FILE: B06_015493Peking_.b_46.ab1 PHD_FILE: B06_015493Peking_.b_46.ab1.phd.1 CHEM: term DYE: big TIME: Sun Apr 16 17:37:46 2006

RD B03_015493Noir_1_.b_26.ab1 818 0 0
nnnnnnnnnnnnnnnnnnnnnnnnnnnnnnnnnnnnnnnnnnnnnnnnnn
nnnnnnnnnnnnnnnnnnnnnnnnnnnnnnnnnnnnnnnnnnnnnnnnnn
nnnnnnnnnnnnnnnnnnnnnnnnnnnnnnnnnnnnnnnnnnnnnnnnnn
nnnnnnnnnnnnnnnnnnnnnnnnnnnnnnnnnnnnnnnnnnnnnnnnnn
nnnnnnnnnnnnnnnnnnnnnnnnnnnnnnnnnnnnnnnnnnnnnnnnnn
nnnnnnnnnnnnnnnnnnnnnnnnnnnnnnnnnnnnnnnnnnnnnnnnnn
nnnnnnnnnnnnnnnnnnnnnnnnnnnnnnnnnnnnnnnnnnnnnnnnnn
nnnnnnnnnnnnnnnnnnnnnnnnnnnnnnnnnnnnnnnnnnnnnnnnnn
nnnnnnnnnnnnnttgcgggctggcgAGAACATAAAGGCAAAGGAAGAAG
CATGCGT*GGAGACC*GAAGCCGCGAACAGCATTCTGAGGGCTCAGACAA
TGGAACTGGCCGATCGATTGCGCTTCTTGAACTCCATCCTTGAGATCGCT
GAAGAGGTCGAGGGATTATCCGTTGAGATTCCCGAGATTCCAGATCCTCT
CCTCAAGCCCTGGCAGATTCCTCATCCCATACAACCGATTATGGCCACCG
CAAACATGTTTCTGCGTTGATAATTTCTTTTGCTCTTTCTCTTTTGGGGA
TTTTAGTTTAATTAGTGTGGTAACTTTTCTCTGTTATGTGTATTATTACT
ATTAGTGTTATCTGTTTGTGTCAagaaATATCGTGTGGACCgcta*atGC
ATtGG*ttcctgcgagtn

QA 429 786 441 816
DS CHROMAT_FILE: B03_015493Noir_1_.b_26.ab1 PHD_FILE: B03_015493Noir_1_.b_26.ab1.phd.1 CHEM: term DYE: big TIME: Sun Apr 16 17:37:45 2006

RD B01_015493Archer_.b_10.ab1 800 0 0
nnnnnnnnnnnnnnnnnnnnnnnnnnnnnnnnnnnnnnnnnnnnnnnnnn
nnnnnnnnnnnnnnnnnnnnnnnnnnnnnnnnnnnnnnnnnnnnnnnnnn
nnnnnnnnnnnnnnnnnnnnnnnnnnnnnnnnnnnnnnnnnnnnnnnnnn
nnnnnnnnnnnnnnnnnnnnnnnnnnnnnnnnnnnnnnnnnnnnnnnnnn
nnnnnnnnnnnnnnnnnnnnnnnnnnnnnnnnnnnnnnnnnnnnnnnnnn
nnnnnnnnnnnnnnnnnnnnnnnnnnnnnnnnnnnnnnnnnnnnnnnnnn
nnnnnnnnnnnnnnnnnnnnnnnnnnnnnnnnnnnnnnnnnnnnnnnnnn
nnnnnnnnnnnnnnnnnnnnnnnnnnnnnnnnnnnnnnnnnnnnnttgcg
gcctggcgAGAACATAAAGGCAAAGGAAGAAGCATGCGT*GGAGACC*GA
AGCCGCGAACAGCATTCTGAGGGCTCAGACAATGGAACTGGCCGATCGAT
TGCGCTTCTTGAACTCCATCCTTGAGATCGCTGAAGAGGTCGAGGGATTA
TCCGTTGAGATTCCCGAGATTCCAGATCCTCTCCTCAAGCCCTGGCAGAT
TCCTCATCCCATACAACCGATTATGGCCACCGCAAACATGTTTCTGCGTT
GATAATTTCTTTTGCTCTTTCTCGTTTGGGGATTTTAGTTTAATTAGTGT
GGTAACTTTTCTCTGTTATGTGTATTATTACTATTAGTGTTATCTGTTTG
TGTCAA*GAATATCGtgggaacCGC*A*ATGCAt*gggttcct*agagat

QA 410 766 423 799
DS CHROMAT_FILE: B01_015493Archer_.b_10.ab1 PHD_FILE: B01_015493Archer_.b_10.ab1.phd.1 CHEM: term DYE: big TIME: Sun Apr 16 17:37:45 2006

RD B02_015493Minsoy_.b_14.ab1 793 0 0
nnnnnnnnnnnnnnnnnnnnnnnnnnnnnnnnnnnnnnnnnnnnnnnnnn
nnnnnnnnnnnnnnnnnnnnnnnnnnnnnnnnnnnnnnnnnnnnnnnnnn
nnnnnnnnnnnnnnnnnnnnnnnnnnnnnnnnnnnnnnnnnnnnnnnnnn
nnnnnnnnnnnnnnnnnnnnnnnnnnnnnnnnnnnnnnnnnnnnnnnnnn
nnnnnnnnnnnnnnnnnnnnnnnnnnnnnnnnnnnnnnnnnnnnnnnnnn
nnnnnnnnnnnnnnnnnnnnnnnnnnnnnnnnnnnnnnnnnnnnnnnnnn
nnnnnnnnnnnnnnnnnnnnnnnnnnnnnnnnnnnnnnnnnnnnnnnnnn
nnnnnnnnnnnnnnnnnnnnnnnnnnnnnnnnnnnnnnnttgcggcctgg
cgAGAACATAAAGGCAAAGGAAGAAGCATGCGT*GGAGACC*GAAGCCGC
GAACAGCATTCTGAGGGCTCAGACAATGGAACTGGCCGATCGATTGCGCT
TCTTGAACTCCATCCTTGAGATCGCTGAAGAGGTCGAGGGATTATCCGTT
GAGATTCCCGAGATTCCAGATCCTCTCCTCAAGCCCTGGCAGATTCCTCA
TCCCATACAACCGATTATGGCCACCGCAAACATGTTTCTGCGTTGATAAT
TTCTTTTGCTCTTTCTCGTTTGGGGATTTTAGTTTAATTAGTGTGGTAAC
TTTTCTCTGTTATGTGTATTATTACTATTAGTGTTATCTGTTTGTGTCAA
*AAATATCGTGTGgacCGc*agatgcAtggggttcgctagaat

QA 404 763 417 785
DS CHROMAT_FILE: B02_015493Minsoy_.b_14.ab1 PHD_FILE: B02_015493Minsoy_.b_14.ab1.phd.1 CHEM: term DYE: big TIME: Sun Apr 16 17:37:45 2006

RD B04_015493Evans__.b_30.ab1 784 0 0
nnnnnnnnnnnnnnnnnnnnnnnnnnnnnnnnnnnnnnnnnnnnnnnnnn
nnnnnnnnnnnnnnnnnnnnnnnnnnnnnnnnnnnnnnnnnnnnnnnnnn
nnnnnnnnnnnnnnnnnnnnnnnnnnnnnnnnnnnnnnnnnnnnnnnnnn
nnnnnnnnnnnnnnnnnnnnnnnnnnnnnnnnnnnnnnnnnnnnnnnnnn
nnnnnnnnnnnnnnnnnnnnnnnnnnnnnnnnnnnnnnnnnnnnnnnnnn
nnnnnnnnnnnnnnnnnnnnnnnnnnnnnnnnnnnnnnnnnnnnnnnnnn
nnnnnnnnnnnnnnnnnnnnnnnnnnnnnnnnnnnnnnnnnnnnnnnnnn
nnnnnnnnnnnnnnnnnnnnnnnnnnnttgcgggcctggcgAGAACATAA
AGGCAAAGGAAGAAGCATGCGT*GGAGACC*GAAGCCGCGAACAGCATTC
TGAGGGCTCAGACAATGGAACTGGCCGATCGATTGCGCTTCTTGAACTCC
ATCCTTGAGATCGCTGAAGAGGTCGAGGGATTATCCGTTGAGATTCCCGA
GATTCCAGATCCTCTCCTCAAGCCCTGGCAGATTCCTCATCCCATACAAC
CGATTATGGCCACCGCAAACATGTTTCTGCGTTGATAATTTCTTTTGCTC
TTTCTCGTTTGGGGATTTTAGTTTAATTAGTGTGGTAACTTTTCTCTGTT
ATGTGTATTATTACTATTAGTGTTATCTGTTTGTGTCAA*GAATATCGTG
TGGACCgcta*atGCATTGGGTTCct*agagagt

QA 392 752 406 783
DS CHROMAT_FILE: B04_015493Evans__.b_30.ab1 PHD_FILE: B04_015493Evans__.b_30.ab1.phd.1 CHEM: term DYE: big TIME: Sun Apr 16 17:37:45 2006

RD B08_015493Minsoy_.g_63.ab1 764 0 0
acatagGAAgaaccaTGCGtgggagatc*gAAGCcg*ga*cAGCATTCTG
AGGGCTCAGACAATGGAACTGGCCGATCGATTGCGCTTCTTGAACTCCAT
CCTTGAGATCGCTGAAGAGGTCGAGGGATTATCCGTTGAGATTCCCGAGA
TTCCAGATCCTCTCCTCAAGCCCTGGCAGATTCCTCATCCCATACAACCG
ATTATGGCCACCGCAAACATGTTTCTGCGTTGATAATTTCTTTTGCTCTT
TCTCGTTTGGGGATTTTAGTTTAATTAGTGTGGTAACTTTTCTCTGTTAT
GTGTATTATTACTATTAGTGTTATCTGTTTGTGTCAA*AAATATCGTGTG
GTCCGC*A*ATGCATTGGGTTCCTGAGAGAGATGAATGTGAggagagggt
cgcannnnnnnnnnnnnnnnnnnnnnnnnnnnnnnnnnnnnnnnnnnnnn
nnnnnnnnnnnnnnnnnnnnnnnnnnnnnnnnnnnnnnnnnnnnnnnnnn
nnnnnnnnnnnnnnnnnnnnnnnnnnnnnnnnnnnnnnnnnnnnnnnnnn
nnnnnnnnnnnnnnnnnnnnnnnnnnnnnnnnnnnnnnnnnnnnnnnnnn
nnnnnnnnnnnnnnnnnnnnnnnnnnnnnnnnnnnnnnnnnnnnnnnnnn
nnnnnnnnnnnnnnnnnnnnnnnnnnnnnnnnnnnnnnnnnnnnnnnnnn
nnnnnnnnnnnnnnnnnnnnnnnnnnnnnnnnnnnnnnnnnnnnnnnnnn
nnnnnnnnnnnnnn

QA 43 391 5 404
DS CHROMAT_FILE: B08_015493Minsoy_.g_63.ab1 PHD_FILE: B08_015493Minsoy_.g_63.ab1.phd.1 CHEM: term DYE: big TIME: Sun Apr 16 17:37:46 2006

RD B09_015493Noir_1_.g_76.ab1 697 0 0
agtctggaagaacc*tgCGT*GGAgatctgaa*cCGCg*acAGCATTCTG
AGGGCTCAGACAATGGAACTGGCCGATCGATTGCGCTTCTTGAACTCCAT
CCTTGAGATCGCTGAAGAGGTCGAGGGATTATCCGTTGAGATTCCCGAGA
TTCCAGATCCTCTCCTCAAGCCCTGGCAGATTCCTCATCCCATACAACCG
ATTATGGCCACCGCAAACATGTTTCTGCGTTGATAATTTCTTTTGCTCTT
TCTCTTTTGGGGATTTTAGTTTAATTAGTGTGGTAACTTTTCTCTGTTAT
GTGTATTATTACTATTAGTGTTATCTGTTTGTGTCAA*AAATATCGTGTG
GTCCGC*A*ATGCATTGGGTTCCTGAGAGAGATGAATGTGagangggggc
ggcaannnnnnnnnnnnnnnnnnnnnnnnnnnnnnnnnnnnnnnnnnnnn
nnnnnnnnnnnnnnnnnnnnnnnnnnnnnnnnnnnnnnnnnnnnnnnnnn
nnnnnnnnnnnnnnnnnnnnnnnnnnnnnnnnnnnnnnnnnnnnnnnnnn
nnnnnnnnnnnnnnnnnnnnnnnnnnnnnnnnnnnnnnnnnnnnnnnnnn
nnnnnnnnnnnnnnnnnnnnnnnnnnnnnnnnnnnnnnnnnnnnnnnnnn
nnnnnnnnnnnnnnnnnnnnnnnnnnnnnnnnnnnnnnnnnnnnnnn

QA 44 389 6 392
DS CHROMAT_FILE: B09_015493Noir_1_.g_76.ab1 PHD_FILE: B09_015493Noir_1_.g_76.ab1.phd.1 CHEM: term DYE: big TIME: Sun Apr 16 17:37:46 2006

RD B11_015493PI20933.g_92.ab1 781 0 0
nactatggaagaacc*tgCGT*GGAGact*gaa*cCgCGAaccgcATTCT
GAGGGCTCAGACAATGGAACTGGCCGATCGATTGCGCTTCTTGAACTCCA
TCCTTGAGATCGCTGAAGAGGTCGAGGGATTATCCGTTGAGATTCCCGAG
ATTCCAGATCCTCTCCTCAAGCCCTGGCAGATTCCTCATCCCATACAACC
GATTATGGCCACCGCAAACATGTTTCTGCGTTGATAATTTCTTTTGCTCT
TTCTCTTTTGGGGATTTTAGTTTAATTAGTGTGGTAACTTTTCTCTGTTA
TGTGTATTATTACTATTAGTGTTATCTGTTTGTGTCAA*AAATATCGTGT
GGTCCGC*A*ATGCATTGGGTTCCTGAGAGAGATGAATGTGag*anaggg
gccgcaannnnnnnnnnnnnnnnnnnnnnnnnnnnnnnnnnnnnnnnnnn
nnnnnnnnnnnnnnnnnnnnnnnnnnnnnnnnnnnnnnnnnnnnnnnnnn
nnnnnnnnnnnnnnnnnnnnnnnnnnnnnnnnnnnnnnnnnnnnnnnnnn
nnnnnnnnnnnnnnnnnnnnnnnnnnnnnnnnnnnnnnnnnnnnnnnnnn
nnnnnnnnnnnnnnnnnnnnnnnnnnnnnnnnnnnnnnnnnnnnnnnnnn
nnnnnnnnnnnnnnnnnnnnnnnnnnnnnnnnnnnnnnnnnnnnnnnnnn
nnnnnnnnnnnnnnnnnnnnnnnnnnnnnnnnnnnnnnnnnnnnnnnnnn
nnnnnnnnnnnnnnnnnnnnnnnnnnnnnnn

QA 45 390 7 400
DS CHROMAT_FILE: B11_015493PI20933.g_92.ab1 PHD_FILE: B11_015493PI20933.g_92.ab1.phd.1 CHEM: term DYE: big TIME: Sun Apr 16 17:37:46 2006

RD B10_015493Evans__.g_80.ab1 814 0 0
nataatggagaacctgCGT*GGAGact*gaa*ccgCGAACAGCATTCTGA
GGGCTCAGACAATGGAACTGGCCGATCGATTGCGCTTCTTGAACTCCATC
CTTGAGATCGCTGAAGAGGTCGAGGGATTATCCGTTGAGATTCCCGAGAT
TCCAGATCCTCTCCTCAAGCCCTGGCAGATTCCTCATCCCATACAACCGA
TTATGGCCACCGCAAACATGTTTCTGCGTTGATAATTTCTTTTGCTCTTT
CTCGTTTGGGGATTTTAGTTTAATTAGTGTGGTAACTTTTCTCTGTTATG
TGTATTATTACTATTAGTGTTATCTGTTTGTGTCAA*AAATATCGTGTGG
TCCGC*A*ATGCATTGGGTTCCTGAGAGAGATGAATGTGagannngtgcc
gaannnnnnnnnnnnnnnnnnnnnnnnnnnnnnnnnnnnnnnnnnnnnnn
nnnnnnnnnnnnnnnnnnnnnnnnnnnnnnnnnnnnnnnnnnnnnnnnnn
nnnnnnnnnnnnnnnnnnnnnnnnnnnnnnnnnnnnnnnnnnnnnnnnnn
nnnnnnnnnnnnnnnnnnnnnnnnnnnnnnnnnnnnnnnnnnnnnnnnnn
nnnnnnnnnnnnnnnnnnnnnnnnnnnnnnnnnnnnnnnnnnnnnnnnnn
nnnnnnnnnnnnnnnnnnnnnnnnnnnnnnnnnnnnnnnnnnnnnnnnnn
nnnnnnnnnnnnnnnnnnnnnnnnnnnnnnnnnnnnnnnnnnnnnnnnnn
nnnnnnnnnnnnnnnnnnnnnnnnnnnnnnnnnnnnnnnnnnnnnnnnnn
nnnnnnnnnnnnnn

QA 34 388 15 391
DS CHROMAT_FILE: B10_015493Evans__.g_80.ab1 PHD_FILE: B10_015493Evans__.g_80.ab1.phd.1 CHEM: term DYE: big TIME: Sun Apr 16 17:37:46 2006

RD B12_015493Peking_.g_96.ab1 703 0 0
gataagGAAgaacc*tgCGT*GGAGact*gaAGCcg*gaACAGCATTCTG
AGGGCTCAGACAATGGAACTGGCCGATCGATTGCGCTTCTTGAACTCCAT
CCTTGAGATCGCTGAAGAGGTCGAGGGATTATCCGTTGAGATTCCCGAGA
TTCCAGATCCTCTCCTCAAGCCCTGGCAGATTCCTCATCCCATACAACCG
ATTATGGCCACCGCAAACATGTTTCTGCGTTGATAATTTCTTTTGCTCTT
TCTCGTTTGGGGATTTTAGTTTAATTAGTGTGGTAACTTTTCTCTGTTAT
GTGTATTATTACTATTAGTGTTATCTGTTTGTGTCAA*AAATATCGTGTG
GTCCGC*A*ATGCATTGGGTTCCTGAGAGAGATGAATGTGagangggggg
cggaannnnnnnnnnnnnnnnnnnnnnnnnnnnnnnnnnnnnnnnnnnnn
nnnnnnnnnnnnnnnnnnnnnnnnnnnnnnnnnnnnnnnnnnnnnnnnnn
nnnnnnnnnnnnnnnnnnnnnnnnnnnnnnnnnnnnnnnnnnnnnnnnnn
nnnnnnnnnnnnnnnnnnnnnnnnnnnnnnnnnnnnnnnnnnnnnnnnnn
nnnnnnnnnnnnnnnnnnnnnnnnnnnnnnnnnnnnnnnnnnnnnnnnnn
nnnnnnnnnnnnnnnnnnnnnnnnnnnnnnnnnnnnnnnnnnnnnnnnnn
nnn

QA 44 390 1 392
DS CHROMAT_FILE: B12_015493Peking_.g_96.ab1 PHD_FILE: B12_015493Peking_.g_96.ab1.phd.1 CHEM: term DYE: big TIME: Sun Apr 16 17:37:46 2006

RD B07_015493Archer_.g_59.ab1 791 0 0
gataaggaggaacc*tgCGT*GGagtct*gaa*cCGCGAAca*caTTCTG
AGGGCTCAGACAATGGAACTGGCCGATCGATTGCGCTTCTTGAACTCCAT
CCTTGAGATCGCTGAAGAGGTCGAGGGATTATCCGTTGAGATTCCCGAGA
TTCCAGATCCTCTCCTCAAGCCCTGGCAGATTCCTCATCCCATACAACCG
ATTATGGCCACCGCAAACATGTTTCTGCGTTGATAATTTCTTTTGCTCTT
TCTCGTTTGGGGATTTTAGTTTAATTAGTGTGGTAACTTTTCTCTGTTAT
GTGTATTATTACTATTAGTGTTATCTGTTTGTGTCAA*AAATATCGTGTG
GTCCGC*A*ATGCATTGGGTTCCTGAGAGAGATGAATGTGAgganngggt
cgcaannnnnnnnnnnnnnnnnnnnnnnnnnnnnnnnnnnnnnnnnnnnn
nnnnnnnnnnnnnnnnnnnnnnnnnnnnnnnnnnnnnnnnnnnnnnnnnn
nnnnnnnnnnnnnnnnnnnnnnnnnnnnnnnnnnnnnnnnnnnnnnnnnn
nnnnnnnnnnnnnnnnnnnnnnnnnnnnnnnnnnnnnnnnnnnnnnnnnn
nnnnnnnnnnnnnnnnnnnnnnnnnnnnnnnnnnnnnnnnnnnnnnnnnn
nnnnnnnnnnnnnnnnnnnnnnnnnnnnnnnnnnnnnnnnnnnnnnnnnn
nnnnnnnnnnnnnnnnnnnnnnnnnnnnnnnnnnnnnnnnnnnnnnnnnn
nnnnnnnnnnnnnnnnnnnnnnnnnnnnnnnnnnnnnnnnn

QA 45 391 1 404
DS CHROMAT_FILE: B07_015493Archer_.g_59.ab1 PHD_FILE: B07_015493Archer_.g_59.ab1.phd.1 CHEM: term DYE: big TIME: Sun Apr 16 17:37:46 2006


WA{
phrap_params phrap 060416:173746
/usr/local/genome/bin/phrap 015493.fasta.screen -new_ace -view -forcelevel 10 -repeat_stringency 0.1 
phrap version 0.990329
}

CT{
Contig1 polyPhredRank1 polyPhred 255 255 060416:173746
COMMENT{
99
C}
}
