# Supplementary material for: SNP-PHAGE – High throughput SNP discovery pipeline
Source: BMC Bioinformatics. 2006 Oct 23;7:468. doi: 10.1186/1471-2105-7-468 (PMC1626092; doi:10.1186/1471-2105-7-468)
Supplement: Additional file 2 — Test dataset. This compressed file contains test data for recreating the demo website. It contains the database table entries and chromatogram files to test for proper installation of all functionalities provided. [file 1471-2105-7-468-S2.gz › test_data/AfterAnalysisStore/edit_dir/015493.fasta.screen.qual]

>B01_015493Archer_.b_10.ab1 PHD_FILE: B01_015493Archer_.b_10.ab1.phd.1
8 8 9 9 9 10 10 10 11 10 9 9 9 9 11 24 24 33 32 32
32 32 29 15 7 6 6 6 9 8 19 17 23 26 29 19 21 9 9 9
20 21 35 35 51 40 40 40 40 34 32 32 32 32 32 45 51
51 51 51 51 51 51 51 51 51 46 51 46 40 40 40 46 38
40 38 40 40 46 46 51 51 51 40 40 40 40 40 46 40 40
39 39 39 35 40 35 39 39 39 39 35 35 35 35 35 35 35
35 35 35 35 51 51 51 51 51 51 46 39 39 39 39 39 39
46 51 46 46 40 40 40 46 46 51 51 51 51 51 35 35 35
35 35 35 39 38 38 38 39 38 40 45 45 40 40 40 45 45
51 35 31 31 31 31 31 35 43 35 35 35 35 40 43 43 43
45 45 45 43 51 51 51 51 51 51 56 56 51 51 51 51 51
51 51 43 43 35 35 35 35 36 36 43 43 43 43 43 43 43
51 51 51 56 56 56 56 56 51 51 51 51 51 51 51 45 43
43 43 43 43 43 45 51 45 45 45 45 45 43 43 43 43 43
43 45 45 45 45 51 45 45 45 40 40 40 40 40 40 51 56
56 56 45 45 45 45 45 40 45 45 45 45 40 40 40 40 45
45 56 56 51 51 51 51 51 51 56 56 40 35 35 35 35 35
35 40 40 40 40 40 39 39 39 39 40 40 45 51 51 51 51
51 56 56 51 51 51 51 45 45 45 45 45 45 45 45 45 51
56 40 35 35 35 35 35 39 35 35 35 35 32 32 35 35 35
35 40 40 40 40 40 40 39 39 35 35 35 37 37 45 45 45
45 45 56 56 56 56 56 39 35 35 35 35 35 46 48 48 48
48 48 26 14 10 8 6 6 8 8 6 6 6 6 12 7 7 4 0 0 0 0 0
0 0 0 0 0 0 0 0 0 0 0 0 0 0 0 0 0 0 0 0 0 0 0 0 0 0
0 0 0 0 0 0 0 0 0 0 0 0 0 0 0 0 0 0 0 0 0 0 0 0 0 0
0 0 0 0 0 0 0 0 0 0 0 0 0 0 0 0 0 0 0 0 0 0 0 0 0 0
0 0 0 0 0 0 0 0 0 0 0 0 0 0 0 0 0 0 0 0 0 0 0 0 0 0
0 0 0 0 0 0 0 0 0 0 0 0 0 0 0 0 0 0 0 0 0 0 0 0 0 0
0 0 0 0 0 0 0 0 0 0 0 0 0 0 0 0 0 0 0 0 0 0 0 0 0 0
0 0 0 0 0 0 0 0 0 0 0 0 0 0 0 0 0 0 0 0 0 0 0 0 0 0
0 0 0 0 0 0 0 0 0 0 0 0 0 0 0 0 0 0 0 0 0 0 0 0 0 0
0 0 0 0 0 0 0 0 0 0 0 0 0 0 0 0 0 0 0 0 0 0 0 0 0 0
0 0 0 0 0 0 0 0 0 0 0 0 0 0 0 0 0 0 0 0 0 0 0 0 0 0
0 0 0 0 0 0 0 0 0 0 0 0 0 0 0 0 0 0 0 0 0 0 0 0 0 0
0 0 0 0 0 0 0 0 0 0 0 0 0 0 0 0 0 0 0 0 0 0 0 0 0 0
0 0 0 0 0 0 0 0 0 0 0 0 0 0 0 0 0 0 0 0 0 0 0 0 0 0
0 0 0 0 0 0 0 0 0 0 0 0 0 0 0 0 0 0 0 0 0 0 0 0 0 0
0 0 0 0 0 0 0 0 0 0 0 0 0 0 0 0 0 0 0 0 0 0 0 0 0 0
>B02_015493Minsoy_.b_14.ab1 PHD_FILE: B02_015493Minsoy_.b_14.ab1.phd.1
9 9 11 11 10 9 9 6 6 9 10 8 7 10 12 12 20 18 11 11
6 6 10 16 18 16 8 6 6 13 13 19 19 20 20 25 29 29 29
29 23 30 29 29 34 34 40 35 40 40 40 34 32 32 32 32
32 40 40 40 40 40 40 51 51 51 51 51 46 51 46 46 46
46 46 38 40 40 40 40 46 46 51 51 51 40 40 40 40 40
46 35 35 35 35 35 35 40 39 39 39 39 39 35 40 40 40
35 35 35 35 35 35 40 56 56 56 56 56 56 51 39 39 39
39 39 39 40 51 46 46 40 40 40 46 46 51 51 51 51 51
35 35 35 35 35 35 38 35 35 35 35 35 38 46 46 42 43
51 46 46 56 39 35 35 35 35 35 35 43 43 43 35 35 40
43 43 43 43 43 43 43 46 43 40 40 40 43 56 56 51 51
51 51 51 51 51 43 43 35 35 35 35 36 36 43 43 43 43
43 43 43 56 56 56 56 56 56 56 56 51 51 51 51 45 45
51 45 43 45 45 45 45 45 51 51 45 45 45 45 45 43 43
43 43 43 43 45 45 45 45 51 51 51 51 40 40 40 40 40
40 51 51 51 51 45 45 45 45 45 40 45 45 45 45 40 40
40 40 40 40 51 56 51 51 51 51 51 51 56 51 39 35 35
35 35 35 39 45 45 45 40 40 35 35 35 35 40 40 40 40
40 40 40 40 51 51 51 51 51 51 51 51 56 51 51 51 51
51 51 51 51 40 35 35 35 35 35 39 35 35 35 35 34 34
35 35 35 35 37 37 40 40 40 40 39 39 35 35 35 37 37
40 45 45 45 45 56 56 56 56 56 39 34 34 34 34 34 40
48 48 48 44 31 29 18 11 8 6 6 8 8 6 6 6 6 10 7 7 4
0 0 0 0 0 0 0 0 0 0 0 0 0 0 0 0 0 0 0 0 0 0 0 0 0 0
0 0 0 0 0 0 0 0 0 0 0 0 0 0 0 0 0 0 0 0 0 0 0 0 0 0
0 0 0 0 0 0 0 0 0 0 0 0 0 0 0 0 0 0 0 0 0 0 0 0 0 0
0 0 0 0 0 0 0 0 0 0 0 0 0 0 0 0 0 0 0 0 0 0 0 0 0 0
0 0 0 0 0 0 0 0 0 0 0 0 0 0 0 0 0 0 0 0 0 0 0 0 0 0
0 0 0 0 0 0 0 0 0 0 0 0 0 0 0 0 0 0 0 0 0 0 0 0 0 0
0 0 0 0 0 0 0 0 0 0 0 0 0 0 0 0 0 0 0 0 0 0 0 0 0 0
0 0 0 0 0 0 0 0 0 0 0 0 0 0 0 0 0 0 0 0 0 0 0 0 0 0
0 0 0 0 0 0 0 0 0 0 0 0 0 0 0 0 0 0 0 0 0 0 0 0 0 0
0 0 0 0 0 0 0 0 0 0 0 0 0 0 0 0 0 0 0 0 0 0 0 0 0 0
0 0 0 0 0 0 0 0 0 0 0 0 0 0 0 0 0 0 0 0 0 0 0 0 0 0
0 0 0 0 0 0 0 0 0 0 0 0 0 0 0 0 0 0 0 0 0 0 0 0 0 0
0 0 0 0 0 0 0 0 0 0 0 0 0 0 0 0 0 0 0 0 0 0 0 0 0 0
0 0 0 0 0 0 0 0 0 0 0 0 0 0 0 0 0 0 0 0 0 0 0 0 0 0
0 0 0 0 0 0 0 0 0 0 0 0 0 0 0 0 0 0 0 0 0 0 0 0 0 
>B03_015493Noir_1_.b_26.ab1 PHD_FILE: B03_015493Noir_1_.b_26.ab1.phd.1
0 4 6 6 6 6 6 6 8 8 6 6 6 7 7 14 19 32 25 17 13 7 7
11 19 11 9 8 8 10 19 18 22 25 25 25 29 29 22 16 15
15 16 20 29 29 34 40 35 40 40 40 35 35 35 35 35 35
45 40 40 40 40 40 51 51 46 46 46 46 46 46 46 46 46
40 38 42 42 46 46 56 51 51 51 51 40 40 40 46 46 46
40 37 35 35 39 39 40 40 40 40 40 40 35 40 40 40 35
35 35 35 35 35 35 51 51 51 51 51 51 56 56 51 51 56
51 51 51 51 51 46 46 46 46 46 40 51 51 51 51 51 35
35 35 35 35 35 39 35 35 35 35 35 39 40 40 40 40 40
40 45 56 35 31 31 31 31 31 35 43 43 43 43 43 45 45
43 43 43 43 43 43 43 43 43 43 43 43 56 56 56 56 56
56 56 56 51 43 43 35 35 35 35 36 36 51 43 43 43 43
43 43 56 56 56 56 56 56 56 56 51 51 51 51 51 51 56
56 56 51 51 51 51 51 51 51 45 45 45 45 45 43 43 43
43 43 43 51 51 51 51 51 51 51 51 40 40 40 40 40 40
51 45 51 51 40 40 40 45 45 40 45 45 45 45 40 40 40
40 45 45 56 56 51 51 51 51 51 51 56 51 39 35 35 35
35 35 39 45 45 45 45 45 39 39 39 39 40 40 40 40 40
40 40 40 51 51 51 51 51 51 51 51 56 45 40 40 40 40
40 45 51 45 40 40 40 40 40 39 32 32 32 32 32 32 39
39 39 39 51 45 40 40 40 35 34 34 29 29 34 34 39 40
40 40 40 45 56 56 56 56 56 34 33 29 29 29 33 40 46
48 48 44 31 24 13 9 9 6 6 4 6 9 7 7 11 10 7 8 4 0 0
0 0 0 0 0 0 0 0 0 0 0 0 0 0 0 0 0 0 0 0 0 0 0 0 0 0
0 0 0 0 0 0 0 0 0 0 0 0 0 0 0 0 0 0 0 0 0 0 0 0 0 0
0 0 0 0 0 0 0 0 0 0 0 0 0 0 0 0 0 0 0 0 0 0 0 0 0 0
0 0 0 0 0 0 0 0 0 0 0 0 0 0 0 0 0 0 0 0 0 0 0 0 0 0
0 0 0 0 0 0 0 0 0 0 0 0 0 0 0 0 0 0 0 0 0 0 0 0 0 0
0 0 0 0 0 0 0 0 0 0 0 0 0 0 0 0 0 0 0 0 0 0 0 0 0 0
0 0 0 0 0 0 0 0 0 0 0 0 0 0 0 0 0 0 0 0 0 0 0 0 0 0
0 0 0 0 0 0 0 0 0 0 0 0 0 0 0 0 0 0 0 0 0 0 0 0 0 0
0 0 0 0 0 0 0 0 0 0 0 0 0 0 0 0 0 0 0 0 0 0 0 0 0 0
0 0 0 0 0 0 0 0 0 0 0 0 0 0 0 0 0 0 0 0 0 0 0 0 0 0
0 0 0 0 0 0 0 0 0 0 0 0 0 0 0 0 0 0 0 0 0 0 0 0 0 0
0 0 0 0 0 0 0 0 0 0 0 0 0 0 0 0 0 0 0 0 0 0 0 0 0 0
0 0 0 0 0 0 0 0 0 0 0 0 0 0 0 0 0 0 0 0 0 0 0 0 0 0
0 0 0 0 0 0 0 0 0 0 0 0 0 0 0 0 0 0 0 0 0 0 0 0 0 0
0 0 0 0 0 0 0 0 0 0 0 0 0 0 0 0 0 0 0 0 0 0 0 0 0 0
0 0 0 0 0 0 0 0 0 0 0 0 0 0 0 0 0 0 0 0 0 
>B04_015493Evans__.b_30.ab1 PHD_FILE: B04_015493Evans__.b_30.ab1.phd.1
6 6 6 6 7 8 9 9 10 13 13 8 7 14 14 16 16 17 29 21 11
11 7 7 9 19 11 10 10 11 15 19 20 25 22 22 28 29 21
20 9 9 10 20 21 34 34 40 35 40 40 40 35 29 29 29 29
29 35 40 40 40 40 40 51 51 51 51 51 46 51 51 46 51
42 42 42 51 51 51 51 56 51 51 51 51 40 40 40 40 40
46 35 35 35 35 35 35 40 39 39 39 39 39 35 35 35 35
35 35 35 35 35 35 35 51 51 51 51 51 51 46 39 39 39
39 39 39 46 51 51 46 46 46 46 46 46 51 51 51 51 51
35 35 35 35 35 35 38 35 35 35 35 35 39 40 40 40 40
40 40 56 56 43 35 35 35 35 35 43 43 43 43 43 43 51
51 43 43 45 45 45 43 51 51 51 51 51 51 56 56 56 56
56 56 56 56 51 45 45 36 36 36 36 36 36 51 43 43 43
43 43 43 56 56 56 56 56 56 56 56 51 51 51 51 51 51
56 51 51 51 51 51 51 51 51 56 51 45 45 45 45 43 43
43 43 43 45 51 51 51 51 51 51 51 51 40 40 40 40 40
40 51 51 51 51 45 45 45 45 45 40 45 45 45 45 40 40
40 40 45 45 56 56 51 51 51 51 45 45 51 45 39 35 35
35 35 35 35 45 45 45 45 45 40 40 40 40 45 45 40 40
40 40 40 40 51 51 51 51 51 51 51 51 56 45 40 40 40
40 40 45 51 40 35 35 35 35 35 39 32 32 32 32 31 31
35 35 35 35 45 45 45 45 45 40 39 39 35 35 35 40 40
45 45 45 45 45 56 56 56 56 56 40 40 40 40 40 40 46
56 48 48 46 32 29 14 16 10 9 7 7 8 6 6 6 7 9 10 7 7
4 0 0 0 0 0 0 0 0 0 0 0 0 0 0 0 0 0 0 0 0 0 0 0 0 0
0 0 0 0 0 0 0 0 0 0 0 0 0 0 0 0 0 0 0 0 0 0 0 0 0 0
0 0 0 0 0 0 0 0 0 0 0 0 0 0 0 0 0 0 0 0 0 0 0 0 0 0
0 0 0 0 0 0 0 0 0 0 0 0 0 0 0 0 0 0 0 0 0 0 0 0 0 0
0 0 0 0 0 0 0 0 0 0 0 0 0 0 0 0 0 0 0 0 0 0 0 0 0 0
0 0 0 0 0 0 0 0 0 0 0 0 0 0 0 0 0 0 0 0 0 0 0 0 0 0
0 0 0 0 0 0 0 0 0 0 0 0 0 0 0 0 0 0 0 0 0 0 0 0 0 0
0 0 0 0 0 0 0 0 0 0 0 0 0 0 0 0 0 0 0 0 0 0 0 0 0 0
0 0 0 0 0 0 0 0 0 0 0 0 0 0 0 0 0 0 0 0 0 0 0 0 0 0
0 0 0 0 0 0 0 0 0 0 0 0 0 0 0 0 0 0 0 0 0 0 0 0 0 0
0 0 0 0 0 0 0 0 0 0 0 0 0 0 0 0 0 0 0 0 0 0 0 0 0 0
0 0 0 0 0 0 0 0 0 0 0 0 0 0 0 0 0 0 0 0 0 0 0 0 0 0
0 0 0 0 0 0 0 0 0 0 0 0 0 0 0 0 0 0 0 0 0 0 0 0 0 0
0 0 0 0 0 0 0 0 0 0 0 0 0 0 0 0 0 0 0 0 0 0 0 0 0 0
0 0 0 0 0 0 0 0 0 0 0 0 0 0 
>B05_015493PI20933.b_42.ab1 PHD_FILE: B05_015493PI20933.b_42.ab1.phd.1
0 4 9 9 9 9 9 9 10 9 8 4 0 0 0 4 0 0 0 4 0 4 19 4 0
0 4 4 0 0 0 4 4 0 4 19 15 4 8 8 7 7 8 9 8 7 9 7 4 0
4 0 4 0 0 0 4 11 10 10 8 6 4 0 0 0 0 0 0 4 9 6 6 4
7 8 8 6 6 6 6 6 6 7 4 4 4 0 4 6 6 6 4 4 4 6 6 6 11
4 0 4 7 10 10 8 6 4 6 4 4 0 4 8 4 6 8 16 16 12 11 7
7 8 6 6 6 6 4 4 13 6 6 10 16 8 6 6 8 16 13 9 8 7 10
14 8 6 6 8 7 6 4 4 4 6 6 13 4 4 4 13 6 6 8 6 6 8 8
6 6 8 7 6 6 6 9 13 6 6 8 6 6 8 6 6 4 0 4 8 8 10 11
13 9 8 7 10 10 10 6 7 11 9 8 6 6 9 13 6 7 7 6 8 6 6
11 8 13 11 13 6 6 6 6 7 4 0 4 6 13 8 6 6 8 6 6 8 8
10 10 12 10 12 9 9 6 6 8 6 6 8 8 6 6 6 6 9 9 8 7 10
7 6 8 6 6 8 6 6 6 6 11 16 10 10 6 6 8 8 7 7 9 6 6 6
6 8 6 6 8 6 6 13 11 13 12 8 12 9 8 8 6 6 6 6 10 8 6
6 8 12 10 6 6 8 6 6 6 6 8 6 6 8 11 6 6 10 6 6 10 8
6 6 6 6 10 11 10 8 8 8 10 9 8 8 6 6 6 6 10 8 8 8 8
8 8 8 8 6 6 8 11 6 6 8 10 10 10 9 9 11 17 14 15 11
9 6 6 6 9 6 6 8 6 7 9 8 8 6 6 8 8 9 9 4 4 6 6 6 6 6
8 6 6 6 6 8 6 6 10 8 10 10 9 8 8 8 7 7 7 6 8 6 6 8
6 6 8 8 9 9 9 11 12 7 7 9 7 6 8 6 6 8 8 6 6 8 9 6 6
6 6 8 6 8 9 8 8 6 6 8 8 9 7 7 9 9 9 6 6 9 9 9 9 9 8
11 9 9 9 8 8 6 6 8 9 9 9 9 8 8 6 6 8 8 10 8 6 6 8 8
9 9 9 10 8 7 6 8 8 8 6 6 9 12 8 6 6 8 8 9 9 10 10 8
8 6 6 8 6 6 8 7 7 8 10 6 6 6 6 7 9 9 9 9 8 8 8 8 6
6 8 8 6 6 8 9 9 9 8 8 6 6 8 11 13 8 8 7 9 9 12 12 19
16 9 9 8 8 8 6 6 8 8 10 8 8 8 8 8 10 11 10 10 10 10
9 7 7 7 7 10 13 9 9 9 9 8 8 6 6 8 8 7 7 9 4 0 4 9 9
6 6 6 6 6 6 7 8 8 6 8 8 8 8 6 6 6 6 6 8 8 6 6 8 8 9
8 8 9 9 8 6 6 9 11 10 9 9 6 7 10 10 9 8 8 9 9 9 9 9
9 9 8 6 6 6 6 6 8 8 6 4 4 4 7 9 8 8 9 6 6 6 6 8 8 6
6 8 8 8 6 6 6 6 6 6 8 8 9 6 6 6 6 6 9 9 10 8 8 8 8
8 9 6 6 8 6 6 8 8 9 7 7 9 8 7 9 9 7 7 9 8 9 9 6 6 8
8 8 8 6 6 8 8 8 8 8 8 8 6 4 0 4 9 7 7 11 9 7 7 4 0
4 8 6 6 8 8 8 8 6 6 8 6 7 9 6 6 6 6 8 8 11 12 11 9
9 8 9 9 7 7 9 9 7 7 9 10 7 7 9 9 11 9 9 9 8 10 6 6
6 6 8 8 6 6 6 6 7 7 9 9 6 6 10 8 6 6 6 6 4 0 4 9 9
9 9 9 8 8 4 4 0 4 6 9 6 6 8 8 9 9 9 9 9 9 9 7 7 7 6
6 6 6 9 8 10 8 8 8 6 6 8 8 8 8 6 6 8 8 9 9 9 9 10 9
9 9 6 6 6 6 8 8 11 10 9 7 7 7 8 8 9 8 6 6 6 8 8 9 9
7 6 8 8 8 8 6 6 6 6 6 6 4 4 4 6 8 6 7 10 9 9 9 9 9
9 9 8 9 6 6 8 8 8 6 6 6 6 8 6 6 8 6 6 9 10 8 8 6 6
10 9 9 9 9 7 7 7 9 9 9 8 8 8 8 6 6 6 6 6 6 6 6 6 6
9 10 9 9 8 8 6 6 4 0 4 8 13 9 4 0 4 4 6 6 7 8 8 6 6
6 8 9 8 8 6 6 6 6 9 9 7 7 10 12 13 9 9 8 8 9 6 6 6
6 8 9 9 8 8 10 10 9 16 10 10 9 7 6 6 6 6 8 6 6 6 8
4 0 4 8 9 13 6 6 8 6 6 6 6 6 8 8 6 6 6 6 6 6 6 8 6
8 9 8 6 6 6 6 6 8 6 7 7 7 7 9 10 9 9 9 9 9 8 8 6 6
8 6 6 6 8 6 6 8 6 8 8 8 6 6 8 8 6 6 8 8 8 10 8 8 6
6 6 6 8 8 6 6 6 6 9 8 8 8 6 6 6 6 6 6 8 6 6 8 8 7 7
8 8 8 6 6 6 6 8 8 8 6 6 8 8 8 6 6 8 8 8 8 6 6 9 10
6 6 6 6 6 6 6 8 9 7 7 7 7 7 8 8 6 6 6 8 8 9 7 7 7 8
12 10 10 9 9 9 10 10 10 18 16 9 9 9 8 8 6 6 8 8 8 8
9 8 7 9 8 8 7 7 8 8 6 6 8 8 8 8 8 8 10 9 9 8 8 9 9
8 
>B06_015493Peking_.b_46.ab1 PHD_FILE: B06_015493Peking_.b_46.ab1.phd.1
6 6 6 4 4 4 8 13 12 10 19 17 19 19 29 29 29 29 29 29
21 20 9 8 9 11 13 20 19 27 26 26 28 28 19 13 9 9 11
21 21 34 34 40 35 40 40 40 34 33 33 33 33 33 40 40
40 40 40 40 51 51 51 51 51 46 51 46 46 46 46 37 37
42 48 56 56 56 51 51 51 51 40 40 40 40 40 46 40 40
35 35 39 39 40 40 40 40 40 40 35 35 35 35 35 35 39
39 39 39 40 56 56 56 56 56 51 46 39 39 39 39 39 39
46 51 51 46 46 46 46 46 40 51 51 51 51 51 35 35 35
35 35 35 39 39 39 39 39 39 40 51 51 51 51 51 45 45
56 38 35 35 35 35 35 35 43 43 43 43 43 43 43 43 43
45 45 45 43 43 43 43 43 43 43 56 51 45 45 45 45 45
51 51 45 45 36 36 36 36 36 36 46 43 43 43 43 43 43
56 56 56 56 56 56 56 56 51 51 51 51 51 51 56 51 45
45 45 45 45 45 51 56 51 45 45 45 43 43 43 43 43 43
43 45 45 45 45 51 51 51 51 40 40 40 40 40 40 45 45
45 45 40 40 40 45 45 40 45 45 45 45 40 40 40 40 45
45 56 56 51 51 51 51 51 51 56 51 39 35 35 35 35 35
39 45 45 45 40 40 35 35 35 35 40 40 45 51 51 51 45
45 56 56 56 56 51 51 51 51 56 51 45 45 45 45 45 45
51 45 40 40 40 40 40 40 35 35 35 35 34 34 35 35 35
35 40 40 40 40 40 40 35 39 35 35 35 40 40 40 40 40
40 45 56 56 56 56 56 40 35 35 35 35 35 40 40 46 46
46 32 31 18 19 12 9 4 6 6 8 6 6 6 6 6 6 6 9 4 0 0 0
0 0 0 0 0 0 0 0 0 0 0 0 0 0 0 0 0 0 0 0 0 0 0 0 0 0
0 0 0 0 0 0 0 0 0 0 0 0 0 0 0 0 0 0 0 0 0 0 0 0 0 0
0 0 0 0 0 0 0 0 0 0 0 0 0 0 0 0 0 0 0 0 0 0 0 0 0 0
0 0 0 0 0 0 0 0 0 0 0 0 0 0 0 0 0 0 0 0 0 0 0 0 0 0
0 0 0 0 0 0 0 0 0 0 0 0 0 0 0 0 0 0 0 0 0 0 0 0 0 0
0 0 0 0 0 0 0 0 0 0 0 0 0 0 0 0 0 0 0 0 0 0 0 0 0 0
0 0 0 0 0 0 0 0 0 0 0 0 0 0 0 0 0 0 0 0 0 0 0 0 0 0
0 0 0 0 0 0 0 0 0 0 0 0 0 0 0 0 0 0 0 0 0 0 0 0 0 0
0 0 0 0 0 0 0 0 0 0 0 0 0 0 0 0 0 0 0 0 0 0 0 0 0 0
0 0 0 0 0 0 0 0 0 0 0 0 0 0 0 0 0 0 0 0 0 0 0 0 0 0
0 0 0 0 0 0 0 0 0 0 0 0 0 0 0 0 0 0 0 0 0 0 0 0 0 0
0 0 0 0 0 0 0 0 0 0 0 0 0 0 0 0 0 0 0 0 0 0 0 0 0 0
0 0 0 0 0 0 0 0 0 0 0 0 0 0 0 0 0 0 0 0 0 0 0 0 0 0
0 0 0 0 0 0 0 0 0 0 0 0 0 0 0 0 0 0 0 0 0 0 0 0 0 0
0 0 0 0 0 0 0 0 0 0 0 0 0 0 0 0 0 0 0 0 0 0 0 0 0 0
0 0 0 0 0 0 0 0 0 0 0 0 0 0 0 0 0 0 0 0 0 4 
>B07_015493Archer_.g_59.ab1 PHD_FILE: B07_015493Archer_.g_59.ab1.phd.1
4 4 7 7 8 9 11 7 7 6 8 6 6 8 9 19 19 33 33 22 19 16
8 6 6 8 8 12 12 10 19 17 19 19 9 6 6 8 8 19 19 34 34
34 34 34 34 34 34 40 46 39 33 32 32 32 32 34 40 40
39 39 39 39 39 39 46 42 37 37 37 40 40 40 40 39 35
35 35 35 35 35 39 51 51 51 40 37 40 40 39 39 39 40
40 40 56 56 51 51 51 51 45 35 34 34 35 35 35 45 56
56 56 56 45 35 35 35 35 35 40 56 40 39 39 39 35 35
40 40 40 40 51 51 51 40 40 40 39 39 39 40 40 40 40
40 40 40 40 40 40 40 45 45 45 45 45 45 45 45 51 51
51 51 56 51 51 51 40 40 40 40 40 40 43 43 43 43 43
43 51 51 56 56 56 56 43 43 43 43 43 43 43 43 43 43
43 45 45 43 43 43 43 43 43 43 43 43 43 43 43 51 51
51 51 56 56 56 56 45 43 43 43 43 43 45 51 51 45 45
45 45 51 51 51 51 51 40 38 38 43 43 43 45 51 51 51
51 51 51 51 51 51 51 51 51 51 51 51 51 51 51 51 51
45 45 45 45 45 45 45 45 45 45 51 51 51 51 51 45 45
45 45 45 45 45 45 45 45 45 45 51 51 51 51 51 51 51
51 45 45 45 45 45 39 39 39 39 39 40 45 45 45 51 45
45 45 40 40 40 45 45 45 45 45 45 51 51 51 51 56 56
56 56 56 56 40 40 40 40 40 45 56 56 56 56 40 40 40
40 40 40 45 51 45 45 45 56 56 56 56 56 56 56 56 56
51 51 51 51 46 46 56 56 48 48 48 48 48 36 33 24 19
8 4 4 0 0 4 8 8 7 7 8 7 7 4 0 0 0 0 0 0 0 0 0 0 0 0
0 0 0 0 0 0 0 0 0 0 0 0 0 0 0 0 0 0 0 0 0 0 0 0 0 0
0 0 0 0 0 0 0 0 0 0 0 0 0 0 0 0 0 0 0 0 0 0 0 0 0 0
0 0 0 0 0 0 0 0 0 0 0 0 0 0 0 0 0 0 0 0 0 0 0 0 0 0
0 0 0 0 0 0 0 0 0 0 0 0 0 0 0 0 0 0 0 0 0 0 0 0 0 0
0 0 0 0 0 0 0 0 0 0 0 0 0 0 0 0 0 0 0 0 0 0 0 0 0 0
0 0 0 0 0 0 0 0 0 0 0 0 0 0 0 0 0 0 0 0 0 0 0 0 0 0
0 0 0 0 0 0 0 0 0 0 0 0 0 0 0 0 0 0 0 0 0 0 0 0 0 0
0 0 0 0 0 0 0 0 0 0 0 0 0 0 0 0 0 0 0 0 0 0 0 0 0 0
0 0 0 0 0 0 0 0 0 0 0 0 0 0 0 0 0 0 0 0 0 0 0 0 0 0
0 0 0 0 0 0 0 0 0 0 0 0 0 0 0 0 0 0 0 0 0 0 0 0 0 0
0 0 0 0 0 0 0 0 0 0 0 0 0 0 0 0 0 0 0 0 0 0 0 0 0 0
0 0 0 0 0 0 0 0 0 0 0 0 0 0 0 0 0 0 0 0 0 0 0 0 0 0
0 0 0 0 0 0 0 0 0 0 0 0 0 0 0 0 0 0 0 0 0 0 0 0 0 0
0 0 0 0 0 0 0 0 0 0 0 0 0 0 0 0 0 0 0 0 0 0 0 0 0 0
0 0 0 0 0 0 0 0 0 0 
>B08_015493Minsoy_.g_63.ab1 PHD_FILE: B08_015493Minsoy_.g_63.ab1.phd.1
7 7 7 7 9 9 9 12 14 14 11 6 6 9 11 15 18 17 14 14 8
8 13 16 9 9 9 13 11 15 6 6 9 12 11 11 9 9 10 19 24
40 40 35 35 34 34 34 34 34 34 40 40 40 34 34 34 34
34 35 40 40 39 39 39 39 39 39 51 42 37 37 37 40 40
40 40 35 35 35 35 35 35 35 35 45 51 51 46 40 40 40
40 40 40 46 46 46 51 56 51 51 51 51 45 35 35 35 35
35 35 40 51 51 56 51 40 39 39 39 39 39 46 56 35 35
35 35 35 35 40 40 40 40 51 51 51 40 40 40 39 39 39
39 39 39 46 46 46 40 40 40 40 40 45 51 45 45 45 45
45 45 51 51 51 51 51 45 45 45 43 43 43 43 43 43 51
51 45 45 45 45 45 45 51 51 51 51 43 43 43 43 43 43
43 43 43 43 43 45 45 45 45 45 45 43 43 43 43 43 43
45 51 51 51 51 51 56 56 56 56 43 43 43 43 43 43 43
45 45 45 45 45 45 51 51 51 51 51 40 38 38 43 43 43
45 56 56 51 51 51 51 51 51 51 56 56 56 56 56 56 56
56 56 56 56 51 51 51 45 45 45 45 45 45 45 56 56 56
56 56 40 40 40 40 40 40 56 51 51 51 51 45 45 45 45
45 45 51 51 51 45 45 45 45 45 39 39 39 39 39 39 45
51 51 56 56 56 56 45 45 45 45 45 51 51 51 51 51 51
51 51 56 56 56 51 51 51 39 39 39 46 46 46 56 56 56
45 39 39 39 39 39 40 51 56 51 51 51 56 56 56 51 51
51 51 51 51 51 51 51 51 46 46 46 40 40 40 40 40 44
33 33 23 19 8 4 4 6 6 6 6 6 6 6 6 6 4 0 0 0 0 0 0 0
0 0 0 0 0 0 0 0 0 0 0 0 0 0 0 0 0 0 0 0 0 0 0 0 0 0
0 0 0 0 0 0 0 0 0 0 0 0 0 0 0 0 0 0 0 0 0 0 0 0 0 0
0 0 0 0 0 0 0 0 0 0 0 0 0 0 0 0 0 0 0 0 0 0 0 0 0 0
0 0 0 0 0 0 0 0 0 0 0 0 0 0 0 0 0 0 0 0 0 0 0 0 0 0
0 0 0 0 0 0 0 0 0 0 0 0 0 0 0 0 0 0 0 0 0 0 0 0 0 0
0 0 0 0 0 0 0 0 0 0 0 0 0 0 0 0 0 0 0 0 0 0 0 0 0 0
0 0 0 0 0 0 0 0 0 0 0 0 0 0 0 0 0 0 0 0 0 0 0 0 0 0
0 0 0 0 0 0 0 0 0 0 0 0 0 0 0 0 0 0 0 0 0 0 0 0 0 0
0 0 0 0 0 0 0 0 0 0 0 0 0 0 0 0 0 0 0 0 0 0 0 0 0 0
0 0 0 0 0 0 0 0 0 0 0 0 0 0 0 0 0 0 0 0 0 0 0 0 0 0
0 0 0 0 0 0 0 0 0 0 0 0 0 0 0 0 0 0 0 0 0 0 0 0 0 0
0 0 0 0 0 0 0 0 0 0 0 0 0 0 0 0 0 0 0 0 0 0 0 0 0 0
0 0 0 0 0 0 0 0 0 0 0 0 0 0 0 0 0 0 0 0 0 0 0 0 0 0
0 0 0 0 0 0 0 0 0 0 0 0 0 0 0 
>B09_015493Noir_1_.g_76.ab1 PHD_FILE: B09_015493Noir_1_.g_76.ab1.phd.1
6 6 6 6 8 9 12 11 11 10 8 6 6 8 8 13 10 11 16 14 14
14 9 8 6 6 6 8 10 12 10 16 14 16 16 9 10 10 9 18 21
29 32 34 34 34 34 34 35 35 46 46 39 29 29 29 29 29
34 40 40 40 40 40 40 40 40 40 40 37 37 37 40 40 40
40 35 35 35 35 35 35 35 39 40 46 46 46 40 40 40 40
40 40 46 46 46 51 56 51 51 51 51 45 35 35 35 35 35
35 40 51 51 56 51 40 39 39 39 39 39 46 56 35 35 35
35 35 35 40 40 40 40 51 51 51 46 46 46 39 39 39 39
39 39 46 46 46 40 40 40 40 40 45 51 45 45 45 45 45
45 51 51 40 43 43 43 43 43 43 43 43 43 43 43 43 43
43 43 43 43 45 45 51 56 56 56 43 43 43 43 43 43 43
43 43 43 43 51 51 43 43 43 43 43 43 43 43 43 43 43
43 51 45 45 45 51 51 51 51 43 43 43 43 43 43 45 51
51 51 45 45 45 56 56 56 56 56 43 43 43 43 43 43 45
51 51 56 56 56 56 45 45 45 45 45 51 56 56 56 51 51
51 56 56 51 51 51 51 51 45 45 45 45 45 56 56 56 56
51 39 39 39 39 39 46 51 45 45 45 45 45 51 51 51 51
51 51 51 51 45 45 45 45 40 35 35 35 35 35 35 40 40
40 45 45 51 51 45 45 45 56 56 56 51 51 51 56 56 56
56 56 56 56 56 56 56 40 40 40 46 46 46 56 51 56 45
35 35 35 35 35 35 45 51 45 45 45 56 56 56 51 51 45
45 45 40 40 40 40 40 40 40 56 46 46 46 46 46 44 22
19 9 11 9 4 0 4 7 7 7 9 6 6 6 6 6 4 0 0 0 0 0 0 0 0
0 0 0 0 0 0 0 0 0 0 0 0 0 0 0 0 0 0 0 0 0 0 0 0 0 0
0 0 0 0 0 0 0 0 0 0 0 0 0 0 0 0 0 0 0 0 0 0 0 0 0 0
0 0 0 0 0 0 0 0 0 0 0 0 0 0 0 0 0 0 0 0 0 0 0 0 0 0
0 0 0 0 0 0 0 0 0 0 0 0 0 0 0 0 0 0 0 0 0 0 0 0 0 0
0 0 0 0 0 0 0 0 0 0 0 0 0 0 0 0 0 0 0 0 0 0 0 0 0 0
0 0 0 0 0 0 0 0 0 0 0 0 0 0 0 0 0 0 0 0 0 0 0 0 0 0
0 0 0 0 0 0 0 0 0 0 0 0 0 0 0 0 0 0 0 0 0 0 0 0 0 0
0 0 0 0 0 0 0 0 0 0 0 0 0 0 0 0 0 0 0 0 0 0 0 0 0 0
0 0 0 0 0 0 0 0 0 0 0 0 0 0 0 0 0 0 0 0 0 0 0 0 0 0
0 0 0 0 0 0 0 0 0 0 0 0 0 0 0 0 0 0 0 0 0 0 0 0 0 0
0 0 0 0 0 0 0 0 0 0 0 0 0 0 0 0 0 0 0 0 0 0 0 0 
>B10_015493Evans__.g_80.ab1 PHD_FILE: B10_015493Evans__.g_80.ab1.phd.1
0 4 4 6 6 6 8 12 17 15 9 9 15 11 9 15 13 17 22 20 19
16 11 8 8 8 8 12 13 10 19 19 24 22 13 14 13 13 9 25
25 39 35 35 34 34 34 34 35 35 40 40 39 31 31 29 31
31 34 40 40 40 40 40 40 40 40 46 40 37 37 37 37 40
40 40 35 35 35 35 35 35 35 35 45 51 51 46 40 40 40
40 40 40 46 46 46 51 56 56 56 51 51 45 35 35 35 35
35 35 45 56 56 56 51 40 35 35 35 35 35 40 56 40 39
39 39 35 35 40 40 40 40 51 51 51 51 51 51 40 39 39
39 39 39 46 46 46 40 43 43 51 51 45 45 45 45 45 45
45 45 51 51 51 51 51 45 45 45 43 43 43 43 43 43 43
43 43 43 43 43 45 45 51 56 56 56 43 43 43 43 43 43
43 43 43 43 43 43 43 43 43 43 43 43 43 43 43 43 43
43 43 51 51 51 51 56 56 51 51 43 43 43 43 43 43 43
56 56 51 51 51 51 51 51 51 51 51 40 40 40 43 43 43
45 51 51 51 51 51 51 51 51 51 56 56 56 56 56 56 51
56 56 56 56 51 51 51 45 45 45 45 45 45 45 56 56 56
56 56 40 40 40 40 40 40 45 45 45 45 45 45 51 51 51
51 51 56 56 56 56 56 51 45 45 39 39 39 39 39 39 45
51 51 51 45 45 45 40 40 40 45 45 45 45 45 45 51 51
51 51 56 56 56 56 56 56 40 40 40 46 46 46 56 51 51
45 35 35 35 35 35 35 45 51 45 45 45 56 56 56 51 51
51 51 51 51 40 40 40 40 40 40 46 40 40 40 40 40 44
21 19 9 10 9 4 0 0 0 4 4 4 7 7 10 7 4 0 0 0 0 0 0 0
0 0 0 0 0 0 0 0 0 0 0 0 0 0 0 0 0 0 0 0 0 0 0 0 0 0
0 0 0 0 0 0 0 0 0 0 0 0 0 0 0 0 0 0 0 0 0 0 0 0 0 0
0 0 0 0 0 0 0 0 0 0 0 0 0 0 0 0 0 0 0 0 0 0 0 0 0 0
0 0 0 0 0 0 0 0 0 0 0 0 0 0 0 0 0 0 0 0 0 0 0 0 0 0
0 0 0 0 0 0 0 0 0 0 0 0 0 0 0 0 0 0 0 0 0 0 0 0 0 0
0 0 0 0 0 0 0 0 0 0 0 0 0 0 0 0 0 0 0 0 0 0 0 0 0 0
0 0 0 0 0 0 0 0 0 0 0 0 0 0 0 0 0 0 0 0 0 0 0 0 0 0
0 0 0 0 0 0 0 0 0 0 0 0 0 0 0 0 0 0 0 0 0 0 0 0 0 0
0 0 0 0 0 0 0 0 0 0 0 0 0 0 0 0 0 0 0 0 0 0 0 0 0 0
0 0 0 0 0 0 0 0 0 0 0 0 0 0 0 0 0 0 0 0 0 0 0 0 0 0
0 0 0 0 0 0 0 0 0 0 0 0 0 0 0 0 0 0 0 0 0 0 0 0 0 0
0 0 0 0 0 0 0 0 0 0 0 0 0 0 0 0 0 0 0 0 0 0 0 0 0 0
0 0 0 0 0 0 0 0 0 0 0 0 0 0 0 0 0 0 0 0 0 0 0 0 0 0
0 0 0 0 0 0 0 0 0 0 0 0 0 0 0 0 0 0 0 0 0 0 0 0 0 0
0 0 0 0 0 0 0 0 0 0 0 0 0 0 0 0 0 0 0 0 0 0 0 0 0 0
0 0 0 0 0 0 0 0 0 0 0 0 0 0 
>B11_015493PI20933.g_92.ab1 PHD_FILE: B11_015493PI20933.g_92.ab1.phd.1
0 4 4 7 7 7 9 11 10 10 12 12 8 13 13 12 19 19 27 27
25 22 16 12 10 8 8 8 11 11 9 15 12 23 17 13 9 7 8 9
16 21 29 33 33 34 34 34 34 34 34 46 51 40 34 34 34
34 34 35 40 40 39 39 39 39 39 39 46 46 37 37 37 37
39 40 40 35 35 35 35 35 35 35 35 45 46 46 40 37 37
40 39 39 39 39 39 39 56 56 51 51 46 46 40 35 34 34
35 35 35 45 56 56 56 56 45 35 35 35 35 35 40 56 35
35 35 35 35 35 40 40 40 40 51 51 51 46 46 46 39 39
39 40 40 40 46 46 46 40 40 40 40 40 45 51 45 45 45
45 45 45 51 51 51 51 51 45 45 45 40 40 40 40 40 40
43 43 43 43 43 43 45 45 51 56 56 56 43 43 43 43 43
43 43 43 43 43 43 43 43 43 43 43 43 43 43 43 43 43
43 43 43 43 43 43 43 56 56 51 51 43 43 43 43 43 43
45 51 51 45 45 45 45 51 51 56 56 56 43 43 43 43 43
43 45 56 56 56 56 56 56 45 45 45 45 45 51 56 56 56
56 56 56 56 56 51 51 51 45 45 45 45 45 45 45 51 51
51 51 45 39 39 39 39 39 40 56 56 51 51 51 45 45 45
45 45 45 51 51 51 45 45 45 45 45 39 39 39 39 39 39
40 45 45 56 51 51 51 40 40 40 45 45 45 45 45 51 56
56 56 56 56 56 56 56 56 56 40 40 40 46 46 46 56 51
56 40 34 34 34 34 34 35 45 45 40 40 40 51 51 51 51
51 45 45 45 40 40 40 40 40 40 40 56 46 46 46 46 46
44 22 19 9 11 9 4 0 4 7 8 7 10 8 8 8 7 7 4 0 0 0 0
0 0 0 0 0 0 0 0 0 0 0 0 0 0 0 0 0 0 0 0 0 0 0 0 0 0
0 0 0 0 0 0 0 0 0 0 0 0 0 0 0 0 0 0 0 0 0 0 0 0 0 0
0 0 0 0 0 0 0 0 0 0 0 0 0 0 0 0 0 0 0 0 0 0 0 0 0 0
0 0 0 0 0 0 0 0 0 0 0 0 0 0 0 0 0 0 0 0 0 0 0 0 0 0
0 0 0 0 0 0 0 0 0 0 0 0 0 0 0 0 0 0 0 0 0 0 0 0 0 0
0 0 0 0 0 0 0 0 0 0 0 0 0 0 0 0 0 0 0 0 0 0 0 0 0 0
0 0 0 0 0 0 0 0 0 0 0 0 0 0 0 0 0 0 0 0 0 0 0 0 0 0
0 0 0 0 0 0 0 0 0 0 0 0 0 0 0 0 0 0 0 0 0 0 0 0 0 0
0 0 0 0 0 0 0 0 0 0 0 0 0 0 0 0 0 0 0 0 0 0 0 0 0 0
0 0 0 0 0 0 0 0 0 0 0 0 0 0 0 0 0 0 0 0 0 0 0 0 0 0
0 0 0 0 0 0 0 0 0 0 0 0 0 0 0 0 0 0 0 0 0 0 0 0 0 0
0 0 0 0 0 0 0 0 0 0 0 0 0 0 0 0 0 0 0 0 0 0 0 0 0 0
0 0 0 0 0 0 0 0 0 0 0 0 0 0 0 0 0 0 0 0 0 0 0 0 0 0
0 0 0 0 0 0 0 0 0 0 0 0 0 0 0 0 0 0 0 0 0 0 0 0 0 0
0 0 0 0 0 0 
>B12_015493Peking_.g_96.ab1 PHD_FILE: B12_015493Peking_.g_96.ab1.phd.1
4 4 4 8 9 10 14 10 12 15 13 13 14 14 10 19 19 33 33
25 28 19 14 11 8 8 9 13 13 18 14 13 15 10 10 13 10
10 9 18 21 32 35 35 39 39 39 39 40 40 46 46 40 34 34
34 34 34 35 40 40 39 39 39 39 39 39 46 46 37 37 37
40 40 40 40 35 35 35 35 35 35 35 35 45 51 51 40 35
35 35 35 35 40 46 46 46 51 56 51 51 46 46 39 31 31
31 31 31 31 40 51 51 56 56 45 35 35 35 35 35 40 56
40 39 39 39 35 35 39 39 39 39 40 51 51 40 40 40 40
40 40 45 45 45 46 46 46 43 43 43 43 43 45 51 45 45
45 45 45 45 51 51 51 45 45 45 45 45 43 43 43 43 43
43 43 43 43 43 43 43 45 45 51 56 56 56 43 43 43 43
43 43 43 43 43 43 43 51 51 43 43 43 43 43 43 43 43
43 43 43 43 51 51 51 51 56 56 51 51 43 43 43 43 43
43 45 45 45 51 45 45 45 51 51 51 46 46 40 35 35 43
43 43 45 56 56 51 51 51 51 51 51 51 51 51 56 56 56
56 56 56 56 56 56 51 51 51 51 51 51 51 51 51 43 42
42 43 56 56 45 45 45 45 45 45 56 51 51 51 51 45 45
45 45 45 45 51 51 51 45 45 45 45 40 35 35 35 35 35
39 40 40 37 40 40 46 46 40 40 40 45 45 45 45 45 51
56 56 56 56 56 56 56 56 56 56 40 40 40 40 40 46 56
56 56 46 30 30 29 29 29 33 40 51 45 45 45 56 56 56
56 56 51 51 51 51 51 40 40 40 40 40 40 40 40 40 39
39 39 27 19 16 13 9 4 0 4 6 6 6 6 6 8 9 8 8 4 0 0 0
0 0 0 0 0 0 0 0 0 0 0 0 0 0 0 0 0 0 0 0 0 0 0 0 0 0
0 0 0 0 0 0 0 0 0 0 0 0 0 0 0 0 0 0 0 0 0 0 0 0 0 0
0 0 0 0 0 0 0 0 0 0 0 0 0 0 0 0 0 0 0 0 0 0 0 0 0 0
0 0 0 0 0 0 0 0 0 0 0 0 0 0 0 0 0 0 0 0 0 0 0 0 0 0
0 0 0 0 0 0 0 0 0 0 0 0 0 0 0 0 0 0 0 0 0 0 0 0 0 0
0 0 0 0 0 0 0 0 0 0 0 0 0 0 0 0 0 0 0 0 0 0 0 0 0 0
0 0 0 0 0 0 0 0 0 0 0 0 0 0 0 0 0 0 0 0 0 0 0 0 0 0
0 0 0 0 0 0 0 0 0 0 0 0 0 0 0 0 0 0 0 0 0 0 0 0 0 0
0 0 0 0 0 0 0 0 0 0 0 0 0 0 0 0 0 0 0 0 0 0 0 0 0 0
0 0 0 0 0 0 0 0 0 0 0 0 0 0 0 0 0 0 0 0 0 0 0 0 0 0
0 0 0 0 0 0 0 0 0 0 0 0 0 0 0 0 0 0 0 0 0 0 0 0 0 0
0 0 0 0 0 0 0 0 0 
