# Supplementary material for: SNP-PHAGE – High throughput SNP discovery pipeline
Source: BMC Bioinformatics. 2006 Oct 23;7:468. doi: 10.1186/1471-2105-7-468 (PMC1626092; doi:10.1186/1471-2105-7-468)
Supplement: Additional file 2 — Test dataset. This compressed file contains test data for recreating the demo website. It contains the database table entries and chromatogram files to test for proper installation of all functionalities provided. [file 1471-2105-7-468-S2.gz › test_data/AfterAnalysisStore/edit_dir/015493.fasta.screen.singlets]

>B05_015493PI20933.b_42.ab1  CHROMAT_FILE: B05_015493PI20933.b_42.ab1 PHD_FILE: B05_015493PI20933.b_42.ab1.phd.1 CHEM: term DYE: big TIME: Sun Apr 16 17:37:46 2006
NNNNNNNNNNNNNNNNNNNNNNNNNNNNNNNNNNNNNNNNNNNNNNNTCN
TNANNNTCTTTACNNNNNNGGGGCTTCTACTTATGTTNACTCTATCTCGG
NAAATGCGTTCNACTCGGGAGGTAGTCCTCTCATGGGAAATTGCACATGC
TCTATCGAGTAACGATGTCTGGGTTGCATCAGTAGCCNAGCAGACTGAGT
CTCGGTCGATAGCTAGGGCTAAGCTGGNTACAGAGGATAACACTGATCGC
TACACCTACAGAGCTCGGTGATTTTAGTGATCTTGATGGCATGATACCTT
CGTACTCCCGAACCTTAGCTAACTGCTCACATGCTCATAGAGCTGGTGGA
AGGTTAGAGTGAATAATAGGTATATAGGTAGGACTAAAAATTTATTAATA
CTTTTCGTGTTTTTATATGCTTATGCTGATATTTCTATTGATGAAGCTCT
AGTACGATTTCTAAACAGACTACACTATTCTAACCATTTACTTACTATCT
ATTAACAATACTTGTATACCCATACCTCAGGAACACCTGATCGTGAGTGA
TGTAATATAGACATTTTTGAGTTTTGGTGTATGATGGTATTGTCTTATAT
CATGTGTATAGTCTGTTTNTGCGTCGAGGTCTCCAGGCTGTTGCAAGACG
ACAACCTCATTTTATTTGATCATCAGCACTCCATTTAACTTACATCTTAA
CTATATTAACCCTCACTATTATCATTCATGTCTACTATGCACGCGTGTAT
GATTATACATCTGNCTCACTTAANATCGGCACAGGTCGATATACTGTCGC
GAATCATGCTTAAATACTACGTATTATATCCTAATCTCATGACNATAGCA
TGACNATATGTATCGTCAAGTCGACATCACAAGCGACTCATCACCCACAC
GGGTGAGAGTCGAATCGTCTTCTGTAGTAGAAGCCACCATATGTGTAGCA
GACTTCATCTAGTTTGAGTCGGCGCGCATGTGCGTATTATTCTACATGTC
GAGTCATNATTCTNGTCACACATTATCTACCTGTCTGCTCTCTTAGGCTG
ATGACGTTCTTGTGTTATGCGNCGCCGTCGGTGTCTCATAAGTTAACGAC
GGAGATCTGCGCGTGTATATGGGAGAGTAATCTCTCATGATGTAATCTCC
TCATCTACATCAACAATATCTGCGCGTATGAGTGCGAGGTATAGATGTTC
AATCCACGTCTCAGTGTTCGATCGACACTTTCTTATGTATTATTACCCGC
TTCTACTATCTAGCTCGTAG
