# Supplementary material for: SNP-PHAGE – High throughput SNP discovery pipeline
Source: BMC Bioinformatics. 2006 Oct 23;7:468. doi: 10.1186/1471-2105-7-468 (PMC1626092; doi:10.1186/1471-2105-7-468)
Supplement: Additional file 2 — Test dataset. This compressed file contains test data for recreating the demo website. It contains the database table entries and chromatogram files to test for proper installation of all functionalities provided. [file 1471-2105-7-468-S2.gz › test_data/AfterAnalysisStore/edit_dir/015493.map.out]

PROGRAM: polybayes.pl VERSION: 3.0 RELEASE: 2001-03-27
COMMAND_LINE: -project Project1 -analysis Analysis1 -cluster Cluster1 -inputFormat ace -anchorBaseQualityDefault 20 -memberBaseQualityDefault 20 -filterParalogs -thresholdNative 0.0 -screenSnps -considerAnchor no -considerTemplateConsensus -prescreenSnps no -preScreenSnpsMinimumBaseQuality 30 -priorPoly 0.003 -priorPoly2 0.99666 -priorPoly3 0.00333 -priorPoly4 1e-05 -priorPolyAC 0.1666 -priorPolyAG 0.1666 -priorPolyAT 0.1666 -priorPolyCG 0.1666 -priorPolyACG 0.25 -priorPolyACT 0.25 -thresholdSnp 0.5 -maxTerms 50 -nowriteAlignment -lineLength 50 -showUnAligned -displayQuality -writeAce -nowritePhdFiles -phdFilePathOut ../phd_dir -writeReport -debug -monitor -readPhdFiles -phdFilePathIn ../phd_dir -aceIn 015493.fasta.screen.ace.1 -alignmentOut 015493.phrap.aln -aceOut 015493.map.ace.1 -reportOut 015493.map.out
TIME: 060416:173746
CLUSTER: Cluster1 NUMBER_MEMBERS: 11 NUMBER_NATIVE_MEMBERS: 11 NUMBER_PARALOG_MEMBERS: 0

CLUSTER: Cluster1 ALIGNMENT: Contig1 ANCHOR: Contig1 PADDED_LENGTH: 404 NUMBER_MEMBERS: 11
CLUSTER: Cluster1 ALIGNMENT: Contig1 MEMBER: B01_015493Archer_.b_10.ab1 PRIMARY_SEQUENCE: B01_015493Archer_.b_10.ab1 TEMPLATE: B01_015493Archer_.b_10 PADDED_LENGTH: 800 ALIGNED_LENGTH: 370 CLASS: NATIVE P_NAT: 0.942899748297630611 D: 4 D_NAT: 3.74698032057492778 D_PAR: 10.7769803205749278
CLUSTER: Cluster1 ALIGNMENT: Contig1 MEMBER: B02_015493Minsoy_.b_14.ab1 PRIMARY_SEQUENCE: B02_015493Minsoy_.b_14.ab1 TEMPLATE: B02_015493Minsoy_.b_14 PADDED_LENGTH: 793 ALIGNED_LENGTH: 364 CLASS: NATIVE P_NAT: 0.98870543503750771 D: 2 D_NAT: 2.88907964273076588 D_PAR: 9.80507964273076588
CLUSTER: Cluster1 ALIGNMENT: Contig1 MEMBER: B03_015493Noir_1_.b_26.ab1 PRIMARY_SEQUENCE: B03_015493Noir_1_.b_26.ab1 TEMPLATE: B03_015493Noir_1_.b_26 PADDED_LENGTH: 818 ALIGNED_LENGTH: 370 CLASS: NATIVE P_NAT: 0.98575299844732528 D: 3 D_NAT: 4.57335745313705914 D_PAR: 11.6033574531370591
CLUSTER: Cluster1 ALIGNMENT: Contig1 MEMBER: B04_015493Evans__.b_30.ab1 PRIMARY_SEQUENCE: B04_015493Evans__.b_30.ab1 TEMPLATE: B04_015493Evans__.b_30 PADDED_LENGTH: 784 ALIGNED_LENGTH: 372 CLASS: NATIVE P_NAT: 0.993103073317123237 D: 2 D_NAT: 3.80995595809204397 D_PAR: 10.877955958092044
CLUSTER: Cluster1 ALIGNMENT: Contig1 MEMBER: B06_015493Peking_.b_46.ab1 PRIMARY_SEQUENCE: B06_015493Peking_.b_46.ab1 TEMPLATE: B06_015493Peking_.b_46 PADDED_LENGTH: 820 ALIGNED_LENGTH: 364 CLASS: NATIVE P_NAT: 0.977931525456947343 D: 2 D_NAT: 1.83446205895200004 D_PAR: 8.75046205895200004
CLUSTER: Cluster1 ALIGNMENT: Contig1 MEMBER: B07_015493Archer_.g_59.ab1 PRIMARY_SEQUENCE: B07_015493Archer_.g_59.ab1 TEMPLATE: B07_015493Archer_.g_59 PADDED_LENGTH: 791 ALIGNED_LENGTH: 381 CLASS: NATIVE P_NAT: 0.976480328083194589 D: 4 D_NAT: 5.14640243179511492 D_PAR: 12.3854024317951149
CLUSTER: Cluster1 ALIGNMENT: Contig1 MEMBER: B08_015493Minsoy_.g_63.ab1 PRIMARY_SEQUENCE: B08_015493Minsoy_.g_63.ab1 TEMPLATE: B08_015493Minsoy_.g_63 PADDED_LENGTH: 764 ALIGNED_LENGTH: 381 CLASS: NATIVE P_NAT: 0.994589422251343609 D: 2 D_NAT: 4.13064877079032759 D_PAR: 11.3696487707903276
CLUSTER: Cluster1 ALIGNMENT: Contig1 MEMBER: B09_015493Noir_1_.g_76.ab1 PRIMARY_SEQUENCE: B09_015493Noir_1_.g_76.ab1 TEMPLATE: B09_015493Noir_1_.g_76 PADDED_LENGTH: 697 ALIGNED_LENGTH: 379 CLASS: NATIVE P_NAT: 0.986890652306909574 D: 3 D_NAT: 4.46852694088588383 D_PAR: 11.6695269408858838
CLUSTER: Cluster1 ALIGNMENT: Contig1 MEMBER: B10_015493Evans__.g_80.ab1 PRIMARY_SEQUENCE: B10_015493Evans__.g_80.ab1 TEMPLATE: B10_015493Evans__.g_80 PADDED_LENGTH: 814 ALIGNED_LENGTH: 371 CLASS: NATIVE P_NAT: 0.996640197757205614 D: 1 D_NAT: 2.44540377590084542 D_PAR: 9.49440377590084542
CLUSTER: Cluster1 ALIGNMENT: Contig1 MEMBER: B11_015493PI20933.g_92.ab1 PRIMARY_SEQUENCE: B11_015493PI20933.g_92.ab1 TEMPLATE: B11_015493PI20933.g_92 PADDED_LENGTH: 781 ALIGNED_LENGTH: 380 CLASS: NATIVE P_NAT: 0.940424244415657534 D: 4 D_NAT: 3.52149112919520587 D_PAR: 10.7414911291952059
CLUSTER: Cluster1 ALIGNMENT: Contig1 MEMBER: B12_015493Peking_.g_96.ab1 PRIMARY_SEQUENCE: B12_015493Peking_.g_96.ab1 TEMPLATE: B12_015493Peking_.g_96 PADDED_LENGTH: 703 ALIGNED_LENGTH: 382 CLASS: NATIVE P_NAT: 0.992135236617467342 D: 2 D_NAT: 3.08276682864938789 D_PAR: 10.3407668286493879
CLUSTER: Cluster1 ALIGNMENT: Contig1 SNP_ID: GSCSNP-Project1-Analysis1-Cluster1-Contig1-1 PADDED_POS: 13 PADDED_LENGTH: 404 UNPADDED_POS: 13 UNPADDED_LENGTH: 399 P_SNP: 0.891676254296280167 VAR: cg P_VAR: 0.891557371164389706 P_1: 0.108323745703719833 P_2: 0.891636045502315458 P_3: 4.02087939647095926e-05 P_4: 0 P_5: 0 TEMPLATE_DEPTH: 11 TEMPLATE_ALLELES: a=0,c=5,g=6,t=0,-=0 SEQUENCE_DEPTH: 11 SEQUENCE_ALLELES: a=0,c=5,g=6,t=0-=0 COLUMN: TEMPLATE,Contig1,g,55;SEQUENCE,Contig1,Contig1,Contig1,g,55,13,1,a|TEMPLATE,B12_015493Peking_.g_96,c,14;SEQUENCE,B12_015493Peking_.g_96.ab1,B12_015493Peking_.g_96.ab1,B12_015493Peking_.g_96,c,14,13,1,a|TEMPLATE,B09_015493Noir_1_.g_76,c,6;SEQUENCE,B09_015493Noir_1_.g_76.ab1,B09_015493Noir_1_.g_76.ab1,B09_015493Noir_1_.g_76,c,6,13,1,a|TEMPLATE,B02_015493Minsoy_.b_14,g,45;SEQUENCE,B02_015493Minsoy_.b_14.ab1,B02_015493Minsoy_.b_14.ab1,B02_015493Minsoy_.b_14,g,45,364,-1,a|TEMPLATE,B06_015493Peking_.b_46,g,40;SEQUENCE,B06_015493Peking_.b_46.ab1,B06_015493Peking_.b_46.ab1,B06_015493Peking_.b_46,g,40,361,-1,a|TEMPLATE,B11_015493PI20933.g_92,c,13;SEQUENCE,B11_015493PI20933.g_92.ab1,B11_015493PI20933.g_92.ab1,B11_015493PI20933.g_92,c,13,14,1,a|TEMPLATE,B01_015493Archer_.b_10,g,45;SEQUENCE,B01_015493Archer_.b_10.ab1,B01_015493Archer_.b_10.ab1,B01_015493Archer_.b_10,g,45,362,-1,a|TEMPLATE,B03_015493Noir_1_.b_26,g,40;SEQUENCE,B03_015493Noir_1_.b_26.ab1,B03_015493Noir_1_.b_26.ab1,B03_015493Noir_1_.b_26,g,40,365,-1,a|TEMPLATE,B08_015493Minsoy_.g_63,c,6;SEQUENCE,B08_015493Minsoy_.g_63.ab1,B08_015493Minsoy_.g_63.ab1,B08_015493Minsoy_.g_63,c,6,13,1,a|TEMPLATE,B04_015493Evans__.b_30,g,45;SEQUENCE,B04_015493Evans__.b_30.ab1,B04_015493Evans__.b_30.ab1,B04_015493Evans__.b_30,g,45,365,-1,a|TEMPLATE,B07_015493Archer_.g_59,c,6;SEQUENCE,B07_015493Archer_.g_59.ab1,B07_015493Archer_.g_59.ab1,B07_015493Archer_.g_59,c,6,13,1,a
CLUSTER: Cluster1 ALIGNMENT: Contig1 SNP_ID: GSCSNP-Project1-Analysis1-Cluster1-Contig1-2 PADDED_POS: 15 PADDED_LENGTH: 404 UNPADDED_POS: 15 UNPADDED_LENGTH: 399 P_SNP: 0.791421431826184327 VAR: a- P_VAR: 0.791354278860339037 P_1: 0.208578568173815673 P_2: 0.791420084476855663 P_3: 1.34734932866359124e-06 P_4: 0 P_5: 0 TEMPLATE_DEPTH: 11 TEMPLATE_ALLELES: a=7,c=0,g=0,t=0,-=4 SEQUENCE_DEPTH: 11 SEQUENCE_ALLELES: a=7,c=0,g=0,t=0-=4 COLUMN: TEMPLATE,Contig1,a,50;SEQUENCE,Contig1,Contig1,Contig1,a,50,15,1,a|TEMPLATE,B12_015493Peking_.g_96,-,12;SEQUENCE,B12_015493Peking_.g_96.ab1,B12_015493Peking_.g_96.ab1,B12_015493Peking_.g_96,-,12,14,1,a|TEMPLATE,B09_015493Noir_1_.g_76,-,8;SEQUENCE,B09_015493Noir_1_.g_76.ab1,B09_015493Noir_1_.g_76.ab1,B09_015493Noir_1_.g_76,-,8,14,1,a|TEMPLATE,B02_015493Minsoy_.b_14,a,37;SEQUENCE,B02_015493Minsoy_.b_14.ab1,B02_015493Minsoy_.b_14.ab1,B02_015493Minsoy_.b_14,a,37,362,-1,a|TEMPLATE,B06_015493Peking_.b_46,a,40;SEQUENCE,B06_015493Peking_.b_46.ab1,B06_015493Peking_.b_46.ab1,B06_015493Peking_.b_46,a,40,359,-1,a|TEMPLATE,B11_015493PI20933.g_92,-,12;SEQUENCE,B11_015493PI20933.g_92.ab1,B11_015493PI20933.g_92.ab1,B11_015493PI20933.g_92,-,12,15,1,a|TEMPLATE,B01_015493Archer_.b_10,a,37;SEQUENCE,B01_015493Archer_.b_10.ab1,B01_015493Archer_.b_10.ab1,B01_015493Archer_.b_10,a,37,360,-1,a|TEMPLATE,B03_015493Noir_1_.b_26,a,39;SEQUENCE,B03_015493Noir_1_.b_26.ab1,B03_015493Noir_1_.b_26.ab1,B03_015493Noir_1_.b_26,a,39,363,-1,a|TEMPLATE,B08_015493Minsoy_.g_63,a,11;SEQUENCE,B08_015493Minsoy_.g_63.ab1,B08_015493Minsoy_.g_63.ab1,B08_015493Minsoy_.g_63,a,11,15,1,a|TEMPLATE,B04_015493Evans__.b_30,a,40;SEQUENCE,B04_015493Evans__.b_30.ab1,B04_015493Evans__.b_30.ab1,B04_015493Evans__.b_30,a,40,363,-1,a|TEMPLATE,B07_015493Archer_.g_59,-,8;SEQUENCE,B07_015493Archer_.g_59.ab1,B07_015493Archer_.g_59.ab1,B07_015493Archer_.g_59,-,8,14,1,a
CLUSTER: Cluster1 ALIGNMENT: Contig1 SNP_ID: GSCSNP-Project1-Analysis1-Cluster1-Contig1-3 PADDED_POS: 33 PADDED_LENGTH: 404 UNPADDED_POS: 31 UNPADDED_LENGTH: 399 P_SNP: 0.849486881657842093 VAR: g- P_VAR: 0.84944569669980397 P_1: 0.150513118342157907 P_2: 0.849485685240829452 P_3: 1.19641701264011824e-06 P_4: 0 P_5: 0 TEMPLATE_DEPTH: 12 TEMPLATE_ALLELES: a=0,c=0,g=8,t=0,-=4 SEQUENCE_DEPTH: 12 SEQUENCE_ALLELES: a=0,c=0,g=8,t=0-=4 COLUMN: TEMPLATE,Contig1,g,49;SEQUENCE,Contig1,Contig1,Contig1,g,49,31,1,a|TEMPLATE,B12_015493Peking_.g_96,g,18;SEQUENCE,B12_015493Peking_.g_96.ab1,B12_015493Peking_.g_96.ab1,B12_015493Peking_.g_96,g,18,30,1,a|TEMPLATE,B10_015493Evans__.g_80,-,11;SEQUENCE,B10_015493Evans__.g_80.ab1,B10_015493Evans__.g_80.ab1,B10_015493Evans__.g_80,-,11,29,1,a|TEMPLATE,B09_015493Noir_1_.g_76,-,11;SEQUENCE,B09_015493Noir_1_.g_76.ab1,B09_015493Noir_1_.g_76.ab1,B09_015493Noir_1_.g_76,-,11,30,1,a|TEMPLATE,B02_015493Minsoy_.b_14,g,35;SEQUENCE,B02_015493Minsoy_.b_14.ab1,B02_015493Minsoy_.b_14.ab1,B02_015493Minsoy_.b_14,g,35,346,-1,a|TEMPLATE,B06_015493Peking_.b_46,g,35;SEQUENCE,B06_015493Peking_.b_46.ab1,B06_015493Peking_.b_46.ab1,B06_015493Peking_.b_46,g,35,343,-1,a|TEMPLATE,B11_015493PI20933.g_92,-,10;SEQUENCE,B11_015493PI20933.g_92.ab1,B11_015493PI20933.g_92.ab1,B11_015493PI20933.g_92,-,10,30,1,a|TEMPLATE,B01_015493Archer_.b_10,g,35;SEQUENCE,B01_015493Archer_.b_10.ab1,B01_015493Archer_.b_10.ab1,B01_015493Archer_.b_10,g,35,344,-1,a|TEMPLATE,B03_015493Noir_1_.b_26,g,39;SEQUENCE,B03_015493Noir_1_.b_26.ab1,B03_015493Noir_1_.b_26.ab1,B03_015493Noir_1_.b_26,g,39,347,-1,a|TEMPLATE,B08_015493Minsoy_.g_63,g,6;SEQUENCE,B08_015493Minsoy_.g_63.ab1,B08_015493Minsoy_.g_63.ab1,B08_015493Minsoy_.g_63,g,6,32,1,a|TEMPLATE,B04_015493Evans__.b_30,g,35;SEQUENCE,B04_015493Evans__.b_30.ab1,B04_015493Evans__.b_30.ab1,B04_015493Evans__.b_30,g,35,347,-1,a|TEMPLATE,B07_015493Archer_.g_59,-,11;SEQUENCE,B07_015493Archer_.g_59.ab1,B07_015493Archer_.g_59.ab1,B07_015493Archer_.g_59,-,11,29,1,a
CLUSTER: Cluster1 ALIGNMENT: Contig1 SNP_ID: GSCSNP-Project1-Analysis1-Cluster1-Contig1-4 PADDED_POS: 255 PADDED_LENGTH: 404 UNPADDED_POS: 253 UNPADDED_LENGTH: 399 P_SNP: 0.999999999999104411 VAR: gt P_VAR: 0.999999987893560361 P_1: 8.95588633321762872e-13 P_2: 0.999999987893560626 P_3: 1.21055437154389027e-08 P_4: 7.02461484833639425e-17 P_5: 0 TEMPLATE_DEPTH: 12 TEMPLATE_ALLELES: a=0,c=0,g=9,t=3,-=0 SEQUENCE_DEPTH: 12 SEQUENCE_ALLELES: a=0,c=0,g=9,t=3-=0 COLUMN: TEMPLATE,Contig1,g,90;SEQUENCE,Contig1,Contig1,Contig1,g,90,253,1,a|TEMPLATE,B12_015493Peking_.g_96,g,51;SEQUENCE,B12_015493Peking_.g_96.ab1,B12_015493Peking_.g_96.ab1,B12_015493Peking_.g_96,g,51,251,1,a|TEMPLATE,B10_015493Evans__.g_80,g,51;SEQUENCE,B10_015493Evans__.g_80.ab1,B10_015493Evans__.g_80.ab1,B10_015493Evans__.g_80,g,51,251,1,a|TEMPLATE,B09_015493Noir_1_.g_76,t,56;SEQUENCE,B09_015493Noir_1_.g_76.ab1,B09_015493Noir_1_.g_76.ab1,B09_015493Noir_1_.g_76,t,56,251,1,a|TEMPLATE,B02_015493Minsoy_.b_14,g,39;SEQUENCE,B02_015493Minsoy_.b_14.ab1,B02_015493Minsoy_.b_14.ab1,B02_015493Minsoy_.b_14,g,39,124,-1,a|TEMPLATE,B06_015493Peking_.b_46,g,39;SEQUENCE,B06_015493Peking_.b_46.ab1,B06_015493Peking_.b_46.ab1,B06_015493Peking_.b_46,g,39,121,-1,a|TEMPLATE,B11_015493PI20933.g_92,t,56;SEQUENCE,B11_015493PI20933.g_92.ab1,B11_015493PI20933.g_92.ab1,B11_015493PI20933.g_92,t,56,252,1,a|TEMPLATE,B01_015493Archer_.b_10,g,39;SEQUENCE,B01_015493Archer_.b_10.ab1,B01_015493Archer_.b_10.ab1,B01_015493Archer_.b_10,g,39,122,-1,a|TEMPLATE,B03_015493Noir_1_.b_26,t,51;SEQUENCE,B03_015493Noir_1_.b_26.ab1,B03_015493Noir_1_.b_26.ab1,B03_015493Noir_1_.b_26,t,51,125,-1,a|TEMPLATE,B08_015493Minsoy_.g_63,g,51;SEQUENCE,B08_015493Minsoy_.g_63.ab1,B08_015493Minsoy_.g_63.ab1,B08_015493Minsoy_.g_63,g,51,252,1,a|TEMPLATE,B04_015493Evans__.b_30,g,39;SEQUENCE,B04_015493Evans__.b_30.ab1,B04_015493Evans__.b_30.ab1,B04_015493Evans__.b_30,g,39,125,-1,a|TEMPLATE,B07_015493Archer_.g_59,g,51;SEQUENCE,B07_015493Archer_.g_59.ab1,B07_015493Archer_.g_59.ab1,B07_015493Archer_.g_59,g,51,250,1,a
CLUSTER: Cluster1 ALIGNMENT: Contig1 SNP_ID: GSCSNP-Project1-Analysis1-Cluster1-Contig1-5 PADDED_POS: 352 PADDED_LENGTH: 404 UNPADDED_POS: 349 UNPADDED_LENGTH: 399 P_SNP: 0.535763279613535192 VAR: at P_VAR: 0.535454225109345195 P_1: 0.464236720386464808 P_2: 0.53573994401331726 P_3: 2.33356002179321359e-05 P_4: 0 P_5: 0 TEMPLATE_DEPTH: 12 TEMPLATE_ALLELES: a=5,c=0,g=0,t=7,-=0 SEQUENCE_DEPTH: 12 SEQUENCE_ALLELES: a=5,c=0,g=0,t=7-=0 COLUMN: TEMPLATE,Contig1,t,66;SEQUENCE,Contig1,Contig1,Contig1,t,66,349,1,a|TEMPLATE,B12_015493Peking_.g_96,t,46;SEQUENCE,B12_015493Peking_.g_96.ab1,B12_015493Peking_.g_96.ab1,B12_015493Peking_.g_96,t,46,347,1,a|TEMPLATE,B10_015493Evans__.g_80,t,45;SEQUENCE,B10_015493Evans__.g_80.ab1,B10_015493Evans__.g_80.ab1,B10_015493Evans__.g_80,t,45,347,1,a|TEMPLATE,B09_015493Noir_1_.g_76,t,45;SEQUENCE,B09_015493Noir_1_.g_76.ab1,B09_015493Noir_1_.g_76.ab1,B09_015493Noir_1_.g_76,t,45,347,1,a|TEMPLATE,B02_015493Minsoy_.b_14,a,6;SEQUENCE,B02_015493Minsoy_.b_14.ab1,B02_015493Minsoy_.b_14.ab1,B02_015493Minsoy_.b_14,a,6,28,-1,a|TEMPLATE,B06_015493Peking_.b_46,a,9;SEQUENCE,B06_015493Peking_.b_46.ab1,B06_015493Peking_.b_46.ab1,B06_015493Peking_.b_46,a,9,25,-1,a|TEMPLATE,B11_015493PI20933.g_92,t,40;SEQUENCE,B11_015493PI20933.g_92.ab1,B11_015493PI20933.g_92.ab1,B11_015493PI20933.g_92,t,40,348,1,a|TEMPLATE,B01_015493Archer_.b_10,a,6;SEQUENCE,B01_015493Archer_.b_10.ab1,B01_015493Archer_.b_10.ab1,B01_015493Archer_.b_10,a,6,26,-1,a|TEMPLATE,B03_015493Noir_1_.b_26,a,8;SEQUENCE,B03_015493Noir_1_.b_26.ab1,B03_015493Noir_1_.b_26.ab1,B03_015493Noir_1_.b_26,a,8,28,-1,a|TEMPLATE,B08_015493Minsoy_.g_63,t,45;SEQUENCE,B08_015493Minsoy_.g_63.ab1,B08_015493Minsoy_.g_63.ab1,B08_015493Minsoy_.g_63,t,45,348,1,a|TEMPLATE,B04_015493Evans__.b_30,a,10;SEQUENCE,B04_015493Evans__.b_30.ab1,B04_015493Evans__.b_30.ab1,B04_015493Evans__.b_30,a,10,29,-1,a|TEMPLATE,B07_015493Archer_.g_59,t,56;SEQUENCE,B07_015493Archer_.g_59.ab1,B07_015493Archer_.g_59.ab1,B07_015493Archer_.g_59,t,56,346,1,a
