# Supplementary material for: SNP-PHAGE – High throughput SNP discovery pipeline
Source: BMC Bioinformatics. 2006 Oct 23;7:468. doi: 10.1186/1471-2105-7-468 (PMC1626092; doi:10.1186/1471-2105-7-468)
Supplement: Additional file 2 — Test dataset. This compressed file contains test data for recreating the demo website. It contains the database table entries and chromatogram files to test for proper installation of all functionalities provided. [file 1471-2105-7-468-S2.gz › test_data/AfterAnalysisStore/edit_dir/015493.polyphred.out]

BEGIN_MESSAGE

BEGIN_HEADER
---------------------------------------------------------
POLYPHRED    Version 5.04          Build 2006.02.07
---------------------------------------------------------
POLYPHRED_THUMBPRINT  1145223466
TIME                  16/04/06 17:37:46
CURRENT_DIRECTORY     /data2/lmatukum/Software/SNP_PHAGE/test_data/TempDataStore/edit_dir/
END_HEADER

BEGIN_COMMAND_LINE
 -dir      /data2/lmatukum/Software/SNP_PHAGE/test_data/TempDataStore/
 -ace      015493.fasta.screen.ace.1
 -score    70
 -quality  25
 -window   20
 -tag      genotype
END_COMMAND_LINE

BEGIN_CONTIG
Contig1

BEGIN_POLY
253       GCTCTTTCTC  G  T  TTTGGGGATT  99
END_POLY

BEGIN_GENOTYPE
253       122       B01_015493Archer_.b_10.ab1   G  G  99
253       124       B02_015493Minsoy_.b_14.ab1   G  G  99
253       125       B03_015493Noir_1_.b_26.ab1   T  T  99
253       125       B04_015493Evans__.b_30.ab1   G  G  99
253       121       B06_015493Peking_.b_46.ab1   G  G  99
253       250       B07_015493Archer_.g_59.ab1   G  G  99
253       252       B08_015493Minsoy_.g_63.ab1   G  G  99
253       251       B09_015493Noir_1_.g_76.ab1   T  T  99
253       251       B10_015493Evans__.g_80.ab1   G  G  99
253       252       B11_015493PI20933.g_92.ab1   T  T  99
253       251       B12_015493Peking_.g_96.ab1   G  G  99
END_GENOTYPE

BEGIN_COLUMNGENOTYPE
END_COLUMNGENOTYPE

BEGIN_INDEL
END_INDEL

BEGIN_POLYINDEL
END_POLYINDEL

BEGIN_COLUMNINDEL
END_COLUMNINDEL

BEGIN_MANUALGENOTYPE
END_MANUALGENOTYPE

BEGIN_VERIFIED
END_VERIFIED

BEGIN_SAMPLE
B01_015493Archer_.b_10.ab1   31        371       42
B02_015493Minsoy_.b_14.ab1   32        373       42
B03_015493Noir_1_.b_26.ab1   31        374       42
B04_015493Evans__.b_30.ab1   33        374       42
B06_015493Peking_.b_46.ab1   28        370       42
B07_015493Archer_.g_59.ab1   40        383       44
B08_015493Minsoy_.g_63.ab1   40        385       44
B09_015493Noir_1_.g_76.ab1   40        382       44
B10_015493Evans__.g_80.ab1   31        382       43
B11_015493PI20933.g_92.ab1   42        383       44
B12_015493Peking_.g_96.ab1   40        382       44
END_SAMPLE

BEGIN_COVERAGE
1         3         0
4         32        5
33        40        6
41        41        7
42        42        9
43        344       11
345       345       10
346       346       8
347       384       6
385       386       2
387       398       0
END_COVERAGE
END_CONTIG
END_MESSAGE
