# Supplementary material for: SNP-PHAGE – High throughput SNP discovery pipeline
Source: BMC Bioinformatics. 2006 Oct 23;7:468. doi: 10.1186/1471-2105-7-468 (PMC1626092; doi:10.1186/1471-2105-7-468)
Supplement: Additional file 2 — Test dataset. This compressed file contains test data for recreating the demo website. It contains the database table entries and chromatogram files to test for proper installation of all functionalities provided. [file 1471-2105-7-468-S2.gz › test_data/AfterAnalysisStore/edit_dir/015501.contigs]

>Contig1
aactcctagcttacttttgggggggctggggagcataaactACACTGTT
TTATTATAATCATGTACGTGTCTGCTCATGTGTGTGGGTACCACAGCC
TCTCTGAACAATTTACCACCTTTTTTTATGTTTTTTTTTCTTCTGAAATT
TGATCCCAGGCTAGTATATCAGAAACTTCTTCCTTGTATGGGATATTGAG
CACCTTGTCGCTGGTTGGAGTCGTGGTATGTGAATACATGTAAATTTATT
ATGAAAATAAGATGTTTTTGACTGCTTGTTCCCTAACTATTGCATCTTA
AACTTCCAATTCTTTCAGGCCATGGTTATTGCATTCTCTCTTGGAATG
GGAGCTATGCCATGGATTATAATGTCTGAGGTACCATTTTTATGGTT
TTACATTTTAGGCTTTTATTCCCAAAGTATAGGAATATGCAGCAACAA
TGATACATGTGACAATCTTATGGGTAAAACAGTAATCTCAATAGAT
GATGTGCTACCATTTTGAAGATGAATCAATGCTGCACAAGTCACTAAC
ATCTTTTTGCAGATCATGTATTTCATGAAAAAAAAATTCTTTTGTATGGT
TATAACAGTTGCATGTAACACAAATTGTGGAAATAGAATTAGTAGTGTG
CATTATTGGTTGCATTTGAAGTCGCAGTCAAAGTTAATGTGTTCAATA
TGGCATATCACAGATTCTTCCAATAAACATTAAAGGCCTCGCGGGAA
GTGTGGCAACACTTGCCAACTGGTTGTTTTCCTGGTTGGTTACATTG
ACAGCAAATATGCTTTTGGATTGGAGCTCTGGAGGTTTGTGTGCATTAA
TGCATGTATTTTCCTTGGATTTTATTTTATTTTATTTTTTAGTTA
ACCAGAAGCTGCCTTTGTTCTTGTCAGGAACCTTCACCATATATGCAGTT
GTATGTGCCTTGACTGTAGTATTTGTTACCATTTGGGTCCCTGAGACAAA
GGGAAAAACTATTTAAAAAATCCAATGGTCTTTCAGATGAATTTCCTTCT
CTaGCAGTTTTTTTTTTTTTTCCTTTCACAAGCT
GATTTAAGAATTTCACATTTTAATgtatgtgggtatcaccggatatcttc
atagtaagtaatctgcaacttnngcccccaaa
