# Supplementary material for: SNP-PHAGE – High throughput SNP discovery pipeline
Source: BMC Bioinformatics. 2006 Oct 23;7:468. doi: 10.1186/1471-2105-7-468 (PMC1626092; doi:10.1186/1471-2105-7-468)
Supplement: Additional file 2 — Test dataset. This compressed file contains test data for recreating the demo website. It contains the database table entries and chromatogram files to test for proper installation of all functionalities provided. [file 1471-2105-7-468-S2.gz › test_data/AfterAnalysisStore/edit_dir/015501.fasta.screen]

>E01_015501Archer_.b_09.ab1  CHROMAT_FILE: E01_015501Archer_.b_09.ab1 PHD_FILE: E01_015501Archer_.b_09.ab1.phd.1 CHEM: term DYE: big TIME: Sun Apr 16 17:37:49 2006
TTTTTGNGNGGNGACNNTTTAAGTGCNCTCAGTTGNGTNGGNGGNGAGNG
TCGGGGNCCGCNANNNANCNNNNNNNGTNNNNNGNNTTTNNANNNNNGNG
NNNNGTTTTTTGNGGGGGGGGNNAAAAAAACCGGNNNNNNNNNAGNNGGG
GGGNAGGGGNGGANGNNGGGGGGGANNGNAAAGAGGGAGGGGGAAAGGGG
GAAAGGGGAGAGGGAAGGGAGAAAANAGGGGGAAGAGGAAAGGGGANGGN
GAGGGGAGAAANAAAAGGGGGGGGGGAGACTTTTTTTTTAAAAGAGGGGT
GTGGAGGAANAGAAGAGAGGAGGAGAAGAGGAAAAAGAAAAAAGAAAGGG
AGGAAAAAGAAGGAAAGAAGGAGGAAAGAGAGAGGAAAGGGGGGGGAAAA
NANNAAAAGGGAAAGAGGGGGAAAAAAAAAAGGGAAAGAGGGGGGAAAAG
AAGAANGAGGGGAAGGAGAAAAAAGGAAAGGAGAAAAGGGAGAAAAAGAA
AAGAGGAGAAAGAANAAAGAAAGAGAAGAAGAAAAGAGAGAGGGAGAAGG
GAGGAAGGGAAAAAAANGGAAGGGGGAGGAGAGAAAGAAGGAGGGAGGGA
AGAAGGGGAGGAAAAGGAGGGGGGGGAAANGGGAGAGAGGGAAGAAAAAA
GAGAAAGAAGAAGAGGGAGGAGGAGAGAGAGGGAAAGGGAGAAAAAGAGA
GAGGAAAAAAGAAGAAGGNGAAAGAGGAAGAGAGAGGAAAGGAGGAAGGA
AGGGGGGGGGGGAGGGAGGNGAGAAGAAGGAAAAAGGGAGAGGAGAAGGG
GGAGGAGAGAGAGAAAGAAGAAAGAGAAAGAGAAGATAAAAAAAGAGAAA
AAAAAGAGAGAAAAAAAAGGAGGAGAATAGAGAGTAAGGAGGAGGAGGGG
AAGAAAAGGAGAAGAGANAGAAAGAGATGATATAAAAATGGGAAGGTAGG
AGAATTAATT
>E02_015501Minsoy_.b_10.ab1  CHROMAT_FILE: E02_015501Minsoy_.b_10.ab1 PHD_FILE: E02_015501Minsoy_.b_10.ab1.phd.1 CHEM: term DYE: big TIME: Sun Apr 16 17:37:49 2006
TTTTGGGNNNNNAATTATCGCTACTNNTTGNGAAGGTGGTGGCGGCCAAA
CAGNCTTAAAATGTGAAATTCTTAAATCAGCTTTTGAAAGGAAAAAAAAA
AACAAAGCACCTGTTAGAAAGGGAATTTCTTTTAAAAGCCCTTGGGTTTT
TTTAAAAAGTTTTCCCTTTTGCCTAAGGGCCCCAAAGGGAACCAAATCCT
ACAGGAAGGGCCCATACAATTGTTTTTTGGGGGAGGGTCCCCCATTTAAA
CAAAGGCAGTTTTTGGTTAACTAAAAAATAAAATAAATAAAAAAACCCAG
GGAAATTCCTTGCTTTATTGCCCCCAACCCTCCAAAGTTCCAATCCAAAA
GCTTTTTGGTTGCAAATGAACCCACCCGGAAAACCACCCATTGGGAAAGG
GTGGCCACCTTTCCCGAAGGGCCTTTAATGTTTTTGGGAAAAATTTGTGA
TATCCCATATTGAACCCTTTATTTTTAATTGGAATTTAAAAGCCACCCAA
AATGGCCCACTACAAATTTTTTTCCACCATTTCGGGTTCCATCCACCTGC
TATACCCTTCCAAAAAAATTCTCTTTAAAACGACACCACACTCCGCAAAA
CACTCTAGCCATCCCTCCCCACCTCATTACATCCAACATACGCCACCCAC
TTACCTCCCTGGAACCTCCTATCTACCCCACAAAATCACACATATTTCAT
CCTCACACTTAATCTCTACCTTCTGTCGCACCAAATCCCCCAACGTACAC
CACCAAGAACGACACCCAGAGTCTATCAACAACTCACACACACTCCAAAC
CAAAGCTCTCACACCCTTCCCCCCAACCCGCCCTCTCCCTCCCACCATCT
CGCCCAACTCCATGATCTCATGCTCATACTCCATATACTTTGTCACTCGC
TAACACTCCCACCATACTCCACCCCATACATCACCAATCATTCAACATCC
TGCCACGTCTTTCCCCTCCCCTACCTCACTACCTTCCCTCCCACCTTCTC
C
>E03_015501Noir_1_.b_09.ab1  CHROMAT_FILE: E03_015501Noir_1_.b_09.ab1 PHD_FILE: E03_015501Noir_1_.b_09.ab1.phd.1 CHEM: term DYE: big TIME: Sun Apr 16 17:37:49 2006
TTTTGGGGNGNNAACGTCTAGATTACNTACTTGGAAAGACTGGGTGGTCC
CACAACATTAAAATGTGAAATGCTTAAATCAGCTTGTGAAAGGAAAAAAA
AAAAAAAGGCACTTGTTGGAAAGGGAATTTCTTTTGAAAAACCTTGGGAT
TTTTTAAATAGTTTTTCCTTTTGTTTAAGGGCCCCAAAGGGTAACAAATC
CTACAGTAAGGGCACTTCCAATTGTTTTTTTGGGGAAGGTTCCTGAAAAA
AACAAAGGCAGTTTTGGGTTAACTAAAAAATAAAATAAATAAAAAATTCC
AGGGAAAATCCTTGCTTTATTGCCCAAAACCTTCCAAAGTTCAAATCAAA
AAGCTTTTTTGTTGTCATTGTACCCACCCGGGAAAACACCCGGTGGGAAA
GGGTTGCCACATTTCCCGAAGGGCTTTTAATGTTTTTGGAAAAAATTTGG
GATTTCCCTTTTTGAACACTTTTTTTTTGATTGGAATTTAAAAGGCACCC
AATATGGCCCCCTTTTAATTTTTTTCCCACAATTGGGGCTACATGCAATT
GTTTTACCCATACAAAAAAATTTTTTTTTAATAAAATAAATATTTTGAAA
AAAGATTTTGGGACCTTGGGCAGCTTTGTTTCATTTTAAAAAGGGTAGCA
CATCATTTTTTGAGATTCTGGTTTTCCCCTTAAAATTGCCCATGTTATCA
TTGGGGCGGAAATTTCCTATCCTGGGGAAATAACGCCCTAAGTGTAAACC
CTTAAAAGGGTCCCTAAAATTTTAATCCATGGTATGTTCCCTTTCAAGAA
AAAATGAATACCCTGGCTGAAAAATTGAAGTTTAAATCCATATTTGGGAA
CAGCCCCAAAACTTTTTTTTTATTAAAATAATGGTTTCAAACAAGATCCC
ACGGGAAAGGTTTAAATCCTTAAAGAAAAGTTTGATTTTTACTGGTCATT
TCAAAAAAAAATAAAAGGGGTAATGTGGGGGTGTGTCCCACATGNCACCT
CATTTATTTAACTTTATT
>E04_015501Evans__.b_10.ab1  CHROMAT_FILE: E04_015501Evans__.b_10.ab1 PHD_FILE: E04_015501Evans__.b_10.ab1.phd.1 CHEM: term DYE: big TIME: Sun Apr 16 17:37:49 2006
TTTGGGGGCNNAAGTTGCAGATTACTTACTATGAAGATATCCGGTGATAC
CCACATACATTAAAATGTGAAATTCTTAAATCAGCTTGTGAAAGGAAAAA
AAAAAGCAACTGCTAGAGAAGGAAATTCATCTGAAAGACCATTGGATTTC
TTCAATAGTTTTTCCCTTTGTCTCAGGGACCCAAATGGTAACAAATACTA
CAGTCAAGGCACATACAACTGCATATATGGTGAAGGTTCCTGACAAGAAC
AAAGGCAGCTTCTGGTTAACTAAAAAATAAAATAAAATAAAATCCAAGGA
AAATACATGCATTAATGCACACAAACCTCCAGAGCTCCAATCCAAAAGCA
TATTTGCTGTCAATGTAACCAACCAGGAAAACAACCAGTTGGCAAGTGTT
GCCACACTTCCCGCGAGGCCTTTAATGTTTATTGGAAGAATCTGTGATAT
GCCATATTGAACACATTAACTTTGACTGCGACTTCAAATGCAACCAATAA
TGCACACTACTAATTCTATTTCCACAATTTGTGTTACATGCAACTGTTAT
AACCATACAAAAGAATTTTTTTTTCATGAAATACATGATCTGCAAAAAGA
TGTTAGTGACTTGTGCAGCATTGATTCATCTTCAAAATGGTAGCACATCA
TCTATTGAGATTACTGTTTTACCCATAAGATTGTCACATGTATCATTGTT
GCTGCATATTCCTATACTTTGGGAATAAAAGCCTAAAAATGTAAACCATA
AAAATGGTCCCTCAGACTTTATAATCCATGGCATAACCTCCCATTCCAGA
GAAGAATGCATAACCATGGCCTGAAGAATTGGAAGTTTAAGAATGTATAT
TTGGGGACCAAGCGCTAAAACTTCTATTTTTCATATAAAATACATGTTTA
AAATCCCAATTCCACCGGGAAGGGTGTTAATTCCATCAAGAAGATTTTTG
ATTACACCCGGGATCAATTCAAAAAAAAACCTAAAAAGGGGAAATTTCAA
GGCTTGGGCCCCCCTAGCGACCCCCTTTTTATAAAAGTTGTATTTTAGC
>E05_015501PI20933.b_09.ab1  CHROMAT_FILE: E05_015501PI20933.b_09.ab1 PHD_FILE: E05_015501PI20933.b_09.ab1.phd.1 CHEM: term DYE: big TIME: Sun Apr 16 17:37:49 2006
TTTGGGNNNNAACTACAGTTATATGTGAATGTGTGGGGGCACACTNCATT
AAAATGTGAAATTCTTAAATCAGCTTGTGAAAGGAAAAAAAAAAACAAAG
CACTTGTTAAAGAGGGAATTTTTTTTAAAAAACCTTGGGATTTTTTAAAT
AGTTTTTCCTTTTGTTTAAGGGCCCCAAATGGAAACAATTCTTACAGTAA
GGGCACATCCAATTGTTTTTTTGGGGAAGGTTCCTGAAAAAAAAAAAGGC
ATTTTTTGGTTAATTAAAAAATAAAATAAATAAAAAATTCCAGGGAAATT
CCTTGCTTTATTGCACAAAAACTTCCAAAGTTCAAATCAAAAAGCTTTTT
TGTTGTAATTGTACCCACCCGGGAAAACACCCAGTGGGAAAGTGTTGCCA
CATTTCCCGAAGGGCTTTTAATGTTTTTTGAAAAAATTTGGGATTTCCCT
TTTTGAACACTTTTTTTTTGATTGCAATTTAAAATGCACCCAATATTGCC
CCTTTTTAATTTTTTTTCCAAAATTGGGGCTACATGCAACTGTTTTACCC
TTACAAAAAAATTTTTTTTTAATAAAATACATGTTTTGCAAAAAAATGTT
GGGGCTTTGGCCCCAATTGTTTCATTTTAAAAAGGGGACCATTATTCTTT
GGGAATTACGGTTTTACCCTTAAAATGGGCACATGTTTCATTGGGCCGGA
TATTCTTTTTCTTTGGAATAAAGCCTTAAAGGTAAACCTTAAAATGGGCC
CTTAAAATTTATATCATGGGTTGCTCTCCCTTCCAGAAAAAGGCATACCC
TGGCTTGAAAAATTGGAATTTAATAACATTTTGGGGAACCAGCCCCAAAC
CATTTTTTTTATAAAATTCCAGGNTTCCATCCCGCCCTCCCGGGGAGGTT
CTATTTTTTACAAGAAATTTTTTTTTTTCCTGTGTCAATTCNGTAAAAAT
ATAAAGGGGGCCTCTTCNGGGCTGTCCCCCCACTTCCCCCCCCTATTTTA
CTCTCTT
>E06_015501Peking_.b_10.ab1  CHROMAT_FILE: E06_015501Peking_.b_10.ab1 PHD_FILE: E06_015501Peking_.b_10.ab1.phd.1 CHEM: term DYE: big TIME: Sun Apr 16 17:37:49 2006
NTTGGGGGNAATCATACGATTCCGNTAGATGAGTGACGTNCCGANANGAC
GNANNNNNNNNNNNNATTNNAANNAGATAAATGGTNATAGGGGAGGGTGT
AAAAAAAGACAGAGGTTAANNNTTAATTAGATAGGANATGATTTTAAATT
TTTGGGGTGATATTGTAGTATTTAATATGTTATATAAGTAGAGAGAATGA
GTTTTTAGAGGAAAGATTATAAGATAATTTTAGAGGAAATTGTAAAGAGA
GGGTTAGTTGAGAGTTGTTTTGAAATATATAGAGTATGAAGGAGAGGGGA
GACATTTATTTTATATATGAATAGTATGATGTTGTTGNGAGNNAATTAAT
TATATTTTGTTNGNTATAAAAGAGTTAAATAGTAATAATATGAATATGTT
AGAGTTTTAATAGATGTAGAAATAAATAGGTGTTTGAAGGAAGTATATTT
TGATATATGAATGTTTGTTAGATAGATTTTATATTAAAGATGATAGTATT
ATTATAGGATTAGAATAATAATTGGATANTATATGTTGGTGTATATGTTA
AAATAAAAGNAATTGTTTATATTATATTATATATGATTGNTAGGGAAAAG
AGAGTGTAAAATATTATGTAGGATAGTGGTTNNTGGTTTTATTGTGTATA
ATTATTTTTTTTTGGTGGAGAAGGTGATAAAATATAGAAGAGTTTTTGAG
TAATAANAAGAGTTTTATATATTGTGGGATTTGTTGAGTATTTTTTTGTG
TGGGGGAGTATAAAGAAAAATATATTTATATTTATGAGATAGTAAATATT
ATTGGGAGAATAATTTAAAGAATATTTGGAGAATATGGTTATAAATAGGT
GAATATATTGTGTTTATAAATGAATATTTTTATTGTGTGGGAGGAGAATA
TGTATTTTTATTTTAAGNTTTATAGTAATATTATATAAATGTAAATAATT
TTTANNATAATANTTAGTAGATTTANATAATAAATTTAATGAGTATGTTG
TTATTTATTAGTTAAAATTAATTAATNATATATATATAATTTGTTATTTT
ATTAATNTATTTAGTAATTATATATGTGTATTTGNATTATATATTNTTTA
TATAATTGATAAANATATAGAAGTAATATATATGTTTNTAGTTGTGATNA
TAATANNGATATATTTNNATATATTTATATATATGTTATATGTATGTATA
TGTTATAATAATTATATATTAATATGTTATTAGATAATGTAGTATTAGTT
TGTTAGATTAAAGAATTNAGTTANTATTATTAATAATTATTATTATGTAT
TTGTAATGTTATTATTGATATTTTAATATAAGTATTGGTATTATAATTGT
TATATATNTATTATATAATATATATAAATGTATTATTAATTANTGATAAA
ATTTT
>E07_015501Archer_.g_09.ab1  CHROMAT_FILE: E07_015501Archer_.g_09.ab1 PHD_FILE: E07_015501Archer_.g_09.ab1.phd.1 CHEM: term DYE: big TIME: Sun Apr 16 17:37:49 2006
GGGTGGGGCTTATCTNTCGAACCCCCCAANTACGGTNAAACNCACCNTGG
GGGGGGGGTGGNANNNNNNTGTTGTGNGGGGGGGTAAAAAACCCCTNTNN
NNANNTNNTNNTTTGTGAAGAAGAGGGAGTGTATGGATTGTGTGGGATGA
TGATGTGGTGTTTTTAGAAAAAGTGAAGTTTGTAAATATGAATGAGAGGT
TTAGTTTAAATGGTTAATATGAGATTGTTTTTTTTTTTTGAGAGGGGTGG
GGGGNNTGANATATTTTTTTGATTGTAAAGAGTGATGAAAATTGTGATGG
GGATTTAATATGTGAGTAAAGGTTTGGATATTTATTTGATAAGGGAGTTA
TAATTTTTATTTATGTATATTTTTTTTGTTTAATGGAGAAGTGTTGTGTT
TTTTTTAAAAAAAAATATTTTATTTGTTGTATATTATTTTTTAGTGATAG
TTGAAAATTATTTATTGTTTTTTTTGTGAGTGTATAATAAAATATTTTTT
TGTAGGTATAGTATTAAATTGAAAGGGTTTTTTAGAAGATTTTTTATTTT
GGTGGGAGTTTATTTTTTTTTGTTTAGGTTTTTAAATTATTTTTTATTTT
GTTGATTTTTATTAGTAATTTATTATATTTAGTGTTTTTTTTAATAGATG
ATTTGATATTGAATTATTAAGTTTTTAGTGTAGTTAGTTTGTTGTATAAT
GTATTTGTTTTGTTTTTNTTGTAGTNTATTATATTTATTTGTTATTATGT
TATTTTTATTAGTTATTTATAGTATTAGTTTGTTATGTTGATTGTGAATA
TTATAGTTATATAATATTTTTATTATTTTATTATTTTAATTTTTTATTTA
TTTATAATATTATTGTATTTATATGGAGTTATTGATTATTGTTTTTGTGT
TATTGTTTGTAATATATTTATTGATTTGTTATTTTTTTANATTTGTTTTG
TTTATTATTGTNTTGTATATATTTTGTGATGTTGAGTGATTGTAGAAGTA
TAGGGTAATGNTGTTGTATAATAANTGTGTTTGGTGTGTTGNGTTAGTGT
TGAGTTATTAGTGTATAGATGATTTTT
>E08_015501Minsoy_.g_10.ab1  CHROMAT_FILE: E08_015501Minsoy_.g_10.ab1 PHD_FILE: E08_015501Minsoy_.g_10.ab1.phd.1 CHEM: term DYE: big TIME: Sun Apr 16 17:37:49 2006
TTTGNGGGGNNAACTGCCTGGTAGCTACTCACTGGGATAGGCGGGGAGCA
ACTCATGCACTTGTTTTATTATAATCATGTGCGTGTTTGCTCATGTGTGT
GGGCACCACAGCCTCTCTGAACAATTTACCACCTTTTTTTATGTTTTTTT
TTCTTCTGAAATTTGATCCCAGGCTAGTATATCAGAAACTTCTTCCTTGT
ATGGGATATTGAGCACCTTGTCGCTGGTTGGAGTCGTGGTATGTGAATAC
ATGTAAATTTATTATGAAAATAAGATGTTTTTGACTGCTTGTTCCCTAAC
TATTGCATCTTAAACTTCCAATTCTTTCAGGCCATGGTTATTGCATTCTC
TCTTGGAATGGGAGCTATGCCATGGATTATAATGTCTGAGGTACCATTTT
TATGGTTTTACATTTTAGGCTTTTATTCCCAAAGTATAGGAATATGCAGC
AACAATGATACATGTGACAATCTTATGGGTAAAACAGTAATCTCAAGAGA
TGATGTGCTACCATTTTGAAGATGAATCAATGCTGCACAAGTCACTAACA
TCTTTTTGCAGATCATGTATTTCATGAAAAAAAAATTCTTTTGTATGGTT
ATAACAGTTGCATGTAGCACAAATTGTGGAAATAGAAGTAGTAGCGTGCA
TTATTGGTTGCTTTGGAAGCCGCAGNCAAGAAAATGTGTCAATATGCATA
TCACAAACCTTCCATAAACATTAAAGGCCTCGCGGCAGTGGGGAACACTT
GCAACTTGGTCTTTTCTTGGTTGGATCACTGCAGCAAATATCATTTAGAA
AGACACTCGAAGCTTTGGGCTATATCATGATTNTAATAAGATCAACTATC
ANAGATAAACANAAAATGAANCCCCATNAACTNNNCACACCTTCTTTCAC
AACAAACTCCATCCNCCATCACTTATCANAANTTCTANANTCCTACCTCT
TAANAACTTAAATTAATTTAATTT
>E09_015501Noir_1_.g_09.ab1  CHROMAT_FILE: E09_015501Noir_1_.g_09.ab1 PHD_FILE: E09_015501Noir_1_.g_09.ab1.phd.1 CHEM: term DYE: big TIME: Sun Apr 16 17:37:49 2006
TTTTGGGGCTTTCGTCTGTAGCTTCTACTGGAATGGGGGGGGCAACTCTA
CACTGTATTATTATAATCATGTGCGTGTTTGCTCATGTGTGTGGGCACCA
CAGCCTCTCTGAACAATTTACCACCTTTTTTTATGTTTTTTTTTCTTCTG
AAATTTGATCCCAGGCTAGTATATCAGAAACTTCTTCCTTGTATGGGATA
TTGAGCACCTTGTCGCTGGTTGGAGTCGTGGTATGTGAATACATGTAAAT
TTATTATGAAAATAAGATGTTTTTGACTGCTTGTTCCCTAACTATTGCAT
CTTAAACTTCCAATTCTTTCAGGCCATGGTTATTGCATTCTCTCTTGGAA
TGGGAGCTATGCCATGGATTATAATGTCTGAGGTACCATTTTTATGGTTT
TACATTTTAGGCTTTTATTCCCAAAGTATAGGAATATGCAGCAACAATGA
TACATGTGACAATCTTATGGGTAAAACAGTAATCTCAAGAGATGATGTGC
TACCATTTTGAAGATGAATCAATGCTGCACAAGTCACTAACATCTTTTTG
CAGATCATGTATTTCATGAAAAAAAAATTCTTTTGTATGGTTATAACAGT
TGCATGTAGCACAAATTGTGGAAATAGAATTAGTAGTGTGCATTATTGGT
TGCATTTGAAGTCGCAGTCAAAGATAATGTGTTCAATATGGCATATCACA
GATTCTTCCAATAAACATTAAAGGCCTTGCGGGAAGTGTGGAACCACTTT
GCAACTGGTTGGGTTCCCTGGTTGGTTACATTGACAGCAAATTTGCTTTT
GGATTGAAGTTCTGGAGGTTGGGGGGCATAAAAGGCATGTTTTTCCCTGG
GAATTTTTAATTATTCAATTTTTAAAAAACCAAAAACGGCCTTGGAACTG
GCAGGAACCTTCACCATAAAGCAGCGAAAGAGCTTGGTTCGAATTTTCCC
N
>E10_015501Evans__.g_10.ab1  CHROMAT_FILE: E10_015501Evans__.g_10.ab1 PHD_FILE: E10_015501Evans__.g_10.ab1.phd.1 CHEM: term DYE: big TIME: Sun Apr 16 17:37:49 2006
TTTGGGGGANAACCTGCAGTTACTTGCAATAGGGTGGGTGGTGATACAAC
TCATACACTGTTTTATTATAATCATGTACGTGTCTGCTCATGTGTGTGGG
TACCACAGCCTCTCTGAACAATTTACCACCTTTTTTTATGTTTTTTTTTC
TTCTGAAATTTGATCCCAGGCTAGTATATCAGAAACTTCTTCCTTGTATG
GGATATTGAGCACCTTGTCGCTGGTTGGAGTCGTGGTATGTGAATACATG
TAAATTTATTATGAAAATAAGATGTTTTTGACTGCTTGTTCCCTAACTAT
TACATCTTAAACTTCCAATTCTTTCAGGCCATGGTTATTGCATTCTCTCT
TGGAATGGGAGCTATGCCATGGATTATAATGTCTGAGGTACCATTTTTAT
GGTTTTACATTTTAGGCTTTTATTCCCAAAGTATAGGAATATGCAGCAAC
AATGATACATGTGACAATCTTATGGGTAAAACAGTAATCTCAATAGATGA
TGTGCTACCATTTTGAAGATGAATCAATGCTGCACAAGTCACTAACATCT
TTTTGCAGATCATGTATTTCATGAAAAAAAAATTCTTTTGTATGGTTATA
ACAGTTGCATGTAACACAAATTGTGGAAATAGAATTAGTAGTGTGCATTA
TTGGTTGCATTTGAAGTCGCAGTCAAAGTTAATGTGTTCAATATGGCATA
TCACAGATTCTTCCAATAAACATTAAAGGCCCTCGCGGGAAGTGTGGCAA
CACTTGCCAACTGGTTGTTTTCCTGGTTGGTTACATTGGCACCAAATTGC
TTTTGGATTGGACCTCTGGAGGTTGGGGGCATAATGCATGTATNTCCCCT
GGATTTATCTAATTAAATTTTAAATAACCAGAAACTGCTTTGTTCTTGAA
GGAACCTTCCCATTTGCAANTGATATGCCCTGAACGGAATTTGTACCCT
>E11_015501PI20933.g_09.ab1  CHROMAT_FILE: E11_015501PI20933.g_09.ab1 PHD_FILE: E11_015501PI20933.g_09.ab1.phd.1 CHEM: term DYE: big TIME: Sun Apr 16 17:37:49 2006
TTTTGGGGCNAATTCCCGTAACTCTCATGGGATANCCGAAGACACTCTNN
CCTGTTTTATTATAATCATGTACGTGTTTGCTCATGTGTGTGGGCTACCA
CAGCCTCTCTGAACAATTTACCACCTTTTTTTATGTTTTTTTTTCTTCTG
AAATTTGATCCCAGGCTAGTATATCAGAAACTTCTTCCTTGTATGGGATA
TTGAGCACCTTGTCGCTGGTTGGAGTCGTGGTATGTGAATACATGTAAAT
TTATTATGAAAATAAGATGTTTTTGACTGCTTGTTCCCTAACTATTGCAT
CTTAAACTTCCAATTCTTTCAGGCCATGGTTATTGCATTCTCTCTTGGAA
TGGGAGCTATGCCATGGATTATAATGTCTGAGGTACCATTTTTATGGTTT
TACATTTTAGGCTTTTATTCCCAAAGTATAGGAATATGCAGCAACAATGA
TACATGTGACAATCTTATGGGTAAAACAGTAATCTCAAGAGATGATGTGC
TACCATTTTGAAGATGAATCAATGCTGCACAAGTCACTAACATCTTTTTG
CAGATCATGTATTTCATGAAAAAAAAATTCTTTTGTATGGTTATAACAGT
TGCATGTAGCACAAATTGTGGAAATAGAAATAGTAGTGTGCATTATTGGT
TGCATTTGAAGTCCGCGTCAAAGATAATGGGTTCAATTTGGGATATTACA
AATTCTTCCAATAAACATTAAGGGCCTTGCGCGAAAGTGTGGAACCACTT
TCACATTGGGTGTTCTCCTGGGTGGGTACACTTGACGCGACACTCACCTT
ATGAAAAGATAAATTAGAAGTTAGTAAGACTACTATACTACAAANACTTC
AAACCCCACCACGTATCATATCACACAACACCTAATGCACTCTGCTACAT
CTACCAGCTCCTTACCACTCGTATAACGTGCTCT
>E12_015501Peking_.g_10.ab1  CHROMAT_FILE: E12_015501Peking_.g_10.ab1 PHD_FILE: E12_015501Peking_.g_10.ab1.phd.1 CHEM: term DYE: big TIME: Sun Apr 16 17:37:49 2006
CTTTAATGTGGAGNGGTTTTGNNGGGNGNNNGNANGNGNNNTTAAAANNT
TNCNCGGGTNNCAAAGCTGNNNNCACGNCAANACAGAGAGNGACTGNGAN
NANANCGANANNNCNGNNGNNNAGCGNNCNNNNNNNNNNTNNTNNNNNNN
NNNNTTNTNTNNNNNNNNNNNNNNNNNNNNNNNNNNNTNTNTTNNNNTTT
NNNNNNNNNNNGGGGGGNGNNNNNNNNNNGAGGAGAGAGACAGNNANANN
AGNNNNNANANNNNNANNANAANNANANAGATANNNANANNNNNNNNGNN
ANAGAGNNATATTNATTGTGAGANGGNNNGAATATGAGNNAATTGANGAA
TGNAGGGAGAGNAAGAAGAGAGAGNAGTATGTGAGTGTTTTTATGNTNAT
GAAGATGNAGTTGTAGAANTAGTTGTTTAGTAGTATAATTATAGTATAAT
AGTAGGATTGTGTGTGTAAGTATTGTAGATATAGAGGTTTGAAGNNATGA
AAGGATGTTATTTTTTTTTTTTTAATAATAGGGAGGGGGGTGGGGGGGNA
TGNNNATGTATAATTTTATAATATATAATGATAATAGATGTAATAATTTT
TTATTGGGTGTATATTTATTGAGTTGAAAGTTATGGATGATGTAATTTGG
TTTAGGTGAGTGTTTAGTTTATTATTTATATTTGATTTTATTAAGATTGA
ATTGGAGAGTGGTTATTGTGGTATTTATATTGATAGAAANATATATTTTT
GTATGTGATTGATTANATTAAAAAAGATTATANNATATTTATTGGATTTT
GNTAAGAGTATTATTANTATTNTTTTTTTTAGAGANAAGAAAAAAATAAA
GATATTTTTAATNTAATTTATTTTATNATAAGTTTAAAGATTTANATGAT
TATAGAAATTTATAATTTTATTTTAATGGATGGANTTATTTATTAAGAGT
TTTGAGANAAATTAGATTTTATATTTTTTTGANTATTTATATAAATATTT
ATATTTTTTGAGATAANNGGNATTGGANATTAAAGATNGTTATNAATTAN
ANATAATTATTAATTATTTTTTATTTTTTANATTANGTTTTTTATAATAT
ANNTTATATATTTTTTTTGATAGTTTTATNTTTTAATTATATTTAAAATT
TANTTTATTATATANATTTATTNATTATGAGATGATATTTATNTAAGTAT
TAATATATATATATATTANTATAATATTATATATATGANTTATTTTATNT
AAGTTATTTTTAATAATTTATTTTTANATATTTAANTAATAATTATATAT
ATAATATTATATATGTTTTTAATATAATTTTTTG
>H01_015501Archer_.b_13.ab1  CHROMAT_FILE: H01_015501Archer_.b_13.ab1 PHD_FILE: H01_015501Archer_.b_13.ab1.phd.1 CHEM: term DYE: big TIME: Sun Apr 16 17:37:49 2006
NNNNAAGGGGGGGGNNNNNGNNGGNNNNNGGNNNGGGGGGGGGGGGGGGG
GGCNCNAGGGNGNNGAGCCGAGGTGGGGNGGGGCCAACTTCATAGTGAGG
ATCTATCNCGCAAGCAGGCATCTCTTTGNGAGAGAGNGNCTCCCGCAGNG
AGTATGTAGTATTGCATATGTAAATATCATCAATCTCATCGCCGCAGCAC
TTCTTCTATCNTATGATTAGGATGAATATGGAGTGAACTACTCAGATAGA
CTACTGTACTCNCTACGTAAATATATGACTAGTAGTTGCATGCAGNTAAT
ATATTCTAGTAGNATGCTACGTGTAGCTCCCTCTACCTGTGATGGTATCT
GAGTGCTCGTATGCTCGTCCTAGTCNGCGCAGACAAGTAGTGAATCAATC
GCTCTACTCTNCTACCTCGCTAGCACAGTATAGCACTCGAGATAGTTATA
TCAGCTAGTGTAGCACTTATCTGAGCAAGGGAGAGAGTGAAGTGNAGCTT
ATCTCGCNACGCCAGTGGTGATCANTGACTGTTACCAGCNGATCACGTGA
TAGAGTTGTCTATGCCTAGTATACGTNTCGCAATGACGCTTCATCTACAT
ATATGTACAGNATAGAGAAGTATAGATACTATGATCGCNATGCACACCTA
CTGAAGCCTTAGCGCGGTTGAGCAAAAGTAAGGATTNTATATGTGTCCGT
GACTTCTACATTCGCTACTTAGTACTACGTCTTATGCACTGCATGTTCTA
GNCGTATGCTATATGCTAGACTTATATNATTTATCTGTGCTGCATTCGTT
AGTGATATGTCTTGAAGCGTGNTGAAGTAGGTGTCATATCTCGTCTAGAG
CAACATGTCANTAGTAGATCTAANTGCATATAATTACAGAGTGCACAGTC
TCTTGTACTTCGAGATGNCTGACCTTAACATAGGTGCGCACATAAGACTC
TTCGCCGCCACAATAATAGTACGACTCTTATCATATGAGTGCGTAACGTA
TATATATATATAATCATNTAACTAACTACTCACATTACTATCTATTATTA
TCATATCTTATTATGTACATTANGATNCGCTACACTAACGCGTCACGTTT
ACGTAATAATGACGATTTGTTTCATTATTACTTCTTCATAAACACGACTT
ANTATGTCGTACAATCATGTCACCTTGTTACTCACACGTGATGACCTCAT
GTATATCTCTTNTGTCTGTCGTATAGTAACATTATAGCAGCTCTCGCTAT
AACTTGTTATGTGTATATTCATTCACGTCCGTGTCATCCCTTNACGTCTC
ACTGTGGATGATATATGGTCTTGATCGATACAAANAGACNCAGTTTAAGT
TGACCACTATTATACGTTTGGTGATAAGCTATCGTAGCTTGTGCGCTCTG
GATCGCTGTACGAAAGTACGCCAAACATACGCACGGTATATAAGTATGAC
ATNAAGAGTATTGTATAT
>H02_015501Minsoy_.b_25.ab1  CHROMAT_FILE: H02_015501Minsoy_.b_25.ab1 PHD_FILE: H02_015501Minsoy_.b_25.ab1.phd.1 CHEM: term DYE: big TIME: Sun Apr 16 17:37:49 2006
AAGGGGGGNGNNNNNNGNNNGNNNNNAGGNGGACNCCGCCCCCACACANG
NGGGNNGATTCACTAGAAGCCTACTCTGCGGCCCTTATTTAGGGGGCGCG
CGCAGATACTACAATGAAATATCAATATCGCAAGCAAACTAAAAGAATGA
AGGAGCGTACTCATACCCATCACAGACTATAGCGAGAGAAACTCGACGCT
ATGGTCATGCAAGTGCTCGTGTGAAGGTACTGCTAAGAGAATCAATGACA
ACCCTGAAGAAGAGAGGAGGCAGATGCTACCTGCTTGCTGGCAGAGAGGC
CATAGAAAAAGATGGCGCAAAGCATGCTGCTTTAATCGAGTCGTCGATCG
AGCTCTGATACCAAGAACTATCGACTGGGCCGCTGGACACGAGCAAGAAT
AACCAAAATACCACATAAGATGGCTTACATATAAATTCTGATCATAGATG
TAGGGGAGGATGGGTGTAAAGAAAGCATCGACTTTAAAAAAGGTAAAGAG
GGAGAAGACAAGAGAAAAAACTTACCGCTGGACGAACATCACCCACCGGG
GCCCCAGCACGTACATACAATATCCATATGAAACAAGACAACACACTAAT
TAGAGACCTAAGACACATCAAAATACACAAGACGCACGAGACAACCGAAA
CGGACTGCGCGCAACACACGGCCCGCGATTCGACATGTAGAACACATCGA
GCGCGCGCGGCAGAAACTCAGACGAGCGTGATATCGCTGCCCCCACTTAA
TTCACCTCCTATTAGCCGGACGCAGGCGAAAGCAGCACATCCGTTGTTGA
ACTACACACCGTACACAAAAAGAACGACGGAGGAGGGGCGATAGACACGG
GAGAGGTATCGCAAGACCAAAGAGGATCCATGAGCCGACACGCCCCG
>H03_015501Noir_1_.b_29.ab1  CHROMAT_FILE: H03_015501Noir_1_.b_29.ab1 PHD_FILE: H03_015501Noir_1_.b_29.ab1.phd.1 CHEM: term DYE: big TIME: Sun Apr 16 17:37:50 2006
GGGGGGGGGGGNNNNCGNNGNNGNNNNNGNGGGCGNGNNCCNCCTCCCGC
ANNAAGAGGGGGGAACTCCTTCGGAGGCCCCCCCCTGCGACCTCNCTCTA
GGCAAACCCTCCGAGAACTAAAATAAAATAAAATAAAAACCACTATTACA
CGTAACGAGAATCATAAAACAAAGTCTTATTTCTCAAAGCAGAAGATCCT
TCATCATCATCAGTACCTCCTGGTGAAGGGGTAGTTCTGCTGAACAGGGA
CACTATCAATCTGGGTGATGCCCGGGGATGTCGTTGACTCCGAGGGAGCG
GAGCATGTCGAGGGTTTCCTTGTCGACCTACACGCGGCCTGCTTTGATGG
ATGAGACGTAGGAGACCATGCCCACGCCCAGCTACACCACCTACTCTGCA
TCTGACGATAGATGCCCAGAACAGGGCCCTTCTTATCGCCTTATCCCGTG
CCTTAGAAAACCATAAAGCCTTTAATTAAATCAATACCCCGAAGTAACGA
TATTTCTCACAAAAAACTTATAACTAATCAAACCATCCACATCTCACCTC
GCGATCCTCTATACCCCTCTCCTGCTATATACACCTCAACGTATTATAAT
AAAAACAAACCAACTTACATGATCCATGCGCCTACCTCGAGTCTTCTTCT
AACATAAGCGCCACCCATCAGCCACCAACGATCAACACCACGGCCTGCAC
CAACAATCACACTTAACACGTCCGCATCCTTACACTTCTACGTCCAACCG
CGCACATCCACATGACGCAGAACTTAGCGTCACTATCACGCCGGAAATTA
GCTAAAACACAACACCTGAAATCATAAGCAAAAA
>H04_015501Evans__.b_41.ab1  CHROMAT_FILE: H04_015501Evans__.b_41.ab1 PHD_FILE: H04_015501Evans__.b_41.ab1.phd.1 CHEM: term DYE: big TIME: Sun Apr 16 17:37:50 2006
AACTGCGGGTAACTTACGTATCACCTTATATGGCAGGACTATTAAAATGT
GAAATTCTTAAATCAGCTTGTGTAAGGAAAAAAAAAAGCAACTGCTAGAG
AAGGAAATTCATCTGAAAGACCTTTGGATTTCTTCAATAGTTTTTCCCTT
TGTCTCAGGGACCCAAATGGTAACAAATACTACAGTCAAGGCACATACAA
CTGCATATATGGTGAAGGTTCCTGACAAGAACAAAGGCAGCTTCTGGTTA
ACTAAAAAATAAAATAAAATAAAATCCAAGGAAAATACATGCATTAATGC
ACACAAACCTCCAGAGCTCCAATCCAAAAGCATATTTGCTGTCAATGTAA
CCAACCAGGAAAACAACCAGTTGGCAAGTGTTGCCACACTTCCCGCGAGG
CCTTTAATGTTTATTGGAAGAATCTGTGATATGCCATATTGAACACATTA
ACTTTGACTGCGACTTCAAATGCAACCAATAATGCACACTACTAATTCTA
TTTCCACAATTTGTGTTACATGCAACTGTTATAACCATACAAAAGAATTT
TTTTTTCATGAAATACATGATCTGCAAAAAGATGTTAGTGACTTGTGCAG
CATTGATTCATCTCCAAAATGGTAGCACATCATCTATTGAGATTACTGTT
TTACCCATAAGATTGTCACATGTATCATTGTGGCTGCATATTCCTATACT
TTGGGAATAAAAGCCTAAAATGTAAAACCTTAAAAATGGGCCCTTAAACA
TGTATATTCCATGGCATAGCTCCCATTCCAAGAAGAAATGCAATAACCAT
G
>H05_015501PI20933.b_45.ab1  CHROMAT_FILE: H05_015501PI20933.b_45.ab1 PHD_FILE: H05_015501PI20933.b_45.ab1.phd.1 CHEM: term DYE: big TIME: Sun Apr 16 17:37:50 2006
NACTCGTAGTTACTTGAGAATGGTTGACATGCCAGACTATTAAAATGTGA
AATTCTTAAATCAGCTTGTGTAAGGAAAAAAAAAAAAAACCCACTTGTTA
AAAAGGGAAATTCTTTTAAAAAACCTTGGGTTTTTTTAAATAGTTTTTCC
TTTTGTTTAAGGGCCCCAAAGGGAAACAAATCCTACAGTAAGGGCACATA
CAATTGTTTTTTTGGGAAAGGTTCCTAAAAAAAAAAAAGGCAGTTTTTGG
TTAACTAAAAAATAAAATAAATAAAAAATTCCAGGGAAAATCCTTGCTTT
ATTGCACAAAACCCTCAAAAGTTCAAATCAAAAAGCTTTTTTGTTGTCAT
TGTACCCACCCGGGAAAACACCCGGTGGGAAGGGGTGGCCACATTTCCCG
AAGGGCTTTTAATGTTTTTGGAAAAAATTTGGAATTTCCCATTTTAAACA
CTTTTTTTTTGCCTGGAATTTAAAAGGCACCCAATATGGCCCCCTTTTAA
TTTTTTTCCCACATTTGGGGCTACATCCAACTGTTATACCCATACAAAAA
AATTTTTTTTTAATAAAATCCATAATCTGAAAAAAAATGTTAGGGCCTTG
GCCACCTTTGTTTTTTTTTAAAAAGGGAACCACATATTCTTTGGAAATTC
CGGGTTTCCCCATAAAATTGCACAGGTTTAATTGGCGTGCATTTCCTTAC
CCTGGGAGAAAAAACCCTAAATGAAAAACCTTAAAAAGGGCCCCTAACAT
TTATAATCCATGGGATACCTCCATTCCAAAAGAGAAA
>H06_015501Peking_.b_58.ab1  CHROMAT_FILE: H06_015501Peking_.b_58.ab1 PHD_FILE: H06_015501Peking_.b_58.ab1.phd.1 CHEM: term DYE: big TIME: Sun Apr 16 17:37:50 2006
TAGATTTTGGNNNGGCCTGCCAGTCACTAGGAAGAGGGTTTAGAGGGCAA
ACCTTTAAAATGTGAAAAACTTAAATGAGCTTGTGTAAGGAAAAAAAAAA
AAAACCCACTTGTTAAAAAGGGAAATTCTTTTAAAAAACCTTGGGTTTTT
TTAAATAGTTTTTCCTTTTGTTTAAGGGCCCCAAAGGGAAACAAATCTTA
CAGTAAGGGCACATACAATTGATTTTTTGGGAAAGGTTCCTGAAAAAAAC
AAAGGCGGTTTTTGGTTAATTAAAAAATAAAATAAATAAAAAATTCCAGG
GAAAATCCTTGCTTTATTGCACAAAAACCTCAAAAGTTCAAATCAAAAAG
CTTTTTTGTTGCAATTGTACCCACCCGGGAAAACACCCAGTGGGAAGGGG
TTGCCACATTTCCCGAAGGGCTTTTATTGTTTTTGGGAAAAATTTGGGTT
TTCCCTTTTTGAACACTTTTTTTTTGCTTGGAATTTAAAAGGCACCCAAT
ATTGCCCATTATTATTTTTTTTTCCACATTTGGGGTTACTTGCAACTGTT
TTACCCATACAAAAAAATTTTTTTTTTTTAAAAACCTTGATTGGAAAAAA
AATTTTAGGAATTTGGCCCCCTTTGTTTCTTTTTAAAAAGGGGACCCCAT
ATTTTTTTGAAATTCCGGTTTTCCCCTAAAGAATGGCCAAGGTTTAATTG
GGCGGTGAACTATCCATACCTTGGGGAATAAAGCCCTTATATTGGAACAC
TATAAAAGGGGGCCCTTAAACTTTTTATTCGAGGGGATAGTTCCTTTTAA
AAAAAAA
>H07_015501Archer_.g_62.ab1  CHROMAT_FILE: H07_015501Archer_.g_62.ab1 PHD_FILE: H07_015501Archer_.g_62.ab1.phd.1 CHEM: term DYE: big TIME: Sun Apr 16 17:37:50 2006
NCCTAACAAGGGTACTACTATGAAAGTGGTGCTGAGGCATATACTACACT
GTTTTATTATAATCATGTACGTGTCTTCTCATGTGTGTGGGTACCACAGC
CTCTCTGAACAATTTACCACCTTTTTTTATGTTTTTTTTTCTTCTGAAAT
TTGATCCCAGGCTAGTATATCAGAAACTTCTTCCTTGTATGGGATATTGA
GCACCTTGTCGCTGGTTGGAGTCGTGGTATGTAAATCCATGTAAATTTAT
TATGAAAATAAGATGTTTTTGACTGCTTGTTCCCTAACTATTGCATCTTA
AACTTCCAATTCTTTCAGGCCATGGTTATTGCATTCTCTCTTGGAATGGG
AGCTATGCCATGGATTATAATGTCTGAGGTACCATTTTTATGGTTTTACA
TTTTAGGCTTTTATTCCCAAAGTATAGGAATATGCAGCAACAATGATACA
TGTGACAATCTTATGGGTAAAACAGTAATCTCAAGAGATGATGTGCTACC
ATTTTGAAGATGAATCAATGCTGCACAAGTCACTAACATCTTTTTGCAGA
TCATGTATTTCATGAAAAAAAAATTCTTTTGTATGGTTATAACAGTTGCA
TGTAACACAAATTGTGGAAATAGAATTAGTAGTGTGCATTATTGGTTGCA
TTTGAAGTCGCAGTCAAAGTTAATGTGTTCAATATGGCATATCACAGATT
CTTCCAATAAACATTAAAGGCCTCGCGGGAAGTGTGGCACACCTGCCAAC
TGGTNGTTTTCCTGGGTGGGTCCATTGACAGCAAATATGCTA
>H08_015501Minsoy_.g_75.ab1  CHROMAT_FILE: H08_015501Minsoy_.g_75.ab1 PHD_FILE: H08_015501Minsoy_.g_75.ab1.phd.1 CHEM: term DYE: big TIME: Sun Apr 16 17:37:50 2006
NTTTTTGGACTTAACTTCCACGCTACCTACATAGGGGGCTGGGGAGCATA
AACTACACTGTTTTATTATAATCATGTACGTGTCTTCTCATGTGTGTGGG
TACCACAGCCTCTCTGAACAATTTACCACCTTTTTTTATGTTTTTTTTTC
TTCTGAAATTTGATCCCAGGCTAGTATATCAGAAACTTCTTCCTTGTATG
GGATATTGAGCACCTTGTCGCTGGTTGGAGTCGTGGTATGTGAATACATG
TAAATTTATTATGAAAATAAGATGTTTTTGACTGCTTGTTCCCTAACTAT
TGCATCTTAAACTTCCAATTCTTTCAGGCCATGGTTATTGCATTCTCTCT
TGGAATGGGAGCTATGCCATGGATTATAATGTCTGAGGTACCATTTTTAT
GGTTTTACATTTTAGGCTTTTATTCCCAAAGTATAGGAATATGCAGCAAC
AATGATACATGTGACAATCTTATGGGTAAAACAGTAATCTCAAGAGATGA
TGTGCTACCATTTTGAAGATGAATCAATGCTGCACAAGTCACTAACATCT
TTTTGCAGATCATGTATTTCATGAAAAAAAAATTCTTTTGTTTGGTTATA
ACAGTTGCATGTAGCACAAATTGTGGAAATAGAATTAGTAGTGTGCATTA
TTGGTTGCATTTGAAGTCGCAGTCAAAGATAATGTGTTCAATATGGCATA
TCACAGATTCTTCCAATAAACATTAAAGGCCTTGCGGGAAGTGTGGAACA
CTTGCCAACTGGTTGATAACCTGGATGGAACAAAAA
>H09_015501Noir_1_.g_79.ab1  CHROMAT_FILE: H09_015501Noir_1_.g_79.ab1 PHD_FILE: H09_015501Noir_1_.g_79.ab1.phd.1 CHEM: term DYE: big TIME: Sun Apr 16 17:37:50 2006
GCCCCGGCGAGGGGGNGNGNNGGNGTTGNAAGGTNNCCTTNTTTTTTNTT
TTTGGGNAGNGACTGGTAGTGACTACTTGAAGTGTGGGAGGANAAACACA
CTGTTTTATTATAATCATGTACGTGTCTGTTCATGTGTGTGGGTACCACA
GCCTCTCTGAACAATTTACCACCTTTTTTTATGTTTTTTTTTCTTCTGAA
ATTTGATCCCAGGCTAGTATATCAGAAACTTCTTCCTTGTATGGGATATT
GAGCACCTTGTCGCTGGTTGGAGTCGTGGTATGTGAATACATGTAAATTT
ATTATGAAAATAAGATGTTTTTGACTGCTTGTTCCCTAACTATTGCATCT
TAAACTTCCAATTCTTTCAGGCCATGGTTATTGCATTCTCTCTTGGAATG
GGAGCTATGCCATGGATTATAATGTCTGAGGTACCATTTTTATGGTTTTA
CATTTTAGGCTTTTATTCCCAAAGTATAGGAATATGCAGCAACAATGATA
CATGTGACAATCTTATGGGTAAAACAGTAATCTCAAGAGATGATGTGCTA
CCATTTTGAAGATGAATCAATGCTGCACAAGTCACTAACATCTTTTTGCA
GATCATGTATTTCATGAAAAAAAAATTCTTTTGTCTGGTTTTAACAGTTG
CCTGTGGCACAAATTGTGCGATTAGATTTAGTAGTGGGCATTATTGGTTG
CCTTTGACGGCGCCGTCAAAGATAATGTGGTCCTTGTGGCCTTTCACAGA
TTCTTCCCTAAACCTTAAGGCCTTGCGGGGGGGGGGGGGCCCTTTGCCAC
TGGCTGCTTTCCTGGTTGGGGTCCTTGGCCGCAATATTTCAATAGAAATA
GAAAA
>H10_015501Evans__.g_91.ab1  CHROMAT_FILE: H10_015501Evans__.g_91.ab1 PHD_FILE: H10_015501Evans__.g_91.ab1.phd.1 CHEM: term DYE: big TIME: Sun Apr 16 17:37:50 2006
NTTTTTGAACCNAACTCACCCGTTGACCTGACAGTGAGCCTGCTATGGAT
ATACCGCAGCTGGATTATTATAATCATGTACGTGTCTGTCATGTGTGTGG
GTACCACAGCCTCTCTGAACAATTTACCACCTTTTTTTATGTTTTTTTTT
CTTCTGAAATTTGATCCCAGGCTAGTATATCAGAAACTTCTTCCTTGTAT
GGGATATTGAGCACCTTGTCGCTGGTTGGAGTCGTGGTATGTGAATACAT
GTAAATTTATTATGAAAATAAGATGTTTTTGACTGCTTGTTCCCTAACTA
TTACATCTTAAACTTCCAATTCTTTCAGGCCATGGTTATTGCATTCTCTC
TTGGAATGGGAGCTATGCCATGGATTATAATGTCTGAGGTACCATTTTTA
TGGTTTTACATTTTAGGCTTTTATTCCCAAAGTATAGGAATATGCAGCAA
CAATGATACATGTGACAATCTTATGGGTAAAACAGTAATCTCAATAGATG
ATGTGCTACCATTTTGAAGATGAATCAATGCTGCACAAGTCACTAACATC
TTTTTGCAGATCATGTATTTCATGAAAAAAAAATTCTTTTGTATGGCTAT
AACAGTTGCATGTAACACAAATTGTGGAAATAGAATTAGTGGTGTGCATT
ATTGGTTGCATTTGAAGTCGCAGTCAAAGTTAATGTGTTCAATTTGGCCT
ATCACAGATTCTTCCATAAACATTAAAGGCCTCGCGGGAAGTGTGGCACC
ACTTGCCAACTGGTTGGTTCCCTGGGGGGTCTCTTGGCAGCCAAAACGCT
AATGGATAAAAACATAAAAGAA
>H11_015501PI20933.g_95.ab1  CHROMAT_FILE: H11_015501PI20933.g_95.ab1 PHD_FILE: H11_015501PI20933.g_95.ab1.phd.1 CHEM: term DYE: big TIME: Sun Apr 16 17:37:50 2006
GTTTTGGAACGNAACTCCTAGCTTACTTTTGGGGGGGCTGGTATGCATGA
AACACACTGTTGTATTATAATCATGTAACGTGTCTGCGCATGTGTGTGGG
TACCACAGCCTCTCTGAACAATTTACCACCTTTTTTTATGTTTTTTTTTC
TTCTGAAATTTGATCCCAGGCTAGTATATCAGAAACTTCTTCCTTGTATG
GGATATTGAGCACCTTGTCGCTGGTTGGAGTCGTGGTATGTGAATACATG
TAAATTTATTATGAAAATAAGATGTTTTTGACTGCTTGTTCCCTAACTAT
TGCATCTTAAACTTCCAATTCTTTCAGGCCATGGTTATTGCATTCTCTCT
TGGAATGGGAGCTATGCCATGGATTATAATGTCTGAGGTACCATTTTTAT
GGTTTTACATTTTAGGCTTTTATTCCCAAAGTATAGGAATATGCAGCAAC
AATGATACATGTGACAATCTTATGGGTAAAACAGTAATCTCAAGAGATGA
TGTGCTACCATTTTGAAGATGAATCAATGCTGCACAAGTCACTAACATCT
TTTTGCAGATCATGTATTTCATGAAAAAAAAATTCTTTTGTATGGTTATA
ACAGTTGCATGTAGCACAAATTGTGGAAATAGAATTAGTAGTGTGCATTA
TTGGTTGCATTTGAAGTCGCAGTCAAAGATAATGTGTTCAATATGGCATA
TCACAGATTCTTCCAATAAACATTAAAGGCCTTGCGGGAAGTGTGGCACC
CTTGCCAACTGGTTGGTTTCCTGGTTGGGTACATTGACAGCAAAATGCTT
TAGAATGGAACTA
>H12_015501Peking_.g_03.ab1  CHROMAT_FILE: H12_015501Peking_.g_03.ab1 PHD_FILE: H12_015501Peking_.g_03.ab1.phd.1 CHEM: term DYE: big TIME: Sun Apr 16 17:37:50 2006
GGCGGGCGAGGGGNNGNGNGGGGNTGNNNAGTNNNCTTTTTTTTTGNNNT
NNNGGGAANNCCCTGGCGGGTTACTAGTTGGAAGGGTTGGGGGCGATGNA
CCACACATGTNGGATTGTAATGAGGTACGGGTCTGTTCATGTGTGTGGGT
ACCCCAGCCTCTCTGAACAATTTACCACCTTTTTTTATGTTTTTTTTTCT
TCTGAAATTTGATCCCAGGCTAGTATATCAGAAACTTCTTCCTTGTATGG
GATATTGAGCACCTTGTCGCTGGTTGGAGTCGTGGTATGTGAATTCTTGT
AAATTTATTATGAAAATAAGATGTTTTTGACTGCTTGTTCCCTAACTATT
GCATCTTAAACTTCCAATTCTTTCAGGCCATGGTTATTGCATTCTTTCTT
GGAATGGGAGCTATGCCATGGATTATAATGTCTGAGGTCCCATTTTTATG
GGTTTACATTTTAGGCTTTTATTCCCAAAGTCTGGGACTTTGCGGCCGCG
GTGATTCATGTGGCATTCTTATGGGTCAAACAGTTGTCTGAGGAGATGTT
GTGCTGCCTTTTTGGCGATGAGTCATTGCTTGCGCAGTCCGTACCGTTTG
TTTGGCGGTCGTGTGTTTCATAATCGCGCGGCTTCTTTGCGTTGGGTTTG
CTCGTTTGCGTCTGGTCTTATGGGGGCGCCGGTGGGTGTGGCGTGAAGTT
GTGGCGCGGCTGGTCGCGGTCGTTGTGGTGGTGTGTTTGGTGCGGCTGTT
GGTGTGGTCTTCGTCGGCGCGGGGGGGGGGCGAGTGCGTCGCGAGGTTGT
GTGGTGGTTCGATTCGGGATTGTTCCTAGGAAAAAACATAGGAAAAAAAG
AAAAA
