# Supplementary material for: SNP-PHAGE – High throughput SNP discovery pipeline
Source: BMC Bioinformatics. 2006 Oct 23;7:468. doi: 10.1186/1471-2105-7-468 (PMC1626092; doi:10.1186/1471-2105-7-468)
Supplement: Additional file 2 — Test dataset. This compressed file contains test data for recreating the demo website. It contains the database table entries and chromatogram files to test for proper installation of all functionalities provided. [file 1471-2105-7-468-S2.gz › test_data/AfterAnalysisStore/edit_dir/015501.fasta.screen.ace.1]

AS 1 17

CO Contig1 1182 17 349 U
aactcctagcttacttttgggggggctggggagcat*aaactACACTGTT
TTATTATAATCATGTA*CGTGTCTGCTCATGTGTGTGGG*TACCACAGCC
TCTCTGAACAATTTACCACCTTTTTTTATGTTTTTTTTTCTTCTGAAATT
TGATCCCAGGCTAGTATATCAGAAACTTCTTCCTTGTATGGGATATTGAG
CACCTTGTCGCTGGTTGGAGTCGTGGTATGTGAATACATGTAAATTTATT
ATGAAAATAAGATGTTTTTGACTGCTTGTTCCCTAACTATTGCAT*CTTA
AACTTCCAATTCTTTCAGGCCATGGTTATTGCATTCT*CT*CTTGGAATG
GGAGCT*ATGCCATGGATTATA*A*TGTCTGAGGTACCATTTTTATGGTT
TTACA*TTTTAGGCTTTTAT*TCCCAAAGTATAGGAATATGCAGCAACAA
TGATA*CATGTGACAATCTTATGGGTAAAAC*AGTAAT*CTCAATAG*AT
GATGTGCTACCATTTTGAAGATGAATCAAT*GCTGCACAAG*TCACTAAC
ATCTTTTTGCAGATCATGTATTTCATGAAAAAAAAATTCTTTTGTATGGT
TATAACAGTTGCATGTAACAC*AAATTGTGGAAATAGAATTAGTAGTGTG
C*ATTATTGGTTGCATTTGAAGTC*GCAGTCAAAGTTAATGTGTTCAATA
TGGCATATCACAGATTCTT*CCAATAAACATTAAAGGCC*TCGCGGG*AA
GTGTGGCAACACTTGCCAACTGGTT*GTTTTCC*TGGTTGGTTACA*TTG
ACAGCAAATATGCTTTTGGATTGGAGCTCTGG*AGGTTTGTGTGCATTAA
TG*CATGTATTTTCCTTGGA*TTTTAT*T**TTATTTTATTTTTTAGTTA
ACCAGAAGCTGCCTTTGTTCTTGTCAGGAACCTTCACCATATATGCAGTT
GTATGTGCCTTGACTGTAGTATTTGTTACCATTTGGGTCCCTGAGACAAA
GGGAAAAACTATTTAAAAAATCCAATGGTCTTTCAGATGAATTTCCTTCT
CTaGCA*****G****T****TT*T**TTTTTTTTTTCCTTTCACAAGCT
GATTTAAGAATTTCACATTTTAATgtatgtgggtatcaccggatatcttc
atagtaagtaatctgcaacttnngcccccaaa

BQ
 0 0 0 0 0 0 0 0 0 0 0 0 0 0 0 0 0 0 0 0 0 0 0 0 0 0 0 0 0 0 0 0 7 6 8 8 6 6 6 6 6 33 54 54 56 56 58 66 56 50
 49 49 49 49 49 61 56 50 50 49 49 49 49 61 61 56 55 49 49 40 40 30 58 55 55 55 55 55 55 61 66 66 66 66 56 54 45 47 45 45 55 55 50 50 50 61 61 61 66 66
 61 61 50 50 50 50 55 55 61 61 61 55 55 55 55 55 55 66 66 66 66 66 66 61 61 61 61 66 66 66 66 66 66 66 66 66 66 66 60 60 57 60 60 66 60 66 60 52 52 55
 54 61 66 66 57 53 52 54 54 54 60 54 54 54 54 52 46 45 45 45 49 49 60 60 54 57 57 60 60 60 60 60 54 54 54 54 60 60 60 60 60 52 52 52 60 60 60 54 54 54
 60 60 60 60 52 51 51 51 51 51 60 60 60 60 66 66 60 60 60 54 54 54 60 60 60 60 60 57 57 52 52 52 52 52 52 60 66 66 66 66 66 60 60 52 52 53 55 52 52 52
 66 66 66 66 66 60 54 54 54 60 60 66 66 66 66 53 52 52 52 51 51 51 51 51 52 66 60 60 60 60 60 66 48 48 50 50 48 52 52 52 52 54 53 56 56 55 56 59 72 72
 60 58 72 66 60 60 57 57 60 60 60 66 66 66 66 68 66 65 58 60 63 62 60 60 59 59 60 66 66 66 60 66 60 60 57 57 57 60 60 66 72 67 67 67 74 73 69 60 58 58
 58 60 58 60 62 62 68 52 66 52 53 52 54 52 55 60 60 57 60 60 60 66 66 60 60 54 52 54 60 60 66 66 76 80 66 66 66 66 66 66 61 61 61 60 60 71 70 74 83 81
 81 81 78 81 78 81 77 69 71 76 75 69 74 74 84 79 75 74 65 65 65 71 70 76 76 74 65 65 63 70 71 86 75 69 63 71 71 74 74 74 74 74 68 70 70 79 82 77 74 73
 76 75 74 76 70 69 69 76 82 89 85 80 85 81 75 76 68 81 73 81 77 90 77 79 76 76 77 80 78 75 66 62 65 65 70 70 71 81 72 72 69 73 71 69 65 70 72 71 74 88
 84 83 83 81 81 81 81 81 90 87 90 83 85 85 75 84 86 84 73 69 81 81 71 69 75 79 61 61 66 79 88 76 71 74 70 70 72 90 90 90 90 87 83 76 76 80 82 82 82 82
 80 86 86 85 90 90 77 77 78 78 90 90 90 90 90 90 90 90 77 63 59 53 54 82 79 90 76 65 64 66 83 77 72 62 58 55 70 74 68 90 85 85 90 90 90 90 85 85 84 73
 76 57 57 56 80 77 90 73 58 56 56 56 70 69 90 67 67 65 60 60 85 90 86 86 87 74 74 61 61 57 61 61 79 73 78 78 76 72 77 77 83 79 83 86 85 82 77 90 90 75
 65 65 64 57 49 49 52 70 68 69 67 69 69 65 63 61 64 66 71 68 62 64 64 73 73 81 71 55 62 60 67 75 66 70 68 57 53 62 51 51 51 59 58 54 66 45 52 46 61 70
 74 61 59 64 58 71 73 73 81 75 79 85 85 83 86 65 79 57 45 44 48 52 58 67 75 75 60 54 60 53 54 53 61 67 55 55 56 57 57 69 58 81 83 77 63 54 61 54 68 54
 58 59 63 66 60 64 66 57 57 60 60 58 58 58 66 56 57 51 59 51 60 56 54 59 53 51 54 51 54 55 63 51 51 51 43 43 47 47 69 67 61 63 63 64 54 54 52 52 45 43
 43 25 32 33 43 43 47 52 51 54 52 52 47 47 45 45 45 54 51 51 46 52 45 45 45 47 47 47 45 45 45 52 46 53 53 52 52 52 54 60 60 54 57 54 60 60 54 54 54 60
 60 54 54 52 58 56 47 51 51 60 58 56 50 45 43 43 43 50 48 39 47 31 31 31 31 31 31 40 47 60 60 60 60 54 45 45 45 45 39 43 45 52 52 52 54 54 60 60 60 60
 43 43 31 31 39 43 32 43 37 43 37 43 43 45 45 51 47 47 45 45 45 43 41 45 45 45 49 52 54 54 43 43 41 41 43 43 37 37 41 47 47 52 47 38 32 47 47 47 47 54
 54 52 49 45 45 39 39 39 39 39 39 39 39 39 43 43 47 40 40 39 52 52 52 56 56 52 52 47 45 52 29 41 41 54 54 37 45 42 42 42 22 22 28 32 28 29 24 34 34 42
 36 52 38 38 36 38 33 45 43 52 52 52 52 52 52 34 34 28 29 29 15 33 27 37 30 37 43 58 58 66 66 66 66 66 66 66 58 54 50 50 44 44 49 42 55 45 40 41 55 49
 49 49 50 50 50 56 66 66 61 50 50 50 50 49 49 56 50 50 50 50 50 49 46 44 44 39 19 10 8 8 10 13 13 13 17 0 0 0 0 0 0 0 0 0 0 0 0 0 0 0
 0 0 0 0 0 0 0 0 0 0 0 0 0 0 0 0 0 0 0 0 0 0 0 0 0 0 0 0 0 0 0 0 0 0

AF H12_015501Peking_.g_03.ab1 U -61
AF H09_015501Noir_1_.g_79.ab1 U -56
AF E08_015501Minsoy_.g_10.ab1 U -15
AF E10_015501Evans__.g_10.ab1 U -12
AF H08_015501Minsoy_.g_75.ab1 U -12
AF H10_015501Evans__.g_91.ab1 U -14
AF H11_015501PI20933.g_95.ab1 U -11
AF E09_015501Noir_1_.g_09.ab1 U -7
AF E11_015501PI20933.g_09.ab1 U -6
AF H07_015501Archer_.g_62.ab1 U -3
AF E04_015501Evans__.b_10.ab1 C 83
AF E03_015501Noir_1_.b_09.ab1 C 114
AF E05_015501PI20933.b_09.ab1 C 122
AF E02_015501Minsoy_.b_10.ab1 C 140
AF H04_015501Evans__.b_41.ab1 C 321
AF H06_015501Peking_.b_58.ab1 C 334
AF H05_015501PI20933.b_45.ab1 C 333
BS 1 20 H11_015501PI20933.g_95.ab1
BS 21 21 H08_015501Minsoy_.g_75.ab1
BS 22 26 H11_015501PI20933.g_95.ab1
BS 27 36 H08_015501Minsoy_.g_75.ab1
BS 38 38 H11_015501PI20933.g_95.ab1
BS 39 39 H08_015501Minsoy_.g_75.ab1
BS 40 40 H11_015501PI20933.g_95.ab1
BS 41 42 H08_015501Minsoy_.g_75.ab1
BS 43 49 E10_015501Evans__.g_10.ab1
BS 50 50 H07_015501Archer_.g_62.ab1
BS 51 51 E10_015501Evans__.g_10.ab1
BS 52 54 E11_015501PI20933.g_09.ab1
BS 55 56 H10_015501Evans__.g_91.ab1
BS 57 57 H09_015501Noir_1_.g_79.ab1
BS 58 60 H10_015501Evans__.g_91.ab1
BS 61 64 H07_015501Archer_.g_62.ab1
BS 65 69 E10_015501Evans__.g_10.ab1
BS 70 70 H07_015501Archer_.g_62.ab1
BS 71 71 H10_015501Evans__.g_91.ab1
BS 72 74 E10_015501Evans__.g_10.ab1
BS 75 75 E11_015501PI20933.g_09.ab1
BS 76 82 E10_015501Evans__.g_10.ab1
BS 83 84 E11_015501PI20933.g_09.ab1
BS 85 85 E09_015501Noir_1_.g_09.ab1
BS 86 86 E10_015501Evans__.g_10.ab1
BS 87 87 H07_015501Archer_.g_62.ab1
BS 88 88 H09_015501Noir_1_.g_79.ab1
BS 89 91 H07_015501Archer_.g_62.ab1
BS 92 93 E10_015501Evans__.g_10.ab1
BS 94 94 E11_015501PI20933.g_09.ab1
BS 95 98 E09_015501Noir_1_.g_09.ab1
BS 99 101 H07_015501Archer_.g_62.ab1
BS 102 102 E09_015501Noir_1_.g_09.ab1
BS 103 103 E11_015501PI20933.g_09.ab1
BS 104 108 H07_015501Archer_.g_62.ab1
BS 109 109 H08_015501Minsoy_.g_75.ab1
BS 110 111 E10_015501Evans__.g_10.ab1
BS 112 113 E11_015501PI20933.g_09.ab1
BS 114 114 E09_015501Noir_1_.g_09.ab1
BS 115 120 E11_015501PI20933.g_09.ab1
BS 121 121 H11_015501PI20933.g_95.ab1
BS 122 124 H07_015501Archer_.g_62.ab1
BS 125 125 E10_015501Evans__.g_10.ab1
BS 126 126 E08_015501Minsoy_.g_10.ab1
BS 127 133 E11_015501PI20933.g_09.ab1
BS 134 136 H07_015501Archer_.g_62.ab1
BS 137 138 E11_015501PI20933.g_09.ab1
BS 139 140 E09_015501Noir_1_.g_09.ab1
BS 141 141 E11_015501PI20933.g_09.ab1
BS 142 143 E10_015501Evans__.g_10.ab1
BS 144 144 E11_015501PI20933.g_09.ab1
BS 145 146 E10_015501Evans__.g_10.ab1
BS 147 147 E11_015501PI20933.g_09.ab1
BS 148 148 E10_015501Evans__.g_10.ab1
BS 149 149 H08_015501Minsoy_.g_75.ab1
BS 150 150 E10_015501Evans__.g_10.ab1
BS 151 151 E11_015501PI20933.g_09.ab1
BS 152 152 H11_015501PI20933.g_95.ab1
BS 153 153 H12_015501Peking_.g_03.ab1
BS 154 155 H09_015501Noir_1_.g_79.ab1
BS 156 157 H11_015501PI20933.g_95.ab1
BS 158 158 H09_015501Noir_1_.g_79.ab1
BS 159 163 E11_015501PI20933.g_09.ab1
BS 164 164 E10_015501Evans__.g_10.ab1
BS 165 166 E11_015501PI20933.g_09.ab1
BS 167 168 H09_015501Noir_1_.g_79.ab1
BS 169 173 E08_015501Minsoy_.g_10.ab1
BS 174 178 E09_015501Noir_1_.g_09.ab1
BS 179 185 E11_015501PI20933.g_09.ab1
BS 186 186 E09_015501Noir_1_.g_09.ab1
BS 187 191 H07_015501Archer_.g_62.ab1
BS 192 194 E10_015501Evans__.g_10.ab1
BS 195 197 H07_015501Archer_.g_62.ab1
BS 198 199 E11_015501PI20933.g_09.ab1
BS 200 205 E09_015501Noir_1_.g_09.ab1
BS 206 208 E11_015501PI20933.g_09.ab1
BS 209 213 E10_015501Evans__.g_10.ab1
BS 214 216 E11_015501PI20933.g_09.ab1
BS 217 217 H07_015501Archer_.g_62.ab1
BS 218 242 E11_015501PI20933.g_09.ab1
BS 243 244 H07_015501Archer_.g_62.ab1
BS 245 246 H09_015501Noir_1_.g_79.ab1
BS 247 247 E11_015501PI20933.g_09.ab1
BS 248 249 H08_015501Minsoy_.g_75.ab1
BS 250 250 H07_015501Archer_.g_62.ab1
BS 251 253 E09_015501Noir_1_.g_09.ab1
BS 254 254 E10_015501Evans__.g_10.ab1
BS 255 255 E09_015501Noir_1_.g_09.ab1
BS 256 257 H11_015501PI20933.g_95.ab1
BS 258 258 H12_015501Peking_.g_03.ab1
BS 259 261 H10_015501Evans__.g_91.ab1
BS 262 263 E09_015501Noir_1_.g_09.ab1
BS 264 268 E11_015501PI20933.g_09.ab1
BS 269 272 E08_015501Minsoy_.g_10.ab1
BS 273 278 E09_015501Noir_1_.g_09.ab1
BS 279 281 E11_015501PI20933.g_09.ab1
BS 282 285 E09_015501Noir_1_.g_09.ab1
BS 286 290 E11_015501PI20933.g_09.ab1
BS 291 291 H09_015501Noir_1_.g_79.ab1
BS 292 294 E11_015501PI20933.g_09.ab1
BS 295 295 E10_015501Evans__.g_10.ab1
BS 297 297 E08_015501Minsoy_.g_10.ab1
BS 298 299 H12_015501Peking_.g_03.ab1
BS 300 301 H09_015501Noir_1_.g_79.ab1
BS 302 307 E04_015501Evans__.b_10.ab1
BS 308 309 H07_015501Archer_.g_62.ab1
BS 310 310 H11_015501PI20933.g_95.ab1
BS 311 312 E11_015501PI20933.g_09.ab1
BS 313 315 H08_015501Minsoy_.g_75.ab1
BS 316 317 H07_015501Archer_.g_62.ab1
BS 318 319 H10_015501Evans__.g_91.ab1
BS 320 323 E04_015501Evans__.b_10.ab1
BS 324 324 H10_015501Evans__.g_91.ab1
BS 325 330 H04_015501Evans__.b_41.ab1
BS 331 334 E10_015501Evans__.g_10.ab1
BS 335 335 E11_015501PI20933.g_09.ab1
BS 336 339 E08_015501Minsoy_.g_10.ab1
BS 340 343 E10_015501Evans__.g_10.ab1
BS 344 344 E11_015501PI20933.g_09.ab1
BS 345 345 H07_015501Archer_.g_62.ab1
BS 346 346 E10_015501Evans__.g_10.ab1
BS 347 362 H04_015501Evans__.b_41.ab1
BS 363 364 E04_015501Evans__.b_10.ab1
BS 365 365 H07_015501Archer_.g_62.ab1
BS 366 366 H08_015501Minsoy_.g_75.ab1
BS 367 367 H09_015501Noir_1_.g_79.ab1
BS 368 368 E10_015501Evans__.g_10.ab1
BS 369 370 H09_015501Noir_1_.g_79.ab1
BS 371 371 E11_015501PI20933.g_09.ab1
BS 372 372 H07_015501Archer_.g_62.ab1
BS 374 374 E11_015501PI20933.g_09.ab1
BS 376 377 E09_015501Noir_1_.g_09.ab1
BS 378 378 H07_015501Archer_.g_62.ab1
BS 379 379 E11_015501PI20933.g_09.ab1
BS 380 385 E09_015501Noir_1_.g_09.ab1
BS 386 386 E11_015501PI20933.g_09.ab1
BS 387 391 H08_015501Minsoy_.g_75.ab1
BS 392 393 E04_015501Evans__.b_10.ab1
BS 394 394 H07_015501Archer_.g_62.ab1
BS 395 399 E10_015501Evans__.g_10.ab1
BS 400 402 E08_015501Minsoy_.g_10.ab1
BS 403 404 E11_015501PI20933.g_09.ab1
BS 405 418 H04_015501Evans__.b_41.ab1
BS 419 423 E04_015501Evans__.b_10.ab1
BS 424 424 H04_015501Evans__.b_41.ab1
BS 425 425 E04_015501Evans__.b_10.ab1
BS 426 427 H04_015501Evans__.b_41.ab1
BS 428 428 E04_015501Evans__.b_10.ab1
BS 429 431 H04_015501Evans__.b_41.ab1
BS 432 432 E04_015501Evans__.b_10.ab1
BS 433 433 H04_015501Evans__.b_41.ab1
BS 434 434 E04_015501Evans__.b_10.ab1
BS 435 436 H04_015501Evans__.b_41.ab1
BS 437 452 E04_015501Evans__.b_10.ab1
BS 453 453 H04_015501Evans__.b_41.ab1
BS 454 455 E04_015501Evans__.b_10.ab1
BS 457 457 H04_015501Evans__.b_41.ab1
BS 458 458 E04_015501Evans__.b_10.ab1
BS 459 470 H04_015501Evans__.b_41.ab1
BS 471 477 E04_015501Evans__.b_10.ab1
BS 478 479 H04_015501Evans__.b_41.ab1
BS 480 486 E04_015501Evans__.b_10.ab1
BS 487 487 H04_015501Evans__.b_41.ab1
BS 488 491 E04_015501Evans__.b_10.ab1
BS 492 494 H04_015501Evans__.b_41.ab1
BS 495 495 E04_015501Evans__.b_10.ab1
BS 496 496 H04_015501Evans__.b_41.ab1
BS 497 499 E04_015501Evans__.b_10.ab1
BS 500 501 H10_015501Evans__.g_91.ab1
BS 502 502 H04_015501Evans__.b_41.ab1
BS 503 503 E09_015501Noir_1_.g_09.ab1
BS 504 507 E10_015501Evans__.g_10.ab1
BS 508 508 E09_015501Noir_1_.g_09.ab1
BS 509 510 E11_015501PI20933.g_09.ab1
BS 511 511 H09_015501Noir_1_.g_79.ab1
BS 512 514 H10_015501Evans__.g_91.ab1
BS 515 515 E11_015501PI20933.g_09.ab1
BS 516 518 H11_015501PI20933.g_95.ab1
BS 519 523 H07_015501Archer_.g_62.ab1
BS 524 527 H04_015501Evans__.b_41.ab1
BS 528 528 H08_015501Minsoy_.g_75.ab1
BS 529 530 E08_015501Minsoy_.g_10.ab1
BS 532 532 E11_015501PI20933.g_09.ab1
BS 533 533 H04_015501Evans__.b_41.ab1
BS 534 534 E08_015501Minsoy_.g_10.ab1
BS 535 536 E09_015501Noir_1_.g_09.ab1
BS 537 538 E08_015501Minsoy_.g_10.ab1
BS 539 540 H08_015501Minsoy_.g_75.ab1
BS 541 541 H07_015501Archer_.g_62.ab1
BS 543 543 H10_015501Evans__.g_91.ab1
BS 544 545 H07_015501Archer_.g_62.ab1
BS 546 547 H08_015501Minsoy_.g_75.ab1
BS 548 551 E11_015501PI20933.g_09.ab1
BS 552 553 H07_015501Archer_.g_62.ab1
BS 554 554 E11_015501PI20933.g_09.ab1
BS 555 556 E10_015501Evans__.g_10.ab1
BS 557 560 E11_015501PI20933.g_09.ab1
BS 561 562 H11_015501PI20933.g_95.ab1
BS 563 568 H07_015501Archer_.g_62.ab1
BS 569 571 E08_015501Minsoy_.g_10.ab1
BS 572 584 H07_015501Archer_.g_62.ab1
BS 585 585 H11_015501PI20933.g_95.ab1
BS 586 586 H09_015501Noir_1_.g_79.ab1
BS 587 587 E09_015501Noir_1_.g_09.ab1
BS 588 589 H07_015501Archer_.g_62.ab1
BS 590 590 E08_015501Minsoy_.g_10.ab1
BS 591 591 H07_015501Archer_.g_62.ab1
BS 592 593 E09_015501Noir_1_.g_09.ab1
BS 594 594 E04_015501Evans__.b_10.ab1
BS 595 596 H04_015501Evans__.b_41.ab1
BS 597 597 E04_015501Evans__.b_10.ab1
BS 598 600 E09_015501Noir_1_.g_09.ab1
BS 601 601 E04_015501Evans__.b_10.ab1
BS 602 604 E09_015501Noir_1_.g_09.ab1
BS 605 605 H08_015501Minsoy_.g_75.ab1
BS 606 606 E10_015501Evans__.g_10.ab1
BS 607 607 H08_015501Minsoy_.g_75.ab1
BS 608 613 E04_015501Evans__.b_10.ab1
BS 614 617 E10_015501Evans__.g_10.ab1
BS 618 618 E04_015501Evans__.b_10.ab1
BS 619 620 E10_015501Evans__.g_10.ab1
BS 621 621 H07_015501Archer_.g_62.ab1
BS 623 624 E10_015501Evans__.g_10.ab1
BS 625 629 E04_015501Evans__.b_10.ab1
BS 630 630 E08_015501Minsoy_.g_10.ab1
BS 631 633 E04_015501Evans__.b_10.ab1
BS 634 634 H08_015501Minsoy_.g_75.ab1
BS 635 635 H11_015501PI20933.g_95.ab1
BS 636 636 H07_015501Archer_.g_62.ab1
BS 637 638 H11_015501PI20933.g_95.ab1
BS 639 642 E04_015501Evans__.b_10.ab1
BS 643 643 E09_015501Noir_1_.g_09.ab1
BS 644 655 E04_015501Evans__.b_10.ab1
BS 656 659 H04_015501Evans__.b_41.ab1
BS 660 665 E04_015501Evans__.b_10.ab1
BS 666 668 H04_015501Evans__.b_41.ab1
BS 669 672 E04_015501Evans__.b_10.ab1
BS 673 673 E10_015501Evans__.g_10.ab1
BS 674 677 E04_015501Evans__.b_10.ab1
BS 678 679 E10_015501Evans__.g_10.ab1
BS 680 681 E04_015501Evans__.b_10.ab1
BS 682 682 H10_015501Evans__.g_91.ab1
BS 683 683 E04_015501Evans__.b_10.ab1
BS 684 686 E10_015501Evans__.g_10.ab1
BS 687 690 H10_015501Evans__.g_91.ab1
BS 691 701 E04_015501Evans__.b_10.ab1
BS 702 702 H07_015501Archer_.g_62.ab1
BS 703 706 E04_015501Evans__.b_10.ab1
BS 707 707 H07_015501Archer_.g_62.ab1
BS 708 708 H04_015501Evans__.b_41.ab1
BS 709 713 E04_015501Evans__.b_10.ab1
BS 714 714 H08_015501Minsoy_.g_75.ab1
BS 715 715 E04_015501Evans__.b_10.ab1
BS 716 719 H04_015501Evans__.b_41.ab1
BS 721 726 E04_015501Evans__.b_10.ab1
BS 727 731 H04_015501Evans__.b_41.ab1
BS 732 742 H07_015501Archer_.g_62.ab1
BS 743 744 H10_015501Evans__.g_91.ab1
BS 745 745 H04_015501Evans__.b_41.ab1
BS 746 750 E04_015501Evans__.b_10.ab1
BS 751 754 H07_015501Archer_.g_62.ab1
BS 755 764 E10_015501Evans__.g_10.ab1
BS 765 767 H10_015501Evans__.g_91.ab1
BS 768 768 H11_015501PI20933.g_95.ab1
BS 769 787 E10_015501Evans__.g_10.ab1
BS 788 790 E09_015501Noir_1_.g_09.ab1
BS 791 792 E10_015501Evans__.g_10.ab1
BS 793 793 E09_015501Noir_1_.g_09.ab1
BS 794 794 E10_015501Evans__.g_10.ab1
BS 795 799 E09_015501Noir_1_.g_09.ab1
BS 800 800 H07_015501Archer_.g_62.ab1
BS 801 801 E09_015501Noir_1_.g_09.ab1
BS 802 802 H07_015501Archer_.g_62.ab1
BS 803 803 E09_015501Noir_1_.g_09.ab1
BS 804 810 H07_015501Archer_.g_62.ab1
BS 811 811 H04_015501Evans__.b_41.ab1
BS 812 812 E04_015501Evans__.b_10.ab1
BS 813 814 H04_015501Evans__.b_41.ab1
BS 815 817 E09_015501Noir_1_.g_09.ab1
BS 818 820 E10_015501Evans__.g_10.ab1
BS 821 821 H04_015501Evans__.b_41.ab1
BS 822 828 E04_015501Evans__.b_10.ab1
BS 829 829 E10_015501Evans__.g_10.ab1
BS 830 830 E09_015501Noir_1_.g_09.ab1
BS 831 845 E04_015501Evans__.b_10.ab1
BS 846 852 H04_015501Evans__.b_41.ab1
BS 854 856 E04_015501Evans__.b_10.ab1
BS 857 859 H04_015501Evans__.b_41.ab1
BS 860 861 E04_015501Evans__.b_10.ab1
BS 862 870 H04_015501Evans__.b_41.ab1
BS 872 872 E04_015501Evans__.b_10.ab1
BS 873 873 H04_015501Evans__.b_41.ab1
BS 874 874 H05_015501PI20933.b_45.ab1
BS 875 886 H04_015501Evans__.b_41.ab1
BS 887 887 H05_015501PI20933.b_45.ab1
BS 888 889 H04_015501Evans__.b_41.ab1
BS 890 891 E04_015501Evans__.b_10.ab1
BS 892 892 H04_015501Evans__.b_41.ab1
BS 893 894 H06_015501Peking_.b_58.ab1
BS 895 899 E04_015501Evans__.b_10.ab1
BS 900 900 H04_015501Evans__.b_41.ab1
BS 901 901 E04_015501Evans__.b_10.ab1
BS 902 902 H04_015501Evans__.b_41.ab1
BS 903 912 E04_015501Evans__.b_10.ab1
BS 913 914 H04_015501Evans__.b_41.ab1
BS 915 921 E04_015501Evans__.b_10.ab1
BS 922 922 H04_015501Evans__.b_41.ab1
BS 923 932 E04_015501Evans__.b_10.ab1
BS 933 933 H04_015501Evans__.b_41.ab1
BS 934 936 E04_015501Evans__.b_10.ab1
BS 937 937 H05_015501PI20933.b_45.ab1
BS 938 938 H04_015501Evans__.b_41.ab1
BS 939 958 E04_015501Evans__.b_10.ab1
BS 959 964 H04_015501Evans__.b_41.ab1
BS 965 973 E04_015501Evans__.b_10.ab1
BS 974 974 H04_015501Evans__.b_41.ab1
BS 975 976 E04_015501Evans__.b_10.ab1
BS 977 977 H04_015501Evans__.b_41.ab1
BS 978 981 E04_015501Evans__.b_10.ab1
BS 982 984 H04_015501Evans__.b_41.ab1
BS 985 985 E04_015501Evans__.b_10.ab1
BS 986 991 H04_015501Evans__.b_41.ab1
BS 992 1006 E04_015501Evans__.b_10.ab1
BS 1007 1007 H04_015501Evans__.b_41.ab1
BS 1008 1012 E04_015501Evans__.b_10.ab1
BS 1013 1018 E05_015501PI20933.b_09.ab1
BS 1019 1020 E04_015501Evans__.b_10.ab1
BS 1021 1022 H04_015501Evans__.b_41.ab1
BS 1023 1026 E04_015501Evans__.b_10.ab1
BS 1027 1028 E05_015501PI20933.b_09.ab1
BS 1029 1031 E04_015501Evans__.b_10.ab1
BS 1032 1032 H04_015501Evans__.b_41.ab1
BS 1033 1041 E04_015501Evans__.b_10.ab1
BS 1042 1052 H04_015501Evans__.b_41.ab1
BS 1053 1067 E04_015501Evans__.b_10.ab1
BS 1072 1081 H05_015501PI20933.b_45.ab1
BS 1082 1082 E04_015501Evans__.b_10.ab1
BS 1083 1084 E02_015501Minsoy_.b_10.ab1
BS 1085 1088 H05_015501PI20933.b_45.ab1
BS 1089 1091 E05_015501PI20933.b_09.ab1
BS 1092 1095 E04_015501Evans__.b_10.ab1
BS 1096 1096 H04_015501Evans__.b_41.ab1
BS 1097 1097 E04_015501Evans__.b_10.ab1
BS 1098 1111 H04_015501Evans__.b_41.ab1
BS 1112 1114 E04_015501Evans__.b_10.ab1
BS 1115 1121 E05_015501PI20933.b_09.ab1
BS 1122 1129 E04_015501Evans__.b_10.ab1
BS 1130 1130 E03_015501Noir_1_.b_09.ab1
BS 1131 1182 E04_015501Evans__.b_10.ab1

RD H12_015501Peking_.g_03.ab1 881 0 0
ggcgggcgaggggnngngnggggntgnnnagtnnnctttttttttgnnnt
nnngggaannccctggcgggttactagttggaagggttgggggcgatg*n
accacacatgtnggattgtaatgaggta*cgggtCTgttcATGTGTGTGG
G*TaccccaGCCTCTCTGAACAATTTACCACCTTTTTTTATGTTTTTTTT
TCTTCTGAAATTTGATCCCAGGCTAGTATATCAGAAACTTCTTCCTTGTA
TGGGATATTGAGCACCTTGTCGCTGGTTGGAGTCGTGGTATGTGAattct
tGTAAATTTATTATGAAAATAAGATGTTTTTGACTGCTTGTTCCCTAACT
ATTGCAT*CTTAAACTTCCAATTCTTTCAGGCCATGGTTATTGCATTCt*
tt*cTTGGAATGGGAGCT*ATGCCATGGATTATA*A*TGTCTGAGGTCCC
ATTTTTAtgggtttACA*TTTTAGGCTTTTAT*TCCCAAAgtctgggact
ttgcggccgcggtgatt*catgtggcattcttatgggtcaaac*agttgt
*ctgaggag*atgttgtgctgcctttttggcgatgagtcatt*gcttgcg
cag*tccgtaccgtttgtttggcggtcgtgtgtttcataatcgcgcggct
tctttgcgttgggtttgctcgtttgcgtctggt*cttatgggggcgccgg
tgggtgtggcgtg*aagttgtggcgcggctggtcgc*ggtcgttgtggtg
gtgtgtttggtgcggctgttggtgtggtctt*cgtcggcgcggggggggg
g*cgagtgc*gtcgcgaggttgtgtggtggttcgatt*cgggatt*gttc
ctaggaaa*aaacataggaaaaaaagaaaaa

QA 141 489 115 596
DS CHROMAT_FILE: H12_015501Peking_.g_03.ab1 PHD_FILE: H12_015501Peking_.g_03.ab1.phd.1 CHEM: term DYE: big TIME: Sun Apr 16 17:37:50 2006

RD H09_015501Noir_1_.g_79.ab1 885 0 0
gccccggcgagggggngngnnggngttgnaaggtnnccttnttttttntt
tttgggnagngactggtagtgactacttgaagtgtgggaggan*aaac*a
cACTGTTTTATTATAATCATGTA*CGTGTCTgttcATGTGTGTGGG*TAC
CACAGCCTCTCTGAACAATTTACCACCTTTTTTTATGTTTTTTTTTCTTC
TGAAATTTGATCCCAGGCTAGTATATCAGAAACTTCTTCCTTGTATGGGA
TATTGAGCACCTTGTCGCTGGTTGGAGTCGTGGTATGTGAATACATGTAA
ATTTATTATGAAAATAAGATGTTTTTGACTGCTTGTTCCCTAACTATTGC
AT*CTTAAACTTCCAATTCTTTCAGGCCATGGTTATTGCATTCT*CT*CT
TGGAATGGGAGCT*ATGCCATGGATTATA*A*TGTCTGAGGTACCATTTT
TATGGTTTTACA*TTTTAGGCTTTTAT*TCCCAAAGTATAGGAATATGCA
GCAACAATGATA*CATGTGACAATCTTATGGGTAAAAC*AGTAAT*CTCA
AGAG*ATGATGTGCTACCATTTTGAAGATGAATCAAT*GCTGCACAAG*T
CACTAACATCTTTTTGCAGATCATGTATTTCATGAAAAAAAAATTCTTTT
gtctGgTtttaACAGTTgcctgtggcAC*AAATTGtgcgattagatttaG
TAGtgggc*ATTATTGGTTgcctttgacggc*gccgTCAAAGATAATGtg
gtccttgtggcctttcacagattctt*ccc*taaacctt*aaggcc*ttg
cggg*ggggggggggccctttgcc*actggct*gctttcc*tggttgggg
tcc*ttggccgcaatatttcaatagaaatagaaaa

QA 102 651 86 848
DS CHROMAT_FILE: H09_015501Noir_1_.g_79.ab1 PHD_FILE: H09_015501Noir_1_.g_79.ab1.phd.1 CHEM: term DYE: big TIME: Sun Apr 16 17:37:50 2006

RD E08_015501Minsoy_.g_10.ab1 1016 0 0
tttgnggggnnaactgcctggtagctactcactgggataggcggggagca
ac*tcatgcacttgTTTTATTATAATCATGtg*cGTGTTTGCTCATGTGT
GTGGg*caCCACAGCCTCTCTGAACAATTTACCACCTTTTTTTATGTTTT
TTTTTCTTCTGAAATTTGATCCCAGGCTAGTATATCAGAAACTTCTTCCT
TGTATGGGATATTGAGCACCTTGTCGCTGGTTGGAGTCGTGGTATGTGAA
TACATGTAAATTTATTATGAAAATAAGATGTTTTTGACTGCTTGTTCCCT
AACTATTGCAT*CTTAAACTTCCAATTCTTTCAGGCCATGGTTATTGCAT
TCT*CT*CTTGGAATGGGAGCT*ATGCCATGGATTATA*A*TGTCTGAGG
TACCATTTTTATGGTTTTACA*TTTTAGGCTTTTAT*TCCCAAAGTATAG
GAATATGCAGCAACAATGATA*CATGTGACAATCTTATGGGTAAAAC*AG
TAAT*CTCAAGAG*ATGATGTGCTACCATTTTGAAGATGAATCAAT*GCT
GCACAAG*TCACTAACATCTTTTTGCAGATCATGTATTTCATGAAAAAAA
AATTCTTTTGTATGGTTATAACAGTTGCATGTAGCAC*AAATTGTGGAAA
TAgaagtagtagcgtGC*ATTATTGGTTgctttggaagcc*gcagnc*aa
gaaaatgtgt*cAATAtg*cATATCAcaaac*ctt*cca*tAAACATTAA
AGGCC*TCGcggc**agtgggg*aacacttgc*aacttggt*cttttct*
tggttggat*ca*ctg*cagcaaatatcatttagaaagacactcgaag*c
tttgggctatatcatgat*tntaataagatcaacta*tcanag*a**taa
acanaaaatgaanccccatnaactnnncacaccttctttcacaacaaact
ccatccnccatcacttatcanaanttctanantcctacctcttaanaact
taaattaatttaattt

QA 69 619 63 827
DS CHROMAT_FILE: E08_015501Minsoy_.g_10.ab1 PHD_FILE: E08_015501Minsoy_.g_10.ab1.phd.1 CHEM: term DYE: big TIME: Sun Apr 16 17:37:49 2006

RD E10_015501Evans__.g_10.ab1 988 0 0
tttggggganaacctgcagttacttgcaatagggtgggtggtgatacaa*
ctcatACACTGTTTTATTATAATCATGTA*CGTGTCTGCTCATGTGTGTG
GG*TACCACAGCCTCTCTGAACAATTTACCACCTTTTTTTATGTTTTTTT
TTCTTCTGAAATTTGATCCCAGGCTAGTATATCAGAAACTTCTTCCTTGT
ATGGGATATTGAGCACCTTGTCGCTGGTTGGAGTCGTGGTATGTGAATAC
ATGTAAATTTATTATGAAAATAAGATGTTTTTGACTGCTTGTTCCCTAAC
TATTACAT*CTTAAACTTCCAATTCTTTCAGGCCATGGTTATTGCATTCT
*CT*CTTGGAATGGGAGCT*ATGCCATGGATTATA*A*TGTCTGAGGTAC
CATTTTTATGGTTTTACA*TTTTAGGCTTTTAT*TCCCAAAGTATAGGAA
TATGCAGCAACAATGATA*CATGTGACAATCTTATGGGTAAAAC*AGTAA
T*CTCAATAG*ATGATGTGCTACCATTTTGAAGATGAATCAAT*GCTGCA
CAAG*TCACTAACATCTTTTTGCAGATCATGTATTTCATGAAAAAAAAAT
TCTTTTGTATGGTTATAACAGTTGCATGTAACAC*AAATTGTGGAAATAG
AATTAGTAGTGTGC*ATTATTGGTTGCATTTGAAGTC*GCAGTCAAAGTT
AATGTGTTCAATATGGCATATCACAGATTCTT*CCAATAAACATTAAAGG
CCctCGCGGG*AAGTGTGGCAACACTTGCCAACTGGTT*GTTTTCC*TGG
TTGGTTACA*Ttggcaccaaat*tgCTTTTGGATTGgacctCTGG*AGgt
tgGGG*Gcat*aAtg*catgtatntcccctgga**tttat*c**taatta
aattttaaa*t*aaccagaaactgc*tttgttcttga*aggaaccttccc
atttgcaantgatatgccctgaacggaatttgtaccct

QA 56 676 55 948
DS CHROMAT_FILE: E10_015501Evans__.g_10.ab1 PHD_FILE: E10_015501Evans__.g_10.ab1.phd.1 CHEM: term DYE: big TIME: Sun Apr 16 17:37:49 2006

RD H08_015501Minsoy_.g_75.ab1 813 0 0
ntttttggacttaacttccacgctacctacatagggggctggggagcat*
aaactACACTGTTTTATTATAATCATGTA*CGTGTcttctCATGTGTGTG
GG*TACCACAGCCTCTCTGAACAATTTACCACCTTTTTTTATGTTTTTTT
TTCTTCTGAAATTTGATCCCAGGCTAGTATATCAGAAACTTCTTCCTTGT
ATGGGATATTGAGCACCTTGTCGCTGGTTGGAGTCGTGGTATGTGAATAC
ATGTAAATTTATTATGAAAATAAGATGTTTTTGACTGCTTGTTCCCTAAC
TATTGCAT*CTTAAACTTCCAATTCTTTCAGGCCATGGTTATTGCATTCT
*CT*CTTGGAATGGGAGCT*ATGCCATGGATTATA*A*TGTCTGAGGTAC
CATTTTTATGGTTTTACA*TTTTAGGCTTTTAT*TCCCAAAGTATAGGAA
TATGCAGCAACAATGATA*CATGTGACAATCTTATGGGTAAAAC*AGTAA
T*CTCAAGAG*ATGATGTGCTACCATTTTGAAGATGAATCAAT*GCTGCA
CAAG*TCACTAACATCTTTTTGCAGATCATGTATTTCATGAAAAAAAAAT
TCTTTTGtttGGTTATAACAGTTGCATGTAGCAC*AAATTGTGGAAATAG
AATTAGTAGTGTGC*ATTATTGGTTGCATTTGAAGTC*GCAGTCAAAGAT
AATGTGTTCAATATGGCATATCACAGATTCTT*CCAATAAACATTAAAGG
CC*TTGCGGG*AAGTGtgg*aacACTTGCCAACTGGTt*gataacc*tgg
atggaacaa*aaa

QA 57 763 34 804
DS CHROMAT_FILE: H08_015501Minsoy_.g_75.ab1 PHD_FILE: H08_015501Minsoy_.g_75.ab1.phd.1 CHEM: term DYE: big TIME: Sun Apr 16 17:37:50 2006

RD H10_015501Evans__.g_91.ab1 851 0 0
ntttttgaaccnaactcacccgttgacctgacagtgagcctgctatggat
a*taccgcagctggatTATTATAATCATGTA*CGTGTCTg*tcATGTGTG
TGGG*TACCACAGCCTCTCTGAACAATTTACCACCTTTTTTTATGTTTTT
TTTTCTTCTGAAATTTGATCCCAGGCTAGTATATCAGAAACTTCTTCCTT
GTATGGGATATTGAGCACCTTGTCGCTGGTTGGAGTCGTGGTATGTGAAT
ACATGTAAATTTATTATGAAAATAAGATGTTTTTGACTGCTTGTTCCCTA
ACTATTACAT*CTTAAACTTCCAATTCTTTCAGGCCATGGTTATTGCATT
CT*CT*CTTGGAATGGGAGCT*ATGCCATGGATTATA*A*TGTCTGAGGT
ACCATTTTTATGGTTTTACA*TTTTAGGCTTTTAT*TCCCAAAGTATAGG
AATATGCAGCAACAATGATA*CATGTGACAATCTTATGGGTAAAAC*AGT
AAT*CTCAATAG*ATGATGTGCTACCATTTTGAAGATGAATCAAT*GCTG
CACAAG*TCACTAACATCTTTTTGCAGATCATGTATTTCATGAAAAAAAA
ATTCTTTTGTAtggctaTAACAGTTGCATGTAACAC*AAATTGTGGAAAT
AGAATTAgtggtGTGC*ATTATTGGTTGCATTTGAAGTC*GCAGTCAAAG
TTAATGTGTTCAatttggcctaTCACAGATTCTT*Cc*ataAACATTAAA
GGCC*TCGCGGG*AAGTGTGGcaccaCTTGCCAACTGGTt*ggttccc*t
ggggggtctct*tggcagccaaaacgctaatggataaaaacataaaa*ga
a

QA 67 659 66 802
DS CHROMAT_FILE: H10_015501Evans__.g_91.ab1 PHD_FILE: H10_015501Evans__.g_91.ab1.phd.1 CHEM: term DYE: big TIME: Sun Apr 16 17:37:50 2006

RD H11_015501PI20933.g_95.ab1 840 0 0
gttttggaacgnaactcctagcttacttttgggggggctggtatgcatga
aac*acACTgttgtATTATAATCATGtaacgTGTCTgcgcaTGTGTGTGG
G*TACCACAGCCTCTCTGAACAATTTACCACCTTTTTTTATGTTTTTTTT
TCTTCTGAAATTTGATCCCAGGCTAGTATATCAGAAACTTCTTCCTTGTA
TGGGATATTGAGCACCTTGTCGCTGGTTGGAGTCGTGGTATGTGAATACA
TGTAAATTTATTATGAAAATAAGATGTTTTTGACTGCTTGTTCCCTAACT
ATTGCAT*CTTAAACTTCCAATTCTTTCAGGCCATGGTTATTGCATTCT*
CT*CTTGGAATGGGAGCT*ATGCCATGGATTATA*A*TGTCTGAGGTACC
ATTTTTATGGTTTTACA*TTTTAGGCTTTTAT*TCCCAAAGTATAGGAAT
ATGCAGCAACAATGATA*CATGTGACAATCTTATGGGTAAAAC*AGTAAT
*CTCAAGAG*ATGATGTGCTACCATTTTGAAGATGAATCAAT*GCTGCAC
AAG*TCACTAACATCTTTTTGCAGATCATGTATTTCATGAAAAAAAAATT
CTTTTGTATGGTTATAACAGTTGCATGTAGCAC*AAATTGTGGAAATAGA
ATTAGTAGTGTGC*ATTATTGGTTGCATTTGAAGTC*GCAGTCAAAGATA
ATGTGTTCAATATGGCATATCACAGATTCTT*CCAATAAACATTAAAGGC
C*TTGCGGG*AAGTGTGGcacc*ctTGCCAACTGGTt*ggtttcC*TGGT
tgGGTACA*TTGACAGcaaa*atgctttagaatggaacta

QA 91 759 13 828
DS CHROMAT_FILE: H11_015501PI20933.g_95.ab1 PHD_FILE: H11_015501PI20933.g_95.ab1.phd.1 CHEM: term DYE: big TIME: Sun Apr 16 17:37:50 2006

RD E09_015501Noir_1_.g_09.ab1 982 0 0
ttttggggctttcgtctgtagcttctactggaatggggggggca*actct
ACACTgtatTATTATAATCATgtg*cgTGTTTGCTCATGTGTGTGGg*ca
CCACAGCCTCTCTGAACAATTTACCACCTTTTTTTATGTTTTTTTTTCTT
CTGAAATTTGATCCCAGGCTAGTATATCAGAAACTTCTTCCTTGTATGGG
ATATTGAGCACCTTGTCGCTGGTTGGAGTCGTGGTATGTGAATACATGTA
AATTTATTATGAAAATAAGATGTTTTTGACTGCTTGTTCCCTAACTATTG
CAT*CTTAAACTTCCAATTCTTTCAGGCCATGGTTATTGCATTCT*CT*C
TTGGAATGGGAGCT*ATGCCATGGATTATA*A*TGTCTGAGGTACCATTT
TTATGGTTTTACA*TTTTAGGCTTTTAT*TCCCAAAGTATAGGAATATGC
AGCAACAATGATA*CATGTGACAATCTTATGGGTAAAAC*AGTAAT*CTC
AAGAG*ATGATGTGCTACCATTTTGAAGATGAATCAAT*GCTGCACAAG*
TCACTAACATCTTTTTGCAGATCATGTATTTCATGAAAAAAAAATTCTTT
TGTATGGTTATAACAGTTGCATGTAGCAC*AAATTGTGGAAATAGAATTA
GTAGTGTGC*ATTATTGGTTGCATTTGAAGTC*GCAGTCAAAGATAATGT
GTTCAATATGGCATATCACAGATTCTT*CCAATAAACATTAAAGGCC*TT
GCGGG*AAGTGtggaaccactttgcaACTGGTt*gggttccctGGTTGGT
TACA*TTGACAGCAAatttgCTTTTGGATtgaagttcTGG*AGgttgggg
ggcataaaaggcatgtttttccctggga*attttt*aa*ttattcaattt
ttaaaa*aaccaaaaacggccttggaactgg*caggaaccttcaccataa
agcagcgaaagagcttggttcgaattttcccn

QA 51 677 49 949
DS CHROMAT_FILE: E09_015501Noir_1_.g_09.ab1 PHD_FILE: E09_015501Noir_1_.g_09.ab1.phd.1 CHEM: term DYE: big TIME: Sun Apr 16 17:37:49 2006

RD E11_015501PI20933.g_09.ab1 963 0 0
ttttggggcnaattcccgtaactctcatgggatanccgaagac*actctn
ncctGTTTTATTATAATCATGTA*CGTGTTTGCTCATGTGTGTGGgctaC
CACAGCCTCTCTGAACAATTTACCACCTTTTTTTATGTTTTTTTTTCTTC
TGAAATTTGATCCCAGGCTAGTATATCAGAAACTTCTTCCTTGTATGGGA
TATTGAGCACCTTGTCGCTGGTTGGAGTCGTGGTATGTGAATACATGTAA
ATTTATTATGAAAATAAGATGTTTTTGACTGCTTGTTCCCTAACTATTGC
AT*CTTAAACTTCCAATTCTTTCAGGCCATGGTTATTGCATTCT*CT*CT
TGGAATGGGAGCT*ATGCCATGGATTATA*A*TGTCTGAGGTACCATTTT
TATGGTTTTACA*TTTTAGGCTTTTAT*TCCCAAAGTATAGGAATATGCA
GCAACAATGATA*CATGTGACAATCTTATGGGTAAAAC*AGTAAT*CTCA
AGAG*ATGATGTGCTACCATTTTGAAGATGAATCAAT*GCTGCACAAG*T
CACTAACATCTTTTTGCAGATCATGTATTTCATGAAAAAAAAATTCTTTT
GTATGGTTATAACAGTTGCATGTAGCAC*AAATTGTGGAAATAgaaataG
TAGTGTGC*ATTATTGGTTGCATTTGAAGtccgc*gtCAAAGATAAtggg
tTCAatttgggatattacaaatTCTT*CCAATAAACATtaagggcC*TTG
cgcgaaagtgtggaaccaCTTtcacattgggt*gttctcc*tgggtgggt
acacttgacgcgacactcaccttatgaaaagataaatta*gaagttagta
agactacta*tactacaaanacttcaa*acccca*c**cacgtatcatat
cacacaacacctaatgcactctgctacatctaccagctccttaccactcg
tataacgtgctct

QA 53 607 53 809
DS CHROMAT_FILE: E11_015501PI20933.g_09.ab1 PHD_FILE: E11_015501PI20933.g_09.ab1.phd.1 CHEM: term DYE: big TIME: Sun Apr 16 17:37:49 2006

RD H07_015501Archer_.g_62.ab1 819 0 0
ncctaacaagggtactactatgaaagtggtgctgaggcat*atactACAC
TGTTTTATTATAATCATGTA*CGTGTCttctCATGTGTGTGGG*TACCAC
AGCCTCTCTGAACAATTTACCACCTTTTTTTATGTTTTTTTTTCTTCTGA
AATTTGATCCCAGGCTAGTATATCAGAAACTTCTTCCTTGTATGGGATAT
TGAGCACCTTGTCGCTGGTTGGAGTCGTGGTATGTAAATCCATGTAAATT
TATTATGAAAATAAGATGTTTTTGACTGCTTGTTCCCTAACTATTGCAT*
CTTAAACTTCCAATTCTTTCAGGCCATGGTTATTGCATTCT*CT*CTTGG
AATGGGAGCT*ATGCCATGGATTATA*A*TGTCTGAGGTACCATTTTTAT
GGTTTTACA*TTTTAGGCTTTTAT*TCCCAAAGTATAGGAATATGCAGCA
ACAATGATA*CATGTGACAATCTTATGGGTAAAAC*AGTAAT*CTCAAGA
G*ATGATGTGCTACCATTTTGAAGATGAATCAAT*GCTGCACAAG*TCAC
TAACATCTTTTTGCAGATCATGTATTTCATGAAAAAAAAATTCTTTTGTA
TGGTTATAACAGTTGCATGTAACAC*AAATTGTGGAAATAGAATTAGTAG
TGTGC*ATTATTGGTTGCATTTGAAGTC*GCAGTCAAAGTTAATGTGTTC
AATATGGCATATCACAGATTCTT*CCAATAAACATTAAAGGCC*TCGCGG
G*AAGTGTGGca*cacctgCCAACTGgtn*gtTTTCC*tgggtgggtcca
*TTGACAGCAAATATGcta

QA 48 686 37 818
DS CHROMAT_FILE: H07_015501Archer_.g_62.ab1 PHD_FILE: H07_015501Archer_.g_62.ab1.phd.1 CHEM: term DYE: big TIME: Sun Apr 16 17:37:50 2006

RD E04_015501Evans__.b_10.ab1 1100 0 0
gctaaaa*tacaacttttataaaaagggggtcgctaggggggcccaagcc
ttgaaatttcccctttttaggtttttttttgaattgatcccgggtgtaat
caaaaatcttcttgatggaattaacacccttcccggtggaattgggattt
taaacatgtat*ttta*tatgaaaaatagaagttttag*c*gcttggtcc
ccaaatata*cattctTAAACTTCCAATTc*ttcaGGCCATGGTTat*gc
ATTcttct*ct*ggaATGGGaggttatGCCATGGATTAta*a*agtCTGa
gggacCATTTTTATGgttt*acatttttagGCTTTTAT*TCCCAAAGTAT
AGGAATATGCAGCAACAATGATA*CATGTGACAATCTTATGGGTAAAAC*
AGTAAT*CTCAATAG*ATGATGTGCTACCATTTTGAAGATGAATCAAT*G
CTGCACAAG*TCACTAACATCTTTTTGCAGATCATGTATTTCATGAAAAA
AAAATTCTTTTGTATGGTTATAACAGTTGCATGTAACAC*AAATTGTGGA
AATAGAATTAGTAGTGTGC*ATTATTGGTTGCATTTGAAGTC*GCAGTCA
AAGTTAATGTGTTCAATATGGCATATCACAGATTCTT*CCAATAAACATT
AAAGGCC*TCGCGGG*AAGTGTGGCAACACTTGCCAACTGGTT*GTTTTC
C*TGGTTGGTTACA*TTGACAGCAAATATGCTTTTGGATTGGAGCTCTGG
*AGGTTTGTGTGCATTAATG*CATGTATTTTCCTTGGA*TTTTAT*T**T
TATTTTATTTTTTAGTTAACCAGAAGCTGCCTTTGTTCTTGTCAGGAACC
TTCACCATATATGCAGTTGTATGTGCCTTGACTGTAGTATTTGTTACCAT
TTGGGTCCCTGAGACAAAGGGAAAAACTATTGAAGAAATCCAATGGTCTT
TCAGATGAATTTCCTTCtcTaGCA*****G****T****TG*C**TTTTT
TTTTTCCTTTCACAAGCTGATTTAAGAATTTCACATTTTAATgtatgtgg
gtatcaccggatatcttcatagtaagtaatctgcaacttnngcccccaaa

QA 418 1043 154 1100
DS CHROMAT_FILE: E04_015501Evans__.b_10.ab1 PHD_FILE: E04_015501Evans__.b_10.ab1.phd.1 CHEM: term DYE: big TIME: Sun Apr 16 17:37:49 2006

RD E03_015501Noir_1_.b_09.ab1 1068 0 0
aataaagttaaataaatgaggtgncatgtgggacacacccccacattacc
ccttttatttttttttgaaatgaccagtaaaaatcaaacttttctttaag
gatttaaacctttcccgtgggatcttgtttgaaaccattattttaataaa
aaaaaagttttggggctgttcccaaatatgga*tttaaacttc*aatt*t
ttcag*ccagggt*att*catttt*tt*cttgaaa*gggaac**atacca
tggattaaa*a*ttt*t*agggacccttttaagggttt*aca*cttaggg
cgttatt*tccccagg*ataggaaatttccgccccaatgataacatggg*
caattttaaggggaaaaccag*aat*ctcaaaaa*atgatgtgctaccct
ttttaaaatgaaacaaa*gctgcccaaggtcccaaa*atcttttttcaaa
atatttaTTTTATTAAAAAAAAATTTTTTTGtatgggtAAAAcaattgCA
TGtaGCCC*CAattgtgggaAAAAAAttAaaaggGGGc*catATTGGGTG
CCTTTTAAATT*CcaATCAAAAAAAAAGTGTTCAAAAAGGGAAatcccAA
ATTTTTTcCAA*AAACATTAAAAGCC*CTTCGGG*AAATGTGGCAacCCT
TTCCCACcgGGT*GTTTTCC*CGGGTGGGTACA*atgacAACAAAAAAGC
TTTTTGATTTGAACTTTGGAaggttt*tgggcAATAAAG*CAAGGATTTT
CCCTGGAATTTTTTAT**TTATTTTATTTTTTAGTTAaCccaAAacTGCC
TTTgtTTTTTTCAGGAACCTtccCcaAAAAAACAATTGgaagtGCCCTTA
CTGTagGATTTGTTaccctTTGGGGCCCTTAAACAAAAGGAAAAACTATT
TAAAAAatcCCAAGgtttTtcaaaagaaatTCCctttccaacAA****G*
***TgcctTT*T**TTTTTTTTTTCCTTTCACAAGCTGATTTAagcaTTT
CACATTTTAATgt*tgtgggaccacccagtctttccaagtangtaatcta
gacgttnncnccccaaaa

QA 465 1012 185 1020
DS CHROMAT_FILE: E03_015501Noir_1_.b_09.ab1 PHD_FILE: E03_015501Noir_1_.b_09.ab1.phd.1 CHEM: term DYE: big TIME: Sun Apr 16 17:37:49 2006

RD E05_015501PI20933.b_09.ab1 1050 0 0
aagagagtaaaataggggggggaagtggggggacagcccngaagaggccc
cctttatatttttacngaattgacacaggaaaaaaaaaaatttcttgtaa
aaaatagaacctccccgggagggcgggatggaancctggaattttataaa
aaaaatggtttggggctggttccc*caaaatgttattaaattccaatttt
tcaagccagggtatgc*ct*ttttctggaagggag*agcaacccatgata
t*a*aattttaagggcccattttaagg*tttacc*tttaaggcttt*at*
tcc*aaagaaaaagaatatccggcc*caatgaaa*catgtgcccatttta
agggtaaaac*cgtaattcccaa*agaataatg*g*tcccctttttaaaa
tgaaacaattggggccaaag*cccc*aacatttttttgcaaaacaTGTat
tttattAAAAAAAAATTTTTTTGtaagggtAAAAcAGTTGCATGTAgcCC
*CAattttggaaAAAAAattaaaaaggggc*aatATTGGGTgcattTTAa
att*gcaATCAAAAAAAAAGTGTTCAAAAAGGgAAAtcccAAATTTTT*t
caaAaAacATTAAAAGCC*CTTCGGG*AAATGTGGCAACActTTCCCACt
GggT*GTTTTCC*CGGGTGGGTACA*attacAACAAAAAAGCTTTTTGAT
TTGAACTTTGG*AagtTTTTGTGCAATAAAG*CAAGGAATTTCCCTGGAA
TTTTTTAT**TTATTTTATTTTTTAaTTAACcaaAAaatgcctttttTTT
tttcAGGAACCTtccCCAAAAAAACAATTGgatGTGCCCTTACTGTAAga
attgtttccatttgGGGCCCTTAAACAAAAGGAAAAACTATTTAAAAAat
ccCAAGGTTTTTtaaaaaaaatTCCctctttaACAA****G****Tgc**
tt*tgttTTTTTTTTTCCTTTCACAAGCTGATTTAAGAATTTCACATTTT
AATgnagtgtgcccccacacattcacatataactgtagttnnnncccaaa

QA 448 1003 270 1006
DS CHROMAT_FILE: E05_015501PI20933.b_09.ab1 PHD_FILE: E05_015501PI20933.b_09.ab1.phd.1 CHEM: term DYE: big TIME: Sun Apr 16 17:37:49 2006

RD E02_015501Minsoy_.b_10.ab1 1039 0 0
ggagaaggtgggagggaaggtagtgaggtaggggaggggaaagacgtggc
aggatgttgaatgattggtgatgtatggggtggagtatggtgggagtgtt
agcgagtgacaaagtatatggagtatgagcatgagatcatggagttgggc
gagatg*gtgggagggagagggcgggttggggggaagggtgtgagagc*t
t*tggtttggagtgtgt*gtgagttgttgatag*a*ctctgggtgtcgtt
cttggtggtgtacgtt*gggggatttggtgc*gacagaaggtagagatta
agtgtgaggatgaaat*atgtgtgattttgtggggtagatag*gaggtt*
ccagggag*gtaagtgggtggcgtatgttggatgtaatgag*gtggggag
gg*atggctagagtgttttgcggagtgtggtgtcgttttaaagagaattt
ttttggaagggtatagcaggtggatggaacccgaaatggtggaaaaa*aa
tttgtagtgGgccatttTGggtggctTTTAAATTC**CAattaaaAataa
agggtTCAATAtgggatATCAcaAATTTTT*CCCAAAAACATTAAAGgcC
*CTTCGGg*aaaggtGGCCacCCTTTCCcaatgggtggtTttcc*gGGTG
Ggtt*ca*tttgcaaccaaaaagcTTTTGGATTGgaACTTTGg*agGGTt
gggggcAATAAAG*CAAGGaatTTCCCTGgg*ttTTTT*taTTTATTTTA
TTTTTTAGTTAACCAAAAacTGCCTTTgtttaaatgggggaccctccCcc
aaaaaacAATTGTAtgggCccttcctGTAGGATTtggttcCCTTTGGGGC
CCTtaggcaaaagggaAAacttttTAAAAAAACCCAagggcttttaAAAg
AAATTCCCTTtctaaca*****ggtGCT****ttgt**tTTTTTTTTTCC
TTTcaaaagCTGATTTAAGAATTTCACATTTTaagnctgtttggccgcca
ccaccttcncaannagtagcgataattnnnnncccaaaa

QA 576 757 446 984
DS CHROMAT_FILE: E02_015501Minsoy_.b_10.ab1 PHD_FILE: E02_015501Minsoy_.b_10.ab1.phd.1 CHEM: term DYE: big TIME: Sun Apr 16 17:37:49 2006

RD H04_015501Evans__.b_41.ab1 844 0 0
caTGGTTATTGCatt*t*cttcTTGGAATGGGAGCT*ATGCCATGgaata
taca*tgtttaagggcccaTTTTtaaggtTTTACA*TTTTAGGCTTTTAT
*TCCCAAAGTATAGGAATATGCAgccacAATGATA*CATGTGACAATCTT
ATGGGTAAAAC*AGTAAT*CTCAATAG*ATGATGTGCTACCATTTtggag
ATGAATCAAT*GCTGCACAAG*TCACTAACATCTTTTTGCAGATCATGTA
TTTCATGAAAAAAAAATTCTTTTGTATGGTTATAACAGTTGCATGTAACA
C*AAATTGTGGAAATAGAATTAGTAGTGTGC*ATTATTGGTTGCATTTGA
AGTC*GCAGTCAAAGTTAATGTGTTCAATATGGCATATCACAGATTCTT*
CCAATAAACATTAAAGGCC*TCGCGGG*AAGTGTGGCAACACTTGCCAAC
TGGTT*GTTTTCC*TGGTTGGTTACA*TTGACAGCAAATATGCTTTTGGA
TTGGAGCtctGG*AGGTTTGTGTGCATTAATG*CATGTATTTTCCTTGGA
*TTTTAT*T**TTATTTTATTTTTTAGTTAACCAGAAGCTGCCTTTGTTC
TTGTCAGGAACCTTCACCATATATGCAGTTGTATGTGCCTTGACTGTAGT
ATTTGTTACCATTTGGGTCCCTGAGACAAAGGGAAAAACTATTGAAGAAA
TCCaaaggtCTTTCAGATGAATTTCCTTCTCTaGcA*****G****T***
*TG*C**TTTTTTTTTTCCTTACaCAAGCTGATTTAAGAATTTCACATTT
TAAtagtcctgccatataaggtgatacgtaagttacccgcagtt

QA 231 803 1 804
DS CHROMAT_FILE: H04_015501Evans__.b_41.ab1 PHD_FILE: H04_015501Evans__.b_41.ab1.phd.1 CHEM: term DYE: big TIME: Sun Apr 16 17:37:50 2006

RD H06_015501Peking_.b_58.ab1 844 0 0
tttt*tt*tttaaaaggaactat*cccctcgaataaaaa*g*tttaaggg
cccccttttatagtgttccaat*ataagggctttatt*ccccaaggtatg
gatagttcaccgcccaattaaa*ccttggccattctttaggggaaaac*c
ggaat*ttcaaaaa*aatatggggtcccctttttaaaaagaaacaaa*gg
gggccaaa*ttcctaaaattttttttccaatcaaggtttttaaaaaAAAA
AAatTTTTTTGTatggGTAAAAcAGTTGcaagtaaccc*caaatgtggaa
aAAAAaataataatgggc*AAtATTGGGTGCCTTTTAAATT*CcaagcAA
AAAAAAAGTGTTCAAAAAGGgaaaacccaaATTTTT*CCCAAAAAcaata
AAAGCC*CTTCGGG*AAATGTGGCAacCCCTTCCCACtGGGT*GTTTTCC
*CGGGTGGGTACAattg*caACAAAAAAGCTTTTTGATTTGAACTTTTG*
aggtTTTTGTGCAATAAAG*CAAGGATTTTCCCTGGAATTTTTTAT**TT
ATTTTATTTTTTAaTTAACCAAAAaccgcCTTTgtTTTTTtCAGGAACCT
TTCCcaaaaaatcaATTgTATGTGCCCTTACTGTAAgaTTTgtttcCctT
TGGGGCCCTTAAACAAAAGGAAAAACTATTTAAAAAaacCCAAGGTTTTT
TAAaagaATTTCCCtTtttaACAAGtggg****T****TT*T**TTTTTT
TTTTCCTTACACAAGctcATTTAagtttTtcACATTTtaaaggtttgccc
tctaaaccctcttcctagtgactggcaggccnnnccaaaatcta

QA 323 756 245 790
DS CHROMAT_FILE: H06_015501Peking_.b_58.ab1 PHD_FILE: H06_015501Peking_.b_58.ab1.phd.1 CHEM: term DYE: big TIME: Sun Apr 16 17:37:50 2006

RD H05_015501PI20933.b_45.ab1 830 0 0
tttct*ct*tttggaatgg*aggt*atcccatggattata*aatgt*t*a
ggggccctttttaaggtttttca**tttagggttttttctcccagggta*
aggaa*atgca*cgccaattaaa*cctgtg*caattttatggggaaacc*
cggaat*ttccaaag*aatatgtggttccctttttaaaaaaaaacaaa*g
gtggccaag*gccctaacattttttttcagattatggatTTTATTAAAAA
AAAATTTTTTTGTatgGGtaTAACAGTtggatGTAGCCC*caaatgTGGG
AAAAAAATtAaaagggGgc*catATTGGGTGCCTTTTAAATT*CcaggcA
AAAAAAAAGTgtttaaaatgggAAattccaAATTTTTTCCAA*AAACATT
AAAAGCC*CTTCGGG*AAATGTGGCCacCCCTTCCCACcgGGT*GTTTTC
C*CGGGTGGGTACA*atgacAACAAAAAAGCTTTTTGATTTGAActTTTG
*agggttttgTGCAATAAAG*CAAGGATTTTCCCTGGAATTTTTTAT**T
TATTTTATTTTTTAGTTAACCAAAAacTGCcttttTTTTttttagGAACC
TTTCCcaAAAAAACAATTgTATGTGCCCTTACTGTagGATTTgttTCCct
TTGGGGCCCTTAAACAAAAGGAAAAACTATTTAAAAAaacCCAAGGTTTT
TTAAaagaATTTCcctTtttaACAAGtggG****T****TT*T**TTTTT
TTTTTCCTTACaCAAGCTGATTTAAGAATTTCACATTTTAAtagtctggc
atgtcaaccattctcaagtaactacgagtn

QA 302 791 2 792
DS CHROMAT_FILE: H05_015501PI20933.b_45.ab1 PHD_FILE: H05_015501PI20933.b_45.ab1.phd.1 CHEM: term DYE: big TIME: Sun Apr 16 17:37:50 2006


WA{
phrap_params phrap 060416:173750
/usr/local/genome/bin/phrap 015501.fasta.screen -new_ace -view -forcelevel 10 -repeat_stringency 0.1 
phrap version 0.990329
}

CT{
Contig1 polyPhredRank4 polyPhred 232 232 060416:173751
COMMENT{
75
C}
}

CT{
Contig1 polyPhredRank4 polyPhred 236 236 060416:173751
COMMENT{
81
C}
}

CT{
Contig1 polyPhredRank2 polyPhred 292 292 060416:173751
COMMENT{
98
C}
}

CT{
Contig1 polyPhredRank4 polyPhred 495 495 060416:173751
COMMENT{
89
C}
}

CT{
Contig1 polyPhredRank4 polyPhred 686 686 060416:173751
COMMENT{
76
C}
}

CT{
Contig1 polyPhredRank4 polyPhred 809 809 060416:173751
COMMENT{
88
C}
}

CT{
Contig1 polyPhredRank2 polyPhred 851 851 060416:173751
COMMENT{
98
C}
}

CT{
Contig1 polyPhredRank4 polyPhred 856 856 060416:173751
COMMENT{
78
C}
}

CT{
Contig1 polyPhredRank4 polyPhred 866 866 060416:173751
COMMENT{
80
C}
}

CT{
Contig1 polyPhredRank4 polyPhred 876 876 060416:173751
COMMENT{
88
C}
}

CT{
Contig1 indelSite polyPhred 1056 1056 060416:173751
}

CT{
Contig1 indelSite polyPhred 1057 1057 060416:173751
}

CT{
Contig1 indelSite polyPhred 1062 1062 060416:173751
}
