# Supplementary material for: SNP-PHAGE – High throughput SNP discovery pipeline
Source: BMC Bioinformatics. 2006 Oct 23;7:468. doi: 10.1186/1471-2105-7-468 (PMC1626092; doi:10.1186/1471-2105-7-468)
Supplement: Additional file 2 — Test dataset. This compressed file contains test data for recreating the demo website. It contains the database table entries and chromatogram files to test for proper installation of all functionalities provided. [file 1471-2105-7-468-S2.gz › test_data/AfterAnalysisStore/edit_dir/015501.fasta.screen.contigs]

>015501.fasta.screen.Contig1
AACTCCTAGCTTACTTTTGGGGGGGCTGGGGAGCATAAACTACACTGTTT
TATTATAATCATGTACGTGTCTGCTCATGTGTGTGGGTACCACAGCCTCT
CTGAACAATTTACCACCTTTTTTTATGTTTTTTTTTCTTCTGAAATTTGA
TCCCAGGCTAGTATATCAGAAACTTCTTCCTTGTATGGGATATTGAGCAC
CTTGTCGCTGGTTGGAGTCGTGGTATGTGAATACATGTAAATTTATTATG
AAAATAAGATGTTTTTGACTGCTTGTTCCCTAACTATTGCATCTTAAACT
TCCAATTCTTTCAGGCCATGGTTATTGCATTCTCTCTTGGAATGGGAGCT
ATGCCATGGATTATAATGTCTGAGGTACCATTTTTATGGTTTTACATTTT
AGGCTTTTATTCCCAAAGTATAGGAATATGCAGCAACAATGATACATGTG
ACAATCTTATGGGTAAAACAGTAATCTCAATAGATGATGTGCTACCATTT
TGAAGATGAATCAATGCTGCACAAGTCACTAACATCTTTTTGCAGATCAT
GTATTTCATGAAAAAAAAATTCTTTTGTATGGTTATAACAGTTGCATGTA
ACACAAATTGTGGAAATAGAATTAGTAGTGTGCATTATTGGTTGCATTTG
AAGTCGCAGTCAAAGTTAATGTGTTCAATATGGCATATCACAGATTCTTC
CAATAAACATTAAAGGCCTCGCGGGAAGTGTGGCAACACTTGCCAACTGG
TTGTTTTCCTGGTTGGTTACATTGACAGCAAATATGCTTTTGGATTGGAG
CTCTGGAGGTTTGTGTGCATTAATGCATGTATTTTCCTTGGATTTTATTT
TATTTTATTTTTTAGTTAACCAGAAGCTGCCTTTGTTCTTGTCAGGAACC
TTCACCATATATGCAGTTGTATGTGCCTTGACTGTAGTATTTGTTACCAT
TTGGGTCCCTGAGACAAAGGGAAAAACTATTTAAAAAATCCAATGGTCTT
TCAGATGAATTTCCTTCTCTAGCAGTTTTTTTTTTTTTTCCTTTCACAAG
CTGATTTAAGAATTTCACATTTTAATGTATGTGGGTATCACCGGATATCT
TCATAGTAAGTAATCTGCAACTTNNGCCCCCAAA
