# Supplementary material for: SNP-PHAGE – High throughput SNP discovery pipeline
Source: BMC Bioinformatics. 2006 Oct 23;7:468. doi: 10.1186/1471-2105-7-468 (PMC1626092; doi:10.1186/1471-2105-7-468)
Supplement: Additional file 2 — Test dataset. This compressed file contains test data for recreating the demo website. It contains the database table entries and chromatogram files to test for proper installation of all functionalities provided. [file 1471-2105-7-468-S2.gz › test_data/AfterAnalysisStore/edit_dir/015501.fasta.screen.contigs.qual]

>015501.fasta.screen.Contig1 
0 0 0 0 0 0 0 0 0 0 0 0 0 0 0 0 0 0 0 0 0 0 0 0 0 0 0 0 0 0 0 0 7 6 8 8 6 6 6 6 6 33 54 54 56 56 58 66 56 50 
49 49 49 49 49 61 56 50 50 49 49 49 49 61 61 56 55 49 49 40 40 30 58 55 55 55 55 55 55 61 66 66 66 66 56 54 45 47 45 45 55 55 50 50 50 61 61 61 66 66 
61 61 50 50 50 50 55 55 61 61 61 55 55 55 55 55 55 66 66 66 66 66 66 61 61 61 61 66 66 66 66 66 66 66 66 66 66 66 60 60 57 60 60 66 60 66 60 52 52 55 
54 61 66 66 57 53 52 54 54 54 60 54 54 54 54 52 46 45 45 45 49 49 60 60 54 57 57 60 60 60 60 60 54 54 54 54 60 60 60 60 60 52 52 52 60 60 60 54 54 54 
60 60 60 60 52 51 51 51 51 51 60 60 60 60 66 66 60 60 60 54 54 54 60 60 60 60 60 57 57 52 52 52 52 52 52 60 66 66 66 66 66 60 60 52 52 53 55 52 52 52 
66 66 66 66 66 60 54 54 54 60 60 66 66 66 66 53 52 52 52 51 51 51 51 51 52 66 60 60 60 60 60 66 48 48 50 50 48 52 52 52 52 54 53 56 56 55 56 59 72 72 
60 58 72 66 60 60 57 57 60 60 60 66 66 66 66 68 66 65 58 60 63 62 60 60 59 59 60 66 66 66 60 66 60 60 57 57 57 60 60 66 72 67 67 67 74 73 69 60 58 58 
58 60 58 60 62 62 68 52 66 52 53 52 54 52 55 60 60 57 60 60 60 66 66 60 60 54 52 54 60 60 66 66 76 80 66 66 66 66 66 66 61 61 61 60 60 71 70 74 83 81 
81 81 78 81 78 81 77 69 71 76 75 69 74 74 84 79 75 74 65 65 65 71 70 76 76 74 65 65 63 70 71 86 75 69 63 71 71 74 74 74 74 74 68 70 70 79 82 77 74 73 
76 75 74 76 70 69 69 76 82 89 85 80 85 81 75 76 68 81 73 81 77 90 77 79 76 76 77 80 78 75 66 62 65 65 70 70 71 81 72 72 69 73 71 69 65 70 72 71 74 88 
84 83 83 81 81 81 81 81 90 87 90 83 85 85 75 84 86 84 73 69 81 81 71 69 75 79 61 61 66 79 88 76 71 74 70 70 72 90 90 90 90 87 83 76 76 80 82 82 82 82 
80 86 86 85 90 90 77 77 78 78 90 90 90 90 90 90 90 90 77 63 59 53 54 82 79 90 76 65 64 66 83 77 72 62 58 55 70 74 68 90 85 85 90 90 90 90 85 85 84 73 
76 57 57 56 80 77 90 73 58 56 56 56 70 69 90 67 67 65 60 60 85 90 86 86 87 74 74 61 61 57 61 61 79 73 78 78 76 72 77 77 83 79 83 86 85 82 77 90 90 75 
65 65 64 57 49 49 52 70 68 69 67 69 69 65 63 61 64 66 71 68 62 64 64 73 73 81 71 55 62 60 67 75 66 70 68 57 53 62 51 51 51 59 58 54 66 45 52 46 61 70 
74 61 59 64 58 71 73 73 81 75 79 85 85 83 86 65 79 57 45 44 48 52 58 67 75 75 60 54 60 53 54 53 61 67 55 55 56 57 57 69 58 81 83 77 63 54 61 54 68 54 
58 59 63 66 60 64 66 57 57 60 60 58 58 58 66 56 57 51 59 51 60 56 54 59 53 51 54 51 54 55 63 51 51 51 43 43 47 47 69 67 61 63 63 64 54 54 52 52 45 43 
43 25 32 33 43 43 47 52 51 54 52 52 47 47 45 45 45 54 51 51 46 52 45 45 45 47 47 47 45 45 45 52 46 53 53 52 52 52 54 60 60 54 57 54 60 60 54 54 54 60 
60 54 54 52 58 56 47 51 51 60 58 56 50 45 43 43 43 50 48 39 47 31 31 31 31 31 31 40 47 60 60 60 60 54 45 45 45 45 39 43 45 52 52 52 54 54 60 60 60 60 
43 43 31 31 39 43 32 43 37 43 37 43 43 45 45 51 47 47 45 45 45 43 41 45 45 45 49 52 54 54 43 43 41 41 43 43 37 37 41 47 47 52 47 38 32 47 47 47 47 54 
54 52 49 45 45 39 39 39 39 39 39 39 39 39 43 43 47 40 40 39 52 52 52 56 56 52 52 47 45 52 29 41 41 54 54 37 45 42 42 42 22 22 28 32 28 29 24 34 34 42 
36 52 38 38 36 38 33 45 43 52 52 52 52 52 52 34 34 28 29 29 15 33 27 37 30 37 43 58 58 66 66 66 66 66 66 66 58 54 50 50 44 44 49 42 55 45 40 41 55 49 
49 49 50 50 50 56 66 66 61 50 50 50 50 49 49 56 50 50 50 50 50 49 46 44 44 39 19 10 8 8 10 13 13 13 17 0 0 0 0 0 0 0 0 0 0 0 0 0 0 0 
0 0 0 0 0 0 0 0 0 0 0 0 0 0 0 0 0 0 0 0 0 0 0 0 0 0 0 0 0 0 0 0 0 0 
