# Supplementary material for: SNP-PHAGE – High throughput SNP discovery pipeline
Source: BMC Bioinformatics. 2006 Oct 23;7:468. doi: 10.1186/1471-2105-7-468 (PMC1626092; doi:10.1186/1471-2105-7-468)
Supplement: Additional file 2 — Test dataset. This compressed file contains test data for recreating the demo website. It contains the database table entries and chromatogram files to test for proper installation of all functionalities provided. [file 1471-2105-7-468-S2.gz › test_data/AfterAnalysisStore/edit_dir/015501.fasta.screen.qual]

>E01_015501Archer_.b_09.ab1 PHD_FILE: E01_015501Archer_.b_09.ab1.phd.1
10 10 10 10 7 4 0 4 0 4 4 0 4 4 4 0 0 4 8 6 6 6 4 4
4 4 0 4 4 4 4 4 4 4 4 0 4 4 0 4 4 0 4 4 0 4 6 4 0 4
4 4 4 4 4 4 0 4 4 4 4 0 4 0 0 0 4 0 4 0 0 0 0 0 0 0
4 4 0 0 0 0 0 4 0 0 4 12 4 0 0 4 0 0 0 0 0 4 0 4 0
0 0 0 4 7 9 9 9 9 4 4 0 4 15 13 24 22 15 13 4 0 0 4
13 8 12 12 15 15 14 9 9 4 0 0 0 0 0 0 0 0 0 4 4 0 0
4 7 9 9 13 4 0 4 13 13 8 4 0 4 15 4 0 4 0 0 4 9 10
7 7 9 7 4 0 0 4 0 4 9 4 4 4 8 8 8 8 8 12 10 10 10 9
9 9 10 10 9 6 6 8 8 4 4 9 7 4 4 4 4 10 13 9 20 13 11
9 9 13 14 9 9 4 4 0 4 4 11 13 9 8 6 7 8 6 6 9 8 8 6
6 8 8 11 4 0 4 4 0 4 6 4 4 4 4 6 6 13 6 4 0 4 9 9 13
19 16 8 8 9 8 8 15 14 8 8 8 8 6 7 8 10 15 17 15 10
8 4 4 9 9 9 9 8 7 7 7 8 8 8 8 7 13 14 13 10 9 4 0 4
12 11 7 7 9 9 11 6 6 6 9 8 6 6 6 7 9 9 9 9 9 9 9 8
7 9 9 11 16 9 9 9 10 9 9 13 8 7 9 7 7 7 7 9 6 6 6 6
8 8 8 9 10 10 9 4 4 11 11 10 9 6 6 6 6 6 10 4 4 9 9
9 9 9 9 9 14 12 11 10 10 6 6 9 14 16 9 9 4 0 4 0 0
4 8 7 11 10 12 11 11 4 4 8 6 6 4 6 9 11 11 14 14 19
16 15 10 6 9 6 6 8 8 9 9 8 8 6 6 8 8 6 6 4 4 4 6 9
9 8 12 6 6 4 0 4 9 9 6 6 6 6 8 4 4 9 9 9 9 9 4 6 6
6 11 6 6 10 11 7 7 8 13 16 14 11 7 7 7 4 9 9 9 9 9
4 7 7 7 9 9 11 8 8 8 8 12 8 8 8 6 6 4 0 4 7 7 7 7 9
7 6 9 8 8 6 6 13 8 9 10 10 8 8 9 6 6 6 6 8 12 9 9 7
6 8 6 6 13 8 8 8 6 4 6 8 9 9 9 8 6 9 11 13 4 0 4 6
6 8 8 9 9 10 10 10 10 9 9 6 6 8 8 10 10 9 9 8 10 6
6 10 8 11 9 8 8 9 13 13 8 9 8 6 6 6 8 6 6 6 6 9 9 9
9 13 11 14 9 9 9 9 10 11 11 10 8 4 0 4 8 8 6 6 8 14
19 10 9 9 7 8 9 9 9 9 8 8 6 6 8 6 6 8 8 9 8 8 14 8
6 6 9 11 19 9 9 9 9 9 9 9 8 8 6 6 8 8 6 6 6 6 6 8 6
6 12 12 8 8 10 13 13 13 8 8 8 8 8 8 6 6 8 8 11 7 7
6 6 6 6 8 8 9 9 7 4 0 4 10 9 4 4 10 10 8 9 6 6 9 6
6 8 8 13 6 6 6 10 11 9 9 6 6 8 6 6 4 4 8 8 9 9 10 10
11 11 9 9 4 4 9 4 7 8 7 4 4 0 4 4 4 8 8 6 6 6 6 8 8
8 6 6 6 6 8 4 4 9 9 21 9 8 8 8 8 10 9 9 11 10 6 6 6
6 8 8 12 13 13 9 9 10 16 11 8 8 6 6 8 8 4 6 8 6 6 7
6 8 9 10 10 9 9 6 6 6 6 13 13 12 8 6 6 8 9 11 9 6 7
13 9 9 9 13 10 10 9 9 9 17 17 19 10 9 9 9 9 6 6 6 8
8 6 6 6 6 8 8 8 6 6 8 8 8 9 6 6 9 9 11 9 7 7 9 9 9
9 11 9 9 7 7 7 7 10 9 12 19 6 6 8 8 8 8 4 0 4 8 4 7
9 9 14 13 8 8 6 6 10 10 12 8 7 6 6 6 6 8 6 6 6 8 8
9 9 9 8 8 6 6 6 6 9 8 10 6 6 6 
>E02_015501Minsoy_.b_10.ab1 PHD_FILE: E02_015501Minsoy_.b_10.ab1.phd.1
12 12 12 10 7 18 4 0 0 0 0 0 4 6 6 6 6 6 6 6 7 8 8
8 4 0 0 4 9 4 0 4 9 9 8 8 8 4 4 4 6 8 6 6 6 6 7 6 6
6 6 4 4 0 4 13 16 24 27 29 29 29 26 24 30 29 29 25
25 29 20 20 24 26 21 18 24 19 24 23 13 12 8 9 9 15
15 23 21 22 25 25 34 34 40 40 48 48 28 14 9 7 7 7 11
8 11 11 11 10 10 10 10 13 9 9 9 9 12 11 17 17 17 19
11 10 10 12 12 12 12 11 11 12 11 13 11 11 11 11 16
18 22 24 22 22 22 22 30 22 24 24 29 22 19 11 10 10
13 13 27 27 19 16 16 16 15 15 13 13 10 10 10 10 11
13 15 19 14 17 21 19 15 16 16 13 13 16 14 14 9 10 10
11 21 14 14 11 11 12 13 10 10 11 10 10 10 15 15 25
15 15 15 13 11 10 10 10 11 10 12 10 10 10 16 19 14
13 13 14 27 14 14 14 14 14 14 11 11 13 11 10 11 10
8 8 8 10 11 11 11 12 15 15 15 12 10 13 13 14 23 19
12 12 10 17 12 14 11 11 11 15 22 27 33 46 15 15 15
19 25 12 11 11 18 25 14 17 17 36 36 36 33 11 11 11
19 25 25 27 22 30 24 27 11 13 13 16 13 20 13 13 13
19 20 24 13 13 13 15 13 15 14 17 17 18 24 24 23 14
13 11 24 13 16 11 11 10 10 12 13 11 12 12 11 14 14
33 33 15 12 10 10 12 19 16 14 13 11 12 12 9 10 10 12
10 11 11 11 11 16 16 18 14 13 13 13 13 10 13 13 31
14 15 14 16 13 16 13 11 11 11 13 19 24 24 15 18 15
13 12 10 10 10 10 10 10 10 10 11 11 16 16 27 14 13
13 13 20 13 17 17 17 15 24 19 16 16 14 14 14 25 19
24 16 17 13 13 13 27 27 24 19 11 11 11 11 11 11 10
16 11 11 11 13 16 13 10 9 13 11 10 9 13 11 13 11 11
11 11 11 13 24 19 16 13 11 11 10 10 10 10 12 9 10 9
33 33 36 33 16 11 11 13 13 14 17 22 22 17 16 13 11
11 13 13 24 11 10 10 10 10 10 10 11 19 25 22 20 18
19 11 9 8 7 8 8 12 10 13 11 9 9 9 12 10 9 9 9 9 9 9
11 12 8 8 9 9 10 9 7 7 10 9 8 8 6 6 8 6 8 10 21 21
14 9 9 9 9 8 13 6 6 9 12 13 9 9 6 6 6 6 8 8 6 6 8 9
9 8 10 8 10 10 10 13 10 9 8 9 11 8 8 8 9 14 10 9 8
9 10 10 10 10 10 10 10 16 11 11 10 7 7 13 9 9 8 8 6
6 8 8 11 13 8 6 6 6 6 6 6 6 6 8 6 6 8 6 6 6 10 10 12
12 7 6 9 8 9 7 7 6 6 6 6 8 8 10 12 8 9 8 8 8 6 6 8
10 10 13 10 10 11 8 8 8 7 7 9 13 14 13 6 6 8 8 9 9
9 9 9 9 9 7 7 7 7 8 8 9 9 9 8 7 7 9 9 8 8 6 6 6 8 8
6 6 6 6 7 6 8 6 6 8 8 6 6 13 8 13 10 9 10 8 6 6 6 10
9 9 9 9 8 9 8 6 6 6 10 8 9 9 9 9 9 9 9 9 6 6 6 6 8
9 8 8 6 6 8 8 9 9 9 9 9 9 9 12 10 13 9 9 9 9 9 4 6
8 6 6 6 6 8 8 7 4 8 6 4 8 9 9 9 11 14 12 18 15 22 16
19 12 13 13 13 8 7 15 9 7 7 9 7 6 6 6 6 8 6 6 8 12
9 9 9 9 7 6 8 6 6 6 6 6 9 9 8 8 6 6 13 10 6 6 6 6 6
9 9 9 7 7 6 8 6 6 8 6 6 8 8 6 6 8 8 11 10 8 8 8 6 6
6 8 7 7 9 7 7 9 8 8 7 7 6 6 6 6 8 6 6 8 8 9 6 6 6 6
8 8 9 9 7 7 9 9 6 6 6 6 6 6 6 6 8 11 13 9 7 7 10 9
8 6 8 6 6 8 8 8 8 6 6 8 8 9 9 8 6 6 6 6 6 10 6 7 14
10 6 4 9 4 4 8 4 7 7 4 4 6 6 13 11 10 6 6 8 11 10 9
10 7 7 7 7 7 9 7 8 9 8 
>E03_015501Noir_1_.b_09.ab1 PHD_FILE: E03_015501Noir_1_.b_09.ab1.phd.1
9 9 9 7 7 10 9 4 0 4 0 0 4 6 6 6 6 6 6 6 6 6 6 6 6
4 0 4 9 11 9 9 16 20 10 9 9 9 7 7 7 4 8 9 14 11 11
9 9 9 10 13 7 7 9 15 15 20 20 20 19 29 29 34 32 29
37 35 22 21 9 9 9 13 18 25 17 17 14 19 19 22 18 22
19 19 27 31 26 35 32 34 34 34 40 40 56 56 56 56 56
48 44 39 27 25 13 13 11 13 12 10 9 10 10 19 10 10 10
9 10 10 14 14 17 19 12 12 12 10 10 10 12 12 11 11 11
24 15 15 13 13 13 13 17 19 16 12 12 12 23 24 37 34
31 31 19 15 11 11 16 16 33 33 15 13 13 19 19 25 17
17 14 18 16 16 11 11 14 24 23 23 23 15 17 17 17 12
12 16 12 12 10 12 12 12 16 16 13 10 10 10 13 11 11
11 13 12 12 16 20 24 13 11 10 11 11 13 13 11 13 10
11 10 10 10 16 16 18 18 13 13 25 11 13 13 13 13 22
17 17 13 17 16 18 18 18 18 24 19 24 13 13 13 13 13
14 15 15 15 18 18 31 22 13 13 13 22 15 22 12 10 10
10 22 24 46 50 27 22 22 27 36 24 22 21 21 21 21 21
24 48 50 50 33 24 15 15 18 33 33 33 33 37 33 33 21
21 21 33 33 18 18 15 19 19 23 22 12 11 11 11 13 15
15 18 15 15 13 13 11 13 11 13 13 13 16 12 13 16 23
18 21 21 21 21 21 21 21 33 29 15 15 10 10 19 25 33
21 21 21 13 15 10 10 11 11 11 11 10 13 11 15 15 33
21 18 18 19 19 10 15 15 33 19 16 16 15 16 16 11 11
11 11 15 15 16 15 10 13 11 13 14 11 13 13 14 14 13
13 13 15 19 28 19 29 15 15 13 14 19 24 25 15 15 19
18 18 17 14 14 15 16 28 20 21 15 15 13 13 13 33 33
26 26 22 16 16 13 14 13 13 14 24 21 16 16 11 11 12
16 12 11 11 11 16 13 13 13 14 17 28 28 34 37 37 24
16 13 11 10 11 9 12 12 11 16 15 27 27 27 16 13 14 14
18 19 22 21 23 22 19 13 13 11 11 11 16 16 16 10 10
10 11 11 18 14 14 15 27 27 28 25 22 11 11 10 12 10
10 10 13 13 18 18 21 22 16 16 14 14 12 12 13 15 15
15 12 11 11 11 14 14 15 15 15 10 10 12 11 11 11 11
13 27 27 28 25 16 16 24 48 48 48 48 48 48 27 19 11
11 12 9 10 19 12 9 8 10 10 12 9 10 10 13 12 15 12 12
24 24 12 8 8 8 11 12 9 9 9 9 8 8 8 8 9 10 13 10 8 8
8 8 8 8 10 9 12 12 12 10 7 7 8 25 12 19 19 19 15 11
11 8 8 7 8 8 8 8 8 8 10 7 7 7 9 21 21 22 9 7 7 7 7
7 7 7 8 8 8 9 13 21 9 9 9 10 9 9 9 9 11 13 7 6 6 6
8 7 7 7 6 8 6 6 6 6 7 7 8 8 8 8 14 9 7 7 7 7 6 6 6
6 6 6 6 6 6 7 9 7 4 4 4 4 8 7 6 6 6 6 6 6 6 6 6 6 7
9 7 4 4 4 6 6 6 10 11 10 10 10 10 6 9 6 6 6 7 7 6 6
7 6 6 9 6 6 6 6 6 6 13 6 6 6 9 6 6 9 8 6 6 6 6 6 8
7 7 8 8 10 10 10 9 11 9 9 9 8 10 6 6 6 6 6 6 6 6 6
6 6 7 6 8 6 8 10 8 8 6 9 9 6 8 6 7 9 8 4 6 6 6 8 8
6 6 6 9 8 8 7 7 6 7 7 7 6 6 6 6 6 8 8 9 9 9 7 8 10
9 8 11 8 7 15 10 10 9 7 7 10 8 6 6 6 8 8 8 9 7 7 8
6 6 6 10 8 6 6 6 6 6 6 8 8 8 8 6 6 6 6 8 8 8 6 6 6
4 7 7 6 6 6 6 6 6 6 8 9 8 6 6 6 6 8 6 7 7 6 6 6 6 8
7 7 7 7 10 6 6 4 4 4 4 8 4 7 6 7 6 6 8 8 9 8 8 12 7
7 6 8 6 6 6 7 7 7 6 7 6 7 6 8 6 6 8 8 9 6 7 6 6 8 6
6 6 8 6 6 6 8 4 7 4 0 4 9 4 7 6 6 6 8 8 6 6 6 6 6 8
9 8 8 8 7 7 7 7 
>E04_015501Evans__.b_10.ab1 PHD_FILE: E04_015501Evans__.b_10.ab1.phd.1
9 9 8 8 17 17 12 19 4 0 0 4 7 7 7 7 6 6 6 6 6 6 6 6
6 6 6 8 13 19 7 7 7 6 8 6 6 4 4 4 4 4 4 4 9 9 9 11
11 17 13 13 13 10 8 8 10 19 29 34 34 34 34 40 40 40
34 34 46 39 39 39 40 40 40 45 45 45 39 35 35 35 35
35 29 45 30 30 35 45 32 39 34 34 34 34 40 40 51 51
56 48 39 29 24 24 20 24 27 20 27 17 23 14 16 14 13
16 19 26 29 35 35 32 32 33 35 23 28 26 28 28 42 26
29 24 24 24 26 26 32 28 22 22 32 32 32 35 29 29 29
30 30 30 42 35 37 42 42 46 46 42 42 42 29 30 30 37
33 33 29 29 29 29 29 29 29 29 29 32 35 39 42 44 44
37 37 37 37 22 28 37 42 37 37 31 27 27 33 33 31 31
33 33 41 41 41 35 35 35 35 31 33 35 35 35 37 37 41
35 35 33 33 27 33 27 33 22 33 16 21 21 33 33 50 50
50 50 44 44 42 42 42 35 33 29 35 35 35 35 44 50 50
50 50 37 30 21 21 21 21 21 21 37 29 38 40 33 33 33
35 40 40 40 50 41 41 35 40 40 38 38 37 40 40 37 37
37 40 40 38 47 42 42 42 42 41 41 42 42 42 36 42 35
35 35 37 37 37 35 35 35 40 35 41 41 44 35 35 35 37
37 42 42 44 41 42 37 33 33 15 15 15 33 33 35 42 42
44 44 42 42 42 42 46 42 37 37 33 33 33 33 33 37 37
35 33 33 30 30 35 32 35 41 37 41 37 41 42 42 42 42
42 42 41 41 41 42 46 41 41 41 41 41 35 40 35 42 37
44 44 50 50 37 50 35 35 35 37 37 42 42 35 35 35 41
35 35 50 50 42 33 33 29 26 26 33 39 37 47 44 50 50
44 44 44 37 33 35 29 29 30 33 33 33 28 15 15 13 33
20 28 28 26 26 26 37 26 29 29 35 35 42 42 35 37 30
42 42 42 42 39 39 37 42 42 42 40 35 35 37 44 37 39
37 37 37 27 24 24 26 37 33 36 36 42 42 42 47 47 47
44 42 42 42 42 42 42 44 44 42 42 30 30 30 33 33 37
37 37 44 44 44 42 18 18 15 25 25 44 30 31 28 29 29
29 42 42 30 30 18 18 18 33 30 34 35 35 42 42 42 42
42 42 42 27 27 18 18 18 30 29 31 29 29 27 27 33 40
27 24 11 10 10 15 19 40 40 48 48 48 48 30 23 19 19
19 19 24 36 27 28 28 28 30 30 27 30 26 24 24 27 33
37 46 28 25 13 13 13 20 17 24 32 29 20 16 16 21 21
14 17 14 15 14 19 18 19 18 20 24 29 24 21 15 15 14
14 9 9 9 17 17 18 22 18 19 20 14 14 19 19 19 10 12
12 21 16 18 18 13 13 10 13 9 10 11 11 10 10 11 11 24
19 21 13 15 8 9 9 15 19 20 19 23 16 10 8 8 8 8 8 8
8 7 8 10 14 13 10 10 8 8 8 8 8 8 11 11 9 9 15 20 11
10 9 11 11 8 9 9 10 10 11 9 11 13 15 10 8 8 8 9 9 10
11 8 8 8 7 11 8 10 17 16 12 13 8 8 9 9 9 9 10 10 12
8 10 10 9 14 10 7 7 7 6 6 6 6 7 7 9 10 8 7 7 6 6 6
6 6 6 8 6 11 6 6 8 9 8 7 7 7 7 6 6 6 6 6 6 7 6 6 6
6 6 6 6 7 7 6 6 6 6 6 6 10 10 9 9 9 8 7 7 6 6 8 6 8
8 7 9 10 7 7 7 7 9 6 6 6 6 7 6 6 6 6 6 6 6 7 7 7 7
6 6 9 7 6 6 7 7 7 10 8 6 6 6 6 6 6 8 8 13 6 6 4 6 6
6 4 6 6 6 6 6 6 6 10 6 6 6 6 8 6 7 7 7 7 7 9 7 8 8
6 6 6 6 6 6 6 6 6 8 6 7 8 8 8 8 8 8 8 9 7 7 7 7 9 6
6 6 6 4 4 4 6 6 6 6 6 6 7 8 8 8 8 7 10 10 7 4 4 4 4
4 9 12 6 6 6 6 6 6 7 7 7 7 8 6 7 6 7 7 6 6 6 6 6 6
7 7 7 8 9 9 6 6 6 6 7 6 6 8 9 7 9 7 7 6 8 6 8 7 7 8
10 8 7 8 6 4 4 4 6 6 7 8 9 7 7 9 8 9 4 4 4 4 4 4 6
6 6 8 11 9 10 9 8 8 6 8 6 6 6 6 6 6 6 7 7 7 9 7 7 6
6 6 6 
>E05_015501PI20933.b_09.ab1 PHD_FILE: E05_015501PI20933.b_09.ab1.phd.1
12 19 13 8 7 4 0 0 0 0 4 6 6 6 6 6 6 6 6 6 7 7 7 7
9 9 10 10 10 10 6 6 6 8 8 12 14 14 20 10 9 9 11 11
4 0 4 24 24 33 36 39 40 40 40 40 40 40 37 37 40 40
40 40 40 40 56 45 34 34 34 34 34 21 24 13 15 12 31
23 39 34 34 34 34 40 40 56 56 56 56 56 20 17 9 9 9
10 11 13 13 13 10 10 10 13 19 10 9 9 9 9 9 9 9 17 19
12 11 11 12 11 12 11 13 11 13 13 25 19 17 17 19 18
18 19 16 13 13 13 13 31 27 44 44 31 31 19 19 11 11
13 13 30 27 26 21 21 23 26 25 24 18 20 21 19 18 14
14 16 20 20 17 15 15 15 13 13 11 11 11 13 13 11 11
11 12 10 10 10 10 10 10 13 13 10 13 13 13 10 15 15
24 13 13 11 11 11 11 11 10 13 13 13 10 10 10 16 22
27 27 19 19 29 11 11 13 15 15 33 19 24 15 18 15 18
18 18 18 33 22 33 18 16 16 16 15 15 15 15 15 15 18
31 29 18 18 15 19 19 24 16 11 11 16 26 39 46 44 22
22 22 33 33 21 21 21 33 21 21 21 33 48 50 48 37 21
21 21 24 33 24 24 21 33 24 31 15 15 15 19 19 33 21
21 21 21 24 24 21 21 21 18 18 18 18 18 17 17 13 13
11 15 11 13 14 18 23 15 15 13 19 15 21 21 21 21 21
21 21 33 29 15 13 10 10 16 25 24 24 18 18 13 15 10
11 15 11 14 14 13 13 11 15 15 24 11 11 11 13 13 10
13 13 33 24 18 18 15 13 13 15 10 10 10 13 13 16 16
11 15 13 13 13 11 15 15 13 13 15 14 14 15 23 28 21
33 15 15 15 13 19 19 23 17 15 20 19 19 14 14 14 14
14 25 16 20 14 14 12 17 14 33 33 26 26 23 20 19 13
13 11 12 16 24 18 13 13 11 11 11 16 12 12 11 11 16
15 13 13 14 16 25 27 30 42 33 25 16 16 11 11 12 10
10 10 11 16 19 25 25 24 16 14 17 18 18 17 17 14 19
16 16 14 16 13 17 18 16 16 13 11 11 11 12 12 16 11
11 11 33 33 34 27 22 14 13 12 13 12 12 11 15 15 12
12 11 16 11 11 11 12 12 15 15 17 14 13 14 11 11 11
13 11 12 12 12 10 12 13 13 13 13 13 13 31 27 27 27
12 12 14 31 31 48 48 48 48 27 19 11 11 12 12 12 19
18 15 15 12 11 10 8 8 8 14 11 9 7 7 19 19 17 10 8 8
8 8 8 10 8 8 16 11 11 9 9 11 8 8 6 6 6 8 7 7 7 10 10
10 9 7 7 7 8 19 9 11 12 14 14 11 10 6 6 6 6 6 6 6 6
6 6 6 8 7 7 7 24 7 7 6 6 9 13 8 8 8 6 6 6 6 8 6 7 7
7 7 8 9 9 11 19 13 9 9 6 7 6 8 6 8 8 12 11 11 17 12
10 10 9 9 10 9 7 7 7 9 10 9 8 8 8 8 8 9 8 9 8 6 6 6
6 6 6 10 7 8 8 8 12 8 8 7 7 7 7 7 8 9 9 8 9 10 6 6
6 6 4 4 6 8 8 7 7 7 8 8 8 7 7 7 7 7 7 9 13 9 10 9 7
7 9 10 8 6 9 7 7 6 10 6 4 4 4 7 7 7 8 8 8 8 11 8 6
6 6 13 8 9 8 6 6 8 8 6 6 6 6 9 15 13 12 6 6 6 6 6 9
9 6 8 8 8 7 7 7 7 9 9 9 6 4 4 4 6 8 9 8 8 6 7 7 7 12
6 6 6 6 6 6 7 10 9 9 9 4 6 4 6 7 8 9 9 9 6 6 6 4 4
6 6 6 6 9 9 9 8 6 6 6 6 4 0 4 4 4 6 8 9 13 12 9 12
8 8 6 6 6 6 8 8 9 9 4 4 7 6 6 6 6 9 8 8 6 6 8 8 8 8
6 6 8 8 12 16 8 15 8 9 6 6 6 6 6 8 8 9 19 9 9 7 6 6
8 6 6 11 10 7 4 0 4 6 6 6 6 6 8 4 4 8 12 13 7 7 7 12
12 7 8 4 4 6 4 9 4 0 4 8 8 7 7 6 8 6 6 8 6 10 10 10
9 9 9 8 8 6 6 9 6 6 8 4 4 8 13 13 7 7 7 6 10 7 7 9
7 
>E06_015501Peking_.b_10.ab1 PHD_FILE: E06_015501Peking_.b_10.ab1.phd.1
0 4 4 4 4 9 9 4 0 4 4 4 4 6 6 6 6 6 6 6 6 6 6 4 0 4
6 6 6 6 6 6 6 6 6 6 6 6 4 0 4 4 7 4 0 4 0 4 4 7 4 0
4 0 0 0 0 0 0 0 0 0 0 0 0 4 8 4 0 0 4 4 0 0 4 6 6 10
14 32 21 19 7 7 4 0 4 4 4 4 8 7 4 4 4 7 6 6 6 8 14
8 8 10 6 7 6 4 4 4 4 6 7 6 10 13 16 13 4 0 0 0 4 13
13 20 11 11 11 10 10 9 9 9 11 4 0 4 8 8 9 10 12 10
9 8 8 6 6 13 13 12 6 6 9 13 6 6 13 8 6 6 8 6 6 8 6
6 13 19 15 10 8 8 7 11 8 8 6 6 8 10 6 6 6 16 19 11
11 8 7 9 14 9 10 10 16 13 6 6 6 6 9 9 14 10 10 10 11
19 15 17 7 13 6 6 6 9 11 16 16 11 6 4 6 6 8 13 8 9
12 16 16 20 19 16 9 10 9 10 9 8 8 15 7 7 9 6 6 6 9
7 6 6 6 8 4 4 4 4 8 12 13 9 7 6 6 6 7 10 10 11 15 10
9 8 7 6 6 6 13 13 9 10 7 9 11 9 7 7 10 10 10 9 9 7
7 7 6 6 6 6 13 7 6 7 7 8 8 8 7 7 7 7 7 7 9 9 10 16
12 10 10 7 7 8 6 6 6 6 6 7 7 7 7 9 4 0 4 9 4 0 0 4
8 8 6 6 6 8 6 6 8 10 10 7 12 7 7 9 4 0 4 0 4 6 6 7
8 7 12 8 6 6 8 6 6 10 8 10 11 7 7 7 10 11 14 15 6 6
8 8 9 13 6 6 6 6 8 8 8 10 4 4 4 8 8 9 9 15 13 7 7 9
10 12 11 11 11 12 7 6 6 15 16 19 11 9 7 8 9 6 6 6 6
6 6 6 8 6 6 6 8 9 8 7 7 7 10 7 11 10 11 6 7 6 11 10
10 10 11 13 9 14 8 6 6 13 12 13 11 12 7 7 8 6 6 9 9
7 7 8 8 6 6 6 15 6 7 9 6 6 6 6 6 6 9 9 8 8 9 7 7 7
7 7 7 7 10 12 15 13 9 6 6 6 6 11 16 12 13 10 8 11 6
6 6 4 0 4 9 8 7 8 8 7 6 6 6 6 6 8 6 6 6 6 8 6 8 14
10 10 8 8 8 10 8 7 4 0 4 4 4 4 4 6 6 6 8 7 7 6 6 6
6 6 8 8 6 6 6 8 18 9 9 7 7 13 4 0 4 9 8 8 6 6 6 6 6
7 7 7 7 11 6 6 6 6 13 13 4 4 4 6 8 6 6 8 10 7 7 7 7
6 8 6 6 8 13 15 4 0 0 4 6 10 10 9 9 11 8 6 6 6 8 6
6 6 6 8 6 6 8 10 13 12 15 21 10 13 7 13 7 7 7 9 6 6
6 6 8 8 8 6 4 4 4 6 6 13 14 20 20 19 17 4 4 4 7 4 6
6 6 6 7 11 6 6 6 6 6 10 8 6 4 4 0 4 6 6 6 9 6 8 13
6 6 6 8 6 6 9 11 14 13 14 9 6 6 6 6 4 4 4 8 6 6 10
7 7 7 9 9 9 8 8 8 6 6 10 6 6 12 6 6 8 8 6 6 12 9 10
8 6 6 6 8 9 15 4 4 4 4 4 6 10 7 6 6 6 6 9 6 6 6 6 6
6 6 6 6 6 6 12 12 11 6 6 6 6 6 6 8 6 6 6 6 6 8 6 6
6 7 7 6 7 10 9 6 6 6 6 6 6 13 12 10 10 6 6 6 6 9 8
14 13 6 8 6 6 6 8 8 6 6 6 6 6 6 8 4 8 8 6 6 8 6 6 6
6 6 6 6 8 6 6 13 7 8 7 7 9 9 10 6 6 6 10 6 6 6 6 6
6 7 7 7 7 7 6 6 6 6 8 8 6 6 8 6 7 11 9 6 6 8 8 7 7
6 6 6 8 8 8 8 6 4 0 4 11 10 6 6 8 8 6 6 9 12 9 6 6
6 6 6 6 11 9 12 8 8 6 6 8 8 8 8 4 6 6 4 4 9 4 0 0 4
8 8 9 7 4 0 4 6 6 6 8 10 11 9 6 6 7 4 0 4 6 9 10 11
7 6 6 6 8 8 9 6 6 6 7 6 8 8 6 6 8 8 6 6 6 6 8 8 6 6
6 6 4 6 6 8 7 11 11 7 7 6 7 12 14 17 17 8 4 0 4 6 10
12 13 6 6 8 10 6 6 6 6 10 6 6 6 6 7 11 8 10 9 6 6 6
7 6 4 0 4 6 6 6 6 9 9 6 6 6 6 6 6 6 6 6 6 6 6 6 8 6
6 6 8 4 4 0 4 6 6 6 13 11 6 6 9 4 0 4 8 7 6 6 8 10
8 6 6 8 6 6 6 6 6 4 0 4 7 7 15 15 16 9 4 4 4 6 8 6
4 4 4 4 4 6 6 6 7 4 0 4 4 4 4 4 4 7 11 11 4 0 4 13
10 7 7 4 0 0 4 4 8 6 8 6 6 6 4 0 0 4 8 6 6 6 6 6 6
6 8 6 6 11 6 7 7 7 7 7 8 8 12 7 7 9 9 9 6 6 6 6 6 6
8 8 6 6 6 6 6 6 8 8 8 8 7 8 6 6 8 7 7 7 7 6 6 8 6 6
6 6 6 6 6 6 6 6 6 8 6 6 6 6 6 8 6 6 8 8 7 6 8 4 4 4
8 10 10 10 8 6 6 6 4 4 4 6 6 4 0 4 6 6 6 4 0 4 13 8
6 6 12 6 6 8 6 7 6 13 8 6 6 6 6 6 13 13 8 6 6 6 6 9
7 6 6 7 6 6 6 6 13 14 8 6 6 8 6 6 8 8 6 6 7 8 13 13
8 8 8 8 6 6 6 8 6 6 6 6 6 6 6 6 6 6 8 8 6 6 8 7 7 9
8 8 8 8 6 4 0 4 6 6 8 10 10 8 6 6 6 6 6 7 8 8 6 6 11
8 10 10 13 6 6 6 6 6 8 8 6 6 4 4 4 0 4 4 4 13 10 8
8 6 6 8 9 6 
>E07_015501Archer_.g_09.ab1 PHD_FILE: E07_015501Archer_.g_09.ab1.phd.1
4 4 4 4 7 10 10 15 9 4 4 4 4 4 4 0 4 6 6 6 6 6 6 6
9 12 7 7 4 0 4 6 6 6 6 4 0 4 7 6 4 0 4 6 6 4 0 4 24
25 40 48 48 48 48 28 27 14 11 11 4 0 4 0 0 0 0 0 0
4 9 7 4 4 4 4 0 4 15 15 22 14 7 6 9 6 6 8 10 8 10 13
9 9 6 4 0 4 0 0 0 0 4 0 0 4 0 0 4 0 0 4 11 11 10 9
7 7 9 9 9 9 9 10 10 10 10 9 9 8 10 8 8 6 6 8 8 11 19
9 9 9 11 13 25 19 19 16 15 15 16 16 18 18 20 21 23
12 12 11 10 7 12 9 7 7 9 13 13 8 8 8 7 10 10 21 9 8
8 19 14 14 13 14 13 16 13 9 8 6 8 8 8 9 8 8 6 6 9 9
17 16 16 9 8 8 8 8 9 8 4 4 4 4 8 9 9 9 20 10 11 10
16 13 10 10 9 7 7 8 10 15 15 15 14 12 8 6 8 6 6 8 11
10 9 8 8 8 8 8 9 9 10 4 0 0 4 10 4 0 4 9 10 9 11 10
19 12 13 13 14 16 10 10 12 12 8 8 8 8 8 8 10 10 10
11 10 9 9 12 10 10 9 8 7 11 10 12 12 11 11 11 12 13
6 6 9 12 13 13 8 6 6 8 8 10 17 18 18 13 8 8 8 8 6 6
10 10 12 11 14 12 13 13 19 20 21 9 9 9 10 9 11 9 9
9 10 13 12 13 9 7 7 9 11 11 12 12 9 9 7 7 9 8 9 6 6
6 8 8 11 15 11 14 11 7 7 7 7 8 6 6 7 6 8 9 11 8 6 6
6 8 6 7 12 10 9 9 8 6 6 7 7 12 15 8 8 7 10 7 7 9 13
9 7 7 7 8 9 8 8 6 6 6 6 7 8 8 6 6 6 6 6 6 10 6 6 7
6 6 6 6 4 4 4 8 6 10 6 6 8 6 6 8 8 13 10 11 9 8 7 7
7 13 12 13 6 7 7 11 17 21 12 8 8 6 6 6 6 8 6 6 8 8
9 9 9 12 6 6 9 8 8 6 6 8 13 10 8 9 6 6 8 8 8 8 6 6
6 4 4 4 6 4 6 6 10 6 6 8 8 9 12 8 7 9 4 4 7 11 10 8
13 9 9 9 9 8 8 9 11 9 10 10 4 8 8 15 17 8 8 4 6 8 6
6 4 4 4 8 6 6 11 7 10 14 9 7 6 6 6 6 7 9 9 9 9 9 9
13 10 12 12 9 9 6 6 7 7 9 16 20 13 13 7 6 9 12 8 6
6 8 6 6 6 6 8 10 12 9 9 9 9 6 6 6 6 6 6 6 11 6 6 8
10 10 16 10 10 8 8 6 6 13 8 9 12 10 15 6 6 6 6 8 8
9 9 9 6 6 7 8 7 8 8 6 6 8 6 6 6 6 6 6 8 12 9 9 9 4
4 4 10 10 9 6 6 8 8 9 9 9 9 9 7 7 9 9 12 11 10 8 6
6 4 11 6 6 8 8 8 8 6 6 9 8 8 8 9 9 9 4 4 8 6 6 4 0
4 9 9 9 10 9 4 0 4 7 7 9 8 8 6 6 10 6 6 8 8 9 9 9 9
7 7 8 8 6 6 8 6 6 13 12 19 16 16 18 14 11 9 9 9 9 9
11 14 14 9 6 6 6 6 6 6 7 10 6 6 7 7 6 6 6 8 9 4 4 7
7 9 13 13 11 9 9 10 11 9 9 9 7 7 7 7 7 9 13 13 9 8
6 6 6 7 6 6 8 10 6 6 6 6 8 8 9 10 8 6 6 6 8 6 6 9 11
12 8 8 8 14 13 12 6 6 6 6 8 8 11 8 9 6 6 6 6 11 8 9
8 9 6 6 8 6 6 8 8 10 10 17 14 11 8 6 6 6 9 6 7 9 9
9 7 7 10 4 4 4 6 6 6 8 8 21 9 8 6 6 8 8 11 10 9 9 9
8 8 6 6 9 8 7 7 9 10 10 17 13 11 14 9 9 9 10 11 8 7
13 7 7 12 6 6 7 6 8 9 4 0 4 8 13 6 6 6 13 16 10 6 6
13 6 6 8 4 6 4 8 6 4 0 4 4 4 8 4 4 9 9 11 7 7 13 13
14 9 9 8 8 6 6 8 8 9 6 6 6 6 13 6 6 8 8 4 4 8 6 6 8
8 9 9 9 9 10 4 4 4 4 0 4 11 11 8 6 6 8 6 6 9 8 8 4
0 4 6 6 6 8 9 10 8 6 6 6 6 4 4 9 4 0 4 6 6 6 6 6 6
6 6 6 8 4 6 6 6 8 8 4 4 4 4 9 10 13 12 6 4 4 4 4 6
10 12 8 6 
>E08_015501Minsoy_.g_10.ab1 PHD_FILE: E08_015501Minsoy_.g_10.ab1.phd.1
9 9 4 4 0 4 9 9 4 0 0 4 6 6 6 6 6 6 6 6 6 6 6 6 6 4
4 4 6 9 10 11 10 10 9 7 7 8 7 7 7 7 7 8 8 6 6 10 9
8 6 6 4 8 8 9 9 9 13 8 8 4 4 8 13 14 12 20 15 20 14
21 13 11 11 19 19 21 17 14 13 11 19 16 18 15 12 18
31 29 32 36 36 36 37 40 56 48 47 47 29 29 12 11 11
27 27 39 34 34 34 34 34 40 40 56 46 46 35 35 35 35
40 40 51 45 40 40 40 40 40 40 40 51 51 56 56 51 56
51 51 51 51 51 56 56 56 56 56 56 43 42 40 40 40 37
37 40 42 46 46 46 42 40 37 37 37 37 37 40 43 43 40
40 35 40 40 42 44 42 42 42 36 35 35 35 39 39 42 42
42 44 44 42 50 50 50 50 44 42 37 37 42 42 40 40 40
40 40 40 44 50 42 44 44 44 50 50 50 50 37 35 35 35
35 35 46 50 50 50 50 50 50 50 50 30 30 30 46 42 42
42 42 44 44 37 37 35 35 35 40 42 42 43 46 56 56 46
43 42 42 42 41 41 41 41 41 45 46 46 40 40 35 35 41
42 50 56 56 56 56 43 42 42 42 41 35 41 39 41 41 43
43 42 42 42 42 41 36 36 36 36 35 38 38 41 40 38 43
40 40 40 38 38 42 43 38 38 46 46 46 41 47 47 47 46
42 42 42 46 40 38 38 38 35 35 46 42 43 43 42 42 42
42 42 42 42 56 50 50 47 47 47 50 50 50 50 47 47 44
42 42 42 38 38 38 38 38 40 40 43 38 38 38 50 40 38
38 41 41 41 50 50 44 47 47 42 44 42 42 41 41 41 42
46 46 51 51 51 43 43 42 42 42 50 50 51 51 51 43 46
43 50 42 37 37 41 42 42 56 56 46 46 42 42 42 42 40
43 43 46 40 29 31 22 22 22 48 37 44 42 42 42 42 42
42 50 50 50 50 44 50 50 50 50 50 56 56 50 50 50 50
42 44 44 50 50 56 50 50 44 50 50 50 50 56 50 50 56
56 56 56 43 43 43 43 42 46 56 56 56 51 51 46 45 35
35 35 35 35 35 35 35 44 44 44 35 40 40 40 40 40 40
40 42 47 47 44 46 35 35 35 35 35 42 42 37 46 46 51
45 56 56 56 42 42 56 56 42 40 35 35 35 35 35 32 43
42 42 42 42 42 47 56 56 56 56 44 46 30 30 30 40 40
42 42 42 48 48 48 23 17 9 10 13 24 32 48 48 48 40 32
23 15 15 23 21 24 29 34 40 40 30 27 15 15 30 23 15
15 12 21 11 11 11 10 11 15 21 21 11 11 10 27 16 16
16 8 8 10 15 15 22 13 19 9 15 18 24 18 18 20 18 17
13 10 4 4 4 15 13 17 15 8 8 8 8 8 10 10 11 19 18 10
8 8 8 10 9 9 13 8 7 8 6 6 6 6 9 9 9 12 11 11 4 0 4
8 8 9 8 8 9 11 11 9 9 9 11 9 9 14 10 7 7 7 7 9 9 14
10 9 9 12 7 7 7 7 7 8 9 7 7 9 9 9 10 11 11 10 10 10
8 14 8 6 6 10 16 11 9 7 11 6 6 6 6 8 6 6 6 7 8 8 13
13 9 9 9 11 9 9 7 7 9 9 7 7 8 9 9 9 9 9 9 10 8 4 11
8 8 6 6 6 6 8 6 6 6 8 7 7 8 6 6 10 10 9 9 9 9 9 9 16
16 4 4 4 6 6 6 8 6 6 6 8 8 9 9 7 7 8 12 6 6 6 6 8 6
6 11 10 10 8 8 9 9 7 7 9 4 4 0 4 6 6 6 6 8 8 8 16 8
8 8 8 9 8 8 4 4 0 4 9 9 9 9 9 12 10 4 0 4 6 6 8 19
19 19 4 0 4 7 6 11 10 4 0 4 6 4 4 0 0 0 4 9 11 11 8
8 7 7 6 12 12 8 6 6 8 10 10 6 7 10 10 15 16 9 9 6 6
8 4 0 4 6 8 8 6 6 8 6 6 6 6 6 4 0 4 4 0 4 6 6 8 4 0
4 0 4 13 11 6 6 9 8 8 8 6 6 8 4 0 4 6 4 4 4 4 9 9 9
9 11 12 12 14 14 12 19 19 14 14 
>E09_015501Noir_1_.g_09.ab1 PHD_FILE: E09_015501Noir_1_.g_09.ab1.phd.1
9 9 9 9 9 15 10 19 4 4 6 6 6 6 6 6 6 6 6 7 7 7 8 8
9 11 11 10 11 9 9 7 7 7 7 8 8 10 17 16 18 15 10 10
6 6 6 8 8 21 21 31 32 29 19 11 11 11 13 19 17 22 29
27 25 12 12 12 12 16 13 12 12 14 14 14 20 14 15 18
31 29 33 39 34 39 34 46 56 56 56 40 23 20 9 9 9 20
24 45 40 40 40 40 40 51 56 56 51 40 39 39 39 39 40
40 51 51 51 40 40 39 39 39 39 45 51 56 56 51 51 51
51 45 40 51 56 56 56 56 56 56 56 56 56 56 47 47 44
44 44 56 48 48 44 42 40 40 40 40 40 40 42 40 40 40
36 40 40 42 44 42 40 35 35 28 28 28 39 39 50 50 44
47 44 50 44 44 50 50 44 44 44 44 42 42 40 40 40 40
42 42 50 50 50 44 44 44 50 50 50 50 42 40 35 35 35
40 46 50 50 50 42 42 42 42 42 37 37 35 42 42 42 42
42 44 44 42 42 41 41 41 41 41 41 41 45 51 51 43 43
38 38 40 40 42 42 42 50 56 41 41 38 40 35 35 44 50
50 56 56 56 56 42 41 41 41 41 41 41 41 41 42 56 50
50 50 50 50 56 38 38 38 40 38 38 42 42 42 41 35 35
38 38 40 38 41 41 41 41 42 42 42 42 44 44 44 41 41
38 38 38 38 42 42 42 41 41 45 41 41 41 38 38 38 38
38 38 50 50 44 44 44 44 44 50 50 50 50 50 50 50 50
50 42 41 41 41 41 41 38 38 40 38 38 38 42 41 41 41
42 42 42 50 50 47 50 50 50 56 56 50 50 44 41 41 42
42 43 46 56 56 56 50 50 50 50 50 46 42 42 42 42 42
50 56 56 56 56 56 56 56 56 56 56 50 50 56 56 42 46
46 51 43 41 41 35 35 35 42 50 56 42 42 41 41 41 41
42 43 50 50 44 44 47 50 50 50 50 50 44 44 42 42 42
42 42 42 56 56 50 50 44 44 44 50 50 56 56 44 43 43
46 46 43 56 50 42 42 44 40 40 40 37 37 35 35 29 29
32 32 32 35 35 42 50 42 42 42 42 42 40 40 40 40 40
45 56 42 50 42 37 37 37 40 40 42 40 37 37 37 37 37
56 56 44 44 44 44 47 42 42 35 35 35 35 35 35 42 42
42 42 42 42 42 48 48 56 56 44 42 35 35 35 35 35 37
37 37 44 44 44 37 35 35 35 35 35 56 56 56 56 56 56
51 42 40 38 29 28 28 48 42 42 33 26 26 24 44 36 33
22 30 27 42 33 30 22 33 33 42 42 42 42 42 42 34 27
27 13 19 19 30 30 33 27 27 17 17 17 27 20 22 22 23
23 23 18 25 20 25 29 40 26 27 15 15 14 14 14 27 21
19 19 24 18 18 18 22 24 29 29 28 22 18 14 14 17 10
11 12 12 11 11 11 17 12 16 14 10 10 10 14 14 14 10
10 16 13 15 15 8 8 13 8 9 11 10 10 9 9 10 10 11 11
9 8 7 11 9 9 10 9 8 8 8 12 10 13 13 12 14 10 9 12 10
10 8 10 10 11 10 9 12 13 15 14 13 15 15 10 7 7 7 7
8 7 8 7 6 6 6 6 6 6 9 9 7 6 6 8 8 8 10 12 14 10 11
7 7 7 6 6 9 9 6 6 6 6 6 6 6 6 6 6 6 6 6 6 9 9 9 11
13 11 11 9 10 7 8 6 6 6 10 9 7 7 9 7 7 8 7 10 6 6 9
6 7 7 7 8 8 8 8 9 9 9 8 10 7 7 7 9 6 6 8 6 7 7 7 7
7 7 10 7 12 8 8 4 4 4 6 6 6 8 6 7 12 8 8 8 8 8 14 19
26 19 15 7 7 7 7 6 6 6 6 6 7 7 6 11 6 6 6 6 9 9 7 6
10 8 9 7 8 9 8 8 8 9 12 7 7 7 4 4 9 4 4 8 6 6 6 7 6
6 7 6 6 6 6 4 7 10 11 7 7 8 9 9 11 6 6 4 4 8 6 6 6
6 4 4 4 11 8 6 6 6 8 6 6 8 8 8 6 6 7 7 4 9 4 0 
>E10_015501Evans__.g_10.ab1 PHD_FILE: E10_015501Evans__.g_10.ab1.phd.1
19 23 23 19 12 10 7 10 4 0 4 6 6 6 6 6 6 6 6 6 6 7
6 4 8 8 4 6 6 6 8 8 7 8 8 9 7 11 11 6 6 8 8 8 9 10
9 8 8 7 7 9 19 19 33 44 44 46 46 48 56 46 40 39 39
39 39 39 40 40 29 29 29 29 29 34 51 51 46 45 30 37
30 30 30 48 45 45 45 45 45 45 51 56 56 56 56 46 40
35 35 35 35 45 40 39 39 39 39 39 51 51 56 51 45 40
40 40 40 45 45 51 45 45 45 45 40 40 40 40 45 51 56
56 56 51 45 45 45 45 45 56 56 56 56 56 56 56 56 56
56 50 50 47 50 50 56 50 50 50 42 40 40 40 40 40 51
43 43 42 42 42 42 50 44 44 37 40 35 35 32 32 32 35
35 42 42 42 47 47 50 50 50 50 50 44 44 44 44 50 50
50 50 50 42 42 42 42 42 41 41 41 41 41 41 50 50 42
41 41 41 41 41 50 50 50 50 56 56 50 50 50 44 44 44
50 50 50 50 50 44 44 42 42 42 42 42 42 50 56 56 56
56 56 43 43 38 38 40 40 42 42 42 56 56 43 43 40 40
35 35 44 50 50 56 56 56 56 42 41 41 41 38 35 38 38
38 41 56 50 50 42 42 42 41 36 36 36 36 36 38 38 38
40 44 42 42 42 42 43 43 56 56 43 38 41 40 40 38 44
44 44 46 41 38 38 40 40 41 41 41 41 41 45 41 41 41
42 42 50 56 56 56 50 50 47 47 47 47 47 50 50 56 56
50 50 50 56 56 50 42 42 42 42 42 42 42 43 42 38 38
40 40 43 38 42 42 44 50 50 44 50 50 42 43 43 42 46
41 41 41 41 41 41 51 56 56 56 56 56 56 56 56 46 42
42 42 41 41 43 46 43 43 56 56 56 56 56 46 44 42 42
42 43 43 51 51 51 45 41 41 41 41 41 43 50 50 43 43
42 42 42 42 50 56 50 50 44 44 44 56 56 56 56 56 47
47 44 56 56 56 56 56 56 56 56 56 50 50 50 56 56 51
43 45 45 45 45 46 43 56 43 40 40 45 40 40 42 56 44
44 56 56 43 40 40 40 40 40 42 47 47 47 44 44 42 40
40 40 40 40 46 56 56 48 46 37 37 37 40 40 42 46 42
42 42 42 40 56 42 42 40 37 42 42 40 40 37 35 35 35
35 35 40 40 42 42 42 42 47 56 56 56 56 44 42 30 30
29 29 29 35 35 35 42 42 42 35 32 33 33 35 35 56 56
56 56 56 48 46 40 32 32 24 21 24 29 20 25 25 27 27
27 32 30 30 18 25 25 37 33 31 27 27 27 34 37 37 37
40 40 40 33 33 29 29 28 40 37 37 17 15 10 10 10 16
16 25 25 29 26 25 22 29 29 29 29 32 27 27 18 18 17
17 17 21 17 11 11 16 13 15 19 25 22 15 21 10 10 8 12
8 14 9 9 10 21 12 15 14 23 21 15 15 13 15 18 18 16
14 8 8 11 9 9 10 14 9 15 10 15 11 13 11 10 12 15 11
10 10 10 9 8 12 8 8 8 8 6 8 6 6 6 6 7 7 18 13 12 19
17 14 10 15 15 11 15 13 15 8 7 7 9 9 9 10 9 9 9 9 9
8 8 8 8 8 9 15 8 8 11 12 12 9 11 14 10 7 7 7 9 9 8
7 7 8 9 12 9 8 6 6 6 8 8 6 4 4 4 4 6 4 8 8 11 7 6 6
6 8 8 7 6 6 8 7 10 9 9 9 6 6 6 6 9 9 10 9 9 9 8 9 7
7 7 7 7 7 7 7 6 6 6 6 6 6 6 6 9 9 14 12 10 8 8 8 9
9 9 10 10 8 4 0 4 9 6 7 6 8 7 7 9 6 7 13 7 7 4 8 4
6 8 8 7 7 7 7 12 19 15 10 7 7 10 4 6 6 7 4 4 4 4 4
4 7 9 8 8 7 6 8 13 8 7 4 6 4 8 6 6 7 6 6 6 7 6 6 9
8 8 9 9 9 4 4 4 6 4 0 4 8 4 6 6 8 16 9 7 6 8 8 8 6
6 6 6 6 9 9 10 19 6 6 6 6 6 6 6 
>E11_015501PI20933.g_09.ab1 PHD_FILE: E11_015501PI20933.g_09.ab1.phd.1
9 9 9 8 9 22 15 19 4 0 4 6 6 6 6 6 6 6 6 6 6 6 6 6
9 7 7 9 9 12 8 7 7 4 0 4 4 4 6 6 6 6 6 6 6 4 9 4 0
0 4 15 19 29 48 44 39 39 39 39 35 35 40 39 29 29 29
28 27 33 48 48 27 27 10 9 9 12 16 48 29 32 34 34 34
34 46 56 56 47 33 29 19 19 12 12 12 19 45 29 39 39
39 39 39 45 45 56 45 45 35 35 35 35 39 39 51 51 45
45 45 45 45 45 45 51 56 56 56 51 51 51 51 51 51 56
56 56 56 56 56 56 56 47 47 56 47 47 47 44 47 56 48
48 44 42 37 40 40 40 40 40 43 43 42 44 44 44 44 44
44 37 37 35 35 30 30 30 35 35 42 42 37 47 47 50 50
50 50 50 42 37 35 35 40 36 40 40 40 40 40 42 50 50
42 35 37 37 40 40 50 50 42 40 35 35 37 40 50 50 50
50 56 56 50 50 50 44 44 44 50 50 50 50 50 47 47 42
42 42 42 42 42 50 56 56 56 56 56 46 42 42 41 42 36
41 41 41 42 46 41 41 38 40 35 35 41 42 50 56 56 56
56 42 41 41 41 38 38 38 38 38 41 56 50 50 42 42 42
41 38 38 40 40 38 38 42 42 42 42 42 42 42 42 41 41
43 42 40 38 41 38 40 38 47 47 47 46 41 40 43 40 40
43 43 42 42 42 46 42 42 42 42 42 42 42 43 43 50 50
44 44 44 44 44 50 50 50 50 44 44 44 50 50 42 38 38
38 38 38 38 42 44 43 40 40 40 40 38 38 42 42 43 50
42 44 50 50 41 41 43 46 43 42 42 42 41 41 41 45 51
46 56 50 50 50 50 50 50 50 44 50 50 50 50 56 56 56
56 56 56 56 56 50 50 44 44 44 50 44 51 51 51 51 42
42 37 37 44 50 50 56 56 56 42 42 42 42 46 43 50 50
44 44 44 50 50 50 50 50 44 44 44 50 50 50 50 50 56
56 42 43 42 42 40 45 40 40 40 40 37 37 39 39 37 56
44 48 48 56 56 56 56 56 56 44 40 37 37 35 32 32 35
35 35 48 35 44 37 40 40 40 40 40 40 40 45 56 51 42
48 42 42 42 42 42 42 46 42 42 42 42 40 56 43 43 40
40 42 42 40 40 35 35 35 35 35 35 46 42 44 44 42 42
47 48 48 56 56 44 46 35 35 35 35 35 37 40 40 38 38
35 39 35 32 29 29 29 29 39 32 33 32 32 25 22 25 21
23 23 23 29 30 30 29 20 20 20 29 21 19 11 7 7 9 11
11 10 21 21 27 23 11 11 10 19 14 13 13 11 14 19 19
14 14 9 9 9 11 8 15 15 18 22 18 15 10 10 8 7 13 13
13 15 13 12 8 8 13 16 17 14 8 7 14 15 11 10 10 10 10
10 8 8 9 14 10 9 7 7 9 12 6 6 8 6 6 8 6 6 6 6 10 12
13 10 13 11 9 6 6 8 8 8 6 6 8 9 10 9 11 10 12 11 10
6 7 10 10 7 8 13 13 6 6 6 6 8 8 10 14 13 9 6 10 9 8
8 10 17 17 12 12 12 9 12 10 11 9 11 7 7 7 8 8 10 8
8 11 9 7 7 12 9 9 9 8 8 6 6 6 8 7 7 8 8 8 8 8 9 11
11 8 8 9 8 8 13 14 16 8 8 8 8 7 6 9 8 8 6 6 6 6 8 8
9 9 9 9 9 8 8 6 4 4 4 4 8 9 8 8 4 4 6 4 8 6 6 8 8 8
8 4 6 6 6 8 8 6 4 8 8 9 9 9 9 9 7 6 10 6 6 6 6 6 9
7 6 13 6 6 8 9 4 0 4 8 8 8 8 6 7 6 6 6 6 6 6 6 8 8
8 8 7 8 9 10 8 6 6 8 11 11 13 6 4 8 8 8 6 6 8 8 7 7
4 4 4 4 4 6 6 4 4 4 8 6 6 8 6 6 8 10 9 8 6 6 6 8 8
6 6 6 6 8 6 6 8 8 4 4 4 4 4 8 4 4 4 8 9 11 10 9 4 
>E12_015501Peking_.g_10.ab1 PHD_FILE: E12_015501Peking_.g_10.ab1.phd.1
0 0 0 0 6 6 7 8 8 9 8 8 4 0 4 4 4 9 9 4 4 0 0 4 9 4
0 4 0 0 0 4 0 4 0 4 0 4 0 0 0 4 6 6 6 6 4 0 0 4 4 0
4 0 4 4 6 4 4 0 0 4 4 6 6 4 4 4 4 0 0 0 0 4 4 4 4 0
4 7 4 0 4 4 4 6 6 4 4 4 0 4 4 4 4 4 0 4 4 0 0 4 0 4
0 4 4 4 0 4 0 0 0 4 0 4 0 0 4 0 0 0 4 4 4 4 0 0 4 0
0 0 0 0 0 0 0 0 0 4 0 0 4 0 0 0 0 0 0 0 0 0 0 0 4 4
0 4 0 4 0 0 0 0 0 0 0 0 0 0 0 0 0 0 0 0 0 0 0 0 0 0
0 0 0 0 0 4 0 4 0 4 4 0 0 0 0 4 9 4 0 0 0 0 0 0 0 0
0 0 0 4 12 12 12 12 4 0 4 0 0 0 0 0 0 0 0 0 0 4 6 6
6 7 8 8 8 8 4 4 4 4 4 0 0 4 0 4 0 0 4 4 0 0 0 0 0 4
0 4 0 0 0 0 0 4 0 0 4 0 4 4 0 0 4 0 4 0 4 7 9 7 4 0
0 0 4 0 4 0 0 0 0 0 0 0 0 4 0 0 4 0 4 19 21 4 0 0 4
10 6 8 4 0 4 6 7 7 7 8 9 15 4 0 4 4 0 0 0 4 4 4 4 6
4 8 8 4 0 0 4 4 4 4 4 4 0 4 7 7 7 4 0 4 4 6 4 4 4 8
4 0 4 6 8 6 6 6 6 6 6 4 4 4 0 4 10 6 6 10 10 13 7 7
7 9 13 7 8 9 9 6 4 4 4 0 4 0 4 6 6 6 6 6 6 6 4 0 4
6 6 9 9 12 10 6 4 4 0 4 4 9 12 4 4 4 10 13 11 9 9 7
7 7 7 8 9 7 7 8 8 8 8 8 9 10 9 6 6 8 6 6 8 6 6 6 6
6 8 8 6 6 6 6 6 6 8 8 7 7 7 7 7 7 10 8 8 8 7 10 7 6
6 6 6 9 8 6 7 7 6 6 11 4 0 0 4 10 4 6 6 6 6 6 6 4 4
8 9 4 4 6 6 6 9 9 9 9 9 9 6 6 4 4 4 6 6 8 14 13 6 6
6 6 8 7 7 9 9 8 8 8 8 8 8 7 6 4 0 4 12 4 0 0 0 4 12
12 9 10 10 19 13 9 9 9 8 9 11 7 7 10 20 12 7 7 7 7
7 12 9 9 9 11 9 8 8 8 10 10 12 13 8 8 8 10 13 7 8 7
7 9 8 8 10 10 13 15 11 11 8 6 6 6 6 8 8 8 6 7 8 8 8
8 6 6 8 13 8 9 7 8 15 18 10 9 9 9 9 13 9 7 7 11 13
7 7 11 17 14 8 6 6 6 6 6 6 8 7 6 8 6 6 8 12 11 6 6
8 8 8 8 8 8 9 18 16 16 9 9 8 13 4 4 8 8 9 9 9 9 9 9
9 13 9 9 10 13 11 6 6 6 10 10 9 10 8 10 6 6 6 6 7 10
6 6 6 6 8 13 6 4 4 8 10 10 12 11 13 10 7 7 9 10 13
12 14 10 4 0 4 8 8 8 6 6 9 9 7 8 8 19 16 17 21 9 9
7 6 8 6 6 6 4 4 0 4 7 9 12 7 7 6 6 8 7 6 6 6 8 4 4
0 0 4 10 11 11 9 9 14 13 9 6 6 6 6 12 7 7 4 0 4 8 4
6 6 8 6 6 6 6 6 6 6 4 0 4 11 11 4 0 4 9 9 8 4 4 8 10
9 13 13 12 4 0 4 15 10 7 7 9 7 7 8 8 6 6 6 6 4 4 8
8 6 12 17 8 8 4 6 4 0 4 8 8 6 6 8 9 6 6 8 8 10 4 0
4 4 9 9 6 6 6 6 13 6 6 6 6 13 12 10 4 0 4 6 8 8 9 9
9 10 7 7 7 7 10 9 12 8 10 6 6 9 11 19 15 6 6 10 13
6 6 8 4 4 8 6 6 8 6 4 4 0 4 6 6 6 6 8 6 6 8 13 8 7
7 8 7 10 7 8 9 19 12 4 0 4 4 6 8 11 10 9 9 6 6 6 6
6 8 8 18 19 14 9 9 7 6 4 4 0 4 6 8 13 7 8 9 12 12 11
10 8 6 6 10 11 11 11 9 6 6 13 8 7 13 7 7 9 6 6 9 9
4 0 0 4 4 0 4 6 9 15 9 4 0 4 9 15 11 7 9 4 6 4 0 4
11 4 4 4 0 4 7 7 9 4 0 4 0 4 6 8 6 6 6 6 11 16 8 6
6 13 9 15 21 23 12 9 8 8 8 8 13 8 10 9 4 0 4 9 9 4
0 4 8 9 15 9 7 6 6 9 8 9 11 20 15 4 0 0 4 6 6 4 8 4
4 9 7 7 8 7 11 20 14 8 8 7 7 7 9 19 9 9 9 4 0 4 9 9
9 19 9 9 10 10 4 4 4 6 8 4 6 4 6 6 8 8 4 0 4 7 6 8
8 4 4 4 9 17 4 0 4 8 8 6 6 6 4 0 4 6 4 4 4 9 9 9 13
4 4 4 6 6 8 8 6 6 4 0 4 6 8 8 7 6 13 6 6 8 6 6 8 19
19 20 20 11 9 9 10 10 9 8 4 0 4 6 8 8 10 10 6 6 4 4
4 13 20 20 16 13 12 6 4 0 4 8 13 7 7 12 8 9 4 0 4 13
8 8 6 6 11 6 7 6 6 6 6 8 8 9 10 6 6 6 6 8 9 16 16 13
4 0 4 4 4 4 6 8 8 4 0 4 4 6 8 8 6 9 7 7 6 8 8 6 6 8
6 6 8 16 8 8 6 7 6 6 4 6 4 4 4 6 6 8 6 6 8 6 6 8 8
6 6 6 6 6 6 4 4 
>H01_015501Archer_.b_13.ab1 PHD_FILE: H01_015501Archer_.b_13.ab1.phd.1
0 0 0 0 4 4 4 7 9 9 9 9 10 4 0 0 0 0 0 4 0 0 4 4 0
0 0 0 0 4 4 0 0 0 4 13 18 19 9 9 9 9 6 6 6 7 7 8 9
9 9 4 4 0 4 0 4 6 9 4 0 4 0 0 4 6 6 6 6 9 6 6 8 6 9
19 19 4 0 4 16 8 6 4 4 4 4 4 6 4 4 4 6 6 6 6 4 4 4
8 4 4 4 4 4 4 4 0 4 6 4 6 6 6 4 4 4 6 4 4 4 6 4 6 7
7 7 4 0 4 13 6 6 6 8 4 0 4 0 4 6 6 6 6 9 9 9 4 0 4
6 10 10 6 6 6 6 8 6 6 8 8 7 7 10 9 6 6 6 6 8 6 6 6
6 9 6 6 6 6 6 9 6 6 6 6 6 6 6 8 6 6 6 8 8 6 6 6 6 6
6 10 10 7 8 8 8 8 8 4 0 4 9 6 6 6 6 6 6 6 6 6 6 6 6
6 6 8 6 6 6 8 9 9 6 6 6 6 6 6 8 6 6 8 6 6 8 8 6 6 10
11 10 9 8 6 6 6 6 8 4 0 4 9 7 7 7 4 6 6 6 6 9 9 10
6 6 6 6 9 11 13 11 8 6 6 6 4 4 4 9 8 14 8 4 0 4 4 8
6 6 7 6 6 8 7 7 9 8 8 13 4 0 4 7 7 9 9 6 7 7 4 4 4
9 7 6 7 7 7 7 7 6 6 6 6 8 11 6 6 6 7 6 6 6 6 8 8 9
10 9 6 6 6 6 8 4 4 4 9 9 11 8 7 8 6 6 6 9 12 12 11
6 6 4 0 4 9 9 6 7 7 8 6 6 6 6 6 10 6 7 9 13 11 6 6
6 6 6 6 6 6 12 10 7 7 9 9 8 4 0 4 8 8 8 10 7 7 8 8
9 10 11 10 6 4 4 4 4 6 8 6 8 11 8 6 6 6 6 6 6 6 9 9
6 6 6 7 8 8 6 6 6 6 6 8 6 6 8 11 6 6 6 6 6 6 6 7 11
6 6 9 9 9 7 8 8 7 8 8 11 9 8 8 8 8 11 7 6 8 6 4 6 4
0 4 6 6 6 6 6 6 6 8 8 8 4 0 4 9 7 6 6 6 6 7 7 6 6 6
6 4 4 4 0 4 6 8 6 6 8 8 10 6 6 6 4 10 4 0 4 6 6 6 6
6 6 7 7 7 9 7 8 7 6 8 6 6 8 6 6 6 6 8 8 6 6 6 6 6 6
6 6 6 7 4 0 4 6 8 6 6 6 8 11 10 6 6 8 8 8 6 6 6 6 6
6 8 6 6 6 9 8 8 6 6 9 8 11 4 0 4 9 7 7 7 9 9 6 6 6
6 6 8 12 9 11 10 8 6 6 6 6 6 7 4 8 4 0 4 6 8 8 10 13
8 8 6 6 6 6 6 8 8 8 8 6 7 6 7 7 7 13 6 7 6 6 6 6 6
6 6 6 6 6 9 7 7 7 7 7 9 10 9 9 4 0 4 6 4 6 6 6 6 7
7 9 9 8 6 8 6 6 6 6 6 9 8 11 11 9 9 11 12 9 6 6 8 8
8 9 8 8 9 10 10 8 8 6 6 6 6 6 6 6 7 7 7 7 7 7 10 9
7 7 7 7 9 9 10 4 0 4 9 6 6 6 6 8 6 8 9 8 8 6 6 8 6
6 6 6 6 6 6 6 6 4 0 4 6 9 8 6 6 8 6 6 6 6 6 6 6 9 9
7 6 6 6 6 8 6 6 8 8 8 6 6 6 8 6 6 8 8 8 8 6 6 9 6 4
4 0 4 6 6 9 8 9 7 4 4 4 4 4 4 4 4 4 4 7 4 7 9 9 9 9
9 6 6 8 6 6 6 6 6 8 9 4 4 4 0 4 6 6 8 6 6 6 8 6 6 8
4 0 4 9 8 6 6 6 8 8 9 8 8 6 6 8 8 6 6 8 8 9 8 6 4 4
4 6 4 6 6 4 4 4 6 6 6 6 6 4 4 4 6 6 4 0 4 6 4 4 6 6
6 4 4 6 6 6 6 10 10 10 9 9 8 7 9 10 10 8 6 6 8 8 6
6 4 6 6 6 6 10 8 8 6 6 11 11 6 6 8 6 6 13 8 9 9 6 6
9 8 8 6 6 6 6 9 9 6 6 8 8 6 6 8 6 6 6 6 8 12 9 8 7
9 10 11 13 12 9 9 6 6 6 6 9 14 14 11 10 6 6 6 6 4 0
4 8 9 6 6 9 9 8 6 6 6 6 6 6 6 7 6 6 6 6 8 8 9 10 10
8 8 6 6 9 9 6 6 6 8 6 6 6 6 6 6 6 6 8 8 9 9 9 6 6 6
6 6 4 0 4 7 4 0 4 7 9 9 6 6 6 6 6 6 6 6 6 6 8 6 6 8
8 6 6 9 8 8 6 6 6 8 7 7 6 8 6 6 6 8 6 6 6 6 6 6 6 8
6 6 8 8 13 8 6 8 6 7 6 6 9 9 6 6 6 12 8 12 9 8 6 6
6 6 6 6 8 4 0 4 7 7 7 8 6 8 6 6 8 6 7 7 7 7 7 7 9 9
8 8 6 6 8 8 9 7 7 10 9 9 9 9 7 7 7 10 8 8 6 6 6 6 6
6 6 8 8 8 11 10 9 6 6 6 6 6 8 4 0 4 9 8 8 6 6 6 6 6
6 6 6 6 6 8 6 6 8 8 8 8 6 6 8 6 6 6 8 11 13 10 9 9
8 7 9 9 6 6 8 8 7 7 7 9 9 6 6 6 6 6 6 6 6 6 8 6 6 6
6 8 8 8 8 6 6 6 6 6 4 4 6 6 6 8 6 6 6 6 4 0 4 7 7 9
9 7 7 9 6 6 8 6 6 6 6 8 8 12 8 10 10 10 6 6 8 8 6 6
8 8 8 6 6 8 8 8 6 8 8 8 4 0 4 7 7 4 0 4 10 6 6 11 7
7 8 8 9 8 6 6 6 8 9 9 9 8 8 6 6 10 8 9 6 6 8 8 8 6
6 4 4 8 8 9 8 8 6 6 8 8 9 7 6 6 6 6 8 8 12 11 11 11
10 10 7 7 9 8 8 8 8 6 6 8 8 6 6 6 8 9 9 9 8 8 6 6 6
6 6 6 8 6 6 6 8 8 9 7 7 6 6 8 8 8 8 6 6 6 6 8 8 9 7
7 7 8 11 8 4 0 4 8 9 9 11 10 10 9 9 8 8 6 6 8 6 
>H02_015501Minsoy_.b_25.ab1 PHD_FILE: H02_015501Minsoy_.b_25.ab1.phd.1
9 9 9 9 9 9 9 4 0 4 0 0 0 0 0 0 4 0 0 0 4 0 0 0 0 0
4 19 4 0 4 9 9 4 0 4 4 4 9 9 9 16 12 13 8 8 8 4 0 4
0 4 19 4 0 0 4 4 8 8 7 7 7 4 4 4 4 4 6 6 6 4 4 6 6
6 6 8 9 7 8 9 7 8 8 8 11 12 9 8 6 6 6 8 9 8 6 6 6 6
8 10 9 12 10 9 11 11 11 13 14 10 9 8 8 6 6 8 11 13
9 8 8 13 10 10 6 6 6 6 12 13 21 20 17 13 12 15 20 17
15 14 14 16 16 13 15 11 11 11 11 13 21 13 9 9 9 9 8
6 6 8 8 9 9 10 17 21 30 24 19 14 10 10 9 9 9 15 15
14 12 10 10 10 10 13 15 25 18 12 11 9 9 9 10 9 9 9
9 10 6 6 8 8 8 9 6 6 8 10 8 8 9 9 10 12 9 11 9 10 8
8 6 6 8 8 9 11 9 9 9 10 10 9 10 10 12 15 12 12 9 9
10 8 8 6 6 8 8 8 6 6 8 8 11 11 10 12 9 9 9 9 11 11
14 10 9 13 14 13 13 14 15 13 10 9 10 10 9 9 9 9 10
10 10 11 12 19 13 12 9 9 9 8 8 8 9 9 9 10 11 11 11
11 10 9 9 8 8 8 8 8 8 11 10 9 9 7 7 9 9 8 9 16 10 10
9 10 9 8 8 10 10 10 15 13 12 9 9 8 8 6 6 8 8 9 9 9
9 10 14 14 15 14 12 9 10 9 9 9 9 9 9 9 9 10 8 8 8 8
8 8 6 6 8 8 9 9 9 9 9 9 9 9 8 8 8 8 8 6 6 8 8 9 6 6
6 6 8 8 9 10 10 10 10 11 9 9 10 10 9 8 8 8 8 8 8 9
10 9 10 9 10 10 11 8 8 6 6 8 9 9 9 9 9 9 6 6 6 6 8
8 8 8 6 6 8 8 6 6 8 8 9 10 8 9 7 7 7 9 9 9 9 9 9 9
9 8 8 6 6 8 8 8 8 8 9 9 8 8 6 6 8 8 9 10 10 11 8 8
6 6 8 8 9 9 9 9 8 9 9 9 9 9 9 8 8 6 6 8 8 12 11 11
13 12 11 7 7 7 6 8 8 8 8 8 6 6 6 6 8 8 8 6 6 8 8 8
8 8 8 12 9 8 8 8 6 9 8 8 6 6 8 8 8 6 6 8 6 8 10 9 8
8 6 6 8 8 9 8 8 8 8 8 10 10 9 9 8 8 8 8 8 6 6 8 6 8
8 8 6 6 8 9 8 8 9 9 9 9 9 9 9 8 8 6 6 8 8 9 9 6 6 6
6 8 8 8 6 6 8 8 8 7 8 10 10 10 10 8 8 6 6 8 8 8 6 6
8 8 7 7 7 9 9 9 11 10 8 8 8 8 10 9 9 9 9 9 9 9 9 9
9 9 6 6 9 8 6 6 6 6 9 6 6 9 6 6 8 8 9 9 9 9 9 9 9 10
10 9 9 8 8 6 6 8 8 8 8 8 8 6 6 8 6 6 8 6 6 8 9 10 10
9 9 9 9 9 9 9 9 8 8 6 6 8 8 9 9 9 9 10 9 9 10 9 8 8
6 6 8 8 9 10 10 9 9 6 6 6 9 8 8 9 8 8 6 6 8 8 8 8 6
6 8 8 8 8 8 10 10 10 10 8 8 9 11 13 12 11 10 9 9 9
9 10 11 8 8 6 6 8 8 6 6 6 6 8 8 9 9 9 9 8 10 8 8 8
9 6 7 10 11 10 9 10 9 9 8 8 9 10 11 10 9 9 10 10 9
9 9 9 9 9 8 8 6 6 10 10 9 9 8 8 8 8 8 6 6 8 8 8 8 8
8 8 8 10 10 9 10 9 9 9 9 9 10 10 8 8 6 6 8 9 12 11
11 11 9 9 10 9 7 7 7 6 6 8 8 9 9 9 11 8 8 8 6 
>H03_015501Noir_1_.b_29.ab1 PHD_FILE: H03_015501Noir_1_.b_29.ab1.phd.1
9 9 9 9 9 9 9 10 19 12 4 0 0 0 0 4 4 0 0 4 0 0 4 0
0 0 0 0 4 0 4 16 13 13 4 0 4 0 0 4 4 0 4 11 11 19 8
8 6 6 4 0 0 4 13 13 14 9 10 17 9 9 4 4 7 7 6 6 7 7
6 6 6 4 4 4 6 6 6 6 9 7 7 4 9 10 12 15 16 15 8 8 8
4 0 4 6 6 6 9 9 9 9 9 9 9 10 11 11 6 6 6 8 8 8 11 14
18 15 21 19 19 19 19 10 10 11 12 15 22 33 20 14 18
18 15 15 20 19 22 19 19 10 10 9 10 10 13 19 17 19 11
11 11 17 19 19 23 19 20 9 11 11 19 13 15 15 25 25 28
29 26 30 33 42 33 33 28 21 19 18 11 11 12 22 19 24
24 23 23 19 16 14 11 13 14 14 13 18 12 12 12 27 27
30 30 37 37 40 37 40 21 19 9 9 8 13 6 6 8 13 17 11
11 11 21 17 29 21 16 9 9 9 9 9 9 11 14 22 23 23 25
23 22 22 15 17 17 23 16 10 9 9 9 9 9 10 10 9 9 13 23
27 31 18 18 18 24 22 25 21 15 10 16 11 15 16 18 18
14 13 13 11 11 10 12 12 10 11 12 10 9 9 9 9 9 9 13
10 12 13 12 17 17 20 19 12 10 14 9 9 10 10 11 11 13
11 15 20 19 11 9 8 8 6 6 12 16 11 9 9 9 8 8 6 6 8 9
8 8 8 8 8 8 9 12 13 13 11 8 8 9 9 7 6 9 9 9 9 9 8 10
10 11 10 6 9 10 9 9 9 9 12 9 9 8 6 6 6 6 9 9 7 6 6
6 6 8 9 9 6 6 8 8 8 8 8 8 6 6 6 8 8 9 8 8 9 9 9 9 11
11 11 9 9 9 8 8 6 6 8 8 9 10 10 10 9 9 9 10 10 13 8
10 8 8 6 6 9 10 9 10 12 11 14 10 10 9 10 9 9 9 9 9
9 9 10 11 13 6 6 8 9 8 8 9 9 9 9 7 7 9 9 8 8 8 9 8
8 6 6 6 8 8 8 8 9 8 8 9 9 9 9 9 10 11 10 9 9 8 8 8
8 6 6 9 8 8 6 6 6 8 9 10 10 9 9 9 9 9 8 8 8 8 6 6 8
6 6 8 8 10 9 9 9 8 8 8 8 8 6 7 9 10 9 9 7 7 9 8 8 6
6 8 8 9 8 8 6 6 6 6 12 11 12 13 8 8 6 6 8 8 8 8 8 8
6 6 8 8 9 9 9 9 8 8 6 6 8 8 8 8 8 8 8 9 9 9 9 9 10
11 9 10 10 9 8 8 6 6 8 8 9 9 9 9 9 8 8 8 8 8 8 8 6
6 8 6 6 8 8 6 6 8 8 9 8 8 8 6 6 6 6 8 8 9 6 6 9 9 9
9 11 10 9 8 8 8 8 8 8 6 6 9 8 9 9 9 9 9 10 9 9 9 10
10 8 9 6 6 9 9 9 9 9 9 9 8 8 8 8 8 6 6 8 8 9 8 8 8
8 8 6 6 6 6 8 8 8 9 9 9 10 12 16 13 13 10 10 9 9 8
8 6 6 8 8 9 9 9 9 9 9 9 9 9 10 9 9 8 8 8 8 8 8 8 8
8 8 8 8 8 8 8 8 8 6 6 11 9 9 9 8 8 6 6 8 8 9 7 7 9
7 7 9 8 6 6 9 9 9 9 9 9 9 9 9 9 9 8 8 9 9 9 9 9 9 9
12 9 9 9 9 9 9 9 9 9 9 9 8 8 6 6 8 8 6 6 8 8 9 9 11
9 9 10 10 10 9 9 9 12 10 9 
>H04_015501Evans__.b_41.ab1 PHD_FILE: H04_015501Evans__.b_41.ab1.phd.1
6 6 6 6 6 6 6 6 6 6 6 6 6 6 9 10 8 8 8 10 11 8 9 9
6 6 6 6 6 12 11 9 9 9 6 6 4 6 4 4 6 19 17 24 23 23
20 20 20 23 33 29 35 40 40 40 40 51 56 56 46 40 40
40 39 39 39 44 31 24 11 9 8 8 9 16 27 32 44 48 48 48
48 48 48 40 40 33 33 19 19 9 11 9 15 13 19 19 18 24
24 42 42 42 42 42 42 28 29 20 20 17 17 18 29 24 32
23 16 16 11 7 7 11 19 21 32 32 31 33 28 24 21 21 21
21 29 24 25 32 32 46 39 38 33 29 22 24 28 31 27 28
22 22 23 23 23 29 29 29 29 35 35 35 42 44 44 33 29
29 29 22 27 29 42 31 31 23 22 22 28 29 29 30 33 33
44 44 42 39 30 23 23 23 29 29 32 32 29 29 24 23 19
14 19 19 25 26 29 20 33 15 17 17 31 33 44 44 42 42
34 37 35 35 35 33 33 26 26 26 33 33 42 42 50 50 44
31 24 19 16 16 15 15 20 31 29 35 40 32 32 32 32 35
39 46 50 37 37 37 46 46 42 44 44 50 50 44 44 44 50
50 44 44 44 50 50 44 42 42 42 43 43 35 35 35 35 35
35 35 35 35 35 35 42 36 41 41 33 32 32 32 33 33 41
41 38 33 33 32 25 25 11 11 11 22 22 31 32 32 42 44
44 44 44 44 50 50 37 37 24 33 21 33 33 29 23 26 21
21 21 28 37 35 37 37 35 37 35 37 37 50 42 42 42 42
42 41 41 50 46 37 44 44 37 37 37 50 33 42 37 37 37
37 37 37 50 29 29 29 33 37 37 37 30 33 32 32 30 30
33 31 39 33 33 26 26 26 33 42 37 44 42 42 42 44 44
44 37 37 42 26 26 24 31 31 31 31 21 21 18 31 20 21
21 24 24 24 37 21 23 23 33 33 33 33 30 33 29 35 35
33 35 30 34 34 35 35 40 35 35 35 33 42 32 32 29 29
29 19 18 17 20 27 27 31 35 48 44 42 42 42 42 37 37
37 42 42 42 42 34 34 30 33 28 28 22 24 24 29 29 35
35 35 30 33 16 16 12 19 19 29 29 29 18 21 21 21 27
37 21 21 12 12 10 21 21 26 26 29 40 40 40 32 32 40
40 20 18 12 12 12 19 20 27 25 25 27 28 26 29 27 24
9 9 9 15 21 48 48 48 48 48 46 29 28 24 24 25 25 33
32 24 24 21 21 21 27 30 28 28 23 23 21 21 22 22 29
19 15 18 18 14 11 7 8 13 10 12 13 20 17 11 11 11 10
10 15 13 20 18 20 15 16 25 24 21 24 14 12 6 6 6 6 6
11 17 12 13 14 10 8 11 10 10 10 9 10 21 19 15 14 11
11 10 12 9 12 14 9 9 9 13 9 11 11 13 9 10 8 10 8 13
13 11 10 15 12 10 9 9 10 10 8 9 10 7 8 11 16 11 10
6 6 8 8 10 10 10 9 7 7 7 9 9 7 7 8 9 9 7 10 10 9 11
9 14 14 14 12 13 18 6 8 6 6 6 8 9 11 15 12 15 12 15
15 15 17 8 10 11 14 13 12 15 9 9 9 12 10 10 10 10 8
8 8 8 8 10 10 12 12 12 12 10 11 9 6 6 6 4 4 4 4 4 8
7 7 8 7 9 9 8 8 6 8 6 6 6 8 9 7 8 7 7 7 6 6 6 6 6 6
6 6 6 6 7 11 14 11 9 7 7 7 7 10 7 8 11 11 8 
>H05_015501PI20933.b_45.ab1 PHD_FILE: H05_015501PI20933.b_45.ab1.phd.1
0 4 6 6 6 6 8 8 7 7 7 7 8 8 11 10 10 15 16 13 9 9 6
6 6 6 6 8 9 9 9 11 12 21 9 8 7 7 9 19 16 29 25 25 24
29 29 29 22 20 18 19 22 17 17 20 44 44 32 26 14 12
11 20 20 28 27 21 10 10 9 9 22 27 40 40 44 48 48 48
48 56 56 56 56 48 48 33 22 19 13 10 13 10 10 10 11
16 13 11 11 11 16 11 13 13 19 19 12 12 12 11 10 11
13 16 15 15 18 27 20 15 14 14 15 15 23 24 18 14 14
14 28 25 32 29 27 21 19 13 10 9 11 11 33 33 21 16 16
19 24 24 20 15 17 18 16 16 13 13 16 24 17 17 24 14
13 13 13 11 11 15 15 16 10 13 13 14 13 13 11 11 11
10 13 11 10 10 12 11 10 13 14 19 11 11 11 11 14 12
12 10 13 13 13 10 11 11 16 16 21 20 15 15 29 11 11
13 15 14 20 15 16 13 16 11 11 11 16 16 31 24 31 21
16 16 16 14 15 15 13 11 11 11 31 29 15 15 13 20 19
25 16 13 13 15 25 30 46 48 24 21 21 21 48 33 27 21
21 21 21 21 21 48 48 50 33 20 13 13 13 25 24 33 21
33 33 33 17 21 21 21 19 23 21 21 18 18 24 24 15 15
11 13 11 13 11 18 13 13 13 13 15 13 13 13 13 15 22
12 12 12 15 15 18 18 18 18 18 19 24 33 29 15 11 10
10 16 25 24 19 18 18 13 13 10 10 10 10 10 11 10 11
10 15 16 31 21 17 17 14 14 11 11 11 33 16 19 19 17
16 16 14 12 12 12 15 19 24 24 11 11 12 14 14 11 11
11 11 13 12 11 11 13 16 24 19 26 16 15 13 13 19 19
28 20 20 21 16 16 14 14 14 14 14 25 19 23 20 17 17
21 21 33 33 23 23 22 18 18 14 13 13 13 17 24 21 15
16 11 11 11 16 10 11 11 12 15 14 13 13 14 16 25 27
34 31 31 18 14 11 10 10 10 9 11 11 11 12 13 20 20 22
19 15 13 13 15 18 19 22 22 19 15 13 11 11 10 12 13
15 14 12 12 10 11 11 16 14 15 15 30 27 28 25 19 13
13 10 13 10 10 8 9 12 15 14 14 14 13 14 12 12 11 11
12 12 12 12 11 11 11 11 11 9 9 11 11 13 14 14 13 11
11 11 12 31 27 27 25 13 13 18 31 48 48 48 48 24 14
9 9 11 12 15 19 15 10 9 10 10 10 12 13 14 11 10 10
11 9 10 23 31 26 21 14 14 8 8 8 10 12 15 11 11 10 10
9 9 12 12 11 10 10 10 11 9 15 12 10 10 9 9 18 13 13
16 7 10 10 9 14 19 27 9 11 9 8 9 9 9 10 10 11 9 9 9
8 8 8 15 9 10 10 13 16 17 9 9 9 9 7 7 7 9 9 13 9 8
7 7 7 7 11 21 17 13 10 8 7 9 9 9 9 8 9 11 10 10 9 9
8 8 6 6 6 6 6 6 7 9 9 11 11 10 7 7 7 7 6 6 8 8 8 6
6 6 6 6 6 15 15 9 9 9 9 10 13 9 10 8 8 8 8 9 10 10
10 8 9 11 13 8 13 14 11 10 7 7 7 7 7 6 9 9 9 8 8 8
6 6 6 6 6 8 9 9 8 8 6 6 6 7 6 9 7 7 7 7 8 8 8 9 9 9
9 9 9 8 13 7 7 7 7 7 10 10 
>H06_015501Peking_.b_58.ab1 PHD_FILE: H06_015501Peking_.b_58.ab1.phd.1
6 6 4 4 4 9 9 13 15 4 0 0 0 4 4 4 6 6 6 6 6 6 6 6 6
6 6 6 6 9 11 7 7 9 10 10 10 7 7 7 7 7 11 12 12 7 7
9 9 7 7 7 7 7 11 10 10 10 10 13 12 16 13 15 13 20 10
9 9 9 9 11 19 18 27 24 19 18 16 15 24 21 21 9 8 8 8
9 21 25 32 40 40 40 40 48 48 48 48 48 31 31 13 10 9
9 11 10 10 10 10 12 16 13 11 11 11 16 12 15 15 19 16
11 11 11 10 10 10 12 16 17 17 18 24 19 17 14 14 12
12 14 19 16 13 13 13 27 25 31 30 27 25 22 12 11 11
15 15 36 33 17 14 14 19 24 25 24 16 17 18 16 15 11
11 15 24 21 18 24 17 17 17 17 12 12 16 13 12 10 11
11 11 13 12 12 9 9 9 13 11 10 10 13 13 10 13 13 15
11 10 11 11 14 13 13 11 15 12 12 10 9 9 14 16 17 17
14 14 24 11 11 15 15 14 20 16 16 12 12 12 15 13 15
15 25 21 24 13 11 11 13 13 13 13 11 11 11 16 31 29
15 15 12 20 16 24 16 11 11 15 29 46 48 44 22 22 22
22 37 21 22 21 21 21 21 21 21 48 48 50 33 19 15 15
18 25 33 33 21 33 33 33 16 21 21 21 23 21 21 21 18
18 24 22 13 11 11 12 12 12 12 15 13 15 11 11 11 13
11 13 13 18 24 15 18 16 19 16 21 21 21 21 21 21 21
33 29 13 11 10 10 15 25 24 21 19 19 13 15 9 10 10 12
10 11 10 11 10 15 15 33 21 18 18 15 15 10 13 13 33
19 21 21 21 16 16 15 11 11 11 15 17 20 20 11 13 12
14 13 10 13 13 11 13 13 11 13 13 19 24 19 29 13 13
11 13 19 19 25 17 17 17 15 15 11 11 11 17 17 31 24
25 14 14 11 11 12 27 27 23 23 22 19 19 13 15 11 11
12 19 19 19 19 14 14 15 19 11 11 11 10 15 13 13 13
16 18 24 28 29 42 33 24 13 10 10 10 10 10 14 13 12
16 14 25 25 28 16 16 13 13 16 16 21 19 19 21 16 14
11 10 10 11 12 13 10 10 10 10 11 10 14 14 15 15 33
25 28 24 19 14 14 11 13 11 11 11 16 16 12 12 11 18
11 12 11 12 11 11 11 14 14 10 11 10 10 11 13 15 11
12 13 11 11 10 11 11 11 11 11 31 31 31 31 14 14 17
48 48 48 48 37 25 11 9 9 9 13 16 17 23 13 11 11 11
10 10 12 13 12 11 11 11 11 12 29 27 16 13 16 15 17
14 9 9 12 12 11 11 9 8 12 13 11 10 9 7 7 10 10 8 9
6 6 6 8 8 8 8 14 17 10 10 10 11 20 20 19 10 7 7 7 7
7 7 9 9 9 9 9 8 9 16 19 21 12 12 12 8 8 6 6 6 8 9 10
10 11 15 8 11 7 7 6 6 9 8 8 6 6 6 10 8 9 8 8 8 8 8
9 11 14 15 14 11 11 10 12 8 9 8 7 9 6 6 6 9 4 4 4 6
8 6 7 9 9 9 9 9 12 17 17 11 11 9 15 14 15 7 7 7 7 8
9 12 8 8 6 6 6 8 6 6 6 8 9 7 6 6 6 6 6 8 13 10 10 10
8 10 9 11 6 6 6 6 9 10 10 10 10 7 11 12 9 8 9 6 6 6
6 8 8 8 9 10 11 11 11 9 9 9 8 8 8 7 7 9 9 13 13 15
12 13 19 19 15 
>H07_015501Archer_.g_62.ab1 PHD_FILE: H07_015501Archer_.g_62.ab1.phd.1
0 4 7 4 4 4 8 6 6 6 6 6 8 8 8 4 4 9 16 17 9 9 9 13
9 9 9 4 4 4 6 8 8 10 6 6 9 11 14 17 8 8 8 8 8 9 23
23 33 39 36 46 46 34 34 34 34 34 34 40 40 39 39 39
39 39 39 40 39 39 39 39 33 21 19 8 6 6 6 16 24 32 32
40 40 46 46 46 46 39 35 37 23 23 13 13 13 23 33 51
51 51 51 51 51 51 40 40 40 39 39 39 39 39 39 39 39
39 40 40 40 51 56 56 56 35 35 35 35 35 35 51 51 51
56 56 56 46 43 42 42 42 42 37 37 37 37 46 46 46 40
40 40 40 40 40 51 51 42 37 35 35 32 35 35 37 37 37
37 35 35 32 32 29 35 35 35 35 35 35 35 35 35 37 35
42 37 44 44 44 50 50 42 42 42 42 42 42 42 42 37 37
35 35 35 35 40 35 35 35 29 29 32 35 40 47 47 50 50
50 40 37 37 35 35 35 46 42 37 42 42 46 46 42 42 42
42 42 42 42 42 50 50 56 56 46 43 41 41 41 45 41 41
41 42 46 42 43 41 45 35 35 37 42 42 44 46 46 42 38
36 36 32 36 32 38 35 38 35 42 42 41 41 41 38 36 36
36 36 36 35 35 35 38 36 35 41 41 41 40 38 38 38 38
43 41 50 56 50 42 41 41 41 42 42 56 56 42 42 42 42
42 42 42 45 41 41 41 38 38 38 38 38 36 38 38 35 35
35 35 35 41 50 50 50 47 47 47 50 42 36 36 36 36 36
36 38 42 42 42 50 42 42 41 41 41 42 41 45 42 42 44
50 44 44 42 42 42 46 35 35 35 42 42 42 46 46 56 56
50 50 50 50 50 50 46 41 42 41 41 41 46 42 42 56 41
41 41 41 40 40 42 42 42 42 50 56 56 56 56 50 50 35
35 35 42 42 46 41 42 35 35 35 39 37 40 42 50 44 44
37 42 37 37 42 42 44 44 37 42 42 44 42 42 50 42 42
42 44 42 42 42 42 50 50 42 42 42 46 46 42 42 42 42
42 46 37 42 42 42 42 42 42 42 42 42 42 42 42 42 42
42 35 35 35 35 35 35 35 35 35 37 45 42 42 42 44 56
56 56 56 56 56 56 56 48 44 44 37 38 35 35 35 32 35
35 42 42 44 44 35 35 35 35 37 37 42 42 42 42 42 48
48 37 35 35 35 35 37 42 42 42 42 42 42 34 34 34 48
48 42 42 44 44 56 56 56 56 56 56 56 40 37 37 34 28
28 48 31 27 22 12 12 13 27 23 24 15 17 17 25 29 29
33 30 27 27 24 24 21 21 27 27 18 18 25 22 28 37 29
27 18 17 10 10 13 29 29 29 29 29 40 29 29 25 25 29
32 29 23 23 11 13 9 10 10 17 20 24 22 20 19 19 19 19
21 21 21 21 19 17 19 20 25 19 22 17 16 10 10 10 19
14 22 18 18 10 10 13 10 7 7 7 11 9 9 11 12 12 25 9
9 8 8 9 23 21 23 25 15 17 14 10 10 12 10 14 12 11 12
19 13 10 15 9 9 9 19 16 19 26 26 25 19 25 25 25 29
29 18 27 14 9 8 6 6 6 7 13 10 12 9 9 8 9 8 10 12 11
9 9 6 6 8 11 7 8 8 10 15 15 8 10 4 0 4 8 15 20 20 15
12 14 10 10 11 15 15 8 8 9 7 7 8 9 14 12 11 11 8 8
9 8 16 8 8 8 10 9 7 7 7 
>H08_015501Minsoy_.g_75.ab1 PHD_FILE: H08_015501Minsoy_.g_75.ab1.phd.1
0 4 9 9 9 6 6 8 6 6 7 4 6 6 6 6 6 6 9 6 6 6 6 6 6 6
6 6 8 9 8 8 8 10 9 9 9 7 7 7 7 8 11 13 14 7 6 8 8 6
6 6 6 6 8 23 20 32 34 29 39 39 34 34 34 34 34 34 40
40 34 34 34 34 34 34 39 39 39 33 29 27 15 6 6 6 6 6
16 23 32 28 28 28 39 33 40 32 26 18 24 14 24 9 9 11
23 24 36 36 40 40 46 46 46 40 40 40 40 40 40 35 39
39 39 39 39 40 40 40 56 56 56 56 40 40 39 35 39 35
56 56 56 56 56 56 46 43 42 42 42 42 37 37 37 40 40
46 56 42 42 42 42 42 42 56 56 42 37 35 35 32 35 32
35 42 42 42 35 35 28 28 22 35 35 35 35 35 35 37 37
37 37 35 44 37 42 34 37 44 44 42 42 42 40 40 40 40
36 35 32 35 35 35 35 40 35 35 24 24 24 27 35 40 50
50 50 50 50 37 31 31 28 28 32 42 42 42 40 36 33 36
31 31 29 30 36 40 40 40 40 42 42 43 42 42 42 42 43
40 37 37 37 41 45 56 56 50 50 44 44 44 44 44 50 50
56 42 41 38 38 32 36 32 36 32 32 35 50 50 42 42 42
38 36 36 36 36 36 32 35 35 38 38 35 42 42 42 41 38
38 38 38 40 41 56 50 50 47 47 47 50 50 50 50 50 43
46 43 42 42 42 42 45 41 41 41 35 35 35 38 38 38 42
41 35 35 35 35 35 41 44 50 50 47 47 47 50 50 38 36
36 36 36 36 38 42 43 42 42 42 56 41 41 41 42 41 41
42 42 35 50 37 42 42 44 42 42 37 37 44 50 50 56 56
56 56 42 42 42 42 50 50 50 46 41 41 42 42 42 50 50
43 42 41 41 41 41 41 41 42 42 42 42 42 46 56 56 43
42 42 37 37 37 42 42 46 42 50 44 44 44 50 50 50 50
50 35 37 44 50 44 47 50 50 37 37 37 42 42 44 42 42
42 42 42 42 42 42 42 56 56 56 56 46 43 51 43 43 42
42 42 40 40 45 40 42 42 56 50 56 56 44 47 44 44 44
44 42 42 44 35 32 32 35 32 35 35 40 42 42 42 42 42
44 48 44 56 56 56 56 56 42 42 42 46 42 37 37 35 35
35 35 37 37 44 44 44 48 30 30 36 40 40 38 42 42 37
35 35 48 48 42 42 42 40 37 37 35 36 35 35 33 38 28
28 28 40 38 35 42 42 42 56 56 56 56 56 56 56 47 31
30 17 17 17 48 26 26 20 13 13 18 23 29 32 24 25 25
37 37 26 44 33 27 24 25 14 14 13 19 12 10 10 10 14
15 32 23 25 12 12 10 10 13 24 29 40 32 32 28 28 30
29 29 32 32 29 27 27 15 18 15 21 21 14 14 18 24 22
19 25 25 31 27 20 20 20 14 10 10 11 15 12 13 15 19
10 10 11 21 11 12 10 24 11 16 18 20 18 29 17 17 17
14 14 16 17 20 19 15 8 8 8 19 21 21 21 11 13 12 11
10 11 21 20 24 18 16 18 15 20 27 31 11 11 9 12 8 11
10 17 10 10 10 11 19 18 20 25 31 31 32 25 23 19 20
19 18 25 13 10 8 9 7 6 10 12 9 10 10 9 11 14 19 16
9 8 9 9 8 8 9 9 8 10 10 10 10 7 9 14 9 9 10 10 8 8
13 9 9 11 14 16 18 12 
>H09_015501Noir_1_.g_79.ab1 PHD_FILE: H09_015501Noir_1_.g_79.ab1.phd.1
7 12 19 16 7 7 9 6 7 9 9 9 9 9 4 0 4 0 4 0 0 4 4 0
4 7 6 4 0 4 6 6 4 4 0 0 4 6 9 4 0 4 9 9 9 9 4 0 4 9
9 9 15 15 15 4 0 4 4 0 4 4 6 4 4 4 6 4 6 6 4 4 6 4
8 8 10 11 14 8 8 9 9 8 9 8 10 8 8 8 8 4 0 4 4 6 6 7
9 21 23 32 30 40 40 39 39 39 39 39 39 51 40 35 35 35
35 35 35 39 39 39 39 39 33 23 24 9 8 8 7 7 7 16 23
27 28 28 28 37 37 44 31 32 15 19 12 9 9 10 9 24 24
34 40 46 46 48 39 39 39 40 35 35 51 40 40 40 40 40
40 45 45 45 56 56 56 51 51 45 45 45 40 45 51 56 56
56 56 56 56 44 44 44 44 44 44 44 42 46 46 46 42 42
42 43 44 51 51 56 47 40 35 35 35 35 35 42 44 44 44
33 33 28 28 24 35 35 35 35 32 37 44 44 44 47 47 44
44 37 37 37 42 42 42 44 44 42 42 42 42 42 42 44 40
40 40 40 42 40 35 35 32 32 35 35 43 50 50 42 43 42
36 33 33 30 30 30 42 42 42 42 42 33 37 27 31 17 17
15 19 19 33 33 46 56 56 50 50 37 41 42 42 42 42 42
50 50 44 44 42 42 41 41 41 41 41 45 50 56 56 41 40
40 37 35 32 35 32 35 37 42 46 46 42 42 36 35 35 35
35 35 35 42 37 31 33 11 12 12 45 45 46 37 33 33 42
42 51 51 33 33 12 12 12 36 33 44 50 42 42 42 42 42
42 42 36 36 35 36 36 39 37 40 40 40 33 33 17 17 17
31 31 44 42 42 42 42 42 42 48 44 42 40 40 35 35 40
40 40 40 36 35 42 44 42 42 42 44 38 45 42 35 30 36
22 22 30 31 42 36 31 35 35 37 37 45 51 51 46 42 42
42 42 42 42 42 38 38 38 40 40 40 46 46 40 40 40 40
42 42 40 40 40 40 40 40 40 48 48 48 40 25 25 11 9 9
18 19 48 48 48 36 33 33 33 33 34 40 40 42 42 42 42
42 42 42 46 44 44 35 35 42 42 35 37 42 43 40 40 28
28 28 36 36 36 40 31 35 36 37 40 40 44 42 36 35 45
45 25 29 33 35 35 40 42 38 38 38 40 40 40 42 42 29
28 28 32 31 37 35 45 40 40 42 48 37 34 34 42 42 42
27 27 16 18 13 19 16 27 24 22 18 27 30 15 15 15 30
24 35 29 24 12 21 21 32 32 27 27 11 10 10 28 28 31
29 23 21 21 28 39 37 34 28 31 26 22 18 14 12 11 16
19 27 32 48 48 48 48 48 56 56 46 46 32 12 12 12 27
24 24 19 4 4 4 21 19 20 10 9 13 8 10 14 20 23 29 23
16 10 8 9 16 9 10 11 8 8 10 20 21 31 21 19 6 6 4 4
4 11 7 7 10 9 9 7 7 13 16 13 7 7 4 7 7 8 11 16 20 20
15 14 13 18 18 20 12 10 7 7 7 9 7 9 9 9 6 6 9 11 13
9 9 19 23 20 25 19 14 24 27 15 11 8 10 8 8 8 8 9 9
9 9 7 7 7 9 8 6 10 6 7 8 8 9 13 13 18 14 24 17 16 17
11 8 7 13 13 9 6 6 6 8 8 9 10 10 12 15 18 18 13 13
6 6 6 7 8 7 7 8 9 8 8 9 8 6 10 6 6 10 6 6 6 6 9 12
17 24 26 16 12 8 8 6 6 8 7 12 8 7 9 7 9 13 11 13 8
8 6 6 9 9 9 11 8 6 6 8 8 10 9 10 9 15 8 8 6 6 8 8 6
6 8 6 6 6 6 6 6 8 13 9 8 
>H10_015501Evans__.g_91.ab1 PHD_FILE: H10_015501Evans__.g_91.ab1.phd.1
0 4 9 8 8 6 6 6 6 9 4 0 4 6 6 6 6 6 6 6 6 6 6 6 6 6
6 6 4 8 8 4 4 6 6 8 6 4 4 4 7 7 7 9 9 6 6 6 6 6 6 7
7 7 7 7 8 8 6 6 11 9 9 11 11 18 24 29 39 39 40 46 40
40 35 35 35 35 40 40 39 39 39 39 28 21 9 12 8 8 9 17
23 31 28 30 30 37 37 39 29 32 20 20 18 15 9 8 10 27
27 40 44 44 46 46 40 40 40 39 39 39 40 40 40 39 39
39 39 39 39 56 56 56 56 35 35 34 34 34 33 45 45 51
56 56 56 51 51 51 51 42 42 35 35 35 35 39 39 48 37
37 37 37 37 38 56 56 42 37 35 35 32 35 32 35 35 35
35 31 35 30 30 29 35 35 35 35 35 37 35 40 40 42 42
44 37 42 34 37 44 44 42 42 42 40 40 40 40 40 35 35
35 35 35 35 50 44 35 35 32 32 32 35 44 47 47 50 50
50 42 42 42 37 37 35 46 42 42 42 42 39 44 33 33 30
30 26 30 30 50 50 56 56 56 42 42 35 35 37 37 37 37
37 42 46 56 56 50 50 44 44 44 44 44 50 50 50 50 38
32 36 36 36 32 38 32 38 35 50 50 42 42 42 38 36 36
36 36 36 38 42 42 42 41 41 42 42 43 40 36 36 36 36
43 41 50 56 50 42 41 41 41 42 42 56 56 56 56 50 50
47 42 50 45 41 41 41 33 35 35 35 35 35 41 41 41 41
41 41 41 42 50 50 50 47 47 47 50 50 42 38 38 38 38
38 41 42 42 42 42 42 50 41 41 41 42 41 41 42 42 44
50 50 42 42 42 42 50 35 35 37 42 42 42 46 45 41 41
41 41 41 50 50 46 46 42 41 41 41 42 46 46 42 56 43
43 56 56 45 45 37 37 37 40 40 45 46 46 40 33 42 23
23 23 42 50 50 37 37 37 42 42 50 50 50 50 50 30 30
34 42 42 42 42 42 34 34 34 42 42 44 35 35 42 40 40
40 44 42 42 44 44 42 42 35 35 37 35 35 35 44 37 33
36 42 42 42 42 56 56 56 44 44 42 42 42 42 42 42 42
42 30 30 29 35 35 37 37 38 42 42 46 42 42 44 48 44
56 56 56 56 56 56 44 44 42 42 35 35 35 35 34 32 37
42 42 42 37 48 30 29 32 35 35 35 33 33 28 28 28 48
48 42 42 40 44 37 37 37 40 37 36 31 29 23 23 21 20
20 25 27 29 32 40 44 48 48 48 48 48 31 27 19 16 24
26 29 22 17 21 10 8 8 13 14 13 13 13 14 23 22 21 27
19 19 10 11 9 9 9 15 12 8 8 10 13 15 27 27 40 21 19
10 10 10 20 20 19 24 20 20 20 30 30 40 29 24 17 14
10 8 12 8 8 8 11 8 8 8 11 10 12 19 25 21 16 16 12 12
16 20 20 24 17 17 12 12 12 14 12 14 12 15 16 22 14
15 16 15 14 14 19 16 10 10 12 20 11 9 6 7 7 7 11 8
8 9 9 8 8 7 10 8 8 9 12 13 20 9 9 8 9 7 10 15 16 9
8 13 12 11 8 10 8 6 6 6 6 8 7 7 6 9 9 6 7 6 6 6 8 8
8 9 10 11 10 9 9 8 8 8 12 12 21 23 23 9 9 13 10 6 6
6 6 6 6 10 17 13 9 8 13 7 6 11 8 6 6 6 6 8 8 9 11 10
10 8 10 9 7 9 8 8 9 9 7 7 9 8 8 8 9 7 7 9 9 9 9 11
19 13 8 6 6 6 8 6 8 8 9 8 
>H11_015501PI20933.g_95.ab1 PHD_FILE: H11_015501PI20933.g_95.ab1.phd.1
6 6 9 9 6 7 9 8 8 9 4 0 4 6 6 6 6 8 6 6 6 6 6 6 7 7
7 8 8 6 6 8 8 12 14 12 8 8 6 6 6 6 8 8 6 6 8 8 9 6
4 6 6 6 11 15 16 21 12 10 11 14 14 20 17 18 18 21 25
14 14 14 20 16 19 16 12 7 11 12 16 15 15 10 10 7 7
7 7 19 24 32 40 40 40 37 40 40 39 32 29 16 19 10 8
8 10 11 29 29 36 40 46 46 46 40 40 40 39 39 39 35 39
39 39 39 39 40 40 40 56 56 56 56 40 40 39 35 39 35
56 56 56 56 56 56 46 43 42 42 42 42 37 37 37 37 46
46 48 42 42 42 42 42 42 56 56 42 37 35 35 32 35 35
35 42 42 42 35 35 29 29 26 35 35 35 35 35 37 35 40
40 42 42 44 37 39 37 39 44 44 42 42 42 42 42 42 42
42 42 35 35 35 40 39 42 35 32 32 32 32 32 35 42 47
47 50 50 50 40 39 36 35 35 32 46 42 42 36 36 35 35
35 35 33 33 29 33 33 39 39 46 43 43 42 42 37 41 41
41 41 41 41 42 46 56 56 50 42 35 35 35 42 42 50 50
50 50 38 32 36 36 36 32 38 32 38 32 41 41 41 41 41
41 38 38 38 38 38 32 35 35 38 38 35 42 42 42 38 36
36 36 36 36 38 50 56 50 50 44 44 41 42 42 50 50 42
42 43 43 42 42 42 45 41 41 41 35 35 35 38 38 36 41
41 41 41 41 41 41 42 50 50 50 47 47 44 50 42 38 36
36 35 35 35 38 42 43 42 42 42 50 41 41 41 42 41 45
42 42 37 50 41 44 50 50 50 50 35 35 35 42 42 42 46
46 56 42 42 42 42 50 50 50 50 37 44 42 42 42 46 42
42 42 40 38 38 38 40 40 44 44 44 50 50 56 56 56 42
42 42 37 37 37 42 50 56 41 41 41 41 41 41 42 42 42
46 37 37 37 50 44 47 50 50 44 44 37 42 42 44 40 40
40 40 37 40 44 42 42 42 42 56 50 50 56 56 50 50 50
50 50 50 44 50 44 44 42 42 42 42 42 42 42 37 37 37
42 42 42 44 35 32 32 35 32 32 32 36 36 40 45 44 56
56 56 47 47 47 56 56 56 56 44 44 44 44 35 37 35 35
32 32 35 35 35 42 42 42 35 35 35 35 40 38 42 42 42
42 44 48 48 42 42 42 42 42 42 42 42 42 42 42 42 37
37 37 42 42 42 37 42 42 42 56 56 56 56 56 56 56 44
37 28 28 28 48 33 27 27 15 15 15 31 17 15 12 16 16
24 26 27 22 27 24 25 25 24 24 21 25 21 20 20 14 19
22 31 37 40 21 21 10 10 10 20 28 32 27 32 32 32 32
33 29 29 29 23 20 22 11 11 9 9 10 19 17 23 17 17 20
20 18 25 25 25 24 25 25 25 37 37 29 19 19 16 14 9 9
9 17 14 24 24 31 32 40 32 32 28 25 18 17 8 8 8 21 21
29 12 12 8 8 9 18 21 25 29 18 14 12 10 10 13 13 13
15 23 17 21 14 18 18 18 18 19 25 19 19 26 26 27 21
21 21 20 24 15 16 15 19 11 13 18 16 13 19 18 9 9 9
9 8 8 7 7 7 7 7 7 10 10 10 11 10 10 9 9 15 11 7 6 6
9 6 7 15 13 16 12 12 14 9 8 13 6 6 7 6 9 7 7 9 7 9
11 8 8 8 9 10 9 8 8 9 12 15 15 8 8 8 6 6 6 6 8 8 8
8 9 10 10 9 
>H12_015501Peking_.g_03.ab1 PHD_FILE: H12_015501Peking_.g_03.ab1.phd.1
7 7 6 9 16 9 7 6 8 9 9 9 4 0 0 4 0 4 0 4 6 6 4 0 4
4 0 0 0 4 4 4 0 0 0 4 7 8 9 8 8 6 6 6 9 4 0 0 0 4 0
0 0 4 10 10 10 4 0 0 4 4 4 4 4 6 4 6 6 6 6 6 6 6 4
9 9 9 11 12 10 8 8 8 6 6 6 6 6 7 9 8 7 6 6 6 8 4 0
4 6 4 6 11 9 9 6 6 8 4 0 4 7 8 8 6 6 8 12 19 14 13
9 9 9 9 9 9 8 8 9 9 9 8 10 10 8 8 14 29 23 26 28 28
28 33 27 31 17 18 13 15 9 9 8 14 11 29 29 40 40 40
48 48 39 39 39 39 35 35 51 40 39 39 39 39 39 40 40
40 51 56 56 56 51 40 40 40 40 40 51 56 56 56 56 56
56 56 56 48 44 29 29 42 46 46 48 46 42 35 35 45 40
40 40 56 44 42 35 35 35 40 36 37 44 37 36 30 35 32
35 35 35 35 40 40 35 44 39 44 33 37 42 44 33 33 26
28 33 33 35 37 37 37 37 38 38 40 37 38 37 37 37 35
44 37 33 32 24 24 24 32 36 47 47 35 40 40 32 32 32
34 34 34 48 40 40 40 40 27 27 13 9 9 8 6 6 8 23 23
32 48 31 25 16 15 14 15 13 14 19 30 48 46 56 56 56
40 35 35 29 29 29 35 42 56 56 37 32 29 22 22 15 28
18 29 30 48 48 48 34 34 34 42 36 38 36 40 27 27 22
31 31 37 42 46 46 45 40 38 38 40 40 42 44 42 46 46
37 37 44 48 48 42 42 42 42 42 42 37 37 42 42 42 37
36 35 35 35 35 37 40 20 20 10 10 10 10 10 24 27 46
42 34 34 37 48 44 42 29 29 29 29 29 35 40 35 35 31
35 40 30 30 35 42 42 42 42 31 19 13 11 11 17 19 19
29 25 39 32 24 29 28 23 23 29 27 29 15 9 9 7 7 12 16
25 29 29 29 21 21 24 29 30 30 34 34 37 37 37 37 37
37 29 29 29 24 16 8 8 6 6 6 6 10 16 7 7 7 7 11 13 9
9 9 10 8 8 6 6 8 8 8 10 6 8 6 6 9 13 11 6 6 8 8 9 12
12 15 18 16 20 31 24 21 8 8 10 12 14 11 17 17 9 9 8
8 10 8 8 9 10 11 10 10 10 13 11 7 9 14 17 17 17 10
9 9 9 9 9 13 13 14 12 10 9 9 12 19 17 9 9 9 9 9 6 6
6 6 6 6 8 8 6 6 8 8 13 9 9 7 8 9 6 6 6 7 12 11 9 9
10 10 7 7 9 9 9 8 8 6 6 8 8 9 9 9 9 9 11 11 8 8 12
10 12 8 9 9 11 11 13 9 9 9 9 14 8 8 6 6 8 8 8 6 6 10
10 14 11 10 9 9 10 11 10 14 8 8 9 9 9 9 8 9 6 6 8 8
11 9 9 9 10 7 7 9 9 9 9 9 9 11 11 10 10 9 9 8 8 6 6
9 10 9 8 8 6 6 8 6 6 8 8 8 8 8 8 8 8 10 8 9 9 6 6 8
8 8 8 6 6 9 6 6 8 8 8 6 6 8 9 9 9 9 14 8 9 8 10 8 8
6 6 9 9 9 8 8 6 6 8 6 6 8 8 8 8 6 6 8 8 9 6 6 9 9 9
10 8 13 6 6 8 8 11 9 9 11 10 10 9 9 9 9 9 9 9 9 9 9
9 9 9 9 9 12 9 10 10 10 8 8 8 8 9 11 13 12 6 6 8 8
8 6 6 8 6 6 9 11 13 13 10 9 7 7 9 9 9 14 14 15 12 13
6 6 8 8 8 8 8 6 7 9 16 9 10 8 8 8 15 18 9 4 
