# Supplementary material for: SNP-PHAGE – High throughput SNP discovery pipeline
Source: BMC Bioinformatics. 2006 Oct 23;7:468. doi: 10.1186/1471-2105-7-468 (PMC1626092; doi:10.1186/1471-2105-7-468)
Supplement: Additional file 2 — Test dataset. This compressed file contains test data for recreating the demo website. It contains the database table entries and chromatogram files to test for proper installation of all functionalities provided. [file 1471-2105-7-468-S2.gz › test_data/AfterAnalysisStore/edit_dir/015501.fasta.screen.singlets]

>E01_015501Archer_.b_09.ab1  CHROMAT_FILE: E01_015501Archer_.b_09.ab1 PHD_FILE: E01_015501Archer_.b_09.ab1.phd.1 CHEM: term DYE: big TIME: Sun Apr 16 17:37:49 2006
TTTTTGNGNGGNGACNNTTTAAGTGCNCTCAGTTGNGTNGGNGGNGAGNG
TCGGGGNCCGCNANNNANCNNNNNNNGTNNNNNGNNTTTNNANNNNNGNG
NNNNGTTTTTTGNGGGGGGGGNNAAAAAAACCGGNNNNNNNNNAGNNGGG
GGGNAGGGGNGGANGNNGGGGGGGANNGNAAAGAGGGAGGGGGAAAGGGG
GAAAGGGGAGAGGGAAGGGAGAAAANAGGGGGAAGAGGAAAGGGGANGGN
GAGGGGAGAAANAAAAGGGGGGGGGGAGACTTTTTTTTTAAAAGAGGGGT
GTGGAGGAANAGAAGAGAGGAGGAGAAGAGGAAAAAGAAAAAAGAAAGGG
AGGAAAAAGAAGGAAAGAAGGAGGAAAGAGAGAGGAAAGGGGGGGGAAAA
NANNAAAAGGGAAAGAGGGGGAAAAAAAAAAGGGAAAGAGGGGGGAAAAG
AAGAANGAGGGGAAGGAGAAAAAAGGAAAGGAGAAAAGGGAGAAAAAGAA
AAGAGGAGAAAGAANAAAGAAAGAGAAGAAGAAAAGAGAGAGGGAGAAGG
GAGGAAGGGAAAAAAANGGAAGGGGGAGGAGAGAAAGAAGGAGGGAGGGA
AGAAGGGGAGGAAAAGGAGGGGGGGGAAANGGGAGAGAGGGAAGAAAAAA
GAGAAAGAAGAAGAGGGAGGAGGAGAGAGAGGGAAAGGGAGAAAAAGAGA
GAGGAAAAAAGAAGAAGGNGAAAGAGGAAGAGAGAGGAAAGGAGGAAGGA
AGGGGGGGGGGGAGGGAGGNGAGAAGAAGGAAAAAGGGAGAGGAGAAGGG
GGAGGAGAGAGAGAAAGAAGAAAGAGAAAGAGAAGATAAAAAAAGAGAAA
AAAAAGAGAGAAAAAAAAGGAGGAGAATAGAGAGTAAGGAGGAGGAGGGG
AAGAAAAGGAGAAGAGANAGAAAGAGATGATATAAAAATGGGAAGGTAGG
AGAATTAATT
>E06_015501Peking_.b_10.ab1  CHROMAT_FILE: E06_015501Peking_.b_10.ab1 PHD_FILE: E06_015501Peking_.b_10.ab1.phd.1 CHEM: term DYE: big TIME: Sun Apr 16 17:37:49 2006
NTTGGGGGNAATCATACGATTCCGNTAGATGAGTGACGTNCCGANANGAC
GNANNNNNNNNNNNNATTNNAANNAGATAAATGGTNATAGGGGAGGGTGT
AAAAAAAGACAGAGGTTAANNNTTAATTAGATAGGANATGATTTTAAATT
TTTGGGGTGATATTGTAGTATTTAATATGTTATATAAGTAGAGAGAATGA
GTTTTTAGAGGAAAGATTATAAGATAATTTTAGAGGAAATTGTAAAGAGA
GGGTTAGTTGAGAGTTGTTTTGAAATATATAGAGTATGAAGGAGAGGGGA
GACATTTATTTTATATATGAATAGTATGATGTTGTTGNGAGNNAATTAAT
TATATTTTGTTNGNTATAAAAGAGTTAAATAGTAATAATATGAATATGTT
AGAGTTTTAATAGATGTAGAAATAAATAGGTGTTTGAAGGAAGTATATTT
TGATATATGAATGTTTGTTAGATAGATTTTATATTAAAGATGATAGTATT
ATTATAGGATTAGAATAATAATTGGATANTATATGTTGGTGTATATGTTA
AAATAAAAGNAATTGTTTATATTATATTATATATGATTGNTAGGGAAAAG
AGAGTGTAAAATATTATGTAGGATAGTGGTTNNTGGTTTTATTGTGTATA
ATTATTTTTTTTTGGTGGAGAAGGTGATAAAATATAGAAGAGTTTTTGAG
TAATAANAAGAGTTTTATATATTGTGGGATTTGTTGAGTATTTTTTTGTG
TGGGGGAGTATAAAGAAAAATATATTTATATTTATGAGATAGTAAATATT
ATTGGGAGAATAATTTAAAGAATATTTGGAGAATATGGTTATAAATAGGT
GAATATATTGTGTTTATAAATGAATATTTTTATTGTGTGGGAGGAGAATA
TGTATTTTTATTTTAAGNTTTATAGTAATATTATATAAATGTAAATAATT
TTTANNATAATANTTAGTAGATTTANATAATAAATTTAATGAGTATGTTG
TTATTTATTAGTTAAAATTAATTAATNATATATATATAATTTGTTATTTT
ATTAATNTATTTAGTAATTATATATGTGTATTTGNATTATATATTNTTTA
TATAATTGATAAANATATAGAAGTAATATATATGTTTNTAGTTGTGATNA
TAATANNGATATATTTNNATATATTTATATATATGTTATATGTATGTATA
TGTTATAATAATTATATATTAATATGTTATTAGATAATGTAGTATTAGTT
TGTTAGATTAAAGAATTNAGTTANTATTATTAATAATTATTATTATGTAT
TTGTAATGTTATTATTGATATTTTAATATAAGTATTGGTATTATAATTGT
TATATATNTATTATATAATATATATAAATGTATTATTAATTANTGATAAA
ATTTT
>E07_015501Archer_.g_09.ab1  CHROMAT_FILE: E07_015501Archer_.g_09.ab1 PHD_FILE: E07_015501Archer_.g_09.ab1.phd.1 CHEM: term DYE: big TIME: Sun Apr 16 17:37:49 2006
GGGTGGGGCTTATCTNTCGAACCCCCCAANTACGGTNAAACNCACCNTGG
GGGGGGGGTGGNANNNNNNTGTTGTGNGGGGGGGTAAAAAACCCCTNTNN
NNANNTNNTNNTTTGTGAAGAAGAGGGAGTGTATGGATTGTGTGGGATGA
TGATGTGGTGTTTTTAGAAAAAGTGAAGTTTGTAAATATGAATGAGAGGT
TTAGTTTAAATGGTTAATATGAGATTGTTTTTTTTTTTTGAGAGGGGTGG
GGGGNNTGANATATTTTTTTGATTGTAAAGAGTGATGAAAATTGTGATGG
GGATTTAATATGTGAGTAAAGGTTTGGATATTTATTTGATAAGGGAGTTA
TAATTTTTATTTATGTATATTTTTTTTGTTTAATGGAGAAGTGTTGTGTT
TTTTTTAAAAAAAAATATTTTATTTGTTGTATATTATTTTTTAGTGATAG
TTGAAAATTATTTATTGTTTTTTTTGTGAGTGTATAATAAAATATTTTTT
TGTAGGTATAGTATTAAATTGAAAGGGTTTTTTAGAAGATTTTTTATTTT
GGTGGGAGTTTATTTTTTTTTGTTTAGGTTTTTAAATTATTTTTTATTTT
GTTGATTTTTATTAGTAATTTATTATATTTAGTGTTTTTTTTAATAGATG
ATTTGATATTGAATTATTAAGTTTTTAGTGTAGTTAGTTTGTTGTATAAT
GTATTTGTTTTGTTTTTNTTGTAGTNTATTATATTTATTTGTTATTATGT
TATTTTTATTAGTTATTTATAGTATTAGTTTGTTATGTTGATTGTGAATA
TTATAGTTATATAATATTTTTATTATTTTATTATTTTAATTTTTTATTTA
TTTATAATATTATTGTATTTATATGGAGTTATTGATTATTGTTTTTGTGT
TATTGTTTGTAATATATTTATTGATTTGTTATTTTTTTANATTTGTTTTG
TTTATTATTGTNTTGTATATATTTTGTGATGTTGAGTGATTGTAGAAGTA
TAGGGTAATGNTGTTGTATAATAANTGTGTTTGGTGTGTTGNGTTAGTGT
TGAGTTATTAGTGTATAGATGATTTTT
>E12_015501Peking_.g_10.ab1  CHROMAT_FILE: E12_015501Peking_.g_10.ab1 PHD_FILE: E12_015501Peking_.g_10.ab1.phd.1 CHEM: term DYE: big TIME: Sun Apr 16 17:37:49 2006
CTTTAATGTGGAGNGGTTTTGNNGGGNGNNNGNANGNGNNNTTAAAANNT
TNCNCGGGTNNCAAAGCTGNNNNCACGNCAANACAGAGAGNGACTGNGAN
NANANCGANANNNCNGNNGNNNAGCGNNCNNNNNNNNNNTNNTNNNNNNN
NNNNTTNTNTNNNNNNNNNNNNNNNNNNNNNNNNNNNTNTNTTNNNNTTT
NNNNNNNNNNNGGGGGGNGNNNNNNNNNNGAGGAGAGAGACAGNNANANN
AGNNNNNANANNNNNANNANAANNANANAGATANNNANANNNNNNNNGNN
ANAGAGNNATATTNATTGTGAGANGGNNNGAATATGAGNNAATTGANGAA
TGNAGGGAGAGNAAGAAGAGAGAGNAGTATGTGAGTGTTTTTATGNTNAT
GAAGATGNAGTTGTAGAANTAGTTGTTTAGTAGTATAATTATAGTATAAT
AGTAGGATTGTGTGTGTAAGTATTGTAGATATAGAGGTTTGAAGNNATGA
AAGGATGTTATTTTTTTTTTTTTAATAATAGGGAGGGGGGTGGGGGGGNA
TGNNNATGTATAATTTTATAATATATAATGATAATAGATGTAATAATTTT
TTATTGGGTGTATATTTATTGAGTTGAAAGTTATGGATGATGTAATTTGG
TTTAGGTGAGTGTTTAGTTTATTATTTATATTTGATTTTATTAAGATTGA
ATTGGAGAGTGGTTATTGTGGTATTTATATTGATAGAAANATATATTTTT
GTATGTGATTGATTANATTAAAAAAGATTATANNATATTTATTGGATTTT
GNTAAGAGTATTATTANTATTNTTTTTTTTAGAGANAAGAAAAAAATAAA
GATATTTTTAATNTAATTTATTTTATNATAAGTTTAAAGATTTANATGAT
TATAGAAATTTATAATTTTATTTTAATGGATGGANTTATTTATTAAGAGT
TTTGAGANAAATTAGATTTTATATTTTTTTGANTATTTATATAAATATTT
ATATTTTTTGAGATAANNGGNATTGGANATTAAAGATNGTTATNAATTAN
ANATAATTATTAATTATTTTTTATTTTTTANATTANGTTTTTTATAATAT
ANNTTATATATTTTTTTTGATAGTTTTATNTTTTAATTATATTTAAAATT
TANTTTATTATATANATTTATTNATTATGAGATGATATTTATNTAAGTAT
TAATATATATATATATTANTATAATATTATATATATGANTTATTTTATNT
AAGTTATTTTTAATAATTTATTTTTANATATTTAANTAATAATTATATAT
ATAATATTATATATGTTTTTAATATAATTTTTTG
>H01_015501Archer_.b_13.ab1  CHROMAT_FILE: H01_015501Archer_.b_13.ab1 PHD_FILE: H01_015501Archer_.b_13.ab1.phd.1 CHEM: term DYE: big TIME: Sun Apr 16 17:37:49 2006
NNNNNNNNNNNNNNNNNNNNNNNNNNNNNNNNNNNNNNNNNNNNNNNNNN
NNNNNNNNNNNNNNNNNNNNNNNNNNNNNNNNNCCAACTTCATAGTGAGG
ATCTATCNCGCAAGCAGGCATCTCTTTGNGAGAGAGNGNCTCCCGCAGNG
AGTATGTAGTATTGCATATGTAAATATCATCAATCTCATCGCCGCAGCAC
TTCTTCTATCNTATGATTAGGATGAATATGGAGTGAACTACTCAGATAGA
CTACTGTACTCNCTACGTAAATATATGACTAGTAGTTGCATGCAGNTAAT
ATATTCTAGTAGNATGCTACGTGTAGCTCCCTCTACCTGTGATGGTATCT
GAGTGCTCGTATGCTCGTCCTAGTCNGCGCAGACAAGTAGTGAATCAATC
GCTCTACTCTNCTACCTCGCTAGCACAGTATAGCACTCGAGATAGTTATA
TCAGCTAGTGTAGCACTTATCTGAGCAAGGGAGAGAGTGAAGTGNAGCTT
ATCTCGCNACGCCAGTGGTGATCANTGACTGTTACCAGCNGATCACGTGA
TAGAGTTGTCTATGCCTAGTATACGTNTCGCAATGACGCTTCATCTACAT
ATATGTACAGNATAGAGAAGTATAGATACTATGATCGCNATGCACACCTA
CTGAAGCCTTAGCGCGGTTGAGCAAAAGTAAGGATTNTATATGTGTCCGT
GACTTCTACATTCGCTACTTAGTACTACGTCTTATGCACTGCATGTTCTA
GNCGTATGCTATATGCTAGACTTATATNATTTATCTGTGCTGCATTCGTT
AGTGATATGTCTTGAAGCGTGNTGAAGTAGGTGTCATATCTCGTCTAGAG
CAACATGTCANTAGTAGATCTAANTGCATATAATTACAGAGTGCACAGTC
TCTTGTACTTCGAGATGNCTGACCTTAACATAGGTGCGCACATAAGACTC
TTCGCCGCCACAATAATAGTACGACTCTTATCATATGAGTGCGTAACGTA
TATATATATATAATCATNTAACTAACTACTCACATTACTATCTATTATTA
TCATATCTTATTATGTACATTANGATNCGCTACACTAACGCGTCACGTTT
ACGTAATAATGACGATTTGTTTCATTATTACTTCTTCATAAACACGACTT
ANTATGTCGTACAATCATGTCACCTTGTTACTCACACGTGATGACCTCAT
GTATATCTCTTNTGTCTGTCGTATAGTAACATTATAGCAGCTCTCGCTAT
AACTTGTTATGTGTATATTCATTCACGTCCGTGTCATCCCTTNACGTCTC
ACTGTGGATGATATATGGTCTTGATCGATACAAANAGACNCAGTTTAAGT
TGACCACTATTATACGTTTGGTGATAAGCTATCGTAGCTTGTGCGCTCTG
GATCGCTGTACGAAAGTACGCCAAACATACGCACGGTATATAAGTATGAC
ATNAAGAGTATTGTATAT
>H02_015501Minsoy_.b_25.ab1  CHROMAT_FILE: H02_015501Minsoy_.b_25.ab1 PHD_FILE: H02_015501Minsoy_.b_25.ab1.phd.1 CHEM: term DYE: big TIME: Sun Apr 16 17:37:49 2006
AAGGGGGGNGNNNNNNGNNNGNNNNNAGGNGGACNCCGCCCCCACACANG
NGGGNNGATTCACTAGAAGCCTACTCTGCGGCCCTTATTTAGGGGGCGCG
CGCAGATACTACAATGAAATATCAATATCGCAAGCAAACTAAAAGAATGA
AGGAGCGTACTCATACCCATCACAGACTATAGCGAGAGAAACTCGACGCT
ATGGTCATGCAAGTGCTCGTGTGAAGGTACTGCTAAGAGAATCAATGACA
ACCCTGAAGAAGAGAGGAGGCAGATGCTACCTGCTTGCTGGCAGAGAGGC
CATAGAAAAAGATGGCGCAAAGCATGCTGCTTTAATCGAGTCGTCGATCG
AGCTCTGATACCAAGAACTATCGACTGGGCCGCTGGACACGAGCAAGAAT
AACCAAAATACCACATAAGATGGCTTACATATAAATTCTGATCATAGATG
TAGGGGAGGATGGGTGTAAAGAAAGCATCGACTTTAAAAAAGGTAAAGAG
GGAGAAGACAAGAGAAAAAACTTACCGCTGGACGAACATCACCCACCGGG
GCCCCAGCACGTACATACAATATCCATATGAAACAAGACAACACACTAAT
TAGAGACCTAAGACACATCAAAATACACAAGACGCACGAGACAACCGAAA
CGGACTGCGCGCAACACACGGCCCGCGATTCGACATGTAGAACACATCGA
GCGCGCGCGGCAGAAACTCAGACGAGCGTGATATCGCTGCCCCCACTTAA
TTCACCTCCTATTAGCCGGACGCAGGCGAAAGCAGCACATCCGTTGTTGA
ACTACACACCGTACACAAAAAGAACGACGGAGGAGGGGCGATAGACACGG
GAGAGGTATCGCAAGACCAAAGAGGATCCATGAGCCGACACGCCCCG
>H03_015501Noir_1_.b_29.ab1  CHROMAT_FILE: H03_015501Noir_1_.b_29.ab1 PHD_FILE: H03_015501Noir_1_.b_29.ab1.phd.1 CHEM: term DYE: big TIME: Sun Apr 16 17:37:50 2006
GGGGGGGGGGGNNNNCGNNGNNGNNNNNGNGGGCGNGNNCCNCCTCCCGC
ANNAAGAGGGGGGAACTCCTTCGGAGGCCCCCCCCTGCGACCTCNCTCTA
GGCAAACCCTCCGAGAACTAAAATAAAATAAAATAAAAACCACTATTACA
CGTAACGAGAATCATAAAACAAAGTCTTATTTCTCAAAGCAGAAGATCCT
TCATCATCATCAGTACCTCCTGGTGAAGGGGTAGTTCTGCTGAACAGGGA
CACTATCAATCTGGGTGATGCCCGGGGATGTCGTTGACTCCGAGGGAGCG
GAGCATGTCGAGGGTTTCCTTGTCGACCTACACGCGGCCTGCTTTGATGG
ATGAGACGTAGGAGACCATGCCCACGCCCAGCTACACCACCTACTCTGCA
TCTGACGATAGATGCCCAGAACAGGGCCCTTCTTATCGCCTTATCCCGTG
CCTTAGAAAACCATAAAGCCTTTAATTAAATCAATACCCCGAAGTAACGA
TATTTCTCACAAAAAACTTATAACTAATCAAACCATCCACATCTCACCTC
GCGATCCTCTATACCCCTCTCCTGCTATATACACCTCAACGTATTATAAT
AAAAACAAACCAACTTACATGATCCATGCGCCTACCTCGAGTCTTCTTCT
AACATAAGCGCCACCCATCAGCCACCAACGATCAACACCACGGCCTGCAC
CAACAATCACACTTAACACGTCCGCATCCTTACACTTCTACGTCCAACCG
CGCACATCCACATGACGCAGAACTTAGCGTCACTATCACGCCGGAAATTA
GCTAAAACACAACACCTGAAATCATAAGCAAAAA
