# Supplementary material for: SNP-PHAGE – High throughput SNP discovery pipeline
Source: BMC Bioinformatics. 2006 Oct 23;7:468. doi: 10.1186/1471-2105-7-468 (PMC1626092; doi:10.1186/1471-2105-7-468)
Supplement: Additional file 2 — Test dataset. This compressed file contains test data for recreating the demo website. It contains the database table entries and chromatogram files to test for proper installation of all functionalities provided. [file 1471-2105-7-468-S2.gz › test_data/AfterAnalysisStore/edit_dir/015501.map.ace.1]

AS 1 17

CO Contig1 1182 17 349 U
aactcctagcttacttttgggggggctggggagcat*aaactacactgtt
ttattataatcatgta*cgtgtctgctcatgtgtgtggg*taccacagcc
tctctgaacaatttaccacctttttttatgtttttttttcttctgaaatt
tgatcccaggctagtatatcagaaacttcttccttgtatgggatattgag
caccttgtcgctggttggagtcgtggtatgtgaatacatgtaaatttatt
atgaaaataagatgtttttgactgcttgttccctaactattgcat*ctta
aacttccaattctttcaggccatggttattgcattct*ct*cttggaatg
ggagct*atgccatggattata*a*tgtctgaggtaccatttttatggtt
ttaca*ttttaggcttttat*tcccaaagtataggaatatgcagcaacaa
tgata*catgtgacaatcttatgggtaaaac*agtaat*ctcaatag*at
gatgtgctaccattttgaagatgaatcaat*gctgcacaag*tcactaac
atctttttgcagatcatgtatttcatgaaaaaaaaattcttttgtatggt
tataacagttgcatgtaacac*aaattgtggaaatagaattagtagtgtg
c*attattggttgcatttgaagtc*gcagtcaaagttaatgtgttcaata
tggcatatcacagattctt*ccaataaacattaaaggcc*tcgcggg*aa
gtgtggcaacacttgccaactggtt*gttttcc*tggttggttaca*ttg
acagcaaatatgcttttggattggagctctgg*aggtttgtgtgcattaa
tg*catgtattttccttgga*ttttat*t**ttattttattttttagtta
accagaagctgcctttgttcttgtcaggaaccttcaccatatatgcagtt
gtatgtgccttgactgtagtatttgttaccatttgggtccctgagacaaa
gggaaaaactatttaaaaaatccaatggtctttcagatgaatttccttct
ctagca*****g****t****tt*t**ttttttttttcctttcacaagct
gatttaagaatttcacattttaatgtatgtgggtatcaccggatatcttc
atagtaagtaatctgcaacttnngcccccaaa

BQ
0 0 0 0 0 0 0 0 0 0 0 0 0 0 0 0 0 0 0 0 0 0 0 0 0 0 0 0 0 0 0 0 7 6 8 8 6 6 6 6 6 33 54 54 56 56 58 66 56 50
49 49 49 49 49 61 56 50 50 49 49 49 49 61 61 56 55 49 49 40 40 30 58 55 55 55 55 55 55 61 66 66 66 66 56 54 45 47 45 45 55 55 50 50 50 61 61 61 66 66
61 61 50 50 50 50 55 55 61 61 61 55 55 55 55 55 55 66 66 66 66 66 66 61 61 61 61 66 66 66 66 66 66 66 66 66 66 66 60 60 57 60 60 66 60 66 60 52 52 55
54 61 66 66 57 53 52 54 54 54 60 54 54 54 54 52 46 45 45 45 49 49 60 60 54 57 57 60 60 60 60 60 54 54 54 54 60 60 60 60 60 52 52 52 60 60 60 54 54 54
60 60 60 60 52 51 51 51 51 51 60 60 60 60 66 66 60 60 60 54 54 54 60 60 60 60 60 57 57 52 52 52 52 52 52 60 66 66 66 66 66 60 60 52 52 53 55 52 52 52
66 66 66 66 66 60 54 54 54 60 60 66 66 66 66 53 52 52 52 51 51 51 51 51 52 66 60 60 60 60 60 66 48 48 50 50 48 52 52 52 52 54 53 56 56 55 56 59 72 72
60 58 72 66 60 60 57 57 60 60 60 66 66 66 66 68 66 65 58 60 63 62 60 60 59 59 60 66 66 66 60 66 60 60 57 57 57 60 60 66 72 67 67 67 74 73 69 60 58 58
58 60 58 60 62 62 68 52 66 52 53 52 54 52 55 60 60 57 60 60 60 66 66 60 60 54 52 54 60 60 66 66 76 80 66 66 66 66 66 66 61 61 61 60 60 71 70 74 83 81
81 81 78 81 78 81 77 69 71 76 75 69 74 74 84 79 75 74 65 65 65 71 70 76 76 74 65 65 63 70 71 86 75 69 63 71 71 74 74 74 74 74 68 70 70 79 82 77 74 73
76 75 74 76 70 69 69 76 82 89 85 80 85 81 75 76 68 81 73 81 77 90 77 79 76 76 77 80 78 75 66 62 65 65 70 70 71 81 72 72 69 73 71 69 65 70 72 71 74 88
84 83 83 81 81 81 81 81 90 87 90 83 85 85 75 84 86 84 73 69 81 81 71 69 75 79 61 61 66 79 88 76 71 74 70 70 72 90 90 90 90 87 83 76 76 80 82 82 82 82
80 86 86 85 90 90 77 77 78 78 90 90 90 90 90 90 90 90 77 63 59 53 54 82 79 90 76 65 64 66 83 77 72 62 58 55 70 74 68 90 85 85 90 90 90 90 85 85 84 73
76 57 57 56 80 77 90 73 58 56 56 56 70 69 90 67 67 65 60 60 85 90 86 86 87 74 74 61 61 57 61 61 79 73 78 78 76 72 77 77 83 79 83 86 85 82 77 90 90 75
65 65 64 57 49 49 52 70 68 69 67 69 69 65 63 61 64 66 71 68 62 64 64 73 73 81 71 55 62 60 67 75 66 70 68 57 53 62 51 51 51 59 58 54 66 45 52 46 61 70
74 61 59 64 58 71 73 73 81 75 79 85 85 83 86 65 79 57 45 44 48 52 58 67 75 75 60 54 60 53 54 53 61 67 55 55 56 57 57 69 58 81 83 77 63 54 61 54 68 54
58 59 63 66 60 64 66 57 57 60 60 58 58 58 66 56 57 51 59 51 60 56 54 59 53 51 54 51 54 55 63 51 51 51 43 43 47 47 69 67 61 63 63 64 54 54 52 52 45 43
43 25 32 33 43 43 47 52 51 54 52 52 47 47 45 45 45 54 51 51 46 52 45 45 45 47 47 47 45 45 45 52 46 53 53 52 52 52 54 60 60 54 57 54 60 60 54 54 54 60
60 54 54 52 58 56 47 51 51 60 58 56 50 45 43 43 43 50 48 39 47 31 31 31 31 31 31 40 47 60 60 60 60 54 45 45 45 45 39 43 45 52 52 52 54 54 60 60 60 60
43 43 31 31 39 43 32 43 37 43 37 43 43 45 45 51 47 47 45 45 45 43 41 45 45 45 49 52 54 54 43 43 41 41 43 43 37 37 41 47 47 52 47 38 32 47 47 47 47 54
54 52 49 45 45 39 39 39 39 39 39 39 39 39 43 43 47 40 40 39 52 52 52 56 56 52 52 47 45 52 29 41 41 54 54 37 45 42 42 42 22 22 28 32 28 29 24 34 34 42
36 52 38 38 36 38 33 45 43 52 52 52 52 52 52 34 34 28 29 29 15 33 27 37 30 37 43 58 58 66 66 66 66 66 66 66 58 54 50 50 44 44 49 42 55 45 40 41 55 49
49 49 50 50 50 56 66 66 61 50 50 50 50 49 49 56 50 50 50 50 50 49 46 44 44 39 19 10 8 8 10 13 13 13 17 0 0 0 0 0 0 0 0 0 0 0 0 0 0 0
0 0 0 0 0 0 0 0 0 0 0 0 0 0 0 0 0 0 0 0 0 0 0 0 0 0 0 0 0 0 0 0 0 0

AF H12_015501Peking_.g_03.ab1 U -61
AF H09_015501Noir_1_.g_79.ab1 U -56
AF E08_015501Minsoy_.g_10.ab1 U -15
AF H10_015501Evans__.g_91.ab1 U -14
AF E10_015501Evans__.g_10.ab1 U -12
AF H08_015501Minsoy_.g_75.ab1 U -12
AF H11_015501PI20933.g_95.ab1 U -11
AF E09_015501Noir_1_.g_09.ab1 U -7
AF E11_015501PI20933.g_09.ab1 U -6
AF H07_015501Archer_.g_62.ab1 U -3
AF E04_015501Evans__.b_10.ab1 C 83
AF E03_015501Noir_1_.b_09.ab1 C 114
AF E05_015501PI20933.b_09.ab1 C 122
AF E02_015501Minsoy_.b_10.ab1 C 140
AF H04_015501Evans__.b_41.ab1 C 321
AF H05_015501PI20933.b_45.ab1 C 333
AF H06_015501Peking_.b_58.ab1 C 334
BS 1 20 H11_015501PI20933.g_95.ab1
BS 21 21 H08_015501Minsoy_.g_75.ab1
BS 22 26 H11_015501PI20933.g_95.ab1
BS 27 36 H08_015501Minsoy_.g_75.ab1
BS 38 38 H11_015501PI20933.g_95.ab1
BS 39 39 H08_015501Minsoy_.g_75.ab1
BS 40 40 H11_015501PI20933.g_95.ab1
BS 41 42 H08_015501Minsoy_.g_75.ab1
BS 43 49 E10_015501Evans__.g_10.ab1
BS 50 50 H07_015501Archer_.g_62.ab1
BS 51 51 E10_015501Evans__.g_10.ab1
BS 52 54 E11_015501PI20933.g_09.ab1
BS 55 56 H10_015501Evans__.g_91.ab1
BS 57 57 H09_015501Noir_1_.g_79.ab1
BS 58 60 H10_015501Evans__.g_91.ab1
BS 61 64 H07_015501Archer_.g_62.ab1
BS 65 69 E10_015501Evans__.g_10.ab1
BS 70 70 H07_015501Archer_.g_62.ab1
BS 71 71 H10_015501Evans__.g_91.ab1
BS 72 74 E10_015501Evans__.g_10.ab1
BS 75 75 E11_015501PI20933.g_09.ab1
BS 76 82 E10_015501Evans__.g_10.ab1
BS 83 84 E11_015501PI20933.g_09.ab1
BS 85 85 E09_015501Noir_1_.g_09.ab1
BS 86 86 E10_015501Evans__.g_10.ab1
BS 87 87 H07_015501Archer_.g_62.ab1
BS 88 88 H09_015501Noir_1_.g_79.ab1
BS 89 91 H07_015501Archer_.g_62.ab1
BS 92 93 E10_015501Evans__.g_10.ab1
BS 94 94 E11_015501PI20933.g_09.ab1
BS 95 98 E09_015501Noir_1_.g_09.ab1
BS 99 101 H07_015501Archer_.g_62.ab1
BS 102 102 E09_015501Noir_1_.g_09.ab1
BS 103 103 E11_015501PI20933.g_09.ab1
BS 104 108 H07_015501Archer_.g_62.ab1
BS 109 109 H08_015501Minsoy_.g_75.ab1
BS 110 111 E10_015501Evans__.g_10.ab1
BS 112 113 E11_015501PI20933.g_09.ab1
BS 114 114 E09_015501Noir_1_.g_09.ab1
BS 115 120 E11_015501PI20933.g_09.ab1
BS 121 121 H11_015501PI20933.g_95.ab1
BS 122 124 H07_015501Archer_.g_62.ab1
BS 125 125 E10_015501Evans__.g_10.ab1
BS 126 126 E08_015501Minsoy_.g_10.ab1
BS 127 133 E11_015501PI20933.g_09.ab1
BS 134 136 H07_015501Archer_.g_62.ab1
BS 137 138 E11_015501PI20933.g_09.ab1
BS 139 140 E09_015501Noir_1_.g_09.ab1
BS 141 141 E11_015501PI20933.g_09.ab1
BS 142 143 E10_015501Evans__.g_10.ab1
BS 144 144 E11_015501PI20933.g_09.ab1
BS 145 146 E10_015501Evans__.g_10.ab1
BS 147 147 E11_015501PI20933.g_09.ab1
BS 148 148 E10_015501Evans__.g_10.ab1
BS 149 149 H08_015501Minsoy_.g_75.ab1
BS 150 150 E10_015501Evans__.g_10.ab1
BS 151 151 E11_015501PI20933.g_09.ab1
BS 152 152 H11_015501PI20933.g_95.ab1
BS 153 153 H12_015501Peking_.g_03.ab1
BS 154 155 H09_015501Noir_1_.g_79.ab1
BS 156 157 H11_015501PI20933.g_95.ab1
BS 158 158 H09_015501Noir_1_.g_79.ab1
BS 159 163 E11_015501PI20933.g_09.ab1
BS 164 164 E10_015501Evans__.g_10.ab1
BS 165 166 E11_015501PI20933.g_09.ab1
BS 167 168 H09_015501Noir_1_.g_79.ab1
BS 169 173 E08_015501Minsoy_.g_10.ab1
BS 174 178 E09_015501Noir_1_.g_09.ab1
BS 179 185 E11_015501PI20933.g_09.ab1
BS 186 186 E09_015501Noir_1_.g_09.ab1
BS 187 191 H07_015501Archer_.g_62.ab1
BS 192 194 E10_015501Evans__.g_10.ab1
BS 195 197 H07_015501Archer_.g_62.ab1
BS 198 199 E11_015501PI20933.g_09.ab1
BS 200 205 E09_015501Noir_1_.g_09.ab1
BS 206 208 E11_015501PI20933.g_09.ab1
BS 209 213 E10_015501Evans__.g_10.ab1
BS 214 216 E11_015501PI20933.g_09.ab1
BS 217 217 H07_015501Archer_.g_62.ab1
BS 218 242 E11_015501PI20933.g_09.ab1
BS 243 244 H07_015501Archer_.g_62.ab1
BS 245 246 H09_015501Noir_1_.g_79.ab1
BS 247 247 E11_015501PI20933.g_09.ab1
BS 248 249 H08_015501Minsoy_.g_75.ab1
BS 250 250 H07_015501Archer_.g_62.ab1
BS 251 253 E09_015501Noir_1_.g_09.ab1
BS 254 254 E10_015501Evans__.g_10.ab1
BS 255 255 E09_015501Noir_1_.g_09.ab1
BS 256 257 H11_015501PI20933.g_95.ab1
BS 258 258 H12_015501Peking_.g_03.ab1
BS 259 261 H10_015501Evans__.g_91.ab1
BS 262 263 E09_015501Noir_1_.g_09.ab1
BS 264 268 E11_015501PI20933.g_09.ab1
BS 269 272 E08_015501Minsoy_.g_10.ab1
BS 273 278 E09_015501Noir_1_.g_09.ab1
BS 279 281 E11_015501PI20933.g_09.ab1
BS 282 285 E09_015501Noir_1_.g_09.ab1
BS 286 290 E11_015501PI20933.g_09.ab1
BS 291 291 H09_015501Noir_1_.g_79.ab1
BS 292 294 E11_015501PI20933.g_09.ab1
BS 295 295 E10_015501Evans__.g_10.ab1
BS 297 297 E08_015501Minsoy_.g_10.ab1
BS 298 299 H12_015501Peking_.g_03.ab1
BS 300 301 H09_015501Noir_1_.g_79.ab1
BS 302 307 E04_015501Evans__.b_10.ab1
BS 308 309 H07_015501Archer_.g_62.ab1
BS 310 310 H11_015501PI20933.g_95.ab1
BS 311 312 E11_015501PI20933.g_09.ab1
BS 313 315 H08_015501Minsoy_.g_75.ab1
BS 316 317 H07_015501Archer_.g_62.ab1
BS 318 319 H10_015501Evans__.g_91.ab1
BS 320 323 E04_015501Evans__.b_10.ab1
BS 324 324 H10_015501Evans__.g_91.ab1
BS 325 330 H04_015501Evans__.b_41.ab1
BS 331 334 E10_015501Evans__.g_10.ab1
BS 335 335 E11_015501PI20933.g_09.ab1
BS 336 339 E08_015501Minsoy_.g_10.ab1
BS 340 343 E10_015501Evans__.g_10.ab1
BS 344 344 E11_015501PI20933.g_09.ab1
BS 345 345 H07_015501Archer_.g_62.ab1
BS 346 346 E10_015501Evans__.g_10.ab1
BS 347 362 H04_015501Evans__.b_41.ab1
BS 363 364 E04_015501Evans__.b_10.ab1
BS 365 365 H07_015501Archer_.g_62.ab1
BS 366 366 H08_015501Minsoy_.g_75.ab1
BS 367 367 H09_015501Noir_1_.g_79.ab1
BS 368 368 E10_015501Evans__.g_10.ab1
BS 369 370 H09_015501Noir_1_.g_79.ab1
BS 371 371 E11_015501PI20933.g_09.ab1
BS 372 372 H07_015501Archer_.g_62.ab1
BS 374 374 E11_015501PI20933.g_09.ab1
BS 376 377 E09_015501Noir_1_.g_09.ab1
BS 378 378 H07_015501Archer_.g_62.ab1
BS 379 379 E11_015501PI20933.g_09.ab1
BS 380 385 E09_015501Noir_1_.g_09.ab1
BS 386 386 E11_015501PI20933.g_09.ab1
BS 387 391 H08_015501Minsoy_.g_75.ab1
BS 392 393 E04_015501Evans__.b_10.ab1
BS 394 394 H07_015501Archer_.g_62.ab1
BS 395 399 E10_015501Evans__.g_10.ab1
BS 400 402 E08_015501Minsoy_.g_10.ab1
BS 403 404 E11_015501PI20933.g_09.ab1
BS 405 418 H04_015501Evans__.b_41.ab1
BS 419 423 E04_015501Evans__.b_10.ab1
BS 424 424 H04_015501Evans__.b_41.ab1
BS 425 425 E04_015501Evans__.b_10.ab1
BS 426 427 H04_015501Evans__.b_41.ab1
BS 428 428 E04_015501Evans__.b_10.ab1
BS 429 431 H04_015501Evans__.b_41.ab1
BS 432 432 E04_015501Evans__.b_10.ab1
BS 433 433 H04_015501Evans__.b_41.ab1
BS 434 434 E04_015501Evans__.b_10.ab1
BS 435 436 H04_015501Evans__.b_41.ab1
BS 437 452 E04_015501Evans__.b_10.ab1
BS 453 453 H04_015501Evans__.b_41.ab1
BS 454 455 E04_015501Evans__.b_10.ab1
BS 457 457 H04_015501Evans__.b_41.ab1
BS 458 458 E04_015501Evans__.b_10.ab1
BS 459 470 H04_015501Evans__.b_41.ab1
BS 471 477 E04_015501Evans__.b_10.ab1
BS 478 479 H04_015501Evans__.b_41.ab1
BS 480 486 E04_015501Evans__.b_10.ab1
BS 487 487 H04_015501Evans__.b_41.ab1
BS 488 491 E04_015501Evans__.b_10.ab1
BS 492 494 H04_015501Evans__.b_41.ab1
BS 495 495 E04_015501Evans__.b_10.ab1
BS 496 496 H04_015501Evans__.b_41.ab1
BS 497 499 E04_015501Evans__.b_10.ab1
BS 500 501 H10_015501Evans__.g_91.ab1
BS 502 502 H04_015501Evans__.b_41.ab1
BS 503 503 E09_015501Noir_1_.g_09.ab1
BS 504 507 E10_015501Evans__.g_10.ab1
BS 508 508 E09_015501Noir_1_.g_09.ab1
BS 509 510 E11_015501PI20933.g_09.ab1
BS 511 511 H09_015501Noir_1_.g_79.ab1
BS 512 514 H10_015501Evans__.g_91.ab1
BS 515 515 E11_015501PI20933.g_09.ab1
BS 516 518 H11_015501PI20933.g_95.ab1
BS 519 523 H07_015501Archer_.g_62.ab1
BS 524 527 H04_015501Evans__.b_41.ab1
BS 528 528 H08_015501Minsoy_.g_75.ab1
BS 529 530 E08_015501Minsoy_.g_10.ab1
BS 532 532 E11_015501PI20933.g_09.ab1
BS 533 533 H04_015501Evans__.b_41.ab1
BS 534 534 E08_015501Minsoy_.g_10.ab1
BS 535 536 E09_015501Noir_1_.g_09.ab1
BS 537 538 E08_015501Minsoy_.g_10.ab1
BS 539 540 H08_015501Minsoy_.g_75.ab1
BS 541 541 H07_015501Archer_.g_62.ab1
BS 543 543 H10_015501Evans__.g_91.ab1
BS 544 545 H07_015501Archer_.g_62.ab1
BS 546 547 H08_015501Minsoy_.g_75.ab1
BS 548 551 E11_015501PI20933.g_09.ab1
BS 552 553 H07_015501Archer_.g_62.ab1
BS 554 554 E11_015501PI20933.g_09.ab1
BS 555 556 E10_015501Evans__.g_10.ab1
BS 557 560 E11_015501PI20933.g_09.ab1
BS 561 562 H11_015501PI20933.g_95.ab1
BS 563 568 H07_015501Archer_.g_62.ab1
BS 569 571 E08_015501Minsoy_.g_10.ab1
BS 572 584 H07_015501Archer_.g_62.ab1
BS 585 585 H11_015501PI20933.g_95.ab1
BS 586 586 H09_015501Noir_1_.g_79.ab1
BS 587 587 E09_015501Noir_1_.g_09.ab1
BS 588 589 H07_015501Archer_.g_62.ab1
BS 590 590 E08_015501Minsoy_.g_10.ab1
BS 591 591 H07_015501Archer_.g_62.ab1
BS 592 593 E09_015501Noir_1_.g_09.ab1
BS 594 594 E04_015501Evans__.b_10.ab1
BS 595 596 H04_015501Evans__.b_41.ab1
BS 597 597 E04_015501Evans__.b_10.ab1
BS 598 600 E09_015501Noir_1_.g_09.ab1
BS 601 601 E04_015501Evans__.b_10.ab1
BS 602 604 E09_015501Noir_1_.g_09.ab1
BS 605 605 H08_015501Minsoy_.g_75.ab1
BS 606 606 E10_015501Evans__.g_10.ab1
BS 607 607 H08_015501Minsoy_.g_75.ab1
BS 608 613 E04_015501Evans__.b_10.ab1
BS 614 617 E10_015501Evans__.g_10.ab1
BS 618 618 E04_015501Evans__.b_10.ab1
BS 619 620 E10_015501Evans__.g_10.ab1
BS 621 621 H07_015501Archer_.g_62.ab1
BS 623 624 E10_015501Evans__.g_10.ab1
BS 625 629 E04_015501Evans__.b_10.ab1
BS 630 630 E08_015501Minsoy_.g_10.ab1
BS 631 633 E04_015501Evans__.b_10.ab1
BS 634 634 H08_015501Minsoy_.g_75.ab1
BS 635 635 H11_015501PI20933.g_95.ab1
BS 636 636 H07_015501Archer_.g_62.ab1
BS 637 638 H11_015501PI20933.g_95.ab1
BS 639 642 E04_015501Evans__.b_10.ab1
BS 643 643 E09_015501Noir_1_.g_09.ab1
BS 644 655 E04_015501Evans__.b_10.ab1
BS 656 659 H04_015501Evans__.b_41.ab1
BS 660 665 E04_015501Evans__.b_10.ab1
BS 666 668 H04_015501Evans__.b_41.ab1
BS 669 672 E04_015501Evans__.b_10.ab1
BS 673 673 E10_015501Evans__.g_10.ab1
BS 674 677 E04_015501Evans__.b_10.ab1
BS 678 679 E10_015501Evans__.g_10.ab1
BS 680 681 E04_015501Evans__.b_10.ab1
BS 682 682 H10_015501Evans__.g_91.ab1
BS 683 683 E04_015501Evans__.b_10.ab1
BS 684 686 E10_015501Evans__.g_10.ab1
BS 687 690 H10_015501Evans__.g_91.ab1
BS 691 701 E04_015501Evans__.b_10.ab1
BS 702 702 H07_015501Archer_.g_62.ab1
BS 703 706 E04_015501Evans__.b_10.ab1
BS 707 707 H07_015501Archer_.g_62.ab1
BS 708 708 H04_015501Evans__.b_41.ab1
BS 709 713 E04_015501Evans__.b_10.ab1
BS 714 714 H08_015501Minsoy_.g_75.ab1
BS 715 715 E04_015501Evans__.b_10.ab1
BS 716 719 H04_015501Evans__.b_41.ab1
BS 721 726 E04_015501Evans__.b_10.ab1
BS 727 731 H04_015501Evans__.b_41.ab1
BS 732 742 H07_015501Archer_.g_62.ab1
BS 743 744 H10_015501Evans__.g_91.ab1
BS 745 745 H04_015501Evans__.b_41.ab1
BS 746 750 E04_015501Evans__.b_10.ab1
BS 751 754 H07_015501Archer_.g_62.ab1
BS 755 764 E10_015501Evans__.g_10.ab1
BS 765 767 H10_015501Evans__.g_91.ab1
BS 768 768 H11_015501PI20933.g_95.ab1
BS 769 787 E10_015501Evans__.g_10.ab1
BS 788 790 E09_015501Noir_1_.g_09.ab1
BS 791 792 E10_015501Evans__.g_10.ab1
BS 793 793 E09_015501Noir_1_.g_09.ab1
BS 794 794 E10_015501Evans__.g_10.ab1
BS 795 799 E09_015501Noir_1_.g_09.ab1
BS 800 800 H07_015501Archer_.g_62.ab1
BS 801 801 E09_015501Noir_1_.g_09.ab1
BS 802 802 H07_015501Archer_.g_62.ab1
BS 803 803 E09_015501Noir_1_.g_09.ab1
BS 804 810 H07_015501Archer_.g_62.ab1
BS 811 811 H04_015501Evans__.b_41.ab1
BS 812 812 E04_015501Evans__.b_10.ab1
BS 813 814 H04_015501Evans__.b_41.ab1
BS 815 817 E09_015501Noir_1_.g_09.ab1
BS 818 820 E10_015501Evans__.g_10.ab1
BS 821 821 H04_015501Evans__.b_41.ab1
BS 822 828 E04_015501Evans__.b_10.ab1
BS 829 829 E10_015501Evans__.g_10.ab1
BS 830 830 E09_015501Noir_1_.g_09.ab1
BS 831 845 E04_015501Evans__.b_10.ab1
BS 846 852 H04_015501Evans__.b_41.ab1
BS 854 856 E04_015501Evans__.b_10.ab1
BS 857 859 H04_015501Evans__.b_41.ab1
BS 860 861 E04_015501Evans__.b_10.ab1
BS 862 870 H04_015501Evans__.b_41.ab1
BS 872 872 E04_015501Evans__.b_10.ab1
BS 873 873 H04_015501Evans__.b_41.ab1
BS 874 874 H05_015501PI20933.b_45.ab1
BS 875 886 H04_015501Evans__.b_41.ab1
BS 887 887 H05_015501PI20933.b_45.ab1
BS 888 889 H04_015501Evans__.b_41.ab1
BS 890 891 E04_015501Evans__.b_10.ab1
BS 892 892 H04_015501Evans__.b_41.ab1
BS 893 894 H06_015501Peking_.b_58.ab1
BS 895 899 E04_015501Evans__.b_10.ab1
BS 900 900 H04_015501Evans__.b_41.ab1
BS 901 901 E04_015501Evans__.b_10.ab1
BS 902 902 H04_015501Evans__.b_41.ab1
BS 903 912 E04_015501Evans__.b_10.ab1
BS 913 914 H04_015501Evans__.b_41.ab1
BS 915 921 E04_015501Evans__.b_10.ab1
BS 922 922 H04_015501Evans__.b_41.ab1
BS 923 932 E04_015501Evans__.b_10.ab1
BS 933 933 H04_015501Evans__.b_41.ab1
BS 934 936 E04_015501Evans__.b_10.ab1
BS 937 937 H05_015501PI20933.b_45.ab1
BS 938 938 H04_015501Evans__.b_41.ab1
BS 939 958 E04_015501Evans__.b_10.ab1
BS 959 964 H04_015501Evans__.b_41.ab1
BS 965 973 E04_015501Evans__.b_10.ab1
BS 974 974 H04_015501Evans__.b_41.ab1
BS 975 976 E04_015501Evans__.b_10.ab1
BS 977 977 H04_015501Evans__.b_41.ab1
BS 978 981 E04_015501Evans__.b_10.ab1
BS 982 984 H04_015501Evans__.b_41.ab1
BS 985 985 E04_015501Evans__.b_10.ab1
BS 986 991 H04_015501Evans__.b_41.ab1
BS 992 1006 E04_015501Evans__.b_10.ab1
BS 1007 1007 H04_015501Evans__.b_41.ab1
BS 1008 1012 E04_015501Evans__.b_10.ab1
BS 1013 1018 E05_015501PI20933.b_09.ab1
BS 1019 1020 E04_015501Evans__.b_10.ab1
BS 1021 1022 H04_015501Evans__.b_41.ab1
BS 1023 1026 E04_015501Evans__.b_10.ab1
BS 1027 1028 E05_015501PI20933.b_09.ab1
BS 1029 1031 E04_015501Evans__.b_10.ab1
BS 1032 1032 H04_015501Evans__.b_41.ab1
BS 1033 1041 E04_015501Evans__.b_10.ab1
BS 1042 1052 H04_015501Evans__.b_41.ab1
BS 1053 1067 E04_015501Evans__.b_10.ab1
BS 1072 1081 H05_015501PI20933.b_45.ab1
BS 1082 1082 E04_015501Evans__.b_10.ab1
BS 1083 1084 E02_015501Minsoy_.b_10.ab1
BS 1085 1088 H05_015501PI20933.b_45.ab1
BS 1089 1091 E05_015501PI20933.b_09.ab1
BS 1092 1095 E04_015501Evans__.b_10.ab1
BS 1096 1096 H04_015501Evans__.b_41.ab1
BS 1097 1097 E04_015501Evans__.b_10.ab1
BS 1098 1111 H04_015501Evans__.b_41.ab1
BS 1112 1114 E04_015501Evans__.b_10.ab1
BS 1115 1121 E05_015501PI20933.b_09.ab1
BS 1122 1129 E04_015501Evans__.b_10.ab1
BS 1130 1130 E03_015501Noir_1_.b_09.ab1
BS 1131 1182 E04_015501Evans__.b_10.ab1

RD H12_015501Peking_.g_03.ab1 881 0 0
ggcgggcgaggggnngngnggggntgnnnagtnnnctttttttttgnnnt
nnngggaannccctggcgggttactagttggaagggttgggggcgatg*n
accacacatgtnggattgtaatgaggta*cgggtctgttcatgtgtgtgg
g*taccccagcctctctgaacaatttaccacctttttttatgtttttttt
tcttctgaaatttgatcccaggctagtatatcagaaacttcttccttgta
tgggatattgagcaccttgtcgctggttggagtcgtggtatgtgaattct
tgtaaatttattatgaaaataagatgtttttgactgcttgttccctaact
attgcat*cttaaacttccaattctttcaggccatggttattgcattct*
tt*cttggaatgggagct*atgccatggattata*a*tgtctgaggtccc
atttttatgggtttaca*ttttaggcttttat*tcccaaagtctgggact
ttgcggccgcggtgatt*catgtggcattcttatgggtcaaac*agttgt
*ctgaggag*atgttgtgctgcctttttggcgatgagtcatt*gcttgcg
cag*tccgtaccgtttgtttggcggtcgtgtgtttcataatcgcgcggct
tctttgcgttgggtttgctcgtttgcgtctggt*cttatgggggcgccgg
tgggtgtggcgtg*aagttgtggcgcggctggtcgc*ggtcgttgtggtg
gtgtgtttggtgcggctgttggtgtggtctt*cgtcggcgcggggggggg
g*cgagtgc*gtcgcgaggttgtgtggtggttcgatt*cgggatt*gttc
ctaggaaa*aaacataggaaaaaaagaaaaa

QA 115 596 115 596

DS CHROMAT_FILE: H12_015501Peking_.g_03.ab1 PHD_FILE: H12_015501Peking_.g_03.ab1.phd.1 CHEM: term DYE: big TIME: Sun Apr 16 17:37:50 2006 TEMPLATE: H12_015501Peking_.g_03 DIRECTION: Unknown

RD H09_015501Noir_1_.g_79.ab1 885 0 0
gccccggcgagggggngngnnggngttgnaaggtnnccttnttttttntt
tttgggnagngactggtagtgactacttgaagtgtgggaggan*aaac*a
cactgttttattataatcatgta*cgtgtctgttcatgtgtgtggg*tac
cacagcctctctgaacaatttaccacctttttttatgtttttttttcttc
tgaaatttgatcccaggctagtatatcagaaacttcttccttgtatggga
tattgagcaccttgtcgctggttggagtcgtggtatgtgaatacatgtaa
atttattatgaaaataagatgtttttgactgcttgttccctaactattgc
at*cttaaacttccaattctttcaggccatggttattgcattct*ct*ct
tggaatgggagct*atgccatggattata*a*tgtctgaggtaccatttt
tatggttttaca*ttttaggcttttat*tcccaaagtataggaatatgca
gcaacaatgata*catgtgacaatcttatgggtaaaac*agtaat*ctca
agag*atgatgtgctaccattttgaagatgaatcaat*gctgcacaag*t
cactaacatctttttgcagatcatgtatttcatgaaaaaaaaattctttt
gtctggttttaacagttgcctgtggcac*aaattgtgcgattagatttag
tagtgggc*attattggttgcctttgacggc*gccgtcaaagataatgtg
gtccttgtggcctttcacagattctt*ccc*taaacctt*aaggcc*ttg
cggg*ggggggggggccctttgcc*actggct*gctttcc*tggttgggg
tcc*ttggccgcaatatttcaatagaaatagaaaa

QA 86 848 86 848

DS CHROMAT_FILE: H09_015501Noir_1_.g_79.ab1 PHD_FILE: H09_015501Noir_1_.g_79.ab1.phd.1 CHEM: term DYE: big TIME: Sun Apr 16 17:37:50 2006 TEMPLATE: H09_015501Noir_1_.g_79 DIRECTION: Unknown

RD E08_015501Minsoy_.g_10.ab1 1016 0 0
tttgnggggnnaactgcctggtagctactcactgggataggcggggagca
ac*tcatgcacttgttttattataatcatgtg*cgtgtttgctcatgtgt
gtggg*caccacagcctctctgaacaatttaccacctttttttatgtttt
tttttcttctgaaatttgatcccaggctagtatatcagaaacttcttcct
tgtatgggatattgagcaccttgtcgctggttggagtcgtggtatgtgaa
tacatgtaaatttattatgaaaataagatgtttttgactgcttgttccct
aactattgcat*cttaaacttccaattctttcaggccatggttattgcat
tct*ct*cttggaatgggagct*atgccatggattata*a*tgtctgagg
taccatttttatggttttaca*ttttaggcttttat*tcccaaagtatag
gaatatgcagcaacaatgata*catgtgacaatcttatgggtaaaac*ag
taat*ctcaagag*atgatgtgctaccattttgaagatgaatcaat*gct
gcacaag*tcactaacatctttttgcagatcatgtatttcatgaaaaaaa
aattcttttgtatggttataacagttgcatgtagcac*aaattgtggaaa
tagaagtagtagcgtgc*attattggttgctttggaagcc*gcagnc*aa
gaaaatgtgt*caatatg*catatcacaaac*ctt*cca*taaacattaa
aggcc*tcgcggc**agtgggg*aacacttgc*aacttggt*cttttct*
tggttggat*ca*ctg*cagcaaatatcatttagaaagacactcgaag*c
tttgggctatatcatgat*tntaataagatcaacta*tcanag*a**taa
acanaaaatgaanccccatnaactnnncacaccttctttcacaacaaact
ccatccnccatcacttatcanaanttctanantcctacctcttaanaact
taaattaatttaattt

QA 63 827 63 827

DS CHROMAT_FILE: E08_015501Minsoy_.g_10.ab1 PHD_FILE: E08_015501Minsoy_.g_10.ab1.phd.1 CHEM: term DYE: big TIME: Sun Apr 16 17:37:49 2006 TEMPLATE: E08_015501Minsoy_.g_10 DIRECTION: Unknown

RD H10_015501Evans__.g_91.ab1 851 0 0
ntttttgaaccnaactcacccgttgacctgacagtgagcctgctatggat
a*taccgcagctggattattataatcatgta*cgtgtctg*tcatgtgtg
tggg*taccacagcctctctgaacaatttaccacctttttttatgttttt
ttttcttctgaaatttgatcccaggctagtatatcagaaacttcttcctt
gtatgggatattgagcaccttgtcgctggttggagtcgtggtatgtgaat
acatgtaaatttattatgaaaataagatgtttttgactgcttgttcccta
actattacat*cttaaacttccaattctttcaggccatggttattgcatt
ct*ct*cttggaatgggagct*atgccatggattata*a*tgtctgaggt
accatttttatggttttaca*ttttaggcttttat*tcccaaagtatagg
aatatgcagcaacaatgata*catgtgacaatcttatgggtaaaac*agt
aat*ctcaatag*atgatgtgctaccattttgaagatgaatcaat*gctg
cacaag*tcactaacatctttttgcagatcatgtatttcatgaaaaaaaa
attcttttgtatggctataacagttgcatgtaacac*aaattgtggaaat
agaattagtggtgtgc*attattggttgcatttgaagtc*gcagtcaaag
ttaatgtgttcaatttggcctatcacagattctt*cc*ataaacattaaa
ggcc*tcgcggg*aagtgtggcaccacttgccaactggtt*ggttccc*t
ggggggtctct*tggcagccaaaacgctaatggataaaaacataaaa*ga
a

QA 66 802 66 802

DS CHROMAT_FILE: H10_015501Evans__.g_91.ab1 PHD_FILE: H10_015501Evans__.g_91.ab1.phd.1 CHEM: term DYE: big TIME: Sun Apr 16 17:37:50 2006 TEMPLATE: H10_015501Evans__.g_91 DIRECTION: Unknown

RD E10_015501Evans__.g_10.ab1 988 0 0
tttggggganaacctgcagttacttgcaatagggtgggtggtgatacaa*
ctcatacactgttttattataatcatgta*cgtgtctgctcatgtgtgtg
gg*taccacagcctctctgaacaatttaccacctttttttatgttttttt
ttcttctgaaatttgatcccaggctagtatatcagaaacttcttccttgt
atgggatattgagcaccttgtcgctggttggagtcgtggtatgtgaatac
atgtaaatttattatgaaaataagatgtttttgactgcttgttccctaac
tattacat*cttaaacttccaattctttcaggccatggttattgcattct
*ct*cttggaatgggagct*atgccatggattata*a*tgtctgaggtac
catttttatggttttaca*ttttaggcttttat*tcccaaagtataggaa
tatgcagcaacaatgata*catgtgacaatcttatgggtaaaac*agtaa
t*ctcaatag*atgatgtgctaccattttgaagatgaatcaat*gctgca
caag*tcactaacatctttttgcagatcatgtatttcatgaaaaaaaaat
tcttttgtatggttataacagttgcatgtaacac*aaattgtggaaatag
aattagtagtgtgc*attattggttgcatttgaagtc*gcagtcaaagtt
aatgtgttcaatatggcatatcacagattctt*ccaataaacattaaagg
ccctcgcggg*aagtgtggcaacacttgccaactggtt*gttttcc*tgg
ttggttaca*ttggcaccaaat*tgcttttggattggacctctgg*aggt
tgggg*gcat*aatg*catgtatntcccctgga**tttat*c**taatta
aattttaaa*t*aaccagaaactgc*tttgttcttga*aggaaccttccc
atttgcaantgatatgccctgaacggaatttgtaccct

QA 55 948 55 948

DS CHROMAT_FILE: E10_015501Evans__.g_10.ab1 PHD_FILE: E10_015501Evans__.g_10.ab1.phd.1 CHEM: term DYE: big TIME: Sun Apr 16 17:37:49 2006 TEMPLATE: E10_015501Evans__.g_10 DIRECTION: Unknown

RD H08_015501Minsoy_.g_75.ab1 813 0 0
ntttttggacttaacttccacgctacctacatagggggctggggagcat*
aaactacactgttttattataatcatgta*cgtgtcttctcatgtgtgtg
gg*taccacagcctctctgaacaatttaccacctttttttatgttttttt
ttcttctgaaatttgatcccaggctagtatatcagaaacttcttccttgt
atgggatattgagcaccttgtcgctggttggagtcgtggtatgtgaatac
atgtaaatttattatgaaaataagatgtttttgactgcttgttccctaac
tattgcat*cttaaacttccaattctttcaggccatggttattgcattct
*ct*cttggaatgggagct*atgccatggattata*a*tgtctgaggtac
catttttatggttttaca*ttttaggcttttat*tcccaaagtataggaa
tatgcagcaacaatgata*catgtgacaatcttatgggtaaaac*agtaa
t*ctcaagag*atgatgtgctaccattttgaagatgaatcaat*gctgca
caag*tcactaacatctttttgcagatcatgtatttcatgaaaaaaaaat
tcttttgtttggttataacagttgcatgtagcac*aaattgtggaaatag
aattagtagtgtgc*attattggttgcatttgaagtc*gcagtcaaagat
aatgtgttcaatatggcatatcacagattctt*ccaataaacattaaagg
cc*ttgcggg*aagtgtgg*aacacttgccaactggtt*gataacc*tgg
atggaacaa*aaa

QA 34 804 34 804

DS CHROMAT_FILE: H08_015501Minsoy_.g_75.ab1 PHD_FILE: H08_015501Minsoy_.g_75.ab1.phd.1 CHEM: term DYE: big TIME: Sun Apr 16 17:37:50 2006 TEMPLATE: H08_015501Minsoy_.g_75 DIRECTION: Unknown

RD H11_015501PI20933.g_95.ab1 840 0 0
gttttggaacgnaactcctagcttacttttgggggggctggtatgcatga
aac*acactgttgtattataatcatgtaacgtgtctgcgcatgtgtgtgg
g*taccacagcctctctgaacaatttaccacctttttttatgtttttttt
tcttctgaaatttgatcccaggctagtatatcagaaacttcttccttgta
tgggatattgagcaccttgtcgctggttggagtcgtggtatgtgaataca
tgtaaatttattatgaaaataagatgtttttgactgcttgttccctaact
attgcat*cttaaacttccaattctttcaggccatggttattgcattct*
ct*cttggaatgggagct*atgccatggattata*a*tgtctgaggtacc
atttttatggttttaca*ttttaggcttttat*tcccaaagtataggaat
atgcagcaacaatgata*catgtgacaatcttatgggtaaaac*agtaat
*ctcaagag*atgatgtgctaccattttgaagatgaatcaat*gctgcac
aag*tcactaacatctttttgcagatcatgtatttcatgaaaaaaaaatt
cttttgtatggttataacagttgcatgtagcac*aaattgtggaaataga
attagtagtgtgc*attattggttgcatttgaagtc*gcagtcaaagata
atgtgttcaatatggcatatcacagattctt*ccaataaacattaaaggc
c*ttgcggg*aagtgtggcacc*cttgccaactggtt*ggtttcc*tggt
tgggtaca*ttgacagcaaa*atgctttagaatggaacta

QA 13 828 13 828

DS CHROMAT_FILE: H11_015501PI20933.g_95.ab1 PHD_FILE: H11_015501PI20933.g_95.ab1.phd.1 CHEM: term DYE: big TIME: Sun Apr 16 17:37:50 2006 TEMPLATE: H11_015501PI20933.g_95 DIRECTION: Unknown

RD E09_015501Noir_1_.g_09.ab1 982 0 0
ttttggggctttcgtctgtagcttctactggaatggggggggca*actct
acactgtattattataatcatgtg*cgtgtttgctcatgtgtgtggg*ca
ccacagcctctctgaacaatttaccacctttttttatgtttttttttctt
ctgaaatttgatcccaggctagtatatcagaaacttcttccttgtatggg
atattgagcaccttgtcgctggttggagtcgtggtatgtgaatacatgta
aatttattatgaaaataagatgtttttgactgcttgttccctaactattg
cat*cttaaacttccaattctttcaggccatggttattgcattct*ct*c
ttggaatgggagct*atgccatggattata*a*tgtctgaggtaccattt
ttatggttttaca*ttttaggcttttat*tcccaaagtataggaatatgc
agcaacaatgata*catgtgacaatcttatgggtaaaac*agtaat*ctc
aagag*atgatgtgctaccattttgaagatgaatcaat*gctgcacaag*
tcactaacatctttttgcagatcatgtatttcatgaaaaaaaaattcttt
tgtatggttataacagttgcatgtagcac*aaattgtggaaatagaatta
gtagtgtgc*attattggttgcatttgaagtc*gcagtcaaagataatgt
gttcaatatggcatatcacagattctt*ccaataaacattaaaggcc*tt
gcggg*aagtgtggaaccactttgcaactggtt*gggttccctggttggt
taca*ttgacagcaaatttgcttttggattgaagttctgg*aggttgggg
ggcataaaaggcatgtttttccctggga*attttt*aa*ttattcaattt
ttaaaa*aaccaaaaacggccttggaactgg*caggaaccttcaccataa
agcagcgaaagagcttggttcgaattttcccn

QA 49 949 49 949

DS CHROMAT_FILE: E09_015501Noir_1_.g_09.ab1 PHD_FILE: E09_015501Noir_1_.g_09.ab1.phd.1 CHEM: term DYE: big TIME: Sun Apr 16 17:37:49 2006 TEMPLATE: E09_015501Noir_1_.g_09 DIRECTION: Unknown

RD E11_015501PI20933.g_09.ab1 963 0 0
ttttggggcnaattcccgtaactctcatgggatanccgaagac*actctn
ncctgttttattataatcatgta*cgtgtttgctcatgtgtgtgggctac
cacagcctctctgaacaatttaccacctttttttatgtttttttttcttc
tgaaatttgatcccaggctagtatatcagaaacttcttccttgtatggga
tattgagcaccttgtcgctggttggagtcgtggtatgtgaatacatgtaa
atttattatgaaaataagatgtttttgactgcttgttccctaactattgc
at*cttaaacttccaattctttcaggccatggttattgcattct*ct*ct
tggaatgggagct*atgccatggattata*a*tgtctgaggtaccatttt
tatggttttaca*ttttaggcttttat*tcccaaagtataggaatatgca
gcaacaatgata*catgtgacaatcttatgggtaaaac*agtaat*ctca
agag*atgatgtgctaccattttgaagatgaatcaat*gctgcacaag*t
cactaacatctttttgcagatcatgtatttcatgaaaaaaaaattctttt
gtatggttataacagttgcatgtagcac*aaattgtggaaatagaaatag
tagtgtgc*attattggttgcatttgaagtccgc*gtcaaagataatggg
ttcaatttgggatattacaaattctt*ccaataaacattaagggcc*ttg
cgcgaaagtgtggaaccactttcacattgggt*gttctcc*tgggtgggt
acacttgacgcgacactcaccttatgaaaagataaatta*gaagttagta
agactacta*tactacaaanacttcaa*acccca*c**cacgtatcatat
cacacaacacctaatgcactctgctacatctaccagctccttaccactcg
tataacgtgctct

QA 53 809 53 809

DS CHROMAT_FILE: E11_015501PI20933.g_09.ab1 PHD_FILE: E11_015501PI20933.g_09.ab1.phd.1 CHEM: term DYE: big TIME: Sun Apr 16 17:37:49 2006 TEMPLATE: E11_015501PI20933.g_09 DIRECTION: Unknown

RD H07_015501Archer_.g_62.ab1 819 0 0
ncctaacaagggtactactatgaaagtggtgctgaggcat*atactacac
tgttttattataatcatgta*cgtgtcttctcatgtgtgtggg*taccac
agcctctctgaacaatttaccacctttttttatgtttttttttcttctga
aatttgatcccaggctagtatatcagaaacttcttccttgtatgggatat
tgagcaccttgtcgctggttggagtcgtggtatgtaaatccatgtaaatt
tattatgaaaataagatgtttttgactgcttgttccctaactattgcat*
cttaaacttccaattctttcaggccatggttattgcattct*ct*cttgg
aatgggagct*atgccatggattata*a*tgtctgaggtaccatttttat
ggttttaca*ttttaggcttttat*tcccaaagtataggaatatgcagca
acaatgata*catgtgacaatcttatgggtaaaac*agtaat*ctcaaga
g*atgatgtgctaccattttgaagatgaatcaat*gctgcacaag*tcac
taacatctttttgcagatcatgtatttcatgaaaaaaaaattcttttgta
tggttataacagttgcatgtaacac*aaattgtggaaatagaattagtag
tgtgc*attattggttgcatttgaagtc*gcagtcaaagttaatgtgttc
aatatggcatatcacagattctt*ccaataaacattaaaggcc*tcgcgg
g*aagtgtggca*cacctgccaactggtn*gttttcc*tgggtgggtcca
*ttgacagcaaatatgcta

QA 37 818 37 818

DS CHROMAT_FILE: H07_015501Archer_.g_62.ab1 PHD_FILE: H07_015501Archer_.g_62.ab1.phd.1 CHEM: term DYE: big TIME: Sun Apr 16 17:37:50 2006 TEMPLATE: H07_015501Archer_.g_62 DIRECTION: Unknown

RD E04_015501Evans__.b_10.ab1 1100 0 0
gctaaaa*tacaacttttataaaaagggggtcgctaggggggcccaagcc
ttgaaatttcccctttttaggtttttttttgaattgatcccgggtgtaat
caaaaatcttcttgatggaattaacacccttcccggtggaattgggattt
taaacatgtat*ttta*tatgaaaaatagaagttttag*c*gcttggtcc
ccaaatata*cattcttaaacttccaattc*ttcaggccatggttat*gc
attcttct*ct*ggaatgggaggttatgccatggattata*a*agtctga
gggaccatttttatggttt*acatttttaggcttttat*tcccaaagtat
aggaatatgcagcaacaatgata*catgtgacaatcttatgggtaaaac*
agtaat*ctcaatag*atgatgtgctaccattttgaagatgaatcaat*g
ctgcacaag*tcactaacatctttttgcagatcatgtatttcatgaaaaa
aaaattcttttgtatggttataacagttgcatgtaacac*aaattgtgga
aatagaattagtagtgtgc*attattggttgcatttgaagtc*gcagtca
aagttaatgtgttcaatatggcatatcacagattctt*ccaataaacatt
aaaggcc*tcgcggg*aagtgtggcaacacttgccaactggtt*gttttc
c*tggttggttaca*ttgacagcaaatatgcttttggattggagctctgg
*aggtttgtgtgcattaatg*catgtattttccttgga*ttttat*t**t
tattttattttttagttaaccagaagctgcctttgttcttgtcaggaacc
ttcaccatatatgcagttgtatgtgccttgactgtagtatttgttaccat
ttgggtccctgagacaaagggaaaaactattgaagaaatccaatggtctt
tcagatgaatttccttctctagca*****g****t****tg*c**ttttt
tttttcctttcacaagctgatttaagaatttcacattttaatgtatgtgg
gtatcaccggatatcttcatagtaagtaatctgcaacttnngcccccaaa


QA 154 1100 154 1100

DS CHROMAT_FILE: E04_015501Evans__.b_10.ab1 PHD_FILE: E04_015501Evans__.b_10.ab1.phd.1 CHEM: term DYE: big TIME: Sun Apr 16 17:37:49 2006 TEMPLATE: E04_015501Evans__.b_10 DIRECTION: Unknown

RD E03_015501Noir_1_.b_09.ab1 1068 0 0
aataaagttaaataaatgaggtgncatgtgggacacacccccacattacc
ccttttatttttttttgaaatgaccagtaaaaatcaaacttttctttaag
gatttaaacctttcccgtgggatcttgtttgaaaccattattttaataaa
aaaaaagttttggggctgttcccaaatatgga*tttaaacttc*aatt*t
ttcag*ccagggt*att*catttt*tt*cttgaaa*gggaac**atacca
tggattaaa*a*ttt*t*agggacccttttaagggttt*aca*cttaggg
cgttatt*tccccagg*ataggaaatttccgccccaatgataacatggg*
caattttaaggggaaaaccag*aat*ctcaaaaa*atgatgtgctaccct
ttttaaaatgaaacaaa*gctgcccaaggtcccaaa*atcttttttcaaa
atatttattttattaaaaaaaaatttttttgtatgggtaaaacaattgca
tgtagccc*caattgtgggaaaaaaattaaaagggggc*catattgggtg
ccttttaaatt*ccaatcaaaaaaaaagtgttcaaaaagggaaatcccaa
attttttccaa*aaacattaaaagcc*cttcggg*aaatgtggcaaccct
ttcccaccgggt*gttttcc*cgggtgggtaca*atgacaacaaaaaagc
tttttgatttgaactttggaaggttt*tgggcaataaag*caaggatttt
ccctggaattttttat**ttattttattttttagttaacccaaaactgcc
tttgtttttttcaggaaccttccccaaaaaaacaattggaagtgccctta
ctgtaggatttgttaccctttggggcccttaaacaaaaggaaaaactatt
taaaaaatcccaaggtttttcaaaagaaattccctttccaacaa****g*
***tgccttt*t**ttttttttttcctttcacaagctgatttaagcattt
cacattttaatgt*tgtgggaccacccagtctttccaagtangtaatcta
gacgttnncnccccaaaa

QA 185 1020 185 1020

DS CHROMAT_FILE: E03_015501Noir_1_.b_09.ab1 PHD_FILE: E03_015501Noir_1_.b_09.ab1.phd.1 CHEM: term DYE: big TIME: Sun Apr 16 17:37:49 2006 TEMPLATE: E03_015501Noir_1_.b_09 DIRECTION: Unknown

RD E05_015501PI20933.b_09.ab1 1050 0 0
aagagagtaaaataggggggggaagtggggggacagcccngaagaggccc
cctttatatttttacngaattgacacaggaaaaaaaaaaatttcttgtaa
aaaatagaacctccccgggagggcgggatggaancctggaattttataaa
aaaaatggtttggggctggttccc*caaaatgttattaaattccaatttt
tcaagccagggtatgc*ct*ttttctggaagggag*agcaacccatgata
t*a*aattttaagggcccattttaagg*tttacc*tttaaggcttt*at*
tcc*aaagaaaaagaatatccggcc*caatgaaa*catgtgcccatttta
agggtaaaac*cgtaattcccaa*agaataatg*g*tcccctttttaaaa
tgaaacaattggggccaaag*cccc*aacatttttttgcaaaacatgtat
tttattaaaaaaaaatttttttgtaagggtaaaacagttgcatgtagccc
*caattttggaaaaaaaattaaaaaggggc*aatattgggtgcattttaa
att*gcaatcaaaaaaaaagtgttcaaaaagggaaatcccaaattttt*t
caaaaaacattaaaagcc*cttcggg*aaatgtggcaacactttcccact
gggt*gttttcc*cgggtgggtaca*attacaacaaaaaagctttttgat
ttgaactttgg*aagtttttgtgcaataaag*caaggaatttccctggaa
ttttttat**ttattttattttttaattaaccaaaaaatgcctttttttt
tttcaggaaccttccccaaaaaaacaattggatgtgcccttactgtaaga
attgtttccatttggggcccttaaacaaaaggaaaaactatttaaaaaat
cccaaggttttttaaaaaaaattccctctttaacaa****g****tgc**
tt*tgtttttttttttcctttcacaagctgatttaagaatttcacatttt
aatgnagtgtgcccccacacattcacatataactgtagttnnnncccaaa


QA 270 1006 270 1006

DS CHROMAT_FILE: E05_015501PI20933.b_09.ab1 PHD_FILE: E05_015501PI20933.b_09.ab1.phd.1 CHEM: term DYE: big TIME: Sun Apr 16 17:37:49 2006 TEMPLATE: E05_015501PI20933.b_09 DIRECTION: Unknown

RD E02_015501Minsoy_.b_10.ab1 1039 0 0
ggagaaggtgggagggaaggtagtgaggtaggggaggggaaagacgtggc
aggatgttgaatgattggtgatgtatggggtggagtatggtgggagtgtt
agcgagtgacaaagtatatggagtatgagcatgagatcatggagttgggc
gagatg*gtgggagggagagggcgggttggggggaagggtgtgagagc*t
t*tggtttggagtgtgt*gtgagttgttgatag*a*ctctgggtgtcgtt
cttggtggtgtacgtt*gggggatttggtgc*gacagaaggtagagatta
agtgtgaggatgaaat*atgtgtgattttgtggggtagatag*gaggtt*
ccagggag*gtaagtgggtggcgtatgttggatgtaatgag*gtggggag
gg*atggctagagtgttttgcggagtgtggtgtcgttttaaagagaattt
ttttggaagggtatagcaggtggatggaacccgaaatggtggaaaaa*aa
tttgtagtgggccattttgggtggcttttaaattc**caattaaaaataa
agggttcaatatgggatatcacaaattttt*cccaaaaacattaaaggcc
*cttcggg*aaaggtggccaccctttcccaatgggtggttttcc*gggtg
ggtt*ca*tttgcaaccaaaaagcttttggattggaactttgg*agggtt
gggggcaataaag*caaggaatttccctggg*tttttt*tatttatttta
ttttttagttaaccaaaaactgcctttgtttaaatgggggaccctccccc
aaaaaacaattgtatgggcccttcctgtaggatttggttccctttggggc
ccttaggcaaaagggaaaactttttaaaaaaacccaagggcttttaaaag
aaattccctttctaaca*****ggtgct****ttgt**ttttttttttcc
tttcaaaagctgatttaagaatttcacattttaagnctgtttggccgcca
ccaccttcncaannagtagcgataattnnnnncccaaaa

QA 446 984 446 984

DS CHROMAT_FILE: E02_015501Minsoy_.b_10.ab1 PHD_FILE: E02_015501Minsoy_.b_10.ab1.phd.1 CHEM: term DYE: big TIME: Sun Apr 16 17:37:49 2006 TEMPLATE: E02_015501Minsoy_.b_10 DIRECTION: Unknown

RD H04_015501Evans__.b_41.ab1 844 0 0
catggttattgcatt*t*cttcttggaatgggagct*atgccatggaata
taca*tgtttaagggcccatttttaaggttttaca*ttttaggcttttat
*tcccaaagtataggaatatgcagccacaatgata*catgtgacaatctt
atgggtaaaac*agtaat*ctcaatag*atgatgtgctaccattttggag
atgaatcaat*gctgcacaag*tcactaacatctttttgcagatcatgta
tttcatgaaaaaaaaattcttttgtatggttataacagttgcatgtaaca
c*aaattgtggaaatagaattagtagtgtgc*attattggttgcatttga
agtc*gcagtcaaagttaatgtgttcaatatggcatatcacagattctt*
ccaataaacattaaaggcc*tcgcggg*aagtgtggcaacacttgccaac
tggtt*gttttcc*tggttggttaca*ttgacagcaaatatgcttttgga
ttggagctctgg*aggtttgtgtgcattaatg*catgtattttccttgga
*ttttat*t**ttattttattttttagttaaccagaagctgcctttgttc
ttgtcaggaaccttcaccatatatgcagttgtatgtgccttgactgtagt
atttgttaccatttgggtccctgagacaaagggaaaaactattgaagaaa
tccaaaggtctttcagatgaatttccttctctagca*****g****t***
*tg*c**ttttttttttccttacacaagctgatttaagaatttcacattt
taatagtcctgccatataaggtgatacgtaagttacccgcagtt

QA 1 804 1 804

DS CHROMAT_FILE: H04_015501Evans__.b_41.ab1 PHD_FILE: H04_015501Evans__.b_41.ab1.phd.1 CHEM: term DYE: big TIME: Sun Apr 16 17:37:50 2006 TEMPLATE: H04_015501Evans__.b_41 DIRECTION: Unknown

RD H05_015501PI20933.b_45.ab1 830 0 0
tttct*ct*tttggaatgg*aggt*atcccatggattata*aatgt*t*a
ggggccctttttaaggtttttca**tttagggttttttctcccagggta*
aggaa*atgca*cgccaattaaa*cctgtg*caattttatggggaaacc*
cggaat*ttccaaag*aatatgtggttccctttttaaaaaaaaacaaa*g
gtggccaag*gccctaacattttttttcagattatggattttattaaaaa
aaaatttttttgtatgggtataacagttggatgtagccc*caaatgtggg
aaaaaaattaaaagggggc*catattgggtgccttttaaatt*ccaggca
aaaaaaaagtgtttaaaatgggaaattccaaattttttccaa*aaacatt
aaaagcc*cttcggg*aaatgtggccaccccttcccaccgggt*gttttc
c*cgggtgggtaca*atgacaacaaaaaagctttttgatttgaacttttg
*agggttttgtgcaataaag*caaggattttccctggaattttttat**t
tattttattttttagttaaccaaaaactgccttttttttttttaggaacc
tttcccaaaaaaacaattgtatgtgcccttactgtaggatttgtttccct
ttggggcccttaaacaaaaggaaaaactatttaaaaaaacccaaggtttt
ttaaaagaatttccctttttaacaagtggg****t****tt*t**ttttt
tttttccttacacaagctgatttaagaatttcacattttaatagtctggc
atgtcaaccattctcaagtaactacgagtn

QA 2 792 2 792

DS CHROMAT_FILE: H05_015501PI20933.b_45.ab1 PHD_FILE: H05_015501PI20933.b_45.ab1.phd.1 CHEM: term DYE: big TIME: Sun Apr 16 17:37:50 2006 TEMPLATE: H05_015501PI20933.b_45 DIRECTION: Unknown

RD H06_015501Peking_.b_58.ab1 844 0 0
tttt*tt*tttaaaaggaactat*cccctcgaataaaaa*g*tttaaggg
cccccttttatagtgttccaat*ataagggctttatt*ccccaaggtatg
gatagttcaccgcccaattaaa*ccttggccattctttaggggaaaac*c
ggaat*ttcaaaaa*aatatggggtcccctttttaaaaagaaacaaa*gg
gggccaaa*ttcctaaaattttttttccaatcaaggtttttaaaaaaaaa
aaatttttttgtatgggtaaaacagttgcaagtaaccc*caaatgtggaa
aaaaaaataataatgggc*aatattgggtgccttttaaatt*ccaagcaa
aaaaaaagtgttcaaaaagggaaaacccaaattttt*cccaaaaacaata
aaagcc*cttcggg*aaatgtggcaaccccttcccactgggt*gttttcc
*cgggtgggtacaattg*caacaaaaaagctttttgatttgaacttttg*
aggtttttgtgcaataaag*caaggattttccctggaattttttat**tt
attttattttttaattaaccaaaaaccgcctttgtttttttcaggaacct
ttcccaaaaaatcaattgtatgtgcccttactgtaagatttgtttccctt
tggggcccttaaacaaaaggaaaaactatttaaaaaaacccaaggttttt
taaaagaatttccctttttaacaagtggg****t****tt*t**tttttt
ttttccttacacaagctcatttaagtttttcacattttaaaggtttgccc
tctaaaccctcttcctagtgactggcaggccnnnccaaaatcta

QA 245 790 245 790

DS CHROMAT_FILE: H06_015501Peking_.b_58.ab1 PHD_FILE: H06_015501Peking_.b_58.ab1.phd.1 CHEM: term DYE: big TIME: Sun Apr 16 17:37:50 2006 TEMPLATE: H06_015501Peking_.b_58 DIRECTION: Unknown

CT{
Contig1 polyPhredRank4 polyPhred 232 232 060416:173751
}

CT{
Contig1 polyPhredRank4 polyPhred 236 236 060416:173751
}

CT{
Contig1 polyPhredRank2 polyPhred 292 292 060416:173751
}

CT{
Contig1 polyPhredRank4 polyPhred 495 495 060416:173751
}

CT{
Contig1 polyPhredRank4 polyPhred 686 686 060416:173751
}

CT{
Contig1 polyPhredRank4 polyPhred 809 809 060416:173751
}

CT{
Contig1 polyPhredRank2 polyPhred 851 851 060416:173751
}

CT{
Contig1 polyPhredRank4 polyPhred 856 856 060416:173751
}

CT{
Contig1 polyPhredRank4 polyPhred 866 866 060416:173751
}

CT{
Contig1 polyPhredRank4 polyPhred 876 876 060416:173751
}

CT{
Contig1 indelSite polyPhred 1056 1056 060416:173751
}

CT{
Contig1 indelSite polyPhred 1057 1057 060416:173751
}

CT{
Contig1 indelSite polyPhred 1062 1062 060416:173751
}

CT{
Contig1 polymorphism polybayes 232 232 060416:173751
}

CT{
Contig1 comment polybayes 232 232 060416:173751
P(1)=0.248929193569707412
P(2)=0.751070761203519801
P(3)=4.52267719363264989e-08
P(4)=8.50324353794089252e-16
P(5)=0
VAR=ag
P(ag)=0.751047731320299437
}

CT{
Contig1 polymorphism polybayes 236 236 060416:173751
}

CT{
Contig1 comment polybayes 236 236 060416:173751
P(1)=0.449666666205914627
P(2)=0.549985481226042246
P(3)=0.000347850055874264799
P(4)=2.51216886245388645e-09
P(5)=0
VAR=ac
P(ac)=0.549724771730475861
}

CT{
Contig1 polymorphism polybayes 292 292 060416:173751
}

CT{
Contig1 comment polybayes 292 292 060416:173751
P(1)=0.00016479832086430481
P(2)=0.999740624360936903
P(3)=9.45773012846936139e-05
P(4)=1.69140989258650388e-11
P(5)=0
VAR=ag
P(ag)=0.999740447918544144
}

CT{
Contig1 polymorphism polybayes 386 386 060416:173751
}

CT{
Contig1 comment polybayes 386 386 060416:173751
P(1)=0.279749180961317121
P(2)=0.720000501896896475
P(3)=0.000250313322383984834
P(4)=3.81940241870773146e-09
P(5)=0
VAR=ac
P(ac)=0.719877673433439218
}

CT{
Contig1 polymorphism polybayes 495 495 060416:173751
}

CT{
Contig1 comment polybayes 495 495 060416:173751
P(1)=1.53201027733378571e-14
P(2)=0.827105450302633484
P(3)=0.172853501065158207
P(4)=4.10486321929881202e-05
P(5)=0
VAR=gt
P(gt)=0.827105450302633484
}

CT{
Contig1 polymorphism polybayes 520 520 060416:173751
}

CT{
Contig1 comment polybayes 520 520 060416:173751
P(1)=0.0533355324639484001
P(2)=0.946655892015845229
P(3)=8.57552020637101001e-06
P(4)=0
P(5)=0
VAR=ag
P(ag)=0.946644971472945078
}

CT{
Contig1 polymorphism polybayes 589 589 060416:173751
}

CT{
Contig1 comment polybayes 589 589 060416:173751
P(1)=8.70545435484741006e-08
P(2)=0.999991680268901191
P(3)=8.23267655526059594e-06
P(4)=0
P(5)=0
VAR=ct
P(ct)=0.99999168024561403
}

CT{
Contig1 polymorphism polybayes 600 600 060416:173751
}

CT{
Contig1 comment polybayes 600 600 060416:173751
P(1)=0.178333575135052505
P(2)=0.820672423161632786
P(3)=0.00099400170331470885
P(4)=0
P(5)=0
VAR=gt
P(gt)=0.820378736755602826
}

CT{
Contig1 polymorphism polybayes 618 618 060416:173751
}

CT{
Contig1 comment polybayes 618 618 060416:173751
P(1)=1.27521548882112909e-11
P(2)=0.999985856540170058
P(3)=1.41434470777869812e-05
P(4)=0
P(5)=0
VAR=ag
P(ag)=0.999985856540170058
}

CT{
Contig1 polymorphism polybayes 620 620 060416:173751
}

CT{
Contig1 comment polybayes 620 620 060416:173751
P(1)=0.000267577089066952298
P(2)=0.99972073604460766
P(3)=1.1686866325387963e-05
P(4)=0
P(5)=0
VAR=ac
P(ac)=0.999720641675373076
}

CT{
Contig1 polymorphism polybayes 623 623 060416:173751
}

CT{
Contig1 comment polybayes 623 623 060416:173751
P(1)=0.143799747363926288
P(2)=0.856192555711468297
P(3)=7.69692460541495733e-06
P(4)=0
P(5)=0
VAR=ac
P(ac)=0.856155821904167648
}

CT{
Contig1 polymorphism polybayes 635 635 060416:173751
}

CT{
Contig1 comment polybayes 635 635 060416:173751
P(1)=5.31881018924321478e-08
P(2)=0.999995543700027591
P(3)=4.40311187051672999e-06
P(4)=0
P(5)=0
VAR=at
P(at)=0.999995543683073254
}

CT{
Contig1 polymorphism polybayes 637 637 060416:173751
}

CT{
Contig1 comment polybayes 637 637 060416:173751
P(1)=2.93547782229188406e-07
P(2)=0.99907556506292788
P(3)=0.000924138132075607277
P(4)=3.25721428365044075e-09
P(5)=0
VAR=ag
P(ag)=0.999075556193370042
}

CT{
Contig1 polymorphism polybayes 649 649 060416:173751
}

CT{
Contig1 comment polybayes 649 649 060416:173751
P(1)=1.41720463789186647e-05
P(2)=0.999968746271783167
P(3)=1.70816818379147427e-05
P(4)=0
P(5)=0
VAR=gt
P(gt)=0.999968740732614461
}

CT{
Contig1 polymorphism polybayes 661 661 060416:173751
}

CT{
Contig1 comment polybayes 661 661 060416:173751
P(1)=0.000816908589109267173
P(2)=0.999177415261547583
P(3)=5.67614934315011874e-06
P(4)=0
P(5)=0
VAR=gt
P(gt)=0.999177203841281279
}

CT{
Contig1 polymorphism polybayes 665 665 060416:173751
}

CT{
Contig1 comment polybayes 665 665 060416:173751
P(1)=0.40811171671580256
P(2)=0.58660554416867306
P(3)=0.00528273911552437995
P(4)=0
P(5)=0
VAR=ac
P(ac)=0.582248061852684329
}

CT{
Contig1 polymorphism polybayes 669 669 060416:173751
}

CT{
Contig1 comment polybayes 669 669 060416:173751
P(1)=8.00828302307993141e-06
P(2)=0.892263217463329016
P(3)=0.107727736711507575
P(4)=1.03754214032901865e-06
P(5)=0
VAR=gt
P(gt)=0.892262315085934667
}

CT{
Contig1 polymorphism polybayes 672 672 060416:173751
}

CT{
Contig1 comment polybayes 672 672 060416:173751
P(1)=0.0430091654056913957
P(2)=0.956547872734223719
P(3)=0.000442961860084885523
P(4)=0
P(5)=0
VAR=ag
P(ag)=0.956515871112742516
}

CT{
Contig1 polymorphism polybayes 685 685 060416:173751
}

CT{
Contig1 comment polybayes 685 685 060416:173751
P(1)=1.03961494769852655e-13
P(2)=0.999995055538002939
P(3)=4.944452545361831e-06
P(4)=9.34773732626206705e-12
P(5)=0
VAR=ag
P(ag)=0.999995055538002939
}

CT{
Contig1 polymorphism polybayes 686 686 060416:173751
}

CT{
Contig1 comment polybayes 686 686 060416:173751
P(1)=1.40385726644578012e-13
P(2)=0.99999153772382792
P(3)=8.46227603169410842e-06
P(4)=0
P(5)=0
VAR=at
P(at)=0.99999153772382792
}

CT{
Contig1 polymorphism polybayes 687 687 060416:173751
}

CT{
Contig1 comment polybayes 687 687 060416:173751
P(1)=6.83146523501738538e-08
P(2)=0.999988472461012742
P(3)=1.14592243349078171e-05
P(4)=0
P(5)=0
VAR=at
P(at)=0.999988472448617576
}

CT{
Contig1 polymorphism polybayes 690 690 060416:173751
}

CT{
Contig1 comment polybayes 690 690 060416:173751
P(1)=0.00549881052057343832
P(2)=0.994488215361431911
P(3)=1.29741179946507605e-05
P(4)=0
P(5)=0
VAR=at
P(at)=0.994486282975075536
}

CT{
Contig1 polymorphism polybayes 699 699 060416:173751
}

CT{
Contig1 comment polybayes 699 699 060416:173751
P(1)=0.0113580498185873451
P(2)=0.988620555094807262
P(3)=2.13950866053933603e-05
P(4)=0
P(5)=0
VAR=at
P(at)=0.988617284408309562
}

CT{
Contig1 polymorphism polybayes 704 704 060416:173751
}

CT{
Contig1 comment polybayes 704 704 060416:173751
P(1)=8.77227086374886311e-05
P(2)=0.999893644509862212
P(3)=1.86327815002998323e-05
P(4)=0
P(5)=0
VAR=cg
P(cg)=0.999893605249396989
}

CT{
Contig1 polymorphism polybayes 706 706 060416:173751
}

CT{
Contig1 comment polybayes 706 706 060416:173751
P(1)=4.75973443913560789e-05
P(2)=0.999938720708815932
P(3)=1.36819467927121698e-05
P(4)=0
P(5)=0
VAR=at
P(at)=0.999938707687395515
}

CT{
Contig1 polymorphism polybayes 710 710 060416:173751
}

CT{
Contig1 comment polybayes 710 710 060416:173751
P(1)=0.158315550874156588
P(2)=0.841665752508954615
P(3)=1.86966168887974411e-05
P(4)=0
P(5)=0
VAR=ac
P(ac)=0.841620935302640113
}

CT{
Contig1 polymorphism polybayes 713 713 060416:173751
}

CT{
Contig1 comment polybayes 713 713 060416:173751
P(1)=1.33089940472821348e-06
P(2)=0.999979866877549149
P(3)=1.88022230461231119e-05
P(4)=0
P(5)=0
VAR=ag
P(ag)=0.999979866542517924
}

CT{
Contig1 polymorphism polybayes 717 717 060416:173751
}

CT{
Contig1 comment polybayes 717 717 060416:173751
P(1)=1.87738724048228775e-11
P(2)=0.999985691451070583
P(3)=1.43084601018902048e-05
P(4)=7.00536547957575104e-11
P(5)=0
VAR=ct
P(ct)=0.999985691451070583
}

CT{
Contig1 polymorphism polybayes 725 725 060416:173751
}

CT{
Contig1 comment polybayes 725 725 060416:173751
P(1)=0.00518355818430566335
P(2)=0.953279962676534847
P(3)=0.0415364791391594898
P(4)=0
P(5)=0
VAR=at
P(at)=0.944665758060946431
}

CT{
Contig1 polymorphism polybayes 736 736 060416:173751
}

CT{
Contig1 comment polybayes 736 736 060416:173751
P(1)=0.0120511694752538893
P(2)=0.987934127127199168
P(3)=1.47033975469420921e-05
P(4)=0
P(5)=0
VAR=ag
P(ag)=0.987930819670388853
}

CT{
Contig1 polymorphism polybayes 741 741 060416:173751
}

CT{
Contig1 comment polybayes 741 741 060416:173751
P(1)=9.94977759901777326e-06
P(2)=0.999977528113249741
P(3)=1.25221091512412701e-05
P(4)=0
P(5)=0
VAR=ct
P(ct)=0.999977524935516786
}

CT{
Contig1 polymorphism polybayes 742 742 060416:173751
}

CT{
Contig1 comment polybayes 742 742 060416:173751
P(1)=1.87614431082944238e-09
P(2)=0.999977144518332165
P(3)=2.28536055235247745e-05
P(4)=0
P(5)=0
VAR=ct
P(ct)=0.999977144518332165
}

CT{
Contig1 polymorphism polybayes 743 743 060416:173751
}

CT{
Contig1 comment polybayes 743 743 060416:173751
P(1)=0.0125207586637888732
P(2)=0.987455283301146244
P(3)=2.39580350648824368e-05
P(4)=0
P(5)=0
VAR=gt
P(gt)=0.987450603919862293
}

CT{
Contig1 polymorphism polybayes 751 751 060416:173751
}

CT{
Contig1 comment polybayes 751 751 060416:173751
P(1)=0.00781591835012899444
P(2)=0.992159611212722418
P(3)=2.44704371485873206e-05
P(4)=0
P(5)=0
VAR=ag
P(ag)=0.992156680635488864
}

CT{
Contig1 polymorphism polybayes 761 761 060416:173751
}

CT{
Contig1 comment polybayes 761 761 060416:173751
P(1)=0.0111006209266513158
P(2)=0.988808805025469224
P(3)=9.05740478794598053e-05
P(4)=0
P(5)=0
VAR=ac
P(ac)=0.988787330074586928
}

CT{
Contig1 polymorphism polybayes 765 765 060416:173751
}

CT{
Contig1 comment polybayes 765 765 060416:173751
P(1)=8.55185139140206854e-08
P(2)=0.999975742990455853
P(3)=2.41714910302332318e-05
P(4)=0
P(5)=0
VAR=gt
P(gt)=0.999975742990455853
}

CT{
Contig1 polymorphism polybayes 768 768 060416:173751
}

CT{
Contig1 comment polybayes 768 768 060416:173751
P(1)=0.000209771072121485305
P(2)=0.999545237708406748
P(3)=0.000244991219471766663
P(4)=0
P(5)=0
VAR=ac
P(ac)=0.999543414106402214
}

CT{
Contig1 polymorphism polybayes 774 774 060416:173751
}

CT{
Contig1 comment polybayes 774 774 060416:173751
P(1)=3.34243718649994711e-06
P(2)=0.999582555238794824
P(3)=0.000414102324018676423
P(4)=0
P(5)=0
VAR=gt
P(gt)=0.999582555238794824
}

CT{
Contig1 polymorphism polybayes 785 785 060416:173751
}

CT{
Contig1 comment polybayes 785 785 060416:173751
P(1)=0.032477970331209122
P(2)=0.966322135208645851
P(3)=0.00119989446014502699
P(4)=0
P(5)=0
VAR=ct
P(ct)=0.966274290715853828
}

CT{
Contig1 polymorphism polybayes 788 788 060416:173751
}

CT{
Contig1 comment polybayes 788 788 060416:173751
P(1)=3.81520815686521158e-05
P(2)=0.999260643804489071
P(3)=0.000701204113942276482
P(4)=0
P(5)=0
VAR=gt
P(gt)=0.999260607005374735
}

CT{
Contig1 polymorphism polybayes 792 792 060416:173751
}

CT{
Contig1 comment polybayes 792 792 060416:173751
P(1)=8.75396723010271092e-06
P(2)=0.99964580576751132
P(3)=0.000345440265258577
P(4)=0
P(5)=0
VAR=gt
P(gt)=0.99964580269510651
}

CT{
Contig1 polymorphism polybayes 804 804 060416:173751
}

CT{
Contig1 comment polybayes 804 804 060416:173751
P(1)=0.0015791706450514576
P(2)=0.997948892754062104
P(3)=0.000471936600886438216
P(4)=0
P(5)=0
VAR=ag
P(ag)=0.997946852158073322
}

CT{
Contig1 polymorphism polybayes 809 809 060416:173751
}

CT{
Contig1 comment polybayes 809 809 060416:173751
P(1)=4.35300347707789785e-09
P(2)=0.999866352640615047
P(3)=0.000133643006381475981
P(4)=0
P(5)=0
VAR=at
P(at)=0.999866352640615047
}

CT{
Contig1 polymorphism polybayes 811 811 060416:173751
}

CT{
Contig1 comment polybayes 811 811 060416:173751
P(1)=0.0770802510537241307
P(2)=0.922889362535587572
P(3)=3.0386410688297136e-05
P(4)=0
P(5)=0
VAR=at
P(at)=0.922846308821315656
}

CT{
Contig1 polymorphism polybayes 818 818 060416:173751
}

CT{
Contig1 comment polybayes 818 818 060416:173751
P(1)=2.15153382119932523e-05
P(2)=0.999962826498645316
P(3)=1.56581631426905256e-05
P(4)=0
P(5)=0
VAR=gt
P(gt)=0.999962813130194689
}

CT{
Contig1 polymorphism polybayes 823 823 060416:173751
}

CT{
Contig1 comment polybayes 823 823 060416:173751
P(1)=2.73142316523332002e-05
P(2)=0.999957965553632348
P(3)=1.47202147153183716e-05
P(4)=0
P(5)=0
VAR=gt
P(gt)=0.999957948638313409
}

CT{
Contig1 polymorphism polybayes 826 826 060416:173751
}

CT{
Contig1 comment polybayes 826 826 060416:173751
P(1)=0.000109777630904953317
P(2)=0.999177721355171029
P(3)=0.000712501013924017716
P(4)=0
P(5)=0
VAR=ag
P(ag)=0.999177448591675461
}

CT{
Contig1 polymorphism polybayes 829 829 060416:173751
}

CT{
Contig1 comment polybayes 829 829 060416:173751
P(1)=7.51627000303367569e-05
P(2)=0.999897425086431159
P(3)=2.74122135385038204e-05
P(4)=0
P(5)=0
VAR=ct
P(ct)=0.999897392366259791
}

CT{
Contig1 polymorphism polybayes 840 840 060416:173751
}

CT{
Contig1 comment polybayes 840 840 060416:173751
P(1)=0.199558763367712227
P(2)=0.799752874079585308
P(3)=0.000688362552702465205
P(4)=0
P(5)=0
VAR=gt
P(gt)=0.795808985915691173
}

CT{
Contig1 polymorphism polybayes 847 847 060416:173751
}

CT{
Contig1 comment polybayes 847 847 060416:173751
P(1)=9.37390949033109748e-05
P(2)=0.999881036680266156
P(3)=2.52242248305336174e-05
P(4)=0
P(5)=0
VAR=at
P(at)=0.999880953174504241
}

CT{
Contig1 polymorphism polybayes 851 851 060416:173751
}

CT{
Contig1 comment polybayes 851 851 060416:173751
P(1)=1.83183745377403063e-08
P(2)=0.999979018537901292
P(3)=2.09631309884694484e-05
P(4)=1.27357009110211631e-11
P(5)=0
VAR=at
P(at)=0.99997901853193133
}

CT{
Contig1 polymorphism polybayes 856 856 060416:173751
}

CT{
Contig1 comment polybayes 856 856 060416:173751
P(1)=3.22332723940132641e-09
P(2)=0.999983921626413129
P(3)=1.60750854423708443e-05
P(4)=6.48172611134562407e-11
P(5)=0
VAR=at
P(at)=0.999983921626413129
}

CT{
Contig1 polymorphism polybayes 858 858 060416:173751
}

CT{
Contig1 comment polybayes 858 858 060416:173751
P(1)=9.26489860176161074e-09
P(2)=0.999967662203848036
P(3)=3.23285216644685453e-05
P(4)=9.58889417275131236e-12
P(5)=0
VAR=gt
P(gt)=0.999967662201023314
}

CT{
Contig1 polymorphism polybayes 866 866 060416:173751
}

CT{
Contig1 comment polybayes 866 866 060416:173751
P(1)=7.03971474752844733e-12
P(2)=0.999984505660854928
P(3)=1.54942859871002307e-05
P(4)=4.61182565842809261e-11
P(5)=0
VAR=ct
P(ct)=0.999984505660854928
}

CT{
Contig1 polymorphism polybayes 871 871 060416:173751
}

CT{
Contig1 comment polybayes 871 871 060416:173751
P(1)=0.00052360963686783688
P(2)=0.999474718690573074
P(3)=1.67167255908895994e-06
P(4)=0
P(5)=0
VAR=a-
P(a-)=0.999474147473868041
}

CT{
Contig1 polymorphism polybayes 876 876 060416:173751
}

CT{
Contig1 comment polybayes 876 876 060416:173751
P(1)=2.55816212779844718e-11
P(2)=0.999987067981918583
P(3)=1.29319857981399747e-05
P(4)=6.70165568598317939e-12
P(5)=0
VAR=at
P(at)=0.999987067981918583
}

CT{
Contig1 polymorphism polybayes 878 878 060416:173751
}

CT{
Contig1 comment polybayes 878 878 060416:173751
P(1)=4.96074907276872209e-06
P(2)=0.999993703469297888
P(3)=1.33578162934392786e-06
P(4)=0
P(5)=0
VAR=a-
P(a-)=0.999993698047299942
}

CT{
Contig1 polymorphism polybayes 905 905 060416:173751
}

CT{
Contig1 comment polybayes 905 905 060416:173751
P(1)=0.0003480680471513214
P(2)=0.999604137685356057
P(3)=4.77942674926216819e-05
P(4)=0
P(5)=0
VAR=ag
P(ag)=0.999603988246925221
}

CT{
Contig1 polymorphism polybayes 908 908 060416:173751
}

CT{
Contig1 comment polybayes 908 908 060416:173751
P(1)=0.00114260047584794674
P(2)=0.998823122020314716
P(3)=3.42775038373371934e-05
P(4)=0
P(5)=0
VAR=ag
P(ag)=0.998822627576181982
}

CT{
Contig1 polymorphism polybayes 920 920 060416:173751
}

CT{
Contig1 comment polybayes 920 920 060416:173751
P(1)=2.34527078265594993e-07
P(2)=0.999957308780853214
P(3)=4.24566920685200806e-05
P(4)=0
P(5)=0
VAR=ct
P(ct)=0.999957308646470766
}

CT{
Contig1 polymorphism polybayes 923 923 060416:173751
}

CT{
Contig1 comment polybayes 923 923 060416:173751
P(1)=0.000327179117872695099
P(2)=0.998695022991800684
P(3)=0.000977797890326620526
P(4)=0
P(5)=0
VAR=gt
P(gt)=0.998694290893284237
}

CT{
Contig1 polymorphism polybayes 936 936 060416:173751
}

CT{
Contig1 comment polybayes 936 936 060416:173751
P(1)=0.000998917906523174113
P(2)=0.998973856823559126
P(3)=2.72252699176999074e-05
P(4)=0
P(5)=0
VAR=ac
P(ac)=0.998972764227836003
}

CT{
Contig1 polymorphism polybayes 940 940 060416:173751
}

CT{
Contig1 comment polybayes 940 940 060416:173751
P(1)=1.67211599860151111e-07
P(2)=0.999984200984875195
P(3)=1.56317530908623136e-05
P(4)=5.04340820185695242e-11
P(5)=0
VAR=at
P(at)=0.999984200838755523
}

CT{
Contig1 polymorphism polybayes 942 942 060416:173751
}

CT{
Contig1 comment polybayes 942 942 060416:173751
P(1)=5.12679393070884624e-07
P(2)=0.999994018562123321
P(3)=5.46875848360888797e-06
P(4)=0
P(5)=0
VAR=at
P(at)=0.999994018085161807
}

CT{
Contig1 polymorphism polybayes 944 944 060416:173751
}

CT{
Contig1 comment polybayes 944 944 060416:173751
P(1)=0.00296592502126721613
P(2)=0.997002237775372865
P(3)=3.18372033599182385e-05
P(4)=0
P(5)=0
VAR=at
P(at)=0.996997946276117005
}

CT{
Contig1 polymorphism polybayes 945 945 060416:173751
}

CT{
Contig1 comment polybayes 945 945 060416:173751
P(1)=0.0436985144315856356
P(2)=0.954644557910740731
P(3)=0.00165692765767363306
P(4)=0
P(5)=0
VAR=ag
P(ag)=0.954433748361536728
}

CT{
Contig1 polymorphism polybayes 948 948 060416:173751
}

CT{
Contig1 comment polybayes 948 948 060416:173751
P(1)=0.000419666544399226917
P(2)=0.999558638575648955
P(3)=2.16948799518185021e-05
P(4)=0
P(5)=0
VAR=ag
P(ag)=0.999558031974076166
}

CT{
Contig1 polymorphism polybayes 960 960 060416:173751
}

CT{
Contig1 comment polybayes 960 960 060416:173751
P(1)=1.44712572410744412e-05
P(2)=0.999974980086764762
P(3)=1.05486559941632215e-05
P(4)=0
P(5)=0
VAR=ct
P(ct)=0.999974959180938367
}

CT{
Contig1 polymorphism polybayes 962 962 060416:173751
}

CT{
Contig1 comment polybayes 962 962 060416:173751
P(1)=0.000328201739859238601
P(2)=0.999651799763679327
P(3)=1.99984964614347577e-05
P(4)=0
P(5)=0
VAR=gt
P(gt)=0.99965132562735354
}

CT{
Contig1 polymorphism polybayes 970 970 060416:173751
}

CT{
Contig1 comment polybayes 970 970 060416:173751
P(1)=0.00232823642514787375
P(2)=0.997641719427405072
P(3)=3.0044147447053681e-05
P(4)=0
P(5)=0
VAR=gt
P(gt)=0.997638362171195181
}

CT{
Contig1 polymorphism polybayes 978 978 060416:173751
}

CT{
Contig1 comment polybayes 978 978 060416:173751
P(1)=0.00343773955722531537
P(2)=0.996545285268809278
P(3)=1.69751739654062504e-05
P(4)=0
P(5)=0
VAR=at
P(at)=0.996542076693300418
}

CT{
Contig1 polymorphism polybayes 981 981 060416:173751
}

CT{
Contig1 comment polybayes 981 981 060416:173751
P(1)=0.0178380241549123116
P(2)=0.982138307853363767
P(3)=2.36679917239213375e-05
P(4)=0
P(5)=0
VAR=ac
P(ac)=0.982121613725732617
}

CT{
Contig1 polymorphism polybayes 988 988 060416:173751
}

CT{
Contig1 comment polybayes 988 988 060416:173751
P(1)=7.51250656777422828e-07
P(2)=0.999994632274066063
P(3)=4.61647527715944588e-06
P(4)=0
P(5)=0
VAR=gt
P(gt)=0.999994631780128961
}

CT{
Contig1 polymorphism polybayes 993 993 060416:173751
}

CT{
Contig1 comment polybayes 993 993 060416:173751
P(1)=0.00025907537873848125
P(2)=0.999721306976429787
P(3)=1.96176448317313432e-05
P(4)=0
P(5)=0
VAR=gt
P(gt)=0.999720935749044159
}

CT{
Contig1 polymorphism polybayes 995 995 060416:173751
}

CT{
Contig1 comment polybayes 995 995 060416:173751
P(1)=0.000201297202460408347
P(2)=0.999785032339699121
P(3)=1.36704578404702429e-05
P(4)=0
P(5)=0
VAR=ag
P(ag)=0.999784843336010159
}

CT{
Contig1 polymorphism polybayes 1001 1001 060416:173751
}

CT{
Contig1 comment polybayes 1001 1001 060416:173751
P(1)=1.24618993460794439e-06
P(2)=0.999995335130947119
P(3)=3.4186784172047489e-06
P(4)=7.01067845799229748e-13
P(5)=0
VAR=ag
P(ag)=0.999995334431220297
}

CT{
Contig1 polymorphism polybayes 1014 1014 060416:173751
}

CT{
Contig1 comment polybayes 1014 1014 060416:173751
P(1)=0.0475876723634105419
P(2)=0.952410387459262654
P(3)=1.94017613486368389e-06
P(4)=1.19194010175294202e-12
P(5)=0
VAR=gt
P(gt)=0.95239461741609104
}

CT{
Contig1 polymorphism polybayes 1017 1017 060416:173751
}

CT{
Contig1 comment polybayes 1017 1017 060416:173751
P(1)=0.0305988968942360326
P(2)=0.969400186112315894
P(3)=9.1699325980173141e-07
P(4)=1.8827095572263639e-13
P(5)=0
VAR=ag
P(ag)=0.96939007162413007
}

CT{
Contig1 polymorphism polybayes 1021 1021 060416:173751
}

CT{
Contig1 comment polybayes 1021 1021 060416:173751
P(1)=0.0390367809549981604
P(2)=0.960948519757884264
P(3)=1.46992871175749742e-05
P(4)=0
P(5)=0
VAR=at
P(at)=0.960925549997875116
}

CT{
Contig1 polymorphism polybayes 1024 1024 060416:173751
}

CT{
Contig1 comment polybayes 1024 1024 060416:173751
P(1)=0.00157709549276128482
P(2)=0.998417506022524276
P(3)=5.39848471443965746e-06
P(4)=0
P(5)=0
VAR=ac
P(ac)=0.998416586733390764
}

CT{
Contig1 polymorphism polybayes 1026 1026 060416:173751
}

CT{
Contig1 comment polybayes 1026 1026 060416:173751
P(1)=0.0023698914957574054
P(2)=0.997610768472794562
P(3)=1.93399782493043331e-05
P(4)=5.31987281329301893e-11
P(5)=0
VAR=at
P(at)=0.99760992142856308
}

CT{
Contig1 polymorphism polybayes 1030 1030 060416:173751
}

CT{
Contig1 comment polybayes 1030 1030 060416:173751
P(1)=0.000409067728871755556
P(2)=0.999576225684919084
P(3)=1.47065862091604129e-05
P(4)=0
P(5)=0
VAR=ct
P(ct)=0.999575843130323502
}

CT{
Contig1 polymorphism polybayes 1034 1034 060416:173751
}

CT{
Contig1 comment polybayes 1034 1034 060416:173751
P(1)=0.00213974150176054191
P(2)=0.997843048549245201
P(3)=1.72099489942569926e-05
P(4)=0
P(5)=0
VAR=ct
P(ct)=0.99784104631680888
}

CT{
Contig1 polymorphism polybayes 1036 1036 060416:173751
}

CT{
Contig1 comment polybayes 1036 1036 060416:173751
P(1)=5.27816484528763905e-05
P(2)=0.999931449823959651
P(3)=1.57685275874726784e-05
P(4)=0
P(5)=0
VAR=ag
P(ag)=0.999931388344719871
}

CT{
Contig1 polymorphism polybayes 1038 1038 060416:173751
}

CT{
Contig1 comment polybayes 1038 1038 060416:173751
P(1)=0.000870989622847850225
P(2)=0.999103954987635856
P(3)=2.50553895162938512e-05
P(4)=0
P(5)=0
VAR=at
P(at)=0.999102705137991128
}

CT{
Contig1 polymorphism polybayes 1047 1047 060416:173751
}

CT{
Contig1 comment polybayes 1047 1047 060416:173751
P(1)=3.88422638429170889e-05
P(2)=0.999945395114924258
P(3)=1.57626212328248741e-05
P(4)=0
P(5)=0
VAR=ct
P(ct)=0.999945338986247282
}

CT{
Contig1 polymorphism polybayes 1049 1049 060416:173751
}

CT{
Contig1 comment polybayes 1049 1049 060416:173751
P(1)=0.00430377774407567792
P(2)=0.995669768473385586
P(3)=2.6453782538735712e-05
P(4)=0
P(5)=0
VAR=ct
P(ct)=0.995665698287811617
}

CT{
Contig1 polymorphism polybayes 1054 1054 060416:173751
}

CT{
Contig1 comment polybayes 1054 1054 060416:173751
P(1)=0.000249370007688801389
P(2)=0.999740366618073849
P(3)=1.02633742373494552e-05
P(4)=0
P(5)=0
VAR=ag
P(ag)=0.99974021913287515
}

CT{
Contig1 polymorphism polybayes 1057 1057 060416:173751
}

CT{
Contig1 comment polybayes 1057 1057 060416:173751
P(1)=0.0674938005683749722
P(2)=0.932502731887961035
P(3)=3.4675436639922479e-06
P(4)=0
P(5)=0
VAR=a-
P(a-)=0.932402416456130533
}

CT{
Contig1 polymorphism polybayes 1073 1073 060416:173751
}

CT{
Contig1 comment polybayes 1073 1073 060416:173751
P(1)=0.0293328545392416241
P(2)=0.970650401082841057
P(3)=1.67442968136694566e-05
P(4)=8.11036498256704383e-11
P(5)=0
VAR=gt
P(gt)=0.970640050596889097
}

CT{
Contig1 polymorphism polybayes 1075 1075 060416:173751
}

CT{
Contig1 comment polybayes 1075 1075 060416:173751
P(1)=0.0118321220681937332
P(2)=0.98815026541808541
P(3)=1.76124224501395713e-05
P(4)=9.12707171921770044e-11
P(5)=0
VAR=ct
P(ct)=0.988146067005700607
}

WA{
snp_report polybayes 060416:173751
PROGRAM: polybayes.pl VERSION: 3.0 RELEASE: 2001-03-27
COMMAND_LINE: -project Project1 -analysis Analysis1 -cluster Cluster1 -inputFormat ace -anchorBaseQualityDefault 20 -memberBaseQualityDefault 20 -filterParalogs -thresholdNative 0.0 -screenSnps -considerAnchor no -considerTemplateConsensus -prescreenSnps no -preScreenSnpsMinimumBaseQuality 30 -priorPoly 0.003 -priorPoly2 0.99666 -priorPoly3 0.00333 -priorPoly4 1e-05 -priorPolyAC 0.1666 -priorPolyAG 0.1666 -priorPolyAT 0.1666 -priorPolyCG 0.1666 -priorPolyACG 0.25 -priorPolyACT 0.25 -thresholdSnp 0.5 -maxTerms 50 -nowriteAlignment -lineLength 50 -showUnAligned -displayQuality -writeAce -nowritePhdFiles -phdFilePathOut ../phd_dir -writeReport -debug -monitor -readPhdFiles -phdFilePathIn ../phd_dir -aceIn 015501.fasta.screen.ace.1 -alignmentOut 015501.phrap.aln -aceOut 015501.map.ace.1 -reportOut 015501.map.out
TIME: 060416:173751
CLUSTER: Cluster1 NUMBER_MEMBERS: 17
ANCHOR: Contig1 PADDED_LENGTH: 1182 NUMBER_MEMBERS: 17
    MEMBER: E02_015501Minsoy_.b_10.ab1 PRIMARY_SEQUENCE: E02_015501Minsoy_.b_10.ab1 TEMPLATE: E02_015501Minsoy_.b_10 PADDED_LENGTH: 1039 ALIGNED_LENGTH: 505 CLASS: NATIVE P_NAT: 1.9646748319092376e-09 D: 105 D_NAT: 29.4149485335671228 D_PAR: 39.0099485335671228
    MEMBER: E03_015501Noir_1_.b_09.ab1 PRIMARY_SEQUENCE: E03_015501Noir_1_.b_09.ab1 TEMPLATE: E03_015501Noir_1_.b_09 PADDED_LENGTH: 1068 ALIGNED_LENGTH: 767 CLASS: NATIVE P_NAT: 3.35328613160597201e-07 D: 138 D_NAT: 61.1883187515429844 D_PAR: 75.7613187515429844
    MEMBER: E04_015501Evans__.b_10.ab1 PRIMARY_SEQUENCE: E04_015501Evans__.b_10.ab1 TEMPLATE: E04_015501Evans__.b_10 PADDED_LENGTH: 1100 ALIGNED_LENGTH: 842 CLASS: NATIVE P_NAT: 0.999985284143195849 D: 16 D_NAT: 44.9510138723787953 D_PAR: 60.9490138723787954
    MEMBER: E05_015501PI20933.b_09.ab1 PRIMARY_SEQUENCE: E05_015501PI20933.b_09.ab1 TEMPLATE: E05_015501PI20933.b_09 PADDED_LENGTH: 1050 ALIGNED_LENGTH: 685 CLASS: NATIVE P_NAT: 1.21935977813265093e-09 D: 130 D_NAT: 44.2178389036703777 D_PAR: 57.2328389036703777
    MEMBER: E08_015501Minsoy_.g_10.ab1 PRIMARY_SEQUENCE: E08_015501Minsoy_.g_10.ab1 TEMPLATE: E08_015501Minsoy_.g_10 PADDED_LENGTH: 1016 ALIGNED_LENGTH: 721 CLASS: NATIVE P_NAT: 0.991701626329543114 D: 21 D_NAT: 25.9005046912229665 D_PAR: 39.5995046912229665
    MEMBER: E09_015501Noir_1_.g_09.ab1 PRIMARY_SEQUENCE: E09_015501Noir_1_.g_09.ab1 TEMPLATE: E09_015501Noir_1_.g_09 PADDED_LENGTH: 982 ALIGNED_LENGTH: 860 CLASS: NATIVE P_NAT: 0.98508333556926376 D: 37 D_NAT: 42.0370146381071816 D_PAR: 58.3770146381071816
    MEMBER: E10_015501Evans__.g_10.ab1 PRIMARY_SEQUENCE: E10_015501Evans__.g_10.ab1 TEMPLATE: E10_015501Evans__.g_10 PADDED_LENGTH: 988 ALIGNED_LENGTH: 836 CLASS: NATIVE P_NAT: 0.999985014289778238 D: 13 D_NAT: 35.7821149880003491 D_PAR: 51.6661149880003491
    MEMBER: E11_015501PI20933.g_09.ab1 PRIMARY_SEQUENCE: E11_015501PI20933.g_09.ab1 TEMPLATE: E11_015501PI20933.g_09 PADDED_LENGTH: 963 ALIGNED_LENGTH: 731 CLASS: NATIVE P_NAT: 0.979593343287600789 D: 23 D_NAT: 25.4462123694190099 D_PAR: 39.3352123694190099
    MEMBER: H04_015501Evans__.b_41.ab1 PRIMARY_SEQUENCE: H04_015501Evans__.b_41.ab1 TEMPLATE: H04_015501Evans__.b_41 PADDED_LENGTH: 844 ALIGNED_LENGTH: 755 CLASS: NATIVE P_NAT: 0.99987763322715322 D: 14 D_NAT: 30.9144094380960251 D_PAR: 45.2594094380960251
    MEMBER: H05_015501PI20933.b_45.ab1 PRIMARY_SEQUENCE: H05_015501PI20933.b_45.ab1 TEMPLATE: H05_015501PI20933.b_45 PADDED_LENGTH: 830 ALIGNED_LENGTH: 738 CLASS: NATIVE P_NAT: 9.68275327440099951e-11 D: 148 D_NAT: 49.2483063625811943 D_PAR: 63.2703063625811943
    MEMBER: H06_015501Peking_.b_58.ab1 PRIMARY_SEQUENCE: H06_015501Peking_.b_58.ab1 TEMPLATE: H06_015501Peking_.b_58 PADDED_LENGTH: 844 ALIGNED_LENGTH: 514 CLASS: NATIVE P_NAT: 1.22034753651811237e-12 D: 103 D_NAT: 22.452080494137159 D_PAR: 32.218080494137159
    MEMBER: H07_015501Archer_.g_62.ab1 PRIMARY_SEQUENCE: H07_015501Archer_.g_62.ab1 TEMPLATE: H07_015501Archer_.g_62 PADDED_LENGTH: 819 ALIGNED_LENGTH: 752 CLASS: NATIVE P_NAT: 0.999888735739855044 D: 9 D_NAT: 18.3412487339811129 D_PAR: 32.6292487339811129
    MEMBER: H08_015501Minsoy_.g_75.ab1 PRIMARY_SEQUENCE: H08_015501Minsoy_.g_75.ab1 TEMPLATE: H08_015501Minsoy_.g_75 PADDED_LENGTH: 813 ALIGNED_LENGTH: 733 CLASS: NATIVE P_NAT: 0.999500902471867218 D: 10 D_NAT: 15.7853995317147925 D_PAR: 29.7123995317147925
    MEMBER: H09_015501Noir_1_.g_79.ab1 PRIMARY_SEQUENCE: H09_015501Noir_1_.g_79.ab1 TEMPLATE: H09_015501Noir_1_.g_79 PADDED_LENGTH: 885 ALIGNED_LENGTH: 719 CLASS: NATIVE P_NAT: 0.346070668001942278 D: 35 D_NAT: 27.0754469080641102 D_PAR: 40.7364469080641102
    MEMBER: H10_015501Evans__.g_91.ab1 PRIMARY_SEQUENCE: H10_015501Evans__.g_91.ab1 TEMPLATE: H10_015501Evans__.g_91 PADDED_LENGTH: 851 ALIGNED_LENGTH: 711 CLASS: NATIVE P_NAT: 0.999914850155415344 D: 8 D_NAT: 19.9422579614235722 D_PAR: 33.4512579614235722
    MEMBER: H11_015501PI20933.g_95.ab1 PRIMARY_SEQUENCE: H11_015501PI20933.g_95.ab1 TEMPLATE: H11_015501PI20933.g_95 PADDED_LENGTH: 840 ALIGNED_LENGTH: 754 CLASS: NATIVE P_NAT: 0.999910469613684329 D: 9 D_NAT: 19.2577581322624653 D_PAR: 33.5837581322624653
    MEMBER: H12_015501Peking_.g_03.ab1 PRIMARY_SEQUENCE: H12_015501Peking_.g_03.ab1 TEMPLATE: H12_015501Peking_.g_03 PADDED_LENGTH: 881 ALIGNED_LENGTH: 467 CLASS: NATIVE P_NAT: 0.0146185150392742536 D: 36 D_NAT: 20.2457619514878817 D_PAR: 29.1187619514878817
    SNP_ID: GSCSNP-Project1-Analysis1-Cluster1-Contig1-1 PADDED_POS: 232 P_SNP: 0.751070806430292588 VAR: ag P_VAR: 0.751047731320299437
    SNP_ID: GSCSNP-Project1-Analysis1-Cluster1-Contig1-2 PADDED_POS: 236 P_SNP: 0.550333333794085373 VAR: ac P_VAR: 0.549724771730475861
    SNP_ID: GSCSNP-Project1-Analysis1-Cluster1-Contig1-3 PADDED_POS: 292 P_SNP: 0.999835201679135695 VAR: ag P_VAR: 0.999740447918544144
    SNP_ID: GSCSNP-Project1-Analysis1-Cluster1-Contig1-4 PADDED_POS: 386 P_SNP: 0.720250819038682879 VAR: ac P_VAR: 0.719877673433439218
    SNP_ID: GSCSNP-Project1-Analysis1-Cluster1-Contig1-5 PADDED_POS: 495 P_SNP: 0.99999999999998468 VAR: gt P_VAR: 0.827105450302633484
    SNP_ID: GSCSNP-Project1-Analysis1-Cluster1-Contig1-6 PADDED_POS: 520 P_SNP: 0.9466644675360516 VAR: ag P_VAR: 0.946644971472945078
    SNP_ID: GSCSNP-Project1-Analysis1-Cluster1-Contig1-7 PADDED_POS: 589 P_SNP: 0.999999912945456452 VAR: ct P_VAR: 0.99999168024561403
    SNP_ID: GSCSNP-Project1-Analysis1-Cluster1-Contig1-8 PADDED_POS: 600 P_SNP: 0.821666424864947495 VAR: gt P_VAR: 0.820378736755602826
    SNP_ID: GSCSNP-Project1-Analysis1-Cluster1-Contig1-9 PADDED_POS: 618 P_SNP: 0.999999999987247845 VAR: ag P_VAR: 0.999985856540170058
    SNP_ID: GSCSNP-Project1-Analysis1-Cluster1-Contig1-10 PADDED_POS: 620 P_SNP: 0.999732422910933048 VAR: ac P_VAR: 0.999720641675373076
    SNP_ID: GSCSNP-Project1-Analysis1-Cluster1-Contig1-11 PADDED_POS: 623 P_SNP: 0.856200252636073712 VAR: ac P_VAR: 0.856155821904167648
    SNP_ID: GSCSNP-Project1-Analysis1-Cluster1-Contig1-12 PADDED_POS: 635 P_SNP: 0.999999946811898108 VAR: at P_VAR: 0.999995543683073254
    SNP_ID: GSCSNP-Project1-Analysis1-Cluster1-Contig1-13 PADDED_POS: 637 P_SNP: 0.999999706452217771 VAR: ag P_VAR: 0.999075556193370042
    SNP_ID: GSCSNP-Project1-Analysis1-Cluster1-Contig1-14 PADDED_POS: 649 P_SNP: 0.999985827953621081 VAR: gt P_VAR: 0.999968740732614461
    SNP_ID: GSCSNP-Project1-Analysis1-Cluster1-Contig1-15 PADDED_POS: 661 P_SNP: 0.999183091410890733 VAR: gt P_VAR: 0.999177203841281279
    SNP_ID: GSCSNP-Project1-Analysis1-Cluster1-Contig1-16 PADDED_POS: 665 P_SNP: 0.59188828328419744 VAR: ac P_VAR: 0.582248061852684329
    SNP_ID: GSCSNP-Project1-Analysis1-Cluster1-Contig1-17 PADDED_POS: 669 P_SNP: 0.99999199171697692 VAR: gt P_VAR: 0.892262315085934667
    SNP_ID: GSCSNP-Project1-Analysis1-Cluster1-Contig1-18 PADDED_POS: 672 P_SNP: 0.956990834594308604 VAR: ag P_VAR: 0.956515871112742516
    SNP_ID: GSCSNP-Project1-Analysis1-Cluster1-Contig1-19 PADDED_POS: 685 P_SNP: 0.999999999999896039 VAR: ag P_VAR: 0.999995055538002939
    SNP_ID: GSCSNP-Project1-Analysis1-Cluster1-Contig1-20 PADDED_POS: 686 P_SNP: 0.999999999999859614 VAR: at P_VAR: 0.99999153772382792
    SNP_ID: GSCSNP-Project1-Analysis1-Cluster1-Contig1-21 PADDED_POS: 687 P_SNP: 0.99999993168534765 VAR: at P_VAR: 0.999988472448617576
    SNP_ID: GSCSNP-Project1-Analysis1-Cluster1-Contig1-22 PADDED_POS: 690 P_SNP: 0.994501189479426562 VAR: at P_VAR: 0.994486282975075536
    SNP_ID: GSCSNP-Project1-Analysis1-Cluster1-Contig1-23 PADDED_POS: 699 P_SNP: 0.988641950181412655 VAR: at P_VAR: 0.988617284408309562
    SNP_ID: GSCSNP-Project1-Analysis1-Cluster1-Contig1-24 PADDED_POS: 704 P_SNP: 0.999912277291362511 VAR: cg P_VAR: 0.999893605249396989
    SNP_ID: GSCSNP-Project1-Analysis1-Cluster1-Contig1-25 PADDED_POS: 706 P_SNP: 0.999952402655608644 VAR: at P_VAR: 0.999938707687395515
    SNP_ID: GSCSNP-Project1-Analysis1-Cluster1-Contig1-26 PADDED_POS: 710 P_SNP: 0.841684449125843412 VAR: ac P_VAR: 0.841620935302640113
    SNP_ID: GSCSNP-Project1-Analysis1-Cluster1-Contig1-27 PADDED_POS: 713 P_SNP: 0.999998669100595272 VAR: ag P_VAR: 0.999979866542517924
    SNP_ID: GSCSNP-Project1-Analysis1-Cluster1-Contig1-28 PADDED_POS: 717 P_SNP: 0.999999999981226128 VAR: ct P_VAR: 0.999985691451070583
    SNP_ID: GSCSNP-Project1-Analysis1-Cluster1-Contig1-29 PADDED_POS: 725 P_SNP: 0.994816441815694337 VAR: at P_VAR: 0.944665758060946431
    SNP_ID: GSCSNP-Project1-Analysis1-Cluster1-Contig1-30 PADDED_POS: 736 P_SNP: 0.987948830524746111 VAR: ag P_VAR: 0.987930819670388853
    SNP_ID: GSCSNP-Project1-Analysis1-Cluster1-Contig1-31 PADDED_POS: 741 P_SNP: 0.999990050222400982 VAR: ct P_VAR: 0.999977524935516786
    SNP_ID: GSCSNP-Project1-Analysis1-Cluster1-Contig1-32 PADDED_POS: 742 P_SNP: 0.999999998123855689 VAR: ct P_VAR: 0.999977144518332165
    SNP_ID: GSCSNP-Project1-Analysis1-Cluster1-Contig1-33 PADDED_POS: 743 P_SNP: 0.987479241336211127 VAR: gt P_VAR: 0.987450603919862293
    SNP_ID: GSCSNP-Project1-Analysis1-Cluster1-Contig1-34 PADDED_POS: 751 P_SNP: 0.992184081649871006 VAR: ag P_VAR: 0.992156680635488864
    SNP_ID: GSCSNP-Project1-Analysis1-Cluster1-Contig1-35 PADDED_POS: 761 P_SNP: 0.988899379073348684 VAR: ac P_VAR: 0.988787330074586928
    SNP_ID: GSCSNP-Project1-Analysis1-Cluster1-Contig1-36 PADDED_POS: 765 P_SNP: 0.999999914481486086 VAR: gt P_VAR: 0.999975742990455853
    SNP_ID: GSCSNP-Project1-Analysis1-Cluster1-Contig1-37 PADDED_POS: 768 P_SNP: 0.999790228927878515 VAR: ac P_VAR: 0.999543414106402214
    SNP_ID: GSCSNP-Project1-Analysis1-Cluster1-Contig1-38 PADDED_POS: 774 P_SNP: 0.9999966575628135 VAR: gt P_VAR: 0.999582555238794824
    SNP_ID: GSCSNP-Project1-Analysis1-Cluster1-Contig1-39 PADDED_POS: 785 P_SNP: 0.967522029668790878 VAR: ct P_VAR: 0.966274290715853828
    SNP_ID: GSCSNP-Project1-Analysis1-Cluster1-Contig1-40 PADDED_POS: 788 P_SNP: 0.999961847918431348 VAR: gt P_VAR: 0.999260607005374735
    SNP_ID: GSCSNP-Project1-Analysis1-Cluster1-Contig1-41 PADDED_POS: 792 P_SNP: 0.999991246032769897 VAR: gt P_VAR: 0.99964580269510651
    SNP_ID: GSCSNP-Project1-Analysis1-Cluster1-Contig1-42 PADDED_POS: 804 P_SNP: 0.998420829354948542 VAR: ag P_VAR: 0.997946852158073322
    SNP_ID: GSCSNP-Project1-Analysis1-Cluster1-Contig1-43 PADDED_POS: 809 P_SNP: 0.999999995646996523 VAR: at P_VAR: 0.999866352640615047
    SNP_ID: GSCSNP-Project1-Analysis1-Cluster1-Contig1-44 PADDED_POS: 811 P_SNP: 0.922919748946275869 VAR: at P_VAR: 0.922846308821315656
    SNP_ID: GSCSNP-Project1-Analysis1-Cluster1-Contig1-45 PADDED_POS: 818 P_SNP: 0.999978484661788007 VAR: gt P_VAR: 0.999962813130194689
    SNP_ID: GSCSNP-Project1-Analysis1-Cluster1-Contig1-46 PADDED_POS: 823 P_SNP: 0.999972685768347667 VAR: gt P_VAR: 0.999957948638313409
    SNP_ID: GSCSNP-Project1-Analysis1-Cluster1-Contig1-47 PADDED_POS: 826 P_SNP: 0.999890222369095047 VAR: ag P_VAR: 0.999177448591675461
    SNP_ID: GSCSNP-Project1-Analysis1-Cluster1-Contig1-48 PADDED_POS: 829 P_SNP: 0.999924837299969663 VAR: ct P_VAR: 0.999897392366259791
    SNP_ID: GSCSNP-Project1-Analysis1-Cluster1-Contig1-49 PADDED_POS: 840 P_SNP: 0.800441236632287773 VAR: gt P_VAR: 0.795808985915691173
    SNP_ID: GSCSNP-Project1-Analysis1-Cluster1-Contig1-50 PADDED_POS: 847 P_SNP: 0.999906260905096689 VAR: at P_VAR: 0.999880953174504241
    SNP_ID: GSCSNP-Project1-Analysis1-Cluster1-Contig1-51 PADDED_POS: 851 P_SNP: 0.999999981681625462 VAR: at P_VAR: 0.99997901853193133
    SNP_ID: GSCSNP-Project1-Analysis1-Cluster1-Contig1-52 PADDED_POS: 856 P_SNP: 0.999999996776672761 VAR: at P_VAR: 0.999983921626413129
    SNP_ID: GSCSNP-Project1-Analysis1-Cluster1-Contig1-53 PADDED_POS: 858 P_SNP: 0.999999990735101398 VAR: gt P_VAR: 0.999967662201023314
    SNP_ID: GSCSNP-Project1-Analysis1-Cluster1-Contig1-54 PADDED_POS: 866 P_SNP: 0.999999999992960285 VAR: ct P_VAR: 0.999984505660854928
    SNP_ID: GSCSNP-Project1-Analysis1-Cluster1-Contig1-55 PADDED_POS: 871 P_SNP: 0.999476390363132163 VAR: a- P_VAR: 0.999474147473868041
    SNP_ID: GSCSNP-Project1-Analysis1-Cluster1-Contig1-56 PADDED_POS: 876 P_SNP: 0.999999999974418379 VAR: at P_VAR: 0.999987067981918583
    SNP_ID: GSCSNP-Project1-Analysis1-Cluster1-Contig1-57 PADDED_POS: 878 P_SNP: 0.999995039250927231 VAR: a- P_VAR: 0.999993698047299942
    SNP_ID: GSCSNP-Project1-Analysis1-Cluster1-Contig1-58 PADDED_POS: 905 P_SNP: 0.999651931952848679 VAR: ag P_VAR: 0.999603988246925221
    SNP_ID: GSCSNP-Project1-Analysis1-Cluster1-Contig1-59 PADDED_POS: 908 P_SNP: 0.998857399524152053 VAR: ag P_VAR: 0.998822627576181982
    SNP_ID: GSCSNP-Project1-Analysis1-Cluster1-Contig1-60 PADDED_POS: 920 P_SNP: 0.999999765472921734 VAR: ct P_VAR: 0.999957308646470766
    SNP_ID: GSCSNP-Project1-Analysis1-Cluster1-Contig1-61 PADDED_POS: 923 P_SNP: 0.999672820882127305 VAR: gt P_VAR: 0.998694290893284237
    SNP_ID: GSCSNP-Project1-Analysis1-Cluster1-Contig1-62 PADDED_POS: 936 P_SNP: 0.999001082093476826 VAR: ac P_VAR: 0.998972764227836003
    SNP_ID: GSCSNP-Project1-Analysis1-Cluster1-Contig1-63 PADDED_POS: 940 P_SNP: 0.99999983278840014 VAR: at P_VAR: 0.999984200838755523
    SNP_ID: GSCSNP-Project1-Analysis1-Cluster1-Contig1-64 PADDED_POS: 942 P_SNP: 0.999999487320606929 VAR: at P_VAR: 0.999994018085161807
    SNP_ID: GSCSNP-Project1-Analysis1-Cluster1-Contig1-65 PADDED_POS: 944 P_SNP: 0.997034074978732784 VAR: at P_VAR: 0.996997946276117005
    SNP_ID: GSCSNP-Project1-Analysis1-Cluster1-Contig1-66 PADDED_POS: 945 P_SNP: 0.956301485568414364 VAR: ag P_VAR: 0.954433748361536728
    SNP_ID: GSCSNP-Project1-Analysis1-Cluster1-Contig1-67 PADDED_POS: 948 P_SNP: 0.999580333455600773 VAR: ag P_VAR: 0.999558031974076166
    SNP_ID: GSCSNP-Project1-Analysis1-Cluster1-Contig1-68 PADDED_POS: 960 P_SNP: 0.999985528742758926 VAR: ct P_VAR: 0.999974959180938367
    SNP_ID: GSCSNP-Project1-Analysis1-Cluster1-Contig1-69 PADDED_POS: 962 P_SNP: 0.999671798260140761 VAR: gt P_VAR: 0.99965132562735354
    SNP_ID: GSCSNP-Project1-Analysis1-Cluster1-Contig1-70 PADDED_POS: 970 P_SNP: 0.997671763574852126 VAR: gt P_VAR: 0.997638362171195181
    SNP_ID: GSCSNP-Project1-Analysis1-Cluster1-Contig1-71 PADDED_POS: 978 P_SNP: 0.996562260442774685 VAR: at P_VAR: 0.996542076693300418
    SNP_ID: GSCSNP-Project1-Analysis1-Cluster1-Contig1-72 PADDED_POS: 981 P_SNP: 0.982161975845087688 VAR: ac P_VAR: 0.982121613725732617
    SNP_ID: GSCSNP-Project1-Analysis1-Cluster1-Contig1-73 PADDED_POS: 988 P_SNP: 0.999999248749343223 VAR: gt P_VAR: 0.999994631780128961
    SNP_ID: GSCSNP-Project1-Analysis1-Cluster1-Contig1-74 PADDED_POS: 993 P_SNP: 0.999740924621261519 VAR: gt P_VAR: 0.999720935749044159
    SNP_ID: GSCSNP-Project1-Analysis1-Cluster1-Contig1-75 PADDED_POS: 995 P_SNP: 0.999798702797539592 VAR: ag P_VAR: 0.999784843336010159
    SNP_ID: GSCSNP-Project1-Analysis1-Cluster1-Contig1-76 PADDED_POS: 1001 P_SNP: 0.999998753810065392 VAR: ag P_VAR: 0.999995334431220297
    SNP_ID: GSCSNP-Project1-Analysis1-Cluster1-Contig1-77 PADDED_POS: 1014 P_SNP: 0.952412327636589458 VAR: gt P_VAR: 0.95239461741609104
    SNP_ID: GSCSNP-Project1-Analysis1-Cluster1-Contig1-78 PADDED_POS: 1017 P_SNP: 0.969401103105763967 VAR: ag P_VAR: 0.96939007162413007
    SNP_ID: GSCSNP-Project1-Analysis1-Cluster1-Contig1-79 PADDED_POS: 1021 P_SNP: 0.96096321904500184 VAR: at P_VAR: 0.960925549997875116
    SNP_ID: GSCSNP-Project1-Analysis1-Cluster1-Contig1-80 PADDED_POS: 1024 P_SNP: 0.998422904507238715 VAR: ac P_VAR: 0.998416586733390764
    SNP_ID: GSCSNP-Project1-Analysis1-Cluster1-Contig1-81 PADDED_POS: 1026 P_SNP: 0.997630108504242595 VAR: at P_VAR: 0.99760992142856308
    SNP_ID: GSCSNP-Project1-Analysis1-Cluster1-Contig1-82 PADDED_POS: 1030 P_SNP: 0.999590932271128244 VAR: ct P_VAR: 0.999575843130323502
    SNP_ID: GSCSNP-Project1-Analysis1-Cluster1-Contig1-83 PADDED_POS: 1034 P_SNP: 0.997860258498239458 VAR: ct P_VAR: 0.99784104631680888
    SNP_ID: GSCSNP-Project1-Analysis1-Cluster1-Contig1-84 PADDED_POS: 1036 P_SNP: 0.999947218351547124 VAR: ag P_VAR: 0.999931388344719871
    SNP_ID: GSCSNP-Project1-Analysis1-Cluster1-Contig1-85 PADDED_POS: 1038 P_SNP: 0.99912901037715215 VAR: at P_VAR: 0.999102705137991128
    SNP_ID: GSCSNP-Project1-Analysis1-Cluster1-Contig1-86 PADDED_POS: 1047 P_SNP: 0.999961157736157083 VAR: ct P_VAR: 0.999945338986247282
    SNP_ID: GSCSNP-Project1-Analysis1-Cluster1-Contig1-87 PADDED_POS: 1049 P_SNP: 0.995696222255924322 VAR: ct P_VAR: 0.995665698287811617
    SNP_ID: GSCSNP-Project1-Analysis1-Cluster1-Contig1-88 PADDED_POS: 1054 P_SNP: 0.999750629992311199 VAR: ag P_VAR: 0.99974021913287515
    SNP_ID: GSCSNP-Project1-Analysis1-Cluster1-Contig1-89 PADDED_POS: 1057 P_SNP: 0.932506199431625028 VAR: a- P_VAR: 0.932402416456130533
    SNP_ID: GSCSNP-Project1-Analysis1-Cluster1-Contig1-90 PADDED_POS: 1073 P_SNP: 0.970667145460758376 VAR: gt P_VAR: 0.970640050596889097
    SNP_ID: GSCSNP-Project1-Analysis1-Cluster1-Contig1-91 PADDED_POS: 1075 P_SNP: 0.988167877931806267 VAR: ct P_VAR: 0.988146067005700607

}
