# Supplementary material for: SNP-PHAGE – High throughput SNP discovery pipeline
Source: BMC Bioinformatics. 2006 Oct 23;7:468. doi: 10.1186/1471-2105-7-468 (PMC1626092; doi:10.1186/1471-2105-7-468)
Supplement: Additional file 2 — Test dataset. This compressed file contains test data for recreating the demo website. It contains the database table entries and chromatogram files to test for proper installation of all functionalities provided. [file 1471-2105-7-468-S2.gz › test_data/AfterAnalysisStore/edit_dir/015501.map.out]

PROGRAM: polybayes.pl VERSION: 3.0 RELEASE: 2001-03-27
COMMAND_LINE: -project Project1 -analysis Analysis1 -cluster Cluster1 -inputFormat ace -anchorBaseQualityDefault 20 -memberBaseQualityDefault 20 -filterParalogs -thresholdNative 0.0 -screenSnps -considerAnchor no -considerTemplateConsensus -prescreenSnps no -preScreenSnpsMinimumBaseQuality 30 -priorPoly 0.003 -priorPoly2 0.99666 -priorPoly3 0.00333 -priorPoly4 1e-05 -priorPolyAC 0.1666 -priorPolyAG 0.1666 -priorPolyAT 0.1666 -priorPolyCG 0.1666 -priorPolyACG 0.25 -priorPolyACT 0.25 -thresholdSnp 0.5 -maxTerms 50 -nowriteAlignment -lineLength 50 -showUnAligned -displayQuality -writeAce -nowritePhdFiles -phdFilePathOut ../phd_dir -writeReport -debug -monitor -readPhdFiles -phdFilePathIn ../phd_dir -aceIn 015501.fasta.screen.ace.1 -alignmentOut 015501.phrap.aln -aceOut 015501.map.ace.1 -reportOut 015501.map.out
TIME: 060416:173751
CLUSTER: Cluster1 NUMBER_MEMBERS: 17 NUMBER_NATIVE_MEMBERS: 17 NUMBER_PARALOG_MEMBERS: 0

CLUSTER: Cluster1 ALIGNMENT: Contig1 ANCHOR: Contig1 PADDED_LENGTH: 1182 NUMBER_MEMBERS: 17
CLUSTER: Cluster1 ALIGNMENT: Contig1 MEMBER: E02_015501Minsoy_.b_10.ab1 PRIMARY_SEQUENCE: E02_015501Minsoy_.b_10.ab1 TEMPLATE: E02_015501Minsoy_.b_10 PADDED_LENGTH: 1039 ALIGNED_LENGTH: 505 CLASS: NATIVE P_NAT: 1.9646748319092376e-09 D: 105 D_NAT: 29.4149485335671228 D_PAR: 39.0099485335671228
CLUSTER: Cluster1 ALIGNMENT: Contig1 MEMBER: E03_015501Noir_1_.b_09.ab1 PRIMARY_SEQUENCE: E03_015501Noir_1_.b_09.ab1 TEMPLATE: E03_015501Noir_1_.b_09 PADDED_LENGTH: 1068 ALIGNED_LENGTH: 767 CLASS: NATIVE P_NAT: 3.35328613160597201e-07 D: 138 D_NAT: 61.1883187515429844 D_PAR: 75.7613187515429844
CLUSTER: Cluster1 ALIGNMENT: Contig1 MEMBER: E04_015501Evans__.b_10.ab1 PRIMARY_SEQUENCE: E04_015501Evans__.b_10.ab1 TEMPLATE: E04_015501Evans__.b_10 PADDED_LENGTH: 1100 ALIGNED_LENGTH: 842 CLASS: NATIVE P_NAT: 0.999985284143195849 D: 16 D_NAT: 44.9510138723787953 D_PAR: 60.9490138723787954
CLUSTER: Cluster1 ALIGNMENT: Contig1 MEMBER: E05_015501PI20933.b_09.ab1 PRIMARY_SEQUENCE: E05_015501PI20933.b_09.ab1 TEMPLATE: E05_015501PI20933.b_09 PADDED_LENGTH: 1050 ALIGNED_LENGTH: 685 CLASS: NATIVE P_NAT: 1.21935977813265093e-09 D: 130 D_NAT: 44.2178389036703777 D_PAR: 57.2328389036703777
CLUSTER: Cluster1 ALIGNMENT: Contig1 MEMBER: E08_015501Minsoy_.g_10.ab1 PRIMARY_SEQUENCE: E08_015501Minsoy_.g_10.ab1 TEMPLATE: E08_015501Minsoy_.g_10 PADDED_LENGTH: 1016 ALIGNED_LENGTH: 721 CLASS: NATIVE P_NAT: 0.991701626329543114 D: 21 D_NAT: 25.9005046912229665 D_PAR: 39.5995046912229665
CLUSTER: Cluster1 ALIGNMENT: Contig1 MEMBER: E09_015501Noir_1_.g_09.ab1 PRIMARY_SEQUENCE: E09_015501Noir_1_.g_09.ab1 TEMPLATE: E09_015501Noir_1_.g_09 PADDED_LENGTH: 982 ALIGNED_LENGTH: 860 CLASS: NATIVE P_NAT: 0.98508333556926376 D: 37 D_NAT: 42.0370146381071816 D_PAR: 58.3770146381071816
CLUSTER: Cluster1 ALIGNMENT: Contig1 MEMBER: E10_015501Evans__.g_10.ab1 PRIMARY_SEQUENCE: E10_015501Evans__.g_10.ab1 TEMPLATE: E10_015501Evans__.g_10 PADDED_LENGTH: 988 ALIGNED_LENGTH: 836 CLASS: NATIVE P_NAT: 0.999985014289778238 D: 13 D_NAT: 35.7821149880003491 D_PAR: 51.6661149880003491
CLUSTER: Cluster1 ALIGNMENT: Contig1 MEMBER: E11_015501PI20933.g_09.ab1 PRIMARY_SEQUENCE: E11_015501PI20933.g_09.ab1 TEMPLATE: E11_015501PI20933.g_09 PADDED_LENGTH: 963 ALIGNED_LENGTH: 731 CLASS: NATIVE P_NAT: 0.979593343287600789 D: 23 D_NAT: 25.4462123694190099 D_PAR: 39.3352123694190099
CLUSTER: Cluster1 ALIGNMENT: Contig1 MEMBER: H04_015501Evans__.b_41.ab1 PRIMARY_SEQUENCE: H04_015501Evans__.b_41.ab1 TEMPLATE: H04_015501Evans__.b_41 PADDED_LENGTH: 844 ALIGNED_LENGTH: 755 CLASS: NATIVE P_NAT: 0.99987763322715322 D: 14 D_NAT: 30.9144094380960251 D_PAR: 45.2594094380960251
CLUSTER: Cluster1 ALIGNMENT: Contig1 MEMBER: H05_015501PI20933.b_45.ab1 PRIMARY_SEQUENCE: H05_015501PI20933.b_45.ab1 TEMPLATE: H05_015501PI20933.b_45 PADDED_LENGTH: 830 ALIGNED_LENGTH: 738 CLASS: NATIVE P_NAT: 9.68275327440099951e-11 D: 148 D_NAT: 49.2483063625811943 D_PAR: 63.2703063625811943
CLUSTER: Cluster1 ALIGNMENT: Contig1 MEMBER: H06_015501Peking_.b_58.ab1 PRIMARY_SEQUENCE: H06_015501Peking_.b_58.ab1 TEMPLATE: H06_015501Peking_.b_58 PADDED_LENGTH: 844 ALIGNED_LENGTH: 514 CLASS: NATIVE P_NAT: 1.22034753651811237e-12 D: 103 D_NAT: 22.452080494137159 D_PAR: 32.218080494137159
CLUSTER: Cluster1 ALIGNMENT: Contig1 MEMBER: H07_015501Archer_.g_62.ab1 PRIMARY_SEQUENCE: H07_015501Archer_.g_62.ab1 TEMPLATE: H07_015501Archer_.g_62 PADDED_LENGTH: 819 ALIGNED_LENGTH: 752 CLASS: NATIVE P_NAT: 0.999888735739855044 D: 9 D_NAT: 18.3412487339811129 D_PAR: 32.6292487339811129
CLUSTER: Cluster1 ALIGNMENT: Contig1 MEMBER: H08_015501Minsoy_.g_75.ab1 PRIMARY_SEQUENCE: H08_015501Minsoy_.g_75.ab1 TEMPLATE: H08_015501Minsoy_.g_75 PADDED_LENGTH: 813 ALIGNED_LENGTH: 733 CLASS: NATIVE P_NAT: 0.999500902471867218 D: 10 D_NAT: 15.7853995317147925 D_PAR: 29.7123995317147925
CLUSTER: Cluster1 ALIGNMENT: Contig1 MEMBER: H09_015501Noir_1_.g_79.ab1 PRIMARY_SEQUENCE: H09_015501Noir_1_.g_79.ab1 TEMPLATE: H09_015501Noir_1_.g_79 PADDED_LENGTH: 885 ALIGNED_LENGTH: 719 CLASS: NATIVE P_NAT: 0.346070668001942278 D: 35 D_NAT: 27.0754469080641102 D_PAR: 40.7364469080641102
CLUSTER: Cluster1 ALIGNMENT: Contig1 MEMBER: H10_015501Evans__.g_91.ab1 PRIMARY_SEQUENCE: H10_015501Evans__.g_91.ab1 TEMPLATE: H10_015501Evans__.g_91 PADDED_LENGTH: 851 ALIGNED_LENGTH: 711 CLASS: NATIVE P_NAT: 0.999914850155415344 D: 8 D_NAT: 19.9422579614235722 D_PAR: 33.4512579614235722
CLUSTER: Cluster1 ALIGNMENT: Contig1 MEMBER: H11_015501PI20933.g_95.ab1 PRIMARY_SEQUENCE: H11_015501PI20933.g_95.ab1 TEMPLATE: H11_015501PI20933.g_95 PADDED_LENGTH: 840 ALIGNED_LENGTH: 754 CLASS: NATIVE P_NAT: 0.999910469613684329 D: 9 D_NAT: 19.2577581322624653 D_PAR: 33.5837581322624653
CLUSTER: Cluster1 ALIGNMENT: Contig1 MEMBER: H12_015501Peking_.g_03.ab1 PRIMARY_SEQUENCE: H12_015501Peking_.g_03.ab1 TEMPLATE: H12_015501Peking_.g_03 PADDED_LENGTH: 881 ALIGNED_LENGTH: 467 CLASS: NATIVE P_NAT: 0.0146185150392742536 D: 36 D_NAT: 20.2457619514878817 D_PAR: 29.1187619514878817
CLUSTER: Cluster1 ALIGNMENT: Contig1 SNP_ID: GSCSNP-Project1-Analysis1-Cluster1-Contig1-1 PADDED_POS: 232 PADDED_LENGTH: 1182 UNPADDED_POS: 229 UNPADDED_LENGTH: 1134 P_SNP: 0.751070806430292588 VAR: ag P_VAR: 0.751047731320299437 P_1: 0.248929193569707412 P_2: 0.751070761203519801 P_3: 4.52267719363264989e-08 P_4: 8.50324353794089252e-16 P_5: 0 TEMPLATE_DEPTH: 11 TEMPLATE_ALLELES: a=1,c=0,g=10,t=0,-=0 SEQUENCE_DEPTH: 11 SEQUENCE_ALLELES: a=1,c=0,g=10,t=0-=0 COLUMN: TEMPLATE,H12_015501Peking_.g_03,g,27;SEQUENCE,H12_015501Peking_.g_03.ab1,H12_015501Peking_.g_03.ab1,H12_015501Peking_.g_03,g,27,291,1,a|TEMPLATE,H08_015501Minsoy_.g_75,g,36;SEQUENCE,H08_015501Minsoy_.g_75.ab1,H08_015501Minsoy_.g_75.ab1,H08_015501Minsoy_.g_75,g,36,242,1,a|TEMPLATE,Contig1,g,57;SEQUENCE,Contig1,Contig1,Contig1,g,57,229,1,a|TEMPLATE,E08_015501Minsoy_.g_10,g,44;SEQUENCE,E08_015501Minsoy_.g_10.ab1,E08_015501Minsoy_.g_10.ab1,E08_015501Minsoy_.g_10,g,44,245,1,a|TEMPLATE,H09_015501Noir_1_.g_79,g,37;SEQUENCE,H09_015501Noir_1_.g_79.ab1,H09_015501Noir_1_.g_79.ab1,H09_015501Noir_1_.g_79,g,37,285,1,a|TEMPLATE,H10_015501Evans__.g_91,g,44;SEQUENCE,H10_015501Evans__.g_91.ab1,H10_015501Evans__.g_91.ab1,H10_015501Evans__.g_91,g,44,243,1,a|TEMPLATE,E11_015501PI20933.g_09,g,47;SEQUENCE,E11_015501PI20933.g_09.ab1,E11_015501PI20933.g_09.ab1,E11_015501PI20933.g_09,g,47,237,1,a|TEMPLATE,E09_015501Noir_1_.g_09,g,44;SEQUENCE,E09_015501Noir_1_.g_09.ab1,E09_015501Noir_1_.g_09.ab1,E09_015501Noir_1_.g_09,g,44,237,1,a|TEMPLATE,H07_015501Archer_.g_62,a,46;SEQUENCE,H07_015501Archer_.g_62.ab1,H07_015501Archer_.g_62.ab1,H07_015501Archer_.g_62,a,46,233,1,a|TEMPLATE,H11_015501PI20933.g_95,g,35;SEQUENCE,H11_015501PI20933.g_95.ab1,H11_015501PI20933.g_95.ab1,H11_015501PI20933.g_95,g,35,242,1,a|TEMPLATE,E10_015501Evans__.g_10,g,44;SEQUENCE,E10_015501Evans__.g_10.ab1,E10_015501Evans__.g_10.ab1,E10_015501Evans__.g_10,g,44,242,1,a
CLUSTER: Cluster1 ALIGNMENT: Contig1 SNP_ID: GSCSNP-Project1-Analysis1-Cluster1-Contig1-2 PADDED_POS: 236 PADDED_LENGTH: 1182 UNPADDED_POS: 233 UNPADDED_LENGTH: 1134 P_SNP: 0.550333333794085373 VAR: ac P_VAR: 0.549724771730475861 P_1: 0.449666666205914627 P_2: 0.549985481226042246 P_3: 0.000347850055874264799 P_4: 2.51216886245388645e-09 P_5: 0 TEMPLATE_DEPTH: 12 TEMPLATE_ALLELES: a=10,c=1,g=0,t=1,-=0 SEQUENCE_DEPTH: 12 SEQUENCE_ALLELES: a=10,c=1,g=0,t=1-=0 COLUMN: TEMPLATE,H12_015501Peking_.g_03,t,8;SEQUENCE,H12_015501Peking_.g_03.ab1,H12_015501Peking_.g_03.ab1,H12_015501Peking_.g_03,t,8,295,1,a|TEMPLATE,H08_015501Minsoy_.g_75,a,30;SEQUENCE,H08_015501Minsoy_.g_75.ab1,H08_015501Minsoy_.g_75.ab1,H08_015501Minsoy_.g_75,a,30,246,1,a|TEMPLATE,E04_015501Evans__.b_10,a,6;SEQUENCE,E04_015501Evans__.b_10.ab1,E04_015501Evans__.b_10.ab1,E04_015501Evans__.b_10,a,6,897,-1,a|TEMPLATE,Contig1,a,52;SEQUENCE,Contig1,Contig1,Contig1,a,52,233,1,a|TEMPLATE,E08_015501Minsoy_.g_10,a,35;SEQUENCE,E08_015501Minsoy_.g_10.ab1,E08_015501Minsoy_.g_10.ab1,E08_015501Minsoy_.g_10,a,35,249,1,a|TEMPLATE,H09_015501Noir_1_.g_79,a,17;SEQUENCE,H09_015501Noir_1_.g_79.ab1,H09_015501Noir_1_.g_79.ab1,H09_015501Noir_1_.g_79,a,17,289,1,a|TEMPLATE,H10_015501Evans__.g_91,a,30;SEQUENCE,H10_015501Evans__.g_91.ab1,H10_015501Evans__.g_91.ab1,H10_015501Evans__.g_91,a,30,247,1,a|TEMPLATE,E11_015501PI20933.g_09,a,42;SEQUENCE,E11_015501PI20933.g_09.ab1,E11_015501PI20933.g_09.ab1,E11_015501PI20933.g_09,a,42,241,1,a|TEMPLATE,E09_015501Noir_1_.g_09,a,41;SEQUENCE,E09_015501Noir_1_.g_09.ab1,E09_015501Noir_1_.g_09.ab1,E09_015501Noir_1_.g_09,a,41,241,1,a|TEMPLATE,H07_015501Archer_.g_62,c,42;SEQUENCE,H07_015501Archer_.g_62.ab1,H07_015501Archer_.g_62.ab1,H07_015501Archer_.g_62,c,42,237,1,a|TEMPLATE,H11_015501PI20933.g_95,a,33;SEQUENCE,H11_015501PI20933.g_95.ab1,H11_015501PI20933.g_95.ab1,H11_015501PI20933.g_95,a,33,246,1,a|TEMPLATE,E10_015501Evans__.g_10,a,42;SEQUENCE,E10_015501Evans__.g_10.ab1,E10_015501Evans__.g_10.ab1,E10_015501Evans__.g_10,a,42,246,1,a
CLUSTER: Cluster1 ALIGNMENT: Contig1 SNP_ID: GSCSNP-Project1-Analysis1-Cluster1-Contig1-3 PADDED_POS: 292 PADDED_LENGTH: 1182 UNPADDED_POS: 289 UNPADDED_LENGTH: 1134 P_SNP: 0.999835201679135695 VAR: ag P_VAR: 0.999740447918544144 P_1: 0.00016479832086430481 P_2: 0.999740624360936903 P_3: 9.45773012846936139e-05 P_4: 1.69140989258650388e-11 P_5: 0 TEMPLATE_DEPTH: 12 TEMPLATE_ALLELES: a=2,c=0,g=9,t=0,-=1 SEQUENCE_DEPTH: 12 SEQUENCE_ALLELES: a=2,c=0,g=9,t=0-=1 COLUMN: TEMPLATE,H12_015501Peking_.g_03,g,22;SEQUENCE,H12_015501Peking_.g_03.ab1,H12_015501Peking_.g_03.ab1,H12_015501Peking_.g_03,g,22,351,1,a|TEMPLATE,H08_015501Minsoy_.g_75,g,35;SEQUENCE,H08_015501Minsoy_.g_75.ab1,H08_015501Minsoy_.g_75.ab1,H08_015501Minsoy_.g_75,g,35,302,1,a|TEMPLATE,E04_015501Evans__.b_10,-,6;SEQUENCE,E04_015501Evans__.b_10.ab1,E04_015501Evans__.b_10.ab1,E04_015501Evans__.b_10,-,6,845,-1,a|TEMPLATE,Contig1,g,52;SEQUENCE,Contig1,Contig1,Contig1,g,52,289,1,a|TEMPLATE,E08_015501Minsoy_.g_10,g,38;SEQUENCE,E08_015501Minsoy_.g_10.ab1,E08_015501Minsoy_.g_10.ab1,E08_015501Minsoy_.g_10,g,38,305,1,a|TEMPLATE,H09_015501Noir_1_.g_79,g,37;SEQUENCE,H09_015501Noir_1_.g_79.ab1,H09_015501Noir_1_.g_79.ab1,H09_015501Noir_1_.g_79,g,37,345,1,a|TEMPLATE,H10_015501Evans__.g_91,a,42;SEQUENCE,H10_015501Evans__.g_91.ab1,H10_015501Evans__.g_91.ab1,H10_015501Evans__.g_91,a,42,303,1,a|TEMPLATE,E11_015501PI20933.g_09,g,42;SEQUENCE,E11_015501PI20933.g_09.ab1,E11_015501PI20933.g_09.ab1,E11_015501PI20933.g_09,g,42,297,1,a|TEMPLATE,E09_015501Noir_1_.g_09,g,42;SEQUENCE,E09_015501Noir_1_.g_09.ab1,E09_015501Noir_1_.g_09.ab1,E09_015501Noir_1_.g_09,g,42,297,1,a|TEMPLATE,H07_015501Archer_.g_62,g,35;SEQUENCE,H07_015501Archer_.g_62.ab1,H07_015501Archer_.g_62.ab1,H07_015501Archer_.g_62,g,35,293,1,a|TEMPLATE,H11_015501PI20933.g_95,g,35;SEQUENCE,H11_015501PI20933.g_95.ab1,H11_015501PI20933.g_95.ab1,H11_015501PI20933.g_95,g,35,302,1,a|TEMPLATE,E10_015501Evans__.g_10,a,38;SEQUENCE,E10_015501Evans__.g_10.ab1,E10_015501Evans__.g_10.ab1,E10_015501Evans__.g_10,a,38,302,1,a
CLUSTER: Cluster1 ALIGNMENT: Contig1 SNP_ID: GSCSNP-Project1-Analysis1-Cluster1-Contig1-4 PADDED_POS: 386 PADDED_LENGTH: 1182 UNPADDED_POS: 377 UNPADDED_LENGTH: 1134 P_SNP: 0.720250819038682879 VAR: ac P_VAR: 0.719877673433439218 P_1: 0.279749180961317121 P_2: 0.720000501896896475 P_3: 0.000250313322383984834 P_4: 3.81940241870773146e-09 P_5: 0 TEMPLATE_DEPTH: 15 TEMPLATE_ALLELES: a=12,c=2,g=1,t=0,-=0 SEQUENCE_DEPTH: 15 SEQUENCE_ALLELES: a=12,c=2,g=1,t=0-=0 COLUMN: TEMPLATE,H12_015501Peking_.g_03,c,39;SEQUENCE,H12_015501Peking_.g_03.ab1,H12_015501Peking_.g_03.ab1,H12_015501Peking_.g_03,c,39,439,1,a|TEMPLATE,H08_015501Minsoy_.g_75,a,37;SEQUENCE,H08_015501Minsoy_.g_75.ab1,H08_015501Minsoy_.g_75.ab1,H08_015501Minsoy_.g_75,a,37,390,1,a|TEMPLATE,E04_015501Evans__.b_10,a,6;SEQUENCE,E04_015501Evans__.b_10.ab1,E04_015501Evans__.b_10.ab1,E04_015501Evans__.b_10,a,6,758,-1,a|TEMPLATE,Contig1,a,52;SEQUENCE,Contig1,Contig1,Contig1,a,52,377,1,a|TEMPLATE,E08_015501Minsoy_.g_10,a,41;SEQUENCE,E08_015501Minsoy_.g_10.ab1,E08_015501Minsoy_.g_10.ab1,E08_015501Minsoy_.g_10,a,41,393,1,a|TEMPLATE,H09_015501Noir_1_.g_79,a,35;SEQUENCE,H09_015501Noir_1_.g_79.ab1,H09_015501Noir_1_.g_79.ab1,H09_015501Noir_1_.g_79,a,35,433,1,a|TEMPLATE,H10_015501Evans__.g_91,a,35;SEQUENCE,H10_015501Evans__.g_91.ab1,H10_015501Evans__.g_91.ab1,H10_015501Evans__.g_91,a,35,391,1,a|TEMPLATE,E11_015501PI20933.g_09,a,42;SEQUENCE,E11_015501PI20933.g_09.ab1,E11_015501PI20933.g_09.ab1,E11_015501PI20933.g_09,a,42,385,1,a|TEMPLATE,E09_015501Noir_1_.g_09,a,41;SEQUENCE,E09_015501Noir_1_.g_09.ab1,E09_015501Noir_1_.g_09.ab1,E09_015501Noir_1_.g_09,a,41,385,1,a|TEMPLATE,H07_015501Archer_.g_62,a,35;SEQUENCE,H07_015501Archer_.g_62.ab1,H07_015501Archer_.g_62.ab1,H07_015501Archer_.g_62,a,35,381,1,a|TEMPLATE,H04_015501Evans__.b_41,c,10;SEQUENCE,H04_015501Evans__.b_41.ab1,H04_015501Evans__.b_41.ab1,H04_015501Evans__.b_41,c,10,740,-1,a|TEMPLATE,H11_015501PI20933.g_95,a,35;SEQUENCE,H11_015501PI20933.g_95.ab1,H11_015501PI20933.g_95.ab1,H11_015501PI20933.g_95,a,35,390,1,a|TEMPLATE,E10_015501Evans__.g_10,a,41;SEQUENCE,E10_015501Evans__.g_10.ab1,E10_015501Evans__.g_10.ab1,E10_015501Evans__.g_10,a,41,390,1,a|TEMPLATE,H05_015501PI20933.b_45,g,7;SEQUENCE,H05_015501PI20933.b_45.ab1,H05_015501PI20933.b_45.ab1,H05_015501PI20933.b_45,g,7,741,-1,a|TEMPLATE,E03_015501Noir_1_.b_09,a,6;SEQUENCE,E03_015501Noir_1_.b_09.ab1,E03_015501Noir_1_.b_09.ab1,E03_015501Noir_1_.b_09,a,6,761,-1,a
CLUSTER: Cluster1 ALIGNMENT: Contig1 SNP_ID: GSCSNP-Project1-Analysis1-Cluster1-Contig1-5 PADDED_POS: 495 PADDED_LENGTH: 1182 UNPADDED_POS: 481 UNPADDED_LENGTH: 1134 P_SNP: 0.99999999999998468 VAR: gt P_VAR: 0.827105450302633484 P_1: 1.53201027733378571e-14 P_2: 0.827105450302633484 P_3: 0.172853501065158207 P_4: 4.10486321929881202e-05 P_5: 0 TEMPLATE_DEPTH: 16 TEMPLATE_ALLELES: a=2,c=0,g=8,t=5,-=1 SEQUENCE_DEPTH: 16 SEQUENCE_ALLELES: a=2,c=0,g=8,t=5-=1 COLUMN: TEMPLATE,H12_015501Peking_.g_03,g,11;SEQUENCE,H12_015501Peking_.g_03.ab1,H12_015501Peking_.g_03.ab1,H12_015501Peking_.g_03,g,11,543,1,a|TEMPLATE,H08_015501Minsoy_.g_75,g,47;SEQUENCE,H08_015501Minsoy_.g_75.ab1,H08_015501Minsoy_.g_75.ab1,H08_015501Minsoy_.g_75,g,47,494,1,a|TEMPLATE,E04_015501Evans__.b_10,t,13;SEQUENCE,E04_015501Evans__.b_10.ab1,E04_015501Evans__.b_10.ab1,E04_015501Evans__.b_10,t,13,654,-1,a|TEMPLATE,Contig1,t,66;SEQUENCE,Contig1,Contig1,Contig1,t,66,481,1,a|TEMPLATE,H10_015501Evans__.g_91,t,42;SEQUENCE,H10_015501Evans__.g_91.ab1,H10_015501Evans__.g_91.ab1,H10_015501Evans__.g_91,t,42,495,1,a|TEMPLATE,E09_015501Noir_1_.g_09,g,29;SEQUENCE,E09_015501Noir_1_.g_09.ab1,E09_015501Noir_1_.g_09.ab1,E09_015501Noir_1_.g_09,g,29,489,1,a|TEMPLATE,H07_015501Archer_.g_62,g,42;SEQUENCE,H07_015501Archer_.g_62.ab1,H07_015501Archer_.g_62.ab1,H07_015501Archer_.g_62,g,42,485,1,a|TEMPLATE,H11_015501PI20933.g_95,g,42;SEQUENCE,H11_015501PI20933.g_95.ab1,H11_015501PI20933.g_95.ab1,H11_015501PI20933.g_95,g,42,494,1,a|TEMPLATE,H05_015501PI20933.b_45,a,15;SEQUENCE,H05_015501PI20933.b_45.ab1,H05_015501PI20933.b_45.ab1,H05_015501PI20933.b_45,a,15,641,-1,a|TEMPLATE,E05_015501PI20933.b_09,-,15;SEQUENCE,E05_015501PI20933.b_09.ab1,E05_015501PI20933.b_09.ab1,E05_015501PI20933.b_09,-,15,648,-1,a|TEMPLATE,E08_015501Minsoy_.g_10,g,35;SEQUENCE,E08_015501Minsoy_.g_10.ab1,E08_015501Minsoy_.g_10.ab1,E08_015501Minsoy_.g_10,g,35,497,1,a|TEMPLATE,H09_015501Noir_1_.g_79,g,38;SEQUENCE,H09_015501Noir_1_.g_79.ab1,H09_015501Noir_1_.g_79.ab1,H09_015501Noir_1_.g_79,g,38,537,1,a|TEMPLATE,E11_015501PI20933.g_09,g,37;SEQUENCE,E11_015501PI20933.g_09.ab1,E11_015501PI20933.g_09.ab1,E11_015501PI20933.g_09,g,37,489,1,a|TEMPLATE,H04_015501Evans__.b_41,t,12;SEQUENCE,H04_015501Evans__.b_41.ab1,H04_015501Evans__.b_41.ab1,H04_015501Evans__.b_41,t,12,636,-1,a|TEMPLATE,E10_015501Evans__.g_10,t,43;SEQUENCE,E10_015501Evans__.g_10.ab1,E10_015501Evans__.g_10.ab1,E10_015501Evans__.g_10,t,43,494,1,a|TEMPLATE,E03_015501Noir_1_.b_09,a,22;SEQUENCE,E03_015501Noir_1_.b_09.ab1,E03_015501Noir_1_.b_09.ab1,E03_015501Noir_1_.b_09,a,22,659,-1,a
CLUSTER: Cluster1 ALIGNMENT: Contig1 SNP_ID: GSCSNP-Project1-Analysis1-Cluster1-Contig1-6 PADDED_POS: 520 PADDED_LENGTH: 1182 UNPADDED_POS: 505 UNPADDED_LENGTH: 1134 P_SNP: 0.9466644675360516 VAR: ag P_VAR: 0.946644971472945078 P_1: 0.0533355324639484001 P_2: 0.946655892015845229 P_3: 8.57552020637101001e-06 P_4: 0 P_5: 0 TEMPLATE_DEPTH: 16 TEMPLATE_ALLELES: a=3,c=0,g=13,t=0,-=0 SEQUENCE_DEPTH: 16 SEQUENCE_ALLELES: a=3,c=0,g=13,t=0-=0 COLUMN: TEMPLATE,H12_015501Peking_.g_03,g,9;SEQUENCE,H12_015501Peking_.g_03.ab1,H12_015501Peking_.g_03.ab1,H12_015501Peking_.g_03,g,9,567,1,a|TEMPLATE,H08_015501Minsoy_.g_75,g,56;SEQUENCE,H08_015501Minsoy_.g_75.ab1,H08_015501Minsoy_.g_75.ab1,H08_015501Minsoy_.g_75,g,56,518,1,a|TEMPLATE,E04_015501Evans__.b_10,g,9;SEQUENCE,E04_015501Evans__.b_10.ab1,E04_015501Evans__.b_10.ab1,E04_015501Evans__.b_10,g,9,630,-1,a|TEMPLATE,Contig1,g,81;SEQUENCE,Contig1,Contig1,Contig1,g,81,505,1,a|TEMPLATE,H10_015501Evans__.g_91,g,56;SEQUENCE,H10_015501Evans__.g_91.ab1,H10_015501Evans__.g_91.ab1,H10_015501Evans__.g_91,g,56,519,1,a|TEMPLATE,E09_015501Noir_1_.g_09,g,37;SEQUENCE,E09_015501Noir_1_.g_09.ab1,E09_015501Noir_1_.g_09.ab1,E09_015501Noir_1_.g_09,g,37,513,1,a|TEMPLATE,H07_015501Archer_.g_62,g,56;SEQUENCE,H07_015501Archer_.g_62.ab1,H07_015501Archer_.g_62.ab1,H07_015501Archer_.g_62,g,56,509,1,a|TEMPLATE,H11_015501PI20933.g_95,g,47;SEQUENCE,H11_015501PI20933.g_95.ab1,H11_015501PI20933.g_95.ab1,H11_015501PI20933.g_95,g,47,518,1,a|TEMPLATE,H05_015501PI20933.b_45,a,16;SEQUENCE,H05_015501PI20933.b_45.ab1,H05_015501PI20933.b_45.ab1,H05_015501PI20933.b_45,a,16,617,-1,a|TEMPLATE,E05_015501PI20933.b_09,a,19;SEQUENCE,E05_015501PI20933.b_09.ab1,E05_015501PI20933.b_09.ab1,E05_015501PI20933.b_09,a,19,626,-1,a|TEMPLATE,E08_015501Minsoy_.g_10,g,35;SEQUENCE,E08_015501Minsoy_.g_10.ab1,E08_015501Minsoy_.g_10.ab1,E08_015501Minsoy_.g_10,g,35,521,1,a|TEMPLATE,H09_015501Noir_1_.g_79,g,42;SEQUENCE,H09_015501Noir_1_.g_79.ab1,H09_015501Noir_1_.g_79.ab1,H09_015501Noir_1_.g_79,g,42,561,1,a|TEMPLATE,E11_015501PI20933.g_09,g,42;SEQUENCE,E11_015501PI20933.g_09.ab1,E11_015501PI20933.g_09.ab1,E11_015501PI20933.g_09,g,42,513,1,a|TEMPLATE,H04_015501Evans__.b_41,g,6;SEQUENCE,H04_015501Evans__.b_41.ab1,H04_015501Evans__.b_41.ab1,H04_015501Evans__.b_41,g,6,612,-1,a|TEMPLATE,E10_015501Evans__.g_10,g,37;SEQUENCE,E10_015501Evans__.g_10.ab1,E10_015501Evans__.g_10.ab1,E10_015501Evans__.g_10,g,37,518,1,a|TEMPLATE,E03_015501Noir_1_.b_09,a,25;SEQUENCE,E03_015501Noir_1_.b_09.ab1,E03_015501Noir_1_.b_09.ab1,E03_015501Noir_1_.b_09,a,25,635,-1,a
CLUSTER: Cluster1 ALIGNMENT: Contig1 SNP_ID: GSCSNP-Project1-Analysis1-Cluster1-Contig1-7 PADDED_POS: 589 PADDED_LENGTH: 1182 UNPADDED_POS: 572 UNPADDED_LENGTH: 1134 P_SNP: 0.999999912945456452 VAR: ct P_VAR: 0.99999168024561403 P_1: 8.70545435484741006e-08 P_2: 0.999991680268901191 P_3: 8.23267655526059594e-06 P_4: 0 P_5: 0 TEMPLATE_DEPTH: 17 TEMPLATE_ALLELES: a=0,c=12,g=0,t=5,-=0 SEQUENCE_DEPTH: 17 SEQUENCE_ALLELES: a=0,c=12,g=0,t=5-=0 COLUMN: TEMPLATE,H08_015501Minsoy_.g_75,c,17;SEQUENCE,H08_015501Minsoy_.g_75.ab1,H08_015501Minsoy_.g_75.ab1,H08_015501Minsoy_.g_75,c,17,585,1,a|TEMPLATE,E02_015501Minsoy_.b_10,t,9;SEQUENCE,E02_015501Minsoy_.b_10.ab1,E02_015501Minsoy_.b_10.ab1,E02_015501Minsoy_.b_10,t,9,566,-1,a|TEMPLATE,E04_015501Evans__.b_10,c,10;SEQUENCE,E04_015501Evans__.b_10.ab1,E04_015501Evans__.b_10.ab1,E04_015501Evans__.b_10,c,10,563,-1,a|TEMPLATE,Contig1,c,53;SEQUENCE,Contig1,Contig1,Contig1,c,53,572,1,a|TEMPLATE,H10_015501Evans__.g_91,c,24;SEQUENCE,H10_015501Evans__.g_91.ab1,H10_015501Evans__.g_91.ab1,H10_015501Evans__.g_91,c,24,586,1,a|TEMPLATE,E09_015501Noir_1_.g_09,c,28;SEQUENCE,E09_015501Noir_1_.g_09.ab1,E09_015501Noir_1_.g_09.ab1,E09_015501Noir_1_.g_09,c,28,580,1,a|TEMPLATE,H07_015501Archer_.g_62,c,28;SEQUENCE,H07_015501Archer_.g_62.ab1,H07_015501Archer_.g_62.ab1,H07_015501Archer_.g_62,c,28,576,1,a|TEMPLATE,H11_015501PI20933.g_95,c,28;SEQUENCE,H11_015501PI20933.g_95.ab1,H11_015501PI20933.g_95.ab1,H11_015501PI20933.g_95,c,28,585,1,a|TEMPLATE,H05_015501PI20933.b_45,t,25;SEQUENCE,H05_015501PI20933.b_45.ab1,H05_015501PI20933.b_45.ab1,H05_015501PI20933.b_45,t,25,550,-1,a|TEMPLATE,H06_015501Peking_.b_58,t,31;SEQUENCE,H06_015501Peking_.b_58.ab1,H06_015501Peking_.b_58.ab1,H06_015501Peking_.b_58,t,31,565,-1,a|TEMPLATE,E05_015501PI20933.b_09,t,27;SEQUENCE,E05_015501PI20933.b_09.ab1,E05_015501PI20933.b_09.ab1,E05_015501PI20933.b_09,t,27,559,-1,a|TEMPLATE,E08_015501Minsoy_.g_10,c,24;SEQUENCE,E08_015501Minsoy_.g_10.ab1,E08_015501Minsoy_.g_10.ab1,E08_015501Minsoy_.g_10,c,24,588,1,a|TEMPLATE,H09_015501Noir_1_.g_79,c,12;SEQUENCE,H09_015501Noir_1_.g_79.ab1,H09_015501Noir_1_.g_79.ab1,H09_015501Noir_1_.g_79,c,12,628,1,a|TEMPLATE,E11_015501PI20933.g_09,c,23;SEQUENCE,E11_015501PI20933.g_09.ab1,E11_015501PI20933.g_09.ab1,E11_015501PI20933.g_09,c,23,580,1,a|TEMPLATE,H04_015501Evans__.b_41,c,9;SEQUENCE,H04_015501Evans__.b_41.ab1,H04_015501Evans__.b_41.ab1,H04_015501Evans__.b_41,c,9,545,-1,a|TEMPLATE,E10_015501Evans__.g_10,c,21;SEQUENCE,E10_015501Evans__.g_10.ab1,E10_015501Evans__.g_10.ab1,E10_015501Evans__.g_10,c,21,585,1,a|TEMPLATE,E03_015501Noir_1_.b_09,t,25;SEQUENCE,E03_015501Noir_1_.b_09.ab1,E03_015501Noir_1_.b_09.ab1,E03_015501Noir_1_.b_09,t,25,568,-1,a
CLUSTER: Cluster1 ALIGNMENT: Contig1 SNP_ID: GSCSNP-Project1-Analysis1-Cluster1-Contig1-8 PADDED_POS: 600 PADDED_LENGTH: 1182 UNPADDED_POS: 583 UNPADDED_LENGTH: 1134 P_SNP: 0.821666424864947495 VAR: gt P_VAR: 0.820378736755602826 P_1: 0.178333575135052505 P_2: 0.820672423161632786 P_3: 0.00099400170331470885 P_4: 0 P_5: 0 TEMPLATE_DEPTH: 17 TEMPLATE_ALLELES: a=0,c=1,g=5,t=11,-=0 SEQUENCE_DEPTH: 17 SEQUENCE_ALLELES: a=0,c=1,g=5,t=11-=0 COLUMN: TEMPLATE,H08_015501Minsoy_.g_75,t,32;SEQUENCE,H08_015501Minsoy_.g_75.ab1,H08_015501Minsoy_.g_75.ab1,H08_015501Minsoy_.g_75,t,32,596,1,a|TEMPLATE,E02_015501Minsoy_.b_10,g,8;SEQUENCE,E02_015501Minsoy_.b_10.ab1,E02_015501Minsoy_.b_10.ab1,E02_015501Minsoy_.b_10,g,8,555,-1,a|TEMPLATE,E04_015501Evans__.b_10,t,29;SEQUENCE,E04_015501Evans__.b_10.ab1,E04_015501Evans__.b_10.ab1,E04_015501Evans__.b_10,t,29,552,-1,a|TEMPLATE,Contig1,t,72;SEQUENCE,Contig1,Contig1,Contig1,t,72,583,1,a|TEMPLATE,H10_015501Evans__.g_91,c,13;SEQUENCE,H10_015501Evans__.g_91.ab1,H10_015501Evans__.g_91.ab1,H10_015501Evans__.g_91,c,13,597,1,a|TEMPLATE,E09_015501Noir_1_.g_09,t,33;SEQUENCE,E09_015501Noir_1_.g_09.ab1,E09_015501Noir_1_.g_09.ab1,E09_015501Noir_1_.g_09,t,33,591,1,a|TEMPLATE,H07_015501Archer_.g_62,t,24;SEQUENCE,H07_015501Archer_.g_62.ab1,H07_015501Archer_.g_62.ab1,H07_015501Archer_.g_62,t,24,587,1,a|TEMPLATE,H11_015501PI20933.g_95,t,15;SEQUENCE,H11_015501PI20933.g_95.ab1,H11_015501PI20933.g_95.ab1,H11_015501PI20933.g_95,t,15,596,1,a|TEMPLATE,H05_015501PI20933.b_45,g,13;SEQUENCE,H05_015501PI20933.b_45.ab1,H05_015501PI20933.b_45.ab1,H05_015501PI20933.b_45,g,13,539,-1,a|TEMPLATE,H06_015501Peking_.b_58,g,11;SEQUENCE,H06_015501Peking_.b_58.ab1,H06_015501Peking_.b_58.ab1,H06_015501Peking_.b_58,g,11,554,-1,a|TEMPLATE,E05_015501PI20933.b_09,g,10;SEQUENCE,E05_015501PI20933.b_09.ab1,E05_015501PI20933.b_09.ab1,E05_015501PI20933.b_09,g,10,548,-1,a|TEMPLATE,E08_015501Minsoy_.g_10,t,15;SEQUENCE,E08_015501Minsoy_.g_10.ab1,E08_015501Minsoy_.g_10.ab1,E08_015501Minsoy_.g_10,t,15,599,1,a|TEMPLATE,H09_015501Noir_1_.g_79,t,20;SEQUENCE,H09_015501Noir_1_.g_79.ab1,H09_015501Noir_1_.g_79.ab1,H09_015501Noir_1_.g_79,t,20,639,1,a|TEMPLATE,E11_015501PI20933.g_09,t,19;SEQUENCE,E11_015501PI20933.g_09.ab1,E11_015501PI20933.g_09.ab1,E11_015501PI20933.g_09,t,19,591,1,a|TEMPLATE,H04_015501Evans__.b_41,t,20;SEQUENCE,H04_015501Evans__.b_41.ab1,H04_015501Evans__.b_41.ab1,H04_015501Evans__.b_41,t,20,534,-1,a|TEMPLATE,E10_015501Evans__.g_10,t,30;SEQUENCE,E10_015501Evans__.g_10.ab1,E10_015501Evans__.g_10.ab1,E10_015501Evans__.g_10,t,30,596,1,a|TEMPLATE,E03_015501Noir_1_.b_09,g,10;SEQUENCE,E03_015501Noir_1_.b_09.ab1,E03_015501Noir_1_.b_09.ab1,E03_015501Noir_1_.b_09,g,10,557,-1,a
CLUSTER: Cluster1 ALIGNMENT: Contig1 SNP_ID: GSCSNP-Project1-Analysis1-Cluster1-Contig1-9 PADDED_POS: 618 PADDED_LENGTH: 1182 UNPADDED_POS: 601 UNPADDED_LENGTH: 1134 P_SNP: 0.999999999987247845 VAR: ag P_VAR: 0.999985856540170058 P_1: 1.27521548882112909e-11 P_2: 0.999985856540170058 P_3: 1.41434470777869812e-05 P_4: 0 P_5: 0 TEMPLATE_DEPTH: 17 TEMPLATE_ALLELES: a=8,c=0,g=9,t=0,-=0 SEQUENCE_DEPTH: 17 SEQUENCE_ALLELES: a=8,c=0,g=9,t=0-=0 COLUMN: TEMPLATE,H08_015501Minsoy_.g_75,g,10;SEQUENCE,H08_015501Minsoy_.g_75.ab1,H08_015501Minsoy_.g_75.ab1,H08_015501Minsoy_.g_75,g,10,614,1,a|TEMPLATE,E02_015501Minsoy_.b_10,a,9;SEQUENCE,E02_015501Minsoy_.b_10.ab1,E02_015501Minsoy_.b_10.ab1,E02_015501Minsoy_.b_10,a,9,537,-1,a|TEMPLATE,E04_015501Evans__.b_10,a,33;SEQUENCE,E04_015501Evans__.b_10.ab1,E04_015501Evans__.b_10.ab1,E04_015501Evans__.b_10,a,33,534,-1,a|TEMPLATE,Contig1,a,76;SEQUENCE,Contig1,Contig1,Contig1,a,76,601,1,a|TEMPLATE,H10_015501Evans__.g_91,a,8;SEQUENCE,H10_015501Evans__.g_91.ab1,H10_015501Evans__.g_91.ab1,H10_015501Evans__.g_91,a,8,615,1,a|TEMPLATE,E09_015501Noir_1_.g_09,g,27;SEQUENCE,E09_015501Noir_1_.g_09.ab1,E09_015501Noir_1_.g_09.ab1,E09_015501Noir_1_.g_09,g,27,609,1,a|TEMPLATE,H07_015501Archer_.g_62,a,18;SEQUENCE,H07_015501Archer_.g_62.ab1,H07_015501Archer_.g_62.ab1,H07_015501Archer_.g_62,a,18,605,1,a|TEMPLATE,H11_015501PI20933.g_95,g,20;SEQUENCE,H11_015501PI20933.g_95.ab1,H11_015501PI20933.g_95.ab1,H11_015501PI20933.g_95,g,20,614,1,a|TEMPLATE,H05_015501PI20933.b_45,g,14;SEQUENCE,H05_015501PI20933.b_45.ab1,H05_015501PI20933.b_45.ab1,H05_015501PI20933.b_45,g,14,521,-1,a|TEMPLATE,H06_015501Peking_.b_58,a,12;SEQUENCE,H06_015501Peking_.b_58.ab1,H06_015501Peking_.b_58.ab1,H06_015501Peking_.b_58,a,12,536,-1,a|TEMPLATE,E05_015501PI20933.b_09,g,11;SEQUENCE,E05_015501PI20933.b_09.ab1,E05_015501PI20933.b_09.ab1,E05_015501PI20933.b_09,g,11,530,-1,a|TEMPLATE,E08_015501Minsoy_.g_10,g,16;SEQUENCE,E08_015501Minsoy_.g_10.ab1,E08_015501Minsoy_.g_10.ab1,E08_015501Minsoy_.g_10,g,16,617,1,a|TEMPLATE,H09_015501Noir_1_.g_79,g,11;SEQUENCE,H09_015501Noir_1_.g_79.ab1,H09_015501Noir_1_.g_79.ab1,H09_015501Noir_1_.g_79,g,11,657,1,a|TEMPLATE,E11_015501PI20933.g_09,g,13;SEQUENCE,E11_015501PI20933.g_09.ab1,E11_015501PI20933.g_09.ab1,E11_015501PI20933.g_09,g,13,609,1,a|TEMPLATE,H04_015501Evans__.b_41,a,21;SEQUENCE,H04_015501Evans__.b_41.ab1,H04_015501Evans__.b_41.ab1,H04_015501Evans__.b_41,a,21,516,-1,a|TEMPLATE,E10_015501Evans__.g_10,a,33;SEQUENCE,E10_015501Evans__.g_10.ab1,E10_015501Evans__.g_10.ab1,E10_015501Evans__.g_10,a,33,614,1,a|TEMPLATE,E03_015501Noir_1_.b_09,g,16;SEQUENCE,E03_015501Noir_1_.b_09.ab1,E03_015501Noir_1_.b_09.ab1,E03_015501Noir_1_.b_09,g,16,539,-1,a
CLUSTER: Cluster1 ALIGNMENT: Contig1 SNP_ID: GSCSNP-Project1-Analysis1-Cluster1-Contig1-10 PADDED_POS: 620 PADDED_LENGTH: 1182 UNPADDED_POS: 603 UNPADDED_LENGTH: 1134 P_SNP: 0.999732422910933048 VAR: ac P_VAR: 0.999720641675373076 P_1: 0.000267577089066952298 P_2: 0.99972073604460766 P_3: 1.1686866325387963e-05 P_4: 0 P_5: 0 TEMPLATE_DEPTH: 17 TEMPLATE_ALLELES: a=12,c=5,g=0,t=0,-=0 SEQUENCE_DEPTH: 17 SEQUENCE_ALLELES: a=12,c=5,g=0,t=0-=0 COLUMN: TEMPLATE,H08_015501Minsoy_.g_75,a,14;SEQUENCE,H08_015501Minsoy_.g_75.ab1,H08_015501Minsoy_.g_75.ab1,H08_015501Minsoy_.g_75,a,14,616,1,a|TEMPLATE,E02_015501Minsoy_.b_10,c,12;SEQUENCE,E02_015501Minsoy_.b_10.ab1,E02_015501Minsoy_.b_10.ab1,E02_015501Minsoy_.b_10,c,12,535,-1,a|TEMPLATE,E04_015501Evans__.b_10,a,18;SEQUENCE,E04_015501Evans__.b_10.ab1,E04_015501Evans__.b_10.ab1,E04_015501Evans__.b_10,a,18,532,-1,a|TEMPLATE,Contig1,a,57;SEQUENCE,Contig1,Contig1,Contig1,a,57,603,1,a|TEMPLATE,H10_015501Evans__.g_91,a,13;SEQUENCE,H10_015501Evans__.g_91.ab1,H10_015501Evans__.g_91.ab1,H10_015501Evans__.g_91,a,13,617,1,a|TEMPLATE,E09_015501Noir_1_.g_09,a,19;SEQUENCE,E09_015501Noir_1_.g_09.ab1,E09_015501Noir_1_.g_09.ab1,E09_015501Noir_1_.g_09,a,19,611,1,a|TEMPLATE,H07_015501Archer_.g_62,a,22;SEQUENCE,H07_015501Archer_.g_62.ab1,H07_015501Archer_.g_62.ab1,H07_015501Archer_.g_62,a,22,607,1,a|TEMPLATE,H11_015501PI20933.g_95,a,19;SEQUENCE,H11_015501PI20933.g_95.ab1,H11_015501PI20933.g_95.ab1,H11_015501PI20933.g_95,a,19,616,1,a|TEMPLATE,H05_015501PI20933.b_45,c,14;SEQUENCE,H05_015501PI20933.b_45.ab1,H05_015501PI20933.b_45.ab1,H05_015501PI20933.b_45,c,14,519,-1,a|TEMPLATE,H06_015501Peking_.b_58,c,18;SEQUENCE,H06_015501Peking_.b_58.ab1,H06_015501Peking_.b_58.ab1,H06_015501Peking_.b_58,c,18,534,-1,a|TEMPLATE,E05_015501PI20933.b_09,c,16;SEQUENCE,E05_015501PI20933.b_09.ab1,E05_015501PI20933.b_09.ab1,E05_015501PI20933.b_09,c,16,528,-1,a|TEMPLATE,E08_015501Minsoy_.g_10,a,8;SEQUENCE,E08_015501Minsoy_.g_10.ab1,E08_015501Minsoy_.g_10.ab1,E08_015501Minsoy_.g_10,a,8,619,1,a|TEMPLATE,H09_015501Noir_1_.g_79,a,8;SEQUENCE,H09_015501Noir_1_.g_79.ab1,H09_015501Noir_1_.g_79.ab1,H09_015501Noir_1_.g_79,a,8,659,1,a|TEMPLATE,E11_015501PI20933.g_09,a,14;SEQUENCE,E11_015501PI20933.g_09.ab1,E11_015501PI20933.g_09.ab1,E11_015501PI20933.g_09,a,14,611,1,a|TEMPLATE,H04_015501Evans__.b_41,a,12;SEQUENCE,H04_015501Evans__.b_41.ab1,H04_015501Evans__.b_41.ab1,H04_015501Evans__.b_41,a,12,514,-1,a|TEMPLATE,E10_015501Evans__.g_10,a,29;SEQUENCE,E10_015501Evans__.g_10.ab1,E10_015501Evans__.g_10.ab1,E10_015501Evans__.g_10,a,29,616,1,a|TEMPLATE,E03_015501Noir_1_.b_09,c,22;SEQUENCE,E03_015501Noir_1_.b_09.ab1,E03_015501Noir_1_.b_09.ab1,E03_015501Noir_1_.b_09,c,22,537,-1,a
CLUSTER: Cluster1 ALIGNMENT: Contig1 SNP_ID: GSCSNP-Project1-Analysis1-Cluster1-Contig1-11 PADDED_POS: 623 PADDED_LENGTH: 1182 UNPADDED_POS: 605 UNPADDED_LENGTH: 1134 P_SNP: 0.856200252636073712 VAR: ac P_VAR: 0.856155821904167648 P_1: 0.143799747363926288 P_2: 0.856192555711468297 P_3: 7.69692460541495733e-06 P_4: 0 P_5: 0 TEMPLATE_DEPTH: 17 TEMPLATE_ALLELES: a=13,c=4,g=0,t=0,-=0 SEQUENCE_DEPTH: 17 SEQUENCE_ALLELES: a=13,c=4,g=0,t=0-=0 COLUMN: TEMPLATE,H08_015501Minsoy_.g_75,a,32;SEQUENCE,H08_015501Minsoy_.g_75.ab1,H08_015501Minsoy_.g_75.ab1,H08_015501Minsoy_.g_75,a,32,618,1,a|TEMPLATE,E02_015501Minsoy_.b_10,a,9;SEQUENCE,E02_015501Minsoy_.b_10.ab1,E02_015501Minsoy_.b_10.ab1,E02_015501Minsoy_.b_10,a,9,532,-1,a|TEMPLATE,E04_015501Evans__.b_10,a,30;SEQUENCE,E04_015501Evans__.b_10.ab1,E04_015501Evans__.b_10.ab1,E04_015501Evans__.b_10,a,30,530,-1,a|TEMPLATE,Contig1,a,80;SEQUENCE,Contig1,Contig1,Contig1,a,80,605,1,a|TEMPLATE,H10_015501Evans__.g_91,a,27;SEQUENCE,H10_015501Evans__.g_91.ab1,H10_015501Evans__.g_91.ab1,H10_015501Evans__.g_91,a,27,619,1,a|TEMPLATE,E09_015501Noir_1_.g_09,a,30;SEQUENCE,E09_015501Noir_1_.g_09.ab1,E09_015501Noir_1_.g_09.ab1,E09_015501Noir_1_.g_09,a,30,613,1,a|TEMPLATE,H07_015501Archer_.g_62,a,37;SEQUENCE,H07_015501Archer_.g_62.ab1,H07_015501Archer_.g_62.ab1,H07_015501Archer_.g_62,a,37,609,1,a|TEMPLATE,H11_015501PI20933.g_95,a,31;SEQUENCE,H11_015501PI20933.g_95.ab1,H11_015501PI20933.g_95.ab1,H11_015501PI20933.g_95,a,31,618,1,a|TEMPLATE,H05_015501PI20933.b_45,c,14;SEQUENCE,H05_015501PI20933.b_45.ab1,H05_015501PI20933.b_45.ab1,H05_015501PI20933.b_45,c,14,517,-1,a|TEMPLATE,H06_015501Peking_.b_58,c,12;SEQUENCE,H06_015501Peking_.b_58.ab1,H06_015501Peking_.b_58.ab1,H06_015501Peking_.b_58,c,12,532,-1,a|TEMPLATE,E05_015501PI20933.b_09,c,12;SEQUENCE,E05_015501PI20933.b_09.ab1,E05_015501PI20933.b_09.ab1,E05_015501PI20933.b_09,c,12,526,-1,a|TEMPLATE,E08_015501Minsoy_.g_10,a,15;SEQUENCE,E08_015501Minsoy_.g_10.ab1,E08_015501Minsoy_.g_10.ab1,E08_015501Minsoy_.g_10,a,15,621,1,a|TEMPLATE,H09_015501Noir_1_.g_79,a,20;SEQUENCE,H09_015501Noir_1_.g_79.ab1,H09_015501Noir_1_.g_79.ab1,H09_015501Noir_1_.g_79,a,20,661,1,a|TEMPLATE,E11_015501PI20933.g_09,a,19;SEQUENCE,E11_015501PI20933.g_09.ab1,E11_015501PI20933.g_09.ab1,E11_015501PI20933.g_09,a,19,613,1,a|TEMPLATE,H04_015501Evans__.b_41,a,21;SEQUENCE,H04_015501Evans__.b_41.ab1,H04_015501Evans__.b_41.ab1,H04_015501Evans__.b_41,a,21,512,-1,a|TEMPLATE,E10_015501Evans__.g_10,a,40;SEQUENCE,E10_015501Evans__.g_10.ab1,E10_015501Evans__.g_10.ab1,E10_015501Evans__.g_10,a,40,618,1,a|TEMPLATE,E03_015501Noir_1_.b_09,c,18;SEQUENCE,E03_015501Noir_1_.b_09.ab1,E03_015501Noir_1_.b_09.ab1,E03_015501Noir_1_.b_09,c,18,535,-1,a
CLUSTER: Cluster1 ALIGNMENT: Contig1 SNP_ID: GSCSNP-Project1-Analysis1-Cluster1-Contig1-12 PADDED_POS: 635 PADDED_LENGTH: 1182 UNPADDED_POS: 617 UNPADDED_LENGTH: 1134 P_SNP: 0.999999946811898108 VAR: at P_VAR: 0.999995543683073254 P_1: 5.31881018924321478e-08 P_2: 0.999995543700027591 P_3: 4.40311187051672999e-06 P_4: 0 P_5: 0 TEMPLATE_DEPTH: 17 TEMPLATE_ALLELES: a=5,c=0,g=0,t=12,-=0 SEQUENCE_DEPTH: 17 SEQUENCE_ALLELES: a=5,c=0,g=0,t=12-=0 COLUMN: TEMPLATE,H08_015501Minsoy_.g_75,t,32;SEQUENCE,H08_015501Minsoy_.g_75.ab1,H08_015501Minsoy_.g_75.ab1,H08_015501Minsoy_.g_75,t,32,630,1,a|TEMPLATE,E02_015501Minsoy_.b_10,a,18;SEQUENCE,E02_015501Minsoy_.b_10.ab1,E02_015501Minsoy_.b_10.ab1,E02_015501Minsoy_.b_10,a,18,520,-1,a|TEMPLATE,E04_015501Evans__.b_10,t,25;SEQUENCE,E04_015501Evans__.b_10.ab1,E04_015501Evans__.b_10.ab1,E04_015501Evans__.b_10,t,25,518,-1,a|TEMPLATE,Contig1,t,67;SEQUENCE,Contig1,Contig1,Contig1,t,67,617,1,a|TEMPLATE,H10_015501Evans__.g_91,t,20;SEQUENCE,H10_015501Evans__.g_91.ab1,H10_015501Evans__.g_91.ab1,H10_015501Evans__.g_91,t,20,631,1,a|TEMPLATE,E09_015501Noir_1_.g_09,t,23;SEQUENCE,E09_015501Noir_1_.g_09.ab1,E09_015501Noir_1_.g_09.ab1,E09_015501Noir_1_.g_09,t,23,625,1,a|TEMPLATE,H07_015501Archer_.g_62,t,29;SEQUENCE,H07_015501Archer_.g_62.ab1,H07_015501Archer_.g_62.ab1,H07_015501Archer_.g_62,t,29,621,1,a|TEMPLATE,H11_015501PI20933.g_95,t,32;SEQUENCE,H11_015501PI20933.g_95.ab1,H11_015501PI20933.g_95.ab1,H11_015501PI20933.g_95,t,32,630,1,a|TEMPLATE,H05_015501PI20933.b_45,a,25;SEQUENCE,H05_015501PI20933.b_45.ab1,H05_015501PI20933.b_45.ab1,H05_015501PI20933.b_45,a,25,505,-1,a|TEMPLATE,H06_015501Peking_.b_58,a,24;SEQUENCE,H06_015501Peking_.b_58.ab1,H06_015501Peking_.b_58.ab1,H06_015501Peking_.b_58,a,24,520,-1,a|TEMPLATE,E05_015501PI20933.b_09,a,27;SEQUENCE,E05_015501PI20933.b_09.ab1,E05_015501PI20933.b_09.ab1,E05_015501PI20933.b_09,a,27,514,-1,a|TEMPLATE,E08_015501Minsoy_.g_10,t,18;SEQUENCE,E08_015501Minsoy_.g_10.ab1,E08_015501Minsoy_.g_10.ab1,E08_015501Minsoy_.g_10,t,18,633,1,a|TEMPLATE,H09_015501Noir_1_.g_79,t,7;SEQUENCE,H09_015501Noir_1_.g_79.ab1,H09_015501Noir_1_.g_79.ab1,H09_015501Noir_1_.g_79,t,7,673,1,a|TEMPLATE,E11_015501PI20933.g_09,t,18;SEQUENCE,E11_015501PI20933.g_09.ab1,E11_015501PI20933.g_09.ab1,E11_015501PI20933.g_09,t,18,625,1,a|TEMPLATE,H04_015501Evans__.b_41,t,19;SEQUENCE,H04_015501Evans__.b_41.ab1,H04_015501Evans__.b_41.ab1,H04_015501Evans__.b_41,t,19,500,-1,a|TEMPLATE,E10_015501Evans__.g_10,t,29;SEQUENCE,E10_015501Evans__.g_10.ab1,E10_015501Evans__.g_10.ab1,E10_015501Evans__.g_10,t,29,630,1,a|TEMPLATE,E03_015501Noir_1_.b_09,a,25;SEQUENCE,E03_015501Noir_1_.b_09.ab1,E03_015501Noir_1_.b_09.ab1,E03_015501Noir_1_.b_09,a,25,523,-1,a
CLUSTER: Cluster1 ALIGNMENT: Contig1 SNP_ID: GSCSNP-Project1-Analysis1-Cluster1-Contig1-13 PADDED_POS: 637 PADDED_LENGTH: 1182 UNPADDED_POS: 619 UNPADDED_LENGTH: 1134 P_SNP: 0.999999706452217771 VAR: ag P_VAR: 0.999075556193370042 P_1: 2.93547782229188406e-07 P_2: 0.99907556506292788 P_3: 0.000924138132075607277 P_4: 3.25721428365044075e-09 P_5: 0 TEMPLATE_DEPTH: 17 TEMPLATE_ALLELES: a=4,c=0,g=12,t=0,-=1 SEQUENCE_DEPTH: 17 SEQUENCE_ALLELES: a=4,c=0,g=12,t=0-=1 COLUMN: TEMPLATE,H08_015501Minsoy_.g_75,g,28;SEQUENCE,H08_015501Minsoy_.g_75.ab1,H08_015501Minsoy_.g_75.ab1,H08_015501Minsoy_.g_75,g,28,632,1,a|TEMPLATE,E02_015501Minsoy_.b_10,-,21;SEQUENCE,E02_015501Minsoy_.b_10.ab1,E02_015501Minsoy_.b_10.ab1,E02_015501Minsoy_.b_10,-,21,518,-1,a|TEMPLATE,E04_015501Evans__.b_10,g,18;SEQUENCE,E04_015501Evans__.b_10.ab1,E04_015501Evans__.b_10.ab1,E04_015501Evans__.b_10,g,18,516,-1,a|TEMPLATE,Contig1,g,60;SEQUENCE,Contig1,Contig1,Contig1,g,60,619,1,a|TEMPLATE,H10_015501Evans__.g_91,g,20;SEQUENCE,H10_015501Evans__.g_91.ab1,H10_015501Evans__.g_91.ab1,H10_015501Evans__.g_91,g,20,633,1,a|TEMPLATE,E09_015501Noir_1_.g_09,g,23;SEQUENCE,E09_015501Noir_1_.g_09.ab1,E09_015501Noir_1_.g_09.ab1,E09_015501Noir_1_.g_09,g,23,627,1,a|TEMPLATE,H07_015501Archer_.g_62,g,29;SEQUENCE,H07_015501Archer_.g_62.ab1,H07_015501Archer_.g_62.ab1,H07_015501Archer_.g_62,g,29,623,1,a|TEMPLATE,H11_015501PI20933.g_95,g,32;SEQUENCE,H11_015501PI20933.g_95.ab1,H11_015501PI20933.g_95.ab1,H11_015501PI20933.g_95,g,32,632,1,a|TEMPLATE,H05_015501PI20933.b_45,a,27;SEQUENCE,H05_015501PI20933.b_45.ab1,H05_015501PI20933.b_45.ab1,H05_015501PI20933.b_45,a,27,503,-1,a|TEMPLATE,H06_015501Peking_.b_58,a,25;SEQUENCE,H06_015501Peking_.b_58.ab1,H06_015501Peking_.b_58.ab1,H06_015501Peking_.b_58,a,25,518,-1,a|TEMPLATE,E05_015501PI20933.b_09,a,33;SEQUENCE,E05_015501PI20933.b_09.ab1,E05_015501PI20933.b_09.ab1,E05_015501PI20933.b_09,a,33,512,-1,a|TEMPLATE,E08_015501Minsoy_.g_10,g,13;SEQUENCE,E08_015501Minsoy_.g_10.ab1,E08_015501Minsoy_.g_10.ab1,E08_015501Minsoy_.g_10,g,13,635,1,a|TEMPLATE,H09_015501Noir_1_.g_79,g,9;SEQUENCE,H09_015501Noir_1_.g_79.ab1,H09_015501Noir_1_.g_79.ab1,H09_015501Noir_1_.g_79,g,9,675,1,a|TEMPLATE,E11_015501PI20933.g_09,g,10;SEQUENCE,E11_015501PI20933.g_09.ab1,E11_015501PI20933.g_09.ab1,E11_015501PI20933.g_09,g,10,627,1,a|TEMPLATE,H04_015501Evans__.b_41,g,16;SEQUENCE,H04_015501Evans__.b_41.ab1,H04_015501Evans__.b_41.ab1,H04_015501Evans__.b_41,g,16,498,-1,a|TEMPLATE,E10_015501Evans__.g_10,g,25;SEQUENCE,E10_015501Evans__.g_10.ab1,E10_015501Evans__.g_10.ab1,E10_015501Evans__.g_10,g,25,632,1,a|TEMPLATE,E03_015501Noir_1_.b_09,a,27;SEQUENCE,E03_015501Noir_1_.b_09.ab1,E03_015501Noir_1_.b_09.ab1,E03_015501Noir_1_.b_09,a,27,521,-1,a
CLUSTER: Cluster1 ALIGNMENT: Contig1 SNP_ID: GSCSNP-Project1-Analysis1-Cluster1-Contig1-14 PADDED_POS: 649 PADDED_LENGTH: 1182 UNPADDED_POS: 631 UNPADDED_LENGTH: 1134 P_SNP: 0.999985827953621081 VAR: gt P_VAR: 0.999968740732614461 P_1: 1.41720463789186647e-05 P_2: 0.999968746271783167 P_3: 1.70816818379147427e-05 P_4: 0 P_5: 0 TEMPLATE_DEPTH: 17 TEMPLATE_ALLELES: a=0,c=0,g=6,t=11,-=0 SEQUENCE_DEPTH: 17 SEQUENCE_ALLELES: a=0,c=0,g=6,t=11-=0 COLUMN: TEMPLATE,H08_015501Minsoy_.g_75,t,21;SEQUENCE,H08_015501Minsoy_.g_75.ab1,H08_015501Minsoy_.g_75.ab1,H08_015501Minsoy_.g_75,t,21,644,1,a|TEMPLATE,E02_015501Minsoy_.b_10,g,24;SEQUENCE,E02_015501Minsoy_.b_10.ab1,E02_015501Minsoy_.b_10.ab1,E02_015501Minsoy_.b_10,g,24,507,-1,a|TEMPLATE,E04_015501Evans__.b_10,t,30;SEQUENCE,E04_015501Evans__.b_10.ab1,E04_015501Evans__.b_10.ab1,E04_015501Evans__.b_10,t,30,504,-1,a|TEMPLATE,Contig1,t,61;SEQUENCE,Contig1,Contig1,Contig1,t,61,631,1,a|TEMPLATE,H10_015501Evans__.g_91,t,8;SEQUENCE,H10_015501Evans__.g_91.ab1,H10_015501Evans__.g_91.ab1,H10_015501Evans__.g_91,t,8,645,1,a|TEMPLATE,E09_015501Noir_1_.g_09,t,14;SEQUENCE,E09_015501Noir_1_.g_09.ab1,E09_015501Noir_1_.g_09.ab1,E09_015501Noir_1_.g_09,t,14,639,1,a|TEMPLATE,H07_015501Archer_.g_62,t,10;SEQUENCE,H07_015501Archer_.g_62.ab1,H07_015501Archer_.g_62.ab1,H07_015501Archer_.g_62,t,10,635,1,a|TEMPLATE,H11_015501PI20933.g_95,t,9;SEQUENCE,H11_015501PI20933.g_95.ab1,H11_015501PI20933.g_95.ab1,H11_015501PI20933.g_95,t,9,644,1,a|TEMPLATE,H05_015501PI20933.b_45,g,15;SEQUENCE,H05_015501PI20933.b_45.ab1,H05_015501PI20933.b_45.ab1,H05_015501PI20933.b_45,g,15,491,-1,a|TEMPLATE,H06_015501Peking_.b_58,g,13;SEQUENCE,H06_015501Peking_.b_58.ab1,H06_015501Peking_.b_58.ab1,H06_015501Peking_.b_58,g,13,506,-1,a|TEMPLATE,E05_015501PI20933.b_09,g,16;SEQUENCE,E05_015501PI20933.b_09.ab1,E05_015501PI20933.b_09.ab1,E05_015501PI20933.b_09,g,16,500,-1,a|TEMPLATE,E08_015501Minsoy_.g_10,t,8;SEQUENCE,E08_015501Minsoy_.g_10.ab1,E08_015501Minsoy_.g_10.ab1,E08_015501Minsoy_.g_10,t,8,647,1,a|TEMPLATE,H09_015501Noir_1_.g_79,g,8;SEQUENCE,H09_015501Noir_1_.g_79.ab1,H09_015501Noir_1_.g_79.ab1,H09_015501Noir_1_.g_79,g,8,687,1,a|TEMPLATE,E11_015501PI20933.g_09,t,13;SEQUENCE,E11_015501PI20933.g_09.ab1,E11_015501PI20933.g_09.ab1,E11_015501PI20933.g_09,t,13,639,1,a|TEMPLATE,H04_015501Evans__.b_41,t,28;SEQUENCE,H04_015501Evans__.b_41.ab1,H04_015501Evans__.b_41.ab1,H04_015501Evans__.b_41,t,28,486,-1,a|TEMPLATE,E10_015501Evans__.g_10,t,17;SEQUENCE,E10_015501Evans__.g_10.ab1,E10_015501Evans__.g_10.ab1,E10_015501Evans__.g_10,t,17,644,1,a|TEMPLATE,E03_015501Noir_1_.b_09,g,16;SEQUENCE,E03_015501Noir_1_.b_09.ab1,E03_015501Noir_1_.b_09.ab1,E03_015501Noir_1_.b_09,g,16,509,-1,a
CLUSTER: Cluster1 ALIGNMENT: Contig1 SNP_ID: GSCSNP-Project1-Analysis1-Cluster1-Contig1-15 PADDED_POS: 661 PADDED_LENGTH: 1182 UNPADDED_POS: 642 UNPADDED_LENGTH: 1134 P_SNP: 0.999183091410890733 VAR: gt P_VAR: 0.999177203841281279 P_1: 0.000816908589109267173 P_2: 0.999177415261547583 P_3: 5.67614934315011874e-06 P_4: 0 P_5: 0 TEMPLATE_DEPTH: 17 TEMPLATE_ALLELES: a=0,c=0,g=4,t=13,-=0 SEQUENCE_DEPTH: 17 SEQUENCE_ALLELES: a=0,c=0,g=4,t=13-=0 COLUMN: TEMPLATE,H08_015501Minsoy_.g_75,t,27;SEQUENCE,H08_015501Minsoy_.g_75.ab1,H08_015501Minsoy_.g_75.ab1,H08_015501Minsoy_.g_75,t,27,655,1,a|TEMPLATE,E02_015501Minsoy_.b_10,t,13;SEQUENCE,E02_015501Minsoy_.b_10.ab1,E02_015501Minsoy_.b_10.ab1,E02_015501Minsoy_.b_10,t,13,495,-1,a|TEMPLATE,E04_015501Evans__.b_10,t,42;SEQUENCE,E04_015501Evans__.b_10.ab1,E04_015501Evans__.b_10.ab1,E04_015501Evans__.b_10,t,42,493,-1,a|TEMPLATE,Contig1,t,79;SEQUENCE,Contig1,Contig1,Contig1,t,79,642,1,a|TEMPLATE,H10_015501Evans__.g_91,t,21;SEQUENCE,H10_015501Evans__.g_91.ab1,H10_015501Evans__.g_91.ab1,H10_015501Evans__.g_91,t,21,656,1,a|TEMPLATE,E09_015501Noir_1_.g_09,t,24;SEQUENCE,E09_015501Noir_1_.g_09.ab1,E09_015501Noir_1_.g_09.ab1,E09_015501Noir_1_.g_09,t,24,650,1,a|TEMPLATE,H07_015501Archer_.g_62,t,21;SEQUENCE,H07_015501Archer_.g_62.ab1,H07_015501Archer_.g_62.ab1,H07_015501Archer_.g_62,t,21,646,1,a|TEMPLATE,H11_015501PI20933.g_95,t,25;SEQUENCE,H11_015501PI20933.g_95.ab1,H11_015501PI20933.g_95.ab1,H11_015501PI20933.g_95,t,25,655,1,a|TEMPLATE,H05_015501PI20933.b_45,g,19;SEQUENCE,H05_015501PI20933.b_45.ab1,H05_015501PI20933.b_45.ab1,H05_015501PI20933.b_45,g,19,480,-1,a|TEMPLATE,H06_015501Peking_.b_58,g,21;SEQUENCE,H06_015501Peking_.b_58.ab1,H06_015501Peking_.b_58.ab1,H06_015501Peking_.b_58,g,21,495,-1,a|TEMPLATE,E05_015501PI20933.b_09,g,17;SEQUENCE,E05_015501PI20933.b_09.ab1,E05_015501PI20933.b_09.ab1,E05_015501PI20933.b_09,g,17,489,-1,a|TEMPLATE,E08_015501Minsoy_.g_10,t,10;SEQUENCE,E08_015501Minsoy_.g_10.ab1,E08_015501Minsoy_.g_10.ab1,E08_015501Minsoy_.g_10,t,10,658,1,a|TEMPLATE,H09_015501Noir_1_.g_79,t,12;SEQUENCE,H09_015501Noir_1_.g_79.ab1,H09_015501Noir_1_.g_79.ab1,H09_015501Noir_1_.g_79,t,12,698,1,a|TEMPLATE,E11_015501PI20933.g_09,t,10;SEQUENCE,E11_015501PI20933.g_09.ab1,E11_015501PI20933.g_09.ab1,E11_015501PI20933.g_09,t,10,650,1,a|TEMPLATE,H04_015501Evans__.b_41,t,37;SEQUENCE,H04_015501Evans__.b_41.ab1,H04_015501Evans__.b_41.ab1,H04_015501Evans__.b_41,t,37,475,-1,a|TEMPLATE,E10_015501Evans__.g_10,t,22;SEQUENCE,E10_015501Evans__.g_10.ab1,E10_015501Evans__.g_10.ab1,E10_015501Evans__.g_10,t,22,655,1,a|TEMPLATE,E03_015501Noir_1_.b_09,g,22;SEQUENCE,E03_015501Noir_1_.b_09.ab1,E03_015501Noir_1_.b_09.ab1,E03_015501Noir_1_.b_09,g,22,498,-1,a
CLUSTER: Cluster1 ALIGNMENT: Contig1 SNP_ID: GSCSNP-Project1-Analysis1-Cluster1-Contig1-16 PADDED_POS: 665 PADDED_LENGTH: 1182 UNPADDED_POS: 646 UNPADDED_LENGTH: 1134 P_SNP: 0.59188828328419744 VAR: ac P_VAR: 0.582248061852684329 P_1: 0.40811171671580256 P_2: 0.58660554416867306 P_3: 0.00528273911552437995 P_4: 0 P_5: 0 TEMPLATE_DEPTH: 17 TEMPLATE_ALLELES: a=11,c=4,g=0,t=2,-=0 SEQUENCE_DEPTH: 17 SEQUENCE_ALLELES: a=11,c=4,g=0,t=2-=0 COLUMN: TEMPLATE,H08_015501Minsoy_.g_75,a,14;SEQUENCE,H08_015501Minsoy_.g_75.ab1,H08_015501Minsoy_.g_75.ab1,H08_015501Minsoy_.g_75,a,14,659,1,a|TEMPLATE,E02_015501Minsoy_.b_10,t,16;SEQUENCE,E02_015501Minsoy_.b_10.ab1,E02_015501Minsoy_.b_10.ab1,E02_015501Minsoy_.b_10,t,16,491,-1,a|TEMPLATE,E04_015501Evans__.b_10,a,47;SEQUENCE,E04_015501Evans__.b_10.ab1,E04_015501Evans__.b_10.ab1,E04_015501Evans__.b_10,a,47,489,-1,a|TEMPLATE,Contig1,a,82;SEQUENCE,Contig1,Contig1,Contig1,a,82,646,1,a|TEMPLATE,H10_015501Evans__.g_91,a,12;SEQUENCE,H10_015501Evans__.g_91.ab1,H10_015501Evans__.g_91.ab1,H10_015501Evans__.g_91,a,12,660,1,a|TEMPLATE,E09_015501Noir_1_.g_09,a,22;SEQUENCE,E09_015501Noir_1_.g_09.ab1,E09_015501Noir_1_.g_09.ab1,E09_015501Noir_1_.g_09,a,22,654,1,a|TEMPLATE,H07_015501Archer_.g_62,a,19;SEQUENCE,H07_015501Archer_.g_62.ab1,H07_015501Archer_.g_62.ab1,H07_015501Archer_.g_62,a,19,650,1,a|TEMPLATE,H11_015501PI20933.g_95,a,25;SEQUENCE,H11_015501PI20933.g_95.ab1,H11_015501PI20933.g_95.ab1,H11_015501PI20933.g_95,a,25,659,1,a|TEMPLATE,H05_015501PI20933.b_45,c,13;SEQUENCE,H05_015501PI20933.b_45.ab1,H05_015501PI20933.b_45.ab1,H05_015501PI20933.b_45,c,13,476,-1,a|TEMPLATE,H06_015501Peking_.b_58,c,13;SEQUENCE,H06_015501Peking_.b_58.ab1,H06_015501Peking_.b_58.ab1,H06_015501Peking_.b_58,c,13,491,-1,a|TEMPLATE,E05_015501PI20933.b_09,a,17;SEQUENCE,E05_015501PI20933.b_09.ab1,E05_015501PI20933.b_09.ab1,E05_015501PI20933.b_09,a,17,485,-1,a|TEMPLATE,E08_015501Minsoy_.g_10,t,8;SEQUENCE,E08_015501Minsoy_.g_10.ab1,E08_015501Minsoy_.g_10.ab1,E08_015501Minsoy_.g_10,t,8,662,1,a|TEMPLATE,H09_015501Noir_1_.g_79,c,7;SEQUENCE,H09_015501Noir_1_.g_79.ab1,H09_015501Noir_1_.g_79.ab1,H09_015501Noir_1_.g_79,c,7,702,1,a|TEMPLATE,E11_015501PI20933.g_09,a,8;SEQUENCE,E11_015501PI20933.g_09.ab1,E11_015501PI20933.g_09.ab1,E11_015501PI20933.g_09,a,8,654,1,a|TEMPLATE,H04_015501Evans__.b_41,a,42;SEQUENCE,H04_015501Evans__.b_41.ab1,H04_015501Evans__.b_41.ab1,H04_015501Evans__.b_41,a,42,471,-1,a|TEMPLATE,E10_015501Evans__.g_10,a,10;SEQUENCE,E10_015501Evans__.g_10.ab1,E10_015501Evans__.g_10.ab1,E10_015501Evans__.g_10,a,10,659,1,a|TEMPLATE,E03_015501Noir_1_.b_09,c,14;SEQUENCE,E03_015501Noir_1_.b_09.ab1,E03_015501Noir_1_.b_09.ab1,E03_015501Noir_1_.b_09,c,14,494,-1,a
CLUSTER: Cluster1 ALIGNMENT: Contig1 SNP_ID: GSCSNP-Project1-Analysis1-Cluster1-Contig1-17 PADDED_POS: 669 PADDED_LENGTH: 1182 UNPADDED_POS: 650 UNPADDED_LENGTH: 1134 P_SNP: 0.99999199171697692 VAR: gt P_VAR: 0.892262315085934667 P_1: 8.00828302307993141e-06 P_2: 0.892263217463329016 P_3: 0.107727736711507575 P_4: 1.03754214032901865e-06 P_5: 0 TEMPLATE_DEPTH: 17 TEMPLATE_ALLELES: a=1,c=0,g=12,t=4,-=0 SEQUENCE_DEPTH: 17 SEQUENCE_ALLELES: a=1,c=0,g=12,t=4-=0 COLUMN: TEMPLATE,H08_015501Minsoy_.g_75,g,15;SEQUENCE,H08_015501Minsoy_.g_75.ab1,H08_015501Minsoy_.g_75.ab1,H08_015501Minsoy_.g_75,g,15,663,1,a|TEMPLATE,E02_015501Minsoy_.b_10,a,33;SEQUENCE,E02_015501Minsoy_.b_10.ab1,E02_015501Minsoy_.b_10.ab1,E02_015501Minsoy_.b_10,a,33,487,-1,a|TEMPLATE,E04_015501Evans__.b_10,g,36;SEQUENCE,E04_015501Evans__.b_10.ab1,E04_015501Evans__.b_10.ab1,E04_015501Evans__.b_10,g,36,485,-1,a|TEMPLATE,Contig1,g,75;SEQUENCE,Contig1,Contig1,Contig1,g,75,650,1,a|TEMPLATE,H10_015501Evans__.g_91,g,24;SEQUENCE,H10_015501Evans__.g_91.ab1,H10_015501Evans__.g_91.ab1,H10_015501Evans__.g_91,g,24,664,1,a|TEMPLATE,E09_015501Noir_1_.g_09,g,17;SEQUENCE,E09_015501Noir_1_.g_09.ab1,E09_015501Noir_1_.g_09.ab1,E09_015501Noir_1_.g_09,g,17,658,1,a|TEMPLATE,H07_015501Archer_.g_62,g,25;SEQUENCE,H07_015501Archer_.g_62.ab1,H07_015501Archer_.g_62.ab1,H07_015501Archer_.g_62,g,25,654,1,a|TEMPLATE,H11_015501PI20933.g_95,g,29;SEQUENCE,H11_015501PI20933.g_95.ab1,H11_015501PI20933.g_95.ab1,H11_015501PI20933.g_95,g,29,663,1,a|TEMPLATE,H05_015501PI20933.b_45,t,20;SEQUENCE,H05_015501PI20933.b_45.ab1,H05_015501PI20933.b_45.ab1,H05_015501PI20933.b_45,t,20,472,-1,a|TEMPLATE,H06_015501Peking_.b_58,t,25;SEQUENCE,H06_015501Peking_.b_58.ab1,H06_015501Peking_.b_58.ab1,H06_015501Peking_.b_58,t,25,487,-1,a|TEMPLATE,E05_015501PI20933.b_09,t,25;SEQUENCE,E05_015501PI20933.b_09.ab1,E05_015501PI20933.b_09.ab1,E05_015501PI20933.b_09,t,25,481,-1,a|TEMPLATE,E08_015501Minsoy_.g_10,g,6;SEQUENCE,E08_015501Minsoy_.g_10.ab1,E08_015501Minsoy_.g_10.ab1,E08_015501Minsoy_.g_10,g,6,666,1,a|TEMPLATE,H09_015501Noir_1_.g_79,g,9;SEQUENCE,H09_015501Noir_1_.g_79.ab1,H09_015501Noir_1_.g_79.ab1,H09_015501Noir_1_.g_79,g,9,706,1,a|TEMPLATE,E11_015501PI20933.g_09,g,9;SEQUENCE,E11_015501PI20933.g_09.ab1,E11_015501PI20933.g_09.ab1,E11_015501PI20933.g_09,g,9,658,1,a|TEMPLATE,H04_015501Evans__.b_41,g,35;SEQUENCE,H04_015501Evans__.b_41.ab1,H04_015501Evans__.b_41.ab1,H04_015501Evans__.b_41,g,35,467,-1,a|TEMPLATE,E10_015501Evans__.g_10,g,14;SEQUENCE,E10_015501Evans__.g_10.ab1,E10_015501Evans__.g_10.ab1,E10_015501Evans__.g_10,g,14,663,1,a|TEMPLATE,E03_015501Noir_1_.b_09,t,27;SEQUENCE,E03_015501Noir_1_.b_09.ab1,E03_015501Noir_1_.b_09.ab1,E03_015501Noir_1_.b_09,t,27,490,-1,a
CLUSTER: Cluster1 ALIGNMENT: Contig1 SNP_ID: GSCSNP-Project1-Analysis1-Cluster1-Contig1-18 PADDED_POS: 672 PADDED_LENGTH: 1182 UNPADDED_POS: 653 UNPADDED_LENGTH: 1134 P_SNP: 0.956990834594308604 VAR: ag P_VAR: 0.956515871112742516 P_1: 0.0430091654056913957 P_2: 0.956547872734223719 P_3: 0.000442961860084885523 P_4: 0 P_5: 0 TEMPLATE_DEPTH: 17 TEMPLATE_ALLELES: a=4,c=0,g=12,t=1,-=0 SEQUENCE_DEPTH: 17 SEQUENCE_ALLELES: a=4,c=0,g=12,t=1-=0 COLUMN: TEMPLATE,H08_015501Minsoy_.g_75,g,15;SEQUENCE,H08_015501Minsoy_.g_75.ab1,H08_015501Minsoy_.g_75.ab1,H08_015501Minsoy_.g_75,g,15,666,1,a|TEMPLATE,E02_015501Minsoy_.b_10,t,9;SEQUENCE,E02_015501Minsoy_.b_10.ab1,E02_015501Minsoy_.b_10.ab1,E02_015501Minsoy_.b_10,t,9,484,-1,a|TEMPLATE,E04_015501Evans__.b_10,g,37;SEQUENCE,E04_015501Evans__.b_10.ab1,E04_015501Evans__.b_10.ab1,E04_015501Evans__.b_10,g,37,482,-1,a|TEMPLATE,Contig1,g,64;SEQUENCE,Contig1,Contig1,Contig1,g,64,653,1,a|TEMPLATE,H10_015501Evans__.g_91,g,12;SEQUENCE,H10_015501Evans__.g_91.ab1,H10_015501Evans__.g_91.ab1,H10_015501Evans__.g_91,g,12,667,1,a|TEMPLATE,E09_015501Noir_1_.g_09,g,12;SEQUENCE,E09_015501Noir_1_.g_09.ab1,E09_015501Noir_1_.g_09.ab1,E09_015501Noir_1_.g_09,g,12,661,1,a|TEMPLATE,H07_015501Archer_.g_62,g,17;SEQUENCE,H07_015501Archer_.g_62.ab1,H07_015501Archer_.g_62.ab1,H07_015501Archer_.g_62,g,17,657,1,a|TEMPLATE,H11_015501PI20933.g_95,g,16;SEQUENCE,H11_015501PI20933.g_95.ab1,H11_015501PI20933.g_95.ab1,H11_015501PI20933.g_95,g,16,666,1,a|TEMPLATE,H05_015501PI20933.b_45,a,12;SEQUENCE,H05_015501PI20933.b_45.ab1,H05_015501PI20933.b_45.ab1,H05_015501PI20933.b_45,a,12,469,-1,a|TEMPLATE,H06_015501Peking_.b_58,a,16;SEQUENCE,H06_015501Peking_.b_58.ab1,H06_015501Peking_.b_58.ab1,H06_015501Peking_.b_58,a,16,484,-1,a|TEMPLATE,E05_015501PI20933.b_09,a,16;SEQUENCE,E05_015501PI20933.b_09.ab1,E05_015501PI20933.b_09.ab1,E05_015501PI20933.b_09,a,16,478,-1,a|TEMPLATE,E08_015501Minsoy_.g_10,g,9;SEQUENCE,E08_015501Minsoy_.g_10.ab1,E08_015501Minsoy_.g_10.ab1,E08_015501Minsoy_.g_10,g,9,669,1,a|TEMPLATE,H09_015501Noir_1_.g_79,g,6;SEQUENCE,H09_015501Noir_1_.g_79.ab1,H09_015501Noir_1_.g_79.ab1,H09_015501Noir_1_.g_79,g,6,709,1,a|TEMPLATE,E11_015501PI20933.g_09,g,9;SEQUENCE,E11_015501PI20933.g_09.ab1,E11_015501PI20933.g_09.ab1,E11_015501PI20933.g_09,g,9,661,1,a|TEMPLATE,H04_015501Evans__.b_41,g,27;SEQUENCE,H04_015501Evans__.b_41.ab1,H04_015501Evans__.b_41.ab1,H04_015501Evans__.b_41,g,27,464,-1,a|TEMPLATE,E10_015501Evans__.g_10,g,10;SEQUENCE,E10_015501Evans__.g_10.ab1,E10_015501Evans__.g_10.ab1,E10_015501Evans__.g_10,g,10,666,1,a|TEMPLATE,E03_015501Noir_1_.b_09,a,16;SEQUENCE,E03_015501Noir_1_.b_09.ab1,E03_015501Noir_1_.b_09.ab1,E03_015501Noir_1_.b_09,a,16,487,-1,a
CLUSTER: Cluster1 ALIGNMENT: Contig1 SNP_ID: GSCSNP-Project1-Analysis1-Cluster1-Contig1-19 PADDED_POS: 685 PADDED_LENGTH: 1182 UNPADDED_POS: 665 UNPADDED_LENGTH: 1134 P_SNP: 0.999999999999896039 VAR: ag P_VAR: 0.999995055538002939 P_1: 1.03961494769852655e-13 P_2: 0.999995055538002939 P_3: 4.944452545361831e-06 P_4: 9.34773732626206705e-12 P_5: 0 TEMPLATE_DEPTH: 17 TEMPLATE_ALLELES: a=5,c=0,g=12,t=0,-=0 SEQUENCE_DEPTH: 17 SEQUENCE_ALLELES: a=5,c=0,g=12,t=0-=0 COLUMN: TEMPLATE,H08_015501Minsoy_.g_75,g,18;SEQUENCE,H08_015501Minsoy_.g_75.ab1,H08_015501Minsoy_.g_75.ab1,H08_015501Minsoy_.g_75,g,18,678,1,a|TEMPLATE,E02_015501Minsoy_.b_10,a,24;SEQUENCE,E02_015501Minsoy_.b_10.ab1,E02_015501Minsoy_.b_10.ab1,E02_015501Minsoy_.b_10,a,24,473,-1,a|TEMPLATE,E04_015501Evans__.b_10,g,35;SEQUENCE,E04_015501Evans__.b_10.ab1,E04_015501Evans__.b_10.ab1,E04_015501Evans__.b_10,g,35,470,-1,a|TEMPLATE,Contig1,g,63;SEQUENCE,Contig1,Contig1,Contig1,g,63,665,1,a|TEMPLATE,H10_015501Evans__.g_91,g,16;SEQUENCE,H10_015501Evans__.g_91.ab1,H10_015501Evans__.g_91.ab1,H10_015501Evans__.g_91,g,16,679,1,a|TEMPLATE,E09_015501Noir_1_.g_09,g,14;SEQUENCE,E09_015501Noir_1_.g_09.ab1,E09_015501Noir_1_.g_09.ab1,E09_015501Noir_1_.g_09,g,14,673,1,a|TEMPLATE,H07_015501Archer_.g_62,g,13;SEQUENCE,H07_015501Archer_.g_62.ab1,H07_015501Archer_.g_62.ab1,H07_015501Archer_.g_62,g,13,669,1,a|TEMPLATE,H11_015501PI20933.g_95,g,32;SEQUENCE,H11_015501PI20933.g_95.ab1,H11_015501PI20933.g_95.ab1,H11_015501PI20933.g_95,g,32,678,1,a|TEMPLATE,H05_015501PI20933.b_45,a,31;SEQUENCE,H05_015501PI20933.b_45.ab1,H05_015501PI20933.b_45.ab1,H05_015501PI20933.b_45,a,31,457,-1,a|TEMPLATE,H06_015501Peking_.b_58,a,42;SEQUENCE,H06_015501Peking_.b_58.ab1,H06_015501Peking_.b_58.ab1,H06_015501Peking_.b_58,a,42,472,-1,a|TEMPLATE,E05_015501PI20933.b_09,a,42;SEQUENCE,E05_015501PI20933.b_09.ab1,E05_015501PI20933.b_09.ab1,E05_015501PI20933.b_09,a,42,466,-1,a|TEMPLATE,E08_015501Minsoy_.g_10,g,9;SEQUENCE,E08_015501Minsoy_.g_10.ab1,E08_015501Minsoy_.g_10.ab1,E08_015501Minsoy_.g_10,g,9,680,1,a|TEMPLATE,H09_015501Noir_1_.g_79,g,24;SEQUENCE,H09_015501Noir_1_.g_79.ab1,H09_015501Noir_1_.g_79.ab1,H09_015501Noir_1_.g_79,g,24,721,1,a|TEMPLATE,E11_015501PI20933.g_09,g,10;SEQUENCE,E11_015501PI20933.g_09.ab1,E11_015501PI20933.g_09.ab1,E11_015501PI20933.g_09,g,10,673,1,a|TEMPLATE,H04_015501Evans__.b_41,g,35;SEQUENCE,H04_015501Evans__.b_41.ab1,H04_015501Evans__.b_41.ab1,H04_015501Evans__.b_41,g,35,452,-1,a|TEMPLATE,E10_015501Evans__.g_10,g,18;SEQUENCE,E10_015501Evans__.g_10.ab1,E10_015501Evans__.g_10.ab1,E10_015501Evans__.g_10,g,18,678,1,a|TEMPLATE,E03_015501Noir_1_.b_09,a,37;SEQUENCE,E03_015501Noir_1_.b_09.ab1,E03_015501Noir_1_.b_09.ab1,E03_015501Noir_1_.b_09,a,37,475,-1,a
CLUSTER: Cluster1 ALIGNMENT: Contig1 SNP_ID: GSCSNP-Project1-Analysis1-Cluster1-Contig1-20 PADDED_POS: 686 PADDED_LENGTH: 1182 UNPADDED_POS: 666 UNPADDED_LENGTH: 1134 P_SNP: 0.999999999999859614 VAR: at P_VAR: 0.99999153772382792 P_1: 1.40385726644578012e-13 P_2: 0.99999153772382792 P_3: 8.46227603169410842e-06 P_4: 0 P_5: 0 TEMPLATE_DEPTH: 17 TEMPLATE_ALLELES: a=11,c=0,g=0,t=6,-=0 SEQUENCE_DEPTH: 17 SEQUENCE_ALLELES: a=11,c=0,g=0,t=6-=0 COLUMN: TEMPLATE,H08_015501Minsoy_.g_75,a,20;SEQUENCE,H08_015501Minsoy_.g_75.ab1,H08_015501Minsoy_.g_75.ab1,H08_015501Minsoy_.g_75,a,20,679,1,a|TEMPLATE,E02_015501Minsoy_.b_10,a,13;SEQUENCE,E02_015501Minsoy_.b_10.ab1,E02_015501Minsoy_.b_10.ab1,E02_015501Minsoy_.b_10,a,13,472,-1,a|TEMPLATE,E04_015501Evans__.b_10,t,35;SEQUENCE,E04_015501Evans__.b_10.ab1,E04_015501Evans__.b_10.ab1,E04_015501Evans__.b_10,t,35,469,-1,a|TEMPLATE,Contig1,t,61;SEQUENCE,Contig1,Contig1,Contig1,t,61,666,1,a|TEMPLATE,H10_015501Evans__.g_91,t,15;SEQUENCE,H10_015501Evans__.g_91.ab1,H10_015501Evans__.g_91.ab1,H10_015501Evans__.g_91,t,15,680,1,a|TEMPLATE,E09_015501Noir_1_.g_09,a,14;SEQUENCE,E09_015501Noir_1_.g_09.ab1,E09_015501Noir_1_.g_09.ab1,E09_015501Noir_1_.g_09,a,14,674,1,a|TEMPLATE,H07_015501Archer_.g_62,t,10;SEQUENCE,H07_015501Archer_.g_62.ab1,H07_015501Archer_.g_62.ab1,H07_015501Archer_.g_62,t,10,670,1,a|TEMPLATE,H11_015501PI20933.g_95,a,32;SEQUENCE,H11_015501PI20933.g_95.ab1,H11_015501PI20933.g_95.ab1,H11_015501PI20933.g_95,a,32,679,1,a|TEMPLATE,H05_015501PI20933.b_45,a,34;SEQUENCE,H05_015501PI20933.b_45.ab1,H05_015501PI20933.b_45.ab1,H05_015501PI20933.b_45,a,34,456,-1,a|TEMPLATE,H06_015501Peking_.b_58,a,29;SEQUENCE,H06_015501Peking_.b_58.ab1,H06_015501Peking_.b_58.ab1,H06_015501Peking_.b_58,a,29,471,-1,a|TEMPLATE,E05_015501PI20933.b_09,a,30;SEQUENCE,E05_015501PI20933.b_09.ab1,E05_015501PI20933.b_09.ab1,E05_015501PI20933.b_09,a,30,465,-1,a|TEMPLATE,E08_015501Minsoy_.g_10,a,8;SEQUENCE,E08_015501Minsoy_.g_10.ab1,E08_015501Minsoy_.g_10.ab1,E08_015501Minsoy_.g_10,a,8,681,1,a|TEMPLATE,H09_015501Noir_1_.g_79,a,27;SEQUENCE,H09_015501Noir_1_.g_79.ab1,H09_015501Noir_1_.g_79.ab1,H09_015501Noir_1_.g_79,a,27,722,1,a|TEMPLATE,E11_015501PI20933.g_09,a,12;SEQUENCE,E11_015501PI20933.g_09.ab1,E11_015501PI20933.g_09.ab1,E11_015501PI20933.g_09,a,12,674,1,a|TEMPLATE,H04_015501Evans__.b_41,t,35;SEQUENCE,H04_015501Evans__.b_41.ab1,H04_015501Evans__.b_41.ab1,H04_015501Evans__.b_41,t,35,451,-1,a|TEMPLATE,E10_015501Evans__.g_10,t,16;SEQUENCE,E10_015501Evans__.g_10.ab1,E10_015501Evans__.g_10.ab1,E10_015501Evans__.g_10,t,16,679,1,a|TEMPLATE,E03_015501Noir_1_.b_09,a,34;SEQUENCE,E03_015501Noir_1_.b_09.ab1,E03_015501Noir_1_.b_09.ab1,E03_015501Noir_1_.b_09,a,34,474,-1,a
CLUSTER: Cluster1 ALIGNMENT: Contig1 SNP_ID: GSCSNP-Project1-Analysis1-Cluster1-Contig1-21 PADDED_POS: 687 PADDED_LENGTH: 1182 UNPADDED_POS: 667 UNPADDED_LENGTH: 1134 P_SNP: 0.99999993168534765 VAR: at P_VAR: 0.999988472448617576 P_1: 6.83146523501738538e-08 P_2: 0.999988472461012742 P_3: 1.14592243349078171e-05 P_4: 0 P_5: 0 TEMPLATE_DEPTH: 17 TEMPLATE_ALLELES: a=5,c=0,g=0,t=12,-=0 SEQUENCE_DEPTH: 17 SEQUENCE_ALLELES: a=5,c=0,g=0,t=12-=0 COLUMN: TEMPLATE,H08_015501Minsoy_.g_75,t,18;SEQUENCE,H08_015501Minsoy_.g_75.ab1,H08_015501Minsoy_.g_75.ab1,H08_015501Minsoy_.g_75,t,18,680,1,a|TEMPLATE,E02_015501Minsoy_.b_10,t,11;SEQUENCE,E02_015501Minsoy_.b_10.ab1,E02_015501Minsoy_.b_10.ab1,E02_015501Minsoy_.b_10,t,11,471,-1,a|TEMPLATE,E04_015501Evans__.b_10,t,40;SEQUENCE,E04_015501Evans__.b_10.ab1,E04_015501Evans__.b_10.ab1,E04_015501Evans__.b_10,t,40,468,-1,a|TEMPLATE,Contig1,t,64;SEQUENCE,Contig1,Contig1,Contig1,t,64,667,1,a|TEMPLATE,H10_015501Evans__.g_91,t,14;SEQUENCE,H10_015501Evans__.g_91.ab1,H10_015501Evans__.g_91.ab1,H10_015501Evans__.g_91,t,14,681,1,a|TEMPLATE,E09_015501Noir_1_.g_09,t,14;SEQUENCE,E09_015501Noir_1_.g_09.ab1,E09_015501Noir_1_.g_09.ab1,E09_015501Noir_1_.g_09,t,14,675,1,a|TEMPLATE,H07_015501Archer_.g_62,t,7;SEQUENCE,H07_015501Archer_.g_62.ab1,H07_015501Archer_.g_62.ab1,H07_015501Archer_.g_62,t,7,671,1,a|TEMPLATE,H11_015501PI20933.g_95,t,28;SEQUENCE,H11_015501PI20933.g_95.ab1,H11_015501PI20933.g_95.ab1,H11_015501PI20933.g_95,t,28,680,1,a|TEMPLATE,H05_015501PI20933.b_45,a,27;SEQUENCE,H05_015501PI20933.b_45.ab1,H05_015501PI20933.b_45.ab1,H05_015501PI20933.b_45,a,27,455,-1,a|TEMPLATE,H06_015501Peking_.b_58,a,28;SEQUENCE,H06_015501Peking_.b_58.ab1,H06_015501Peking_.b_58.ab1,H06_015501Peking_.b_58,a,28,470,-1,a|TEMPLATE,E05_015501PI20933.b_09,a,27;SEQUENCE,E05_015501PI20933.b_09.ab1,E05_015501PI20933.b_09.ab1,E05_015501PI20933.b_09,a,27,464,-1,a|TEMPLATE,E08_015501Minsoy_.g_10,a,8;SEQUENCE,E08_015501Minsoy_.g_10.ab1,E08_015501Minsoy_.g_10.ab1,E08_015501Minsoy_.g_10,a,8,682,1,a|TEMPLATE,H09_015501Noir_1_.g_79,t,15;SEQUENCE,H09_015501Noir_1_.g_79.ab1,H09_015501Noir_1_.g_79.ab1,H09_015501Noir_1_.g_79,t,15,723,1,a|TEMPLATE,E11_015501PI20933.g_09,t,13;SEQUENCE,E11_015501PI20933.g_09.ab1,E11_015501PI20933.g_09.ab1,E11_015501PI20933.g_09,t,13,675,1,a|TEMPLATE,H04_015501Evans__.b_41,t,35;SEQUENCE,H04_015501Evans__.b_41.ab1,H04_015501Evans__.b_41.ab1,H04_015501Evans__.b_41,t,35,450,-1,a|TEMPLATE,E10_015501Evans__.g_10,t,14;SEQUENCE,E10_015501Evans__.g_10.ab1,E10_015501Evans__.g_10.ab1,E10_015501Evans__.g_10,t,14,680,1,a|TEMPLATE,E03_015501Noir_1_.b_09,a,28;SEQUENCE,E03_015501Noir_1_.b_09.ab1,E03_015501Noir_1_.b_09.ab1,E03_015501Noir_1_.b_09,a,28,473,-1,a
CLUSTER: Cluster1 ALIGNMENT: Contig1 SNP_ID: GSCSNP-Project1-Analysis1-Cluster1-Contig1-22 PADDED_POS: 690 PADDED_LENGTH: 1182 UNPADDED_POS: 670 UNPADDED_LENGTH: 1134 P_SNP: 0.994501189479426562 VAR: at P_VAR: 0.994486282975075536 P_1: 0.00549881052057343832 P_2: 0.994488215361431911 P_3: 1.29741179946507605e-05 P_4: 0 P_5: 0 TEMPLATE_DEPTH: 17 TEMPLATE_ALLELES: a=5,c=0,g=0,t=12,-=0 SEQUENCE_DEPTH: 17 SEQUENCE_ALLELES: a=5,c=0,g=0,t=12-=0 COLUMN: TEMPLATE,H08_015501Minsoy_.g_75,t,17;SEQUENCE,H08_015501Minsoy_.g_75.ab1,H08_015501Minsoy_.g_75.ab1,H08_015501Minsoy_.g_75,t,17,683,1,a|TEMPLATE,E02_015501Minsoy_.b_10,a,11;SEQUENCE,E02_015501Minsoy_.b_10.ab1,E02_015501Minsoy_.b_10.ab1,E02_015501Minsoy_.b_10,a,11,468,-1,a|TEMPLATE,E04_015501Evans__.b_10,t,42;SEQUENCE,E04_015501Evans__.b_10.ab1,E04_015501Evans__.b_10.ab1,E04_015501Evans__.b_10,t,42,465,-1,a|TEMPLATE,Contig1,t,68;SEQUENCE,Contig1,Contig1,Contig1,t,68,670,1,a|TEMPLATE,H10_015501Evans__.g_91,t,16;SEQUENCE,H10_015501Evans__.g_91.ab1,H10_015501Evans__.g_91.ab1,H10_015501Evans__.g_91,t,16,684,1,a|TEMPLATE,E09_015501Noir_1_.g_09,t,16;SEQUENCE,E09_015501Noir_1_.g_09.ab1,E09_015501Noir_1_.g_09.ab1,E09_015501Noir_1_.g_09,t,16,678,1,a|TEMPLATE,H07_015501Archer_.g_62,t,11;SEQUENCE,H07_015501Archer_.g_62.ab1,H07_015501Archer_.g_62.ab1,H07_015501Archer_.g_62,t,11,674,1,a|TEMPLATE,H11_015501PI20933.g_95,t,17;SEQUENCE,H11_015501PI20933.g_95.ab1,H11_015501PI20933.g_95.ab1,H11_015501PI20933.g_95,t,17,683,1,a|TEMPLATE,H05_015501PI20933.b_45,a,14;SEQUENCE,H05_015501PI20933.b_45.ab1,H05_015501PI20933.b_45.ab1,H05_015501PI20933.b_45,a,14,452,-1,a|TEMPLATE,H06_015501Peking_.b_58,a,16;SEQUENCE,H06_015501Peking_.b_58.ab1,H06_015501Peking_.b_58.ab1,H06_015501Peking_.b_58,a,16,467,-1,a|TEMPLATE,E05_015501PI20933.b_09,a,14;SEQUENCE,E05_015501PI20933.b_09.ab1,E05_015501PI20933.b_09.ab1,E05_015501PI20933.b_09,a,14,461,-1,a|TEMPLATE,E08_015501Minsoy_.g_10,t,11;SEQUENCE,E08_015501Minsoy_.g_10.ab1,E08_015501Minsoy_.g_10.ab1,E08_015501Minsoy_.g_10,t,11,685,1,a|TEMPLATE,H09_015501Noir_1_.g_79,t,10;SEQUENCE,H09_015501Noir_1_.g_79.ab1,H09_015501Noir_1_.g_79.ab1,H09_015501Noir_1_.g_79,t,10,726,1,a|TEMPLATE,E11_015501PI20933.g_09,t,11;SEQUENCE,E11_015501PI20933.g_09.ab1,E11_015501PI20933.g_09.ab1,E11_015501PI20933.g_09,t,11,678,1,a|TEMPLATE,H04_015501Evans__.b_41,t,35;SEQUENCE,H04_015501Evans__.b_41.ab1,H04_015501Evans__.b_41.ab1,H04_015501Evans__.b_41,t,35,447,-1,a|TEMPLATE,E10_015501Evans__.g_10,t,11;SEQUENCE,E10_015501Evans__.g_10.ab1,E10_015501Evans__.g_10.ab1,E10_015501Evans__.g_10,t,11,683,1,a|TEMPLATE,E03_015501Noir_1_.b_09,a,14;SEQUENCE,E03_015501Noir_1_.b_09.ab1,E03_015501Noir_1_.b_09.ab1,E03_015501Noir_1_.b_09,a,14,470,-1,a
CLUSTER: Cluster1 ALIGNMENT: Contig1 SNP_ID: GSCSNP-Project1-Analysis1-Cluster1-Contig1-23 PADDED_POS: 699 PADDED_LENGTH: 1182 UNPADDED_POS: 679 UNPADDED_LENGTH: 1134 P_SNP: 0.988641950181412655 VAR: at P_VAR: 0.988617284408309562 P_1: 0.0113580498185873451 P_2: 0.988620555094807262 P_3: 2.13950866053933603e-05 P_4: 0 P_5: 0 TEMPLATE_DEPTH: 17 TEMPLATE_ALLELES: a=4,c=0,g=0,t=13,-=0 SEQUENCE_DEPTH: 17 SEQUENCE_ALLELES: a=4,c=0,g=0,t=13-=0 COLUMN: TEMPLATE,H08_015501Minsoy_.g_75,t,8;SEQUENCE,H08_015501Minsoy_.g_75.ab1,H08_015501Minsoy_.g_75.ab1,H08_015501Minsoy_.g_75,t,8,692,1,a|TEMPLATE,E02_015501Minsoy_.b_10,t,9;SEQUENCE,E02_015501Minsoy_.b_10.ab1,E02_015501Minsoy_.b_10.ab1,E02_015501Minsoy_.b_10,t,9,459,-1,a|TEMPLATE,E04_015501Evans__.b_10,t,37;SEQUENCE,E04_015501Evans__.b_10.ab1,E04_015501Evans__.b_10.ab1,E04_015501Evans__.b_10,t,37,456,-1,a|TEMPLATE,Contig1,t,62;SEQUENCE,Contig1,Contig1,Contig1,t,62,679,1,a|TEMPLATE,H10_015501Evans__.g_91,t,7;SEQUENCE,H10_015501Evans__.g_91.ab1,H10_015501Evans__.g_91.ab1,H10_015501Evans__.g_91,t,7,693,1,a|TEMPLATE,E09_015501Noir_1_.g_09,t,11;SEQUENCE,E09_015501Noir_1_.g_09.ab1,E09_015501Noir_1_.g_09.ab1,E09_015501Noir_1_.g_09,t,11,687,1,a|TEMPLATE,H07_015501Archer_.g_62,t,8;SEQUENCE,H07_015501Archer_.g_62.ab1,H07_015501Archer_.g_62.ab1,H07_015501Archer_.g_62,t,8,683,1,a|TEMPLATE,H11_015501PI20933.g_95,t,8;SEQUENCE,H11_015501PI20933.g_95.ab1,H11_015501PI20933.g_95.ab1,H11_015501PI20933.g_95,t,8,692,1,a|TEMPLATE,H05_015501PI20933.b_45,a,16;SEQUENCE,H05_015501PI20933.b_45.ab1,H05_015501PI20933.b_45.ab1,H05_015501PI20933.b_45,a,16,443,-1,a|TEMPLATE,H06_015501Peking_.b_58,a,19;SEQUENCE,H06_015501Peking_.b_58.ab1,H06_015501Peking_.b_58.ab1,H06_015501Peking_.b_58,a,19,458,-1,a|TEMPLATE,E05_015501PI20933.b_09,a,16;SEQUENCE,E05_015501PI20933.b_09.ab1,E05_015501PI20933.b_09.ab1,E05_015501PI20933.b_09,a,16,452,-1,a|TEMPLATE,E08_015501Minsoy_.g_10,t,10;SEQUENCE,E08_015501Minsoy_.g_10.ab1,E08_015501Minsoy_.g_10.ab1,E08_015501Minsoy_.g_10,t,10,693,1,a|TEMPLATE,H09_015501Noir_1_.g_79,t,7;SEQUENCE,H09_015501Noir_1_.g_79.ab1,H09_015501Noir_1_.g_79.ab1,H09_015501Noir_1_.g_79,t,7,735,1,a|TEMPLATE,E11_015501PI20933.g_09,t,8;SEQUENCE,E11_015501PI20933.g_09.ab1,E11_015501PI20933.g_09.ab1,E11_015501PI20933.g_09,t,8,687,1,a|TEMPLATE,H04_015501Evans__.b_41,t,33;SEQUENCE,H04_015501Evans__.b_41.ab1,H04_015501Evans__.b_41.ab1,H04_015501Evans__.b_41,t,33,438,-1,a|TEMPLATE,E10_015501Evans__.g_10,t,11;SEQUENCE,E10_015501Evans__.g_10.ab1,E10_015501Evans__.g_10.ab1,E10_015501Evans__.g_10,t,11,692,1,a|TEMPLATE,E03_015501Noir_1_.b_09,a,16;SEQUENCE,E03_015501Noir_1_.b_09.ab1,E03_015501Noir_1_.b_09.ab1,E03_015501Noir_1_.b_09,a,16,461,-1,a
CLUSTER: Cluster1 ALIGNMENT: Contig1 SNP_ID: GSCSNP-Project1-Analysis1-Cluster1-Contig1-24 PADDED_POS: 704 PADDED_LENGTH: 1182 UNPADDED_POS: 684 UNPADDED_LENGTH: 1134 P_SNP: 0.999912277291362511 VAR: cg P_VAR: 0.999893605249396989 P_1: 8.77227086374886311e-05 P_2: 0.999893644509862212 P_3: 1.86327815002998323e-05 P_4: 0 P_5: 0 TEMPLATE_DEPTH: 17 TEMPLATE_ALLELES: a=0,c=11,g=6,t=0,-=0 SEQUENCE_DEPTH: 17 SEQUENCE_ALLELES: a=0,c=11,g=6,t=0-=0 COLUMN: TEMPLATE,H08_015501Minsoy_.g_75,c,21;SEQUENCE,H08_015501Minsoy_.g_75.ab1,H08_015501Minsoy_.g_75.ab1,H08_015501Minsoy_.g_75,c,21,697,1,a|TEMPLATE,E02_015501Minsoy_.b_10,g,11;SEQUENCE,E02_015501Minsoy_.b_10.ab1,E02_015501Minsoy_.b_10.ab1,E02_015501Minsoy_.b_10,g,11,454,-1,a|TEMPLATE,E04_015501Evans__.b_10,c,35;SEQUENCE,E04_015501Evans__.b_10.ab1,E04_015501Evans__.b_10.ab1,E04_015501Evans__.b_10,c,35,451,-1,a|TEMPLATE,Contig1,c,70;SEQUENCE,Contig1,Contig1,Contig1,c,70,684,1,a|TEMPLATE,H10_015501Evans__.g_91,c,9;SEQUENCE,H10_015501Evans__.g_91.ab1,H10_015501Evans__.g_91.ab1,H10_015501Evans__.g_91,c,9,698,1,a|TEMPLATE,E09_015501Noir_1_.g_09,c,10;SEQUENCE,E09_015501Noir_1_.g_09.ab1,E09_015501Noir_1_.g_09.ab1,E09_015501Noir_1_.g_09,c,10,692,1,a|TEMPLATE,H07_015501Archer_.g_62,c,23;SEQUENCE,H07_015501Archer_.g_62.ab1,H07_015501Archer_.g_62.ab1,H07_015501Archer_.g_62,c,23,688,1,a|TEMPLATE,H11_015501PI20933.g_95,c,25;SEQUENCE,H11_015501PI20933.g_95.ab1,H11_015501PI20933.g_95.ab1,H11_015501PI20933.g_95,c,25,697,1,a|TEMPLATE,H05_015501PI20933.b_45,g,15;SEQUENCE,H05_015501PI20933.b_45.ab1,H05_015501PI20933.b_45.ab1,H05_015501PI20933.b_45,g,15,438,-1,a|TEMPLATE,H06_015501Peking_.b_58,g,19;SEQUENCE,H06_015501Peking_.b_58.ab1,H06_015501Peking_.b_58.ab1,H06_015501Peking_.b_58,g,19,453,-1,a|TEMPLATE,E05_015501PI20933.b_09,g,13;SEQUENCE,E05_015501PI20933.b_09.ab1,E05_015501PI20933.b_09.ab1,E05_015501PI20933.b_09,g,13,447,-1,a|TEMPLATE,E08_015501Minsoy_.g_10,c,7;SEQUENCE,E08_015501Minsoy_.g_10.ab1,E08_015501Minsoy_.g_10.ab1,E08_015501Minsoy_.g_10,c,7,697,1,a|TEMPLATE,H09_015501Noir_1_.g_79,c,6;SEQUENCE,H09_015501Noir_1_.g_79.ab1,H09_015501Noir_1_.g_79.ab1,H09_015501Noir_1_.g_79,c,6,740,1,a|TEMPLATE,E11_015501PI20933.g_09,g,10;SEQUENCE,E11_015501PI20933.g_09.ab1,E11_015501PI20933.g_09.ab1,E11_015501PI20933.g_09,g,10,692,1,a|TEMPLATE,H04_015501Evans__.b_41,c,33;SEQUENCE,H04_015501Evans__.b_41.ab1,H04_015501Evans__.b_41.ab1,H04_015501Evans__.b_41,c,33,433,-1,a|TEMPLATE,E10_015501Evans__.g_10,c,15;SEQUENCE,E10_015501Evans__.g_10.ab1,E10_015501Evans__.g_10.ab1,E10_015501Evans__.g_10,c,15,697,1,a|TEMPLATE,E03_015501Noir_1_.b_09,g,16;SEQUENCE,E03_015501Noir_1_.b_09.ab1,E03_015501Noir_1_.b_09.ab1,E03_015501Noir_1_.b_09,g,16,456,-1,a
CLUSTER: Cluster1 ALIGNMENT: Contig1 SNP_ID: GSCSNP-Project1-Analysis1-Cluster1-Contig1-25 PADDED_POS: 706 PADDED_LENGTH: 1182 UNPADDED_POS: 686 UNPADDED_LENGTH: 1134 P_SNP: 0.999952402655608644 VAR: at P_VAR: 0.999938707687395515 P_1: 4.75973443913560789e-05 P_2: 0.999938720708815932 P_3: 1.36819467927121698e-05 P_4: 0 P_5: 0 TEMPLATE_DEPTH: 17 TEMPLATE_ALLELES: a=4,c=0,g=0,t=13,-=0 SEQUENCE_DEPTH: 17 SEQUENCE_ALLELES: a=4,c=0,g=0,t=13-=0 COLUMN: TEMPLATE,H08_015501Minsoy_.g_75,t,11;SEQUENCE,H08_015501Minsoy_.g_75.ab1,H08_015501Minsoy_.g_75.ab1,H08_015501Minsoy_.g_75,t,11,699,1,a|TEMPLATE,E02_015501Minsoy_.b_10,t,11;SEQUENCE,E02_015501Minsoy_.b_10.ab1,E02_015501Minsoy_.b_10.ab1,E02_015501Minsoy_.b_10,t,11,452,-1,a|TEMPLATE,E04_015501Evans__.b_10,t,29;SEQUENCE,E04_015501Evans__.b_10.ab1,E04_015501Evans__.b_10.ab1,E04_015501Evans__.b_10,t,29,449,-1,a|TEMPLATE,Contig1,t,57;SEQUENCE,Contig1,Contig1,Contig1,t,57,686,1,a|TEMPLATE,H10_015501Evans__.g_91,t,8;SEQUENCE,H10_015501Evans__.g_91.ab1,H10_015501Evans__.g_91.ab1,H10_015501Evans__.g_91,t,8,700,1,a|TEMPLATE,E09_015501Noir_1_.g_09,t,11;SEQUENCE,E09_015501Noir_1_.g_09.ab1,E09_015501Noir_1_.g_09.ab1,E09_015501Noir_1_.g_09,t,11,694,1,a|TEMPLATE,H07_015501Archer_.g_62,t,15;SEQUENCE,H07_015501Archer_.g_62.ab1,H07_015501Archer_.g_62.ab1,H07_015501Archer_.g_62,t,15,690,1,a|TEMPLATE,H11_015501PI20933.g_95,t,18;SEQUENCE,H11_015501PI20933.g_95.ab1,H11_015501PI20933.g_95.ab1,H11_015501PI20933.g_95,t,18,699,1,a|TEMPLATE,H05_015501PI20933.b_45,a,24;SEQUENCE,H05_015501PI20933.b_45.ab1,H05_015501PI20933.b_45.ab1,H05_015501PI20933.b_45,a,24,436,-1,a|TEMPLATE,H06_015501Peking_.b_58,a,19;SEQUENCE,H06_015501Peking_.b_58.ab1,H06_015501Peking_.b_58.ab1,H06_015501Peking_.b_58,a,19,451,-1,a|TEMPLATE,E05_015501PI20933.b_09,a,24;SEQUENCE,E05_015501PI20933.b_09.ab1,E05_015501PI20933.b_09.ab1,E05_015501PI20933.b_09,a,24,445,-1,a|TEMPLATE,E08_015501Minsoy_.g_10,t,9;SEQUENCE,E08_015501Minsoy_.g_10.ab1,E08_015501Minsoy_.g_10.ab1,E08_015501Minsoy_.g_10,t,9,699,1,a|TEMPLATE,H09_015501Noir_1_.g_79,t,6;SEQUENCE,H09_015501Noir_1_.g_79.ab1,H09_015501Noir_1_.g_79.ab1,H09_015501Noir_1_.g_79,t,6,742,1,a|TEMPLATE,E11_015501PI20933.g_09,t,11;SEQUENCE,E11_015501PI20933.g_09.ab1,E11_015501PI20933.g_09.ab1,E11_015501PI20933.g_09,t,11,694,1,a|TEMPLATE,H04_015501Evans__.b_41,t,23;SEQUENCE,H04_015501Evans__.b_41.ab1,H04_015501Evans__.b_41.ab1,H04_015501Evans__.b_41,t,23,431,-1,a|TEMPLATE,E10_015501Evans__.g_10,t,10;SEQUENCE,E10_015501Evans__.g_10.ab1,E10_015501Evans__.g_10.ab1,E10_015501Evans__.g_10,t,10,699,1,a|TEMPLATE,E03_015501Noir_1_.b_09,a,24;SEQUENCE,E03_015501Noir_1_.b_09.ab1,E03_015501Noir_1_.b_09.ab1,E03_015501Noir_1_.b_09,a,24,454,-1,a
CLUSTER: Cluster1 ALIGNMENT: Contig1 SNP_ID: GSCSNP-Project1-Analysis1-Cluster1-Contig1-26 PADDED_POS: 710 PADDED_LENGTH: 1182 UNPADDED_POS: 690 UNPADDED_LENGTH: 1134 P_SNP: 0.841684449125843412 VAR: ac P_VAR: 0.841620935302640113 P_1: 0.158315550874156588 P_2: 0.841665752508954615 P_3: 1.86966168887974411e-05 P_4: 0 P_5: 0 TEMPLATE_DEPTH: 17 TEMPLATE_ALLELES: a=13,c=4,g=0,t=0,-=0 SEQUENCE_DEPTH: 17 SEQUENCE_ALLELES: a=13,c=4,g=0,t=0-=0 COLUMN: TEMPLATE,H08_015501Minsoy_.g_75,a,10;SEQUENCE,H08_015501Minsoy_.g_75.ab1,H08_015501Minsoy_.g_75.ab1,H08_015501Minsoy_.g_75,a,10,703,1,a|TEMPLATE,E02_015501Minsoy_.b_10,a,11;SEQUENCE,E02_015501Minsoy_.b_10.ab1,E02_015501Minsoy_.b_10.ab1,E02_015501Minsoy_.b_10,a,11,448,-1,a|TEMPLATE,E04_015501Evans__.b_10,a,26;SEQUENCE,E04_015501Evans__.b_10.ab1,E04_015501Evans__.b_10.ab1,E04_015501Evans__.b_10,a,26,445,-1,a|TEMPLATE,Contig1,a,51;SEQUENCE,Contig1,Contig1,Contig1,a,51,690,1,a|TEMPLATE,H10_015501Evans__.g_91,a,8;SEQUENCE,H10_015501Evans__.g_91.ab1,H10_015501Evans__.g_91.ab1,H10_015501Evans__.g_91,a,8,704,1,a|TEMPLATE,E09_015501Noir_1_.g_09,a,7;SEQUENCE,E09_015501Noir_1_.g_09.ab1,E09_015501Noir_1_.g_09.ab1,E09_015501Noir_1_.g_09,a,7,698,1,a|TEMPLATE,H07_015501Archer_.g_62,a,10;SEQUENCE,H07_015501Archer_.g_62.ab1,H07_015501Archer_.g_62.ab1,H07_015501Archer_.g_62,a,10,694,1,a|TEMPLATE,H11_015501PI20933.g_95,a,10;SEQUENCE,H11_015501PI20933.g_95.ab1,H11_015501PI20933.g_95.ab1,H11_015501PI20933.g_95,a,10,703,1,a|TEMPLATE,H05_015501PI20933.b_45,c,13;SEQUENCE,H05_015501PI20933.b_45.ab1,H05_015501PI20933.b_45.ab1,H05_015501PI20933.b_45,c,13,432,-1,a|TEMPLATE,H06_015501Peking_.b_58,c,15;SEQUENCE,H06_015501Peking_.b_58.ab1,H06_015501Peking_.b_58.ab1,H06_015501Peking_.b_58,c,15,447,-1,a|TEMPLATE,E05_015501PI20933.b_09,c,13;SEQUENCE,E05_015501PI20933.b_09.ab1,E05_015501PI20933.b_09.ab1,E05_015501PI20933.b_09,c,13,441,-1,a|TEMPLATE,E08_015501Minsoy_.g_10,a,9;SEQUENCE,E08_015501Minsoy_.g_10.ab1,E08_015501Minsoy_.g_10.ab1,E08_015501Minsoy_.g_10,a,9,703,1,a|TEMPLATE,H09_015501Noir_1_.g_79,a,9;SEQUENCE,H09_015501Noir_1_.g_79.ab1,H09_015501Noir_1_.g_79.ab1,H09_015501Noir_1_.g_79,a,9,746,1,a|TEMPLATE,E11_015501PI20933.g_09,a,10;SEQUENCE,E11_015501PI20933.g_09.ab1,E11_015501PI20933.g_09.ab1,E11_015501PI20933.g_09,a,10,698,1,a|TEMPLATE,H04_015501Evans__.b_41,a,24;SEQUENCE,H04_015501Evans__.b_41.ab1,H04_015501Evans__.b_41.ab1,H04_015501Evans__.b_41,a,24,427,-1,a|TEMPLATE,E10_015501Evans__.g_10,a,8;SEQUENCE,E10_015501Evans__.g_10.ab1,E10_015501Evans__.g_10.ab1,E10_015501Evans__.g_10,a,8,703,1,a|TEMPLATE,E03_015501Noir_1_.b_09,c,14;SEQUENCE,E03_015501Noir_1_.b_09.ab1,E03_015501Noir_1_.b_09.ab1,E03_015501Noir_1_.b_09,c,14,450,-1,a
CLUSTER: Cluster1 ALIGNMENT: Contig1 SNP_ID: GSCSNP-Project1-Analysis1-Cluster1-Contig1-27 PADDED_POS: 713 PADDED_LENGTH: 1182 UNPADDED_POS: 693 UNPADDED_LENGTH: 1134 P_SNP: 0.999998669100595272 VAR: ag P_VAR: 0.999979866542517924 P_1: 1.33089940472821348e-06 P_2: 0.999979866877549149 P_3: 1.88022230461231119e-05 P_4: 0 P_5: 0 TEMPLATE_DEPTH: 17 TEMPLATE_ALLELES: a=7,c=0,g=10,t=0,-=0 SEQUENCE_DEPTH: 17 SEQUENCE_ALLELES: a=7,c=0,g=10,t=0-=0 COLUMN: TEMPLATE,H08_015501Minsoy_.g_75,g,20;SEQUENCE,H08_015501Minsoy_.g_75.ab1,H08_015501Minsoy_.g_75.ab1,H08_015501Minsoy_.g_75,g,20,706,1,a|TEMPLATE,E02_015501Minsoy_.b_10,a,11;SEQUENCE,E02_015501Minsoy_.b_10.ab1,E02_015501Minsoy_.b_10.ab1,E02_015501Minsoy_.b_10,a,11,445,-1,a|TEMPLATE,E04_015501Evans__.b_10,g,28;SEQUENCE,E04_015501Evans__.b_10.ab1,E04_015501Evans__.b_10.ab1,E04_015501Evans__.b_10,g,28,442,-1,a|TEMPLATE,Contig1,g,58;SEQUENCE,Contig1,Contig1,Contig1,g,58,693,1,a|TEMPLATE,H10_015501Evans__.g_91,g,12;SEQUENCE,H10_015501Evans__.g_91.ab1,H10_015501Evans__.g_91.ab1,H10_015501Evans__.g_91,g,12,707,1,a|TEMPLATE,E09_015501Noir_1_.g_09,g,9;SEQUENCE,E09_015501Noir_1_.g_09.ab1,E09_015501Noir_1_.g_09.ab1,E09_015501Noir_1_.g_09,g,9,701,1,a|TEMPLATE,H07_015501Archer_.g_62,g,14;SEQUENCE,H07_015501Archer_.g_62.ab1,H07_015501Archer_.g_62.ab1,H07_015501Archer_.g_62,g,14,697,1,a|TEMPLATE,H11_015501PI20933.g_95,g,13;SEQUENCE,H11_015501PI20933.g_95.ab1,H11_015501PI20933.g_95.ab1,H11_015501PI20933.g_95,g,13,706,1,a|TEMPLATE,H05_015501PI20933.b_45,a,18;SEQUENCE,H05_015501PI20933.b_45.ab1,H05_015501PI20933.b_45.ab1,H05_015501PI20933.b_45,a,18,429,-1,a|TEMPLATE,H06_015501Peking_.b_58,a,19;SEQUENCE,H06_015501Peking_.b_58.ab1,H06_015501Peking_.b_58.ab1,H06_015501Peking_.b_58,a,19,444,-1,a|TEMPLATE,E05_015501PI20933.b_09,a,20;SEQUENCE,E05_015501PI20933.b_09.ab1,E05_015501PI20933.b_09.ab1,E05_015501PI20933.b_09,a,20,438,-1,a|TEMPLATE,E08_015501Minsoy_.g_10,a,7;SEQUENCE,E08_015501Minsoy_.g_10.ab1,E08_015501Minsoy_.g_10.ab1,E08_015501Minsoy_.g_10,a,7,706,1,a|TEMPLATE,H09_015501Noir_1_.g_79,g,18;SEQUENCE,H09_015501Noir_1_.g_79.ab1,H09_015501Noir_1_.g_79.ab1,H09_015501Noir_1_.g_79,g,18,749,1,a|TEMPLATE,E11_015501PI20933.g_09,a,8;SEQUENCE,E11_015501PI20933.g_09.ab1,E11_015501PI20933.g_09.ab1,E11_015501PI20933.g_09,a,8,701,1,a|TEMPLATE,H04_015501Evans__.b_41,g,21;SEQUENCE,H04_015501Evans__.b_41.ab1,H04_015501Evans__.b_41.ab1,H04_015501Evans__.b_41,g,21,424,-1,a|TEMPLATE,E10_015501Evans__.g_10,g,8;SEQUENCE,E10_015501Evans__.g_10.ab1,E10_015501Evans__.g_10.ab1,E10_015501Evans__.g_10,g,8,706,1,a|TEMPLATE,E03_015501Noir_1_.b_09,a,16;SEQUENCE,E03_015501Noir_1_.b_09.ab1,E03_015501Noir_1_.b_09.ab1,E03_015501Noir_1_.b_09,a,16,447,-1,a
CLUSTER: Cluster1 ALIGNMENT: Contig1 SNP_ID: GSCSNP-Project1-Analysis1-Cluster1-Contig1-28 PADDED_POS: 717 PADDED_LENGTH: 1182 UNPADDED_POS: 697 UNPADDED_LENGTH: 1134 P_SNP: 0.999999999981226128 VAR: ct P_VAR: 0.999985691451070583 P_1: 1.87738724048228775e-11 P_2: 0.999985691451070583 P_3: 1.43084601018902048e-05 P_4: 7.00536547957575104e-11 P_5: 0 TEMPLATE_DEPTH: 17 TEMPLATE_ALLELES: a=0,c=12,g=0,t=5,-=0 SEQUENCE_DEPTH: 17 SEQUENCE_ALLELES: a=0,c=12,g=0,t=5-=0 COLUMN: TEMPLATE,H08_015501Minsoy_.g_75,c,18;SEQUENCE,H08_015501Minsoy_.g_75.ab1,H08_015501Minsoy_.g_75.ab1,H08_015501Minsoy_.g_75,c,18,710,1,a|TEMPLATE,E02_015501Minsoy_.b_10,t,27;SEQUENCE,E02_015501Minsoy_.b_10.ab1,E02_015501Minsoy_.b_10.ab1,E02_015501Minsoy_.b_10,t,27,441,-1,a|TEMPLATE,E04_015501Evans__.b_10,c,15;SEQUENCE,E04_015501Evans__.b_10.ab1,E04_015501Evans__.b_10.ab1,E04_015501Evans__.b_10,c,15,438,-1,a|TEMPLATE,Contig1,c,52;SEQUENCE,Contig1,Contig1,Contig1,c,52,697,1,a|TEMPLATE,H10_015501Evans__.g_91,c,9;SEQUENCE,H10_015501Evans__.g_91.ab1,H10_015501Evans__.g_91.ab1,H10_015501Evans__.g_91,c,9,711,1,a|TEMPLATE,E09_015501Noir_1_.g_09,c,8;SEQUENCE,E09_015501Noir_1_.g_09.ab1,E09_015501Noir_1_.g_09.ab1,E09_015501Noir_1_.g_09,c,8,705,1,a|TEMPLATE,H07_015501Archer_.g_62,c,19;SEQUENCE,H07_015501Archer_.g_62.ab1,H07_015501Archer_.g_62.ab1,H07_015501Archer_.g_62,c,19,701,1,a|TEMPLATE,H11_015501PI20933.g_95,c,21;SEQUENCE,H11_015501PI20933.g_95.ab1,H11_015501PI20933.g_95.ab1,H11_015501PI20933.g_95,c,21,710,1,a|TEMPLATE,H05_015501PI20933.b_45,t,33;SEQUENCE,H05_015501PI20933.b_45.ab1,H05_015501PI20933.b_45.ab1,H05_015501PI20933.b_45,t,33,425,-1,a|TEMPLATE,H06_015501Peking_.b_58,t,27;SEQUENCE,H06_015501Peking_.b_58.ab1,H06_015501Peking_.b_58.ab1,H06_015501Peking_.b_58,t,27,440,-1,a|TEMPLATE,E05_015501PI20933.b_09,t,33;SEQUENCE,E05_015501PI20933.b_09.ab1,E05_015501PI20933.b_09.ab1,E05_015501PI20933.b_09,t,33,434,-1,a|TEMPLATE,E08_015501Minsoy_.g_10,c,7;SEQUENCE,E08_015501Minsoy_.g_10.ab1,E08_015501Minsoy_.g_10.ab1,E08_015501Minsoy_.g_10,c,7,709,1,a|TEMPLATE,H09_015501Noir_1_.g_79,c,16;SEQUENCE,H09_015501Noir_1_.g_79.ab1,H09_015501Noir_1_.g_79.ab1,H09_015501Noir_1_.g_79,c,16,753,1,a|TEMPLATE,E11_015501PI20933.g_09,c,6;SEQUENCE,E11_015501PI20933.g_09.ab1,E11_015501PI20933.g_09.ab1,E11_015501PI20933.g_09,c,6,705,1,a|TEMPLATE,H04_015501Evans__.b_41,c,21;SEQUENCE,H04_015501Evans__.b_41.ab1,H04_015501Evans__.b_41.ab1,H04_015501Evans__.b_41,c,21,420,-1,a|TEMPLATE,E10_015501Evans__.g_10,c,8;SEQUENCE,E10_015501Evans__.g_10.ab1,E10_015501Evans__.g_10.ab1,E10_015501Evans__.g_10,c,8,710,1,a|TEMPLATE,E03_015501Noir_1_.b_09,t,33;SEQUENCE,E03_015501Noir_1_.b_09.ab1,E03_015501Noir_1_.b_09.ab1,E03_015501Noir_1_.b_09,t,33,443,-1,a
CLUSTER: Cluster1 ALIGNMENT: Contig1 SNP_ID: GSCSNP-Project1-Analysis1-Cluster1-Contig1-29 PADDED_POS: 725 PADDED_LENGTH: 1182 UNPADDED_POS: 704 UNPADDED_LENGTH: 1134 P_SNP: 0.994816441815694337 VAR: at P_VAR: 0.944665758060946431 P_1: 0.00518355818430566335 P_2: 0.953279962676534847 P_3: 0.0415364791391594898 P_4: 0 P_5: 0 TEMPLATE_DEPTH: 17 TEMPLATE_ALLELES: a=3,c=0,g=0,t=12,-=2 SEQUENCE_DEPTH: 17 SEQUENCE_ALLELES: a=3,c=0,g=0,t=12-=2 COLUMN: TEMPLATE,H08_015501Minsoy_.g_75,t,9;SEQUENCE,H08_015501Minsoy_.g_75.ab1,H08_015501Minsoy_.g_75.ab1,H08_015501Minsoy_.g_75,t,9,717,1,a|TEMPLATE,E02_015501Minsoy_.b_10,a,24;SEQUENCE,E02_015501Minsoy_.b_10.ab1,E02_015501Minsoy_.b_10.ab1,E02_015501Minsoy_.b_10,a,24,434,-1,a|TEMPLATE,E04_015501Evans__.b_10,t,29;SEQUENCE,E04_015501Evans__.b_10.ab1,E04_015501Evans__.b_10.ab1,E04_015501Evans__.b_10,t,29,431,-1,a|TEMPLATE,Contig1,t,64;SEQUENCE,Contig1,Contig1,Contig1,t,64,704,1,a|TEMPLATE,H10_015501Evans__.g_91,t,16;SEQUENCE,H10_015501Evans__.g_91.ab1,H10_015501Evans__.g_91.ab1,H10_015501Evans__.g_91,t,16,717,1,a|TEMPLATE,E09_015501Noir_1_.g_09,t,14;SEQUENCE,E09_015501Noir_1_.g_09.ab1,E09_015501Noir_1_.g_09.ab1,E09_015501Noir_1_.g_09,t,14,712,1,a|TEMPLATE,H07_015501Archer_.g_62,t,19;SEQUENCE,H07_015501Archer_.g_62.ab1,H07_015501Archer_.g_62.ab1,H07_015501Archer_.g_62,t,19,708,1,a|TEMPLATE,H11_015501PI20933.g_95,t,25;SEQUENCE,H11_015501PI20933.g_95.ab1,H11_015501PI20933.g_95.ab1,H11_015501PI20933.g_95,t,25,717,1,a|TEMPLATE,H05_015501PI20933.b_45,-,21;SEQUENCE,H05_015501PI20933.b_45.ab1,H05_015501PI20933.b_45.ab1,H05_015501PI20933.b_45,-,21,417,-1,a|TEMPLATE,H06_015501Peking_.b_58,a,25;SEQUENCE,H06_015501Peking_.b_58.ab1,H06_015501Peking_.b_58.ab1,H06_015501Peking_.b_58,a,25,433,-1,a|TEMPLATE,E05_015501PI20933.b_09,a,20;SEQUENCE,E05_015501PI20933.b_09.ab1,E05_015501PI20933.b_09.ab1,E05_015501PI20933.b_09,a,20,427,-1,a|TEMPLATE,E08_015501Minsoy_.g_10,t,9;SEQUENCE,E08_015501Minsoy_.g_10.ab1,E08_015501Minsoy_.g_10.ab1,E08_015501Minsoy_.g_10,t,9,715,1,a|TEMPLATE,H09_015501Noir_1_.g_79,t,13;SEQUENCE,H09_015501Noir_1_.g_79.ab1,H09_015501Noir_1_.g_79.ab1,H09_015501Noir_1_.g_79,t,13,759,1,a|TEMPLATE,E11_015501PI20933.g_09,t,13;SEQUENCE,E11_015501PI20933.g_09.ab1,E11_015501PI20933.g_09.ab1,E11_015501PI20933.g_09,t,13,712,1,a|TEMPLATE,H04_015501Evans__.b_41,t,26;SEQUENCE,H04_015501Evans__.b_41.ab1,H04_015501Evans__.b_41.ab1,H04_015501Evans__.b_41,t,26,413,-1,a|TEMPLATE,E10_015501Evans__.g_10,t,18;SEQUENCE,E10_015501Evans__.g_10.ab1,E10_015501Evans__.g_10.ab1,E10_015501Evans__.g_10,t,18,717,1,a|TEMPLATE,E03_015501Noir_1_.b_09,-,20;SEQUENCE,E03_015501Noir_1_.b_09.ab1,E03_015501Noir_1_.b_09.ab1,E03_015501Noir_1_.b_09,-,20,435,-1,a
CLUSTER: Cluster1 ALIGNMENT: Contig1 SNP_ID: GSCSNP-Project1-Analysis1-Cluster1-Contig1-30 PADDED_POS: 736 PADDED_LENGTH: 1182 UNPADDED_POS: 715 UNPADDED_LENGTH: 1134 P_SNP: 0.987948830524746111 VAR: ag P_VAR: 0.987930819670388853 P_1: 0.0120511694752538893 P_2: 0.987934127127199168 P_3: 1.47033975469420921e-05 P_4: 0 P_5: 0 TEMPLATE_DEPTH: 17 TEMPLATE_ALLELES: a=4,c=0,g=13,t=0,-=0 SEQUENCE_DEPTH: 17 SEQUENCE_ALLELES: a=4,c=0,g=13,t=0-=0 COLUMN: TEMPLATE,H08_015501Minsoy_.g_75,g,18;SEQUENCE,H08_015501Minsoy_.g_75.ab1,H08_015501Minsoy_.g_75.ab1,H08_015501Minsoy_.g_75,g,18,728,1,a|TEMPLATE,E02_015501Minsoy_.b_10,g,17;SEQUENCE,E02_015501Minsoy_.b_10.ab1,E02_015501Minsoy_.b_10.ab1,E02_015501Minsoy_.b_10,g,17,423,-1,a|TEMPLATE,E04_015501Evans__.b_10,g,47;SEQUENCE,E04_015501Evans__.b_10.ab1,E04_015501Evans__.b_10.ab1,E04_015501Evans__.b_10,g,47,420,-1,a|TEMPLATE,Contig1,g,86;SEQUENCE,Contig1,Contig1,Contig1,g,86,715,1,a|TEMPLATE,H10_015501Evans__.g_91,g,6;SEQUENCE,H10_015501Evans__.g_91.ab1,H10_015501Evans__.g_91.ab1,H10_015501Evans__.g_91,g,6,728,1,a|TEMPLATE,E09_015501Noir_1_.g_09,g,9;SEQUENCE,E09_015501Noir_1_.g_09.ab1,E09_015501Noir_1_.g_09.ab1,E09_015501Noir_1_.g_09,g,9,723,1,a|TEMPLATE,H07_015501Archer_.g_62,g,29;SEQUENCE,H07_015501Archer_.g_62.ab1,H07_015501Archer_.g_62.ab1,H07_015501Archer_.g_62,g,29,719,1,a|TEMPLATE,H11_015501PI20933.g_95,g,15;SEQUENCE,H11_015501PI20933.g_95.ab1,H11_015501PI20933.g_95.ab1,H11_015501PI20933.g_95,g,15,728,1,a|TEMPLATE,H05_015501PI20933.b_45,a,20;SEQUENCE,H05_015501PI20933.b_45.ab1,H05_015501PI20933.b_45.ab1,H05_015501PI20933.b_45,a,20,407,-1,a|TEMPLATE,H06_015501Peking_.b_58,a,17;SEQUENCE,H06_015501Peking_.b_58.ab1,H06_015501Peking_.b_58.ab1,H06_015501Peking_.b_58,a,17,422,-1,a|TEMPLATE,E05_015501PI20933.b_09,a,15;SEQUENCE,E05_015501PI20933.b_09.ab1,E05_015501PI20933.b_09.ab1,E05_015501PI20933.b_09,a,15,416,-1,a|TEMPLATE,E08_015501Minsoy_.g_10,g,6;SEQUENCE,E08_015501Minsoy_.g_10.ab1,E08_015501Minsoy_.g_10.ab1,E08_015501Minsoy_.g_10,g,6,726,1,a|TEMPLATE,H09_015501Noir_1_.g_79,g,12;SEQUENCE,H09_015501Noir_1_.g_79.ab1,H09_015501Noir_1_.g_79.ab1,H09_015501Noir_1_.g_79,g,12,769,1,a|TEMPLATE,E11_015501PI20933.g_09,g,12;SEQUENCE,E11_015501PI20933.g_09.ab1,E11_015501PI20933.g_09.ab1,E11_015501PI20933.g_09,g,12,723,1,a|TEMPLATE,H04_015501Evans__.b_41,g,44;SEQUENCE,H04_015501Evans__.b_41.ab1,H04_015501Evans__.b_41.ab1,H04_015501Evans__.b_41,g,44,402,-1,a|TEMPLATE,E10_015501Evans__.g_10,g,13;SEQUENCE,E10_015501Evans__.g_10.ab1,E10_015501Evans__.g_10.ab1,E10_015501Evans__.g_10,g,13,728,1,a|TEMPLATE,E03_015501Noir_1_.b_09,a,15;SEQUENCE,E03_015501Noir_1_.b_09.ab1,E03_015501Noir_1_.b_09.ab1,E03_015501Noir_1_.b_09,a,15,425,-1,a
CLUSTER: Cluster1 ALIGNMENT: Contig1 SNP_ID: GSCSNP-Project1-Analysis1-Cluster1-Contig1-31 PADDED_POS: 741 PADDED_LENGTH: 1182 UNPADDED_POS: 719 UNPADDED_LENGTH: 1134 P_SNP: 0.999990050222400982 VAR: ct P_VAR: 0.999977524935516786 P_1: 9.94977759901777326e-06 P_2: 0.999977528113249741 P_3: 1.25221091512412701e-05 P_4: 0 P_5: 0 TEMPLATE_DEPTH: 17 TEMPLATE_ALLELES: a=0,c=5,g=0,t=12,-=0 SEQUENCE_DEPTH: 17 SEQUENCE_ALLELES: a=0,c=5,g=0,t=12-=0 COLUMN: TEMPLATE,H08_015501Minsoy_.g_75,t,31;SEQUENCE,H08_015501Minsoy_.g_75.ab1,H08_015501Minsoy_.g_75.ab1,H08_015501Minsoy_.g_75,t,31,732,1,a|TEMPLATE,E02_015501Minsoy_.b_10,c,20;SEQUENCE,E02_015501Minsoy_.b_10.ab1,E02_015501Minsoy_.b_10.ab1,E02_015501Minsoy_.b_10,c,20,419,-1,a|TEMPLATE,E04_015501Evans__.b_10,t,26;SEQUENCE,E04_015501Evans__.b_10.ab1,E04_015501Evans__.b_10.ab1,E04_015501Evans__.b_10,t,26,416,-1,a|TEMPLATE,Contig1,t,45;SEQUENCE,Contig1,Contig1,Contig1,t,45,719,1,a|TEMPLATE,H10_015501Evans__.g_91,t,7;SEQUENCE,H10_015501Evans__.g_91.ab1,H10_015501Evans__.g_91.ab1,H10_015501Evans__.g_91,t,7,732,1,a|TEMPLATE,E09_015501Noir_1_.g_09,t,14;SEQUENCE,E09_015501Noir_1_.g_09.ab1,E09_015501Noir_1_.g_09.ab1,E09_015501Noir_1_.g_09,t,14,727,1,a|TEMPLATE,H07_015501Archer_.g_62,t,9;SEQUENCE,H07_015501Archer_.g_62.ab1,H07_015501Archer_.g_62.ab1,H07_015501Archer_.g_62,t,9,723,1,a|TEMPLATE,H11_015501PI20933.g_95,t,11;SEQUENCE,H11_015501PI20933.g_95.ab1,H11_015501PI20933.g_95.ab1,H11_015501PI20933.g_95,t,11,732,1,a|TEMPLATE,H05_015501PI20933.b_45,c,19;SEQUENCE,H05_015501PI20933.b_45.ab1,H05_015501PI20933.b_45.ab1,H05_015501PI20933.b_45,c,19,403,-1,a|TEMPLATE,H06_015501Peking_.b_58,c,19;SEQUENCE,H06_015501Peking_.b_58.ab1,H06_015501Peking_.b_58.ab1,H06_015501Peking_.b_58,c,19,418,-1,a|TEMPLATE,E05_015501PI20933.b_09,c,19;SEQUENCE,E05_015501PI20933.b_09.ab1,E05_015501PI20933.b_09.ab1,E05_015501PI20933.b_09,c,19,412,-1,a|TEMPLATE,E08_015501Minsoy_.g_10,t,11;SEQUENCE,E08_015501Minsoy_.g_10.ab1,E08_015501Minsoy_.g_10.ab1,E08_015501Minsoy_.g_10,t,11,730,1,a|TEMPLATE,H09_015501Noir_1_.g_79,t,13;SEQUENCE,H09_015501Noir_1_.g_79.ab1,H09_015501Noir_1_.g_79.ab1,H09_015501Noir_1_.g_79,t,13,773,1,a|TEMPLATE,E11_015501PI20933.g_09,t,10;SEQUENCE,E11_015501PI20933.g_09.ab1,E11_015501PI20933.g_09.ab1,E11_015501PI20933.g_09,t,10,727,1,a|TEMPLATE,H04_015501Evans__.b_41,t,26;SEQUENCE,H04_015501Evans__.b_41.ab1,H04_015501Evans__.b_41.ab1,H04_015501Evans__.b_41,t,26,398,-1,a|TEMPLATE,E10_015501Evans__.g_10,t,9;SEQUENCE,E10_015501Evans__.g_10.ab1,E10_015501Evans__.g_10.ab1,E10_015501Evans__.g_10,t,9,733,1,a|TEMPLATE,E03_015501Noir_1_.b_09,c,19;SEQUENCE,E03_015501Noir_1_.b_09.ab1,E03_015501Noir_1_.b_09.ab1,E03_015501Noir_1_.b_09,c,19,421,-1,a
CLUSTER: Cluster1 ALIGNMENT: Contig1 SNP_ID: GSCSNP-Project1-Analysis1-Cluster1-Contig1-32 PADDED_POS: 742 PADDED_LENGTH: 1182 UNPADDED_POS: 720 UNPADDED_LENGTH: 1134 P_SNP: 0.999999998123855689 VAR: ct P_VAR: 0.999977144518332165 P_1: 1.87614431082944238e-09 P_2: 0.999977144518332165 P_3: 2.28536055235247745e-05 P_4: 0 P_5: 0 TEMPLATE_DEPTH: 17 TEMPLATE_ALLELES: a=0,c=7,g=0,t=10,-=0 SEQUENCE_DEPTH: 17 SEQUENCE_ALLELES: a=0,c=7,g=0,t=10-=0 COLUMN: TEMPLATE,H08_015501Minsoy_.g_75,t,32;SEQUENCE,H08_015501Minsoy_.g_75.ab1,H08_015501Minsoy_.g_75.ab1,H08_015501Minsoy_.g_75,t,32,733,1,a|TEMPLATE,E02_015501Minsoy_.b_10,t,13;SEQUENCE,E02_015501Minsoy_.b_10.ab1,E02_015501Minsoy_.b_10.ab1,E02_015501Minsoy_.b_10,t,13,418,-1,a|TEMPLATE,E04_015501Evans__.b_10,c,26;SEQUENCE,E04_015501Evans__.b_10.ab1,E04_015501Evans__.b_10.ab1,E04_015501Evans__.b_10,c,26,415,-1,a|TEMPLATE,Contig1,c,44;SEQUENCE,Contig1,Contig1,Contig1,c,44,720,1,a|TEMPLATE,H10_015501Evans__.g_91,c,6;SEQUENCE,H10_015501Evans__.g_91.ab1,H10_015501Evans__.g_91.ab1,H10_015501Evans__.g_91,c,6,733,1,a|TEMPLATE,E09_015501Noir_1_.g_09,t,13;SEQUENCE,E09_015501Noir_1_.g_09.ab1,E09_015501Noir_1_.g_09.ab1,E09_015501Noir_1_.g_09,t,13,728,1,a|TEMPLATE,H07_015501Archer_.g_62,c,8;SEQUENCE,H07_015501Archer_.g_62.ab1,H07_015501Archer_.g_62.ab1,H07_015501Archer_.g_62,c,8,724,1,a|TEMPLATE,H11_015501PI20933.g_95,t,13;SEQUENCE,H11_015501PI20933.g_95.ab1,H11_015501PI20933.g_95.ab1,H11_015501PI20933.g_95,t,13,733,1,a|TEMPLATE,H05_015501PI20933.b_45,t,13;SEQUENCE,H05_015501PI20933.b_45.ab1,H05_015501PI20933.b_45.ab1,H05_015501PI20933.b_45,t,13,402,-1,a|TEMPLATE,H06_015501Peking_.b_58,t,13;SEQUENCE,H06_015501Peking_.b_58.ab1,H06_015501Peking_.b_58.ab1,H06_015501Peking_.b_58,t,13,417,-1,a|TEMPLATE,E05_015501PI20933.b_09,t,13;SEQUENCE,E05_015501PI20933.b_09.ab1,E05_015501PI20933.b_09.ab1,E05_015501PI20933.b_09,t,13,411,-1,a|TEMPLATE,E08_015501Minsoy_.g_10,c,9;SEQUENCE,E08_015501Minsoy_.g_10.ab1,E08_015501Minsoy_.g_10.ab1,E08_015501Minsoy_.g_10,c,9,731,1,a|TEMPLATE,H09_015501Noir_1_.g_79,t,13;SEQUENCE,H09_015501Noir_1_.g_79.ab1,H09_015501Noir_1_.g_79.ab1,H09_015501Noir_1_.g_79,t,13,774,1,a|TEMPLATE,E11_015501PI20933.g_09,t,11;SEQUENCE,E11_015501PI20933.g_09.ab1,E11_015501PI20933.g_09.ab1,E11_015501PI20933.g_09,t,11,728,1,a|TEMPLATE,H04_015501Evans__.b_41,c,26;SEQUENCE,H04_015501Evans__.b_41.ab1,H04_015501Evans__.b_41.ab1,H04_015501Evans__.b_41,c,26,397,-1,a|TEMPLATE,E10_015501Evans__.g_10,c,9;SEQUENCE,E10_015501Evans__.g_10.ab1,E10_015501Evans__.g_10.ab1,E10_015501Evans__.g_10,c,9,734,1,a|TEMPLATE,E03_015501Noir_1_.b_09,t,14;SEQUENCE,E03_015501Noir_1_.b_09.ab1,E03_015501Noir_1_.b_09.ab1,E03_015501Noir_1_.b_09,t,14,420,-1,a
CLUSTER: Cluster1 ALIGNMENT: Contig1 SNP_ID: GSCSNP-Project1-Analysis1-Cluster1-Contig1-33 PADDED_POS: 743 PADDED_LENGTH: 1182 UNPADDED_POS: 721 UNPADDED_LENGTH: 1134 P_SNP: 0.987479241336211127 VAR: gt P_VAR: 0.987450603919862293 P_1: 0.0125207586637888732 P_2: 0.987455283301146244 P_3: 2.39580350648824368e-05 P_4: 0 P_5: 0 TEMPLATE_DEPTH: 17 TEMPLATE_ALLELES: a=0,c=0,g=12,t=5,-=0 SEQUENCE_DEPTH: 17 SEQUENCE_ALLELES: a=0,c=0,g=12,t=5-=0 COLUMN: TEMPLATE,H08_015501Minsoy_.g_75,g,25;SEQUENCE,H08_015501Minsoy_.g_75.ab1,H08_015501Minsoy_.g_75.ab1,H08_015501Minsoy_.g_75,g,25,734,1,a|TEMPLATE,E02_015501Minsoy_.b_10,t,13;SEQUENCE,E02_015501Minsoy_.b_10.ab1,E02_015501Minsoy_.b_10.ab1,E02_015501Minsoy_.b_10,t,13,417,-1,a|TEMPLATE,E04_015501Evans__.b_10,g,29;SEQUENCE,E04_015501Evans__.b_10.ab1,E04_015501Evans__.b_10.ab1,E04_015501Evans__.b_10,g,29,414,-1,a|TEMPLATE,Contig1,g,48;SEQUENCE,Contig1,Contig1,Contig1,g,48,721,1,a|TEMPLATE,H10_015501Evans__.g_91,g,9;SEQUENCE,H10_015501Evans__.g_91.ab1,H10_015501Evans__.g_91.ab1,H10_015501Evans__.g_91,g,9,734,1,a|TEMPLATE,E09_015501Noir_1_.g_09,g,15;SEQUENCE,E09_015501Noir_1_.g_09.ab1,E09_015501Noir_1_.g_09.ab1,E09_015501Noir_1_.g_09,g,15,729,1,a|TEMPLATE,H07_015501Archer_.g_62,g,6;SEQUENCE,H07_015501Archer_.g_62.ab1,H07_015501Archer_.g_62.ab1,H07_015501Archer_.g_62,g,6,725,1,a|TEMPLATE,H11_015501PI20933.g_95,g,18;SEQUENCE,H11_015501PI20933.g_95.ab1,H11_015501PI20933.g_95.ab1,H11_015501PI20933.g_95,g,18,734,1,a|TEMPLATE,H05_015501PI20933.b_45,t,13;SEQUENCE,H05_015501PI20933.b_45.ab1,H05_015501PI20933.b_45.ab1,H05_015501PI20933.b_45,t,13,401,-1,a|TEMPLATE,H06_015501Peking_.b_58,t,11;SEQUENCE,H06_015501Peking_.b_58.ab1,H06_015501Peking_.b_58.ab1,H06_015501Peking_.b_58,t,11,416,-1,a|TEMPLATE,E05_015501PI20933.b_09,t,15;SEQUENCE,E05_015501PI20933.b_09.ab1,E05_015501PI20933.b_09.ab1,E05_015501PI20933.b_09,t,15,410,-1,a|TEMPLATE,E08_015501Minsoy_.g_10,g,7;SEQUENCE,E08_015501Minsoy_.g_10.ab1,E08_015501Minsoy_.g_10.ab1,E08_015501Minsoy_.g_10,g,7,732,1,a|TEMPLATE,H09_015501Noir_1_.g_79,g,6;SEQUENCE,H09_015501Noir_1_.g_79.ab1,H09_015501Noir_1_.g_79.ab1,H09_015501Noir_1_.g_79,g,6,775,1,a|TEMPLATE,E11_015501PI20933.g_09,g,9;SEQUENCE,E11_015501PI20933.g_09.ab1,E11_015501PI20933.g_09.ab1,E11_015501PI20933.g_09,g,9,729,1,a|TEMPLATE,H04_015501Evans__.b_41,g,26;SEQUENCE,H04_015501Evans__.b_41.ab1,H04_015501Evans__.b_41.ab1,H04_015501Evans__.b_41,g,26,396,-1,a|TEMPLATE,E10_015501Evans__.g_10,g,9;SEQUENCE,E10_015501Evans__.g_10.ab1,E10_015501Evans__.g_10.ab1,E10_015501Evans__.g_10,g,9,735,1,a|TEMPLATE,E03_015501Noir_1_.b_09,t,13;SEQUENCE,E03_015501Noir_1_.b_09.ab1,E03_015501Noir_1_.b_09.ab1,E03_015501Noir_1_.b_09,t,13,419,-1,a
CLUSTER: Cluster1 ALIGNMENT: Contig1 SNP_ID: GSCSNP-Project1-Analysis1-Cluster1-Contig1-34 PADDED_POS: 751 PADDED_LENGTH: 1182 UNPADDED_POS: 728 UNPADDED_LENGTH: 1134 P_SNP: 0.992184081649871006 VAR: ag P_VAR: 0.992156680635488864 P_1: 0.00781591835012899444 P_2: 0.992159611212722418 P_3: 2.44704371485873206e-05 P_4: 0 P_5: 0 TEMPLATE_DEPTH: 17 TEMPLATE_ALLELES: a=5,c=0,g=12,t=0,-=0 SEQUENCE_DEPTH: 17 SEQUENCE_ALLELES: a=5,c=0,g=12,t=0-=0 COLUMN: TEMPLATE,H08_015501Minsoy_.g_75,g,13;SEQUENCE,H08_015501Minsoy_.g_75.ab1,H08_015501Minsoy_.g_75.ab1,H08_015501Minsoy_.g_75,g,13,741,1,a|TEMPLATE,E02_015501Minsoy_.b_10,a,11;SEQUENCE,E02_015501Minsoy_.b_10.ab1,E02_015501Minsoy_.b_10.ab1,E02_015501Minsoy_.b_10,a,11,410,-1,a|TEMPLATE,E04_015501Evans__.b_10,g,35;SEQUENCE,E04_015501Evans__.b_10.ab1,E04_015501Evans__.b_10.ab1,E04_015501Evans__.b_10,g,35,407,-1,a|TEMPLATE,Contig1,g,54;SEQUENCE,Contig1,Contig1,Contig1,g,54,728,1,a|TEMPLATE,H10_015501Evans__.g_91,g,8;SEQUENCE,H10_015501Evans__.g_91.ab1,H10_015501Evans__.g_91.ab1,H10_015501Evans__.g_91,g,8,741,1,a|TEMPLATE,E09_015501Noir_1_.g_09,g,8;SEQUENCE,E09_015501Noir_1_.g_09.ab1,E09_015501Noir_1_.g_09.ab1,E09_015501Noir_1_.g_09,g,8,736,1,a|TEMPLATE,H07_015501Archer_.g_62,g,9;SEQUENCE,H07_015501Archer_.g_62.ab1,H07_015501Archer_.g_62.ab1,H07_015501Archer_.g_62,g,9,732,1,a|TEMPLATE,H11_015501PI20933.g_95,g,9;SEQUENCE,H11_015501PI20933.g_95.ab1,H11_015501PI20933.g_95.ab1,H11_015501PI20933.g_95,g,9,741,1,a|TEMPLATE,H05_015501PI20933.b_45,a,13;SEQUENCE,H05_015501PI20933.b_45.ab1,H05_015501PI20933.b_45.ab1,H05_015501PI20933.b_45,a,13,394,-1,a|TEMPLATE,H06_015501Peking_.b_58,a,13;SEQUENCE,H06_015501Peking_.b_58.ab1,H06_015501Peking_.b_58.ab1,H06_015501Peking_.b_58,a,13,409,-1,a|TEMPLATE,E05_015501PI20933.b_09,a,15;SEQUENCE,E05_015501PI20933.b_09.ab1,E05_015501PI20933.b_09.ab1,E05_015501PI20933.b_09,a,15,403,-1,a|TEMPLATE,E08_015501Minsoy_.g_10,g,8;SEQUENCE,E08_015501Minsoy_.g_10.ab1,E08_015501Minsoy_.g_10.ab1,E08_015501Minsoy_.g_10,g,8,738,1,a|TEMPLATE,H09_015501Noir_1_.g_79,g,8;SEQUENCE,H09_015501Noir_1_.g_79.ab1,H09_015501Noir_1_.g_79.ab1,H09_015501Noir_1_.g_79,g,8,782,1,a|TEMPLATE,E11_015501PI20933.g_09,g,8;SEQUENCE,E11_015501PI20933.g_09.ab1,E11_015501PI20933.g_09.ab1,E11_015501PI20933.g_09,g,8,737,1,a|TEMPLATE,H04_015501Evans__.b_41,g,30;SEQUENCE,H04_015501Evans__.b_41.ab1,H04_015501Evans__.b_41.ab1,H04_015501Evans__.b_41,g,30,389,-1,a|TEMPLATE,E10_015501Evans__.g_10,g,8;SEQUENCE,E10_015501Evans__.g_10.ab1,E10_015501Evans__.g_10.ab1,E10_015501Evans__.g_10,g,8,742,1,a|TEMPLATE,E03_015501Noir_1_.b_09,a,15;SEQUENCE,E03_015501Noir_1_.b_09.ab1,E03_015501Noir_1_.b_09.ab1,E03_015501Noir_1_.b_09,a,15,412,-1,a
CLUSTER: Cluster1 ALIGNMENT: Contig1 SNP_ID: GSCSNP-Project1-Analysis1-Cluster1-Contig1-35 PADDED_POS: 761 PADDED_LENGTH: 1182 UNPADDED_POS: 738 UNPADDED_LENGTH: 1134 P_SNP: 0.988899379073348684 VAR: ac P_VAR: 0.988787330074586928 P_1: 0.0111006209266513158 P_2: 0.988808805025469224 P_3: 9.05740478794598053e-05 P_4: 0 P_5: 0 TEMPLATE_DEPTH: 17 TEMPLATE_ALLELES: a=11,c=5,g=0,t=0,-=1 SEQUENCE_DEPTH: 17 SEQUENCE_ALLELES: a=11,c=5,g=0,t=0-=1 COLUMN: TEMPLATE,H08_015501Minsoy_.g_75,a,10;SEQUENCE,H08_015501Minsoy_.g_75.ab1,H08_015501Minsoy_.g_75.ab1,H08_015501Minsoy_.g_75,a,10,750,1,a|TEMPLATE,E02_015501Minsoy_.b_10,c,13;SEQUENCE,E02_015501Minsoy_.b_10.ab1,E02_015501Minsoy_.b_10.ab1,E02_015501Minsoy_.b_10,c,13,400,-1,a|TEMPLATE,E04_015501Evans__.b_10,a,35;SEQUENCE,E04_015501Evans__.b_10.ab1,E04_015501Evans__.b_10.ab1,E04_015501Evans__.b_10,a,35,397,-1,a|TEMPLATE,Contig1,a,57;SEQUENCE,Contig1,Contig1,Contig1,a,57,738,1,a|TEMPLATE,H10_015501Evans__.g_91,a,8;SEQUENCE,H10_015501Evans__.g_91.ab1,H10_015501Evans__.g_91.ab1,H10_015501Evans__.g_91,a,8,751,1,a|TEMPLATE,E09_015501Noir_1_.g_09,a,9;SEQUENCE,E09_015501Noir_1_.g_09.ab1,E09_015501Noir_1_.g_09.ab1,E09_015501Noir_1_.g_09,a,9,746,1,a|TEMPLATE,H07_015501Archer_.g_62,a,9;SEQUENCE,H07_015501Archer_.g_62.ab1,H07_015501Archer_.g_62.ab1,H07_015501Archer_.g_62,a,9,741,1,a|TEMPLATE,H11_015501PI20933.g_95,-,8;SEQUENCE,H11_015501PI20933.g_95.ab1,H11_015501PI20933.g_95.ab1,H11_015501PI20933.g_95,-,8,750,1,a|TEMPLATE,H05_015501PI20933.b_45,c,14;SEQUENCE,H05_015501PI20933.b_45.ab1,H05_015501PI20933.b_45.ab1,H05_015501PI20933.b_45,c,14,384,-1,a|TEMPLATE,H06_015501Peking_.b_58,c,14;SEQUENCE,H06_015501Peking_.b_58.ab1,H06_015501Peking_.b_58.ab1,H06_015501Peking_.b_58,c,14,399,-1,a|TEMPLATE,E05_015501PI20933.b_09,a,13;SEQUENCE,E05_015501PI20933.b_09.ab1,E05_015501PI20933.b_09.ab1,E05_015501PI20933.b_09,a,13,393,-1,a|TEMPLATE,E08_015501Minsoy_.g_10,a,9;SEQUENCE,E08_015501Minsoy_.g_10.ab1,E08_015501Minsoy_.g_10.ab1,E08_015501Minsoy_.g_10,a,9,747,1,a|TEMPLATE,H09_015501Noir_1_.g_79,c,10;SEQUENCE,H09_015501Noir_1_.g_79.ab1,H09_015501Noir_1_.g_79.ab1,H09_015501Noir_1_.g_79,c,10,792,1,a|TEMPLATE,E11_015501PI20933.g_09,a,8;SEQUENCE,E11_015501PI20933.g_09.ab1,E11_015501PI20933.g_09.ab1,E11_015501PI20933.g_09,a,8,747,1,a|TEMPLATE,H04_015501Evans__.b_41,a,29;SEQUENCE,H04_015501Evans__.b_41.ab1,H04_015501Evans__.b_41.ab1,H04_015501Evans__.b_41,a,29,379,-1,a|TEMPLATE,E10_015501Evans__.g_10,a,12;SEQUENCE,E10_015501Evans__.g_10.ab1,E10_015501Evans__.g_10.ab1,E10_015501Evans__.g_10,a,12,752,1,a|TEMPLATE,E03_015501Noir_1_.b_09,c,13;SEQUENCE,E03_015501Noir_1_.b_09.ab1,E03_015501Noir_1_.b_09.ab1,E03_015501Noir_1_.b_09,c,13,402,-1,a
CLUSTER: Cluster1 ALIGNMENT: Contig1 SNP_ID: GSCSNP-Project1-Analysis1-Cluster1-Contig1-36 PADDED_POS: 765 PADDED_LENGTH: 1182 UNPADDED_POS: 742 UNPADDED_LENGTH: 1134 P_SNP: 0.999999914481486086 VAR: gt P_VAR: 0.999975742990455853 P_1: 8.55185139140206854e-08 P_2: 0.999975742990455853 P_3: 2.41714910302332318e-05 P_4: 0 P_5: 0 TEMPLATE_DEPTH: 17 TEMPLATE_ALLELES: a=0,c=0,g=10,t=7,-=0 SEQUENCE_DEPTH: 17 SEQUENCE_ALLELES: a=0,c=0,g=10,t=7-=0 COLUMN: TEMPLATE,H08_015501Minsoy_.g_75,g,14;SEQUENCE,H08_015501Minsoy_.g_75.ab1,H08_015501Minsoy_.g_75.ab1,H08_015501Minsoy_.g_75,g,14,754,1,a|TEMPLATE,E02_015501Minsoy_.b_10,t,24;SEQUENCE,E02_015501Minsoy_.b_10.ab1,E02_015501Minsoy_.b_10.ab1,E02_015501Minsoy_.b_10,t,24,396,-1,a|TEMPLATE,E04_015501Evans__.b_10,g,50;SEQUENCE,E04_015501Evans__.b_10.ab1,E04_015501Evans__.b_10.ab1,E04_015501Evans__.b_10,g,50,393,-1,a|TEMPLATE,Contig1,g,81;SEQUENCE,Contig1,Contig1,Contig1,g,81,742,1,a|TEMPLATE,H10_015501Evans__.g_91,g,21;SEQUENCE,H10_015501Evans__.g_91.ab1,H10_015501Evans__.g_91.ab1,H10_015501Evans__.g_91,g,21,755,1,a|TEMPLATE,E09_015501Noir_1_.g_09,t,6;SEQUENCE,E09_015501Noir_1_.g_09.ab1,E09_015501Noir_1_.g_09.ab1,E09_015501Noir_1_.g_09,t,6,750,1,a|TEMPLATE,H07_015501Archer_.g_62,g,11;SEQUENCE,H07_015501Archer_.g_62.ab1,H07_015501Archer_.g_62.ab1,H07_015501Archer_.g_62,g,11,745,1,a|TEMPLATE,H11_015501PI20933.g_95,g,11;SEQUENCE,H11_015501PI20933.g_95.ab1,H11_015501PI20933.g_95.ab1,H11_015501PI20933.g_95,g,11,754,1,a|TEMPLATE,H05_015501PI20933.b_45,t,24;SEQUENCE,H05_015501PI20933.b_45.ab1,H05_015501PI20933.b_45.ab1,H05_015501PI20933.b_45,t,24,380,-1,a|TEMPLATE,H06_015501Peking_.b_58,t,20;SEQUENCE,H06_015501Peking_.b_58.ab1,H06_015501Peking_.b_58.ab1,H06_015501Peking_.b_58,t,20,395,-1,a|TEMPLATE,E05_015501PI20933.b_09,t,16;SEQUENCE,E05_015501PI20933.b_09.ab1,E05_015501PI20933.b_09.ab1,E05_015501PI20933.b_09,t,16,389,-1,a|TEMPLATE,E08_015501Minsoy_.g_10,g,9;SEQUENCE,E08_015501Minsoy_.g_10.ab1,E08_015501Minsoy_.g_10.ab1,E08_015501Minsoy_.g_10,g,9,751,1,a|TEMPLATE,H09_015501Noir_1_.g_79,g,6;SEQUENCE,H09_015501Noir_1_.g_79.ab1,H09_015501Noir_1_.g_79.ab1,H09_015501Noir_1_.g_79,g,6,796,1,a|TEMPLATE,E11_015501PI20933.g_09,t,6;SEQUENCE,E11_015501PI20933.g_09.ab1,E11_015501PI20933.g_09.ab1,E11_015501PI20933.g_09,t,6,751,1,a|TEMPLATE,H04_015501Evans__.b_41,g,37;SEQUENCE,H04_015501Evans__.b_41.ab1,H04_015501Evans__.b_41.ab1,H04_015501Evans__.b_41,g,37,375,-1,a|TEMPLATE,E10_015501Evans__.g_10,g,14;SEQUENCE,E10_015501Evans__.g_10.ab1,E10_015501Evans__.g_10.ab1,E10_015501Evans__.g_10,g,14,756,1,a|TEMPLATE,E03_015501Noir_1_.b_09,t,15;SEQUENCE,E03_015501Noir_1_.b_09.ab1,E03_015501Noir_1_.b_09.ab1,E03_015501Noir_1_.b_09,t,15,398,-1,a
CLUSTER: Cluster1 ALIGNMENT: Contig1 SNP_ID: GSCSNP-Project1-Analysis1-Cluster1-Contig1-37 PADDED_POS: 768 PADDED_LENGTH: 1182 UNPADDED_POS: 745 UNPADDED_LENGTH: 1134 P_SNP: 0.999790228927878515 VAR: ac P_VAR: 0.999543414106402214 P_1: 0.000209771072121485305 P_2: 0.999545237708406748 P_3: 0.000244991219471766663 P_4: 0 P_5: 0 TEMPLATE_DEPTH: 17 TEMPLATE_ALLELES: a=10,c=6,g=0,t=0,-=1 SEQUENCE_DEPTH: 17 SEQUENCE_ALLELES: a=10,c=6,g=0,t=0-=1 COLUMN: TEMPLATE,H08_015501Minsoy_.g_75,a,9;SEQUENCE,H08_015501Minsoy_.g_75.ab1,H08_015501Minsoy_.g_75.ab1,H08_015501Minsoy_.g_75,a,9,757,1,a|TEMPLATE,E02_015501Minsoy_.b_10,c,13;SEQUENCE,E02_015501Minsoy_.b_10.ab1,E02_015501Minsoy_.b_10.ab1,E02_015501Minsoy_.b_10,c,13,393,-1,a|TEMPLATE,E04_015501Evans__.b_10,a,44;SEQUENCE,E04_015501Evans__.b_10.ab1,E04_015501Evans__.b_10.ab1,E04_015501Evans__.b_10,a,44,390,-1,a|TEMPLATE,Contig1,a,63;SEQUENCE,Contig1,Contig1,Contig1,a,63,745,1,a|TEMPLATE,H10_015501Evans__.g_91,a,9;SEQUENCE,H10_015501Evans__.g_91.ab1,H10_015501Evans__.g_91.ab1,H10_015501Evans__.g_91,a,9,758,1,a|TEMPLATE,E09_015501Noir_1_.g_09,a,8;SEQUENCE,E09_015501Noir_1_.g_09.ab1,E09_015501Noir_1_.g_09.ab1,E09_015501Noir_1_.g_09,a,8,753,1,a|TEMPLATE,H07_015501Archer_.g_62,a,8;SEQUENCE,H07_015501Archer_.g_62.ab1,H07_015501Archer_.g_62.ab1,H07_015501Archer_.g_62,a,8,748,1,a|TEMPLATE,H11_015501PI20933.g_95,a,9;SEQUENCE,H11_015501PI20933.g_95.ab1,H11_015501PI20933.g_95.ab1,H11_015501PI20933.g_95,a,9,757,1,a|TEMPLATE,H05_015501PI20933.b_45,c,15;SEQUENCE,H05_015501PI20933.b_45.ab1,H05_015501PI20933.b_45.ab1,H05_015501PI20933.b_45,c,15,377,-1,a|TEMPLATE,H06_015501Peking_.b_58,c,15;SEQUENCE,H06_015501Peking_.b_58.ab1,H06_015501Peking_.b_58.ab1,H06_015501Peking_.b_58,c,15,392,-1,a|TEMPLATE,E05_015501PI20933.b_09,c,13;SEQUENCE,E05_015501PI20933.b_09.ab1,E05_015501PI20933.b_09.ab1,E05_015501PI20933.b_09,c,13,386,-1,a|TEMPLATE,E08_015501Minsoy_.g_10,a,7;SEQUENCE,E08_015501Minsoy_.g_10.ab1,E08_015501Minsoy_.g_10.ab1,E08_015501Minsoy_.g_10,a,7,753,1,a|TEMPLATE,H09_015501Noir_1_.g_79,-,14;SEQUENCE,H09_015501Noir_1_.g_79.ab1,H09_015501Noir_1_.g_79.ab1,H09_015501Noir_1_.g_79,-,14,798,1,a|TEMPLATE,E11_015501PI20933.g_09,c,7;SEQUENCE,E11_015501PI20933.g_09.ab1,E11_015501PI20933.g_09.ab1,E11_015501PI20933.g_09,c,7,754,1,a|TEMPLATE,H04_015501Evans__.b_41,a,37;SEQUENCE,H04_015501Evans__.b_41.ab1,H04_015501Evans__.b_41.ab1,H04_015501Evans__.b_41,a,37,372,-1,a|TEMPLATE,E10_015501Evans__.g_10,a,7;SEQUENCE,E10_015501Evans__.g_10.ab1,E10_015501Evans__.g_10.ab1,E10_015501Evans__.g_10,a,7,759,1,a|TEMPLATE,E03_015501Noir_1_.b_09,c,15;SEQUENCE,E03_015501Noir_1_.b_09.ab1,E03_015501Noir_1_.b_09.ab1,E03_015501Noir_1_.b_09,c,15,395,-1,a
CLUSTER: Cluster1 ALIGNMENT: Contig1 SNP_ID: GSCSNP-Project1-Analysis1-Cluster1-Contig1-38 PADDED_POS: 774 PADDED_LENGTH: 1182 UNPADDED_POS: 751 UNPADDED_LENGTH: 1134 P_SNP: 0.9999966575628135 VAR: gt P_VAR: 0.999582555238794824 P_1: 3.34243718649994711e-06 P_2: 0.999582555238794824 P_3: 0.000414102324018676423 P_4: 0 P_5: 0 TEMPLATE_DEPTH: 17 TEMPLATE_ALLELES: a=0,c=1,g=7,t=9,-=0 SEQUENCE_DEPTH: 17 SEQUENCE_ALLELES: a=0,c=1,g=7,t=9-=0 COLUMN: TEMPLATE,H08_015501Minsoy_.g_75,t,9;SEQUENCE,H08_015501Minsoy_.g_75.ab1,H08_015501Minsoy_.g_75.ab1,H08_015501Minsoy_.g_75,t,9,763,1,a|TEMPLATE,E02_015501Minsoy_.b_10,g,13;SEQUENCE,E02_015501Minsoy_.b_10.ab1,E02_015501Minsoy_.b_10.ab1,E02_015501Minsoy_.b_10,g,13,387,-1,a|TEMPLATE,E04_015501Evans__.b_10,t,41;SEQUENCE,E04_015501Evans__.b_10.ab1,E04_015501Evans__.b_10.ab1,E04_015501Evans__.b_10,t,41,384,-1,a|TEMPLATE,Contig1,t,58;SEQUENCE,Contig1,Contig1,Contig1,t,58,751,1,a|TEMPLATE,H10_015501Evans__.g_91,t,6;SEQUENCE,H10_015501Evans__.g_91.ab1,H10_015501Evans__.g_91.ab1,H10_015501Evans__.g_91,t,6,764,1,a|TEMPLATE,E09_015501Noir_1_.g_09,t,7;SEQUENCE,E09_015501Noir_1_.g_09.ab1,E09_015501Noir_1_.g_09.ab1,E09_015501Noir_1_.g_09,t,7,759,1,a|TEMPLATE,H07_015501Archer_.g_62,t,4;SEQUENCE,H07_015501Archer_.g_62.ab1,H07_015501Archer_.g_62.ab1,H07_015501Archer_.g_62,t,4,754,1,a|TEMPLATE,H11_015501PI20933.g_95,t,6;SEQUENCE,H11_015501PI20933.g_95.ab1,H11_015501PI20933.g_95.ab1,H11_015501PI20933.g_95,t,6,763,1,a|TEMPLATE,H05_015501PI20933.b_45,g,16;SEQUENCE,H05_015501PI20933.b_45.ab1,H05_015501PI20933.b_45.ab1,H05_015501PI20933.b_45,g,16,371,-1,a|TEMPLATE,H06_015501Peking_.b_58,g,16;SEQUENCE,H06_015501Peking_.b_58.ab1,H06_015501Peking_.b_58.ab1,H06_015501Peking_.b_58,g,16,386,-1,a|TEMPLATE,E05_015501PI20933.b_09,g,13;SEQUENCE,E05_015501PI20933.b_09.ab1,E05_015501PI20933.b_09.ab1,E05_015501PI20933.b_09,g,13,380,-1,a|TEMPLATE,E08_015501Minsoy_.g_10,g,8;SEQUENCE,E08_015501Minsoy_.g_10.ab1,E08_015501Minsoy_.g_10.ab1,E08_015501Minsoy_.g_10,g,8,759,1,a|TEMPLATE,H09_015501Noir_1_.g_79,c,8;SEQUENCE,H09_015501Noir_1_.g_79.ab1,H09_015501Noir_1_.g_79.ab1,H09_015501Noir_1_.g_79,c,8,804,1,a|TEMPLATE,E11_015501PI20933.g_09,g,9;SEQUENCE,E11_015501PI20933.g_09.ab1,E11_015501PI20933.g_09.ab1,E11_015501PI20933.g_09,g,9,760,1,a|TEMPLATE,H04_015501Evans__.b_41,t,37;SEQUENCE,H04_015501Evans__.b_41.ab1,H04_015501Evans__.b_41.ab1,H04_015501Evans__.b_41,t,37,366,-1,a|TEMPLATE,E10_015501Evans__.g_10,t,7;SEQUENCE,E10_015501Evans__.g_10.ab1,E10_015501Evans__.g_10.ab1,E10_015501Evans__.g_10,t,7,765,1,a|TEMPLATE,E03_015501Noir_1_.b_09,g,16;SEQUENCE,E03_015501Noir_1_.b_09.ab1,E03_015501Noir_1_.b_09.ab1,E03_015501Noir_1_.b_09,g,16,389,-1,a
CLUSTER: Cluster1 ALIGNMENT: Contig1 SNP_ID: GSCSNP-Project1-Analysis1-Cluster1-Contig1-39 PADDED_POS: 785 PADDED_LENGTH: 1182 UNPADDED_POS: 760 UNPADDED_LENGTH: 1134 P_SNP: 0.967522029668790878 VAR: ct P_VAR: 0.966274290715853828 P_1: 0.032477970331209122 P_2: 0.966322135208645851 P_3: 0.00119989446014502699 P_4: 0 P_5: 0 TEMPLATE_DEPTH: 17 TEMPLATE_ALLELES: a=0,c=4,g=1,t=12,-=0 SEQUENCE_DEPTH: 17 SEQUENCE_ALLELES: a=0,c=4,g=1,t=12-=0 COLUMN: TEMPLATE,H08_015501Minsoy_.g_75,t,14;SEQUENCE,H08_015501Minsoy_.g_75.ab1,H08_015501Minsoy_.g_75.ab1,H08_015501Minsoy_.g_75,t,14,772,1,a|TEMPLATE,E02_015501Minsoy_.b_10,g,13;SEQUENCE,E02_015501Minsoy_.b_10.ab1,E02_015501Minsoy_.b_10.ab1,E02_015501Minsoy_.b_10,g,13,377,-1,a|TEMPLATE,E04_015501Evans__.b_10,t,41;SEQUENCE,E04_015501Evans__.b_10.ab1,E04_015501Evans__.b_10.ab1,E04_015501Evans__.b_10,t,41,375,-1,a|TEMPLATE,Contig1,t,60;SEQUENCE,Contig1,Contig1,Contig1,t,60,760,1,a|TEMPLATE,H10_015501Evans__.g_91,t,13;SEQUENCE,H10_015501Evans__.g_91.ab1,H10_015501Evans__.g_91.ab1,H10_015501Evans__.g_91,t,13,773,1,a|TEMPLATE,E09_015501Noir_1_.g_09,t,6;SEQUENCE,E09_015501Noir_1_.g_09.ab1,E09_015501Noir_1_.g_09.ab1,E09_015501Noir_1_.g_09,t,6,769,1,a|TEMPLATE,H07_015501Archer_.g_62,t,14;SEQUENCE,H07_015501Archer_.g_62.ab1,H07_015501Archer_.g_62.ab1,H07_015501Archer_.g_62,t,14,763,1,a|TEMPLATE,H11_015501PI20933.g_95,t,14;SEQUENCE,H11_015501PI20933.g_95.ab1,H11_015501PI20933.g_95.ab1,H11_015501PI20933.g_95,t,14,772,1,a|TEMPLATE,H05_015501PI20933.b_45,c,14;SEQUENCE,H05_015501PI20933.b_45.ab1,H05_015501PI20933.b_45.ab1,H05_015501PI20933.b_45,c,14,362,-1,a|TEMPLATE,H06_015501Peking_.b_58,c,15;SEQUENCE,H06_015501Peking_.b_58.ab1,H06_015501Peking_.b_58.ab1,H06_015501Peking_.b_58,c,15,377,-1,a|TEMPLATE,E05_015501PI20933.b_09,c,13;SEQUENCE,E05_015501PI20933.b_09.ab1,E05_015501PI20933.b_09.ab1,E05_015501PI20933.b_09,c,13,371,-1,a|TEMPLATE,E08_015501Minsoy_.g_10,t,4;SEQUENCE,E08_015501Minsoy_.g_10.ab1,E08_015501Minsoy_.g_10.ab1,E08_015501Minsoy_.g_10,t,4,768,1,a|TEMPLATE,H09_015501Noir_1_.g_79,t,9;SEQUENCE,H09_015501Noir_1_.g_79.ab1,H09_015501Noir_1_.g_79.ab1,H09_015501Noir_1_.g_79,t,9,813,1,a|TEMPLATE,E11_015501PI20933.g_09,t,14;SEQUENCE,E11_015501PI20933.g_09.ab1,E11_015501PI20933.g_09.ab1,E11_015501PI20933.g_09,t,14,769,1,a|TEMPLATE,H04_015501Evans__.b_41,t,42;SEQUENCE,H04_015501Evans__.b_41.ab1,H04_015501Evans__.b_41.ab1,H04_015501Evans__.b_41,t,42,357,-1,a|TEMPLATE,E10_015501Evans__.g_10,t,8;SEQUENCE,E10_015501Evans__.g_10.ab1,E10_015501Evans__.g_10.ab1,E10_015501Evans__.g_10,t,8,774,1,a|TEMPLATE,E03_015501Noir_1_.b_09,c,19;SEQUENCE,E03_015501Noir_1_.b_09.ab1,E03_015501Noir_1_.b_09.ab1,E03_015501Noir_1_.b_09,c,19,380,-1,a
CLUSTER: Cluster1 ALIGNMENT: Contig1 SNP_ID: GSCSNP-Project1-Analysis1-Cluster1-Contig1-40 PADDED_POS: 788 PADDED_LENGTH: 1182 UNPADDED_POS: 763 UNPADDED_LENGTH: 1134 P_SNP: 0.999961847918431348 VAR: gt P_VAR: 0.999260607005374735 P_1: 3.81520815686521158e-05 P_2: 0.999260643804489071 P_3: 0.000701204113942276482 P_4: 0 P_5: 0 TEMPLATE_DEPTH: 16 TEMPLATE_ALLELES: a=1,c=0,g=6,t=9,-=0 SEQUENCE_DEPTH: 16 SEQUENCE_ALLELES: a=1,c=0,g=6,t=9-=0 COLUMN: TEMPLATE,H08_015501Minsoy_.g_75,a,10;SEQUENCE,H08_015501Minsoy_.g_75.ab1,H08_015501Minsoy_.g_75.ab1,H08_015501Minsoy_.g_75,a,10,775,1,a|TEMPLATE,E02_015501Minsoy_.b_10,t,14;SEQUENCE,E02_015501Minsoy_.b_10.ab1,E02_015501Minsoy_.b_10.ab1,E02_015501Minsoy_.b_10,t,14,374,-1,a|TEMPLATE,E04_015501Evans__.b_10,t,42;SEQUENCE,E04_015501Evans__.b_10.ab1,E04_015501Evans__.b_10.ab1,E04_015501Evans__.b_10,t,42,372,-1,a|TEMPLATE,Contig1,t,58;SEQUENCE,Contig1,Contig1,Contig1,t,58,763,1,a|TEMPLATE,E09_015501Noir_1_.g_09,t,6;SEQUENCE,E09_015501Noir_1_.g_09.ab1,E09_015501Noir_1_.g_09.ab1,E09_015501Noir_1_.g_09,t,6,772,1,a|TEMPLATE,H07_015501Archer_.g_62,g,11;SEQUENCE,H07_015501Archer_.g_62.ab1,H07_015501Archer_.g_62.ab1,H07_015501Archer_.g_62,g,11,766,1,a|TEMPLATE,H11_015501PI20933.g_95,t,13;SEQUENCE,H11_015501PI20933.g_95.ab1,H11_015501PI20933.g_95.ab1,H11_015501PI20933.g_95,t,13,775,1,a|TEMPLATE,H05_015501PI20933.b_45,g,17;SEQUENCE,H05_015501PI20933.b_45.ab1,H05_015501PI20933.b_45.ab1,H05_015501PI20933.b_45,g,17,359,-1,a|TEMPLATE,H06_015501Peking_.b_58,g,18;SEQUENCE,H06_015501Peking_.b_58.ab1,H06_015501Peking_.b_58.ab1,H06_015501Peking_.b_58,g,18,374,-1,a|TEMPLATE,E05_015501PI20933.b_09,g,11;SEQUENCE,E05_015501PI20933.b_09.ab1,E05_015501PI20933.b_09.ab1,E05_015501PI20933.b_09,g,11,368,-1,a|TEMPLATE,E08_015501Minsoy_.g_10,t,8;SEQUENCE,E08_015501Minsoy_.g_10.ab1,E08_015501Minsoy_.g_10.ab1,E08_015501Minsoy_.g_10,t,8,771,1,a|TEMPLATE,H09_015501Noir_1_.g_79,t,13;SEQUENCE,H09_015501Noir_1_.g_79.ab1,H09_015501Noir_1_.g_79.ab1,H09_015501Noir_1_.g_79,t,13,816,1,a|TEMPLATE,E11_015501PI20933.g_09,g,8;SEQUENCE,E11_015501PI20933.g_09.ab1,E11_015501PI20933.g_09.ab1,E11_015501PI20933.g_09,g,8,772,1,a|TEMPLATE,H04_015501Evans__.b_41,t,42;SEQUENCE,H04_015501Evans__.b_41.ab1,H04_015501Evans__.b_41.ab1,H04_015501Evans__.b_41,t,42,354,-1,a|TEMPLATE,E10_015501Evans__.g_10,t,4;SEQUENCE,E10_015501Evans__.g_10.ab1,E10_015501Evans__.g_10.ab1,E10_015501Evans__.g_10,t,4,777,1,a|TEMPLATE,E03_015501Noir_1_.b_09,g,18;SEQUENCE,E03_015501Noir_1_.b_09.ab1,E03_015501Noir_1_.b_09.ab1,E03_015501Noir_1_.b_09,g,18,377,-1,a
CLUSTER: Cluster1 ALIGNMENT: Contig1 SNP_ID: GSCSNP-Project1-Analysis1-Cluster1-Contig1-41 PADDED_POS: 792 PADDED_LENGTH: 1182 UNPADDED_POS: 767 UNPADDED_LENGTH: 1134 P_SNP: 0.999991246032769897 VAR: gt P_VAR: 0.99964580269510651 P_1: 8.75396723010271092e-06 P_2: 0.99964580576751132 P_3: 0.000345440265258577 P_4: 0 P_5: 0 TEMPLATE_DEPTH: 14 TEMPLATE_ALLELES: a=1,c=0,g=7,t=6,-=0 SEQUENCE_DEPTH: 14 SEQUENCE_ALLELES: a=1,c=0,g=7,t=6-=0 COLUMN: TEMPLATE,E02_015501Minsoy_.b_10,t,11;SEQUENCE,E02_015501Minsoy_.b_10.ab1,E02_015501Minsoy_.b_10.ab1,E02_015501Minsoy_.b_10,t,11,370,-1,a|TEMPLATE,E05_015501PI20933.b_09,g,15;SEQUENCE,E05_015501PI20933.b_09.ab1,E05_015501PI20933.b_09.ab1,E05_015501PI20933.b_09,g,15,364,-1,a|TEMPLATE,E04_015501Evans__.b_10,t,41;SEQUENCE,E04_015501Evans__.b_10.ab1,E04_015501Evans__.b_10.ab1,E04_015501Evans__.b_10,t,41,368,-1,a|TEMPLATE,Contig1,t,57;SEQUENCE,Contig1,Contig1,Contig1,t,57,767,1,a|TEMPLATE,E08_015501Minsoy_.g_10,a,6;SEQUENCE,E08_015501Minsoy_.g_10.ab1,E08_015501Minsoy_.g_10.ab1,E08_015501Minsoy_.g_10,a,6,775,1,a|TEMPLATE,E11_015501PI20933.g_09,g,6;SEQUENCE,E11_015501PI20933.g_09.ab1,E11_015501PI20933.g_09.ab1,E11_015501PI20933.g_09,g,6,776,1,a|TEMPLATE,E09_015501Noir_1_.g_09,t,6;SEQUENCE,E09_015501Noir_1_.g_09.ab1,E09_015501Noir_1_.g_09.ab1,E09_015501Noir_1_.g_09,t,6,776,1,a|TEMPLATE,H07_015501Archer_.g_62,g,8;SEQUENCE,H07_015501Archer_.g_62.ab1,H07_015501Archer_.g_62.ab1,H07_015501Archer_.g_62,g,8,770,1,a|TEMPLATE,H04_015501Evans__.b_41,t,37;SEQUENCE,H04_015501Evans__.b_41.ab1,H04_015501Evans__.b_41.ab1,H04_015501Evans__.b_41,t,37,350,-1,a|TEMPLATE,H11_015501PI20933.g_95,g,6;SEQUENCE,H11_015501PI20933.g_95.ab1,H11_015501PI20933.g_95.ab1,H11_015501PI20933.g_95,g,6,779,1,a|TEMPLATE,H05_015501PI20933.b_45,g,15;SEQUENCE,H05_015501PI20933.b_45.ab1,H05_015501PI20933.b_45.ab1,H05_015501PI20933.b_45,g,15,355,-1,a|TEMPLATE,E10_015501Evans__.g_10,t,6;SEQUENCE,E10_015501Evans__.g_10.ab1,E10_015501Evans__.g_10.ab1,E10_015501Evans__.g_10,t,6,781,1,a|TEMPLATE,H06_015501Peking_.b_58,g,15;SEQUENCE,H06_015501Peking_.b_58.ab1,H06_015501Peking_.b_58.ab1,H06_015501Peking_.b_58,g,15,370,-1,a|TEMPLATE,E03_015501Noir_1_.b_09,g,15;SEQUENCE,E03_015501Noir_1_.b_09.ab1,E03_015501Noir_1_.b_09.ab1,E03_015501Noir_1_.b_09,g,15,373,-1,a
CLUSTER: Cluster1 ALIGNMENT: Contig1 SNP_ID: GSCSNP-Project1-Analysis1-Cluster1-Contig1-42 PADDED_POS: 804 PADDED_LENGTH: 1182 UNPADDED_POS: 778 UNPADDED_LENGTH: 1134 P_SNP: 0.998420829354948542 VAR: ag P_VAR: 0.997946852158073322 P_1: 0.0015791706450514576 P_2: 0.997948892754062104 P_3: 0.000471936600886438216 P_4: 0 P_5: 0 TEMPLATE_DEPTH: 13 TEMPLATE_ALLELES: a=5,c=1,g=7,t=0,-=0 SEQUENCE_DEPTH: 13 SEQUENCE_ALLELES: a=5,c=1,g=7,t=0-=0 COLUMN: TEMPLATE,E02_015501Minsoy_.b_10,a,12;SEQUENCE,E02_015501Minsoy_.b_10.ab1,E02_015501Minsoy_.b_10.ab1,E02_015501Minsoy_.b_10,a,12,360,-1,a|TEMPLATE,E05_015501PI20933.b_09,a,13;SEQUENCE,E05_015501PI20933.b_09.ab1,E05_015501PI20933.b_09.ab1,E05_015501PI20933.b_09,a,13,353,-1,a|TEMPLATE,E04_015501Evans__.b_10,g,33;SEQUENCE,E04_015501Evans__.b_10.ab1,E04_015501Evans__.b_10.ab1,E04_015501Evans__.b_10,g,33,357,-1,a|TEMPLATE,Contig1,g,51;SEQUENCE,Contig1,Contig1,Contig1,g,51,778,1,a|TEMPLATE,E08_015501Minsoy_.g_10,g,6;SEQUENCE,E08_015501Minsoy_.g_10.ab1,E08_015501Minsoy_.g_10.ab1,E08_015501Minsoy_.g_10,g,6,784,1,a|TEMPLATE,E09_015501Noir_1_.g_09,g,9;SEQUENCE,E09_015501Noir_1_.g_09.ab1,E09_015501Noir_1_.g_09.ab1,E09_015501Noir_1_.g_09,g,9,787,1,a|TEMPLATE,H07_015501Archer_.g_62,g,8;SEQUENCE,H07_015501Archer_.g_62.ab1,H07_015501Archer_.g_62.ab1,H07_015501Archer_.g_62,g,8,781,1,a|TEMPLATE,H04_015501Evans__.b_41,g,21;SEQUENCE,H04_015501Evans__.b_41.ab1,H04_015501Evans__.b_41.ab1,H04_015501Evans__.b_41,g,21,339,-1,a|TEMPLATE,H11_015501PI20933.g_95,g,9;SEQUENCE,H11_015501PI20933.g_95.ab1,H11_015501PI20933.g_95.ab1,H11_015501PI20933.g_95,g,9,790,1,a|TEMPLATE,E10_015501Evans__.g_10,c,7;SEQUENCE,E10_015501Evans__.g_10.ab1,E10_015501Evans__.g_10.ab1,E10_015501Evans__.g_10,c,7,792,1,a|TEMPLATE,H05_015501PI20933.b_45,a,13;SEQUENCE,H05_015501PI20933.b_45.ab1,H05_015501PI20933.b_45.ab1,H05_015501PI20933.b_45,a,13,344,-1,a|TEMPLATE,H06_015501Peking_.b_58,a,13;SEQUENCE,H06_015501Peking_.b_58.ab1,H06_015501Peking_.b_58.ab1,H06_015501Peking_.b_58,a,13,359,-1,a|TEMPLATE,E03_015501Noir_1_.b_09,a,13;SEQUENCE,E03_015501Noir_1_.b_09.ab1,E03_015501Noir_1_.b_09.ab1,E03_015501Noir_1_.b_09,a,13,362,-1,a
CLUSTER: Cluster1 ALIGNMENT: Contig1 SNP_ID: GSCSNP-Project1-Analysis1-Cluster1-Contig1-43 PADDED_POS: 809 PADDED_LENGTH: 1182 UNPADDED_POS: 783 UNPADDED_LENGTH: 1134 P_SNP: 0.999999995646996523 VAR: at P_VAR: 0.999866352640615047 P_1: 4.35300347707789785e-09 P_2: 0.999866352640615047 P_3: 0.000133643006381475981 P_4: 0 P_5: 0 TEMPLATE_DEPTH: 13 TEMPLATE_ALLELES: a=5,c=0,g=0,t=7,-=1 SEQUENCE_DEPTH: 13 SEQUENCE_ALLELES: a=5,c=0,g=0,t=7-=1 COLUMN: TEMPLATE,E02_015501Minsoy_.b_10,a,19;SEQUENCE,E02_015501Minsoy_.b_10.ab1,E02_015501Minsoy_.b_10.ab1,E02_015501Minsoy_.b_10,a,19,355,-1,a|TEMPLATE,E05_015501PI20933.b_09,a,25;SEQUENCE,E05_015501PI20933.b_09.ab1,E05_015501PI20933.b_09.ab1,E05_015501PI20933.b_09,a,25,348,-1,a|TEMPLATE,E04_015501Evans__.b_10,t,33;SEQUENCE,E04_015501Evans__.b_10.ab1,E04_015501Evans__.b_10.ab1,E04_015501Evans__.b_10,t,33,352,-1,a|TEMPLATE,Contig1,t,51;SEQUENCE,Contig1,Contig1,Contig1,t,51,783,1,a|TEMPLATE,E08_015501Minsoy_.g_10,t,9;SEQUENCE,E08_015501Minsoy_.g_10.ab1,E08_015501Minsoy_.g_10.ab1,E08_015501Minsoy_.g_10,t,9,789,1,a|TEMPLATE,E09_015501Noir_1_.g_09,t,6;SEQUENCE,E09_015501Noir_1_.g_09.ab1,E09_015501Noir_1_.g_09.ab1,E09_015501Noir_1_.g_09,t,6,792,1,a|TEMPLATE,H07_015501Archer_.g_62,t,8;SEQUENCE,H07_015501Archer_.g_62.ab1,H07_015501Archer_.g_62.ab1,H07_015501Archer_.g_62,t,8,786,1,a|TEMPLATE,H04_015501Evans__.b_41,t,33;SEQUENCE,H04_015501Evans__.b_41.ab1,H04_015501Evans__.b_41.ab1,H04_015501Evans__.b_41,t,33,334,-1,a|TEMPLATE,H11_015501PI20933.g_95,-,8;SEQUENCE,H11_015501PI20933.g_95.ab1,H11_015501PI20933.g_95.ab1,H11_015501PI20933.g_95,-,8,794,1,a|TEMPLATE,E10_015501Evans__.g_10,t,10;SEQUENCE,E10_015501Evans__.g_10.ab1,E10_015501Evans__.g_10.ab1,E10_015501Evans__.g_10,t,10,797,1,a|TEMPLATE,H05_015501PI20933.b_45,a,25;SEQUENCE,H05_015501PI20933.b_45.ab1,H05_015501PI20933.b_45.ab1,H05_015501PI20933.b_45,a,25,339,-1,a|TEMPLATE,H06_015501Peking_.b_58,a,25;SEQUENCE,H06_015501Peking_.b_58.ab1,H06_015501Peking_.b_58.ab1,H06_015501Peking_.b_58,a,25,354,-1,a|TEMPLATE,E03_015501Noir_1_.b_09,a,25;SEQUENCE,E03_015501Noir_1_.b_09.ab1,E03_015501Noir_1_.b_09.ab1,E03_015501Noir_1_.b_09,a,25,357,-1,a
CLUSTER: Cluster1 ALIGNMENT: Contig1 SNP_ID: GSCSNP-Project1-Analysis1-Cluster1-Contig1-44 PADDED_POS: 811 PADDED_LENGTH: 1182 UNPADDED_POS: 785 UNPADDED_LENGTH: 1134 P_SNP: 0.922919748946275869 VAR: at P_VAR: 0.922846308821315656 P_1: 0.0770802510537241307 P_2: 0.922889362535587572 P_3: 3.0386410688297136e-05 P_4: 0 P_5: 0 TEMPLATE_DEPTH: 13 TEMPLATE_ALLELES: a=5,c=0,g=0,t=8,-=0 SEQUENCE_DEPTH: 13 SEQUENCE_ALLELES: a=5,c=0,g=0,t=8-=0 COLUMN: TEMPLATE,E02_015501Minsoy_.b_10,a,10;SEQUENCE,E02_015501Minsoy_.b_10.ab1,E02_015501Minsoy_.b_10.ab1,E02_015501Minsoy_.b_10,a,10,353,-1,a|TEMPLATE,E05_015501PI20933.b_09,a,10;SEQUENCE,E05_015501PI20933.b_09.ab1,E05_015501PI20933.b_09.ab1,E05_015501PI20933.b_09,a,10,346,-1,a|TEMPLATE,E04_015501Evans__.b_10,t,33;SEQUENCE,E04_015501Evans__.b_10.ab1,E04_015501Evans__.b_10.ab1,E04_015501Evans__.b_10,t,33,350,-1,a|TEMPLATE,Contig1,t,43;SEQUENCE,Contig1,Contig1,Contig1,t,43,785,1,a|TEMPLATE,E08_015501Minsoy_.g_10,t,9;SEQUENCE,E08_015501Minsoy_.g_10.ab1,E08_015501Minsoy_.g_10.ab1,E08_015501Minsoy_.g_10,t,9,791,1,a|TEMPLATE,E09_015501Noir_1_.g_09,t,10;SEQUENCE,E09_015501Noir_1_.g_09.ab1,E09_015501Noir_1_.g_09.ab1,E09_015501Noir_1_.g_09,t,10,794,1,a|TEMPLATE,H07_015501Archer_.g_62,t,10;SEQUENCE,H07_015501Archer_.g_62.ab1,H07_015501Archer_.g_62.ab1,H07_015501Archer_.g_62,t,10,788,1,a|TEMPLATE,H04_015501Evans__.b_41,t,33;SEQUENCE,H04_015501Evans__.b_41.ab1,H04_015501Evans__.b_41.ab1,H04_015501Evans__.b_41,t,33,332,-1,a|TEMPLATE,H11_015501PI20933.g_95,t,12;SEQUENCE,H11_015501PI20933.g_95.ab1,H11_015501PI20933.g_95.ab1,H11_015501PI20933.g_95,t,12,796,1,a|TEMPLATE,E10_015501Evans__.g_10,t,9;SEQUENCE,E10_015501Evans__.g_10.ab1,E10_015501Evans__.g_10.ab1,E10_015501Evans__.g_10,t,9,798,1,a|TEMPLATE,H05_015501PI20933.b_45,a,10;SEQUENCE,H05_015501PI20933.b_45.ab1,H05_015501PI20933.b_45.ab1,H05_015501PI20933.b_45,a,10,337,-1,a|TEMPLATE,H06_015501Peking_.b_58,a,10;SEQUENCE,H06_015501Peking_.b_58.ab1,H06_015501Peking_.b_58.ab1,H06_015501Peking_.b_58,a,10,352,-1,a|TEMPLATE,E03_015501Noir_1_.b_09,a,10;SEQUENCE,E03_015501Noir_1_.b_09.ab1,E03_015501Noir_1_.b_09.ab1,E03_015501Noir_1_.b_09,a,10,355,-1,a
CLUSTER: Cluster1 ALIGNMENT: Contig1 SNP_ID: GSCSNP-Project1-Analysis1-Cluster1-Contig1-45 PADDED_POS: 818 PADDED_LENGTH: 1182 UNPADDED_POS: 792 UNPADDED_LENGTH: 1134 P_SNP: 0.999978484661788007 VAR: gt P_VAR: 0.999962813130194689 P_1: 2.15153382119932523e-05 P_2: 0.999962826498645316 P_3: 1.56581631426905256e-05 P_4: 0 P_5: 0 TEMPLATE_DEPTH: 10 TEMPLATE_ALLELES: a=0,c=0,g=6,t=4,-=0 SEQUENCE_DEPTH: 10 SEQUENCE_ALLELES: a=0,c=0,g=6,t=4-=0 COLUMN: TEMPLATE,E02_015501Minsoy_.b_10,g,14;SEQUENCE,E02_015501Minsoy_.b_10.ab1,E02_015501Minsoy_.b_10.ab1,E02_015501Minsoy_.b_10,g,14,346,-1,a|TEMPLATE,E05_015501PI20933.b_09,t,21;SEQUENCE,E05_015501PI20933.b_09.ab1,E05_015501PI20933.b_09.ab1,E05_015501PI20933.b_09,t,21,339,-1,a|TEMPLATE,E04_015501Evans__.b_10,g,42;SEQUENCE,E04_015501Evans__.b_10.ab1,E04_015501Evans__.b_10.ab1,E04_015501Evans__.b_10,g,42,343,-1,a|TEMPLATE,Contig1,g,63;SEQUENCE,Contig1,Contig1,Contig1,g,63,792,1,a|TEMPLATE,E09_015501Noir_1_.g_09,g,8;SEQUENCE,E09_015501Noir_1_.g_09.ab1,E09_015501Noir_1_.g_09.ab1,E09_015501Noir_1_.g_09,g,8,801,1,a|TEMPLATE,H04_015501Evans__.b_41,g,44;SEQUENCE,H04_015501Evans__.b_41.ab1,H04_015501Evans__.b_41.ab1,H04_015501Evans__.b_41,g,44,325,-1,a|TEMPLATE,E10_015501Evans__.g_10,g,9;SEQUENCE,E10_015501Evans__.g_10.ab1,E10_015501Evans__.g_10.ab1,E10_015501Evans__.g_10,g,9,805,1,a|TEMPLATE,H05_015501PI20933.b_45,t,19;SEQUENCE,H05_015501PI20933.b_45.ab1,H05_015501PI20933.b_45.ab1,H05_015501PI20933.b_45,t,19,330,-1,a|TEMPLATE,H06_015501Peking_.b_58,t,21;SEQUENCE,H06_015501Peking_.b_58.ab1,H06_015501Peking_.b_58.ab1,H06_015501Peking_.b_58,t,21,345,-1,a|TEMPLATE,E03_015501Noir_1_.b_09,t,21;SEQUENCE,E03_015501Noir_1_.b_09.ab1,E03_015501Noir_1_.b_09.ab1,E03_015501Noir_1_.b_09,t,21,348,-1,a
CLUSTER: Cluster1 ALIGNMENT: Contig1 SNP_ID: GSCSNP-Project1-Analysis1-Cluster1-Contig1-46 PADDED_POS: 823 PADDED_LENGTH: 1182 UNPADDED_POS: 797 UNPADDED_LENGTH: 1134 P_SNP: 0.999972685768347667 VAR: gt P_VAR: 0.999957948638313409 P_1: 2.73142316523332002e-05 P_2: 0.999957965553632348 P_3: 1.47202147153183716e-05 P_4: 0 P_5: 0 TEMPLATE_DEPTH: 10 TEMPLATE_ALLELES: a=0,c=0,g=6,t=4,-=0 SEQUENCE_DEPTH: 10 SEQUENCE_ALLELES: a=0,c=0,g=6,t=4-=0 COLUMN: TEMPLATE,E02_015501Minsoy_.b_10,g,13;SEQUENCE,E02_015501Minsoy_.b_10.ab1,E02_015501Minsoy_.b_10.ab1,E02_015501Minsoy_.b_10,g,13,341,-1,a|TEMPLATE,E05_015501PI20933.b_09,t,21;SEQUENCE,E05_015501PI20933.b_09.ab1,E05_015501PI20933.b_09.ab1,E05_015501PI20933.b_09,t,21,334,-1,a|TEMPLATE,E04_015501Evans__.b_10,g,42;SEQUENCE,E04_015501Evans__.b_10.ab1,E04_015501Evans__.b_10.ab1,E04_015501Evans__.b_10,g,42,338,-1,a|TEMPLATE,Contig1,g,52;SEQUENCE,Contig1,Contig1,Contig1,g,52,797,1,a|TEMPLATE,E09_015501Noir_1_.g_09,g,9;SEQUENCE,E09_015501Noir_1_.g_09.ab1,E09_015501Noir_1_.g_09.ab1,E09_015501Noir_1_.g_09,g,9,806,1,a|TEMPLATE,H04_015501Evans__.b_41,g,32;SEQUENCE,H04_015501Evans__.b_41.ab1,H04_015501Evans__.b_41.ab1,H04_015501Evans__.b_41,g,32,320,-1,a|TEMPLATE,E10_015501Evans__.g_10,g,9;SEQUENCE,E10_015501Evans__.g_10.ab1,E10_015501Evans__.g_10.ab1,E10_015501Evans__.g_10,g,9,810,1,a|TEMPLATE,H05_015501PI20933.b_45,t,18;SEQUENCE,H05_015501PI20933.b_45.ab1,H05_015501PI20933.b_45.ab1,H05_015501PI20933.b_45,t,18,325,-1,a|TEMPLATE,H06_015501Peking_.b_58,t,21;SEQUENCE,H06_015501Peking_.b_58.ab1,H06_015501Peking_.b_58.ab1,H06_015501Peking_.b_58,t,21,340,-1,a|TEMPLATE,E03_015501Noir_1_.b_09,t,21;SEQUENCE,E03_015501Noir_1_.b_09.ab1,E03_015501Noir_1_.b_09.ab1,E03_015501Noir_1_.b_09,t,21,343,-1,a
CLUSTER: Cluster1 ALIGNMENT: Contig1 SNP_ID: GSCSNP-Project1-Analysis1-Cluster1-Contig1-47 PADDED_POS: 826 PADDED_LENGTH: 1182 UNPADDED_POS: 800 UNPADDED_LENGTH: 1134 P_SNP: 0.999890222369095047 VAR: ag P_VAR: 0.999177448591675461 P_1: 0.000109777630904953317 P_2: 0.999177721355171029 P_3: 0.000712501013924017716 P_4: 0 P_5: 0 TEMPLATE_DEPTH: 10 TEMPLATE_ALLELES: a=5,c=1,g=4,t=0,-=0 SEQUENCE_DEPTH: 10 SEQUENCE_ALLELES: a=5,c=1,g=4,t=0-=0 COLUMN: TEMPLATE,E02_015501Minsoy_.b_10,a,10;SEQUENCE,E02_015501Minsoy_.b_10.ab1,E02_015501Minsoy_.b_10.ab1,E02_015501Minsoy_.b_10,a,10,338,-1,a|TEMPLATE,E05_015501PI20933.b_09,a,13;SEQUENCE,E05_015501PI20933.b_09.ab1,E05_015501PI20933.b_09.ab1,E05_015501PI20933.b_09,a,13,331,-1,a|TEMPLATE,E04_015501Evans__.b_10,g,33;SEQUENCE,E04_015501Evans__.b_10.ab1,E04_015501Evans__.b_10.ab1,E04_015501Evans__.b_10,g,33,335,-1,a|TEMPLATE,Contig1,g,43;SEQUENCE,Contig1,Contig1,Contig1,g,43,800,1,a|TEMPLATE,E09_015501Noir_1_.g_09,g,7;SEQUENCE,E09_015501Noir_1_.g_09.ab1,E09_015501Noir_1_.g_09.ab1,E09_015501Noir_1_.g_09,g,7,809,1,a|TEMPLATE,H04_015501Evans__.b_41,g,22;SEQUENCE,H04_015501Evans__.b_41.ab1,H04_015501Evans__.b_41.ab1,H04_015501Evans__.b_41,g,22,317,-1,a|TEMPLATE,E10_015501Evans__.g_10,c,7;SEQUENCE,E10_015501Evans__.g_10.ab1,E10_015501Evans__.g_10.ab1,E10_015501Evans__.g_10,c,7,813,1,a|TEMPLATE,H05_015501PI20933.b_45,a,12;SEQUENCE,H05_015501PI20933.b_45.ab1,H05_015501PI20933.b_45.ab1,H05_015501PI20933.b_45,a,12,322,-1,a|TEMPLATE,H06_015501Peking_.b_58,a,16;SEQUENCE,H06_015501Peking_.b_58.ab1,H06_015501Peking_.b_58.ab1,H06_015501Peking_.b_58,a,16,337,-1,a|TEMPLATE,E03_015501Noir_1_.b_09,a,16;SEQUENCE,E03_015501Noir_1_.b_09.ab1,E03_015501Noir_1_.b_09.ab1,E03_015501Noir_1_.b_09,a,16,340,-1,a
CLUSTER: Cluster1 ALIGNMENT: Contig1 SNP_ID: GSCSNP-Project1-Analysis1-Cluster1-Contig1-48 PADDED_POS: 829 PADDED_LENGTH: 1182 UNPADDED_POS: 803 UNPADDED_LENGTH: 1134 P_SNP: 0.999924837299969663 VAR: ct P_VAR: 0.999897392366259791 P_1: 7.51627000303367569e-05 P_2: 0.999897425086431159 P_3: 2.74122135385038204e-05 P_4: 0 P_5: 0 TEMPLATE_DEPTH: 10 TEMPLATE_ALLELES: a=0,c=5,g=0,t=5,-=0 SEQUENCE_DEPTH: 10 SEQUENCE_ALLELES: a=0,c=5,g=0,t=5-=0 COLUMN: TEMPLATE,E02_015501Minsoy_.b_10,t,16;SEQUENCE,E02_015501Minsoy_.b_10.ab1,E02_015501Minsoy_.b_10.ab1,E02_015501Minsoy_.b_10,t,16,335,-1,a|TEMPLATE,E05_015501PI20933.b_09,t,23;SEQUENCE,E05_015501PI20933.b_09.ab1,E05_015501PI20933.b_09.ab1,E05_015501PI20933.b_09,t,23,328,-1,a|TEMPLATE,E04_015501Evans__.b_10,c,15;SEQUENCE,E04_015501Evans__.b_10.ab1,E04_015501Evans__.b_10.ab1,E04_015501Evans__.b_10,c,15,332,-1,a|TEMPLATE,Contig1,c,32;SEQUENCE,Contig1,Contig1,Contig1,c,32,803,1,a|TEMPLATE,E09_015501Noir_1_.g_09,c,8;SEQUENCE,E09_015501Noir_1_.g_09.ab1,E09_015501Noir_1_.g_09.ab1,E09_015501Noir_1_.g_09,c,8,812,1,a|TEMPLATE,H04_015501Evans__.b_41,c,11;SEQUENCE,H04_015501Evans__.b_41.ab1,H04_015501Evans__.b_41.ab1,H04_015501Evans__.b_41,c,11,314,-1,a|TEMPLATE,E10_015501Evans__.g_10,c,7;SEQUENCE,E10_015501Evans__.g_10.ab1,E10_015501Evans__.g_10.ab1,E10_015501Evans__.g_10,c,7,816,1,a|TEMPLATE,H05_015501PI20933.b_45,t,22;SEQUENCE,H05_015501PI20933.b_45.ab1,H05_015501PI20933.b_45.ab1,H05_015501PI20933.b_45,t,22,319,-1,a|TEMPLATE,H06_015501Peking_.b_58,t,24;SEQUENCE,H06_015501Peking_.b_58.ab1,H06_015501Peking_.b_58.ab1,H06_015501Peking_.b_58,t,24,334,-1,a|TEMPLATE,E03_015501Noir_1_.b_09,t,16;SEQUENCE,E03_015501Noir_1_.b_09.ab1,E03_015501Noir_1_.b_09.ab1,E03_015501Noir_1_.b_09,t,16,337,-1,a
CLUSTER: Cluster1 ALIGNMENT: Contig1 SNP_ID: GSCSNP-Project1-Analysis1-Cluster1-Contig1-49 PADDED_POS: 840 PADDED_LENGTH: 1182 UNPADDED_POS: 813 UNPADDED_LENGTH: 1134 P_SNP: 0.800441236632287773 VAR: gt P_VAR: 0.795808985915691173 P_1: 0.199558763367712227 P_2: 0.799752874079585308 P_3: 0.000688362552702465205 P_4: 0 P_5: 0 TEMPLATE_DEPTH: 10 TEMPLATE_ALLELES: a=0,c=0,g=6,t=3,-=1 SEQUENCE_DEPTH: 10 SEQUENCE_ALLELES: a=0,c=0,g=6,t=3-=1 COLUMN: TEMPLATE,E02_015501Minsoy_.b_10,g,17;SEQUENCE,E02_015501Minsoy_.b_10.ab1,E02_015501Minsoy_.b_10.ab1,E02_015501Minsoy_.b_10,g,17,325,-1,a|TEMPLATE,E05_015501PI20933.b_09,t,17;SEQUENCE,E05_015501PI20933.b_09.ab1,E05_015501PI20933.b_09.ab1,E05_015501PI20933.b_09,t,17,318,-1,a|TEMPLATE,E04_015501Evans__.b_10,g,37;SEQUENCE,E04_015501Evans__.b_10.ab1,E04_015501Evans__.b_10.ab1,E04_015501Evans__.b_10,g,37,322,-1,a|TEMPLATE,Contig1,g,47;SEQUENCE,Contig1,Contig1,Contig1,g,47,813,1,a|TEMPLATE,E09_015501Noir_1_.g_09,g,7;SEQUENCE,E09_015501Noir_1_.g_09.ab1,E09_015501Noir_1_.g_09.ab1,E09_015501Noir_1_.g_09,g,7,822,1,a|TEMPLATE,H04_015501Evans__.b_41,g,33;SEQUENCE,H04_015501Evans__.b_41.ab1,H04_015501Evans__.b_41.ab1,H04_015501Evans__.b_41,g,33,304,-1,a|TEMPLATE,E10_015501Evans__.g_10,g,6;SEQUENCE,E10_015501Evans__.g_10.ab1,E10_015501Evans__.g_10.ab1,E10_015501Evans__.g_10,g,6,826,1,a|TEMPLATE,H05_015501PI20933.b_45,t,13;SEQUENCE,H05_015501PI20933.b_45.ab1,H05_015501PI20933.b_45.ab1,H05_015501PI20933.b_45,t,13,309,-1,a|TEMPLATE,H06_015501Peking_.b_58,t,13;SEQUENCE,H06_015501Peking_.b_58.ab1,H06_015501Peking_.b_58.ab1,H06_015501Peking_.b_58,t,13,324,-1,a|TEMPLATE,E03_015501Noir_1_.b_09,-,16;SEQUENCE,E03_015501Noir_1_.b_09.ab1,E03_015501Noir_1_.b_09.ab1,E03_015501Noir_1_.b_09,-,16,326,-1,a
CLUSTER: Cluster1 ALIGNMENT: Contig1 SNP_ID: GSCSNP-Project1-Analysis1-Cluster1-Contig1-50 PADDED_POS: 847 PADDED_LENGTH: 1182 UNPADDED_POS: 820 UNPADDED_LENGTH: 1134 P_SNP: 0.999906260905096689 VAR: at P_VAR: 0.999880953174504241 P_1: 9.37390949033109748e-05 P_2: 0.999881036680266156 P_3: 2.52242248305336174e-05 P_4: 0 P_5: 0 TEMPLATE_DEPTH: 10 TEMPLATE_ALLELES: a=5,c=0,g=0,t=5,-=0 SEQUENCE_DEPTH: 10 SEQUENCE_ALLELES: a=5,c=0,g=0,t=5-=0 COLUMN: TEMPLATE,E02_015501Minsoy_.b_10,a,13;SEQUENCE,E02_015501Minsoy_.b_10.ab1,E02_015501Minsoy_.b_10.ab1,E02_015501Minsoy_.b_10,a,13,318,-1,a|TEMPLATE,E05_015501PI20933.b_09,a,21;SEQUENCE,E05_015501PI20933.b_09.ab1,E05_015501PI20933.b_09.ab1,E05_015501PI20933.b_09,a,21,311,-1,a|TEMPLATE,E04_015501Evans__.b_10,t,41;SEQUENCE,E04_015501Evans__.b_10.ab1,E04_015501Evans__.b_10.ab1,E04_015501Evans__.b_10,t,41,315,-1,a|TEMPLATE,Contig1,t,51;SEQUENCE,Contig1,Contig1,Contig1,t,51,820,1,a|TEMPLATE,E09_015501Noir_1_.g_09,t,7;SEQUENCE,E09_015501Noir_1_.g_09.ab1,E09_015501Noir_1_.g_09.ab1,E09_015501Noir_1_.g_09,t,7,829,1,a|TEMPLATE,H04_015501Evans__.b_41,t,41;SEQUENCE,H04_015501Evans__.b_41.ab1,H04_015501Evans__.b_41.ab1,H04_015501Evans__.b_41,t,41,297,-1,a|TEMPLATE,E10_015501Evans__.g_10,t,12;SEQUENCE,E10_015501Evans__.g_10.ab1,E10_015501Evans__.g_10.ab1,E10_015501Evans__.g_10,t,12,832,1,a|TEMPLATE,H05_015501PI20933.b_45,a,15;SEQUENCE,H05_015501PI20933.b_45.ab1,H05_015501PI20933.b_45.ab1,H05_015501PI20933.b_45,a,15,302,-1,a|TEMPLATE,H06_015501Peking_.b_58,a,11;SEQUENCE,H06_015501Peking_.b_58.ab1,H06_015501Peking_.b_58.ab1,H06_015501Peking_.b_58,a,11,317,-1,a|TEMPLATE,E03_015501Noir_1_.b_09,a,11;SEQUENCE,E03_015501Noir_1_.b_09.ab1,E03_015501Noir_1_.b_09.ab1,E03_015501Noir_1_.b_09,a,11,320,-1,a
CLUSTER: Cluster1 ALIGNMENT: Contig1 SNP_ID: GSCSNP-Project1-Analysis1-Cluster1-Contig1-51 PADDED_POS: 851 PADDED_LENGTH: 1182 UNPADDED_POS: 824 UNPADDED_LENGTH: 1134 P_SNP: 0.999999981681625462 VAR: at P_VAR: 0.99997901853193133 P_1: 1.83183745377403063e-08 P_2: 0.999979018537901292 P_3: 2.09631309884694484e-05 P_4: 1.27357009110211631e-11 P_5: 0 TEMPLATE_DEPTH: 10 TEMPLATE_ALLELES: a=6,c=0,g=0,t=4,-=0 SEQUENCE_DEPTH: 10 SEQUENCE_ALLELES: a=6,c=0,g=0,t=4-=0 COLUMN: TEMPLATE,E02_015501Minsoy_.b_10,a,19;SEQUENCE,E02_015501Minsoy_.b_10.ab1,E02_015501Minsoy_.b_10.ab1,E02_015501Minsoy_.b_10,a,19,314,-1,a|TEMPLATE,E05_015501PI20933.b_09,a,21;SEQUENCE,E05_015501PI20933.b_09.ab1,E05_015501PI20933.b_09.ab1,E05_015501PI20933.b_09,a,21,307,-1,a|TEMPLATE,E04_015501Evans__.b_10,t,35;SEQUENCE,E04_015501Evans__.b_10.ab1,E04_015501Evans__.b_10.ab1,E04_015501Evans__.b_10,t,35,311,-1,a|TEMPLATE,Contig1,t,45;SEQUENCE,Contig1,Contig1,Contig1,t,45,824,1,a|TEMPLATE,E09_015501Noir_1_.g_09,a,7;SEQUENCE,E09_015501Noir_1_.g_09.ab1,E09_015501Noir_1_.g_09.ab1,E09_015501Noir_1_.g_09,a,7,833,1,a|TEMPLATE,H04_015501Evans__.b_41,t,35;SEQUENCE,H04_015501Evans__.b_41.ab1,H04_015501Evans__.b_41.ab1,H04_015501Evans__.b_41,t,35,293,-1,a|TEMPLATE,E10_015501Evans__.g_10,t,8;SEQUENCE,E10_015501Evans__.g_10.ab1,E10_015501Evans__.g_10.ab1,E10_015501Evans__.g_10,t,8,835,1,a|TEMPLATE,H05_015501PI20933.b_45,a,18;SEQUENCE,H05_015501PI20933.b_45.ab1,H05_015501PI20933.b_45.ab1,H05_015501PI20933.b_45,a,18,298,-1,a|TEMPLATE,H06_015501Peking_.b_58,a,18;SEQUENCE,H06_015501Peking_.b_58.ab1,H06_015501Peking_.b_58.ab1,H06_015501Peking_.b_58,a,18,313,-1,a|TEMPLATE,E03_015501Noir_1_.b_09,a,19;SEQUENCE,E03_015501Noir_1_.b_09.ab1,E03_015501Noir_1_.b_09.ab1,E03_015501Noir_1_.b_09,a,19,316,-1,a
CLUSTER: Cluster1 ALIGNMENT: Contig1 SNP_ID: GSCSNP-Project1-Analysis1-Cluster1-Contig1-52 PADDED_POS: 856 PADDED_LENGTH: 1182 UNPADDED_POS: 828 UNPADDED_LENGTH: 1134 P_SNP: 0.999999996776672761 VAR: at P_VAR: 0.999983921626413129 P_1: 3.22332723940132641e-09 P_2: 0.999983921626413129 P_3: 1.60750854423708443e-05 P_4: 6.48172611134562407e-11 P_5: 0 TEMPLATE_DEPTH: 10 TEMPLATE_ALLELES: a=5,c=0,g=0,t=5,-=0 SEQUENCE_DEPTH: 10 SEQUENCE_ALLELES: a=5,c=0,g=0,t=5-=0 COLUMN: TEMPLATE,E02_015501Minsoy_.b_10,a,20;SEQUENCE,E02_015501Minsoy_.b_10.ab1,E02_015501Minsoy_.b_10.ab1,E02_015501Minsoy_.b_10,a,20,310,-1,a|TEMPLATE,E05_015501PI20933.b_09,a,33;SEQUENCE,E05_015501PI20933.b_09.ab1,E05_015501PI20933.b_09.ab1,E05_015501PI20933.b_09,a,33,303,-1,a|TEMPLATE,E04_015501Evans__.b_10,t,37;SEQUENCE,E04_015501Evans__.b_10.ab1,E04_015501Evans__.b_10.ab1,E04_015501Evans__.b_10,t,37,307,-1,a|TEMPLATE,Contig1,t,47;SEQUENCE,Contig1,Contig1,Contig1,t,47,828,1,a|TEMPLATE,E09_015501Noir_1_.g_09,t,8;SEQUENCE,E09_015501Noir_1_.g_09.ab1,E09_015501Noir_1_.g_09.ab1,E09_015501Noir_1_.g_09,t,8,838,1,a|TEMPLATE,H04_015501Evans__.b_41,t,35;SEQUENCE,H04_015501Evans__.b_41.ab1,H04_015501Evans__.b_41.ab1,H04_015501Evans__.b_41,t,35,289,-1,a|TEMPLATE,E10_015501Evans__.g_10,t,9;SEQUENCE,E10_015501Evans__.g_10.ab1,E10_015501Evans__.g_10.ab1,E10_015501Evans__.g_10,t,9,839,1,a|TEMPLATE,H05_015501PI20933.b_45,a,23;SEQUENCE,H05_015501PI20933.b_45.ab1,H05_015501PI20933.b_45.ab1,H05_015501PI20933.b_45,a,23,294,-1,a|TEMPLATE,H06_015501Peking_.b_58,a,21;SEQUENCE,H06_015501Peking_.b_58.ab1,H06_015501Peking_.b_58.ab1,H06_015501Peking_.b_58,a,21,309,-1,a|TEMPLATE,E03_015501Noir_1_.b_09,a,18;SEQUENCE,E03_015501Noir_1_.b_09.ab1,E03_015501Noir_1_.b_09.ab1,E03_015501Noir_1_.b_09,a,18,312,-1,a
CLUSTER: Cluster1 ALIGNMENT: Contig1 SNP_ID: GSCSNP-Project1-Analysis1-Cluster1-Contig1-53 PADDED_POS: 858 PADDED_LENGTH: 1182 UNPADDED_POS: 830 UNPADDED_LENGTH: 1134 P_SNP: 0.999999990735101398 VAR: gt P_VAR: 0.999967662201023314 P_1: 9.26489860176161074e-09 P_2: 0.999967662203848036 P_3: 3.23285216644685453e-05 P_4: 9.58889417275131236e-12 P_5: 0 TEMPLATE_DEPTH: 10 TEMPLATE_ALLELES: a=0,c=0,g=5,t=5,-=0 SEQUENCE_DEPTH: 10 SEQUENCE_ALLELES: a=0,c=0,g=5,t=5-=0 COLUMN: TEMPLATE,E02_015501Minsoy_.b_10,g,16;SEQUENCE,E02_015501Minsoy_.b_10.ab1,E02_015501Minsoy_.b_10.ab1,E02_015501Minsoy_.b_10,g,16,308,-1,a|TEMPLATE,E05_015501PI20933.b_09,g,19;SEQUENCE,E05_015501PI20933.b_09.ab1,E05_015501PI20933.b_09.ab1,E05_015501PI20933.b_09,g,19,301,-1,a|TEMPLATE,E04_015501Evans__.b_10,t,35;SEQUENCE,E04_015501Evans__.b_10.ab1,E04_015501Evans__.b_10.ab1,E04_015501Evans__.b_10,t,35,305,-1,a|TEMPLATE,Contig1,t,45;SEQUENCE,Contig1,Contig1,Contig1,t,45,830,1,a|TEMPLATE,E09_015501Noir_1_.g_09,t,4;SEQUENCE,E09_015501Noir_1_.g_09.ab1,E09_015501Noir_1_.g_09.ab1,E09_015501Noir_1_.g_09,t,4,840,1,a|TEMPLATE,H04_015501Evans__.b_41,t,35;SEQUENCE,H04_015501Evans__.b_41.ab1,H04_015501Evans__.b_41.ab1,H04_015501Evans__.b_41,t,35,287,-1,a|TEMPLATE,E10_015501Evans__.g_10,t,10;SEQUENCE,E10_015501Evans__.g_10.ab1,E10_015501Evans__.g_10.ab1,E10_015501Evans__.g_10,t,10,841,1,a|TEMPLATE,H05_015501PI20933.b_45,g,21;SEQUENCE,H05_015501PI20933.b_45.ab1,H05_015501PI20933.b_45.ab1,H05_015501PI20933.b_45,g,21,292,-1,a|TEMPLATE,H06_015501Peking_.b_58,g,21;SEQUENCE,H06_015501Peking_.b_58.ab1,H06_015501Peking_.b_58.ab1,H06_015501Peking_.b_58,g,21,307,-1,a|TEMPLATE,E03_015501Noir_1_.b_09,g,33;SEQUENCE,E03_015501Noir_1_.b_09.ab1,E03_015501Noir_1_.b_09.ab1,E03_015501Noir_1_.b_09,g,33,310,-1,a
CLUSTER: Cluster1 ALIGNMENT: Contig1 SNP_ID: GSCSNP-Project1-Analysis1-Cluster1-Contig1-54 PADDED_POS: 866 PADDED_LENGTH: 1182 UNPADDED_POS: 838 UNPADDED_LENGTH: 1134 P_SNP: 0.999999999992960285 VAR: ct P_VAR: 0.999984505660854928 P_1: 7.03971474752844733e-12 P_2: 0.999984505660854928 P_3: 1.54942859871002307e-05 P_4: 4.61182565842809261e-11 P_5: 0 TEMPLATE_DEPTH: 10 TEMPLATE_ALLELES: a=0,c=6,g=0,t=4,-=0 SEQUENCE_DEPTH: 10 SEQUENCE_ALLELES: a=0,c=6,g=0,t=4-=0 COLUMN: TEMPLATE,E02_015501Minsoy_.b_10,c,27;SEQUENCE,E02_015501Minsoy_.b_10.ab1,E02_015501Minsoy_.b_10.ab1,E02_015501Minsoy_.b_10,c,27,300,-1,a|TEMPLATE,E05_015501PI20933.b_09,c,24;SEQUENCE,E05_015501PI20933.b_09.ab1,E05_015501PI20933.b_09.ab1,E05_015501PI20933.b_09,c,24,293,-1,a|TEMPLATE,E04_015501Evans__.b_10,t,41;SEQUENCE,E04_015501Evans__.b_10.ab1,E04_015501Evans__.b_10.ab1,E04_015501Evans__.b_10,t,41,297,-1,a|TEMPLATE,Contig1,t,52;SEQUENCE,Contig1,Contig1,Contig1,t,52,838,1,a|TEMPLATE,E09_015501Noir_1_.g_09,t,12;SEQUENCE,E09_015501Noir_1_.g_09.ab1,E09_015501Noir_1_.g_09.ab1,E09_015501Noir_1_.g_09,t,12,848,1,a|TEMPLATE,H04_015501Evans__.b_41,t,42;SEQUENCE,H04_015501Evans__.b_41.ab1,H04_015501Evans__.b_41.ab1,H04_015501Evans__.b_41,t,42,279,-1,a|TEMPLATE,E10_015501Evans__.g_10,c,6;SEQUENCE,E10_015501Evans__.g_10.ab1,E10_015501Evans__.g_10.ab1,E10_015501Evans__.g_10,c,6,849,1,a|TEMPLATE,H05_015501PI20933.b_45,c,33;SEQUENCE,H05_015501PI20933.b_45.ab1,H05_015501PI20933.b_45.ab1,H05_015501PI20933.b_45,c,33,284,-1,a|TEMPLATE,H06_015501Peking_.b_58,c,33;SEQUENCE,H06_015501Peking_.b_58.ab1,H06_015501Peking_.b_58.ab1,H06_015501Peking_.b_58,c,33,299,-1,a|TEMPLATE,E03_015501Noir_1_.b_09,c,33;SEQUENCE,E03_015501Noir_1_.b_09.ab1,E03_015501Noir_1_.b_09.ab1,E03_015501Noir_1_.b_09,c,33,302,-1,a
CLUSTER: Cluster1 ALIGNMENT: Contig1 SNP_ID: GSCSNP-Project1-Analysis1-Cluster1-Contig1-55 PADDED_POS: 871 PADDED_LENGTH: 1182 UNPADDED_POS: 842 UNPADDED_LENGTH: 1134 P_SNP: 0.999476390363132163 VAR: a- P_VAR: 0.999474147473868041 P_1: 0.00052360963686783688 P_2: 0.999474718690573074 P_3: 1.67167255908895994e-06 P_4: 0 P_5: 0 TEMPLATE_DEPTH: 10 TEMPLATE_ALLELES: a=4,c=0,g=0,t=0,-=6 SEQUENCE_DEPTH: 10 SEQUENCE_ALLELES: a=4,c=0,g=0,t=0-=6 COLUMN: TEMPLATE,E02_015501Minsoy_.b_10,-,11;SEQUENCE,E02_015501Minsoy_.b_10.ab1,E02_015501Minsoy_.b_10.ab1,E02_015501Minsoy_.b_10,-,11,295,-1,a|TEMPLATE,E05_015501PI20933.b_09,a,21;SEQUENCE,E05_015501PI20933.b_09.ab1,E05_015501PI20933.b_09.ab1,E05_015501PI20933.b_09,a,21,288,-1,a|TEMPLATE,E04_015501Evans__.b_10,-,44;SEQUENCE,E04_015501Evans__.b_10.ab1,E04_015501Evans__.b_10.ab1,E04_015501Evans__.b_10,-,44,292,-1,a|TEMPLATE,Contig1,-,55;SEQUENCE,Contig1,Contig1,Contig1,-,55,842,1,a|TEMPLATE,E09_015501Noir_1_.g_09,-,8;SEQUENCE,E09_015501Noir_1_.g_09.ab1,E09_015501Noir_1_.g_09.ab1,E09_015501Noir_1_.g_09,-,8,852,1,a|TEMPLATE,H04_015501Evans__.b_41,-,44;SEQUENCE,H04_015501Evans__.b_41.ab1,H04_015501Evans__.b_41.ab1,H04_015501Evans__.b_41,-,44,274,-1,a|TEMPLATE,E10_015501Evans__.g_10,-,7;SEQUENCE,E10_015501Evans__.g_10.ab1,E10_015501Evans__.g_10.ab1,E10_015501Evans__.g_10,-,7,853,1,a|TEMPLATE,H05_015501PI20933.b_45,a,13;SEQUENCE,H05_015501PI20933.b_45.ab1,H05_015501PI20933.b_45.ab1,H05_015501PI20933.b_45,a,13,279,-1,a|TEMPLATE,H06_015501Peking_.b_58,a,15;SEQUENCE,H06_015501Peking_.b_58.ab1,H06_015501Peking_.b_58.ab1,H06_015501Peking_.b_58,a,15,294,-1,a|TEMPLATE,E03_015501Noir_1_.b_09,a,15;SEQUENCE,E03_015501Noir_1_.b_09.ab1,E03_015501Noir_1_.b_09.ab1,E03_015501Noir_1_.b_09,a,15,297,-1,a
CLUSTER: Cluster1 ALIGNMENT: Contig1 SNP_ID: GSCSNP-Project1-Analysis1-Cluster1-Contig1-56 PADDED_POS: 876 PADDED_LENGTH: 1182 UNPADDED_POS: 847 UNPADDED_LENGTH: 1134 P_SNP: 0.999999999974418379 VAR: at P_VAR: 0.999987067981918583 P_1: 2.55816212779844718e-11 P_2: 0.999987067981918583 P_3: 1.29319857981399747e-05 P_4: 6.70165568598317939e-12 P_5: 0 TEMPLATE_DEPTH: 10 TEMPLATE_ALLELES: a=4,c=0,g=0,t=6,-=0 SEQUENCE_DEPTH: 10 SEQUENCE_ALLELES: a=4,c=0,g=0,t=6-=0 COLUMN: TEMPLATE,E02_015501Minsoy_.b_10,t,36;SEQUENCE,E02_015501Minsoy_.b_10.ab1,E02_015501Minsoy_.b_10.ab1,E02_015501Minsoy_.b_10,t,36,291,-1,a|TEMPLATE,E05_015501PI20933.b_09,t,48;SEQUENCE,E05_015501PI20933.b_09.ab1,E05_015501PI20933.b_09.ab1,E05_015501PI20933.b_09,t,48,283,-1,a|TEMPLATE,E04_015501Evans__.b_10,a,37;SEQUENCE,E04_015501Evans__.b_10.ab1,E04_015501Evans__.b_10.ab1,E04_015501Evans__.b_10,a,37,288,-1,a|TEMPLATE,Contig1,a,54;SEQUENCE,Contig1,Contig1,Contig1,a,54,847,1,a|TEMPLATE,E09_015501Noir_1_.g_09,t,19;SEQUENCE,E09_015501Noir_1_.g_09.ab1,E09_015501Noir_1_.g_09.ab1,E09_015501Noir_1_.g_09,t,19,857,1,a|TEMPLATE,H04_015501Evans__.b_41,a,44;SEQUENCE,H04_015501Evans__.b_41.ab1,H04_015501Evans__.b_41.ab1,H04_015501Evans__.b_41,a,44,270,-1,a|TEMPLATE,E10_015501Evans__.g_10,a,7;SEQUENCE,E10_015501Evans__.g_10.ab1,E10_015501Evans__.g_10.ab1,E10_015501Evans__.g_10,a,7,857,1,a|TEMPLATE,H05_015501PI20933.b_45,t,48;SEQUENCE,H05_015501PI20933.b_45.ab1,H05_015501PI20933.b_45.ab1,H05_015501PI20933.b_45,t,48,274,-1,a|TEMPLATE,H06_015501Peking_.b_58,t,48;SEQUENCE,H06_015501Peking_.b_58.ab1,H06_015501Peking_.b_58.ab1,H06_015501Peking_.b_58,t,48,289,-1,a|TEMPLATE,E03_015501Noir_1_.b_09,t,48;SEQUENCE,E03_015501Noir_1_.b_09.ab1,E03_015501Noir_1_.b_09.ab1,E03_015501Noir_1_.b_09,t,48,292,-1,a
CLUSTER: Cluster1 ALIGNMENT: Contig1 SNP_ID: GSCSNP-Project1-Analysis1-Cluster1-Contig1-57 PADDED_POS: 878 PADDED_LENGTH: 1182 UNPADDED_POS: 848 UNPADDED_LENGTH: 1134 P_SNP: 0.999995039250927231 VAR: a- P_VAR: 0.999993698047299942 P_1: 4.96074907276872209e-06 P_2: 0.999993703469297888 P_3: 1.33578162934392786e-06 P_4: 0 P_5: 0 TEMPLATE_DEPTH: 10 TEMPLATE_ALLELES: a=4,c=0,g=0,t=0,-=6 SEQUENCE_DEPTH: 10 SEQUENCE_ALLELES: a=4,c=0,g=0,t=0-=6 COLUMN: TEMPLATE,E02_015501Minsoy_.b_10,-,26;SEQUENCE,E02_015501Minsoy_.b_10.ab1,E02_015501Minsoy_.b_10.ab1,E02_015501Minsoy_.b_10,-,26,289,-1,a|TEMPLATE,E05_015501PI20933.b_09,a,21;SEQUENCE,E05_015501PI20933.b_09.ab1,E05_015501PI20933.b_09.ab1,E05_015501PI20933.b_09,a,21,281,-1,a|TEMPLATE,E04_015501Evans__.b_10,-,37;SEQUENCE,E04_015501Evans__.b_10.ab1,E04_015501Evans__.b_10.ab1,E04_015501Evans__.b_10,-,37,286,-1,a|TEMPLATE,Contig1,-,54;SEQUENCE,Contig1,Contig1,Contig1,-,54,848,1,a|TEMPLATE,E09_015501Noir_1_.g_09,-,11;SEQUENCE,E09_015501Noir_1_.g_09.ab1,E09_015501Noir_1_.g_09.ab1,E09_015501Noir_1_.g_09,-,11,858,1,a|TEMPLATE,H04_015501Evans__.b_41,-,44;SEQUENCE,H04_015501Evans__.b_41.ab1,H04_015501Evans__.b_41.ab1,H04_015501Evans__.b_41,-,44,268,-1,a|TEMPLATE,E10_015501Evans__.g_10,-,5;SEQUENCE,E10_015501Evans__.g_10.ab1,E10_015501Evans__.g_10.ab1,E10_015501Evans__.g_10,-,5,858,1,a|TEMPLATE,H05_015501PI20933.b_45,a,21;SEQUENCE,H05_015501PI20933.b_45.ab1,H05_015501PI20933.b_45.ab1,H05_015501PI20933.b_45,a,21,272,-1,a|TEMPLATE,H06_015501Peking_.b_58,a,21;SEQUENCE,H06_015501Peking_.b_58.ab1,H06_015501Peking_.b_58.ab1,H06_015501Peking_.b_58,a,21,287,-1,a|TEMPLATE,E03_015501Noir_1_.b_09,a,21;SEQUENCE,E03_015501Noir_1_.b_09.ab1,E03_015501Noir_1_.b_09.ab1,E03_015501Noir_1_.b_09,a,21,290,-1,a
CLUSTER: Cluster1 ALIGNMENT: Contig1 SNP_ID: GSCSNP-Project1-Analysis1-Cluster1-Contig1-58 PADDED_POS: 905 PADDED_LENGTH: 1182 UNPADDED_POS: 873 UNPADDED_LENGTH: 1134 P_SNP: 0.999651931952848679 VAR: ag P_VAR: 0.999603988246925221 P_1: 0.0003480680471513214 P_2: 0.999604137685356057 P_3: 4.77942674926216819e-05 P_4: 0 P_5: 0 TEMPLATE_DEPTH: 10 TEMPLATE_ALLELES: a=6,c=0,g=4,t=0,-=0 SEQUENCE_DEPTH: 10 SEQUENCE_ALLELES: a=6,c=0,g=4,t=0-=0 COLUMN: TEMPLATE,E02_015501Minsoy_.b_10,a,12;SEQUENCE,E02_015501Minsoy_.b_10.ab1,E02_015501Minsoy_.b_10.ab1,E02_015501Minsoy_.b_10,a,12,263,-1,a|TEMPLATE,E05_015501PI20933.b_09,a,18;SEQUENCE,E05_015501PI20933.b_09.ab1,E05_015501PI20933.b_09.ab1,E05_015501PI20933.b_09,a,18,256,-1,a|TEMPLATE,E04_015501Evans__.b_10,g,21;SEQUENCE,E04_015501Evans__.b_10.ab1,E04_015501Evans__.b_10.ab1,E04_015501Evans__.b_10,g,21,262,-1,a|TEMPLATE,Contig1,g,31;SEQUENCE,Contig1,Contig1,Contig1,g,31,873,1,a|TEMPLATE,E09_015501Noir_1_.g_09,a,7;SEQUENCE,E09_015501Noir_1_.g_09.ab1,E09_015501Noir_1_.g_09.ab1,E09_015501Noir_1_.g_09,a,7,883,1,a|TEMPLATE,H04_015501Evans__.b_41,g,15;SEQUENCE,H04_015501Evans__.b_41.ab1,H04_015501Evans__.b_41.ab1,H04_015501Evans__.b_41,g,15,244,-1,a|TEMPLATE,E10_015501Evans__.g_10,g,4;SEQUENCE,E10_015501Evans__.g_10.ab1,E10_015501Evans__.g_10.ab1,E10_015501Evans__.g_10,g,4,881,1,a|TEMPLATE,H05_015501PI20933.b_45,a,15;SEQUENCE,H05_015501PI20933.b_45.ab1,H05_015501PI20933.b_45.ab1,H05_015501PI20933.b_45,a,15,247,-1,a|TEMPLATE,H06_015501Peking_.b_58,a,15;SEQUENCE,H06_015501Peking_.b_58.ab1,H06_015501Peking_.b_58.ab1,H06_015501Peking_.b_58,a,15,262,-1,a|TEMPLATE,E03_015501Noir_1_.b_09,a,13;SEQUENCE,E03_015501Noir_1_.b_09.ab1,E03_015501Noir_1_.b_09.ab1,E03_015501Noir_1_.b_09,a,13,265,-1,a
CLUSTER: Cluster1 ALIGNMENT: Contig1 SNP_ID: GSCSNP-Project1-Analysis1-Cluster1-Contig1-59 PADDED_POS: 908 PADDED_LENGTH: 1182 UNPADDED_POS: 876 UNPADDED_LENGTH: 1134 P_SNP: 0.998857399524152053 VAR: ag P_VAR: 0.998822627576181982 P_1: 0.00114260047584794674 P_2: 0.998823122020314716 P_3: 3.42775038373371934e-05 P_4: 0 P_5: 0 TEMPLATE_DEPTH: 10 TEMPLATE_ALLELES: a=7,c=0,g=3,t=0,-=0 SEQUENCE_DEPTH: 10 SEQUENCE_ALLELES: a=7,c=0,g=3,t=0-=0 COLUMN: TEMPLATE,E02_015501Minsoy_.b_10,a,14;SEQUENCE,E02_015501Minsoy_.b_10.ab1,E02_015501Minsoy_.b_10.ab1,E02_015501Minsoy_.b_10,a,14,260,-1,a|TEMPLATE,E05_015501PI20933.b_09,a,18;SEQUENCE,E05_015501PI20933.b_09.ab1,E05_015501PI20933.b_09.ab1,E05_015501PI20933.b_09,a,18,253,-1,a|TEMPLATE,E04_015501Evans__.b_10,g,21;SEQUENCE,E04_015501Evans__.b_10.ab1,E04_015501Evans__.b_10.ab1,E04_015501Evans__.b_10,g,21,259,-1,a|TEMPLATE,Contig1,g,31;SEQUENCE,Contig1,Contig1,Contig1,g,31,876,1,a|TEMPLATE,E09_015501Noir_1_.g_09,a,8;SEQUENCE,E09_015501Noir_1_.g_09.ab1,E09_015501Noir_1_.g_09.ab1,E09_015501Noir_1_.g_09,a,8,886,1,a|TEMPLATE,H04_015501Evans__.b_41,g,16;SEQUENCE,H04_015501Evans__.b_41.ab1,H04_015501Evans__.b_41.ab1,H04_015501Evans__.b_41,g,16,241,-1,a|TEMPLATE,E10_015501Evans__.g_10,a,4;SEQUENCE,E10_015501Evans__.g_10.ab1,E10_015501Evans__.g_10.ab1,E10_015501Evans__.g_10,a,4,884,1,a|TEMPLATE,H05_015501PI20933.b_45,a,11;SEQUENCE,H05_015501PI20933.b_45.ab1,H05_015501PI20933.b_45.ab1,H05_015501PI20933.b_45,a,11,244,-1,a|TEMPLATE,H06_015501Peking_.b_58,a,16;SEQUENCE,H06_015501Peking_.b_58.ab1,H06_015501Peking_.b_58.ab1,H06_015501Peking_.b_58,a,16,259,-1,a|TEMPLATE,E03_015501Noir_1_.b_09,a,18;SEQUENCE,E03_015501Noir_1_.b_09.ab1,E03_015501Noir_1_.b_09.ab1,E03_015501Noir_1_.b_09,a,18,262,-1,a
CLUSTER: Cluster1 ALIGNMENT: Contig1 SNP_ID: GSCSNP-Project1-Analysis1-Cluster1-Contig1-60 PADDED_POS: 920 PADDED_LENGTH: 1182 UNPADDED_POS: 888 UNPADDED_LENGTH: 1134 P_SNP: 0.999999765472921734 VAR: ct P_VAR: 0.999957308646470766 P_1: 2.34527078265594993e-07 P_2: 0.999957308780853214 P_3: 4.24566920685200806e-05 P_4: 0 P_5: 0 TEMPLATE_DEPTH: 10 TEMPLATE_ALLELES: a=0,c=5,g=0,t=5,-=0 SEQUENCE_DEPTH: 10 SEQUENCE_ALLELES: a=0,c=5,g=0,t=5-=0 COLUMN: TEMPLATE,E02_015501Minsoy_.b_10,t,10;SEQUENCE,E02_015501Minsoy_.b_10.ab1,E02_015501Minsoy_.b_10.ab1,E02_015501Minsoy_.b_10,t,10,248,-1,a|TEMPLATE,E05_015501PI20933.b_09,t,22;SEQUENCE,E05_015501PI20933.b_09.ab1,E05_015501PI20933.b_09.ab1,E05_015501PI20933.b_09,t,22,241,-1,a|TEMPLATE,E04_015501Evans__.b_10,c,35;SEQUENCE,E04_015501Evans__.b_10.ab1,E04_015501Evans__.b_10.ab1,E04_015501Evans__.b_10,c,35,247,-1,a|TEMPLATE,Contig1,c,45;SEQUENCE,Contig1,Contig1,Contig1,c,45,888,1,a|TEMPLATE,E09_015501Noir_1_.g_09,c,4;SEQUENCE,E09_015501Noir_1_.g_09.ab1,E09_015501Noir_1_.g_09.ab1,E09_015501Noir_1_.g_09,c,4,898,1,a|TEMPLATE,H04_015501Evans__.b_41,c,26;SEQUENCE,H04_015501Evans__.b_41.ab1,H04_015501Evans__.b_41.ab1,H04_015501Evans__.b_41,c,26,229,-1,a|TEMPLATE,E10_015501Evans__.g_10,c,7;SEQUENCE,E10_015501Evans__.g_10.ab1,E10_015501Evans__.g_10.ab1,E10_015501Evans__.g_10,c,7,895,1,a|TEMPLATE,H05_015501PI20933.b_45,t,24;SEQUENCE,H05_015501PI20933.b_45.ab1,H05_015501PI20933.b_45.ab1,H05_015501PI20933.b_45,t,24,232,-1,a|TEMPLATE,H06_015501Peking_.b_58,t,21;SEQUENCE,H06_015501Peking_.b_58.ab1,H06_015501Peking_.b_58.ab1,H06_015501Peking_.b_58,t,21,247,-1,a|TEMPLATE,E03_015501Noir_1_.b_09,t,19;SEQUENCE,E03_015501Noir_1_.b_09.ab1,E03_015501Noir_1_.b_09.ab1,E03_015501Noir_1_.b_09,t,19,250,-1,a
CLUSTER: Cluster1 ALIGNMENT: Contig1 SNP_ID: GSCSNP-Project1-Analysis1-Cluster1-Contig1-61 PADDED_POS: 923 PADDED_LENGTH: 1182 UNPADDED_POS: 891 UNPADDED_LENGTH: 1134 P_SNP: 0.999672820882127305 VAR: gt P_VAR: 0.998694290893284237 P_1: 0.000327179117872695099 P_2: 0.998695022991800684 P_3: 0.000977797890326620526 P_4: 0 P_5: 0 TEMPLATE_DEPTH: 10 TEMPLATE_ALLELES: a=1,c=0,g=5,t=4,-=0 SEQUENCE_DEPTH: 10 SEQUENCE_ALLELES: a=1,c=0,g=5,t=4-=0 COLUMN: TEMPLATE,E02_015501Minsoy_.b_10,a,8;SEQUENCE,E02_015501Minsoy_.b_10.ab1,E02_015501Minsoy_.b_10.ab1,E02_015501Minsoy_.b_10,a,8,245,-1,a|TEMPLATE,E05_015501PI20933.b_09,t,18;SEQUENCE,E05_015501PI20933.b_09.ab1,E05_015501PI20933.b_09.ab1,E05_015501PI20933.b_09,t,18,238,-1,a|TEMPLATE,E04_015501Evans__.b_10,g,35;SEQUENCE,E04_015501Evans__.b_10.ab1,E04_015501Evans__.b_10.ab1,E04_015501Evans__.b_10,g,35,244,-1,a|TEMPLATE,Contig1,g,45;SEQUENCE,Contig1,Contig1,Contig1,g,45,891,1,a|TEMPLATE,E09_015501Noir_1_.g_09,g,6;SEQUENCE,E09_015501Noir_1_.g_09.ab1,E09_015501Noir_1_.g_09.ab1,E09_015501Noir_1_.g_09,g,6,901,1,a|TEMPLATE,H04_015501Evans__.b_41,g,33;SEQUENCE,H04_015501Evans__.b_41.ab1,H04_015501Evans__.b_41.ab1,H04_015501Evans__.b_41,g,33,226,-1,a|TEMPLATE,E10_015501Evans__.g_10,g,4;SEQUENCE,E10_015501Evans__.g_10.ab1,E10_015501Evans__.g_10.ab1,E10_015501Evans__.g_10,g,4,898,1,a|TEMPLATE,H05_015501PI20933.b_45,t,16;SEQUENCE,H05_015501PI20933.b_45.ab1,H05_015501PI20933.b_45.ab1,H05_015501PI20933.b_45,t,16,229,-1,a|TEMPLATE,H06_015501Peking_.b_58,t,15;SEQUENCE,H06_015501Peking_.b_58.ab1,H06_015501Peking_.b_58.ab1,H06_015501Peking_.b_58,t,15,244,-1,a|TEMPLATE,E03_015501Noir_1_.b_09,t,18;SEQUENCE,E03_015501Noir_1_.b_09.ab1,E03_015501Noir_1_.b_09.ab1,E03_015501Noir_1_.b_09,t,18,247,-1,a
CLUSTER: Cluster1 ALIGNMENT: Contig1 SNP_ID: GSCSNP-Project1-Analysis1-Cluster1-Contig1-62 PADDED_POS: 936 PADDED_LENGTH: 1182 UNPADDED_POS: 904 UNPADDED_LENGTH: 1134 P_SNP: 0.999001082093476826 VAR: ac P_VAR: 0.998972764227836003 P_1: 0.000998917906523174113 P_2: 0.998973856823559126 P_3: 2.72252699176999074e-05 P_4: 0 P_5: 0 TEMPLATE_DEPTH: 9 TEMPLATE_ALLELES: a=4,c=5,g=0,t=0,-=0 SEQUENCE_DEPTH: 9 SEQUENCE_ALLELES: a=4,c=5,g=0,t=0-=0 COLUMN: TEMPLATE,E02_015501Minsoy_.b_10,c,14;SEQUENCE,E02_015501Minsoy_.b_10.ab1,E02_015501Minsoy_.b_10.ab1,E02_015501Minsoy_.b_10,c,14,232,-1,a|TEMPLATE,E05_015501PI20933.b_09,c,11;SEQUENCE,E05_015501PI20933.b_09.ab1,E05_015501PI20933.b_09.ab1,E05_015501PI20933.b_09,c,11,225,-1,a|TEMPLATE,E04_015501Evans__.b_10,a,21;SEQUENCE,E04_015501Evans__.b_10.ab1,E04_015501Evans__.b_10.ab1,E04_015501Evans__.b_10,a,21,231,-1,a|TEMPLATE,Contig1,a,31;SEQUENCE,Contig1,Contig1,Contig1,a,31,904,1,a|TEMPLATE,E09_015501Noir_1_.g_09,a,10;SEQUENCE,E09_015501Noir_1_.g_09.ab1,E09_015501Noir_1_.g_09.ab1,E09_015501Noir_1_.g_09,a,10,913,1,a|TEMPLATE,H04_015501Evans__.b_41,a,17;SEQUENCE,H04_015501Evans__.b_41.ab1,H04_015501Evans__.b_41.ab1,H04_015501Evans__.b_41,a,17,213,-1,a|TEMPLATE,H05_015501PI20933.b_45,c,11;SEQUENCE,H05_015501PI20933.b_45.ab1,H05_015501PI20933.b_45.ab1,H05_015501PI20933.b_45,c,11,216,-1,a|TEMPLATE,E03_015501Noir_1_.b_09,c,11;SEQUENCE,E03_015501Noir_1_.b_09.ab1,E03_015501Noir_1_.b_09.ab1,E03_015501Noir_1_.b_09,c,11,234,-1,a|TEMPLATE,H06_015501Peking_.b_58,c,11;SEQUENCE,H06_015501Peking_.b_58.ab1,H06_015501Peking_.b_58.ab1,H06_015501Peking_.b_58,c,11,231,-1,a
CLUSTER: Cluster1 ALIGNMENT: Contig1 SNP_ID: GSCSNP-Project1-Analysis1-Cluster1-Contig1-63 PADDED_POS: 940 PADDED_LENGTH: 1182 UNPADDED_POS: 908 UNPADDED_LENGTH: 1134 P_SNP: 0.99999983278840014 VAR: at P_VAR: 0.999984200838755523 P_1: 1.67211599860151111e-07 P_2: 0.999984200984875195 P_3: 1.56317530908623136e-05 P_4: 5.04340820185695242e-11 P_5: 0 TEMPLATE_DEPTH: 9 TEMPLATE_ALLELES: a=5,c=0,g=0,t=4,-=0 SEQUENCE_DEPTH: 9 SEQUENCE_ALLELES: a=5,c=0,g=0,t=4-=0 COLUMN: TEMPLATE,E02_015501Minsoy_.b_10,a,13;SEQUENCE,E02_015501Minsoy_.b_10.ab1,E02_015501Minsoy_.b_10.ab1,E02_015501Minsoy_.b_10,a,13,228,-1,a|TEMPLATE,E05_015501PI20933.b_09,a,27;SEQUENCE,E05_015501PI20933.b_09.ab1,E05_015501PI20933.b_09.ab1,E05_015501PI20933.b_09,a,27,221,-1,a|TEMPLATE,E04_015501Evans__.b_10,t,33;SEQUENCE,E04_015501Evans__.b_10.ab1,E04_015501Evans__.b_10.ab1,E04_015501Evans__.b_10,t,33,227,-1,a|TEMPLATE,Contig1,t,43;SEQUENCE,Contig1,Contig1,Contig1,t,43,908,1,a|TEMPLATE,E09_015501Noir_1_.g_09,t,8;SEQUENCE,E09_015501Noir_1_.g_09.ab1,E09_015501Noir_1_.g_09.ab1,E09_015501Noir_1_.g_09,t,8,917,1,a|TEMPLATE,H04_015501Evans__.b_41,t,29;SEQUENCE,H04_015501Evans__.b_41.ab1,H04_015501Evans__.b_41.ab1,H04_015501Evans__.b_41,t,29,209,-1,a|TEMPLATE,H05_015501PI20933.b_45,a,20;SEQUENCE,H05_015501PI20933.b_45.ab1,H05_015501PI20933.b_45.ab1,H05_015501PI20933.b_45,a,20,212,-1,a|TEMPLATE,E03_015501Noir_1_.b_09,a,18;SEQUENCE,E03_015501Noir_1_.b_09.ab1,E03_015501Noir_1_.b_09.ab1,E03_015501Noir_1_.b_09,a,18,230,-1,a|TEMPLATE,H06_015501Peking_.b_58,a,17;SEQUENCE,H06_015501Peking_.b_58.ab1,H06_015501Peking_.b_58.ab1,H06_015501Peking_.b_58,a,17,227,-1,a
CLUSTER: Cluster1 ALIGNMENT: Contig1 SNP_ID: GSCSNP-Project1-Analysis1-Cluster1-Contig1-64 PADDED_POS: 942 PADDED_LENGTH: 1182 UNPADDED_POS: 910 UNPADDED_LENGTH: 1134 P_SNP: 0.999999487320606929 VAR: at P_VAR: 0.999994018085161807 P_1: 5.12679393070884624e-07 P_2: 0.999994018562123321 P_3: 5.46875848360888797e-06 P_4: 0 P_5: 0 TEMPLATE_DEPTH: 8 TEMPLATE_ALLELES: a=5,c=0,g=0,t=3,-=0 SEQUENCE_DEPTH: 8 SEQUENCE_ALLELES: a=5,c=0,g=0,t=3-=0 COLUMN: TEMPLATE,E02_015501Minsoy_.b_10,a,19;SEQUENCE,E02_015501Minsoy_.b_10.ab1,E02_015501Minsoy_.b_10.ab1,E02_015501Minsoy_.b_10,a,19,226,-1,a|TEMPLATE,E05_015501PI20933.b_09,a,22;SEQUENCE,E05_015501PI20933.b_09.ab1,E05_015501PI20933.b_09.ab1,E05_015501PI20933.b_09,a,22,219,-1,a|TEMPLATE,E04_015501Evans__.b_10,t,33;SEQUENCE,E04_015501Evans__.b_10.ab1,E04_015501Evans__.b_10.ab1,E04_015501Evans__.b_10,t,33,225,-1,a|TEMPLATE,Contig1,t,43;SEQUENCE,Contig1,Contig1,Contig1,t,43,910,1,a|TEMPLATE,H04_015501Evans__.b_41,t,25;SEQUENCE,H04_015501Evans__.b_41.ab1,H04_015501Evans__.b_41.ab1,H04_015501Evans__.b_41,t,25,207,-1,a|TEMPLATE,H05_015501PI20933.b_45,a,16;SEQUENCE,H05_015501PI20933.b_45.ab1,H05_015501PI20933.b_45.ab1,H05_015501PI20933.b_45,a,16,210,-1,a|TEMPLATE,E03_015501Noir_1_.b_09,a,16;SEQUENCE,E03_015501Noir_1_.b_09.ab1,E03_015501Noir_1_.b_09.ab1,E03_015501Noir_1_.b_09,a,16,228,-1,a|TEMPLATE,H06_015501Peking_.b_58,a,16;SEQUENCE,H06_015501Peking_.b_58.ab1,H06_015501Peking_.b_58.ab1,H06_015501Peking_.b_58,a,16,225,-1,a
CLUSTER: Cluster1 ALIGNMENT: Contig1 SNP_ID: GSCSNP-Project1-Analysis1-Cluster1-Contig1-65 PADDED_POS: 944 PADDED_LENGTH: 1182 UNPADDED_POS: 912 UNPADDED_LENGTH: 1134 P_SNP: 0.997034074978732784 VAR: at P_VAR: 0.996997946276117005 P_1: 0.00296592502126721613 P_2: 0.997002237775372865 P_3: 3.18372033599182385e-05 P_4: 0 P_5: 0 TEMPLATE_DEPTH: 8 TEMPLATE_ALLELES: a=5,c=0,g=0,t=3,-=0 SEQUENCE_DEPTH: 8 SEQUENCE_ALLELES: a=5,c=0,g=0,t=3-=0 COLUMN: TEMPLATE,E02_015501Minsoy_.b_10,a,10;SEQUENCE,E02_015501Minsoy_.b_10.ab1,E02_015501Minsoy_.b_10.ab1,E02_015501Minsoy_.b_10,a,10,224,-1,a|TEMPLATE,E05_015501PI20933.b_09,a,10;SEQUENCE,E05_015501PI20933.b_09.ab1,E05_015501PI20933.b_09.ab1,E05_015501PI20933.b_09,a,10,217,-1,a|TEMPLATE,E04_015501Evans__.b_10,t,33;SEQUENCE,E04_015501Evans__.b_10.ab1,E04_015501Evans__.b_10.ab1,E04_015501Evans__.b_10,t,33,223,-1,a|TEMPLATE,Contig1,t,43;SEQUENCE,Contig1,Contig1,Contig1,t,43,912,1,a|TEMPLATE,H04_015501Evans__.b_41,t,19;SEQUENCE,H04_015501Evans__.b_41.ab1,H04_015501Evans__.b_41.ab1,H04_015501Evans__.b_41,t,19,205,-1,a|TEMPLATE,H05_015501PI20933.b_45,a,11;SEQUENCE,H05_015501PI20933.b_45.ab1,H05_015501PI20933.b_45.ab1,H05_015501PI20933.b_45,a,11,208,-1,a|TEMPLATE,E03_015501Noir_1_.b_09,a,10;SEQUENCE,E03_015501Noir_1_.b_09.ab1,E03_015501Noir_1_.b_09.ab1,E03_015501Noir_1_.b_09,a,10,226,-1,a|TEMPLATE,H06_015501Peking_.b_58,a,9;SEQUENCE,H06_015501Peking_.b_58.ab1,H06_015501Peking_.b_58.ab1,H06_015501Peking_.b_58,a,9,223,-1,a
CLUSTER: Cluster1 ALIGNMENT: Contig1 SNP_ID: GSCSNP-Project1-Analysis1-Cluster1-Contig1-66 PADDED_POS: 945 PADDED_LENGTH: 1182 UNPADDED_POS: 913 UNPADDED_LENGTH: 1134 P_SNP: 0.956301485568414364 VAR: ag P_VAR: 0.954433748361536728 P_1: 0.0436985144315856356 P_2: 0.954644557910740731 P_3: 0.00165692765767363306 P_4: 0 P_5: 0 TEMPLATE_DEPTH: 8 TEMPLATE_ALLELES: a=4,c=0,g=3,t=1,-=0 SEQUENCE_DEPTH: 8 SEQUENCE_ALLELES: a=4,c=0,g=3,t=1-=0 COLUMN: TEMPLATE,E02_015501Minsoy_.b_10,a,10;SEQUENCE,E02_015501Minsoy_.b_10.ab1,E02_015501Minsoy_.b_10.ab1,E02_015501Minsoy_.b_10,a,10,223,-1,a|TEMPLATE,E05_015501PI20933.b_09,a,10;SEQUENCE,E05_015501PI20933.b_09.ab1,E05_015501PI20933.b_09.ab1,E05_015501PI20933.b_09,a,10,216,-1,a|TEMPLATE,E04_015501Evans__.b_10,g,33;SEQUENCE,E04_015501Evans__.b_10.ab1,E04_015501Evans__.b_10.ab1,E04_015501Evans__.b_10,g,33,222,-1,a|TEMPLATE,Contig1,g,43;SEQUENCE,Contig1,Contig1,Contig1,g,43,913,1,a|TEMPLATE,H04_015501Evans__.b_41,g,14;SEQUENCE,H04_015501Evans__.b_41.ab1,H04_015501Evans__.b_41.ab1,H04_015501Evans__.b_41,g,14,204,-1,a|TEMPLATE,H05_015501PI20933.b_45,a,11;SEQUENCE,H05_015501PI20933.b_45.ab1,H05_015501PI20933.b_45.ab1,H05_015501PI20933.b_45,a,11,207,-1,a|TEMPLATE,E03_015501Noir_1_.b_09,a,10;SEQUENCE,E03_015501Noir_1_.b_09.ab1,E03_015501Noir_1_.b_09.ab1,E03_015501Noir_1_.b_09,a,10,225,-1,a|TEMPLATE,H06_015501Peking_.b_58,t,9;SEQUENCE,H06_015501Peking_.b_58.ab1,H06_015501Peking_.b_58.ab1,H06_015501Peking_.b_58,t,9,222,-1,a
CLUSTER: Cluster1 ALIGNMENT: Contig1 SNP_ID: GSCSNP-Project1-Analysis1-Cluster1-Contig1-67 PADDED_POS: 948 PADDED_LENGTH: 1182 UNPADDED_POS: 916 UNPADDED_LENGTH: 1134 P_SNP: 0.999580333455600773 VAR: ag P_VAR: 0.999558031974076166 P_1: 0.000419666544399226917 P_2: 0.999558638575648955 P_3: 2.16948799518185021e-05 P_4: 0 P_5: 0 TEMPLATE_DEPTH: 8 TEMPLATE_ALLELES: a=5,c=0,g=3,t=0,-=0 SEQUENCE_DEPTH: 8 SEQUENCE_ALLELES: a=5,c=0,g=3,t=0-=0 COLUMN: TEMPLATE,E02_015501Minsoy_.b_10,a,10;SEQUENCE,E02_015501Minsoy_.b_10.ab1,E02_015501Minsoy_.b_10.ab1,E02_015501Minsoy_.b_10,a,10,220,-1,a|TEMPLATE,E05_015501PI20933.b_09,a,13;SEQUENCE,E05_015501PI20933.b_09.ab1,E05_015501PI20933.b_09.ab1,E05_015501PI20933.b_09,a,13,213,-1,a|TEMPLATE,E04_015501Evans__.b_10,g,41;SEQUENCE,E04_015501Evans__.b_10.ab1,E04_015501Evans__.b_10.ab1,E04_015501Evans__.b_10,g,41,219,-1,a|TEMPLATE,Contig1,g,51;SEQUENCE,Contig1,Contig1,Contig1,g,51,916,1,a|TEMPLATE,H04_015501Evans__.b_41,g,24;SEQUENCE,H04_015501Evans__.b_41.ab1,H04_015501Evans__.b_41.ab1,H04_015501Evans__.b_41,g,24,201,-1,a|TEMPLATE,H05_015501PI20933.b_45,a,13;SEQUENCE,H05_015501PI20933.b_45.ab1,H05_015501PI20933.b_45.ab1,H05_015501PI20933.b_45,a,13,204,-1,a|TEMPLATE,E03_015501Noir_1_.b_09,a,10;SEQUENCE,E03_015501Noir_1_.b_09.ab1,E03_015501Noir_1_.b_09.ab1,E03_015501Noir_1_.b_09,a,10,222,-1,a|TEMPLATE,H06_015501Peking_.b_58,a,12;SEQUENCE,H06_015501Peking_.b_58.ab1,H06_015501Peking_.b_58.ab1,H06_015501Peking_.b_58,a,12,219,-1,a
CLUSTER: Cluster1 ALIGNMENT: Contig1 SNP_ID: GSCSNP-Project1-Analysis1-Cluster1-Contig1-68 PADDED_POS: 960 PADDED_LENGTH: 1182 UNPADDED_POS: 928 UNPADDED_LENGTH: 1134 P_SNP: 0.999985528742758926 VAR: ct P_VAR: 0.999974959180938367 P_1: 1.44712572410744412e-05 P_2: 0.999974980086764762 P_3: 1.05486559941632215e-05 P_4: 0 P_5: 0 TEMPLATE_DEPTH: 8 TEMPLATE_ALLELES: a=0,c=5,g=0,t=3,-=0 SEQUENCE_DEPTH: 8 SEQUENCE_ALLELES: a=0,c=5,g=0,t=3-=0 COLUMN: TEMPLATE,E02_015501Minsoy_.b_10,c,15;SEQUENCE,E02_015501Minsoy_.b_10.ab1,E02_015501Minsoy_.b_10.ab1,E02_015501Minsoy_.b_10,c,15,208,-1,a|TEMPLATE,E05_015501PI20933.b_09,c,15;SEQUENCE,E05_015501PI20933.b_09.ab1,E05_015501PI20933.b_09.ab1,E05_015501PI20933.b_09,c,15,201,-1,a|TEMPLATE,E04_015501Evans__.b_10,t,41;SEQUENCE,E04_015501Evans__.b_10.ab1,E04_015501Evans__.b_10.ab1,E04_015501Evans__.b_10,t,41,207,-1,a|TEMPLATE,Contig1,t,52;SEQUENCE,Contig1,Contig1,Contig1,t,52,928,1,a|TEMPLATE,H04_015501Evans__.b_41,t,42;SEQUENCE,H04_015501Evans__.b_41.ab1,H04_015501Evans__.b_41.ab1,H04_015501Evans__.b_41,t,42,189,-1,a|TEMPLATE,H05_015501PI20933.b_45,c,13;SEQUENCE,H05_015501PI20933.b_45.ab1,H05_015501PI20933.b_45.ab1,H05_015501PI20933.b_45,c,13,192,-1,a|TEMPLATE,E03_015501Noir_1_.b_09,c,16;SEQUENCE,E03_015501Noir_1_.b_09.ab1,E03_015501Noir_1_.b_09.ab1,E03_015501Noir_1_.b_09,c,16,210,-1,a|TEMPLATE,H06_015501Peking_.b_58,c,13;SEQUENCE,H06_015501Peking_.b_58.ab1,H06_015501Peking_.b_58.ab1,H06_015501Peking_.b_58,c,13,207,-1,a
CLUSTER: Cluster1 ALIGNMENT: Contig1 SNP_ID: GSCSNP-Project1-Analysis1-Cluster1-Contig1-69 PADDED_POS: 962 PADDED_LENGTH: 1182 UNPADDED_POS: 930 UNPADDED_LENGTH: 1134 P_SNP: 0.999671798260140761 VAR: gt P_VAR: 0.99965132562735354 P_1: 0.000328201739859238601 P_2: 0.999651799763679327 P_3: 1.99984964614347577e-05 P_4: 0 P_5: 0 TEMPLATE_DEPTH: 8 TEMPLATE_ALLELES: a=0,c=0,g=3,t=5,-=0 SEQUENCE_DEPTH: 8 SEQUENCE_ALLELES: a=0,c=0,g=3,t=5-=0 COLUMN: TEMPLATE,E02_015501Minsoy_.b_10,t,10;SEQUENCE,E02_015501Minsoy_.b_10.ab1,E02_015501Minsoy_.b_10.ab1,E02_015501Minsoy_.b_10,t,10,206,-1,a|TEMPLATE,E05_015501PI20933.b_09,t,13;SEQUENCE,E05_015501PI20933.b_09.ab1,E05_015501PI20933.b_09.ab1,E05_015501PI20933.b_09,t,13,199,-1,a|TEMPLATE,E04_015501Evans__.b_10,g,41;SEQUENCE,E04_015501Evans__.b_10.ab1,E04_015501Evans__.b_10.ab1,E04_015501Evans__.b_10,g,41,205,-1,a|TEMPLATE,Contig1,g,54;SEQUENCE,Contig1,Contig1,Contig1,g,54,930,1,a|TEMPLATE,H04_015501Evans__.b_41,g,44;SEQUENCE,H04_015501Evans__.b_41.ab1,H04_015501Evans__.b_41.ab1,H04_015501Evans__.b_41,g,44,187,-1,a|TEMPLATE,H05_015501PI20933.b_45,t,11;SEQUENCE,H05_015501PI20933.b_45.ab1,H05_015501PI20933.b_45.ab1,H05_015501PI20933.b_45,t,11,190,-1,a|TEMPLATE,E03_015501Noir_1_.b_09,t,12;SEQUENCE,E03_015501Noir_1_.b_09.ab1,E03_015501Noir_1_.b_09.ab1,E03_015501Noir_1_.b_09,t,12,208,-1,a|TEMPLATE,H06_015501Peking_.b_58,t,13;SEQUENCE,H06_015501Peking_.b_58.ab1,H06_015501Peking_.b_58.ab1,H06_015501Peking_.b_58,t,13,205,-1,a
CLUSTER: Cluster1 ALIGNMENT: Contig1 SNP_ID: GSCSNP-Project1-Analysis1-Cluster1-Contig1-70 PADDED_POS: 970 PADDED_LENGTH: 1182 UNPADDED_POS: 938 UNPADDED_LENGTH: 1134 P_SNP: 0.997671763574852126 VAR: gt P_VAR: 0.997638362171195181 P_1: 0.00232823642514787375 P_2: 0.997641719427405072 P_3: 3.0044147447053681e-05 P_4: 0 P_5: 0 TEMPLATE_DEPTH: 8 TEMPLATE_ALLELES: a=0,c=0,g=5,t=3,-=0 SEQUENCE_DEPTH: 8 SEQUENCE_ALLELES: a=0,c=0,g=5,t=3-=0 COLUMN: TEMPLATE,E02_015501Minsoy_.b_10,g,11;SEQUENCE,E02_015501Minsoy_.b_10.ab1,E02_015501Minsoy_.b_10.ab1,E02_015501Minsoy_.b_10,g,11,198,-1,a|TEMPLATE,E05_015501PI20933.b_09,g,10;SEQUENCE,E05_015501PI20933.b_09.ab1,E05_015501PI20933.b_09.ab1,E05_015501PI20933.b_09,g,10,191,-1,a|TEMPLATE,E04_015501Evans__.b_10,t,27;SEQUENCE,E04_015501Evans__.b_10.ab1,E04_015501Evans__.b_10.ab1,E04_015501Evans__.b_10,t,27,197,-1,a|TEMPLATE,Contig1,t,37;SEQUENCE,Contig1,Contig1,Contig1,t,37,938,1,a|TEMPLATE,H04_015501Evans__.b_41,t,22;SEQUENCE,H04_015501Evans__.b_41.ab1,H04_015501Evans__.b_41.ab1,H04_015501Evans__.b_41,t,22,179,-1,a|TEMPLATE,H05_015501PI20933.b_45,g,11;SEQUENCE,H05_015501PI20933.b_45.ab1,H05_015501PI20933.b_45.ab1,H05_015501PI20933.b_45,g,11,182,-1,a|TEMPLATE,E03_015501Noir_1_.b_09,g,10;SEQUENCE,E03_015501Noir_1_.b_09.ab1,E03_015501Noir_1_.b_09.ab1,E03_015501Noir_1_.b_09,g,10,200,-1,a|TEMPLATE,H06_015501Peking_.b_58,g,9;SEQUENCE,H06_015501Peking_.b_58.ab1,H06_015501Peking_.b_58.ab1,H06_015501Peking_.b_58,g,9,197,-1,a
CLUSTER: Cluster1 ALIGNMENT: Contig1 SNP_ID: GSCSNP-Project1-Analysis1-Cluster1-Contig1-71 PADDED_POS: 978 PADDED_LENGTH: 1182 UNPADDED_POS: 946 UNPADDED_LENGTH: 1134 P_SNP: 0.996562260442774685 VAR: at P_VAR: 0.996542076693300418 P_1: 0.00343773955722531537 P_2: 0.996545285268809278 P_3: 1.69751739654062504e-05 P_4: 0 P_5: 0 TEMPLATE_DEPTH: 8 TEMPLATE_ALLELES: a=4,c=0,g=0,t=4,-=0 SEQUENCE_DEPTH: 8 SEQUENCE_ALLELES: a=4,c=0,g=0,t=4-=0 COLUMN: TEMPLATE,E02_015501Minsoy_.b_10,t,14;SEQUENCE,E02_015501Minsoy_.b_10.ab1,E02_015501Minsoy_.b_10.ab1,E02_015501Minsoy_.b_10,t,14,190,-1,a|TEMPLATE,E05_015501PI20933.b_09,t,13;SEQUENCE,E05_015501PI20933.b_09.ab1,E05_015501PI20933.b_09.ab1,E05_015501PI20933.b_09,t,13,183,-1,a|TEMPLATE,E04_015501Evans__.b_10,a,37;SEQUENCE,E04_015501Evans__.b_10.ab1,E04_015501Evans__.b_10.ab1,E04_015501Evans__.b_10,a,37,189,-1,a|TEMPLATE,Contig1,a,47;SEQUENCE,Contig1,Contig1,Contig1,a,47,946,1,a|TEMPLATE,H04_015501Evans__.b_41,a,29;SEQUENCE,H04_015501Evans__.b_41.ab1,H04_015501Evans__.b_41.ab1,H04_015501Evans__.b_41,a,29,171,-1,a|TEMPLATE,H05_015501PI20933.b_45,t,16;SEQUENCE,H05_015501PI20933.b_45.ab1,H05_015501PI20933.b_45.ab1,H05_015501PI20933.b_45,t,16,174,-1,a|TEMPLATE,E03_015501Noir_1_.b_09,a,12;SEQUENCE,E03_015501Noir_1_.b_09.ab1,E03_015501Noir_1_.b_09.ab1,E03_015501Noir_1_.b_09,a,12,192,-1,a|TEMPLATE,H06_015501Peking_.b_58,t,12;SEQUENCE,H06_015501Peking_.b_58.ab1,H06_015501Peking_.b_58.ab1,H06_015501Peking_.b_58,t,12,189,-1,a
CLUSTER: Cluster1 ALIGNMENT: Contig1 SNP_ID: GSCSNP-Project1-Analysis1-Cluster1-Contig1-72 PADDED_POS: 981 PADDED_LENGTH: 1182 UNPADDED_POS: 949 UNPADDED_LENGTH: 1134 P_SNP: 0.982161975845087688 VAR: ac P_VAR: 0.982121613725732617 P_1: 0.0178380241549123116 P_2: 0.982138307853363767 P_3: 2.36679917239213375e-05 P_4: 0 P_5: 0 TEMPLATE_DEPTH: 8 TEMPLATE_ALLELES: a=4,c=4,g=0,t=0,-=0 SEQUENCE_DEPTH: 8 SEQUENCE_ALLELES: a=4,c=4,g=0,t=0-=0 COLUMN: TEMPLATE,E02_015501Minsoy_.b_10,c,13;SEQUENCE,E02_015501Minsoy_.b_10.ab1,E02_015501Minsoy_.b_10.ab1,E02_015501Minsoy_.b_10,c,13,187,-1,a|TEMPLATE,E05_015501PI20933.b_09,a,11;SEQUENCE,E05_015501PI20933.b_09.ab1,E05_015501PI20933.b_09.ab1,E05_015501PI20933.b_09,a,11,180,-1,a|TEMPLATE,E04_015501Evans__.b_10,a,37;SEQUENCE,E04_015501Evans__.b_10.ab1,E04_015501Evans__.b_10.ab1,E04_015501Evans__.b_10,a,37,186,-1,a|TEMPLATE,Contig1,a,47;SEQUENCE,Contig1,Contig1,Contig1,a,47,949,1,a|TEMPLATE,H04_015501Evans__.b_41,a,33;SEQUENCE,H04_015501Evans__.b_41.ab1,H04_015501Evans__.b_41.ab1,H04_015501Evans__.b_41,a,33,168,-1,a|TEMPLATE,H05_015501PI20933.b_45,c,11;SEQUENCE,H05_015501PI20933.b_45.ab1,H05_015501PI20933.b_45.ab1,H05_015501PI20933.b_45,c,11,171,-1,a|TEMPLATE,E03_015501Noir_1_.b_09,c,12;SEQUENCE,E03_015501Noir_1_.b_09.ab1,E03_015501Noir_1_.b_09.ab1,E03_015501Noir_1_.b_09,c,12,189,-1,a|TEMPLATE,H06_015501Peking_.b_58,c,12;SEQUENCE,H06_015501Peking_.b_58.ab1,H06_015501Peking_.b_58.ab1,H06_015501Peking_.b_58,c,12,186,-1,a
CLUSTER: Cluster1 ALIGNMENT: Contig1 SNP_ID: GSCSNP-Project1-Analysis1-Cluster1-Contig1-73 PADDED_POS: 988 PADDED_LENGTH: 1182 UNPADDED_POS: 956 UNPADDED_LENGTH: 1134 P_SNP: 0.999999248749343223 VAR: gt P_VAR: 0.999994631780128961 P_1: 7.51250656777422828e-07 P_2: 0.999994632274066063 P_3: 4.61647527715944588e-06 P_4: 0 P_5: 0 TEMPLATE_DEPTH: 8 TEMPLATE_ALLELES: a=0,c=0,g=5,t=3,-=0 SEQUENCE_DEPTH: 8 SEQUENCE_ALLELES: a=0,c=0,g=5,t=3-=0 COLUMN: TEMPLATE,E02_015501Minsoy_.b_10,g,17;SEQUENCE,E02_015501Minsoy_.b_10.ab1,E02_015501Minsoy_.b_10.ab1,E02_015501Minsoy_.b_10,g,17,180,-1,a|TEMPLATE,E05_015501PI20933.b_09,g,17;SEQUENCE,E05_015501PI20933.b_09.ab1,E05_015501PI20933.b_09.ab1,E05_015501PI20933.b_09,g,17,173,-1,a|TEMPLATE,E04_015501Evans__.b_10,t,29;SEQUENCE,E04_015501Evans__.b_10.ab1,E04_015501Evans__.b_10.ab1,E04_015501Evans__.b_10,t,29,179,-1,a|TEMPLATE,Contig1,t,39;SEQUENCE,Contig1,Contig1,Contig1,t,39,956,1,a|TEMPLATE,H04_015501Evans__.b_41,t,29;SEQUENCE,H04_015501Evans__.b_41.ab1,H04_015501Evans__.b_41.ab1,H04_015501Evans__.b_41,t,29,161,-1,a|TEMPLATE,H05_015501PI20933.b_45,g,17;SEQUENCE,H05_015501PI20933.b_45.ab1,H05_015501PI20933.b_45.ab1,H05_015501PI20933.b_45,g,17,164,-1,a|TEMPLATE,E03_015501Noir_1_.b_09,g,23;SEQUENCE,E03_015501Noir_1_.b_09.ab1,E03_015501Noir_1_.b_09.ab1,E03_015501Noir_1_.b_09,g,23,182,-1,a|TEMPLATE,H06_015501Peking_.b_58,g,18;SEQUENCE,H06_015501Peking_.b_58.ab1,H06_015501Peking_.b_58.ab1,H06_015501Peking_.b_58,g,18,179,-1,a
CLUSTER: Cluster1 ALIGNMENT: Contig1 SNP_ID: GSCSNP-Project1-Analysis1-Cluster1-Contig1-74 PADDED_POS: 993 PADDED_LENGTH: 1182 UNPADDED_POS: 961 UNPADDED_LENGTH: 1134 P_SNP: 0.999740924621261519 VAR: gt P_VAR: 0.999720935749044159 P_1: 0.00025907537873848125 P_2: 0.999721306976429787 P_3: 1.96176448317313432e-05 P_4: 0 P_5: 0 TEMPLATE_DEPTH: 8 TEMPLATE_ALLELES: a=0,c=0,g=3,t=5,-=0 SEQUENCE_DEPTH: 8 SEQUENCE_ALLELES: a=0,c=0,g=3,t=5-=0 COLUMN: TEMPLATE,E02_015501Minsoy_.b_10,t,11;SEQUENCE,E02_015501Minsoy_.b_10.ab1,E02_015501Minsoy_.b_10.ab1,E02_015501Minsoy_.b_10,t,11,175,-1,a|TEMPLATE,E05_015501PI20933.b_09,t,14;SEQUENCE,E05_015501PI20933.b_09.ab1,E05_015501PI20933.b_09.ab1,E05_015501PI20933.b_09,t,14,168,-1,a|TEMPLATE,E04_015501Evans__.b_10,g,29;SEQUENCE,E04_015501Evans__.b_10.ab1,E04_015501Evans__.b_10.ab1,E04_015501Evans__.b_10,g,29,174,-1,a|TEMPLATE,Contig1,g,39;SEQUENCE,Contig1,Contig1,Contig1,g,39,961,1,a|TEMPLATE,H04_015501Evans__.b_41,g,23;SEQUENCE,H04_015501Evans__.b_41.ab1,H04_015501Evans__.b_41.ab1,H04_015501Evans__.b_41,g,23,156,-1,a|TEMPLATE,H05_015501PI20933.b_45,t,13;SEQUENCE,H05_015501PI20933.b_45.ab1,H05_015501PI20933.b_45.ab1,H05_015501PI20933.b_45,t,13,159,-1,a|TEMPLATE,E03_015501Noir_1_.b_09,t,11;SEQUENCE,E03_015501Noir_1_.b_09.ab1,E03_015501Noir_1_.b_09.ab1,E03_015501Noir_1_.b_09,t,11,177,-1,a|TEMPLATE,H06_015501Peking_.b_58,t,11;SEQUENCE,H06_015501Peking_.b_58.ab1,H06_015501Peking_.b_58.ab1,H06_015501Peking_.b_58,t,11,174,-1,a
CLUSTER: Cluster1 ALIGNMENT: Contig1 SNP_ID: GSCSNP-Project1-Analysis1-Cluster1-Contig1-75 PADDED_POS: 995 PADDED_LENGTH: 1182 UNPADDED_POS: 963 UNPADDED_LENGTH: 1134 P_SNP: 0.999798702797539592 VAR: ag P_VAR: 0.999784843336010159 P_1: 0.000201297202460408347 P_2: 0.999785032339699121 P_3: 1.36704578404702429e-05 P_4: 0 P_5: 0 TEMPLATE_DEPTH: 8 TEMPLATE_ALLELES: a=4,c=0,g=4,t=0,-=0 SEQUENCE_DEPTH: 8 SEQUENCE_ALLELES: a=4,c=0,g=4,t=0-=0 COLUMN: TEMPLATE,E02_015501Minsoy_.b_10,g,10;SEQUENCE,E02_015501Minsoy_.b_10.ab1,E02_015501Minsoy_.b_10.ab1,E02_015501Minsoy_.b_10,g,10,173,-1,a|TEMPLATE,E05_015501PI20933.b_09,a,19;SEQUENCE,E05_015501PI20933.b_09.ab1,E05_015501PI20933.b_09.ab1,E05_015501PI20933.b_09,a,19,166,-1,a|TEMPLATE,E04_015501Evans__.b_10,g,29;SEQUENCE,E04_015501Evans__.b_10.ab1,E04_015501Evans__.b_10.ab1,E04_015501Evans__.b_10,g,29,172,-1,a|TEMPLATE,Contig1,g,39;SEQUENCE,Contig1,Contig1,Contig1,g,39,963,1,a|TEMPLATE,H04_015501Evans__.b_41,g,22;SEQUENCE,H04_015501Evans__.b_41.ab1,H04_015501Evans__.b_41.ab1,H04_015501Evans__.b_41,g,22,154,-1,a|TEMPLATE,H05_015501PI20933.b_45,a,16;SEQUENCE,H05_015501PI20933.b_45.ab1,H05_015501PI20933.b_45.ab1,H05_015501PI20933.b_45,a,16,157,-1,a|TEMPLATE,E03_015501Noir_1_.b_09,a,16;SEQUENCE,E03_015501Noir_1_.b_09.ab1,E03_015501Noir_1_.b_09.ab1,E03_015501Noir_1_.b_09,a,16,175,-1,a|TEMPLATE,H06_015501Peking_.b_58,a,16;SEQUENCE,H06_015501Peking_.b_58.ab1,H06_015501Peking_.b_58.ab1,H06_015501Peking_.b_58,a,16,172,-1,a
CLUSTER: Cluster1 ALIGNMENT: Contig1 SNP_ID: GSCSNP-Project1-Analysis1-Cluster1-Contig1-76 PADDED_POS: 1001 PADDED_LENGTH: 1182 UNPADDED_POS: 969 UNPADDED_LENGTH: 1134 P_SNP: 0.999998753810065392 VAR: ag P_VAR: 0.999995334431220297 P_1: 1.24618993460794439e-06 P_2: 0.999995335130947119 P_3: 3.4186784172047489e-06 P_4: 7.01067845799229748e-13 P_5: 0 TEMPLATE_DEPTH: 8 TEMPLATE_ALLELES: a=5,c=0,g=3,t=0,-=0 SEQUENCE_DEPTH: 8 SEQUENCE_ALLELES: a=5,c=0,g=3,t=0-=0 COLUMN: TEMPLATE,E02_015501Minsoy_.b_10,a,15;SEQUENCE,E02_015501Minsoy_.b_10.ab1,E02_015501Minsoy_.b_10.ab1,E02_015501Minsoy_.b_10,a,15,167,-1,a|TEMPLATE,E05_015501PI20933.b_09,a,26;SEQUENCE,E05_015501PI20933.b_09.ab1,E05_015501PI20933.b_09.ab1,E05_015501PI20933.b_09,a,26,160,-1,a|TEMPLATE,E04_015501Evans__.b_10,g,30;SEQUENCE,E04_015501Evans__.b_10.ab1,E04_015501Evans__.b_10.ab1,E04_015501Evans__.b_10,g,30,166,-1,a|TEMPLATE,Contig1,g,40;SEQUENCE,Contig1,Contig1,Contig1,g,40,969,1,a|TEMPLATE,H04_015501Evans__.b_41,g,24;SEQUENCE,H04_015501Evans__.b_41.ab1,H04_015501Evans__.b_41.ab1,H04_015501Evans__.b_41,g,24,148,-1,a|TEMPLATE,H05_015501PI20933.b_45,a,24;SEQUENCE,H05_015501PI20933.b_45.ab1,H05_015501PI20933.b_45.ab1,H05_015501PI20933.b_45,a,24,151,-1,a|TEMPLATE,E03_015501Noir_1_.b_09,a,19;SEQUENCE,E03_015501Noir_1_.b_09.ab1,E03_015501Noir_1_.b_09.ab1,E03_015501Noir_1_.b_09,a,19,169,-1,a|TEMPLATE,H06_015501Peking_.b_58,a,24;SEQUENCE,H06_015501Peking_.b_58.ab1,H06_015501Peking_.b_58.ab1,H06_015501Peking_.b_58,a,24,166,-1,a
CLUSTER: Cluster1 ALIGNMENT: Contig1 SNP_ID: GSCSNP-Project1-Analysis1-Cluster1-Contig1-77 PADDED_POS: 1014 PADDED_LENGTH: 1182 UNPADDED_POS: 982 UNPADDED_LENGTH: 1134 P_SNP: 0.952412327636589458 VAR: gt P_VAR: 0.95239461741609104 P_1: 0.0475876723634105419 P_2: 0.952410387459262654 P_3: 1.94017613486368389e-06 P_4: 1.19194010175294202e-12 P_5: 0 TEMPLATE_DEPTH: 8 TEMPLATE_ALLELES: a=0,c=0,g=2,t=6,-=0 SEQUENCE_DEPTH: 8 SEQUENCE_ALLELES: a=0,c=0,g=2,t=6-=0 COLUMN: TEMPLATE,E02_015501Minsoy_.b_10,t,22;SEQUENCE,E02_015501Minsoy_.b_10.ab1,E02_015501Minsoy_.b_10.ab1,E02_015501Minsoy_.b_10,t,22,154,-1,a|TEMPLATE,E05_015501PI20933.b_09,t,31;SEQUENCE,E05_015501PI20933.b_09.ab1,E05_015501PI20933.b_09.ab1,E05_015501PI20933.b_09,t,31,147,-1,a|TEMPLATE,E04_015501Evans__.b_10,g,30;SEQUENCE,E04_015501Evans__.b_10.ab1,E04_015501Evans__.b_10.ab1,E04_015501Evans__.b_10,g,30,153,-1,a|TEMPLATE,Contig1,t,41;SEQUENCE,Contig1,Contig1,Contig1,t,41,982,1,a|TEMPLATE,H04_015501Evans__.b_41,g,21;SEQUENCE,H04_015501Evans__.b_41.ab1,H04_015501Evans__.b_41.ab1,H04_015501Evans__.b_41,g,21,135,-1,a|TEMPLATE,H05_015501PI20933.b_45,t,21;SEQUENCE,H05_015501PI20933.b_45.ab1,H05_015501PI20933.b_45.ab1,H05_015501PI20933.b_45,t,21,138,-1,a|TEMPLATE,E03_015501Noir_1_.b_09,t,31;SEQUENCE,E03_015501Noir_1_.b_09.ab1,E03_015501Noir_1_.b_09.ab1,E03_015501Noir_1_.b_09,t,31,156,-1,a|TEMPLATE,H06_015501Peking_.b_58,t,25;SEQUENCE,H06_015501Peking_.b_58.ab1,H06_015501Peking_.b_58.ab1,H06_015501Peking_.b_58,t,25,153,-1,a
CLUSTER: Cluster1 ALIGNMENT: Contig1 SNP_ID: GSCSNP-Project1-Analysis1-Cluster1-Contig1-78 PADDED_POS: 1017 PADDED_LENGTH: 1182 UNPADDED_POS: 985 UNPADDED_LENGTH: 1134 P_SNP: 0.969401103105763967 VAR: ag P_VAR: 0.96939007162413007 P_1: 0.0305988968942360326 P_2: 0.969400186112315894 P_3: 9.1699325980173141e-07 P_4: 1.8827095572263639e-13 P_5: 0 TEMPLATE_DEPTH: 8 TEMPLATE_ALLELES: a=6,c=0,g=2,t=0,-=0 SEQUENCE_DEPTH: 8 SEQUENCE_ALLELES: a=6,c=0,g=2,t=0-=0 COLUMN: TEMPLATE,E02_015501Minsoy_.b_10,a,24;SEQUENCE,E02_015501Minsoy_.b_10.ab1,E02_015501Minsoy_.b_10.ab1,E02_015501Minsoy_.b_10,a,24,151,-1,a|TEMPLATE,E05_015501PI20933.b_09,a,44;SEQUENCE,E05_015501PI20933.b_09.ab1,E05_015501PI20933.b_09.ab1,E05_015501PI20933.b_09,a,44,144,-1,a|TEMPLATE,E04_015501Evans__.b_10,g,29;SEQUENCE,E04_015501Evans__.b_10.ab1,E04_015501Evans__.b_10.ab1,E04_015501Evans__.b_10,g,29,150,-1,a|TEMPLATE,Contig1,a,54;SEQUENCE,Contig1,Contig1,Contig1,a,54,985,1,a|TEMPLATE,H04_015501Evans__.b_41,g,24;SEQUENCE,H04_015501Evans__.b_41.ab1,H04_015501Evans__.b_41.ab1,H04_015501Evans__.b_41,g,24,132,-1,a|TEMPLATE,H05_015501PI20933.b_45,a,32;SEQUENCE,H05_015501PI20933.b_45.ab1,H05_015501PI20933.b_45.ab1,H05_015501PI20933.b_45,a,32,135,-1,a|TEMPLATE,E03_015501Noir_1_.b_09,a,37;SEQUENCE,E03_015501Noir_1_.b_09.ab1,E03_015501Noir_1_.b_09.ab1,E03_015501Noir_1_.b_09,a,37,153,-1,a|TEMPLATE,H06_015501Peking_.b_58,a,31;SEQUENCE,H06_015501Peking_.b_58.ab1,H06_015501Peking_.b_58.ab1,H06_015501Peking_.b_58,a,31,150,-1,a
CLUSTER: Cluster1 ALIGNMENT: Contig1 SNP_ID: GSCSNP-Project1-Analysis1-Cluster1-Contig1-79 PADDED_POS: 1021 PADDED_LENGTH: 1182 UNPADDED_POS: 989 UNPADDED_LENGTH: 1134 P_SNP: 0.96096321904500184 VAR: at P_VAR: 0.960925549997875116 P_1: 0.0390367809549981604 P_2: 0.960948519757884264 P_3: 1.46992871175749742e-05 P_4: 0 P_5: 0 TEMPLATE_DEPTH: 8 TEMPLATE_ALLELES: a=3,c=0,g=0,t=5,-=0 SEQUENCE_DEPTH: 8 SEQUENCE_ALLELES: a=3,c=0,g=0,t=5-=0 COLUMN: TEMPLATE,E02_015501Minsoy_.b_10,a,22;SEQUENCE,E02_015501Minsoy_.b_10.ab1,E02_015501Minsoy_.b_10.ab1,E02_015501Minsoy_.b_10,a,22,147,-1,a|TEMPLATE,E05_015501PI20933.b_09,t,13;SEQUENCE,E05_015501PI20933.b_09.ab1,E05_015501PI20933.b_09.ab1,E05_015501PI20933.b_09,t,13,140,-1,a|TEMPLATE,E04_015501Evans__.b_10,t,32;SEQUENCE,E04_015501Evans__.b_10.ab1,E04_015501Evans__.b_10.ab1,E04_015501Evans__.b_10,t,32,146,-1,a|TEMPLATE,Contig1,t,42;SEQUENCE,Contig1,Contig1,Contig1,t,42,989,1,a|TEMPLATE,H04_015501Evans__.b_41,t,32;SEQUENCE,H04_015501Evans__.b_41.ab1,H04_015501Evans__.b_41.ab1,H04_015501Evans__.b_41,t,32,128,-1,a|TEMPLATE,H05_015501PI20933.b_45,a,14;SEQUENCE,H05_015501PI20933.b_45.ab1,H05_015501PI20933.b_45.ab1,H05_015501PI20933.b_45,a,14,131,-1,a|TEMPLATE,E03_015501Noir_1_.b_09,t,12;SEQUENCE,E03_015501Noir_1_.b_09.ab1,E03_015501Noir_1_.b_09.ab1,E03_015501Noir_1_.b_09,t,12,149,-1,a|TEMPLATE,H06_015501Peking_.b_58,a,13;SEQUENCE,H06_015501Peking_.b_58.ab1,H06_015501Peking_.b_58.ab1,H06_015501Peking_.b_58,a,13,146,-1,a
CLUSTER: Cluster1 ALIGNMENT: Contig1 SNP_ID: GSCSNP-Project1-Analysis1-Cluster1-Contig1-80 PADDED_POS: 1024 PADDED_LENGTH: 1182 UNPADDED_POS: 992 UNPADDED_LENGTH: 1134 P_SNP: 0.998422904507238715 VAR: ac P_VAR: 0.998416586733390764 P_1: 0.00157709549276128482 P_2: 0.998417506022524276 P_3: 5.39848471443965746e-06 P_4: 0 P_5: 0 TEMPLATE_DEPTH: 8 TEMPLATE_ALLELES: a=3,c=5,g=0,t=0,-=0 SEQUENCE_DEPTH: 8 SEQUENCE_ALLELES: a=3,c=5,g=0,t=0-=0 COLUMN: TEMPLATE,E02_015501Minsoy_.b_10,c,24;SEQUENCE,E02_015501Minsoy_.b_10.ab1,E02_015501Minsoy_.b_10.ab1,E02_015501Minsoy_.b_10,c,24,144,-1,a|TEMPLATE,E05_015501PI20933.b_09,c,16;SEQUENCE,E05_015501PI20933.b_09.ab1,E05_015501PI20933.b_09.ab1,E05_015501PI20933.b_09,c,16,137,-1,a|TEMPLATE,E04_015501Evans__.b_10,a,22;SEQUENCE,E04_015501Evans__.b_10.ab1,E04_015501Evans__.b_10.ab1,E04_015501Evans__.b_10,a,22,143,-1,a|TEMPLATE,Contig1,a,22;SEQUENCE,Contig1,Contig1,Contig1,a,22,992,1,a|TEMPLATE,H04_015501Evans__.b_41,a,19;SEQUENCE,H04_015501Evans__.b_41.ab1,H04_015501Evans__.b_41.ab1,H04_015501Evans__.b_41,a,19,125,-1,a|TEMPLATE,H05_015501PI20933.b_45,c,24;SEQUENCE,H05_015501PI20933.b_45.ab1,H05_015501PI20933.b_45.ab1,H05_015501PI20933.b_45,c,24,128,-1,a|TEMPLATE,E03_015501Noir_1_.b_09,c,19;SEQUENCE,E03_015501Noir_1_.b_09.ab1,E03_015501Noir_1_.b_09.ab1,E03_015501Noir_1_.b_09,c,19,146,-1,a|TEMPLATE,H06_015501Peking_.b_58,c,19;SEQUENCE,H06_015501Peking_.b_58.ab1,H06_015501Peking_.b_58.ab1,H06_015501Peking_.b_58,c,19,143,-1,a
CLUSTER: Cluster1 ALIGNMENT: Contig1 SNP_ID: GSCSNP-Project1-Analysis1-Cluster1-Contig1-81 PADDED_POS: 1026 PADDED_LENGTH: 1182 UNPADDED_POS: 994 UNPADDED_LENGTH: 1134 P_SNP: 0.997630108504242595 VAR: at P_VAR: 0.99760992142856308 P_1: 0.0023698914957574054 P_2: 0.997610768472794562 P_3: 1.93399782493043331e-05 P_4: 5.31987281329301893e-11 P_5: 0 TEMPLATE_DEPTH: 8 TEMPLATE_ALLELES: a=6,c=0,g=0,t=2,-=0 SEQUENCE_DEPTH: 8 SEQUENCE_ALLELES: a=6,c=0,g=0,t=2-=0 COLUMN: TEMPLATE,E02_015501Minsoy_.b_10,a,18;SEQUENCE,E02_015501Minsoy_.b_10.ab1,E02_015501Minsoy_.b_10.ab1,E02_015501Minsoy_.b_10,a,18,142,-1,a|TEMPLATE,E05_015501PI20933.b_09,a,18;SEQUENCE,E05_015501PI20933.b_09.ab1,E05_015501PI20933.b_09.ab1,E05_015501PI20933.b_09,a,18,135,-1,a|TEMPLATE,E04_015501Evans__.b_10,t,32;SEQUENCE,E04_015501Evans__.b_10.ab1,E04_015501Evans__.b_10.ab1,E04_015501Evans__.b_10,t,32,141,-1,a|TEMPLATE,Contig1,t,32;SEQUENCE,Contig1,Contig1,Contig1,t,32,994,1,a|TEMPLATE,H04_015501Evans__.b_41,a,7;SEQUENCE,H04_015501Evans__.b_41.ab1,H04_015501Evans__.b_41.ab1,H04_015501Evans__.b_41,a,7,123,-1,a|TEMPLATE,H05_015501PI20933.b_45,a,15;SEQUENCE,H05_015501PI20933.b_45.ab1,H05_015501PI20933.b_45.ab1,H05_015501PI20933.b_45,a,15,126,-1,a|TEMPLATE,E03_015501Noir_1_.b_09,a,13;SEQUENCE,E03_015501Noir_1_.b_09.ab1,E03_015501Noir_1_.b_09.ab1,E03_015501Noir_1_.b_09,a,13,144,-1,a|TEMPLATE,H06_015501Peking_.b_58,a,12;SEQUENCE,H06_015501Peking_.b_58.ab1,H06_015501Peking_.b_58.ab1,H06_015501Peking_.b_58,a,12,141,-1,a
CLUSTER: Cluster1 ALIGNMENT: Contig1 SNP_ID: GSCSNP-Project1-Analysis1-Cluster1-Contig1-82 PADDED_POS: 1030 PADDED_LENGTH: 1182 UNPADDED_POS: 998 UNPADDED_LENGTH: 1134 P_SNP: 0.999590932271128244 VAR: ct P_VAR: 0.999575843130323502 P_1: 0.000409067728871755556 P_2: 0.999576225684919084 P_3: 1.47065862091604129e-05 P_4: 0 P_5: 0 TEMPLATE_DEPTH: 8 TEMPLATE_ALLELES: a=0,c=4,g=0,t=4,-=0 SEQUENCE_DEPTH: 8 SEQUENCE_ALLELES: a=0,c=4,g=0,t=4-=0 COLUMN: TEMPLATE,E02_015501Minsoy_.b_10,c,11;SEQUENCE,E02_015501Minsoy_.b_10.ab1,E02_015501Minsoy_.b_10.ab1,E02_015501Minsoy_.b_10,c,11,138,-1,a|TEMPLATE,E05_015501PI20933.b_09,t,17;SEQUENCE,E05_015501PI20933.b_09.ab1,E05_015501PI20933.b_09.ab1,E05_015501PI20933.b_09,t,17,131,-1,a|TEMPLATE,E04_015501Evans__.b_10,c,24;SEQUENCE,E04_015501Evans__.b_10.ab1,E04_015501Evans__.b_10.ab1,E04_015501Evans__.b_10,c,24,137,-1,a|TEMPLATE,Contig1,c,34;SEQUENCE,Contig1,Contig1,Contig1,c,34,998,1,a|TEMPLATE,H04_015501Evans__.b_41,c,16;SEQUENCE,H04_015501Evans__.b_41.ab1,H04_015501Evans__.b_41.ab1,H04_015501Evans__.b_41,c,16,119,-1,a|TEMPLATE,H05_015501PI20933.b_45,t,15;SEQUENCE,H05_015501PI20933.b_45.ab1,H05_015501PI20933.b_45.ab1,H05_015501PI20933.b_45,t,15,122,-1,a|TEMPLATE,E03_015501Noir_1_.b_09,t,15;SEQUENCE,E03_015501Noir_1_.b_09.ab1,E03_015501Noir_1_.b_09.ab1,E03_015501Noir_1_.b_09,t,15,140,-1,a|TEMPLATE,H06_015501Peking_.b_58,t,17;SEQUENCE,H06_015501Peking_.b_58.ab1,H06_015501Peking_.b_58.ab1,H06_015501Peking_.b_58,t,17,137,-1,a
CLUSTER: Cluster1 ALIGNMENT: Contig1 SNP_ID: GSCSNP-Project1-Analysis1-Cluster1-Contig1-83 PADDED_POS: 1034 PADDED_LENGTH: 1182 UNPADDED_POS: 1002 UNPADDED_LENGTH: 1134 P_SNP: 0.997860258498239458 VAR: ct P_VAR: 0.99784104631680888 P_1: 0.00213974150176054191 P_2: 0.997843048549245201 P_3: 1.72099489942569926e-05 P_4: 0 P_5: 0 TEMPLATE_DEPTH: 8 TEMPLATE_ALLELES: a=0,c=4,g=0,t=4,-=0 SEQUENCE_DEPTH: 8 SEQUENCE_ALLELES: a=0,c=4,g=0,t=4-=0 COLUMN: TEMPLATE,E02_015501Minsoy_.b_10,t,12;SEQUENCE,E02_015501Minsoy_.b_10.ab1,E02_015501Minsoy_.b_10.ab1,E02_015501Minsoy_.b_10,t,12,134,-1,a|TEMPLATE,E05_015501PI20933.b_09,t,13;SEQUENCE,E05_015501PI20933.b_09.ab1,E05_015501PI20933.b_09.ab1,E05_015501PI20933.b_09,t,13,127,-1,a|TEMPLATE,E04_015501Evans__.b_10,c,42;SEQUENCE,E04_015501Evans__.b_10.ab1,E04_015501Evans__.b_10.ab1,E04_015501Evans__.b_10,c,42,133,-1,a|TEMPLATE,Contig1,c,52;SEQUENCE,Contig1,Contig1,Contig1,c,52,1002,1,a|TEMPLATE,H04_015501Evans__.b_41,c,29;SEQUENCE,H04_015501Evans__.b_41.ab1,H04_015501Evans__.b_41.ab1,H04_015501Evans__.b_41,c,29,115,-1,a|TEMPLATE,H05_015501PI20933.b_45,t,15;SEQUENCE,H05_015501PI20933.b_45.ab1,H05_015501PI20933.b_45.ab1,H05_015501PI20933.b_45,t,15,118,-1,a|TEMPLATE,E03_015501Noir_1_.b_09,c,11;SEQUENCE,E03_015501Noir_1_.b_09.ab1,E03_015501Noir_1_.b_09.ab1,E03_015501Noir_1_.b_09,c,11,136,-1,a|TEMPLATE,H06_015501Peking_.b_58,t,17;SEQUENCE,H06_015501Peking_.b_58.ab1,H06_015501Peking_.b_58.ab1,H06_015501Peking_.b_58,t,17,133,-1,a
CLUSTER: Cluster1 ALIGNMENT: Contig1 SNP_ID: GSCSNP-Project1-Analysis1-Cluster1-Contig1-84 PADDED_POS: 1036 PADDED_LENGTH: 1182 UNPADDED_POS: 1004 UNPADDED_LENGTH: 1134 P_SNP: 0.999947218351547124 VAR: ag P_VAR: 0.999931388344719871 P_1: 5.27816484528763905e-05 P_2: 0.999931449823959651 P_3: 1.57685275874726784e-05 P_4: 0 P_5: 0 TEMPLATE_DEPTH: 8 TEMPLATE_ALLELES: a=5,c=0,g=3,t=0,-=0 SEQUENCE_DEPTH: 8 SEQUENCE_ALLELES: a=5,c=0,g=3,t=0-=0 COLUMN: TEMPLATE,E02_015501Minsoy_.b_10,a,11;SEQUENCE,E02_015501Minsoy_.b_10.ab1,E02_015501Minsoy_.b_10.ab1,E02_015501Minsoy_.b_10,a,11,132,-1,a|TEMPLATE,E05_015501PI20933.b_09,a,13;SEQUENCE,E05_015501PI20933.b_09.ab1,E05_015501PI20933.b_09.ab1,E05_015501PI20933.b_09,a,13,125,-1,a|TEMPLATE,E04_015501Evans__.b_10,g,28;SEQUENCE,E04_015501Evans__.b_10.ab1,E04_015501Evans__.b_10.ab1,E04_015501Evans__.b_10,g,28,131,-1,a|TEMPLATE,Contig1,g,38;SEQUENCE,Contig1,Contig1,Contig1,g,38,1004,1,a|TEMPLATE,H04_015501Evans__.b_41,g,17;SEQUENCE,H04_015501Evans__.b_41.ab1,H04_015501Evans__.b_41.ab1,H04_015501Evans__.b_41,g,17,113,-1,a|TEMPLATE,H05_015501PI20933.b_45,a,16;SEQUENCE,H05_015501PI20933.b_45.ab1,H05_015501PI20933.b_45.ab1,H05_015501PI20933.b_45,a,16,116,-1,a|TEMPLATE,E03_015501Noir_1_.b_09,a,12;SEQUENCE,E03_015501Noir_1_.b_09.ab1,E03_015501Noir_1_.b_09.ab1,E03_015501Noir_1_.b_09,a,12,134,-1,a|TEMPLATE,H06_015501Peking_.b_58,a,16;SEQUENCE,H06_015501Peking_.b_58.ab1,H06_015501Peking_.b_58.ab1,H06_015501Peking_.b_58,a,16,131,-1,a
CLUSTER: Cluster1 ALIGNMENT: Contig1 SNP_ID: GSCSNP-Project1-Analysis1-Cluster1-Contig1-85 PADDED_POS: 1038 PADDED_LENGTH: 1182 UNPADDED_POS: 1006 UNPADDED_LENGTH: 1134 P_SNP: 0.99912901037715215 VAR: at P_VAR: 0.999102705137991128 P_1: 0.000870989622847850225 P_2: 0.999103954987635856 P_3: 2.50553895162938512e-05 P_4: 0 P_5: 0 TEMPLATE_DEPTH: 8 TEMPLATE_ALLELES: a=5,c=0,g=0,t=3,-=0 SEQUENCE_DEPTH: 8 SEQUENCE_ALLELES: a=5,c=0,g=0,t=3-=0 COLUMN: TEMPLATE,E02_015501Minsoy_.b_10,a,12;SEQUENCE,E02_015501Minsoy_.b_10.ab1,E02_015501Minsoy_.b_10.ab1,E02_015501Minsoy_.b_10,a,12,130,-1,a|TEMPLATE,E05_015501PI20933.b_09,a,12;SEQUENCE,E05_015501PI20933.b_09.ab1,E05_015501PI20933.b_09.ab1,E05_015501PI20933.b_09,a,12,123,-1,a|TEMPLATE,E04_015501Evans__.b_10,t,28;SEQUENCE,E04_015501Evans__.b_10.ab1,E04_015501Evans__.b_10.ab1,E04_015501Evans__.b_10,t,28,129,-1,a|TEMPLATE,Contig1,t,38;SEQUENCE,Contig1,Contig1,Contig1,t,38,1006,1,a|TEMPLATE,H04_015501Evans__.b_41,t,20;SEQUENCE,H04_015501Evans__.b_41.ab1,H04_015501Evans__.b_41.ab1,H04_015501Evans__.b_41,t,20,111,-1,a|TEMPLATE,H05_015501PI20933.b_45,a,11;SEQUENCE,H05_015501PI20933.b_45.ab1,H05_015501PI20933.b_45.ab1,H05_015501PI20933.b_45,a,11,114,-1,a|TEMPLATE,E03_015501Noir_1_.b_09,a,10;SEQUENCE,E03_015501Noir_1_.b_09.ab1,E03_015501Noir_1_.b_09.ab1,E03_015501Noir_1_.b_09,a,10,132,-1,a|TEMPLATE,H06_015501Peking_.b_58,a,10;SEQUENCE,H06_015501Peking_.b_58.ab1,H06_015501Peking_.b_58.ab1,H06_015501Peking_.b_58,a,10,129,-1,a
CLUSTER: Cluster1 ALIGNMENT: Contig1 SNP_ID: GSCSNP-Project1-Analysis1-Cluster1-Contig1-86 PADDED_POS: 1047 PADDED_LENGTH: 1182 UNPADDED_POS: 1015 UNPADDED_LENGTH: 1134 P_SNP: 0.999961157736157083 VAR: ct P_VAR: 0.999945338986247282 P_1: 3.88422638429170889e-05 P_2: 0.999945395114924258 P_3: 1.57626212328248741e-05 P_4: 0 P_5: 0 TEMPLATE_DEPTH: 8 TEMPLATE_ALLELES: a=0,c=5,g=0,t=3,-=0 SEQUENCE_DEPTH: 8 SEQUENCE_ALLELES: a=0,c=5,g=0,t=3-=0 COLUMN: TEMPLATE,E02_015501Minsoy_.b_10,c,17;SEQUENCE,E02_015501Minsoy_.b_10.ab1,E02_015501Minsoy_.b_10.ab1,E02_015501Minsoy_.b_10,c,17,121,-1,a|TEMPLATE,E05_015501PI20933.b_09,c,9;SEQUENCE,E05_015501PI20933.b_09.ab1,E05_015501PI20933.b_09.ab1,E05_015501PI20933.b_09,c,9,114,-1,a|TEMPLATE,E04_015501Evans__.b_10,t,26;SEQUENCE,E04_015501Evans__.b_10.ab1,E04_015501Evans__.b_10.ab1,E04_015501Evans__.b_10,t,26,120,-1,a|TEMPLATE,Contig1,t,52;SEQUENCE,Contig1,Contig1,Contig1,t,52,1015,1,a|TEMPLATE,H04_015501Evans__.b_41,t,42;SEQUENCE,H04_015501Evans__.b_41.ab1,H04_015501Evans__.b_41.ab1,H04_015501Evans__.b_41,t,42,102,-1,a|TEMPLATE,H05_015501PI20933.b_45,c,13;SEQUENCE,H05_015501PI20933.b_45.ab1,H05_015501PI20933.b_45.ab1,H05_015501PI20933.b_45,c,13,105,-1,a|TEMPLATE,E03_015501Noir_1_.b_09,c,14;SEQUENCE,E03_015501Noir_1_.b_09.ab1,E03_015501Noir_1_.b_09.ab1,E03_015501Noir_1_.b_09,c,14,123,-1,a|TEMPLATE,H06_015501Peking_.b_58,c,15;SEQUENCE,H06_015501Peking_.b_58.ab1,H06_015501Peking_.b_58.ab1,H06_015501Peking_.b_58,c,15,120,-1,a
CLUSTER: Cluster1 ALIGNMENT: Contig1 SNP_ID: GSCSNP-Project1-Analysis1-Cluster1-Contig1-87 PADDED_POS: 1049 PADDED_LENGTH: 1182 UNPADDED_POS: 1017 UNPADDED_LENGTH: 1134 P_SNP: 0.995696222255924322 VAR: ct P_VAR: 0.995665698287811617 P_1: 0.00430377774407567792 P_2: 0.995669768473385586 P_3: 2.6453782538735712e-05 P_4: 0 P_5: 0 TEMPLATE_DEPTH: 8 TEMPLATE_ALLELES: a=0,c=4,g=0,t=4,-=0 SEQUENCE_DEPTH: 8 SEQUENCE_ALLELES: a=0,c=4,g=0,t=4-=0 COLUMN: TEMPLATE,E02_015501Minsoy_.b_10,t,12;SEQUENCE,E02_015501Minsoy_.b_10.ab1,E02_015501Minsoy_.b_10.ab1,E02_015501Minsoy_.b_10,t,12,119,-1,a|TEMPLATE,E05_015501PI20933.b_09,c,9;SEQUENCE,E05_015501PI20933.b_09.ab1,E05_015501PI20933.b_09.ab1,E05_015501PI20933.b_09,c,9,112,-1,a|TEMPLATE,E04_015501Evans__.b_10,c,16;SEQUENCE,E04_015501Evans__.b_10.ab1,E04_015501Evans__.b_10.ab1,E04_015501Evans__.b_10,c,16,118,-1,a|TEMPLATE,Contig1,c,34;SEQUENCE,Contig1,Contig1,Contig1,c,34,1017,1,a|TEMPLATE,H04_015501Evans__.b_41,c,24;SEQUENCE,H04_015501Evans__.b_41.ab1,H04_015501Evans__.b_41.ab1,H04_015501Evans__.b_41,c,24,100,-1,a|TEMPLATE,H05_015501PI20933.b_45,t,16;SEQUENCE,H05_015501PI20933.b_45.ab1,H05_015501PI20933.b_45.ab1,H05_015501PI20933.b_45,t,16,103,-1,a|TEMPLATE,E03_015501Noir_1_.b_09,t,10;SEQUENCE,E03_015501Noir_1_.b_09.ab1,E03_015501Noir_1_.b_09.ab1,E03_015501Noir_1_.b_09,t,10,121,-1,a|TEMPLATE,H06_015501Peking_.b_58,t,16;SEQUENCE,H06_015501Peking_.b_58.ab1,H06_015501Peking_.b_58.ab1,H06_015501Peking_.b_58,t,16,118,-1,a
CLUSTER: Cluster1 ALIGNMENT: Contig1 SNP_ID: GSCSNP-Project1-Analysis1-Cluster1-Contig1-88 PADDED_POS: 1054 PADDED_LENGTH: 1182 UNPADDED_POS: 1022 UNPADDED_LENGTH: 1134 P_SNP: 0.999750629992311199 VAR: ag P_VAR: 0.99974021913287515 P_1: 0.000249370007688801389 P_2: 0.999740366618073849 P_3: 1.02633742373494552e-05 P_4: 0 P_5: 0 TEMPLATE_DEPTH: 8 TEMPLATE_ALLELES: a=5,c=0,g=3,t=0,-=0 SEQUENCE_DEPTH: 8 SEQUENCE_ALLELES: a=5,c=0,g=3,t=0-=0 COLUMN: TEMPLATE,E02_015501Minsoy_.b_10,a,13;SEQUENCE,E02_015501Minsoy_.b_10.ab1,E02_015501Minsoy_.b_10.ab1,E02_015501Minsoy_.b_10,a,13,114,-1,a|TEMPLATE,E05_015501PI20933.b_09,a,19;SEQUENCE,E05_015501PI20933.b_09.ab1,E05_015501PI20933.b_09.ab1,E05_015501PI20933.b_09,a,19,107,-1,a|TEMPLATE,E04_015501Evans__.b_10,g,23;SEQUENCE,E04_015501Evans__.b_10.ab1,E04_015501Evans__.b_10.ab1,E04_015501Evans__.b_10,g,23,113,-1,a|TEMPLATE,Contig1,g,33;SEQUENCE,Contig1,Contig1,Contig1,g,33,1022,1,a|TEMPLATE,H04_015501Evans__.b_41,g,15;SEQUENCE,H04_015501Evans__.b_41.ab1,H04_015501Evans__.b_41.ab1,H04_015501Evans__.b_41,g,15,95,-1,a|TEMPLATE,H05_015501PI20933.b_45,a,16;SEQUENCE,H05_015501PI20933.b_45.ab1,H05_015501PI20933.b_45.ab1,H05_015501PI20933.b_45,a,16,98,-1,a|TEMPLATE,E03_015501Noir_1_.b_09,a,19;SEQUENCE,E03_015501Noir_1_.b_09.ab1,E03_015501Noir_1_.b_09.ab1,E03_015501Noir_1_.b_09,a,19,116,-1,a|TEMPLATE,H06_015501Peking_.b_58,a,16;SEQUENCE,H06_015501Peking_.b_58.ab1,H06_015501Peking_.b_58.ab1,H06_015501Peking_.b_58,a,16,113,-1,a
CLUSTER: Cluster1 ALIGNMENT: Contig1 SNP_ID: GSCSNP-Project1-Analysis1-Cluster1-Contig1-89 PADDED_POS: 1057 PADDED_LENGTH: 1182 UNPADDED_POS: 1024 UNPADDED_LENGTH: 1134 P_SNP: 0.932506199431625028 VAR: a- P_VAR: 0.932402416456130533 P_1: 0.0674938005683749722 P_2: 0.932502731887961035 P_3: 3.4675436639922479e-06 P_4: 0 P_5: 0 TEMPLATE_DEPTH: 8 TEMPLATE_ALLELES: a=4,c=0,g=0,t=0,-=4 SEQUENCE_DEPTH: 8 SEQUENCE_ALLELES: a=4,c=0,g=0,t=0-=4 COLUMN: TEMPLATE,E02_015501Minsoy_.b_10,-,10;SEQUENCE,E02_015501Minsoy_.b_10.ab1,E02_015501Minsoy_.b_10.ab1,E02_015501Minsoy_.b_10,-,10,111,-1,a|TEMPLATE,E05_015501PI20933.b_09,a,10;SEQUENCE,E05_015501PI20933.b_09.ab1,E05_015501PI20933.b_09.ab1,E05_015501PI20933.b_09,a,10,104,-1,a|TEMPLATE,E04_015501Evans__.b_10,-,23;SEQUENCE,E04_015501Evans__.b_10.ab1,E04_015501Evans__.b_10.ab1,E04_015501Evans__.b_10,-,23,110,-1,a|TEMPLATE,Contig1,-,33;SEQUENCE,Contig1,Contig1,Contig1,-,33,1024,1,a|TEMPLATE,H04_015501Evans__.b_41,-,10;SEQUENCE,H04_015501Evans__.b_41.ab1,H04_015501Evans__.b_41.ab1,H04_015501Evans__.b_41,-,10,92,-1,a|TEMPLATE,H05_015501PI20933.b_45,a,10;SEQUENCE,H05_015501PI20933.b_45.ab1,H05_015501PI20933.b_45.ab1,H05_015501PI20933.b_45,a,10,95,-1,a|TEMPLATE,E03_015501Noir_1_.b_09,a,9;SEQUENCE,E03_015501Noir_1_.b_09.ab1,E03_015501Noir_1_.b_09.ab1,E03_015501Noir_1_.b_09,a,9,113,-1,a|TEMPLATE,H06_015501Peking_.b_58,a,10;SEQUENCE,H06_015501Peking_.b_58.ab1,H06_015501Peking_.b_58.ab1,H06_015501Peking_.b_58,a,10,110,-1,a
CLUSTER: Cluster1 ALIGNMENT: Contig1 SNP_ID: GSCSNP-Project1-Analysis1-Cluster1-Contig1-90 PADDED_POS: 1073 PADDED_LENGTH: 1182 UNPADDED_POS: 1028 UNPADDED_LENGTH: 1134 P_SNP: 0.970667145460758376 VAR: gt P_VAR: 0.970640050596889097 P_1: 0.0293328545392416241 P_2: 0.970650401082841057 P_3: 1.67442968136694566e-05 P_4: 8.11036498256704383e-11 P_5: 0 TEMPLATE_DEPTH: 8 TEMPLATE_ALLELES: a=0,c=0,g=2,t=6,-=0 SEQUENCE_DEPTH: 8 SEQUENCE_ALLELES: a=0,c=0,g=2,t=6-=0 COLUMN: TEMPLATE,E02_015501Minsoy_.b_10,t,7;SEQUENCE,E02_015501Minsoy_.b_10.ab1,E02_015501Minsoy_.b_10.ab1,E02_015501Minsoy_.b_10,t,7,104,-1,a|TEMPLATE,E05_015501PI20933.b_09,t,10;SEQUENCE,E05_015501PI20933.b_09.ab1,E05_015501PI20933.b_09.ab1,E05_015501PI20933.b_09,t,10,98,-1,a|TEMPLATE,E04_015501Evans__.b_10,g,20;SEQUENCE,E04_015501Evans__.b_10.ab1,E04_015501Evans__.b_10.ab1,E04_015501Evans__.b_10,g,20,107,-1,a|TEMPLATE,Contig1,t,58;SEQUENCE,Contig1,Contig1,Contig1,t,58,1028,1,a|TEMPLATE,H04_015501Evans__.b_41,g,33;SEQUENCE,H04_015501Evans__.b_41.ab1,H04_015501Evans__.b_41.ab1,H04_015501Evans__.b_41,g,33,89,-1,a|TEMPLATE,H05_015501PI20933.b_45,t,48;SEQUENCE,H05_015501PI20933.b_45.ab1,H05_015501PI20933.b_45.ab1,H05_015501PI20933.b_45,t,48,87,-1,a|TEMPLATE,E03_015501Noir_1_.b_09,t,27;SEQUENCE,E03_015501Noir_1_.b_09.ab1,E03_015501Noir_1_.b_09.ab1,E03_015501Noir_1_.b_09,t,27,105,-1,a|TEMPLATE,H06_015501Peking_.b_58,t,31;SEQUENCE,H06_015501Peking_.b_58.ab1,H06_015501Peking_.b_58.ab1,H06_015501Peking_.b_58,t,31,102,-1,a
CLUSTER: Cluster1 ALIGNMENT: Contig1 SNP_ID: GSCSNP-Project1-Analysis1-Cluster1-Contig1-91 PADDED_POS: 1075 PADDED_LENGTH: 1182 UNPADDED_POS: 1029 UNPADDED_LENGTH: 1134 P_SNP: 0.988167877931806267 VAR: ct P_VAR: 0.988146067005700607 P_1: 0.0118321220681937332 P_2: 0.98815026541808541 P_3: 1.76124224501395713e-05 P_4: 9.12707171921770044e-11 P_5: 0 TEMPLATE_DEPTH: 8 TEMPLATE_ALLELES: a=0,c=2,g=0,t=6,-=0 SEQUENCE_DEPTH: 8 SEQUENCE_ALLELES: a=0,c=2,g=0,t=6-=0 COLUMN: TEMPLATE,E02_015501Minsoy_.b_10,t,7;SEQUENCE,E02_015501Minsoy_.b_10.ab1,E02_015501Minsoy_.b_10.ab1,E02_015501Minsoy_.b_10,t,7,102,-1,a|TEMPLATE,E05_015501PI20933.b_09,t,9;SEQUENCE,E05_015501PI20933.b_09.ab1,E05_015501PI20933.b_09.ab1,E05_015501PI20933.b_09,t,9,97,-1,a|TEMPLATE,E04_015501Evans__.b_10,c,24;SEQUENCE,E04_015501Evans__.b_10.ab1,E04_015501Evans__.b_10.ab1,E04_015501Evans__.b_10,c,24,106,-1,a|TEMPLATE,Contig1,t,58;SEQUENCE,Contig1,Contig1,Contig1,t,58,1029,1,a|TEMPLATE,H04_015501Evans__.b_41,c,33;SEQUENCE,H04_015501Evans__.b_41.ab1,H04_015501Evans__.b_41.ab1,H04_015501Evans__.b_41,c,33,88,-1,a|TEMPLATE,H05_015501PI20933.b_45,t,48;SEQUENCE,H05_015501PI20933.b_45.ab1,H05_015501PI20933.b_45.ab1,H05_015501PI20933.b_45,t,48,86,-1,a|TEMPLATE,E03_015501Noir_1_.b_09,t,39;SEQUENCE,E03_015501Noir_1_.b_09.ab1,E03_015501Noir_1_.b_09.ab1,E03_015501Noir_1_.b_09,t,39,104,-1,a|TEMPLATE,H06_015501Peking_.b_58,t,31;SEQUENCE,H06_015501Peking_.b_58.ab1,H06_015501Peking_.b_58.ab1,H06_015501Peking_.b_58,t,31,101,-1,a
