# Supplementary material for: SNP-PHAGE – High throughput SNP discovery pipeline
Source: BMC Bioinformatics. 2006 Oct 23;7:468. doi: 10.1186/1471-2105-7-468 (PMC1626092; doi:10.1186/1471-2105-7-468)
Supplement: Additional file 2 — Test dataset. This compressed file contains test data for recreating the demo website. It contains the database table entries and chromatogram files to test for proper installation of all functionalities provided. [file 1471-2105-7-468-S2.gz › test_data/AfterAnalysisStore/edit_dir/015501.polyphred.out]

BEGIN_MESSAGE

BEGIN_HEADER
---------------------------------------------------------
POLYPHRED    Version 5.04          Build 2006.02.07
---------------------------------------------------------
POLYPHRED_THUMBPRINT  1145223471
TIME                  16/04/06 17:37:51
CURRENT_DIRECTORY     /data2/lmatukum/Software/SNP_PHAGE/test_data/TempDataStore/edit_dir/
END_HEADER

BEGIN_COMMAND_LINE
 -dir      /data2/lmatukum/Software/SNP_PHAGE/test_data/TempDataStore/
 -ace      015501.fasta.screen.ace.1
 -score    70
 -quality  25
 -window   20
 -tag      genotype
END_COMMAND_LINE

BEGIN_CONTIG
Contig1

BEGIN_POLY
229       CGTGGTATGT  A  G  AATACATGTA  75
233       GTATGTGAAT  A  C  CATGTAAATT  81
289       CCTAACTATT  A  G  CATCTTAAAC  98
481       GTAATCTCAA  G  T  AGATGATGTG  89
666       GCAATCAAAA  A  T  TAAAGTGTTC  76
783       TGACAACAAA  A  T  AAGCTTTTGG  88
824       TGTGCAATAA  A  T  GCAAGGATTT  98
828       CAATAAAGCA  A  T  GGATTTTCCC  78
838       AGGATTTTCC  C  T  TGGATTTTTT  80
847       CCTGGATTTT  A  T  TTTTATTTTA  88
END_POLY

BEGIN_GENOTYPE
229       245       E08_015501Minsoy_.g_10.ab1   G  G  99
229       237       E09_015501Noir_1_.g_09.ab1   G  G  99
229       242       E10_015501Evans__.g_10.ab1   G  G  99
229       237       E11_015501PI20933.g_09.ab1   G  G  99
229       233       H07_015501Archer_.g_62.ab1   A  A  98
229       242       H08_015501Minsoy_.g_75.ab1   G  G  99
229       285       H09_015501Noir_1_.g_79.ab1   G  G  99
229       243       H10_015501Evans__.g_91.ab1   G  G  99
229       242       H11_015501PI20933.g_95.ab1   G  G  99
229       291       H12_015501Peking_.g_03.ab1   G  G  99
233       249       E08_015501Minsoy_.g_10.ab1   A  A  99
233       241       E09_015501Noir_1_.g_09.ab1   A  A  99
233       246       E10_015501Evans__.g_10.ab1   A  A  99
233       241       E11_015501PI20933.g_09.ab1   A  A  99
233       237       H07_015501Archer_.g_62.ab1   C  C  99
233       246       H08_015501Minsoy_.g_75.ab1   A  A  99
233       289       H09_015501Noir_1_.g_79.ab1   A  A  99
233       247       H10_015501Evans__.g_91.ab1   A  A  99
233       246       H11_015501PI20933.g_95.ab1   A  A  99
233       295       H12_015501Peking_.g_03.ab1   A  T  75
289       305       E08_015501Minsoy_.g_10.ab1   G  G  99
289       297       E09_015501Noir_1_.g_09.ab1   G  G  99
289       302       E10_015501Evans__.g_10.ab1   A  A  84
289       297       E11_015501PI20933.g_09.ab1   G  G  99
289       293       H07_015501Archer_.g_62.ab1   G  G  99
289       302       H08_015501Minsoy_.g_75.ab1   G  G  99
289       345       H09_015501Noir_1_.g_79.ab1   G  G  99
289       303       H10_015501Evans__.g_91.ab1   A  A  94
289       302       H11_015501PI20933.g_95.ab1   G  G  99
289       351       H12_015501Peking_.g_03.ab1   G  G  99
481       497       E08_015501Minsoy_.g_10.ab1   G  G  99
481       489       E09_015501Noir_1_.g_09.ab1   G  G  99
481       494       E10_015501Evans__.g_10.ab1   T  T  99
481       489       E11_015501PI20933.g_09.ab1   G  G  99
481       485       H07_015501Archer_.g_62.ab1   G  G  99
481       494       H08_015501Minsoy_.g_75.ab1   G  G  99
481       537       H09_015501Noir_1_.g_79.ab1   G  G  99
481       495       H10_015501Evans__.g_91.ab1   T  T  99
481       494       H11_015501PI20933.g_95.ab1   G  G  99
666       474       E03_015501Noir_1_.b_09.ab1   A  A  98
666       469       E04_015501Evans__.b_10.ab1   T  T  99
666       465       E05_015501PI20933.b_09.ab1   A  A  98
666       451       H04_015501Evans__.b_41.ab1   T  T  99
783       357       E03_015501Noir_1_.b_09.ab1   A  A  99
783       352       E04_015501Evans__.b_10.ab1   A  T  99
783       348       E05_015501PI20933.b_09.ab1   A  A  99
783       334       H04_015501Evans__.b_41.ab1   A  T  91
824       316       E03_015501Noir_1_.b_09.ab1   A  A  99
824       311       E04_015501Evans__.b_10.ab1   A  T  99
824       307       E05_015501PI20933.b_09.ab1   A  A  99
824       293       H04_015501Evans__.b_41.ab1   A  T  99
828       312       E03_015501Noir_1_.b_09.ab1   A  A  99
828       307       E04_015501Evans__.b_10.ab1   A  T  92
828       303       E05_015501PI20933.b_09.ab1   A  A  99
828       289       H04_015501Evans__.b_41.ab1   A  T  95
828       294       H05_015501PI20933.b_45.ab1   A  A  98
828       309       H06_015501Peking_.b_58.ab1   A  A  96
838       302       E03_015501Noir_1_.b_09.ab1   C  C  99
838       297       E04_015501Evans__.b_10.ab1   T  T  53
838       293       E05_015501PI20933.b_09.ab1   C  C  99
838       279       H04_015501Evans__.b_41.ab1   C  T  52
838       284       H05_015501PI20933.b_45.ab1   C  C  99
838       299       H06_015501Peking_.b_58.ab1   C  C  97
847       292       E03_015501Noir_1_.b_09.ab1   T  T  99
847       288       E04_015501Evans__.b_10.ab1   A  A  91
847       283       E05_015501PI20933.b_09.ab1   T  T  99
847       270       H04_015501Evans__.b_41.ab1   A  A  95
847       274       H05_015501PI20933.b_45.ab1   T  T  99
847       289       H06_015501Peking_.b_58.ab1   T  T  99
END_GENOTYPE

BEGIN_COLUMNGENOTYPE
END_COLUMNGENOTYPE

BEGIN_INDEL
1024      111       E04_015501Evans__.b_10.ab1   -- 5
1024      93        H04_015501Evans__.b_41.ab1   -- 5
1024      113       E03_015501Noir_1_.b_09.ab1   -- 4
1024      104       E05_015501PI20933.b_09.ab1   -- 4
1025      90        H05_015501PI20933.b_45.ab1   -- 4
1025      105       H06_015501Peking_.b_58.ab1   -- 4
END_INDEL

BEGIN_POLYINDEL
END_POLYINDEL

BEGIN_COLUMNINDEL
END_COLUMNINDEL

BEGIN_MANUALGENOTYPE
END_MANUALGENOTYPE

BEGIN_VERIFIED
END_VERIFIED

BEGIN_SAMPLE
E02_015501Minsoy_.b_10.ab1   1         1001      0
E03_015501Noir_1_.b_09.ab1   76        579       18
E04_015501Evans__.b_10.ab1   58        606       34
E05_015501PI20933.b_09.ab1   48        570       19
E08_015501Minsoy_.g_10.ab1   78        598       41
E09_015501Noir_1_.g_09.ab1   77        624       42
E10_015501Evans__.g_10.ab1   55        631       43
E11_015501PI20933.g_09.ab1   53        591       42
H04_015501Evans__.b_41.ab1   42        578       31
H05_015501PI20933.b_45.ab1   40        294       19
H06_015501Peking_.b_58.ab1   89        310       18
H07_015501Archer_.g_62.ab1   47        630       39
H08_015501Minsoy_.g_75.ab1   56        645       38
H09_015501Noir_1_.g_79.ab1   100       633       36
H10_015501Evans__.g_91.ab1   66        591       39
H11_015501PI20933.g_95.ab1   90        639       39
H12_015501Peking_.g_03.ab1   145       477       34
END_SAMPLE

BEGIN_COVERAGE
1         41        0
42        42        1
43        43        3
44        45        4
46        50        5
51        61        6
62        68        7
69        73        8
74        74        7
75        76        8
77        82        9
83        415       10
416       528       9
529       538       10
539       560       11
561       577       13
578       582       11
583       583       10
584       616       9
617       618       8
619       626       7
627       632       5
633       703       4
704       704       3
705       812       4
813       813       3
814       826       4
827       827       5
828       1041      6
1042      1057      5
1058      1075      4
1076      1076      2
1077      1077      1
1078      1133      0
END_COVERAGE
END_CONTIG
END_MESSAGE
