# Supplementary material for: SNP-PHAGE – High throughput SNP discovery pipeline
Source: BMC Bioinformatics. 2006 Oct 23;7:468. doi: 10.1186/1471-2105-7-468 (PMC1626092; doi:10.1186/1471-2105-7-468)
Supplement: Additional file 2 — Test dataset. This compressed file contains test data for recreating the demo website. It contains the database table entries and chromatogram files to test for proper installation of all functionalities provided. [file 1471-2105-7-468-S2.gz › test_data/AfterAnalysisStore/edit_dir/015529.fasta]

>H01_015529Archer_.b_15.ab1 CHROMAT_FILE: H01_015529Archer_.b_15.ab1 PHD_FILE: H01_015529Archer_.b_15.ab1.phd.1 CHEM: term DYE: big TIME: Sun Apr 16 17:38:06 2006
ggactgctaggaacgtagctctcctcacttggctctcggagggtctttga
ttcatgtcatcttgcacacactgcaaagccaccttaaccaaaacctcaac
ttgcgaaacttggcattggccttccaagttgggatcaagtatctcctcaa
tccaaaacccactcgtgggtgcatcgtttatcttgtccgttacccacatc
accaaccgtcgctgctctatgcccctactgttctcaaggctgtgaatttc
catagggctccttccagtcaccatttccaacaccacaatcccataactat
aaacatccaccttcgcannnnnnnnnnnnnnnnnnnnnnnnnnnnnnnnn
nnnnnnnnnnnnnnnnnnnnnnnnnnnnnnnnnnnnnnnnnnnnnnnnnn
nnnnnnnnnnnnnnnnnnnnnnnnnnnnnnnnnnnnnnnnnnnnnnnnnn
nnnnnnnnnnnnnnnnnnnnnnnnnnnnnnnnnnnnnnnnnnnnnnnnnn
nnnnnnnnnnnnnnnnnnnnnnnnnnnnnnnnnnnnnnnnnnnnnnnnnn
nnnnnnnnnnnnnnnnnnnnnnnnnnnnnnnnnnnnnnnnnnnnnnnnnn
nnnnnnnnnnnnnnnnnnnnnnnnnnnnnnnnnnnnnnnnnnnnnnnnnn
nnnnnnnnnnnnnnnnnnnnnnnnnnnnnnnnnnnnnnnnnnnnnnnnnn
nnnn
>H01_015529Peking_.b_13.ab1 CHROMAT_FILE: H01_015529Peking_.b_13.ab1 PHD_FILE: H01_015529Peking_.b_13.ab1.phd.1 CHEM: term DYE: big TIME: Sun Apr 16 17:38:06 2006
acttggtgcgactcatctccactacttggctcatggacggtctttgattc
atgtcatcttgcacacactgcatagccaccttaaccaaaacctcaacttg
cgaaacttggcattggccttccaagttgggatcaagtatctcctcaatcc
aaaacccactcgtgggtgcatcgtttatcttgtccgttacccacatcacc
aaccgtcgctgctctatgcccctactgttctcaaggctgtgaatttccat
agggctccttccagtcaccatttccaacaccacaatcccataactataaa
catccanncttcgcannnnnnnnnnnnnnnnnnnnnnnnnnnnnnnnnnn
nnnnnnnnnnnnnnnnnnnnnnnnnnnnnnnnnnnnnnnnnnnnnnnnnn
nnnnnnnnnnnnnnnnnnnnnnnnnnnnnnnnnnnnnnnnnnnnnnnnnn
nnnnnnnnnnnnnnnnnnnnnnnnnnnnnnnnnnnnnnnnnnnnnnnnnn
nnnnnnnnnnnnnnnnnnnnnnnnnnnnnnnnnnnnnnnnnnnnnnnnnn
nnnnnnnnnnnnnnnnnnnnnnnnnnnnnnnnnnnnnnnnnnnnnnnnnn
nnnnnnnnnnnnnnnnnnnnnnnnnnnnnnnnnnnnnnnnnnnnnnnnnn
nnnnnnnnnn
>H02_015529Minsoy_.b_16.ab1 CHROMAT_FILE: H02_015529Minsoy_.b_16.ab1 PHD_FILE: H02_015529Minsoy_.b_16.ab1.phd.1 CHEM: term DYE: big TIME: Sun Apr 16 17:38:06 2006
gttgggggcttcctctagtaactaactctatccactgggctacggngggt
ctttgattcatgtcatcttgcacacactgcaaagccaccttaaccaaaac
ctcaacttgcgaaacttggcattggccttccaagttgggatcaagtatct
cctcaatccaaaacccactcgtgggtgcatcgtttatcttgtccgttacc
cacatcaccaaccgtcgctgctctatgcccctactgttctcgaggctgtg
aatttccatagggctccttccagtcaccatttccaacaccacaatcccat
aactataaacatcccnncttcgcannnnnnnnnnnnnnnnnnnnnnnnnn
nnnnnnnnnnnnnnnnnnnnnnnnnnnnnnnnnnnnnnnnnnnnnnnnnn
nnnnnnnnnnnnnnnnnnnnnnnnnnnnnnnnnnnnnnnnnnnnnnnnnn
nnnnnnnnnnnnnnnnnnnnnnnnnnnnnnnnnnnnnnnnnnnnnnnnnn
nnnnnnnnnnnnnnnnnnnnnnnnnnnnnnnnnnnnnnnnnnnnnnnnnn
nnnnnnnnnnnnnnnnnnnnnnnnnnnnnnnnnnnnnnnnnnnnnnnnnn
nnnnnnnnnnnnnnnnnnnnnnnnnnnnnnnnnnnnnnnnnnnnnnnnnn
nnnnnnnnnnnnnnnnnnnnnnnnnnnnnnnnnnnnnnnnnnnnnnnnnn
nnnnnnnnnnnnnnnnnnnnnnnnnnnnnnnnnnnnnnnnnnnnnnnnnn
nnnnnnnnnnnnnnnnnnnnnnnnnnnnnnnnnnnnnnnnnnnnnnnnnn
nnnnnnnnnnnnnnnnnnnnnnnnnnnnnnnnnnnnnnnnnnnnnnnnnn
nnnnnnnnnnnnnnnnnnnnnnnnnnnnnnnnnnnnnnnnnnnnnnnnnn
nnnnnnnnnnnnnnnnnn
>H02_015529Peking_.g_25.ab1 CHROMAT_FILE: H02_015529Peking_.g_25.ab1 PHD_FILE: H02_015529Peking_.g_25.ab1.phd.1 CHEM: term DYE: big TIME: Sun Apr 16 17:38:06 2006
ncttggatgtaactgttggaaatggttactggaaggagacttatggaaat
tcacagccttgagaacagtaggggcatagagcagcgacggttggtgatgt
gggtaacggacaagataaacgatgcacccacgagtgggttttggattgag
gagatacttgatcccaacttggaaggccaatgccaagtttcgcaagttga
ggttttggttaaggtggctttgcagtgtgtgcaagatgacatgaatcaaa
gaccctccatgagccaagtagtggagatgcttctgtcccatgaaaataat
gtgctccctcggttcgcaannnnnnnnnnnnnnnnnnnnnnnnnnnnnnn
nnnnnnnnnnnnnnnnnnnnnnnnnnnnnnnnnnnnnnnnnnnnnnnnnn
nnnnnnnnnnnnnnnnnnnnnnnnnnnnnnnnnnnnnnnnnnnnnnnnnn
nnnnnnnnnnnnnnnnnnnnnnnnnnnnnnnnnnnnnnnnnnnnnnnnnn
nnnnnnnnnnnnnnnnnnnnnnnnnnnnnnnnnnnnnnnnnnnnnnnnnn
nnnnnnnnnnnnnnnnnnnnnnnnnnnnnnnnnnnnnnnnnnnnnnnnnn
nnnnnnnnnnnnnnnnnnnnnnnnnnnnnnnnnnnnnnnnnnnnnnnnnn
nnnnnnnnnnnnnnnnnnnnnnnnn
>H03_015529Noir_1_.b_15.ab1 CHROMAT_FILE: H03_015529Noir_1_.b_15.ab1 PHD_FILE: H03_015529Noir_1_.b_15.ab1.phd.1 CHEM: term DYE: big TIME: Sun Apr 16 17:38:06 2006
gttggggcncccttagtaactaactctccttacttggctcatcggagggt
ctttgattcatgtcatcttgcacacactgcaaagccaccttaaccaaaac
ctcaacttgcgaaacttggcattggccttccaagttgggatcaagtatct
cctcaatccaaaacccactcgtgggtgcatcgtttatcttgtccgttacc
cacatcaccaaccgtcgctgctctatgcccctactgttctcgaggctgtg
aatttccatagggctccttccagtcaccatttccaacaccacaatcccat
aactataaacatccacnncttcgcaannnnnnnnnnnnnnnnnnnnnnnn
nnnnnnnnnnnnnnnnnnnnnnnnnnnnnnnnnnnnnnnnnnnnnnnnnn
nnnnnnnnnnnnnnnnnnnnnnnnnnnnnnnnnnnnnnnnnnnnnnnnnn
nnnnnnnnnnnnnnnnnnnnnnnnnnnnnnnnnnnnnnnnnnnnnnnnnn
nnnnnnnnnnnnnnnnnnnnnnnnnnnnnnnnnnnnnnnnnnnnnnnnnn
nnnnnnnnnnnnnnnnnnnnnnnnnnnnnnnnnnnnnnnnnnnnnnnnnn
nnnnnnnnnnnnnnnnnnnnnnnnnnnnnnnnnnnnnnnnnnnnnnnnnn
nnnnnnnnnnnnnnnnnnnnnnnnnnnnnnnnnnnnnnnnnnnnnnnnnn
nnnnnnnnnnnnnnnnnnnnnnnnnnnnnnnnnnnnnnnnnnnnnnnnnn
nnnnnnnnnnnnnnnnnnnnnnnnnnnnnnnnnnnnnnnnnnnnnnnnnn
nnnnnnnnnnnnnnnnnnnnnnnnnnnnnnnnnnnnnnnnnnnnnnnnnn
nnnnnnnnnnnnnnnnnnnnnnnnnnnnnnnnnnnnnnnnnnnnnnnnnn
nnnnnnnnnnnnnnnnnnnnnnnnnnnnnnnnnnnnnnnnnnnnnnnnnn
nnnnnnnnnnnnn
>H03_015529Peking_.b_29.ab1 CHROMAT_FILE: H03_015529Peking_.b_29.ab1 PHD_FILE: H03_015529Peking_.b_29.ab1.phd.1 CHEM: term DYE: big TIME: Sun Apr 16 17:38:06 2006
aactgnggggcatcactcatctccactacttggctcatggcgggtctttg
attcatgtcatcttgcacacactgcaaagccaccttaaccaaaacctcaa
cttgcgaaacttggcattggccttccaagttgggatcaagtatctcctca
atccaaaacccactcgtgggtgcatcgtttatcttgtccgttacccacat
caccaaccgtcgctgctctatgcccctactgttctcaaggctgtgaattt
ccatagggctccttccagtcaccatttccaacaccacaatcccataacta
taaacatcancctttcgcaannnnnnnnnnnnnnnnnnnnnnnnnnnnnn
nnnnnnnnnnnnnnnnnnnnnnnnnnnnnnnnnnnnnnnnnnnnnnnnnn
nnnnnnnnnnnnnnnnnnnnnnnnnnnnnnnnnnnnnnnnnnnnnnnnnn
nnnnnnnnnnnnnnnnnnnnnnnnnnnnnnnnnnnnnnnnnnnnnnnnnn
nnnnnnnnnnnnnnnnnnnnnnnnnnnnnnnnnnnnnnnnnnnnnnnnnn
nnnnnnnnnnnnnnnnnnnnnnnnnnnnnnnnnnnnnnnnnnnnnnnnnn
nnnnnnnnnnnnnnnnnnnnnnnnnnnnnnnnnnnnnnnnnnnnnnnnnn
nnnnnnnnnnnn
>H04_015529Evans__.b_16.ab1 CHROMAT_FILE: H04_015529Evans__.b_16.ab1 PHD_FILE: H04_015529Evans__.b_16.ab1.phd.1 CHEM: term DYE: big TIME: Sun Apr 16 17:38:06 2006
tttggggcnccttctagaaactaactctccttacttggctccggagggtc
tttgattcatgtcatcttgcacacactgcaaagccaccttaaccaaaacc
tcaacttgcgaaacttggcattggccttccaagttgggatcaagtatctc
ctcaatccaaaacccactcgtgggtgcatcgtttatcttgtccgttaccc
acatcaccaaccgtcgctgctctatgcccctactgttctcaaggctgtga
atttccatagggctccttccagtcaccatttccaacaccacaatcccata
actataaacatccacnncttcgcannnnnnnnnnnnnnnnnnnnnnnnnn
nnnnnnnnnnnnnnnnnnnnnnnnnnnnnnnnnnnnnnnnnnnnnnnnnn
nnnnnnnnnnnnnnnnnnnnnnnnnnnnnnnnnnnnnnnnnnnnnnnnnn
nnnnnnnnnnnnnnnnnnnnnnnnnnnnnnnnnnnnnnnnnnnnnnnnnn
nnnnnnnnnnnnnnnnnnnnnnnnnnnnnnnnnnnnnnnnnnnnnnnnnn
nnnnnnnnnnnnnnnnnnnnnnnnnnnnnnnnnnnnnnnnnnnnnnnnnn
nnnnnnnnnnnnnnnnnnnnnnnnnnnnnnnnnnnnnnnnnnnnnnnnnn
nnnnnnnnnnnnnnnnnnnnnnnnnnnnnnnnnnnnnnnnnnnnnnnnnn
nnnnnnnnnnnnnnnnnnnnnnnnnnnnnnnnnnnnnnnnnnnnnnnnnn
nnnnnnnnnnnnnnnnnnnnnnnnnnnnnnnnnnnnnnnnnnnnnnnnnn
nnnnnnnnnnnnnnnnnnnnnnnnnnnnnnnnnnnnnnnnnnnnnnnnnn
nnnnnnnnnnnnnnnnnnnnnnnnnnnnnnnnnnnnnnnnnnnnnnnnnn
nnnnnnnnnnnnnnnnnnnnnnnnnnnnnnnnnnnnnnnnnn
>H04_015529Peking_.g_41.ab1 CHROMAT_FILE: H04_015529Peking_.g_41.ab1 PHD_FILE: H04_015529Peking_.g_41.ab1.phd.1 CHEM: term DYE: big TIME: Sun Apr 16 17:38:07 2006
acttggattgtagctgttggaaatggtgactggaaggagccctatggaaa
ttcacagccttgagaacagtagggtcatagagcagcgacggttggtgatg
tgggtaacggacaagataaacgatgcacccacgagtgggttttggattga
ggagatacttgatcccaacttggaaggccaatgccaagtttcgcaagttg
aggttttggttaaggtggctttgcagtgtgtgcaagatgacatgaatcaa
agaccctccatgagccaagtagtggagatgcttctgtcccatgaaaataa
tgtgctccctccgttccgcaannnnnnnnnnnnnnnnnnnnnnnnnnnnn
nnnnnnnnnnnnnnnnnnnnnnnnnnnnnnnnnnnnnnnnnnnnnnnnnn
nnnnnnnnnnnnnnnnnnnnnnnnnnnnnnnnnnnnnnnnnnnnnnnnnn
nnnnnnnnnnnnnnnnnnnnnnnnnnnnnnnnnnnnnnnnnnnnnnnnnn
nnnnnnnnnnnnnnnnnnnnnnnnnnnnnnnnnnnnnnnnnnnnnnnnnn
nnnnnnnnnnnnnnnnnnnnnnnnnnnnnnnnnnnnnnnnnnnnnnnnnn
nnnnnnnnnnnnnnnnnnnnnnnnnnnnnnnnnnnnnnnnnnnnnnnnnn
nnnnnnnnnnnnnnnnnnnnn
>H05_015529PI20933.b_15.ab1 CHROMAT_FILE: H05_015529PI20933.b_15.ab1 PHD_FILE: H05_015529PI20933.b_15.ab1.phd.1 CHEM: term DYE: big TIME: Sun Apr 16 17:38:07 2006
ggacttctgtaacttaaccctccttacttggctcacggagggtctttgat
tcatgtcatcttgcacacactgcaaagccaccttaaccaaaacctcaact
tgcgaaacttggcattggccttccaagttgggatcaagtatctcctcaat
ccaaaacccactcgtgggtgcatcgtttatcttgtccgttacccacatca
ccaaccgtcgctgctctatgcccctactgttctcgaggctgtgaatttcc
atagggctccttccagtcaccatttccaacaccacaatcccataactata
aacatccaccttcgcannnnnnnnnnnnnnnnnnnnnnnnnnnnnnnnnn
nnnnnnnnnnnnnnnnnnnnnnnnnnnnnnnnnnnnnnnnnnnnnnnnnn
nnnnnnnnnnnnnnnnnnnnnnnnnnnnnnnnnnnnnnnnnnnnnnnnnn
nnnnnnnnnnnnnnnnnnnnnnnnnnnnnnnnnnnnnnnnnnnnnnnnnn
nnnnnnnnnnnnnnnnnnnnnnnnnnnnnnnnnnnnnnnnnnnnnnnnnn
nnnnnnnnnnnnnnnnnnnnnnnnnnnnnnnnnnnnnnnnnnnnnnnnnn
nnnnnnnnnnnnnnnnnnnnnnnnnnnnnnnnnnnnnnnnnnnnnnnnnn
nnnnnnnnnnnnnnnnnnnnnnnnnnnnnnnnnnnnnnnnnnnnnnnnnn
nnnnnnnnnnnnnnnnnnnnnnnnn
>H06_015529Peking_.b_16.ab1 CHROMAT_FILE: H06_015529Peking_.b_16.ab1 PHD_FILE: H06_015529Peking_.b_16.ab1.phd.1 CHEM: term DYE: big TIME: Sun Apr 16 17:38:07 2006
ttttggtgtttttgggacttaccctcngtaaaccngtanaacanncctcn
tncgnaanaacctgnnnggnnnnnnnttnnnngnnngnnnnnnnnttnnn
gggngnggnaaaaaaaccccnnngnngnnnnnnnnnnnnnnnnnnnnnnn
nnnnnnnnnnnnnnnnngnnnnnngnnnnnnnnnnnnnnnnnnnnnngnn
nnnnnnnnnnnnnnnnnnnnnnnnnnnnnngnnnnnnngnnnnnnnnnnn
nnnnnngnnnnnnnggnnngnnggnnnnnngggnntttttttttntttnn
gggggggggggggggggnnnnnnnnnnnnnnnnnnnnnnnnnnnnnnnnn
nnnnnnnnnnnnnnnnnnnnnnnnnnnnnnnnnnnnnnnnnnnntnnnnn
nnnnnnnnnnnnnnnnnnnnnnnnnnnnnnnnnnnnnnnnnnnnnnnnnn
nnnnnnnnnnnnnnnnnnnnnnnnnnnnnnnnnnnnnnnnnnnnnnnnnn
nnnnnnnnnnnnnnnnnnnnnnnnnnnnnnnnnnnnnnnnnnnnnnnnnn
nnnnnnnnnnnnnnnnnnnnnnnnnnnnnnnnnnnnnnnnnnnnnnnnnn
nnnnnnnnnnnnnnnnnnnnnnnnnnnnnnnnnnnnnnnnnnntnnnnnn
nnnnnnnnnnnnnnnnnnnnnnnnnnnnnnnnnnnnnnnnnnnnnnnnnn
nnnnnnntnntnnnnnnnnnnnnnnnnnnnnnnnnnnnnnntntnnnttn
ntnnnnnttttnnnnttnntnttttntnnttttnttttttttttttttnt
ntnnttntntttttnnttnntnntnttttttttttnttttnnnttnnttt
ntttttntttntnnttttttnnnttttttnntntttntntttnntnnnnn
ntttttttttnnnntttttttttttttnttntnntttttnnttnnnnttt
ttttntttntttntttnnnntttttnttttnttttntttttnttttt
>H07_015529Archer_.g_15.ab1 CHROMAT_FILE: H07_015529Archer_.g_15.ab1 PHD_FILE: H07_015529Archer_.g_15.ab1.phd.1 CHEM: term DYE: big TIME: Sun Apr 16 17:38:07 2006
gggacttgngaaggttagcctggatgttggtaactttggtgactggaaag
cggagccctatggaaattcacagccttgagaacagtaggggcatagagca
gcgacggttggtgatgtgggtaacggacaagataaacgatgcacccacga
gtgggttttggattgaggagatacttgatcccaacttggaaggccaatgc
caagtttcgcaagttgaggttttggttaaggtggctttgcagtgtgtgca
agatgacatgaatcaaagaccctccatgagccaagtagtggagatgcttc
tgtcccatgaaaataatgtgctccctcgttcgcannnnnnnnnnnnnnnn
nnnnnnnnnnnnnnnnnnnnnnnnnnnnnnnnnnnnnnnnnnnnnnnnnn
nnnnnnnnnnnnnnnnnnnnnnnnnnnnnnnnnnnnnnnnnnnnnnnnnn
nnnnnnnnnnnnnnnnnnnnnnnnnnnnnnnnnnnnnnnnnnnnnnnnnn
nnnnnnnnnnnnnnnnnnnnnnnnnnnnnnnnnnnnnnnnnnnnnnnnnn
nnnnnnnnnnnnnnnnnnnnnnnnnnnnnnnnnnnnnnnnnnnnnnnnnn
nnnnnnnnnnnnnnnnnnnnnnnnnnnnnnnnnnnnnnnnnnnnnnnnnn
nnnnnnnnnnnnnnnnnnnnnnnnnnnnnnnnnnnnnnnnnnnnnnnnnn
nnnnnnnnnnnnnnnnnnnnnnnnnnnnnnnnnnnnnnnnnnnnnn
>H08_015529Minsoy_.g_16.ab1 CHROMAT_FILE: H08_015529Minsoy_.g_16.ab1 PHD_FILE: H08_015529Minsoy_.g_16.ab1.phd.1 CHEM: term DYE: big TIME: Sun Apr 16 17:38:07 2006
gtttggggacttaccttaaagtatcangtgtgttggaactaggtgactgg
aaagcgagccctatggaaattcacagcctcgagaacagtaggggcataga
gcagcgacggttggtgatgtgggtaacggacaagataaacgatgcaccca
cgagtgggttttggattgaggagatacttgatcccaacttggaaggccaa
tgccaagtttcgcaagttgaggttttggttaaggtggctttgcagtgtgt
gcaagatgacatgaatcaaagaccctccatgagccaagtagtggagatgc
ttctgtcccatgaaaataatgtgctcccttcgttcgcaannnnnnnnnnn
nnnnnnnnnnnnnnnnnnnnnnnnnnnnnnnnnnnnnnnnnnnnnnnnnn
nnnnnnnnnnnnnnnnnnnnnnnnnnnnnnnnnnnnnnnnnnnnnnnnnn
nnnnnnnnnnnnnnnnnnnnnnnnnnnnnnnnnnnnnnnnnnnnnnnnnn
nnnnnnnnnnnnnnnnnnnnnnnnnnnnnnnnnnnnnnnnnnnnnnnnnn
nnnnnnnnnnnnnnnnnnnnnnnnnnnnnnnnnnnnnnnnnnnnnnnnnn
nnnnnnnnnnnnnnnnnnnnnnnnnnnnnnnnnnnnnnnnnnnnnnnnnn
nnnnnnnnnnnnnnnnnnnnnnnnnnnnnnnnnnnnnnnnnnnnnnnnnn
nnnnnnnnnnnnnnnnnnnnnnnnnnnnnnnnnnnnnnnnnnnnnnnnnn
nnnnnnnnnnnnnnnnnnnnnnnnnnnnnnnnnnnnnnnnnnnnnnnnnn
nnnnnnnnnnnnnnnnnnnnnnnnnnnnnnnnnnnnnnnnnnnnnnnnnn
nnnnnnnnnnnnnnnnnnnnnnnnnnnnnnnnnnnnnnnnnnnnnnnnnn
nnnnnnnnnnnnnnnnnnnnnnnnnnnnnnnnnnnnnnnnnnnn
>H09_015529Noir_1_.g_15.ab1 CHROMAT_FILE: H09_015529Noir_1_.g_15.ab1 PHD_FILE: H09_015529Noir_1_.g_15.ab1.phd.1 CHEM: term DYE: big TIME: Sun Apr 16 17:38:07 2006
ggactggagttactggtgttggaatggtgactggaacgagccctatggaa
attcacagcctcgagaacagtaggggcatagagcagcgacggttggtgat
gtgggtaacggacaagataaacgatgcacccacgagtgggttttggattg
aggagatacttgatcccaacttggaaggccaatgccaagtttcgcaagtt
gaggttttggttaaggtggctttgcagtgtgtgcaagatgacatgaatca
aagaccctccatgagccaagtagtggagatgcttctgtcccatgaaaata
atgtgctccctcgttcgcannnnnnnnnnnnnnnnnnnnnnnnnnnnnnn
nnnnnnnnnnnnnnnnnnnnnnnnnnnnnnnnnnnnnnnnnnnnnnnnnn
nnnnnnnnnnnnnnnnnnnnnnnnnnnnnnnnnnnnnnnnnnnnnnnnnn
nnnnnnnnnnnnnnnnnnnnnnnnnnnnnnnnnnnnnnnnnnnnnnnnnn
nnnnnnnnnnnnnnnnnnnnnnnnnnnnnnnnnnnnnnnnnnnnnnnnnn
nnnnnnnnnnnnnnnnnnnnnnnnnnnnnnnnnnnnnnnnnnnnnnnnnn
nnnnnnnnnnnnnnnnnnnnnnnnnnnnnnnnnnnnnnnnnnnnnnnnnn
nnnnnnnnnnnnnnnnnnnnnnnnnnnnnnnnnnnnnnnnnnnnnnnnnn
nnnnnnnnnnnnnnnnnnnnnnnnnnnnnnnnnnnnn
>H10_015529Evans__.g_16.ab1 CHROMAT_FILE: H10_015529Evans__.g_16.ab1 PHD_FILE: H10_015529Evans__.g_16.ab1.phd.1 CHEM: term DYE: big TIME: Sun Apr 16 17:38:07 2006
tttgggaacncctttggggtactggtgttggnataggtgactggaacgag
ccctatggaaattcacagccttgagaacagtaggggcatagagcagcgac
ggttggtgatgtgggtaacggacaagataaacgatgcacccacgagtggg
ttttggattgaggagatacttgatcccaacttggaaggccaatgccaagt
ttcgcaagttgaggttttggttaaggtggctttgcagtgtgtgcaagatg
acatgaatcaaagaccctccatgagccaagtagtggagatgcttctgtcc
catgaaaataatgtgctccctcgttcgcaannnnnnnnnnnnnnnnnnnn
nnnnnnnnnnnnnnnnnnnnnnnnnnnnnnnnnnnnnnnnnnnnnnnnnn
nnnnnnnnnnnnnnnnnnnnnnnnnnnnnnnnnnnnnnnnnnnnnnnnnn
nnnnnnnnnnnnnnnnnnnnnnnnnnnnnnnnnnnnnnnnnnnnnnnnnn
nnnnnnnnnnnnnnnnnnnnnnnnnnnnnnnnnnnnnnnnnnnnnnnnnn
nnnnnnnnnnnnnnnnnnnnnnnnnnnnnnnnnnnnnnnnnnnnnnnnnn
nnnnnnnnnnnnnnnnnnnnnnnnnnnnnnnnnnnnnnnnnnnnnnnnnn
nnnnnnnnnnnnnnnnnnnnnnnnnnnnnnnnnnnnnnnnnnnnnnnnnn
nnnnnnnnnnnnnnnnnnnnnnnnnnnnnnnnnnnnnnnnnnnnnnnnnn
nnnnnnnnnnnnnnnnn
>H11_015529PI20933.g_15.ab1 CHROMAT_FILE: H11_015529PI20933.g_15.ab1 PHD_FILE: H11_015529PI20933.g_15.ab1.phd.1 CHEM: term DYE: big TIME: Sun Apr 16 17:38:07 2006
tttgggnaanaactttaagtaactggtgtgggaactggtgactggaaagc
gagccctatggaaattcacagcctcgagaacagtaggggcatagagcagc
gacggttggtgatgtgggtaacggacaagataaacgatgcacccacgagt
gggttttggattgaggagatacttgatcccaacttggaaggccaatgcca
agtttcgcaagttgaggttttggttaaggtggctttgcagtgtgtgcaag
atgacatgaatcaaagaccctccatgagccaagtagtggagatgcttctg
tcccatgaaaataatgtgctccctcgttcgcaannnnnnnnnnnnnnnnn
nnnnnnnnnnnnnnnnnnnnnnnnnnnnnnnnnnnnnnnnnnnnnnnnnn
nnnnnnnnnnnnnnnnnnnnnnnnnnnnnnnnnnnnnnnnnnnnnnnnnn
nnnnnnnnnnnnnnnnnnnnnnnnnnnnnnnnnnnnnnnnnnnnnnnnnn
nnnnnnnnnnnnnnnnnnnnnnnnnnnnnnnnnnnnnnnnnnnnnnnnnn
nnnnnnnnnnnnnnnnnnnnnnnnnnnnnnnnnnnnnnnnnnnnnnnnnn
nnnnnnnnnnnnnnnnnnnnnnnnnnnnnnnnnnnnnnnnnnnnnnnnnn
nnnnnnnnnnnnnnnnnnnnnnnnnnnnnnnnnnnnnnnnnnnnnnnnnn
nnnnnnnnnnnnnnnnnnnnnnnnnnnnnnnnnnnnnnnnnnnnnnnnnn
nnnnnnnnnnnn
>H12_015529Peking_.g_16.ab1 CHROMAT_FILE: H12_015529Peking_.g_16.ab1 PHD_FILE: H12_015529Peking_.g_16.ab1.phd.1 CHEM: term DYE: big TIME: Sun Apr 16 17:38:07 2006
gtttgngggacnnccttttgttngtgactngatgtcgcnnctcngcnttg
caannaacctngnggngnannnnattnnnnngnngnnagagtangtggng
nggggggagaaaaagcccaggggnnggnnnannaagggnnaaagaaaaag
aaaaaagaggngaagngaggaggggagaaagaggagagaggagagaanag
agaggaagggaaaagggaagagaggnaagaagagaggagagggaaggagg
nnaggaaagagagttttttttgtttgagggggtggggggggatnaanaaa
nngaagganatgnttataaaataggaaagaaatgagttgaggagngagga
agaganagaaattaggggaagatgatttgttaaaaagaagagaatggtat
agtatgatattataggatagaggtgatgatagtaaggatgatagatgaga
gaagattaaggtgtaatggaggtgaaaaggtatgaaattgtagggtaaga
aaattaaaaattatataaaatgtaaaatgagagagatattgaagaagaag
ttaaggtagagagaatatgaaaatgaaaaagataaatgtgtgatgaattg
agaaatattgaagtgtatgtaataataaagaaataaaataaaaaaatata
atatataaatagattaagattaggaagaaagaatggtagagagtagtgaa
gtaaaagagatgaagtggaggaagtaggaagaagaatgagtgaatgggag
gtgatagagaaaanataaaaagtgggaaatttatatgaggagaggaagaa
aatgaatagaatgtnaaatagattgnttattgtataataagatagaatta
gtaaaatattaaaagtagaaagntgttgttagagaaaaaagaaggaagga
ggagaagaagaataagtgggggtaagagtagtagggtgtagatagtgtga
ggaatagaataanttgaaatagaaagaag
