# Supplementary material for: SNP-PHAGE – High throughput SNP discovery pipeline
Source: BMC Bioinformatics. 2006 Oct 23;7:468. doi: 10.1186/1471-2105-7-468 (PMC1626092; doi:10.1186/1471-2105-7-468)
Supplement: Additional file 2 — Test dataset. This compressed file contains test data for recreating the demo website. It contains the database table entries and chromatogram files to test for proper installation of all functionalities provided. [file 1471-2105-7-468-S2.gz › test_data/AfterAnalysisStore/edit_dir/015529.fasta.screen.ace.1]

AS 1 14

CO Contig1 329 14 109 U
ggactggagttacTGGTGTTGGAAAT*GGTGACTGGAA***G*GAGCCCT
ATGGAAATTCACAGCCTTGAGAACAGTAGGGGCATAGAGCAGCGACGGTT
GGTGATGTGGGTAACGGACAAGATAAACGATGCACCCACGAGTGGGTTTT
GGATTGAGGAGATACTTGATCCCAACTTGGAAGGCCAATGCCAAGTTTCG
CAAGTTGAGGTTTTGGTTAAGGTGGCTTTGCAGTGTGTGCAAGATGACAT
GAATCAAAGACCCTCC*ATGAGCCAAGTAGTGGAGATGCTTCTGTCCCAT
GAAAATAATGTGCTCCCT*CG*TTCGCaa

BQ
 0 0 0 0 0 0 0 0 0 0 0 0 0 61 61 61 66 57 65 61 61 66 66 66 90 86 77 74 67 67 69 83 77 83 83 83 88 80 80 76 76 76 76 90 90 90 90 90 90 90
 90 90 90 90 90 90 90 90 90 90 90 90 90 90 90 90 90 90 90 90 90 90 90 90 90 90 90 90 90 90 90 90 90 90 90 90 90 90 90 90 90 90 90 90 90 90 90 90 90 90
 90 90 90 90 90 90 90 90 90 90 90 90 90 90 90 90 90 90 90 90 90 90 90 90 90 90 90 90 90 90 90 90 90 90 90 90 90 90 90 90 90 90 90 90 90 90 90 90 90 90
 90 90 90 90 90 90 90 90 90 90 90 90 90 90 90 90 90 90 90 90 90 90 90 90 90 90 90 90 90 90 90 90 90 90 90 90 90 90 90 90 90 90 90 90 90 90 90 90 90 90
 90 90 90 90 90 90 90 90 90 90 90 90 90 90 90 90 90 90 85 89 89 87 88 90 90 90 90 90 90 90 90 90 90 90 90 90 90 90 90 90 90 90 90 90 90 90 90 90 90 90
 90 90 90 76 76 76 76 76 66 61 76 81 81 89 90 90 90 90 90 73 73 74 79 85 85 88 88 90 66 66 61 61 61 61 61 61 66 66 66 66 66 66 66 66 66 66 66 61 61 61
 56 56 50 66 61 50 50 50 50 50 49 49 49 49 49 43 50 35 25 9 4

AF H03_015529Noir_1_.b_15.ab1 C -658
AF H04_015529Evans__.b_16.ab1 C -638
AF H02_015529Minsoy_.b_16.ab1 C -613
AF H05_015529PI20933.b_15.ab1 C -427
AF H01_015529Archer_.b_15.ab1 C -405
AF H01_015529Peking_.b_13.ab1 C -364
AF H03_015529Peking_.b_29.ab1 C -362
AF H08_015529Minsoy_.g_16.ab1 U -13
AF H07_015529Archer_.g_15.ab1 U -10
AF H11_015529PI20933.g_15.ab1 U -9
AF H10_015529Evans__.g_16.ab1 U -8
AF H09_015529Noir_1_.g_15.ab1 U 1
AF H04_015529Peking_.g_41.ab1 U 3
AF H02_015529Peking_.g_25.ab1 U 4
BS 1 7 H09_015529Noir_1_.g_15.ab1
BS 8 9 H11_015529PI20933.g_15.ab1
BS 10 10 H09_015529Noir_1_.g_15.ab1
BS 11 11 H10_015529Evans__.g_16.ab1
BS 12 13 H09_015529Noir_1_.g_15.ab1
BS 14 17 H01_015529Archer_.b_15.ab1
BS 18 18 H10_015529Evans__.g_16.ab1
BS 19 19 H09_015529Noir_1_.g_15.ab1
BS 20 20 H01_015529Peking_.b_13.ab1
BS 21 24 H03_015529Peking_.b_29.ab1
BS 25 32 H04_015529Peking_.g_41.ab1
BS 33 33 H01_015529Peking_.b_13.ab1
BS 34 37 H03_015529Peking_.b_29.ab1
BS 38 49 H01_015529Archer_.b_15.ab1
BS 50 51 H01_015529Peking_.b_13.ab1
BS 52 52 H03_015529Peking_.b_29.ab1
BS 53 53 H01_015529Archer_.b_15.ab1
BS 54 60 H03_015529Peking_.b_29.ab1
BS 61 64 H01_015529Archer_.b_15.ab1
BS 65 65 H03_015529Peking_.b_29.ab1
BS 66 66 H01_015529Archer_.b_15.ab1
BS 67 72 H03_015529Peking_.b_29.ab1
BS 73 76 H05_015529PI20933.b_15.ab1
BS 77 77 H02_015529Peking_.g_25.ab1
BS 78 78 H05_015529PI20933.b_15.ab1
BS 79 81 H01_015529Archer_.b_15.ab1
BS 82 84 H11_015529PI20933.g_15.ab1
BS 85 87 H05_015529PI20933.b_15.ab1
BS 88 89 H02_015529Peking_.g_25.ab1
BS 90 91 H01_015529Archer_.b_15.ab1
BS 92 92 H10_015529Evans__.g_16.ab1
BS 93 97 H01_015529Archer_.b_15.ab1
BS 98 98 H05_015529PI20933.b_15.ab1
BS 99 102 H11_015529PI20933.g_15.ab1
BS 103 107 H09_015529Noir_1_.g_15.ab1
BS 108 109 H04_015529Peking_.g_41.ab1
BS 110 110 H11_015529PI20933.g_15.ab1
BS 111 114 H09_015529Noir_1_.g_15.ab1
BS 115 116 H05_015529PI20933.b_15.ab1
BS 117 120 H01_015529Archer_.b_15.ab1
BS 121 123 H02_015529Minsoy_.b_16.ab1
BS 124 126 H01_015529Archer_.b_15.ab1
BS 127 127 H09_015529Noir_1_.g_15.ab1
BS 128 130 H01_015529Archer_.b_15.ab1
BS 131 131 H09_015529Noir_1_.g_15.ab1
BS 132 135 H01_015529Archer_.b_15.ab1
BS 136 136 H03_015529Peking_.b_29.ab1
BS 137 139 H01_015529Archer_.b_15.ab1
BS 140 140 H09_015529Noir_1_.g_15.ab1
BS 141 141 H01_015529Archer_.b_15.ab1
BS 142 142 H09_015529Noir_1_.g_15.ab1
BS 143 149 H02_015529Peking_.g_25.ab1
BS 150 150 H09_015529Noir_1_.g_15.ab1
BS 151 153 H02_015529Peking_.g_25.ab1
BS 154 164 H01_015529Archer_.b_15.ab1
BS 165 165 H09_015529Noir_1_.g_15.ab1
BS 166 166 H11_015529PI20933.g_15.ab1
BS 167 167 H07_015529Archer_.g_15.ab1
BS 168 168 H04_015529Peking_.g_41.ab1
BS 169 170 H02_015529Peking_.g_25.ab1
BS 171 172 H04_015529Peking_.g_41.ab1
BS 173 177 H09_015529Noir_1_.g_15.ab1
BS 178 178 H03_015529Peking_.b_29.ab1
BS 179 179 H04_015529Evans__.b_16.ab1
BS 180 181 H02_015529Peking_.g_25.ab1
BS 182 185 H03_015529Noir_1_.b_15.ab1
BS 186 186 H09_015529Noir_1_.g_15.ab1
BS 187 187 H05_015529PI20933.b_15.ab1
BS 188 191 H04_015529Evans__.b_16.ab1
BS 192 192 H01_015529Archer_.b_15.ab1
BS 193 193 H04_015529Evans__.b_16.ab1
BS 194 195 H02_015529Peking_.g_25.ab1
BS 196 196 H11_015529PI20933.g_15.ab1
BS 197 198 H09_015529Noir_1_.g_15.ab1
BS 199 199 H05_015529PI20933.b_15.ab1
BS 200 201 H01_015529Archer_.b_15.ab1
BS 202 202 H07_015529Archer_.g_15.ab1
BS 203 203 H11_015529PI20933.g_15.ab1
BS 204 204 H04_015529Peking_.g_41.ab1
BS 205 206 H02_015529Peking_.g_25.ab1
BS 207 212 H04_015529Peking_.g_41.ab1
BS 213 215 H02_015529Peking_.g_25.ab1
BS 216 221 H10_015529Evans__.g_16.ab1
BS 222 222 H04_015529Peking_.g_41.ab1
BS 223 233 H09_015529Noir_1_.g_15.ab1
BS 234 236 H02_015529Peking_.g_25.ab1
BS 237 241 H09_015529Noir_1_.g_15.ab1
BS 242 242 H07_015529Archer_.g_15.ab1
BS 243 253 H04_015529Peking_.g_41.ab1
BS 254 256 H02_015529Peking_.g_25.ab1
BS 257 257 H04_015529Peking_.g_41.ab1
BS 258 262 H10_015529Evans__.g_16.ab1
BS 263 264 H09_015529Noir_1_.g_15.ab1
BS 265 270 H02_015529Peking_.g_25.ab1
BS 271 272 H03_015529Peking_.b_29.ab1
BS 273 274 H03_015529Noir_1_.b_15.ab1
BS 275 275 H04_015529Evans__.b_16.ab1
BS 276 277 H03_015529Peking_.b_29.ab1
BS 278 279 H01_015529Peking_.b_13.ab1
BS 280 284 H03_015529Peking_.b_29.ab1
BS 285 285 H04_015529Peking_.g_41.ab1
BS 286 295 H09_015529Noir_1_.g_15.ab1
BS 296 296 H04_015529Peking_.g_41.ab1
BS 297 309 H02_015529Peking_.g_25.ab1
BS 310 311 H10_015529Evans__.g_16.ab1
BS 312 324 H09_015529Noir_1_.g_15.ab1
BS 325 325 H11_015529PI20933.g_15.ab1
BS 326 327 H07_015529Archer_.g_15.ab1
BS 328 329 H02_015529Peking_.g_25.ab1

RD H03_015529Noir_1_.b_15.ab1 968 0 0
nnnnnnnnnnnnnnnnnnnnnnnnnnnnnnnnnnnnnnnnnnnnnnnnnn
nnnnnnnnnnnnnnnnnnnnnnnnnnnnnnnnnnnnnnnnnnnnnnnnnn
nnnnnnnnnnnnnnnnnnnnnnnnnnnnnnnnnnnnnnnnnnnnnnnnnn
nnnnnnnnnnnnnnnnnnnnnnnnnnnnnnnnnnnnnnnnnnnnnnnnnn
nnnnnnnnnnnnnnnnnnnnnnnnnnnnnnnnnnnnnnnnnnnnnnnnnn
nnnnnnnnnnnnnnnnnnnnnnnnnnnnnnnnnnnnnnnnnnnnnnnnnn
nnnnnnnnnnnnnnnnnnnnnnnnnnnnnnnnnnnnnnnnnnnnnnnnnn
nnnnnnnnnnnnnnnnnnnnnnnnnnnnnnnnnnnnnnnnnnnnnnnnnn
nnnnnnnnnnnnnnnnnnnnnnnnnnnnnnnnnnnnnnnnnnnnnnnnnn
nnnnnnnnnnnnnnnnnnnnnnnnnnnnnnnnnnnnnnnnnnnnnnnnnn
nnnnnnnnnnnnnnnnnnnnnnnnnnnnnnnnnnnnnnnnnnnnnnnnnn
nnnnnnnnnnnnnnnnnnnnnnnnnnnnnnnnnnnnnnnnnnnnnnnnnn
nnnnnnnnnnnnnnnnnnnnnnnnnnnnnnnnnnnnnttgcgaagnngtG
GATGTTTATAGTTATGGGATTGTGGTGTTGGAAAT*GGTGACTGGAA***
G*GAGCCCTATGGAAATTCACAGCCTCGAGAACAGTAGGGGCATAGAGCA
GCGACGGTTGGTGATGTGGGTAACGGACAAGATAAACGATGCACCCACGA
GTGGGTTTTGGATTGAGGAGATACTTGATCCCAACTTGGAAGGCCAATGC
CAAGTTTCGCAAGTTGAGGTTTTGGTTAAGGTGGCTTTGCAGTGTGTGCA
AGATGACATGAATCAAAGACCCTCcgatGAGCCAAGtaaggagagttagt
tactaagggngccccaac

QA 649 923 673 938
DS CHROMAT_FILE: H03_015529Noir_1_.b_15.ab1 PHD_FILE: H03_015529Noir_1_.b_15.ab1.phd.1 CHEM: term DYE: big TIME: Sun Apr 16 17:38:06 2006

RD H04_015529Evans__.b_16.ab1 949 0 0
nnnnnnnnnnnnnnnnnnnnnnnnnnnnnnnnnnnnnnnnnnnnnnnnnn
nnnnnnnnnnnnnnnnnnnnnnnnnnnnnnnnnnnnnnnnnnnnnnnnnn
nnnnnnnnnnnnnnnnnnnnnnnnnnnnnnnnnnnnnnnnnnnnnnnnnn
nnnnnnnnnnnnnnnnnnnnnnnnnnnnnnnnnnnnnnnnnnnnnnnnnn
nnnnnnnnnnnnnnnnnnnnnnnnnnnnnnnnnnnnnnnnnnnnnnnnnn
nnnnnnnnnnnnnnnnnnnnnnnnnnnnnnnnnnnnnnnnnnnnnnnnnn
nnnnnnnnnnnnnnnnnnnnnnnnnnnnnnnnnnnnnnnnnnnnnnnnnn
nnnnnnnnnnnnnnnnnnnnnnnnnnnnnnnnnnnnnnnnnnnnnnnnnn
nnnnnnnnnnnnnnnnnnnnnnnnnnnnnnnnnnnnnnnnnnnnnnnnnn
nnnnnnnnnnnnnnnnnnnnnnnnnnnnnnnnnnnnnnnnnnnnnnnnnn
nnnnnnnnnnnnnnnnnnnnnnnnnnnnnnnnnnnnnnnnnnnnnnnnnn
nnnnnnnnnnnnnnnnnnnnnnnnnnnnnnnnnnnnnnnnnnnnnnnnnn
nnnnnnnnnnnnnnnnnntgcgaagnngtGGATGTTTATAGTTATGGGAT
TGTGGTGTTGGAAAT*GGTGACTGGAA***G*GAGCCCTATGGAAATTCA
CAGCCTTGAGAACAGTAGGGGCATAGAGCAGCGACGGTTGGTGATGTGGG
TAACGGACAAGATAAACGATGCACCCACGAGTGGGTTTTGGATTGAGGAG
ATACTTGATCCCAACTTGGAAGGCCAATGCCAAGTTTCGCAAGTTGAGGT
TTTGGTTAAGGTGGCTTTGCAGTGTGTGCAAGATGACATGAATCAAAGAC
CCTcc*g*gaGCCAAGtaaggagagttagtttctagaaggngccccaaa

QA 631 904 653 918
DS CHROMAT_FILE: H04_015529Evans__.b_16.ab1 PHD_FILE: H04_015529Evans__.b_16.ab1.phd.1 CHEM: term DYE: big TIME: Sun Apr 16 17:38:06 2006

RD H02_015529Minsoy_.b_16.ab1 924 0 0
nnnnnnnnnnnnnnnnnnnnnnnnnnnnnnnnnnnnnnnnnnnnnnnnnn
nnnnnnnnnnnnnnnnnnnnnnnnnnnnnnnnnnnnnnnnnnnnnnnnnn
nnnnnnnnnnnnnnnnnnnnnnnnnnnnnnnnnnnnnnnnnnnnnnnnnn
nnnnnnnnnnnnnnnnnnnnnnnnnnnnnnnnnnnnnnnnnnnnnnnnnn
nnnnnnnnnnnnnnnnnnnnnnnnnnnnnnnnnnnnnnnnnnnnnnnnnn
nnnnnnnnnnnnnnnnnnnnnnnnnnnnnnnnnnnnnnnnnnnnnnnnnn
nnnnnnnnnnnnnnnnnnnnnnnnnnnnnnnnnnnnnnnnnnnnnnnnnn
nnnnnnnnnnnnnnnnnnnnnnnnnnnnnnnnnnnnnnnnnnnnnnnnnn
nnnnnnnnnnnnnnnnnnnnnnnnnnnnnnnnnnnnnnnnnnnnnnnnnn
nnnnnnnnnnnnnnnnnnnnnnnnnnnnnnnnnnnnnnnnnnnnnnnnnn
nnnnnnnnnnnnnnnnnnnnnnnnnnnnnnnnnnnnnnnnnnnnnnnnnn
nnnnnnnnnnnnnnnnnnnnnnnnnnnnnnnnnnnnnnnnnnnntgcgaa
gnngggATGTTTATAGTTATGGGATTGTGGTGTTGGAAAT*GGTGACTGG
AA***G*GAGCCCTATGGAAATTCACAGCCTCGAGAACAGTAGGGGCATA
GAGCAGCGACGGTTGGTGATGTGGGTAACGGACAAGATAAACGATGCACC
CACGAGTGGGTTTTGGATTGAGGAGATACTTGATCCCAACTTGGAAGGCC
AATGCCAAGTTTCGCAAGTTGAGGTTTTGGTTAAGGTGGCTTTGCAGTGT
GTGCAAGATGACATGAATCAAAGACccncc*gtagcccagtggatagagt
tagttactagaggaagcccccaac

QA 607 875 628 880
DS CHROMAT_FILE: H02_015529Minsoy_.b_16.ab1 PHD_FILE: H02_015529Minsoy_.b_16.ab1.phd.1 CHEM: term DYE: big TIME: Sun Apr 16 17:38:06 2006

RD H05_015529PI20933.b_15.ab1 731 0 0
nnnnnnnnnnnnnnnnnnnnnnnnnnnnnnnnnnnnnnnnnnnnnnnnnn
nnnnnnnnnnnnnnnnnnnnnnnnnnnnnnnnnnnnnnnnnnnnnnnnnn
nnnnnnnnnnnnnnnnnnnnnnnnnnnnnnnnnnnnnnnnnnnnnnnnnn
nnnnnnnnnnnnnnnnnnnnnnnnnnnnnnnnnnnnnnnnnnnnnnnnnn
nnnnnnnnnnnnnnnnnnnnnnnnnnnnnnnnnnnnnnnnnnnnnnnnnn
nnnnnnnnnnnnnnnnnnnnnnnnnnnnnnnnnnnnnnnnnnnnnnnnnn
nnnnnnnnnnnnnnnnnnnnnnnnnnnnnnnnnnnnnnnnnnnnnnnnnn
nnnnnnnnnnnnnnnnnnnnnnnnnnnnnnnnnnnnnnnnnnnnnnnnnn
nnnnnnnnntGCGAAGGTGGATGTTTATAGTTATGGGATTGTGGTGTTGG
AAAT*GGTGACTGGAA***G*GAGCCCTATGGAAATTCACAGCCTCGAGA
ACAGTAGGGGCATAGAGCAGCGACGGTTGGTGATGTGGGTAACGGACAAG
ATAAACGATGCACCCACGAGTGGGTTTTGGATTGAGGAGATACTTGATCC
CAACTTGGAAGGCCAATGCCAAGTTTCGCAAGTTGAGGTTTTGGTTAAGG
TGGCTTTGCAGTGTGTGCAAGATGACATGAATCAAAGACCCTCc*gtgAG
CCAAGtaaggagggttaagttacagaagtcc

QA 411 692 442 707
DS CHROMAT_FILE: H05_015529PI20933.b_15.ab1 PHD_FILE: H05_015529PI20933.b_15.ab1.phd.1 CHEM: term DYE: big TIME: Sun Apr 16 17:38:07 2006

RD H01_015529Archer_.b_15.ab1 710 0 0
nnnnnnnnnnnnnnnnnnnnnnnnnnnnnnnnnnnnnnnnnnnnnnnnnn
nnnnnnnnnnnnnnnnnnnnnnnnnnnnnnnnnnnnnnnnnnnnnnnnnn
nnnnnnnnnnnnnnnnnnnnnnnnnnnnnnnnnnnnnnnnnnnnnnnnnn
nnnnnnnnnnnnnnnnnnnnnnnnnnnnnnnnnnnnnnnnnnnnnnnnnn
nnnnnnnnnnnnnnnnnnnnnnnnnnnnnnnnnnnnnnnnnnnnnnnnnn
nnnnnnnnnnnnnnnnnnnnnnnnnnnnnnnnnnnnnnnnnnnnnnnnnn
nnnnnnnnnnnnnnnnnnnnnnnnnnnnnnnnnnnnnnnnnnnnnnnnnn
nnnnnnnnnnnnnnnnnnnnnnnnnnnnnnnnnnnnntGCGAAGGTGGAT
GTTTATAGTTATGGGATTGTGGTGTTGGAAAT*GGTGACTGGAA***G*G
AGCCCTATGGAAATTCACAGCCTTGAGAACAGTAGGGGCATAGAGCAGCG
ACGGTTGGTGATGTGGGTAACGGACAAGATAAACGATGCACCCACGAGTG
GGTTTTGGATTGAGGAGATACTTGATCCCAACTTGGAAGGCCAATGCCAA
GTTTCGCAAGTTGAGGTTTTGGTTAAGGTGGCTTTGCAGTGTGTGCAAGA
TGACATGAATCAAAGACCCTCc*gagaGCCAAgtgaggagagctacgttc
ctagcagtcc

QA 389 670 420 684
DS CHROMAT_FILE: H01_015529Archer_.b_15.ab1 PHD_FILE: H01_015529Archer_.b_15.ab1.phd.1 CHEM: term DYE: big TIME: Sun Apr 16 17:38:06 2006

RD H01_015529Peking_.b_13.ab1 666 0 0
nnnnnnnnnnnnnnnnnnnnnnnnnnnnnnnnnnnnnnnnnnnnnnnnnn
nnnnnnnnnnnnnnnnnnnnnnnnnnnnnnnnnnnnnnnnnnnnnnnnnn
nnnnnnnnnnnnnnnnnnnnnnnnnnnnnnnnnnnnnnnnnnnnnnnnnn
nnnnnnnnnnnnnnnnnnnnnnnnnnnnnnnnnnnnnnnnnnnnnnnnnn
nnnnnnnnnnnnnnnnnnnnnnnnnnnnnnnnnnnnnnnnnnnnnnnnnn
nnnnnnnnnnnnnnnnnnnnnnnnnnnnnnnnnnnnnnnnnnnnnnnnnn
nnnnnnnnnnnnnnnnnnnnnnnnnnnnnnnnnnnnnnnnnnnnntgcga
agnntgGATGTTTATAGTTATGGGATTGTGGTGTTGGAAAT*GGTGACTG
GAA***G*GAGCCCTATGGAAATTCACAGCCTTGAGAACAGTAGGGGCAT
AGAGCAGCGACGGTTGGTGATGTGGGTAACGGACAAGATAAACGATGCAC
CCACGAGTGGGTTTTGGATTGAGGAGATACTTGATCCCAACTTGGAAGGC
CAATGCCAAGTTTCGCAAGTTGAGGTTTTGGTTAAGGTGGCtatGCAGTG
TGTGCAAGATGACATGAATCAAAGACcgtcC*ATGAGCCAAGTAGTGGAG
Atgagtcgcaccaagt

QA 357 638 379 653
DS CHROMAT_FILE: H01_015529Peking_.b_13.ab1 PHD_FILE: H01_015529Peking_.b_13.ab1.phd.1 CHEM: term DYE: big TIME: Sun Apr 16 17:38:06 2006

RD H03_015529Peking_.b_29.ab1 668 0 0
nnnnnnnnnnnnnnnnnnnnnnnnnnnnnnnnnnnnnnnnnnnnnnnnnn
nnnnnnnnnnnnnnnnnnnnnnnnnnnnnnnnnnnnnnnnnnnnnnnnnn
nnnnnnnnnnnnnnnnnnnnnnnnnnnnnnnnnnnnnnnnnnnnnnnnnn
nnnnnnnnnnnnnnnnnnnnnnnnnnnnnnnnnnnnnnnnnnnnnnnnnn
nnnnnnnnnnnnnnnnnnnnnnnnnnnnnnnnnnnnnnnnnnnnnnnnnn
nnnnnnnnnnnnnnnnnnnnnnnnnnnnnnnnnnnnnnnnnnnnnnnnnn
nnnnnnnnnnnnnnnnnnnnnnnnnnnnnnnnnnnnnnnnnnttgcgaaa
ggntgaTGTTTATAGTTATGGGATTGTGGTGTTGGAAAT*GGTGACTGGA
A***G*GAGCCCTATGGAAATTCACAGCCTTGAGAACAGTAGGGGCATAG
AGCAGCGACGGTTGGTGATGTGGGTAACGGACAAGATAAACGATGCACCC
ACGAGTGGGTTTTGGATTGAGGAGATACTTGATCCCAACTTGGAAGGCCA
ATGCCAAGTTTCGCAAGTTGAGGTTTTGGTTAAGGTGGCTTTGCAGTGTG
TGCAAGATGACATGAATCAAAGAcccgcc*aTGAGCCAAGTAGTGGAGAt
gagtgatgccccncagtt

QA 357 624 377 651
DS CHROMAT_FILE: H03_015529Peking_.b_29.ab1 PHD_FILE: H03_015529Peking_.b_29.ab1.phd.1 CHEM: term DYE: big TIME: Sun Apr 16 17:38:06 2006

RD H08_015529Minsoy_.g_16.ab1 948 0 0
gtttggggacttaccttaaagtatcangtgtGTTGgaactaggTGACTGg
aaa**gcgAGCCCTATGGAAATTCACAGCCTCGAGAACAGTAGGGGCATA
GAGCAGCGACGGTTGGTGATGTGGGTAACGGACAAGATAAACGATGCACC
CACGAGTGGGTTTTGGATTGAGGAGATACTTGATCCCAACTTGGAAGGCC
AATGCCAAGTTTCGCAAGTTGAGGTTTTGGTTAAGGTGGCTTTGCAGTGT
GTGCAAGATGACATGAATCAAAGACCCTCC*ATGAGCCAAGTAGTGGAGA
TGCTTCTGTCCCATGAAAATAATGTGCTCCcttcg*TTCGcaannnnnnn
nnnnnnnnnnnnnnnnnnnnnnnnnnnnnnnnnnnnnnnnnnnnnnnnnn
nnnnnnnnnnnnnnnnnnnnnnnnnnnnnnnnnnnnnnnnnnnnnnnnnn
nnnnnnnnnnnnnnnnnnnnnnnnnnnnnnnnnnnnnnnnnnnnnnnnnn
nnnnnnnnnnnnnnnnnnnnnnnnnnnnnnnnnnnnnnnnnnnnnnnnnn
nnnnnnnnnnnnnnnnnnnnnnnnnnnnnnnnnnnnnnnnnnnnnnnnnn
nnnnnnnnnnnnnnnnnnnnnnnnnnnnnnnnnnnnnnnnnnnnnnnnnn
nnnnnnnnnnnnnnnnnnnnnnnnnnnnnnnnnnnnnnnnnnnnnnnnnn
nnnnnnnnnnnnnnnnnnnnnnnnnnnnnnnnnnnnnnnnnnnnnnnnnn
nnnnnnnnnnnnnnnnnnnnnnnnnnnnnnnnnnnnnnnnnnnnnnnnnn
nnnnnnnnnnnnnnnnnnnnnnnnnnnnnnnnnnnnnnnnnnnnnnnnnn
nnnnnnnnnnnnnnnnnnnnnnnnnnnnnnnnnnnnnnnnnnnnnnnnnn
nnnnnnnnnnnnnnnnnnnnnnnnnnnnnnnnnnnnnnnnnnnnnnnn

QA 60 330 30 343
DS CHROMAT_FILE: H08_015529Minsoy_.g_16.ab1 PHD_FILE: H08_015529Minsoy_.g_16.ab1.phd.1 CHEM: term DYE: big TIME: Sun Apr 16 17:38:07 2006

RD H07_015529Archer_.g_15.ab1 751 0 0
gggacttgngaaggttagcctggatgttggtaacttt*gGTGACTGgaaa
gcg*gaGCCCTATGGAAATTCACAGCCTTGAGAACAGTAGGGGCATAGAG
CAGCGACGGTTGGTGATGTGGGTAACGGACAAGATAAACGATGCACCCAC
GAGTGGGTTTTGGATTGAGGAGATACTTGATCCCAACTTGGAAGGCCAAT
GCCAAGTTTCGCAAGTTGAGGTTTTGGTTAAGGTGGCTTTGCAGTGTGTG
CAAGATGACATGAATCAAAGACCCTCC*ATGAGCCAAGTAGTGGAGATGC
TTCTGTCCCATGAAAATAATGTGCTCCCT*CG*TTCGCannnnnnnnnnn
nnnnnnnnnnnnnnnnnnnnnnnnnnnnnnnnnnnnnnnnnnnnnnnnnn
nnnnnnnnnnnnnnnnnnnnnnnnnnnnnnnnnnnnnnnnnnnnnnnnnn
nnnnnnnnnnnnnnnnnnnnnnnnnnnnnnnnnnnnnnnnnnnnnnnnnn
nnnnnnnnnnnnnnnnnnnnnnnnnnnnnnnnnnnnnnnnnnnnnnnnnn
nnnnnnnnnnnnnnnnnnnnnnnnnnnnnnnnnnnnnnnnnnnnnnnnnn
nnnnnnnnnnnnnnnnnnnnnnnnnnnnnnnnnnnnnnnnnnnnnnnnnn
nnnnnnnnnnnnnnnnnnnnnnnnnnnnnnnnnnnnnnnnnnnnnnnnnn
nnnnnnnnnnnnnnnnnnnnnnnnnnnnnnnnnnnnnnnnnnnnnnnnnn
n

QA 57 338 37 339
DS CHROMAT_FILE: H07_015529Archer_.g_15.ab1 PHD_FILE: H07_015529Archer_.g_15.ab1.phd.1 CHEM: term DYE: big TIME: Sun Apr 16 17:38:07 2006

RD H11_015529PI20933.g_15.ab1 768 0 0
tttgggnaanaactttaagtaactggtGtgggaact*gGTGACTGgaaa*
*gcgAGCCCTATGGAAATTCACAGCCTCGAGAACAGTAGGGGCATAGAGC
AGCGACGGTTGGTGATGTGGGTAACGGACAAGATAAACGATGCACCCACG
AGTGGGTTTTGGATTGAGGAGATACTTGATCCCAACTTGGAAGGCCAATG
CCAAGTTTCGCAAGTTGAGGTTTTGGTTAAGGTGGCTTTGCAGTGTGTGC
AAGATGACATGAATCAAAGACCCTCC*ATGAGCCAAGTAGTGGAGATGCT
TCTGTCCCATGAAAATAATGTGCTCCCT*CG*TTCGcaannnnnnnnnnn
nnnnnnnnnnnnnnnnnnnnnnnnnnnnnnnnnnnnnnnnnnnnnnnnnn
nnnnnnnnnnnnnnnnnnnnnnnnnnnnnnnnnnnnnnnnnnnnnnnnnn
nnnnnnnnnnnnnnnnnnnnnnnnnnnnnnnnnnnnnnnnnnnnnnnnnn
nnnnnnnnnnnnnnnnnnnnnnnnnnnnnnnnnnnnnnnnnnnnnnnnnn
nnnnnnnnnnnnnnnnnnnnnnnnnnnnnnnnnnnnnnnnnnnnnnnnnn
nnnnnnnnnnnnnnnnnnnnnnnnnnnnnnnnnnnnnnnnnnnnnnnnnn
nnnnnnnnnnnnnnnnnnnnnnnnnnnnnnnnnnnnnnnnnnnnnnnnnn
nnnnnnnnnnnnnnnnnnnnnnnnnnnnnnnnnnnnnnnnnnnnnnnnnn
nnnnnnnnnnnnnnnnnn

QA 56 336 18 339
DS CHROMAT_FILE: H11_015529PI20933.g_15.ab1 PHD_FILE: H11_015529PI20933.g_15.ab1.phd.1 CHEM: term DYE: big TIME: Sun Apr 16 17:38:07 2006

RD H10_015529Evans__.g_16.ab1 775 0 0
tttgggaacncctttggggtactgGTGTTggnata*ggTGACTGgaa***
c*gAGCCCTATGGAAATTCACAGCCTTGAGAACAGTAGGGGCATAGAGCA
GCGACGGTTGGTGATGTGGGTAACGGACAAGATAAACGATGCACCCACGA
GTGGGTTTTGGATTGAGGAGATACTTGATCCCAACTTGGAAGGCCAATGC
CAAGTTTCGCAAGTTGAGGTTTTGGTTAAGGTGGCTTTGCAGTGTGTGCA
AGATGACATGAATCAAAGACCCTCC*ATGAGCCAAGTAGTGGAGATGCTT
CTGTCCCATGAAAATAATGTGCTCCCT*CG*TTCGcaannnnnnnnnnnn
nnnnnnnnnnnnnnnnnnnnnnnnnnnnnnnnnnnnnnnnnnnnnnnnnn
nnnnnnnnnnnnnnnnnnnnnnnnnnnnnnnnnnnnnnnnnnnnnnnnnn
nnnnnnnnnnnnnnnnnnnnnnnnnnnnnnnnnnnnnnnnnnnnnnnnnn
nnnnnnnnnnnnnnnnnnnnnnnnnnnnnnnnnnnnnnnnnnnnnnnnnn
nnnnnnnnnnnnnnnnnnnnnnnnnnnnnnnnnnnnnnnnnnnnnnnnnn
nnnnnnnnnnnnnnnnnnnnnnnnnnnnnnnnnnnnnnnnnnnnnnnnnn
nnnnnnnnnnnnnnnnnnnnnnnnnnnnnnnnnnnnnnnnnnnnnnnnnn
nnnnnnnnnnnnnnnnnnnnnnnnnnnnnnnnnnnnnnnnnnnnnnnnnn
nnnnnnnnnnnnnnnnnnnnnnnnn

QA 54 335 20 338
DS CHROMAT_FILE: H10_015529Evans__.g_16.ab1 PHD_FILE: H10_015529Evans__.g_16.ab1.phd.1 CHEM: term DYE: big TIME: Sun Apr 16 17:38:07 2006

RD H09_015529Noir_1_.g_15.ab1 746 0 0
ggactggagttactgGTGTTGgaa*t*gGTGACTGgaa***c*gaGCCCT
ATGGAAATTCACAGCCTCGAGAACAGTAGGGGCATAGAGCAGCGACGGTT
GGTGATGTGGGTAACGGACAAGATAAACGATGCACCCACGAGTGGGTTTT
GGATTGAGGAGATACTTGATCCCAACTTGGAAGGCCAATGCCAAGTTTCG
CAAGTTGAGGTTTTGGTTAAGGTGGCTTTGCAGTGTGTGCAAGATGACAT
GAATCAAAGACCCTCC*ATGAGCCAAGTAGTGGAGATGCTTCTGTCCCAT
GAAAATAATGTGCTCCCT*CG*TTCGcannnnnnnnnnnnnnnnnnnnnn
nnnnnnnnnnnnnnnnnnnnnnnnnnnnnnnnnnnnnnnnnnnnnnnnnn
nnnnnnnnnnnnnnnnnnnnnnnnnnnnnnnnnnnnnnnnnnnnnnnnnn
nnnnnnnnnnnnnnnnnnnnnnnnnnnnnnnnnnnnnnnnnnnnnnnnnn
nnnnnnnnnnnnnnnnnnnnnnnnnnnnnnnnnnnnnnnnnnnnnnnnnn
nnnnnnnnnnnnnnnnnnnnnnnnnnnnnnnnnnnnnnnnnnnnnnnnnn
nnnnnnnnnnnnnnnnnnnnnnnnnnnnnnnnnnnnnnnnnnnnnnnnnn
nnnnnnnnnnnnnnnnnnnnnnnnnnnnnnnnnnnnnnnnnnnnnnnnnn
nnnnnnnnnnnnnnnnnnnnnnnnnnnnnnnnnnnnnnnnnnnnnn

QA 45 327 1 328
DS CHROMAT_FILE: H09_015529Noir_1_.g_15.ab1 PHD_FILE: H09_015529Noir_1_.g_15.ab1.phd.1 CHEM: term DYE: big TIME: Sun Apr 16 17:38:07 2006

RD H04_015529Peking_.g_41.ab1 679 0 0
acttggattgtagctgTTGGAAAT*GGTGACTGGAA***G*GAGCCCTAT
GGAAATTCACAGCCTTGAGAACAGTAGggtcATAGAGCAGCGACGGTTGG
TGATGTGGGTAACGGACAAGATAAACGATGCACCCACGAGTGGGTTTTGG
ATTGAGGAGATACTTGATCCCAACTTGGAAGGCCAATGCCAAGTTTCGCA
AGTTGAGGTTTTGGTTAAGGTGGCTTTGCAGTGTGTGCAAGATGACATGA
ATCAAAGACCCTCC*ATGAGCCAAGTAGTGGAGATGCTTCTGTCCCATGA
AAATAATGTGCTCCCt*cc*gttccgcaannnnnnnnnnnnnnnnnnnnn
nnnnnnnnnnnnnnnnnnnnnnnnnnnnnnnnnnnnnnnnnnnnnnnnnn
nnnnnnnnnnnnnnnnnnnnnnnnnnnnnnnnnnnnnnnnnnnnnnnnnn
nnnnnnnnnnnnnnnnnnnnnnnnnnnnnnnnnnnnnnnnnnnnnnnnnn
nnnnnnnnnnnnnnnnnnnnnnnnnnnnnnnnnnnnnnnnnnnnnnnnnn
nnnnnnnnnnnnnnnnnnnnnnnnnnnnnnnnnnnnnnnnnnnnnnnnnn
nnnnnnnnnnnnnnnnnnnnnnnnnnnnnnnnnnnnnnnnnnnnnnnnnn
nnnnnnnnnnnnnnnnnnnnnnnnnnnnn

QA 31 313 15 318
DS CHROMAT_FILE: H04_015529Peking_.g_41.ab1 PHD_FILE: H04_015529Peking_.g_41.ab1.phd.1 CHEM: term DYE: big TIME: Sun Apr 16 17:38:07 2006

RD H02_015529Peking_.g_25.ab1 682 0 0
ncttggatgtaactgTTGGAAAT*GgttacTGGAA***G*GagacttaTG
GAAATTCACAGCCTTGAGAACAGTAGGGGCATAGAGCAGCGACGGTTGGT
GATGTGGGTAACGGACAAGATAAACGATGCACCCACGAGTGGGTTTTGGA
TTGAGGAGATACTTGATCCCAACTTGGAAGGCCAATGCCAAGTTTCGCAA
GTTGAGGTTTTGGTTAAGGTGGCTTTGCAGTGTGTGCAAGATGACATGAA
TCAAAGACCCTCC*ATGAGCCAAGTAGTGGAGATGCTTCTGTCCCATGAA
AATAATGTGCTCCCT*cggtTCgcaannnnnnnnnnnnnnnnnnnnnnnn
nnnnnnnnnnnnnnnnnnnnnnnnnnnnnnnnnnnnnnnnnnnnnnnnnn
nnnnnnnnnnnnnnnnnnnnnnnnnnnnnnnnnnnnnnnnnnnnnnnnnn
nnnnnnnnnnnnnnnnnnnnnnnnnnnnnnnnnnnnnnnnnnnnnnnnnn
nnnnnnnnnnnnnnnnnnnnnnnnnnnnnnnnnnnnnnnnnnnnnnnnnn
nnnnnnnnnnnnnnnnnnnnnnnnnnnnnnnnnnnnnnnnnnnnnnnnnn
nnnnnnnnnnnnnnnnnnnnnnnnnnnnnnnnnnnnnnnnnnnnnnnnnn
nnnnnnnnnnnnnnnnnnnnnnnnnnnnnnnn

QA 48 323 14 326
DS CHROMAT_FILE: H02_015529Peking_.g_25.ab1 PHD_FILE: H02_015529Peking_.g_25.ab1.phd.1 CHEM: term DYE: big TIME: Sun Apr 16 17:38:06 2006


WA{
phrap_params phrap 060416:173807
/usr/local/genome/bin/phrap 015529.fasta.screen -new_ace -view -forcelevel 10 -repeat_stringency 0.1 
phrap version 0.990329
}

CT{
Contig1 polyPhredRank1 polyPhred 68 68 060416:173807
COMMENT{
99
C}
}

CT{
Contig1 indelSite polyPhred 38 38 060416:173807
}
