# Supplementary material for: SNP-PHAGE – High throughput SNP discovery pipeline
Source: BMC Bioinformatics. 2006 Oct 23;7:468. doi: 10.1186/1471-2105-7-468 (PMC1626092; doi:10.1186/1471-2105-7-468)
Supplement: Additional file 2 — Test dataset. This compressed file contains test data for recreating the demo website. It contains the database table entries and chromatogram files to test for proper installation of all functionalities provided. [file 1471-2105-7-468-S2.gz › test_data/AfterAnalysisStore/edit_dir/015529.fasta.screen.qual]

>H01_015529Archer_.b_15.ab1 PHD_FILE: H01_015529Archer_.b_15.ab1.phd.1
4 4 4 6 4 6 6 6 6 6 6 6 6 6 6 6 6 6 9 11 13 9 8 8 7
7 9 13 16 20 23 23 20 11 8 6 6 6 8 14 14 19 22 32 34
34 34 33 33 29 29 32 34 34 32 32 33 33 33 33 34 40
46 45 45 35 34 42 35 42 46 46 51 51 34 30 31 31 31
31 34 35 35 45 45 40 35 35 35 35 35 35 45 45 45 45
45 51 51 51 45 45 56 56 51 45 45 45 51 51 45 56 51
51 51 51 51 45 51 51 51 51 40 51 40 35 35 35 35 35
46 40 40 39 39 39 39 39 39 45 45 45 56 56 56 56 56
56 56 56 51 51 51 51 51 51 51 51 51 45 45 45 45 45
51 56 56 56 56 56 56 56 56 56 56 56 51 51 51 51 51
51 51 56 56 56 56 51 45 45 45 45 45 51 51 51 51 51
51 51 45 45 45 45 45 45 51 51 51 51 51 51 51 51 51
51 45 45 51 51 51 51 56 56 51 45 45 45 45 45 51 51
45 45 51 51 51 51 51 51 56 56 56 56 56 56 56 56 51
51 51 51 51 51 56 51 51 51 51 51 51 56 51 51 51 51
40 40 40 40 40 40 51 51 51 40 40 46 46 46 40 56 51
51 51 51 51 51 56 51 51 51 51 51 45 35 35 35 35 35
39 40 40 46 46 34 34 25 25 25 25 27 33 40 27 27 4 0
0 0 0 0 0 0 0 0 0 0 0 0 0 0 0 0 0 0 0 0 0 0 0 0 0 0
0 0 0 0 0 0 0 0 0 0 0 0 0 0 0 0 0 0 0 0 0 0 0 0 0 0
0 0 0 0 0 0 0 0 0 0 0 0 0 0 0 0 0 0 0 0 0 0 0 0 0 0
0 0 0 0 0 0 0 0 0 0 0 0 0 0 0 0 0 0 0 0 0 0 0 0 0 0
0 0 0 0 0 0 0 0 0 0 0 0 0 0 0 0 0 0 0 0 0 0 0 0 0 0
0 0 0 0 0 0 0 0 0 0 0 0 0 0 0 0 0 0 0 0 0 0 0 0 0 0
0 0 0 0 0 0 0 0 0 0 0 0 0 0 0 0 0 0 0 0 0 0 0 0 0 0
0 0 0 0 0 0 0 0 0 0 0 0 0 0 0 0 0 0 0 0 0 0 0 0 0 0
0 0 0 0 0 0 0 0 0 0 0 0 0 0 0 0 0 0 0 0 0 0 0 0 0 0
0 0 0 0 0 0 0 0 0 0 0 0 0 0 0 0 0 0 0 0 0 0 0 0 0 0
0 0 0 0 0 0 0 0 0 0 0 0 0 0 0 0 0 0 0 0 0 0 0 0 0 0
0 0 0 0 0 0 0 0 0 0 0 0 0 0 0 0 0 0 0 0 0 0 0 0 0 0
0 0 0 0 0 0 0 0 0 0 0 0 0 0 0 0 0 0 0 0 0 0 0 0 0 0
0 0 0 0 0 0 0 0 0 0 0 0 0 0 0 0 0 0 0 0 0 0 0 0 0 0
0 0 0 0 0 0 0 0 0 0 0 0 0 0 0 0 0 0 0 0 0 0 
>H01_015529Peking_.b_13.ab1 PHD_FILE: H01_015529Peking_.b_13.ab1.phd.1
6 6 6 6 9 7 7 6 6 6 6 6 6 13 16 20 25 16 18 15 17 13
13 8 6 6 8 8 17 17 23 23 23 20 20 11 10 8 9 23 25 32
39 40 34 34 34 35 35 34 34 34 34 39 39 40 40 40 46
46 40 40 40 45 45 35 35 35 35 21 23 10 10 10 24 25
35 35 35 39 39 39 39 39 39 39 39 39 40 46 40 46 40
46 40 40 40 40 35 35 35 35 35 35 35 40 40 40 40 46
40 40 40 40 35 35 35 35 35 35 40 37 40 40 40 56 56
51 51 51 40 40 39 39 35 35 35 35 35 35 40 40 40 40
40 40 40 39 39 39 40 40 40 51 51 46 38 38 39 38 38
40 43 43 56 35 35 35 35 35 35 40 40 35 35 40 38 38
38 51 45 45 40 40 40 40 35 35 39 39 39 39 35 35 35
39 40 40 40 40 40 39 39 39 39 35 35 35 35 35 35 35
35 35 35 40 45 51 51 51 51 40 39 39 39 39 39 45 51
51 51 51 51 51 45 45 45 45 40 40 51 51 51 51 51 51
51 42 51 56 56 51 39 35 35 35 35 35 40 45 45 51 51
56 51 51 51 51 51 51 51 51 51 51 51 51 40 40 40 40
40 40 45 45 45 51 56 56 56 56 51 39 34 34 34 34 31
39 39 39 39 33 23 19 9 4 0 0 4 13 18 32 20 19 4 0 0
0 0 0 0 0 0 0 0 0 0 0 0 0 0 0 0 0 0 0 0 0 0 0 0 0 0
0 0 0 0 0 0 0 0 0 0 0 0 0 0 0 0 0 0 0 0 0 0 0 0 0 0
0 0 0 0 0 0 0 0 0 0 0 0 0 0 0 0 0 0 0 0 0 0 0 0 0 0
0 0 0 0 0 0 0 0 0 0 0 0 0 0 0 0 0 0 0 0 0 0 0 0 0 0
0 0 0 0 0 0 0 0 0 0 0 0 0 0 0 0 0 0 0 0 0 0 0 0 0 0
0 0 0 0 0 0 0 0 0 0 0 0 0 0 0 0 0 0 0 0 0 0 0 0 0 0
0 0 0 0 0 0 0 0 0 0 0 0 0 0 0 0 0 0 0 0 0 0 0 0 0 0
0 0 0 0 0 0 0 0 0 0 0 0 0 0 0 0 0 0 0 0 0 0 0 0 0 0
0 0 0 0 0 0 0 0 0 0 0 0 0 0 0 0 0 0 0 0 0 0 0 0 0 0
0 0 0 0 0 0 0 0 0 0 0 0 0 0 0 0 0 0 0 0 0 0 0 0 0 0
0 0 0 0 0 0 0 0 0 0 0 0 0 0 0 0 0 0 0 0 0 0 0 0 0 0
0 0 0 0 0 0 0 0 0 0 0 0 0 0 0 0 0 0 0 0 0 0 0 0 0 0
0 0 0 0 0 0 0 0 0 0 0 0 0 0 0 0 0 0 0 0 0 0 0 0 0 0
0 0 0 0 0 
>H02_015529Minsoy_.b_16.ab1 PHD_FILE: H02_015529Minsoy_.b_16.ab1.phd.1
6 6 8 6 9 9 9 4 4 4 6 6 6 6 6 7 7 6 6 6 6 6 6 6 7 10
9 9 7 7 8 4 4 9 16 9 9 9 16 13 9 8 8 10 4 0 4 12 20
21 32 34 34 27 27 29 29 29 29 29 29 29 33 33 33 33
33 40 45 45 31 18 22 27 27 35 30 45 45 45 32 30 30
30 30 31 35 35 35 35 35 35 35 35 39 39 40 45 45 40
40 40 40 40 40 51 45 45 56 51 51 40 40 40 51 51 45
56 51 51 51 51 51 45 51 51 51 51 40 51 40 35 35 35
35 35 46 39 39 35 35 35 35 35 35 39 39 39 51 56 51
51 51 45 45 45 45 45 45 45 51 45 45 45 45 45 45 45
45 45 51 51 51 51 51 51 51 51 56 56 56 56 51 51 51
51 56 56 56 56 56 56 51 51 51 51 51 51 56 51 51 51
51 51 51 51 45 45 45 45 45 45 51 51 45 45 45 45 45
45 51 51 45 45 51 51 51 51 56 56 51 45 45 45 45 45
51 56 56 56 51 51 51 45 45 45 51 51 51 56 56 56 56
56 40 40 46 46 46 40 56 51 51 51 51 51 51 56 46 46
40 40 40 40 45 40 40 40 40 40 40 40 40 46 46 46 40
51 51 51 51 51 51 56 56 56 56 56 56 56 51 35 35 35
35 34 34 34 39 44 25 24 9 9 4 0 0 4 13 18 32 24 25
4 0 0 0 0 0 0 0 0 0 0 0 0 0 0 0 0 0 0 0 0 0 0 0 0 0
0 0 0 0 0 0 0 0 0 0 0 0 0 0 0 0 0 0 0 0 0 0 0 0 0 0
0 0 0 0 0 0 0 0 0 0 0 0 0 0 0 0 0 0 0 0 0 0 0 0 0 0
0 0 0 0 0 0 0 0 0 0 0 0 0 0 0 0 0 0 0 0 0 0 0 0 0 0
0 0 0 0 0 0 0 0 0 0 0 0 0 0 0 0 0 0 0 0 0 0 0 0 0 0
0 0 0 0 0 0 0 0 0 0 0 0 0 0 0 0 0 0 0 0 0 0 0 0 0 0
0 0 0 0 0 0 0 0 0 0 0 0 0 0 0 0 0 0 0 0 0 0 0 0 0 0
0 0 0 0 0 0 0 0 0 0 0 0 0 0 0 0 0 0 0 0 0 0 0 0 0 0
0 0 0 0 0 0 0 0 0 0 0 0 0 0 0 0 0 0 0 0 0 0 0 0 0 0
0 0 0 0 0 0 0 0 0 0 0 0 0 0 0 0 0 0 0 0 0 0 0 0 0 0
0 0 0 0 0 0 0 0 0 0 0 0 0 0 0 0 0 0 0 0 0 0 0 0 0 0
0 0 0 0 0 0 0 0 0 0 0 0 0 0 0 0 0 0 0 0 0 0 0 0 0 0
0 0 0 0 0 0 0 0 0 0 0 0 0 0 0 0 0 0 0 0 0 0 0 0 0 0
0 0 0 0 0 0 0 0 0 0 0 0 0 0 0 0 0 0 0 0 0 0 0 0 0 0
0 0 0 0 0 0 0 0 0 0 0 0 0 0 0 0 0 0 0 0 0 0 0 0 0 0
0 0 0 0 0 0 0 0 0 0 0 0 0 0 0 0 0 0 0 0 0 0 0 0 0 0
0 0 0 0 0 0 0 0 0 0 0 0 0 0 0 0 0 0 0 0 0 0 0 0 0 0
0 0 0 0 0 0 0 0 0 0 0 0 0 0 0 0 0 0 0 0 0 0 0 0 0 0
0 0 0 0 0 0 0 0 0 0 0 0 0 0 0 0 0 0 0 0 0 0 0 0 0 0
0 0 0 0 0 0 0 0 0 0 0 0 0 0 0 0 0 0 0 0 0 0 0 0 0 0
0 0 0 0 0 0 0 0 0 0 0 0 0 0 0 0 0 0 0 0 0 0 0 0 0 0
0 0 0 0 0 0 0 0 0 0 0 0 0 0 0 0 0 0 0 0 0 0 0 0 0 0
0 0 0 0 0 0 0 0 0 0 0 0 0 0 0 0 0 0 0 0 0 0 0 
>H02_015529Peking_.g_25.ab1 PHD_FILE: H02_015529Peking_.g_25.ab1.phd.1
0 4 6 6 8 8 8 7 7 6 6 6 6 6 6 12 13 18 17 13 15 21
24 19 9 6 6 6 6 13 16 19 22 22 20 19 14 9 7 7 7 7 16
19 25 26 33 33 34 34 34 35 40 40 35 35 40 40 40 35
35 35 35 35 35 35 40 40 51 46 45 31 19 19 17 13 16
33 46 51 51 40 39 39 39 39 39 35 37 35 42 44 44 35
37 39 40 40 40 51 51 40 40 40 35 35 35 35 35 35 40
40 40 39 39 39 40 35 35 35 35 35 35 39 39 39 39 40
39 39 39 39 39 40 51 56 56 56 56 56 56 51 51 51 51
40 40 40 40 40 40 51 40 40 35 35 35 35 38 40 56 56
51 51 46 39 39 39 39 39 45 56 56 46 40 40 40 40 40
40 40 40 40 40 40 51 56 51 39 34 34 34 34 34 35 51
56 56 51 51 51 51 51 51 56 56 56 40 40 40 40 40 40
51 40 35 35 35 35 35 39 51 51 51 51 56 56 56 51 51
51 45 45 45 51 51 45 51 51 45 45 45 51 51 45 51 51
51 45 40 40 40 40 40 40 51 51 51 56 56 56 56 56 56
56 56 56 56 56 56 56 56 56 51 45 45 45 39 39 39 39
39 39 45 45 51 51 56 56 56 56 56 56 56 51 51 51 46
46 40 40 39 39 39 39 39 33 33 23 16 10 10 19 25 27
19 9 9 4 0 0 0 0 0 0 0 0 0 0 0 0 0 0 0 0 0 0 0 0 0
0 0 0 0 0 0 0 0 0 0 0 0 0 0 0 0 0 0 0 0 0 0 0 0 0 0
0 0 0 0 0 0 0 0 0 0 0 0 0 0 0 0 0 0 0 0 0 0 0 0 0 0
0 0 0 0 0 0 0 0 0 0 0 0 0 0 0 0 0 0 0 0 0 0 0 0 0 0
0 0 0 0 0 0 0 0 0 0 0 0 0 0 0 0 0 0 0 0 0 0 0 0 0 0
0 0 0 0 0 0 0 0 0 0 0 0 0 0 0 0 0 0 0 0 0 0 0 0 0 0
0 0 0 0 0 0 0 0 0 0 0 0 0 0 0 0 0 0 0 0 0 0 0 0 0 0
0 0 0 0 0 0 0 0 0 0 0 0 0 0 0 0 0 0 0 0 0 0 0 0 0 0
0 0 0 0 0 0 0 0 0 0 0 0 0 0 0 0 0 0 0 0 0 0 0 0 0 0
0 0 0 0 0 0 0 0 0 0 0 0 0 0 0 0 0 0 0 0 0 0 0 0 0 0
0 0 0 0 0 0 0 0 0 0 0 0 0 0 0 0 0 0 0 0 0 0 0 0 0 0
0 0 0 0 0 0 0 0 0 0 0 0 0 0 0 0 0 0 0 0 0 0 0 0 0 0
0 0 0 0 0 0 0 0 0 0 0 0 0 0 0 0 0 0 0 0 0 0 0 0 0 0
0 0 0 0 0 0 0 0 0 0 0 0 0 0 0 0 0 0 0 0 0 0 0 
>H03_015529Noir_1_.b_15.ab1 PHD_FILE: H03_015529Noir_1_.b_15.ab1.phd.1
4 4 13 9 10 9 16 4 0 4 8 9 8 8 8 8 6 6 6 6 6 8 13 10
10 10 12 6 6 6 6 7 17 20 25 25 29 16 13 10 6 6 6 6
8 16 16 19 22 34 36 39 40 29 29 29 29 29 33 34 34 34
34 34 34 34 34 46 46 45 45 45 40 42 35 37 35 42 46
46 35 34 34 34 34 34 39 40 40 40 40 40 35 35 35 39
39 40 45 45 45 45 45 45 45 51 51 45 56 56 56 45 45
45 51 51 51 56 56 51 51 51 51 51 56 56 56 56 45 51
40 35 35 35 35 35 46 45 45 40 40 40 40 37 37 40 45
45 56 56 56 56 56 51 40 40 40 40 40 40 51 45 45 45
45 45 45 45 45 45 51 51 56 56 56 56 56 56 46 51 56
56 51 45 45 45 45 45 45 51 56 56 56 56 56 51 45 45
45 45 45 45 45 45 45 45 45 45 45 51 51 51 51 51 45
45 45 45 45 45 45 45 45 45 51 51 51 56 56 56 51 45
45 45 45 45 51 56 56 56 51 51 51 45 45 45 51 51 51
56 56 56 56 56 51 51 51 51 51 51 56 51 51 51 51 51
51 56 40 40 40 40 40 40 40 40 40 40 51 51 51 40 40
40 46 46 40 56 51 51 51 51 51 51 56 56 56 56 56 56
51 40 40 34 34 34 34 34 34 40 44 28 26 13 14 4 0 0
4 13 18 32 17 9 9 4 0 0 0 0 0 0 0 0 0 0 0 0 0 0 0 0
0 0 0 0 0 0 0 0 0 0 0 0 0 0 0 0 0 0 0 0 0 0 0 0 0 0
0 0 0 0 0 0 0 0 0 0 0 0 0 0 0 0 0 0 0 0 0 0 0 0 0 0
0 0 0 0 0 0 0 0 0 0 0 0 0 0 0 0 0 0 0 0 0 0 0 0 0 0
0 0 0 0 0 0 0 0 0 0 0 0 0 0 0 0 0 0 0 0 0 0 0 0 0 0
0 0 0 0 0 0 0 0 0 0 0 0 0 0 0 0 0 0 0 0 0 0 0 0 0 0
0 0 0 0 0 0 0 0 0 0 0 0 0 0 0 0 0 0 0 0 0 0 0 0 0 0
0 0 0 0 0 0 0 0 0 0 0 0 0 0 0 0 0 0 0 0 0 0 0 0 0 0
0 0 0 0 0 0 0 0 0 0 0 0 0 0 0 0 0 0 0 0 0 0 0 0 0 0
0 0 0 0 0 0 0 0 0 0 0 0 0 0 0 0 0 0 0 0 0 0 0 0 0 0
0 0 0 0 0 0 0 0 0 0 0 0 0 0 0 0 0 0 0 0 0 0 0 0 0 0
0 0 0 0 0 0 0 0 0 0 0 0 0 0 0 0 0 0 0 0 0 0 0 0 0 0
0 0 0 0 0 0 0 0 0 0 0 0 0 0 0 0 0 0 0 0 0 0 0 0 0 0
0 0 0 0 0 0 0 0 0 0 0 0 0 0 0 0 0 0 0 0 0 0 0 0 0 0
0 0 0 0 0 0 0 0 0 0 0 0 0 0 0 0 0 0 0 0 0 0 0 0 0 0
0 0 0 0 0 0 0 0 0 0 0 0 0 0 0 0 0 0 0 0 0 0 0 0 0 0
0 0 0 0 0 0 0 0 0 0 0 0 0 0 0 0 0 0 0 0 0 0 0 0 0 0
0 0 0 0 0 0 0 0 0 0 0 0 0 0 0 0 0 0 0 0 0 0 0 0 0 0
0 0 0 0 0 0 0 0 0 0 0 0 0 0 0 0 0 0 0 0 0 0 0 0 0 0
0 0 0 0 0 0 0 0 0 0 0 0 0 0 0 0 0 0 0 0 0 0 0 0 0 0
0 0 0 0 0 0 0 0 0 0 0 0 0 0 0 0 0 0 0 0 0 0 0 0 0 0
0 0 0 0 0 0 0 0 0 0 0 0 0 0 0 0 0 0 0 0 0 0 0 0 0 0
0 0 0 0 0 0 0 0 0 0 0 0 0 0 0 0 0 0 0 0 0 0 0 0 0 0
0 0 0 0 0 0 0 0 0 0 0 0 0 0 0 0 0 0 0 0 0 0 0 0 0 0
0 0 0 0 0 0 0 0 0 0 0 0 0 0 0 0 0 0 0 0 0 0 0 
>H03_015529Peking_.b_29.ab1 PHD_FILE: H03_015529Peking_.b_29.ab1.phd.1
6 6 6 4 4 0 4 16 6 7 9 4 4 4 6 6 6 8 19 19 32 26 22
22 19 19 9 7 7 7 16 19 25 40 29 29 29 19 16 9 9 8 8
19 28 51 51 51 33 32 32 32 32 33 34 34 34 39 39 39
39 40 46 46 40 40 40 45 45 39 40 40 37 37 37 37 38
37 39 39 35 35 35 39 40 40 40 35 35 35 35 35 35 40
40 40 37 51 51 51 51 40 39 39 39 39 39 39 40 40 40
40 40 46 40 40 40 39 35 35 35 35 35 40 40 46 46 46
46 56 56 51 51 51 40 40 40 40 39 39 39 35 35 35 45
45 45 51 51 51 51 40 40 40 46 46 40 51 51 39 35 35
35 35 35 37 42 42 56 43 43 38 39 35 35 39 39 38 38
40 40 40 40 51 45 40 40 40 40 40 35 35 35 35 35 35
35 35 35 35 40 40 40 40 40 39 39 39 39 35 35 35 35
35 35 35 35 35 39 45 45 51 51 45 45 40 39 39 39 39
39 45 56 56 56 56 56 56 45 51 45 45 40 45 56 56 56
56 56 51 51 42 51 51 45 51 40 39 39 39 35 35 45 51
51 51 51 51 40 40 40 40 40 40 51 56 56 56 51 45 40
40 40 40 39 39 39 39 39 40 56 56 56 56 51 40 40 40
37 37 34 39 39 30 28 14 11 11 4 0 4 6 6 6 9 24 15 9
9 4 0 0 0 0 0 0 0 0 0 0 0 0 0 0 0 0 0 0 0 0 0 0 0 0
0 0 0 0 0 0 0 0 0 0 0 0 0 0 0 0 0 0 0 0 0 0 0 0 0 0
0 0 0 0 0 0 0 0 0 0 0 0 0 0 0 0 0 0 0 0 0 0 0 0 0 0
0 0 0 0 0 0 0 0 0 0 0 0 0 0 0 0 0 0 0 0 0 0 0 0 0 0
0 0 0 0 0 0 0 0 0 0 0 0 0 0 0 0 0 0 0 0 0 0 0 0 0 0
0 0 0 0 0 0 0 0 0 0 0 0 0 0 0 0 0 0 0 0 0 0 0 0 0 0
0 0 0 0 0 0 0 0 0 0 0 0 0 0 0 0 0 0 0 0 0 0 0 0 0 0
0 0 0 0 0 0 0 0 0 0 0 0 0 0 0 0 0 0 0 0 0 0 0 0 0 0
0 0 0 0 0 0 0 0 0 0 0 0 0 0 0 0 0 0 0 0 0 0 0 0 0 0
0 0 0 0 0 0 0 0 0 0 0 0 0 0 0 0 0 0 0 0 0 0 0 0 0 0
0 0 0 0 0 0 0 0 0 0 0 0 0 0 0 0 0 0 0 0 0 0 0 0 0 0
0 0 0 0 0 0 0 0 0 0 0 0 0 0 0 0 0 0 0 0 0 0 0 0 0 0
0 0 0 0 0 0 0 0 0 0 0 0 0 0 0 0 0 0 0 0 0 0 0 0 0 0
0 0 0 0 0 0 
>H04_015529Evans__.b_16.ab1 PHD_FILE: H04_015529Evans__.b_16.ab1.phd.1
12 17 13 10 13 12 19 4 0 4 6 6 6 6 6 8 8 6 6 6 6 6
10 13 10 9 9 8 6 6 6 6 6 17 20 25 29 23 20 9 8 8 8
14 16 19 19 22 34 34 39 35 29 29 29 29 29 32 32 32
33 39 34 34 34 34 40 40 51 46 46 42 42 35 37 40 45
45 45 35 34 34 34 34 34 35 39 39 39 39 35 35 35 39
39 39 40 45 45 45 45 40 40 40 40 40 40 56 56 56 45
45 51 51 51 51 56 56 56 56 56 56 45 51 51 51 51 40
51 51 40 40 40 40 40 51 45 45 39 39 39 39 39 39 45
45 45 51 51 56 56 56 51 40 40 40 40 40 40 51 45 45
45 40 40 40 40 40 40 51 51 56 56 56 56 56 56 51 51
56 56 51 51 51 51 51 51 51 51 51 51 51 51 51 51 45
45 45 45 45 45 51 51 51 51 51 51 51 51 51 51 51 51
45 40 40 40 40 40 40 40 40 45 56 51 51 51 51 51 40
40 40 40 40 40 56 56 51 51 51 51 51 45 51 51 51 51
51 56 56 56 56 56 46 46 46 40 40 40 56 51 51 51 51
51 51 56 51 51 51 51 51 51 51 51 51 51 51 51 51 40
40 46 46 46 40 56 51 51 51 51 51 51 56 51 51 51 51
51 51 40 40 39 39 39 39 34 39 44 44 19 19 9 9 4 0 0
4 13 18 32 24 25 4 0 0 0 0 0 0 0 0 0 0 0 0 0 0 0 0
0 0 0 0 0 0 0 0 0 0 0 0 0 0 0 0 0 0 0 0 0 0 0 0 0 0
0 0 0 0 0 0 0 0 0 0 0 0 0 0 0 0 0 0 0 0 0 0 0 0 0 0
0 0 0 0 0 0 0 0 0 0 0 0 0 0 0 0 0 0 0 0 0 0 0 0 0 0
0 0 0 0 0 0 0 0 0 0 0 0 0 0 0 0 0 0 0 0 0 0 0 0 0 0
0 0 0 0 0 0 0 0 0 0 0 0 0 0 0 0 0 0 0 0 0 0 0 0 0 0
0 0 0 0 0 0 0 0 0 0 0 0 0 0 0 0 0 0 0 0 0 0 0 0 0 0
0 0 0 0 0 0 0 0 0 0 0 0 0 0 0 0 0 0 0 0 0 0 0 0 0 0
0 0 0 0 0 0 0 0 0 0 0 0 0 0 0 0 0 0 0 0 0 0 0 0 0 0
0 0 0 0 0 0 0 0 0 0 0 0 0 0 0 0 0 0 0 0 0 0 0 0 0 0
0 0 0 0 0 0 0 0 0 0 0 0 0 0 0 0 0 0 0 0 0 0 0 0 0 0
0 0 0 0 0 0 0 0 0 0 0 0 0 0 0 0 0 0 0 0 0 0 0 0 0 0
0 0 0 0 0 0 0 0 0 0 0 0 0 0 0 0 0 0 0 0 0 0 0 0 0 0
0 0 0 0 0 0 0 0 0 0 0 0 0 0 0 0 0 0 0 0 0 0 0 0 0 0
0 0 0 0 0 0 0 0 0 0 0 0 0 0 0 0 0 0 0 0 0 0 0 0 0 0
0 0 0 0 0 0 0 0 0 0 0 0 0 0 0 0 0 0 0 0 0 0 0 0 0 0
0 0 0 0 0 0 0 0 0 0 0 0 0 0 0 0 0 0 0 0 0 0 0 0 0 0
0 0 0 0 0 0 0 0 0 0 0 0 0 0 0 0 0 0 0 0 0 0 0 0 0 0
0 0 0 0 0 0 0 0 0 0 0 0 0 0 0 0 0 0 0 0 0 0 0 0 0 0
0 0 0 0 0 0 0 0 0 0 0 0 0 0 0 0 0 0 0 0 0 0 0 0 0 0
0 0 0 0 0 0 0 0 0 0 0 0 0 0 0 0 0 0 0 0 0 0 0 0 0 0
0 0 0 0 0 0 0 0 0 0 0 0 0 0 0 0 0 0 0 0 0 0 0 0 0 0
0 0 0 0 0 0 0 0 0 0 0 0 0 0 0 0 0 0 0 0 0 0 0 0 0 0
0 0 0 0 0 0 0 0 0 0 0 0 0 0 0 0 0 0 0 0 0 0 0 0 0 0
0 0 0 0 
>H04_015529Peking_.g_41.ab1 PHD_FILE: H04_015529Peking_.g_41.ab1.phd.1
6 6 6 6 6 9 8 8 8 6 8 6 6 6 6 10 23 21 29 29 32 29
29 25 16 13 6 6 8 17 16 22 22 22 22 19 19 14 10 10
13 13 19 25 25 26 27 33 33 33 40 40 40 40 40 35 35
40 40 40 35 35 35 35 35 35 35 45 45 51 46 26 19 9 9
9 23 26 46 46 51 51 40 40 40 35 35 35 35 35 35 42 44
44 37 39 40 40 40 46 56 56 40 40 40 35 35 35 39 39
39 40 40 40 35 35 35 40 35 35 35 35 35 35 40 40 40
40 40 39 39 39 39 39 40 51 56 56 56 56 56 56 51 51
51 51 40 40 40 40 40 40 51 40 40 39 39 39 39 39 45
56 56 56 56 46 38 38 38 38 38 40 56 56 46 40 40 40
40 40 40 40 40 40 40 40 51 56 51 39 34 34 34 34 34
35 56 56 56 56 56 56 56 56 56 56 56 56 35 35 35 35
35 39 56 40 35 35 35 35 35 35 40 40 40 40 51 56 56
40 40 40 40 40 40 56 56 56 56 56 56 56 56 56 56 51
51 51 51 51 40 40 40 40 40 40 51 51 51 56 56 56 56
56 56 56 56 56 56 56 56 56 56 56 56 56 56 51 39 39
39 39 39 40 51 51 51 56 56 56 56 56 56 56 56 46 46
46 46 46 40 34 34 33 33 27 23 10 9 6 6 6 6 7 6 8 10
13 8 8 4 0 0 0 0 0 0 0 0 0 0 0 0 0 0 0 0 0 0 0 0 0
0 0 0 0 0 0 0 0 0 0 0 0 0 0 0 0 0 0 0 0 0 0 0 0 0 0
0 0 0 0 0 0 0 0 0 0 0 0 0 0 0 0 0 0 0 0 0 0 0 0 0 0
0 0 0 0 0 0 0 0 0 0 0 0 0 0 0 0 0 0 0 0 0 0 0 0 0 0
0 0 0 0 0 0 0 0 0 0 0 0 0 0 0 0 0 0 0 0 0 0 0 0 0 0
0 0 0 0 0 0 0 0 0 0 0 0 0 0 0 0 0 0 0 0 0 0 0 0 0 0
0 0 0 0 0 0 0 0 0 0 0 0 0 0 0 0 0 0 0 0 0 0 0 0 0 0
0 0 0 0 0 0 0 0 0 0 0 0 0 0 0 0 0 0 0 0 0 0 0 0 0 0
0 0 0 0 0 0 0 0 0 0 0 0 0 0 0 0 0 0 0 0 0 0 0 0 0 0
0 0 0 0 0 0 0 0 0 0 0 0 0 0 0 0 0 0 0 0 0 0 0 0 0 0
0 0 0 0 0 0 0 0 0 0 0 0 0 0 0 0 0 0 0 0 0 0 0 0 0 0
0 0 0 0 0 0 0 0 0 0 0 0 0 0 0 0 0 0 0 0 0 0 0 0 0 0
0 0 0 0 0 0 0 0 0 0 0 0 0 0 0 0 0 0 0 0 0 0 0 0 0 0
0 0 0 0 0 0 0 0 0 0 0 0 0 0 0 0 0 
>H05_015529PI20933.b_15.ab1 PHD_FILE: H05_015529PI20933.b_15.ab1.phd.1
6 6 4 6 6 6 6 7 7 6 6 6 6 6 8 6 6 8 9 9 9 12 6 6 6
6 11 14 12 12 11 10 13 9 8 7 8 8 16 16 19 22 34 34
40 40 34 34 34 29 29 33 32 29 29 34 34 34 34 34 40
46 51 51 46 42 42 36 42 42 42 46 56 35 34 34 34 34
34 35 39 39 40 40 40 35 35 35 35 35 35 45 45 45 45
45 45 45 45 45 45 56 56 56 45 45 45 51 51 45 56 51
51 51 51 56 45 51 51 51 51 40 51 40 35 35 35 35 35
46 45 45 39 39 39 39 39 39 45 45 45 56 56 56 56 56
56 56 56 51 51 51 51 51 51 56 56 40 40 40 40 40 40
51 51 51 51 51 56 56 56 51 51 56 56 45 45 45 45 45
45 51 56 56 56 56 56 56 51 45 45 45 45 45 45 45 45
45 45 45 45 51 51 51 51 51 51 51 51 51 51 51 51 51
51 51 51 56 51 51 51 51 51 45 51 51 51 51 51 56 56
56 56 51 51 51 45 45 45 51 51 51 56 56 56 56 56 51
51 51 51 51 51 56 51 51 51 51 51 51 56 46 46 40 40
40 40 40 40 40 40 51 51 51 40 40 46 46 46 40 51 51
51 51 51 51 56 56 51 51 51 51 51 45 35 35 35 35 35
35 35 39 46 46 35 35 25 25 25 25 27 32 40 27 27 4 0
0 0 0 0 0 0 0 0 0 0 0 0 0 0 0 0 0 0 0 0 0 0 0 0 0 0
0 0 0 0 0 0 0 0 0 0 0 0 0 0 0 0 0 0 0 0 0 0 0 0 0 0
0 0 0 0 0 0 0 0 0 0 0 0 0 0 0 0 0 0 0 0 0 0 0 0 0 0
0 0 0 0 0 0 0 0 0 0 0 0 0 0 0 0 0 0 0 0 0 0 0 0 0 0
0 0 0 0 0 0 0 0 0 0 0 0 0 0 0 0 0 0 0 0 0 0 0 0 0 0
0 0 0 0 0 0 0 0 0 0 0 0 0 0 0 0 0 0 0 0 0 0 0 0 0 0
0 0 0 0 0 0 0 0 0 0 0 0 0 0 0 0 0 0 0 0 0 0 0 0 0 0
0 0 0 0 0 0 0 0 0 0 0 0 0 0 0 0 0 0 0 0 0 0 0 0 0 0
0 0 0 0 0 0 0 0 0 0 0 0 0 0 0 0 0 0 0 0 0 0 0 0 0 0
0 0 0 0 0 0 0 0 0 0 0 0 0 0 0 0 0 0 0 0 0 0 0 0 0 0
0 0 0 0 0 0 0 0 0 0 0 0 0 0 0 0 0 0 0 0 0 0 0 0 0 0
0 0 0 0 0 0 0 0 0 0 0 0 0 0 0 0 0 0 0 0 0 0 0 0 0 0
0 0 0 0 0 0 0 0 0 0 0 0 0 0 0 0 0 0 0 0 0 0 0 0 0 0
0 0 0 0 0 0 0 0 0 0 0 0 0 0 0 0 0 0 0 0 0 0 0 0 0 0
0 0 0 0 0 0 0 0 0 0 0 0 0 0 0 0 0 0 0 0 0 0 0 0 0 0
0 0 0 0 0 0 0 0 0 0 0 0 0 0 0 0 0 0 
>H06_015529Peking_.b_16.ab1 PHD_FILE: H06_015529Peking_.b_16.ab1.phd.1
6 6 8 4 4 8 4 4 4 9 9 9 9 9 9 11 13 4 4 4 4 6 6 6 7
4 0 4 4 6 4 4 4 4 0 4 4 4 0 4 15 12 4 0 0 4 4 4 4 0
4 0 4 4 0 4 4 0 4 6 6 6 4 4 0 0 0 4 4 0 0 0 0 0 0 0
4 4 0 0 0 0 4 0 0 0 4 0 0 0 0 0 0 0 0 4 4 0 0 0 4 10
4 0 4 0 4 4 0 4 6 7 8 8 8 8 8 9 9 4 0 0 0 4 0 0 4 0
0 0 0 0 0 0 0 0 0 0 0 0 0 0 0 0 0 0 0 0 0 0 0 0 0 0
0 0 0 0 0 0 0 0 0 0 0 0 0 4 0 0 0 0 0 0 4 0 0 0 0 0
0 0 0 0 0 0 0 0 0 0 0 0 0 0 0 0 0 4 0 0 0 0 0 0 0 0
0 0 0 0 0 0 0 0 0 0 0 0 0 0 0 0 0 0 0 0 0 0 0 0 4 0
0 0 0 0 0 0 4 0 0 0 0 0 0 0 0 0 0 0 0 0 0 0 0 0 4 0
0 0 0 0 0 0 4 4 0 0 0 4 0 0 4 4 0 0 0 0 0 0 4 11 4
0 0 4 4 7 7 9 14 15 15 4 0 4 19 4 0 0 4 8 15 14 18
14 10 8 10 12 12 12 18 15 12 18 4 0 0 0 0 0 0 0 0 0
0 0 0 0 0 0 0 0 0 0 0 0 0 0 0 0 0 0 0 0 0 0 0 0 0 0
0 0 0 0 0 0 0 0 0 0 0 0 0 0 0 0 0 0 0 0 0 0 0 0 0 0
0 0 0 0 0 0 0 0 0 0 0 0 0 0 0 0 4 0 0 0 0 0 0 0 0 0
0 0 0 0 0 0 0 0 0 0 0 0 0 0 0 0 0 0 0 0 0 0 0 0 0 0
0 0 0 0 0 0 0 0 0 0 0 0 0 0 0 0 0 0 0 0 0 0 0 0 0 0
0 0 0 0 0 0 0 0 0 0 0 0 0 0 0 0 0 0 0 0 0 0 0 0 0 0
0 0 0 0 0 0 0 0 0 0 0 0 0 0 0 0 0 0 0 0 0 0 0 0 0 0
0 0 0 0 0 0 0 0 0 0 0 0 0 0 0 0 0 0 0 0 0 0 0 0 0 0
0 0 0 0 0 0 0 0 0 0 0 0 0 0 0 0 0 0 0 0 0 0 0 0 0 0
0 0 0 0 0 0 0 0 0 0 0 0 0 0 0 0 0 0 0 0 0 0 0 0 0 0
0 0 0 0 0 0 0 0 0 0 0 0 0 0 0 0 0 0 0 0 0 0 0 0 0 0
0 0 0 0 0 0 0 0 0 0 0 0 0 0 0 0 0 0 0 0 0 0 0 0 0 0
0 0 0 0 0 4 0 0 0 0 0 0 0 0 0 0 0 0 0 0 0 0 0 0 0 0
0 0 0 0 0 0 0 0 0 0 0 0 0 0 0 0 0 0 0 0 0 0 0 0 0 0
0 0 0 0 0 0 0 0 0 0 0 0 0 0 0 0 0 4 0 0 4 0 0 0 0 0
0 0 0 0 0 0 0 0 0 0 0 0 0 0 0 0 0 0 0 0 0 0 0 0 0 4
0 4 0 0 0 4 4 0 0 4 0 0 0 0 0 4 19 9 4 0 0 0 0 4 4
0 0 4 0 4 9 9 4 0 4 0 0 4 9 9 4 0 4 6 7 7 9 9 7 13
19 26 19 16 13 4 0 4 0 4 0 0 4 4 0 4 0 4 8 13 6 4 0
0 4 4 0 0 4 0 0 4 0 4 8 6 6 6 6 9 9 9 4 0 4 6 8 4 0
0 0 4 4 0 0 4 9 4 0 4 6 4 6 4 0 4 6 4 0 4 0 0 4 6 6
6 11 4 0 0 0 4 6 6 6 6 4 0 0 4 0 4 6 4 0 4 0 4 4 4
0 0 4 0 0 0 0 0 0 4 4 6 6 6 6 6 9 4 0 0 0 0 4 6 15
9 9 9 9 9 9 9 8 8 4 0 4 4 0 4 0 0 4 4 4 4 4 0 0 4 4
0 0 0 0 4 7 7 6 6 6 4 0 4 6 4 0 4 6 4 0 4 6 4 0 0 0
0 4 7 11 13 4 0 4 6 6 4 0 4 10 7 4 0 4 8 9 7 4 0 4
6 8 8 4 
>H07_015529Archer_.g_15.ab1 PHD_FILE: H07_015529Archer_.g_15.ab1.phd.1
4 4 4 4 6 6 4 4 0 4 6 6 6 6 6 6 6 6 6 6 6 6 6 6 8 13
17 14 11 9 4 4 6 6 6 6 6 6 8 16 20 29 29 16 19 9 7
4 7 7 6 6 6 6 15 19 21 26 33 33 27 27 29 34 34 34 35
35 35 35 34 34 39 39 39 35 28 28 25 25 25 25 29 29
35 28 35 40 51 51 56 51 51 35 33 33 33 33 33 35 37
38 40 40 40 45 45 51 51 51 51 51 51 51 51 51 51 51
51 56 56 56 56 40 35 35 35 35 35 35 35 35 35 35 40
45 45 45 51 56 51 45 45 45 40 40 39 39 39 35 39 39
39 51 56 56 56 56 51 40 40 40 40 40 51 45 45 40 40
40 40 40 40 45 45 45 45 45 45 45 45 51 56 56 56 56
45 45 40 40 40 43 40 40 43 43 40 40 45 45 45 45 45
45 51 51 45 51 51 51 51 51 56 56 56 51 51 51 51 51
56 56 56 56 40 40 40 40 40 40 56 51 39 39 39 39 39
40 56 56 56 56 56 56 56 51 51 51 51 51 51 56 56 56
56 56 56 56 56 56 56 40 40 40 40 40 40 40 40 40 40
40 56 51 51 51 51 51 51 40 40 40 40 40 40 51 51 51
51 56 56 51 51 51 45 45 45 45 45 51 56 56 56 40 46
46 46 46 46 56 56 46 46 40 40 40 40 51 40 40 40 40
40 40 39 34 34 34 36 33 40 25 25 4 0 0 0 0 0 0 0 0
0 0 0 0 0 0 0 0 0 0 0 0 0 0 0 0 0 0 0 0 0 0 0 0 0 0
0 0 0 0 0 0 0 0 0 0 0 0 0 0 0 0 0 0 0 0 0 0 0 0 0 0
0 0 0 0 0 0 0 0 0 0 0 0 0 0 0 0 0 0 0 0 0 0 0 0 0 0
0 0 0 0 0 0 0 0 0 0 0 0 0 0 0 0 0 0 0 0 0 0 0 0 0 0
0 0 0 0 0 0 0 0 0 0 0 0 0 0 0 0 0 0 0 0 0 0 0 0 0 0
0 0 0 0 0 0 0 0 0 0 0 0 0 0 0 0 0 0 0 0 0 0 0 0 0 0
0 0 0 0 0 0 0 0 0 0 0 0 0 0 0 0 0 0 0 0 0 0 0 0 0 0
0 0 0 0 0 0 0 0 0 0 0 0 0 0 0 0 0 0 0 0 0 0 0 0 0 0
0 0 0 0 0 0 0 0 0 0 0 0 0 0 0 0 0 0 0 0 0 0 0 0 0 0
0 0 0 0 0 0 0 0 0 0 0 0 0 0 0 0 0 0 0 0 0 0 0 0 0 0
0 0 0 0 0 0 0 0 0 0 0 0 0 0 0 0 0 0 0 0 0 0 0 0 0 0
0 0 0 0 0 0 0 0 0 0 0 0 0 0 0 0 0 0 0 0 0 0 0 0 0 0
0 0 0 0 0 0 0 0 0 0 0 0 0 0 0 0 0 0 0 0 0 0 0 0 0 0
0 0 0 0 0 0 0 0 0 0 0 0 0 0 0 0 0 0 0 0 0 0 0 0 0 0
0 0 0 0 0 0 0 0 0 0 0 0 0 0 0 0 0 0 0 0 0 0 0 0 0 0
0 0 0 0 0 0 0 0 0 0 0 0 0 0 
>H08_015529Minsoy_.g_16.ab1 PHD_FILE: H08_015529Minsoy_.g_16.ab1.phd.1
6 6 9 6 6 14 7 10 8 4 4 6 6 6 6 6 6 7 7 7 7 7 6 6 6
4 0 4 7 13 19 30 29 19 12 6 6 6 6 6 6 8 8 20 14 29
29 21 24 13 7 6 6 6 6 6 10 17 19 22 27 27 27 25 25
25 33 33 33 34 34 34 34 33 33 35 35 35 35 29 25 25
25 23 22 26 22 21 15 25 28 45 45 51 51 45 34 28 28
22 22 22 28 35 35 35 35 35 39 40 56 56 56 56 45 45
45 45 45 51 56 51 51 51 51 51 40 35 35 35 35 35 34
34 34 34 34 35 45 45 45 45 51 40 39 39 39 39 39 39
39 39 35 39 39 39 51 56 56 56 56 51 39 39 39 39 39
40 51 45 40 39 39 39 39 39 40 45 45 45 45 45 45 45
51 51 51 51 51 45 45 40 40 40 40 40 40 40 40 40 40
40 40 40 40 40 40 51 51 40 40 40 40 40 40 51 51 51
51 56 56 56 56 56 56 56 56 40 40 40 40 40 40 56 51
40 40 40 40 40 40 51 51 51 51 56 56 56 51 51 51 51
51 51 56 56 56 56 56 56 56 56 56 56 46 46 40 40 40
40 40 40 40 40 40 51 51 51 51 51 51 51 40 40 40 40
40 40 40 40 40 40 56 56 56 56 51 45 45 45 45 45 45
51 51 51 51 51 51 51 51 51 56 56 40 40 39 39 39 39
46 40 39 36 33 32 17 9 9 6 6 16 19 33 27 19 9 9 4 0
0 0 0 0 0 0 0 0 0 0 0 0 0 0 0 0 0 0 0 0 0 0 0 0 0 0
0 0 0 0 0 0 0 0 0 0 0 0 0 0 0 0 0 0 0 0 0 0 0 0 0 0
0 0 0 0 0 0 0 0 0 0 0 0 0 0 0 0 0 0 0 0 0 0 0 0 0 0
0 0 0 0 0 0 0 0 0 0 0 0 0 0 0 0 0 0 0 0 0 0 0 0 0 0
0 0 0 0 0 0 0 0 0 0 0 0 0 0 0 0 0 0 0 0 0 0 0 0 0 0
0 0 0 0 0 0 0 0 0 0 0 0 0 0 0 0 0 0 0 0 0 0 0 0 0 0
0 0 0 0 0 0 0 0 0 0 0 0 0 0 0 0 0 0 0 0 0 0 0 0 0 0
0 0 0 0 0 0 0 0 0 0 0 0 0 0 0 0 0 0 0 0 0 0 0 0 0 0
0 0 0 0 0 0 0 0 0 0 0 0 0 0 0 0 0 0 0 0 0 0 0 0 0 0
0 0 0 0 0 0 0 0 0 0 0 0 0 0 0 0 0 0 0 0 0 0 0 0 0 0
0 0 0 0 0 0 0 0 0 0 0 0 0 0 0 0 0 0 0 0 0 0 0 0 0 0
0 0 0 0 0 0 0 0 0 0 0 0 0 0 0 0 0 0 0 0 0 0 0 0 0 0
0 0 0 0 0 0 0 0 0 0 0 0 0 0 0 0 0 0 0 0 0 0 0 0 0 0
0 0 0 0 0 0 0 0 0 0 0 0 0 0 0 0 0 0 0 0 0 0 0 0 0 0
0 0 0 0 0 0 0 0 0 0 0 0 0 0 0 0 0 0 0 0 0 0 0 0 0 0
0 0 0 0 0 0 0 0 0 0 0 0 0 0 0 0 0 0 0 0 0 0 0 0 0 0
0 0 0 0 0 0 0 0 0 0 0 0 0 0 0 0 0 0 0 0 0 0 0 0 0 0
0 0 0 0 0 0 0 0 0 0 0 0 0 0 0 0 0 0 0 0 0 0 0 0 0 0
0 0 0 0 0 0 0 0 0 0 0 0 0 0 0 0 0 0 0 0 0 0 0 0 0 0
0 0 0 0 0 0 0 0 0 0 0 0 0 0 0 0 0 0 0 0 0 0 0 0 0 0
0 0 0 0 0 0 0 0 0 0 0 0 0 0 0 0 0 0 0 0 0 0 0 0 0 0
0 0 0 0 0 0 0 0 0 0 0 0 0 0 0 0 0 0 0 0 0 0 0 0 0 0
0 0 0 0 0 0 0 0 0 0 0 0 0 0 0 0 0 0 0 0 0 0 0 0 0 0
0 0 0 0 0 0 
>H09_015529Noir_1_.g_15.ab1 PHD_FILE: H09_015529Noir_1_.g_15.ab1.phd.1
4 4 4 7 4 4 4 4 6 6 6 6 6 6 10 11 24 31 40 27 20 17
9 9 9 9 24 21 27 29 29 27 19 18 9 7 6 9 13 17 20 25
33 34 34 29 32 33 35 35 35 34 34 34 34 29 29 39 39
39 39 28 25 25 25 25 25 29 29 32 28 33 40 51 51 51
51 45 35 33 33 33 33 33 35 46 42 42 42 45 45 45 51
51 51 51 51 51 51 51 51 51 51 51 56 56 56 56 45 39
39 39 39 35 35 35 35 35 35 40 51 51 51 51 56 51 45
45 45 45 45 45 45 45 40 45 45 45 56 56 56 56 56 56
45 45 45 45 45 51 45 45 40 40 40 40 40 40 45 45 40
40 40 40 40 40 51 56 56 56 56 45 45 40 43 43 43 51
51 51 51 51 45 45 45 45 45 45 45 51 51 45 45 45 45
45 45 51 51 51 51 56 56 56 56 51 51 51 51 40 40 40
40 40 40 56 51 40 40 40 40 40 45 56 56 56 56 56 56
56 56 56 56 56 51 45 45 45 45 45 51 56 56 56 56 56
51 51 51 51 45 45 45 45 45 45 51 56 51 51 51 51 51
45 40 40 40 40 40 40 51 51 51 51 56 56 56 56 56 51
51 51 51 51 51 56 56 56 56 56 56 56 56 56 56 56 40
40 39 39 39 39 51 40 40 40 40 40 40 39 39 39 39 39
33 33 20 19 4 0 0 0 0 0 0 0 0 0 0 0 0 0 0 0 0 0 0 0
0 0 0 0 0 0 0 0 0 0 0 0 0 0 0 0 0 0 0 0 0 0 0 0 0 0
0 0 0 0 0 0 0 0 0 0 0 0 0 0 0 0 0 0 0 0 0 0 0 0 0 0
0 0 0 0 0 0 0 0 0 0 0 0 0 0 0 0 0 0 0 0 0 0 0 0 0 0
0 0 0 0 0 0 0 0 0 0 0 0 0 0 0 0 0 0 0 0 0 0 0 0 0 0
0 0 0 0 0 0 0 0 0 0 0 0 0 0 0 0 0 0 0 0 0 0 0 0 0 0
0 0 0 0 0 0 0 0 0 0 0 0 0 0 0 0 0 0 0 0 0 0 0 0 0 0
0 0 0 0 0 0 0 0 0 0 0 0 0 0 0 0 0 0 0 0 0 0 0 0 0 0
0 0 0 0 0 0 0 0 0 0 0 0 0 0 0 0 0 0 0 0 0 0 0 0 0 0
0 0 0 0 0 0 0 0 0 0 0 0 0 0 0 0 0 0 0 0 0 0 0 0 0 0
0 0 0 0 0 0 0 0 0 0 0 0 0 0 0 0 0 0 0 0 0 0 0 0 0 0
0 0 0 0 0 0 0 0 0 0 0 0 0 0 0 0 0 0 0 0 0 0 0 0 0 0
0 0 0 0 0 0 0 0 0 0 0 0 0 0 0 0 0 0 0 0 0 0 0 0 0 0
0 0 0 0 0 0 0 0 0 0 0 0 0 0 0 0 0 0 0 0 0 0 0 0 0 0
0 0 0 0 0 0 0 0 0 0 0 0 0 0 0 0 0 0 0 0 0 0 0 0 0 0
0 0 0 0 0 0 0 0 0 0 0 0 0 0 0 0 0 0 0 0 0 0 0 0 0 0
0 0 0 0 0 0 0 0 0 
>H10_015529Evans__.g_16.ab1 PHD_FILE: H10_015529Evans__.g_16.ab1.phd.1
9 9 6 9 15 7 7 7 4 0 4 6 6 6 6 8 6 7 8 7 6 6 6 9 16
17 32 32 24 17 4 0 4 6 6 6 8 21 20 29 25 18 15 7 4
4 9 9 17 17 25 27 33 34 34 25 25 28 29 29 29 34 34
34 34 29 29 34 34 34 40 30 29 29 29 28 26 29 31 31
23 45 45 45 45 51 51 45 35 33 33 33 33 33 35 51 35
35 35 35 35 35 51 51 51 51 51 51 51 51 51 51 56 51
51 51 51 51 45 39 39 39 39 35 35 35 35 35 35 39 51
51 51 51 56 51 45 45 45 40 40 40 40 39 39 39 39 39
51 56 56 56 56 45 40 40 40 40 40 51 51 45 40 39 39
39 39 39 40 45 40 40 40 40 40 40 45 51 51 51 56 45
45 43 43 43 43 43 43 43 40 40 40 45 45 45 45 45 45
51 51 45 51 51 51 45 45 51 51 51 51 51 51 51 51 56
56 56 56 51 51 51 51 51 51 56 51 40 40 40 40 40 45
56 56 56 56 56 56 56 56 56 56 56 51 45 45 45 45 45
51 56 56 56 56 56 51 51 51 51 51 51 51 51 51 51 51
51 51 51 51 51 51 56 51 51 51 45 45 45 45 45 45 51
56 56 56 56 56 51 51 51 51 51 51 56 56 56 51 51 51
51 51 51 56 56 46 46 40 40 40 40 56 51 40 40 40 40
39 28 20 20 20 28 26 27 17 9 9 4 0 0 0 0 0 0 0 0 0
0 0 0 0 0 0 0 0 0 0 0 0 0 0 0 0 0 0 0 0 0 0 0 0 0 0
0 0 0 0 0 0 0 0 0 0 0 0 0 0 0 0 0 0 0 0 0 0 0 0 0 0
0 0 0 0 0 0 0 0 0 0 0 0 0 0 0 0 0 0 0 0 0 0 0 0 0 0
0 0 0 0 0 0 0 0 0 0 0 0 0 0 0 0 0 0 0 0 0 0 0 0 0 0
0 0 0 0 0 0 0 0 0 0 0 0 0 0 0 0 0 0 0 0 0 0 0 0 0 0
0 0 0 0 0 0 0 0 0 0 0 0 0 0 0 0 0 0 0 0 0 0 0 0 0 0
0 0 0 0 0 0 0 0 0 0 0 0 0 0 0 0 0 0 0 0 0 0 0 0 0 0
0 0 0 0 0 0 0 0 0 0 0 0 0 0 0 0 0 0 0 0 0 0 0 0 0 0
0 0 0 0 0 0 0 0 0 0 0 0 0 0 0 0 0 0 0 0 0 0 0 0 0 0
0 0 0 0 0 0 0 0 0 0 0 0 0 0 0 0 0 0 0 0 0 0 0 0 0 0
0 0 0 0 0 0 0 0 0 0 0 0 0 0 0 0 0 0 0 0 0 0 0 0 0 0
0 0 0 0 0 0 0 0 0 0 0 0 0 0 0 0 0 0 0 0 0 0 0 0 0 0
0 0 0 0 0 0 0 0 0 0 0 0 0 0 0 0 0 0 0 0 0 0 0 0 0 0
0 0 0 0 0 0 0 0 0 0 0 0 0 0 0 0 0 0 0 0 0 0 0 0 0 0
0 0 0 0 0 0 0 0 0 0 0 0 0 0 0 0 0 0 0 0 0 0 0 0 0 0
0 0 0 0 0 0 0 0 0 0 0 0 0 0 0 0 0 0 0 0 0 0 0 0 0 0
0 0 0 0 0 0 0 0 0 0 0 0 
>H11_015529PI20933.g_15.ab1 PHD_FILE: H11_015529PI20933.g_15.ab1.phd.1
9 9 9 9 10 4 0 4 4 0 4 6 6 6 6 6 8 7 7 6 6 6 6 6 6
12 15 24 13 10 9 9 6 6 6 6 6 8 19 18 21 21 16 14 9
6 4 6 6 6 6 10 19 25 26 27 29 29 26 29 29 34 34 34
35 35 35 35 33 33 34 34 34 35 28 25 22 25 25 22 26
27 27 15 33 33 40 45 56 56 51 40 33 33 33 33 33 35
35 37 37 37 37 39 40 56 56 56 56 45 45 45 45 51 51
56 56 56 56 51 51 40 35 35 35 35 35 35 35 35 35 35
35 45 45 45 51 56 51 51 51 51 40 40 39 39 39 35 35
35 39 51 56 56 56 56 56 45 45 45 45 45 45 51 45 40
39 39 39 39 39 40 51 40 40 40 40 40 40 45 45 45 45
45 40 45 40 40 43 43 40 43 43 40 40 40 45 45 45 45
45 51 56 51 45 45 45 45 45 51 56 56 51 45 45 45 40
45 56 56 56 56 40 40 40 40 40 40 56 45 39 39 39 39
39 40 56 56 56 56 56 56 56 56 56 56 56 51 45 45 45
45 45 51 56 56 56 56 56 40 40 40 40 40 40 40 40 40
40 40 51 51 51 51 51 51 51 40 40 40 40 40 40 51 51
51 51 56 56 56 56 51 45 45 45 45 45 51 56 56 56 51
51 51 51 51 51 56 56 40 40 39 39 39 39 40 39 39 39
39 39 40 34 29 29 32 32 33 40 17 9 9 4 0 0 0 0 0 0
0 0 0 0 0 0 0 0 0 0 0 0 0 0 0 0 0 0 0 0 0 0 0 0 0 0
0 0 0 0 0 0 0 0 0 0 0 0 0 0 0 0 0 0 0 0 0 0 0 0 0 0
0 0 0 0 0 0 0 0 0 0 0 0 0 0 0 0 0 0 0 0 0 0 0 0 0 0
0 0 0 0 0 0 0 0 0 0 0 0 0 0 0 0 0 0 0 0 0 0 0 0 0 0
0 0 0 0 0 0 0 0 0 0 0 0 0 0 0 0 0 0 0 0 0 0 0 0 0 0
0 0 0 0 0 0 0 0 0 0 0 0 0 0 0 0 0 0 0 0 0 0 0 0 0 0
0 0 0 0 0 0 0 0 0 0 0 0 0 0 0 0 0 0 0 0 0 0 0 0 0 0
0 0 0 0 0 0 0 0 0 0 0 0 0 0 0 0 0 0 0 0 0 0 0 0 0 0
0 0 0 0 0 0 0 0 0 0 0 0 0 0 0 0 0 0 0 0 0 0 0 0 0 0
0 0 0 0 0 0 0 0 0 0 0 0 0 0 0 0 0 0 0 0 0 0 0 0 0 0
0 0 0 0 0 0 0 0 0 0 0 0 0 0 0 0 0 0 0 0 0 0 0 0 0 0
0 0 0 0 0 0 0 0 0 0 0 0 0 0 0 0 0 0 0 0 0 0 0 0 0 0
0 0 0 0 0 0 0 0 0 0 0 0 0 0 0 0 0 0 0 0 0 0 0 0 0 0
0 0 0 0 0 0 0 0 0 0 0 0 0 0 0 0 0 0 0 0 0 0 0 0 0 0
0 0 0 0 0 0 0 0 0 0 0 0 0 0 0 0 0 0 0 0 0 0 0 0 0 0
0 0 0 0 0 0 0 0 0 0 0 0 0 0 0 0 0 0 0 0 0 0 0 0 0 0
0 0 0 0 0 0 0 
>H12_015529Peking_.g_16.ab1 PHD_FILE: H12_015529Peking_.g_16.ab1.phd.1
6 6 9 4 4 0 4 9 13 12 4 0 0 4 6 6 6 6 4 6 4 4 0 4 4
4 4 4 4 0 4 4 6 8 8 6 6 4 0 0 4 4 4 0 4 4 0 4 6 6 4
4 4 0 0 4 4 4 4 4 0 4 0 4 4 0 4 0 4 0 0 0 0 4 10 4
0 0 0 0 0 4 0 0 4 0 0 4 13 12 11 4 4 0 4 4 4 4 0 4
0 4 9 10 16 8 7 10 9 7 4 7 9 7 7 6 9 4 4 10 10 13 4
0 0 4 4 0 0 0 4 0 0 4 11 10 10 4 0 0 4 13 8 9 8 8 8
8 6 9 9 9 9 9 4 4 9 9 10 4 0 4 6 9 4 0 4 6 10 12 20
11 11 10 10 7 7 7 7 9 9 10 11 18 16 13 12 12 11 11
10 14 13 4 4 9 4 0 4 9 4 6 8 10 14 10 13 7 8 4 4 4
8 4 6 6 6 11 11 4 4 8 4 4 4 0 4 15 9 9 9 9 10 9 16
13 13 11 10 6 6 9 11 13 9 9 9 9 9 4 0 0 4 9 9 8 8 6
6 8 8 6 6 6 8 9 9 9 9 7 4 4 6 11 10 21 18 11 12 10
7 7 7 7 8 8 12 12 8 7 9 9 4 0 4 4 0 4 8 4 0 0 4 13
16 9 10 4 0 4 9 4 0 4 11 10 10 9 9 9 8 8 8 7 7 7 14
9 9 9 18 19 16 11 12 9 9 9 9 9 8 8 6 4 0 4 4 4 6 6
8 8 8 6 4 0 4 4 9 8 13 6 7 9 9 9 7 9 13 17 16 11 10
10 12 11 13 11 10 8 8 6 6 6 7 7 11 15 13 10 10 10 10
9 9 9 8 7 11 11 13 11 11 9 9 9 9 8 7 10 11 6 6 8 9
6 6 6 6 8 8 8 8 6 6 9 8 8 9 6 6 10 10 8 8 8 8 8 10
13 10 9 9 9 8 8 6 6 8 8 11 11 8 8 6 7 8 8 10 11 8 8
6 6 9 6 6 8 8 8 8 6 6 8 8 9 8 8 11 8 8 8 9 9 8 8 6
6 8 6 6 8 8 8 8 9 9 9 16 10 11 6 6 6 4 4 4 4 8 6 6
8 8 8 8 9 8 7 12 7 6 8 8 11 9 10 8 8 8 8 8 6 6 6 6
6 6 6 9 9 9 8 8 6 6 8 8 8 8 6 6 8 8 8 8 8 8 6 6 8 8
8 10 6 7 8 8 6 7 13 12 18 8 8 8 11 13 10 8 8 8 8 8
8 8 8 9 9 8 8 8 9 8 10 12 12 10 8 9 9 7 7 7 7 7 9 9
9 9 9 9 9 17 9 9 9 9 8 8 8 8 6 6 8 8 13 8 6 8 6 6 10
8 9 10 12 12 11 9 10 14 11 12 13 10 10 7 6 6 6 6 7
9 10 10 10 9 7 7 9 8 6 6 6 8 8 7 7 7 9 11 11 8 8 6
7 7 7 10 10 9 6 7 10 10 6 6 6 8 7 8 9 8 8 7 6 10 6
6 9 9 11 11 11 10 9 7 7 7 9 8 8 8 9 10 8 8 6 6 8 8
10 9 8 6 6 6 8 8 11 11 12 7 6 6 6 6 12 10 15 13 12
8 6 6 6 8 8 6 6 6 8 8 6 6 8 9 9 9 9 10 10 4 0 4 6 6
6 6 11 8 8 6 6 6 6 8 13 6 6 8 8 8 6 6 9 6 6 8 8 8 6
6 9 9 9 9 9 9 9 9 9 8 6 8 6 6 8 8 8 8 8 4 4 0 4 9 13
10 6 6 9 12 9 4 0 4 11 10 6 6 8 8 10 9 9 9 7 7 7 9
9 7 7 6 6 6 6 6 6 9 8 11 11 12 10 6 6 10 10 20 13 13
8 6 6 8 8 9 13 10 4 0 4 9 12 9 9 8 8 6 6 8 13 7 6 6
6 9 9 8 8 6 6 6 6 10 6 6 6 6 8 6 6 8 8 8 12 10 9 9
9 9 8 6 6 6 6 9 9 9 7 7 7 6 8 6 6 8 8 8 8 6 6 8 8 9
11 9 9 7 7 9 9 8 8 6 6 8 6 6 8 6 6 6 7 6 8 8 11 9 4
0 4 8 9 7 7 8 11 6 6 8 8 10 11 10 9 7 
