# Supplementary material for: SNP-PHAGE – High throughput SNP discovery pipeline
Source: BMC Bioinformatics. 2006 Oct 23;7:468. doi: 10.1186/1471-2105-7-468 (PMC1626092; doi:10.1186/1471-2105-7-468)
Supplement: Additional file 2 — Test dataset. This compressed file contains test data for recreating the demo website. It contains the database table entries and chromatogram files to test for proper installation of all functionalities provided. [file 1471-2105-7-468-S2.gz › test_data/AfterAnalysisStore/edit_dir/015529.fasta.screen.singlets]

>H06_015529Peking_.b_16.ab1  CHROMAT_FILE: H06_015529Peking_.b_16.ab1 PHD_FILE: H06_015529Peking_.b_16.ab1.phd.1 CHEM: term DYE: big TIME: Sun Apr 16 17:38:07 2006
TTTTGGTGTTTTTGGGACTTACCCTCNGTAAACCNGTANAACANNCCTCN
TNCGNAANAACCTGNNNGGNNNNNNNTTNNNNGNNNGNNNNNNNNTTNNN
GGGNGNGGNAAAAAAACCCCNNNGNNGNNNNNNNNNNNNNNNNNNNNNNN
NNNNNNNNNNNNNNNNNGNNNNNNGNNNNNNNNNNNNNNNNNNNNNNGNN
NNNNNNNNNNNNNNNNNNNNNNNNNNNNNNGNNNNNNNGNNNNNNNNNNN
NNNNNNGNNNNNNNGGNNNGNNGGNNNNNNGGGNNTTTTTTTTTNTTTNN
GGGGGGGGGGGGGGGGGNNNNNNNNNNNNNNNNNNNNNNNNNNNNNNNNN
NNNNNNNNNNNNNNNNNNNNNNNNNNNNNNNNNNNNNNNNNNNNNNNNNN
NNNNNNNNNNNNNNNNNNNNNNNNNNNNNNNNNNNNNNNNNNNNNNNNNN
NNNNNNNNNNNNNNNNNNNNNNNNNNNNNNNNNNNNNNNNNNNNNNNNNN
NNNNNNNNNNNNNNNNNNNNNNNNNNNNNNNNNNNNNNNNNNNNNNNNNN
NNNNNNNNNNNNNNNNNNNNNNNNNNNNNNNNNNNNNNNNNNNNNNNNNN
NNNNNNNNNNNNNNNNNNNNNNNNNNNNNNNNNNNNNNNNNNNNNNNNNN
NNNNNNNNNNNNNNNNNNNNNNNNNNNNNNNNNNNNNNNNNNNNNNNNNN
NNNNNNNNNNNNNNNNNNNNNNNNNNNNNNNNNNNNNNNNNNNNNNNNNN
NNNNNNNNNNNNNNNNNNNNNNNNNNNNNNNNNNNNNNNNNNNNNNNNNN
NNNNNNNNNNNNNNNNNNNNNNNNNNNNNNNNNNNNNNNNNNNNNNNNNN
NNNNNNNNNNNNNNNNNNNNNNNNNNNNNNNNNNNNNNNNNNNNNNNNNN
NNNNNNNNNNNNNNNNNNNNNNNNNNNNNNNNNNNNNNNNNNNNNNNNNN
NNNNNNNNNNNNNNNNNNNNNNNNNNNNNNNNNNNNNNNNNNNNNNN
>H12_015529Peking_.g_16.ab1  CHROMAT_FILE: H12_015529Peking_.g_16.ab1 PHD_FILE: H12_015529Peking_.g_16.ab1.phd.1 CHEM: term DYE: big TIME: Sun Apr 16 17:38:07 2006
GTTTGNGGGACNNCCTTTTGTTNGTGACTNGATGTCGCNNCTCNGCNTTG
CAANNAACCTNGNGGNGNANNNNATTNNNNNGNNGNNAGAGTANGTGGNG
NGGGGGGAGAAAAAGCCCAGGGGNNGGNNNANNAAGGGNNAAAGAAAAAG
AAAAAAGAGGNGAAGNGAGGAGGGGAGAAAGAGGAGAGAGGAGAGAANAG
AGAGGAAGGGAAAAGGGAAGAGAGGNAAGAAGAGAGGAGAGGGAAGGAGG
NNAGGAAAGAGAGTTTTTTTTGTTTGAGGGGGTGGGGGGGGATNAANAAA
NNGAAGGANATGNTTATAAAATAGGAAAGAAATGAGTTGAGGAGNGAGGA
AGAGANAGAAATTAGGGGAAGATGATTTGTTAAAAAGAAGAGAATGGTAT
AGTATGATATTATAGGATAGAGGTGATGATAGTAAGGATGATAGATGAGA
GAAGATTAAGGTGTAATGGAGGTGAAAAGGTATGAAATTGTAGGGTAAGA
AAATTAAAAATTATATAAAATGTAAAATGAGAGAGATATTGAAGAAGAAG
TTAAGGTAGAGAGAATATGAAAATGAAAAAGATAAATGTGTGATGAATTG
AGAAATATTGAAGTGTATGTAATAATAAAGAAATAAAATAAAAAAATATA
ATATATAAATAGATTAAGATTAGGAAGAAAGAATGGTAGAGAGTAGTGAA
GTAAAAGAGATGAAGTGGAGGAAGTAGGAAGAAGAATGAGTGAATGGGAG
GTGATAGAGAAAANATAAAAAGTGGGAAATTTATATGAGGAGAGGAAGAA
AATGAATAGAATGTNAAATAGATTGNTTATTGTATAATAAGATAGAATTA
GTAAAATATTAAAAGTAGAAAGNTGTTGTTAGAGAAAAAAGAAGGAAGGA
GGAGAAGAAGAATAAGTGGGGGTAAGAGTAGTAGGGTGTAGATAGTGTGA
GGAATAGAATAANTTGAAATAGAAAGAAG
