# Supplementary material for: SNP-PHAGE – High throughput SNP discovery pipeline
Source: BMC Bioinformatics. 2006 Oct 23;7:468. doi: 10.1186/1471-2105-7-468 (PMC1626092; doi:10.1186/1471-2105-7-468)
Supplement: Additional file 2 — Test dataset. This compressed file contains test data for recreating the demo website. It contains the database table entries and chromatogram files to test for proper installation of all functionalities provided. [file 1471-2105-7-468-S2.gz › test_data/AfterAnalysisStore/edit_dir/015529.map.out]

PROGRAM: polybayes.pl VERSION: 3.0 RELEASE: 2001-03-27
COMMAND_LINE: -project Project1 -analysis Analysis1 -cluster Cluster1 -inputFormat ace -anchorBaseQualityDefault 20 -memberBaseQualityDefault 20 -filterParalogs -thresholdNative 0.0 -screenSnps -considerAnchor no -considerTemplateConsensus -prescreenSnps no -preScreenSnpsMinimumBaseQuality 30 -priorPoly 0.003 -priorPoly2 0.99666 -priorPoly3 0.00333 -priorPoly4 1e-05 -priorPolyAC 0.1666 -priorPolyAG 0.1666 -priorPolyAT 0.1666 -priorPolyCG 0.1666 -priorPolyACG 0.25 -priorPolyACT 0.25 -thresholdSnp 0.5 -maxTerms 50 -nowriteAlignment -lineLength 50 -showUnAligned -displayQuality -writeAce -nowritePhdFiles -phdFilePathOut ../phd_dir -writeReport -debug -monitor -readPhdFiles -phdFilePathIn ../phd_dir -aceIn 015529.fasta.screen.ace.1 -alignmentOut 015529.phrap.aln -aceOut 015529.map.ace.1 -reportOut 015529.map.out
TIME: 060416:173807
CLUSTER: Cluster1 NUMBER_MEMBERS: 14 NUMBER_NATIVE_MEMBERS: 14 NUMBER_PARALOG_MEMBERS: 0

CLUSTER: Cluster1 ALIGNMENT: Contig1 ANCHOR: Contig1 PADDED_LENGTH: 329 NUMBER_MEMBERS: 14
CLUSTER: Cluster1 ALIGNMENT: Contig1 MEMBER: H01_015529Archer_.b_15.ab1 PRIMARY_SEQUENCE: H01_015529Archer_.b_15.ab1 TEMPLATE: H01_015529Archer_.b_15 PADDED_LENGTH: 710 ALIGNED_LENGTH: 259 CLASS: NATIVE P_NAT: 0.905201279603697611 D: 2 D_NAT: 1.76395916961490467 D_PAR: 6.68495916961490467
CLUSTER: Cluster1 ALIGNMENT: Contig1 MEMBER: H01_015529Peking_.b_13.ab1 PRIMARY_SEQUENCE: H01_015529Peking_.b_13.ab1 TEMPLATE: H01_015529Peking_.b_13 PADDED_LENGTH: 666 ALIGNED_LENGTH: 269 CLASS: NATIVE P_NAT: 0.945083448207857837 D: 2 D_NAT: 2.42889877167062724 D_PAR: 7.53989877167062724
CLUSTER: Cluster1 ALIGNMENT: Contig1 MEMBER: H02_015529Minsoy_.b_16.ab1 PRIMARY_SEQUENCE: H02_015529Minsoy_.b_16.ab1 TEMPLATE: H02_015529Minsoy_.b_16 PADDED_LENGTH: 924 ALIGNED_LENGTH: 245 CLASS: NATIVE P_NAT: 0.908977246764194177 D: 1 D_NAT: 0.488694433412436018 D_PAR: 5.14369443341243602
CLUSTER: Cluster1 ALIGNMENT: Contig1 MEMBER: H02_015529Peking_.g_25.ab1 PRIMARY_SEQUENCE: H02_015529Peking_.g_25.ab1 TEMPLATE: H02_015529Peking_.g_25 PADDED_LENGTH: 682 ALIGNED_LENGTH: 304 CLASS: NATIVE P_NAT: 0.956551263591977929 D: 3 D_NAT: 3.99247429329037366 D_PAR: 9.76847429329037366
CLUSTER: Cluster1 ALIGNMENT: Contig1 MEMBER: H03_015529Noir_1_.b_15.ab1 PRIMARY_SEQUENCE: H03_015529Noir_1_.b_15.ab1 TEMPLATE: H03_015529Noir_1_.b_15 PADDED_LENGTH: 968 ALIGNED_LENGTH: 260 CLASS: NATIVE P_NAT: 0.975148797817810581 D: 1 D_NAT: 1.92819753765834845 D_PAR: 6.86819753765834845
CLUSTER: Cluster1 ALIGNMENT: Contig1 MEMBER: H03_015529Peking_.b_29.ab1 PRIMARY_SEQUENCE: H03_015529Peking_.b_29.ab1 TEMPLATE: H03_015529Peking_.b_29 PADDED_LENGTH: 668 ALIGNED_LENGTH: 269 CLASS: NATIVE P_NAT: 0.978365533356475018 D: 1 D_NAT: 1.91630515255872006 D_PAR: 7.02730515255872006
CLUSTER: Cluster1 ALIGNMENT: Contig1 MEMBER: H04_015529Evans__.b_16.ab1 PRIMARY_SEQUENCE: H04_015529Evans__.b_16.ab1 TEMPLATE: H04_015529Evans__.b_16 PADDED_LENGTH: 949 ALIGNED_LENGTH: 259 CLASS: NATIVE P_NAT: 0.970210194745346961 D: 1 D_NAT: 1.53263816743251673 D_PAR: 6.45363816743251673
CLUSTER: Cluster1 ALIGNMENT: Contig1 MEMBER: H04_015529Peking_.g_41.ab1 PRIMARY_SEQUENCE: H04_015529Peking_.g_41.ab1 TEMPLATE: H04_015529Peking_.g_41 PADDED_LENGTH: 679 ALIGNED_LENGTH: 297 CLASS: NATIVE P_NAT: 0.9899614238682725 D: 1 D_NAT: 3.02945438356640555 D_PAR: 8.67245438356640555
CLUSTER: Cluster1 ALIGNMENT: Contig1 MEMBER: H05_015529PI20933.b_15.ab1 PRIMARY_SEQUENCE: H05_015529PI20933.b_15.ab1 TEMPLATE: H05_015529PI20933.b_15 PADDED_LENGTH: 731 ALIGNED_LENGTH: 260 CLASS: NATIVE P_NAT: 0.926934276147440955 D: 2 D_NAT: 2.13000045888283016 D_PAR: 7.07000045888283016
CLUSTER: Cluster1 ALIGNMENT: Contig1 MEMBER: H07_015529Archer_.g_15.ab1 PRIMARY_SEQUENCE: H07_015529Archer_.g_15.ab1 TEMPLATE: H07_015529Archer_.g_15 PADDED_LENGTH: 751 ALIGNED_LENGTH: 293 CLASS: NATIVE P_NAT: 0.996192622488459002 D: 0 D_NAT: 2.22214209388646576 D_PAR: 7.78914209388646576
CLUSTER: Cluster1 ALIGNMENT: Contig1 MEMBER: H08_015529Minsoy_.g_16.ab1 PRIMARY_SEQUENCE: H08_015529Minsoy_.g_16.ab1 TEMPLATE: H08_015529Minsoy_.g_16 PADDED_LENGTH: 948 ALIGNED_LENGTH: 305 CLASS: NATIVE P_NAT: 0.983500475561919493 D: 2 D_NAT: 4.29864082610495466 D_PAR: 10.0936408261049547
CLUSTER: Cluster1 ALIGNMENT: Contig1 MEMBER: H09_015529Noir_1_.g_15.ab1 PRIMARY_SEQUENCE: H09_015529Noir_1_.g_15.ab1 TEMPLATE: H09_015529Noir_1_.g_15 PADDED_LENGTH: 746 ALIGNED_LENGTH: 305 CLASS: NATIVE P_NAT: 0.960901982147282228 D: 2 D_NAT: 2.18116169802135545 D_PAR: 7.97616169802135545
CLUSTER: Cluster1 ALIGNMENT: Contig1 MEMBER: H10_015529Evans__.g_16.ab1 PRIMARY_SEQUENCE: H10_015529Evans__.g_16.ab1 TEMPLATE: H10_015529Evans__.g_16 PADDED_LENGTH: 775 ALIGNED_LENGTH: 302 CLASS: NATIVE P_NAT: 0.910148421932303406 D: 3 D_NAT: 2.69461932498984512 D_PAR: 8.43261932498984512
CLUSTER: Cluster1 ALIGNMENT: Contig1 MEMBER: H11_015529PI20933.g_15.ab1 PRIMARY_SEQUENCE: H11_015529PI20933.g_15.ab1 TEMPLATE: H11_015529PI20933.g_15 PADDED_LENGTH: 768 ALIGNED_LENGTH: 306 CLASS: NATIVE P_NAT: 0.962756820966451909 D: 3 D_NAT: 4.31061262132112138 D_PAR: 10.1246126213211214
CLUSTER: Cluster1 ALIGNMENT: Contig1 SNP_ID: GSCSNP-Project1-Analysis1-Cluster1-Contig1-1 PADDED_POS: 68 PADDED_LENGTH: 329 UNPADDED_POS: 63 UNPADDED_LENGTH: 321 P_SNP: 1 VAR: ct P_VAR: 0.999999827554025119 P_1: 1.24155414439131619e-20 P_2: 0.999999827554025119 P_3: 1.72445961705295107e-07 P_4: 1.31755664938914709e-14 P_5: 0 TEMPLATE_DEPTH: 15 TEMPLATE_ALLELES: a=0,c=6,g=0,t=9,-=0 SEQUENCE_DEPTH: 15 SEQUENCE_ALLELES: a=0,c=6,g=0,t=9-=0 COLUMN: TEMPLATE,H09_015529Noir_1_.g_15,c,28;SEQUENCE,H09_015529Noir_1_.g_15.ab1,H09_015529Noir_1_.g_15.ab1,H09_015529Noir_1_.g_15,c,28,62,1,a|TEMPLATE,H02_015529Minsoy_.b_16,c,51;SEQUENCE,H02_015529Minsoy_.b_16.ab1,H02_015529Minsoy_.b_16.ab1,H02_015529Minsoy_.b_16,c,51,242,-1,a|TEMPLATE,H03_015529Peking_.b_29,t,56;SEQUENCE,H03_015529Peking_.b_29.ab1,H03_015529Peking_.b_29.ab1,H03_015529Peking_.b_29,t,56,237,-1,a|TEMPLATE,Contig1,t,90;SEQUENCE,Contig1,Contig1,Contig1,t,90,63,1,a|TEMPLATE,H04_015529Peking_.g_41,t,35;SEQUENCE,H04_015529Peking_.g_41.ab1,H04_015529Peking_.g_41.ab1,H04_015529Peking_.g_41,t,35,61,1,a|TEMPLATE,H05_015529PI20933.b_15,c,51;SEQUENCE,H05_015529PI20933.b_15.ab1,H05_015529PI20933.b_15.ab1,H05_015529PI20933.b_15,c,51,235,-1,a|TEMPLATE,H02_015529Peking_.g_25,t,35;SEQUENCE,H02_015529Peking_.g_25.ab1,H02_015529Peking_.g_25.ab1,H02_015529Peking_.g_25,t,35,60,1,a|TEMPLATE,H01_015529Archer_.b_15,t,51;SEQUENCE,H01_015529Archer_.b_15.ab1,H01_015529Archer_.b_15.ab1,H01_015529Archer_.b_15,t,51,236,-1,a|TEMPLATE,H10_015529Evans__.g_16,t,30;SEQUENCE,H10_015529Evans__.g_16.ab1,H10_015529Evans__.g_16.ab1,H10_015529Evans__.g_16,t,30,72,1,a|TEMPLATE,H11_015529PI20933.g_15,c,28;SEQUENCE,H11_015529PI20933.g_15.ab1,H11_015529PI20933.g_15.ab1,H11_015529PI20933.g_15,c,28,75,1,a|TEMPLATE,H04_015529Evans__.b_16,t,51;SEQUENCE,H04_015529Evans__.b_16.ab1,H04_015529Evans__.b_16.ab1,H04_015529Evans__.b_16,t,51,241,-1,a|TEMPLATE,H08_015529Minsoy_.g_16,c,29;SEQUENCE,H08_015529Minsoy_.g_16.ab1,H08_015529Minsoy_.g_16.ab1,H08_015529Minsoy_.g_16,c,29,80,1,a|TEMPLATE,H07_015529Archer_.g_15,t,28;SEQUENCE,H07_015529Archer_.g_15.ab1,H07_015529Archer_.g_15.ab1,H07_015529Archer_.g_15,t,28,77,1,a|TEMPLATE,H01_015529Peking_.b_13,t,51;SEQUENCE,H01_015529Peking_.b_13.ab1,H01_015529Peking_.b_13.ab1,H01_015529Peking_.b_13,t,51,233,-1,a|TEMPLATE,H03_015529Noir_1_.b_15,c,51;SEQUENCE,H03_015529Noir_1_.b_15.ab1,H03_015529Noir_1_.b_15.ab1,H03_015529Noir_1_.b_15,c,51,242,-1,a
