# Supplementary material for: SNP-PHAGE – High throughput SNP discovery pipeline
Source: BMC Bioinformatics. 2006 Oct 23;7:468. doi: 10.1186/1471-2105-7-468 (PMC1626092; doi:10.1186/1471-2105-7-468)
Supplement: Additional file 2 — Test dataset. This compressed file contains test data for recreating the demo website. It contains the database table entries and chromatogram files to test for proper installation of all functionalities provided. [file 1471-2105-7-468-S2.gz › test_data/AfterAnalysisStore/edit_dir/015529.polyphred.out]

BEGIN_MESSAGE

BEGIN_HEADER
---------------------------------------------------------
POLYPHRED    Version 5.04          Build 2006.02.07
---------------------------------------------------------
POLYPHRED_THUMBPRINT  1145223487
TIME                  16/04/06 17:38:07
CURRENT_DIRECTORY     /data2/lmatukum/Software/SNP_PHAGE/test_data/TempDataStore/edit_dir/
END_HEADER

BEGIN_COMMAND_LINE
 -dir      /data2/lmatukum/Software/SNP_PHAGE/test_data/TempDataStore/
 -ace      015529.fasta.screen.ace.1
 -score    70
 -quality  25
 -window   20
 -tag      genotype
END_COMMAND_LINE

BEGIN_CONTIG
Contig1

BEGIN_POLY
63        TTCACAGCCT  C  T  GAGAACAGTA  99
END_POLY

BEGIN_GENOTYPE
63        236       H01_015529Archer_.b_15.ab1   T  T  99
63        233       H01_015529Peking_.b_13.ab1   T  T  99
63        242       H02_015529Minsoy_.b_16.ab1   C  C  99
63        60        H02_015529Peking_.g_25.ab1   T  T  99
63        242       H03_015529Noir_1_.b_15.ab1   C  C  99
63        237       H03_015529Peking_.b_29.ab1   T  T  99
63        241       H04_015529Evans__.b_16.ab1   T  T  99
63        61        H04_015529Peking_.g_41.ab1   T  T  99
63        235       H05_015529PI20933.b_15.ab1   C  C  99
63        77        H07_015529Archer_.g_15.ab1   T  T  99
63        80        H08_015529Minsoy_.g_16.ab1   C  C  95
63        62        H09_015529Noir_1_.g_15.ab1   C  C  90
63        72        H10_015529Evans__.g_16.ab1   T  T  99
63        75        H11_015529PI20933.g_15.ab1   C  C  74
END_GENOTYPE

BEGIN_COLUMNGENOTYPE
END_COLUMNGENOTYPE

BEGIN_INDEL
37        262       H01_015529Archer_.b_15.ab1   -- 3
37        259       H01_015529Peking_.b_13.ab1   -- 3
37        268       H02_015529Minsoy_.b_16.ab1   -- 3
37        268       H03_015529Noir_1_.b_15.ab1   -- 3
37        263       H03_015529Peking_.b_29.ab1   -- 3
37        267       H04_015529Evans__.b_16.ab1   -- 3
37        35        H04_015529Peking_.g_41.ab1   -- 3
37        261       H05_015529PI20933.b_15.ab1   -- 3
END_INDEL

BEGIN_POLYINDEL
END_POLYINDEL

BEGIN_COLUMNINDEL
END_COLUMNINDEL

BEGIN_MANUALGENOTYPE
END_MANUALGENOTYPE

BEGIN_VERIFIED
END_VERIFIED

BEGIN_SAMPLE
H01_015529Archer_.b_15.ab1   42        285       46
H01_015529Peking_.b_13.ab1   31        282       39
H02_015529Minsoy_.b_16.ab1   49        291       44
H02_015529Peking_.g_25.ab1   44        316       42
H03_015529Noir_1_.b_15.ab1   48        291       45
H03_015529Peking_.b_29.ab1   44        286       41
H04_015529Evans__.b_16.ab1   46        290       45
H04_015529Peking_.g_41.ab1   35        307       42
H05_015529PI20933.b_15.ab1   41        284       46
H07_015529Archer_.g_15.ab1   56        333       44
H08_015529Minsoy_.g_16.ab1   59        326       42
H09_015529Noir_1_.g_15.ab1   41        318       45
H10_015529Evans__.g_16.ab1   51        326       44
H11_015529PI20933.g_15.ab1   53        329       43
END_SAMPLE

BEGIN_COVERAGE
1         13        0
14        36        7
37        40        8
41        41        9
42        46        13
47        256       14
257       257       12
258       258       9
259       265       8
266       309       7
310       317       5
318       318       3
319       319       2
320       320       0
END_COVERAGE
END_CONTIG
END_MESSAGE
